# Supplementary material for: Status, identity, and language: A study of issue discussions in GitHub
Source: PLoS One. 2019 Jun 14;14(6):e0215059. doi: 10.1371/journal.pone.0215059 (PMC6568400; doi:10.1371/journal.pone.0215059)
Supplement: S1 Code — (ZIP) [file pone.0215059.s001.zip]

Archive with 8 entries (7 files):
- code/
- code/format_lm_input_write.py
- code/lm_bow_nb_write.py
- code/lm_deep_generic_write.py
- code/pre.py
- code/sdae.py
- code/sdae_responsive_taggee.py
- code/util.py
