# Supplementary material for: Status, identity, and language: A study of issue discussions in GitHub
Source: PLoS One. 2019 Jun 14;14(6):e0215059. doi: 10.1371/journal.pone.0215059 (PMC6568400; doi:10.1371/journal.pone.0215059)
Supplement: S2 Data — (ZIP) [file pone.0215059.s003.zip]

Archive with 469 entries (374 files):
- sample_46_projs_issues/
- sample_46_projs_issues/slackhq_SlackTextViewController/
- sample_46_projs_issues/slackhq_SlackTextViewController/issue_comments_REPLACECODE.csv
- __MACOSX/
- __MACOSX/sample_46_projs_issues/
- __MACOSX/sample_46_projs_issues/slackhq_SlackTextViewController/
- __MACOSX/sample_46_projs_issues/slackhq_SlackTextViewController/._issue_comments_REPLACECODE.csv
- sample_46_projs_issues/slackhq_SlackTextViewController/issue_comments_mentioned_committer_NOCODE_FULLBODY.csv
- __MACOSX/sample_46_projs_issues/slackhq_SlackTextViewController/._issue_comments_mentioned_committer_NOCODE_FULLBODY.csv
- sample_46_projs_issues/slackhq_SlackTextViewController/issue_first_in.csv
- __MACOSX/sample_46_projs_issues/slackhq_SlackTextViewController/._issue_first_in.csv
- sample_46_projs_issues/slackhq_SlackTextViewController/issue_comments_mentioned_NOCODE_FULLBODY.csv
- __MACOSX/sample_46_projs_issues/slackhq_SlackTextViewController/._issue_comments_mentioned_NOCODE_FULLBODY.csv
- sample_46_projs_issues/h5bp_Front-end-Developer-Interview-Questions/
- sample_46_projs_issues/h5bp_Front-end-Developer-Interview-Questions/issue_comments_REPLACECODE.csv
- __MACOSX/sample_46_projs_issues/h5bp_Front-end-Developer-Interview-Questions/
- __MACOSX/sample_46_projs_issues/h5bp_Front-end-Developer-Interview-Questions/._issue_comments_REPLACECODE.csv
- sample_46_projs_issues/h5bp_Front-end-Developer-Interview-Questions/issue_comments_mentioned_committer_NOCODE_FULLBODY.csv
- __MACOSX/sample_46_projs_issues/h5bp_Front-end-Developer-Interview-Questions/._issue_comments_mentioned_committer_NOCODE_FULLBODY.csv
- sample_46_projs_issues/h5bp_Front-end-Developer-Interview-Questions/issue_first_in.csv
- __MACOSX/sample_46_projs_issues/h5bp_Front-end-Developer-Interview-Questions/._issue_first_in.csv
- sample_46_projs_issues/h5bp_Front-end-Developer-Interview-Questions/issue_comments_mentioned_NOCODE_FULLBODY.csv
- __MACOSX/sample_46_projs_issues/h5bp_Front-end-Developer-Interview-Questions/._issue_comments_mentioned_NOCODE_FULLBODY.csv
- sample_46_projs_issues/jquery_jquery-mobile/
- sample_46_projs_issues/jquery_jquery-mobile/issue_comments_REPLACECODE.csv
- __MACOSX/sample_46_projs_issues/jquery_jquery-mobile/
- __MACOSX/sample_46_projs_issues/jquery_jquery-mobile/._issue_comments_REPLACECODE.csv
- sample_46_projs_issues/jquery_jquery-mobile/issue_comments_mentioned_committer_NOCODE_FULLBODY.csv
- __MACOSX/sample_46_projs_issues/jquery_jquery-mobile/._issue_comments_mentioned_committer_NOCODE_FULLBODY.csv
- sample_46_projs_issues/jquery_jquery-mobile/issue_first_in.csv
- __MACOSX/sample_46_projs_issues/jquery_jquery-mobile/._issue_first_in.csv
- sample_46_projs_issues/jquery_jquery-mobile/issue_comments_mentioned_NOCODE_FULLBODY.csv
- __MACOSX/sample_46_projs_issues/jquery_jquery-mobile/._issue_comments_mentioned_NOCODE_FULLBODY.csv
- sample_46_projs_issues/realm_realm-cocoa/
- sample_46_projs_issues/realm_realm-cocoa/issue_comments_REPLACECODE.csv
- __MACOSX/sample_46_projs_issues/realm_realm-cocoa/
- __MACOSX/sample_46_projs_issues/realm_realm-cocoa/._issue_comments_REPLACECODE.csv
- sample_46_projs_issues/realm_realm-cocoa/issue_comments_mentioned_committer_NOCODE_FULLBODY.csv
- __MACOSX/sample_46_projs_issues/realm_realm-cocoa/._issue_comments_mentioned_committer_NOCODE_FULLBODY.csv
- sample_46_projs_issues/realm_realm-cocoa/issue_first_in.csv
- __MACOSX/sample_46_projs_issues/realm_realm-cocoa/._issue_first_in.csv
- sample_46_projs_issues/realm_realm-cocoa/issue_comments_mentioned_NOCODE_FULLBODY.csv
- __MACOSX/sample_46_projs_issues/realm_realm-cocoa/._issue_comments_mentioned_NOCODE_FULLBODY.csv
- sample_46_projs_issues/sitaramc_gitolite/
- sample_46_projs_issues/sitaramc_gitolite/issue_comments_REPLACECODE.csv
- __MACOSX/sample_46_projs_issues/sitaramc_gitolite/
- __MACOSX/sample_46_projs_issues/sitaramc_gitolite/._issue_comments_REPLACECODE.csv
- sample_46_projs_issues/sitaramc_gitolite/issue_comments_mentioned_committer_NOCODE_FULLBODY.csv
- __MACOSX/sample_46_projs_issues/sitaramc_gitolite/._issue_comments_mentioned_committer_NOCODE_FULLBODY.csv
- sample_46_projs_issues/sitaramc_gitolite/issue_first_in.csv
- __MACOSX/sample_46_projs_issues/sitaramc_gitolite/._issue_first_in.csv
- sample_46_projs_issues/sitaramc_gitolite/issue_comments_mentioned_NOCODE_FULLBODY.csv
- __MACOSX/sample_46_projs_issues/sitaramc_gitolite/._issue_comments_mentioned_NOCODE_FULLBODY.csv
- sample_46_projs_issues/jwagner_smartcrop.js/
- sample_46_projs_issues/jwagner_smartcrop.js/issue_comments_REPLACECODE.csv
- __MACOSX/sample_46_projs_issues/jwagner_smartcrop.js/
- __MACOSX/sample_46_projs_issues/jwagner_smartcrop.js/._issue_comments_REPLACECODE.csv
- sample_46_projs_issues/jwagner_smartcrop.js/issue_comments_mentioned_committer_NOCODE_FULLBODY.csv
- __MACOSX/sample_46_projs_issues/jwagner_smartcrop.js/._issue_comments_mentioned_committer_NOCODE_FULLBODY.csv
- sample_46_projs_issues/jwagner_smartcrop.js/issue_first_in.csv
- __MACOSX/sample_46_projs_issues/jwagner_smartcrop.js/._issue_first_in.csv
- sample_46_projs_issues/jwagner_smartcrop.js/issue_comments_mentioned_NOCODE_FULLBODY.csv
- __MACOSX/sample_46_projs_issues/jwagner_smartcrop.js/._issue_comments_mentioned_NOCODE_FULLBODY.csv
- sample_46_projs_issues/nodejitsu_node-http-proxy/
- sample_46_projs_issues/nodejitsu_node-http-proxy/issue_comments_REPLACECODE.csv
- __MACOSX/sample_46_projs_issues/nodejitsu_node-http-proxy/
- __MACOSX/sample_46_projs_issues/nodejitsu_node-http-proxy/._issue_comments_REPLACECODE.csv
- sample_46_projs_issues/nodejitsu_node-http-proxy/issue_comments_mentioned_committer_NOCODE_FULLBODY.csv
- __MACOSX/sample_46_projs_issues/nodejitsu_node-http-proxy/._issue_comments_mentioned_committer_NOCODE_FULLBODY.csv
- sample_46_projs_issues/nodejitsu_node-http-proxy/issue_first_in.csv
- __MACOSX/sample_46_projs_issues/nodejitsu_node-http-proxy/._issue_first_in.csv
- sample_46_projs_issues/nodejitsu_node-http-proxy/issue_comments_mentioned_NOCODE_FULLBODY.csv
- __MACOSX/sample_46_projs_issues/nodejitsu_node-http-proxy/._issue_comments_mentioned_NOCODE_FULLBODY.csv
- sample_46_projs_issues/.DS_Store
- __MACOSX/sample_46_projs_issues/._.DS_Store
- sample_46_projs_issues/jigish_slate/
- sample_46_projs_issues/jigish_slate/issue_comments_REPLACECODE.csv
- __MACOSX/sample_46_projs_issues/jigish_slate/
- __MACOSX/sample_46_projs_issues/jigish_slate/._issue_comments_REPLACECODE.csv
- sample_46_projs_issues/jigish_slate/issue_comments_mentioned_committer_NOCODE_FULLBODY.csv
- __MACOSX/sample_46_projs_issues/jigish_slate/._issue_comments_mentioned_committer_NOCODE_FULLBODY.csv
- sample_46_projs_issues/jigish_slate/issue_first_in.csv
- __MACOSX/sample_46_projs_issues/jigish_slate/._issue_first_in.csv
- sample_46_projs_issues/jigish_slate/issue_comments_mentioned_NOCODE_FULLBODY.csv
- __MACOSX/sample_46_projs_issues/jigish_slate/._issue_comments_mentioned_NOCODE_FULLBODY.csv
- sample_46_projs_issues/SwiftyJSON_SwiftyJSON/
- sample_46_projs_issues/SwiftyJSON_SwiftyJSON/issue_comments_REPLACECODE.csv
- __MACOSX/sample_46_projs_issues/SwiftyJSON_SwiftyJSON/
- __MACOSX/sample_46_projs_issues/SwiftyJSON_SwiftyJSON/._issue_comments_REPLACECODE.csv
- sample_46_projs_issues/SwiftyJSON_SwiftyJSON/issue_comments_mentioned_committer_NOCODE_FULLBODY.csv
- __MACOSX/sample_46_projs_issues/SwiftyJSON_SwiftyJSON/._issue_comments_mentioned_committer_NOCODE_FULLBODY.csv
- sample_46_projs_issues/SwiftyJSON_SwiftyJSON/issue_first_in.csv
- __MACOSX/sample_46_projs_issues/SwiftyJSON_SwiftyJSON/._issue_first_in.csv
- sample_46_projs_issues/SwiftyJSON_SwiftyJSON/issue_comments_mentioned_NOCODE_FULLBODY.csv
- __MACOSX/sample_46_projs_issues/SwiftyJSON_SwiftyJSON/._issue_comments_mentioned_NOCODE_FULLBODY.csv
- sample_46_projs_issues/mperham_sidekiq/
- sample_46_projs_issues/mperham_sidekiq/issue_comments_REPLACECODE.csv
- __MACOSX/sample_46_projs_issues/mperham_sidekiq/
- __MACOSX/sample_46_projs_issues/mperham_sidekiq/._issue_comments_REPLACECODE.csv
- sample_46_projs_issues/mperham_sidekiq/issue_comments_mentioned_committer_NOCODE_FULLBODY.csv
- __MACOSX/sample_46_projs_issues/mperham_sidekiq/._issue_comments_mentioned_committer_NOCODE_FULLBODY.csv
- sample_46_projs_issues/mperham_sidekiq/issue_first_in.csv
- __MACOSX/sample_46_projs_issues/mperham_sidekiq/._issue_first_in.csv
- sample_46_projs_issues/mperham_sidekiq/issue_comments_mentioned_NOCODE_FULLBODY.csv
- __MACOSX/sample_46_projs_issues/mperham_sidekiq/._issue_comments_mentioned_NOCODE_FULLBODY.csv
- sample_46_projs_issues/karpathy_convnetjs/
- sample_46_projs_issues/karpathy_convnetjs/issue_comments_REPLACECODE.csv
- __MACOSX/sample_46_projs_issues/karpathy_convnetjs/
- __MACOSX/sample_46_projs_issues/karpathy_convnetjs/._issue_comments_REPLACECODE.csv
- sample_46_projs_issues/karpathy_convnetjs/issue_comments_mentioned_committer_NOCODE_FULLBODY.csv
- __MACOSX/sample_46_projs_issues/karpathy_convnetjs/._issue_comments_mentioned_committer_NOCODE_FULLBODY.csv
- sample_46_projs_issues/karpathy_convnetjs/issue_first_in.csv
- __MACOSX/sample_46_projs_issues/karpathy_convnetjs/._issue_first_in.csv
- sample_46_projs_issues/karpathy_convnetjs/issue_comments_mentioned_NOCODE_FULLBODY.csv
- __MACOSX/sample_46_projs_issues/karpathy_convnetjs/._issue_comments_mentioned_NOCODE_FULLBODY.csv
- sample_46_projs_issues/teamcapybara_capybara/
- sample_46_projs_issues/teamcapybara_capybara/issue_comments_REPLACECODE.csv
- __MACOSX/sample_46_projs_issues/teamcapybara_capybara/
- __MACOSX/sample_46_projs_issues/teamcapybara_capybara/._issue_comments_REPLACECODE.csv
- sample_46_projs_issues/teamcapybara_capybara/issue_comments_mentioned_committer_NOCODE_FULLBODY.csv
- __MACOSX/sample_46_projs_issues/teamcapybara_capybara/._issue_comments_mentioned_committer_NOCODE_FULLBODY.csv
- sample_46_projs_issues/teamcapybara_capybara/issue_first_in.csv
- __MACOSX/sample_46_projs_issues/teamcapybara_capybara/._issue_first_in.csv
- sample_46_projs_issues/teamcapybara_capybara/issue_comments_mentioned_NOCODE_FULLBODY.csv
- __MACOSX/sample_46_projs_issues/teamcapybara_capybara/._issue_comments_mentioned_NOCODE_FULLBODY.csv
- sample_46_projs_issues/dkhamsing_open-source-ios-apps/
- sample_46_projs_issues/dkhamsing_open-source-ios-apps/issue_comments_REPLACECODE.csv
- __MACOSX/sample_46_projs_issues/dkhamsing_open-source-ios-apps/
- __MACOSX/sample_46_projs_issues/dkhamsing_open-source-ios-apps/._issue_comments_REPLACECODE.csv
- sample_46_projs_issues/dkhamsing_open-source-ios-apps/issue_comments_mentioned_committer_NOCODE_FULLBODY.csv
- __MACOSX/sample_46_projs_issues/dkhamsing_open-source-ios-apps/._issue_comments_mentioned_committer_NOCODE_FULLBODY.csv
- sample_46_projs_issues/dkhamsing_open-source-ios-apps/issue_first_in.csv
- __MACOSX/sample_46_projs_issues/dkhamsing_open-source-ios-apps/._issue_first_in.csv
- sample_46_projs_issues/dkhamsing_open-source-ios-apps/issue_comments_mentioned_NOCODE_FULLBODY.csv
- __MACOSX/sample_46_projs_issues/dkhamsing_open-source-ios-apps/._issue_comments_mentioned_NOCODE_FULLBODY.csv
- sample_46_projs_issues/node-inspector_node-inspector/
- sample_46_projs_issues/node-inspector_node-inspector/issue_comments_REPLACECODE.csv
- __MACOSX/sample_46_projs_issues/node-inspector_node-inspector/
- __MACOSX/sample_46_projs_issues/node-inspector_node-inspector/._issue_comments_REPLACECODE.csv
- sample_46_projs_issues/node-inspector_node-inspector/issue_comments_mentioned_committer_NOCODE_FULLBODY.csv
- __MACOSX/sample_46_projs_issues/node-inspector_node-inspector/._issue_comments_mentioned_committer_NOCODE_FULLBODY.csv
- sample_46_projs_issues/node-inspector_node-inspector/issue_first_in.csv
- __MACOSX/sample_46_projs_issues/node-inspector_node-inspector/._issue_first_in.csv
- sample_46_projs_issues/node-inspector_node-inspector/issue_comments_mentioned_NOCODE_FULLBODY.csv
- __MACOSX/sample_46_projs_issues/node-inspector_node-inspector/._issue_comments_mentioned_NOCODE_FULLBODY.csv
- sample_46_projs_issues/Thibaut_devdocs/
- sample_46_projs_issues/Thibaut_devdocs/issue_comments_REPLACECODE.csv
- __MACOSX/sample_46_projs_issues/Thibaut_devdocs/
- __MACOSX/sample_46_projs_issues/Thibaut_devdocs/._issue_comments_REPLACECODE.csv
- sample_46_projs_issues/Thibaut_devdocs/issue_comments_mentioned_committer_NOCODE_FULLBODY.csv
- __MACOSX/sample_46_projs_issues/Thibaut_devdocs/._issue_comments_mentioned_committer_NOCODE_FULLBODY.csv
- sample_46_projs_issues/Thibaut_devdocs/issue_first_in.csv
- __MACOSX/sample_46_projs_issues/Thibaut_devdocs/._issue_first_in.csv
- sample_46_projs_issues/Thibaut_devdocs/issue_comments_mentioned_NOCODE_FULLBODY.csv
- __MACOSX/sample_46_projs_issues/Thibaut_devdocs/._issue_comments_mentioned_NOCODE_FULLBODY.csv
- sample_46_projs_issues/tobiasahlin_SpinKit/
- sample_46_projs_issues/tobiasahlin_SpinKit/issue_comments_REPLACECODE.csv
- __MACOSX/sample_46_projs_issues/tobiasahlin_SpinKit/
- __MACOSX/sample_46_projs_issues/tobiasahlin_SpinKit/._issue_comments_REPLACECODE.csv
- sample_46_projs_issues/tobiasahlin_SpinKit/issue_comments_mentioned_committer_NOCODE_FULLBODY.csv
- __MACOSX/sample_46_projs_issues/tobiasahlin_SpinKit/._issue_comments_mentioned_committer_NOCODE_FULLBODY.csv
- sample_46_projs_issues/tobiasahlin_SpinKit/issue_first_in.csv
- __MACOSX/sample_46_projs_issues/tobiasahlin_SpinKit/._issue_first_in.csv
- sample_46_projs_issues/tobiasahlin_SpinKit/issue_comments_mentioned_NOCODE_FULLBODY.csv
- __MACOSX/sample_46_projs_issues/tobiasahlin_SpinKit/._issue_comments_mentioned_NOCODE_FULLBODY.csv
- sample_46_projs_issues/DefinitelyTyped_DefinitelyTyped/
- sample_46_projs_issues/DefinitelyTyped_DefinitelyTyped/issue_comments_REPLACECODE.csv
- __MACOSX/sample_46_projs_issues/DefinitelyTyped_DefinitelyTyped/
- __MACOSX/sample_46_projs_issues/DefinitelyTyped_DefinitelyTyped/._issue_comments_REPLACECODE.csv
- sample_46_projs_issues/DefinitelyTyped_DefinitelyTyped/issue_comments_mentioned_committer_NOCODE_FULLBODY.csv
- __MACOSX/sample_46_projs_issues/DefinitelyTyped_DefinitelyTyped/._issue_comments_mentioned_committer_NOCODE_FULLBODY.csv
- sample_46_projs_issues/DefinitelyTyped_DefinitelyTyped/issue_first_in.csv
- __MACOSX/sample_46_projs_issues/DefinitelyTyped_DefinitelyTyped/._issue_first_in.csv
- sample_46_projs_issues/DefinitelyTyped_DefinitelyTyped/issue_comments_mentioned_NOCODE_FULLBODY.csv
- __MACOSX/sample_46_projs_issues/DefinitelyTyped_DefinitelyTyped/._issue_comments_mentioned_NOCODE_FULLBODY.csv
- sample_46_projs_issues/sindresorhus_awesome/
- sample_46_projs_issues/sindresorhus_awesome/issue_comments_REPLACECODE.csv
- __MACOSX/sample_46_projs_issues/sindresorhus_awesome/
- __MACOSX/sample_46_projs_issues/sindresorhus_awesome/._issue_comments_REPLACECODE.csv
- sample_46_projs_issues/sindresorhus_awesome/issue_comments_mentioned_committer_NOCODE_FULLBODY.csv
- __MACOSX/sample_46_projs_issues/sindresorhus_awesome/._issue_comments_mentioned_committer_NOCODE_FULLBODY.csv
- sample_46_projs_issues/sindresorhus_awesome/issue_first_in.csv
- __MACOSX/sample_46_projs_issues/sindresorhus_awesome/._issue_first_in.csv
- sample_46_projs_issues/sindresorhus_awesome/issue_comments_mentioned_NOCODE_FULLBODY.csv
- __MACOSX/sample_46_projs_issues/sindresorhus_awesome/._issue_comments_mentioned_NOCODE_FULLBODY.csv
- sample_46_projs_issues/zxing_zxing/
- sample_46_projs_issues/zxing_zxing/.DS_Store
- __MACOSX/sample_46_projs_issues/zxing_zxing/
- __MACOSX/sample_46_projs_issues/zxing_zxing/._.DS_Store
- sample_46_projs_issues/zxing_zxing/issue_comments_REPLACECODE.csv
- __MACOSX/sample_46_projs_issues/zxing_zxing/._issue_comments_REPLACECODE.csv
- sample_46_projs_issues/zxing_zxing/issue_comments_mentioned_committer_NOCODE_FULLBODY.csv
- __MACOSX/sample_46_projs_issues/zxing_zxing/._issue_comments_mentioned_committer_NOCODE_FULLBODY.csv
- sample_46_projs_issues/zxing_zxing/issue_first_in.csv
- __MACOSX/sample_46_projs_issues/zxing_zxing/._issue_first_in.csv
- sample_46_projs_issues/zxing_zxing/issue_comments_mentioned_NOCODE_FULLBODY.csv
- __MACOSX/sample_46_projs_issues/zxing_zxing/._issue_comments_mentioned_NOCODE_FULLBODY.csv
- sample_46_projs_issues/chjj_marked/
- sample_46_projs_issues/chjj_marked/issue_comments_REPLACECODE.csv
- __MACOSX/sample_46_projs_issues/chjj_marked/
- __MACOSX/sample_46_projs_issues/chjj_marked/._issue_comments_REPLACECODE.csv
- sample_46_projs_issues/chjj_marked/issue_comments_mentioned_committer_NOCODE_FULLBODY.csv
- __MACOSX/sample_46_projs_issues/chjj_marked/._issue_comments_mentioned_committer_NOCODE_FULLBODY.csv
- sample_46_projs_issues/chjj_marked/issue_first_in.csv
- __MACOSX/sample_46_projs_issues/chjj_marked/._issue_first_in.csv
- sample_46_projs_issues/chjj_marked/issue_comments_mentioned_NOCODE_FULLBODY.csv
- __MACOSX/sample_46_projs_issues/chjj_marked/._issue_comments_mentioned_NOCODE_FULLBODY.csv
- sample_46_projs_issues/alvarotrigo_fullPage.js/
- sample_46_projs_issues/alvarotrigo_fullPage.js/.DS_Store
- __MACOSX/sample_46_projs_issues/alvarotrigo_fullPage.js/
- __MACOSX/sample_46_projs_issues/alvarotrigo_fullPage.js/._.DS_Store
- sample_46_projs_issues/alvarotrigo_fullPage.js/issue_comments_REPLACECODE.csv
- __MACOSX/sample_46_projs_issues/alvarotrigo_fullPage.js/._issue_comments_REPLACECODE.csv
- sample_46_projs_issues/alvarotrigo_fullPage.js/issue_comments_mentioned_committer_NOCODE_FULLBODY.csv
- __MACOSX/sample_46_projs_issues/alvarotrigo_fullPage.js/._issue_comments_mentioned_committer_NOCODE_FULLBODY.csv
- sample_46_projs_issues/alvarotrigo_fullPage.js/issue_first_in.csv
- __MACOSX/sample_46_projs_issues/alvarotrigo_fullPage.js/._issue_first_in.csv
- sample_46_projs_issues/alvarotrigo_fullPage.js/issue_comments_mentioned_NOCODE_FULLBODY.csv
- __MACOSX/sample_46_projs_issues/alvarotrigo_fullPage.js/._issue_comments_mentioned_NOCODE_FULLBODY.csv
- sample_46_projs_issues/herrbischoff_awesome-osx-command-line/
- sample_46_projs_issues/herrbischoff_awesome-osx-command-line/issue_comments_REPLACECODE.csv
- __MACOSX/sample_46_projs_issues/herrbischoff_awesome-osx-command-line/
- __MACOSX/sample_46_projs_issues/herrbischoff_awesome-osx-command-line/._issue_comments_REPLACECODE.csv
- sample_46_projs_issues/herrbischoff_awesome-osx-command-line/issue_comments_mentioned_committer_NOCODE_FULLBODY.csv
- __MACOSX/sample_46_projs_issues/herrbischoff_awesome-osx-command-line/._issue_comments_mentioned_committer_NOCODE_FULLBODY.csv
- sample_46_projs_issues/herrbischoff_awesome-osx-command-line/issue_first_in.csv
- __MACOSX/sample_46_projs_issues/herrbischoff_awesome-osx-command-line/._issue_first_in.csv
- sample_46_projs_issues/herrbischoff_awesome-osx-command-line/issue_comments_mentioned_NOCODE_FULLBODY.csv
- __MACOSX/sample_46_projs_issues/herrbischoff_awesome-osx-command-line/._issue_comments_mentioned_NOCODE_FULLBODY.csv
- sample_46_projs_issues/prakhar1989_awesome-courses/
- sample_46_projs_issues/prakhar1989_awesome-courses/issue_comments_REPLACECODE.csv
- __MACOSX/sample_46_projs_issues/prakhar1989_awesome-courses/
- __MACOSX/sample_46_projs_issues/prakhar1989_awesome-courses/._issue_comments_REPLACECODE.csv
- sample_46_projs_issues/prakhar1989_awesome-courses/issue_comments_mentioned_committer_NOCODE_FULLBODY.csv
- __MACOSX/sample_46_projs_issues/prakhar1989_awesome-courses/._issue_comments_mentioned_committer_NOCODE_FULLBODY.csv
- sample_46_projs_issues/prakhar1989_awesome-courses/issue_first_in.csv
- __MACOSX/sample_46_projs_issues/prakhar1989_awesome-courses/._issue_first_in.csv
- sample_46_projs_issues/prakhar1989_awesome-courses/issue_comments_mentioned_NOCODE_FULLBODY.csv
- __MACOSX/sample_46_projs_issues/prakhar1989_awesome-courses/._issue_comments_mentioned_NOCODE_FULLBODY.csv
- sample_46_projs_issues/Flipboard_FLEX/
- sample_46_projs_issues/Flipboard_FLEX/issue_comments_REPLACECODE.csv
- __MACOSX/sample_46_projs_issues/Flipboard_FLEX/
- __MACOSX/sample_46_projs_issues/Flipboard_FLEX/._issue_comments_REPLACECODE.csv
- sample_46_projs_issues/Flipboard_FLEX/issue_comments_mentioned_committer_NOCODE_FULLBODY.csv
- __MACOSX/sample_46_projs_issues/Flipboard_FLEX/._issue_comments_mentioned_committer_NOCODE_FULLBODY.csv
- sample_46_projs_issues/Flipboard_FLEX/issue_first_in.csv
- __MACOSX/sample_46_projs_issues/Flipboard_FLEX/._issue_first_in.csv
- sample_46_projs_issues/Flipboard_FLEX/issue_comments_mentioned_NOCODE_FULLBODY.csv
- __MACOSX/sample_46_projs_issues/Flipboard_FLEX/._issue_comments_mentioned_NOCODE_FULLBODY.csv
- sample_46_projs_issues/facebook_AsyncDisplayKit/
- sample_46_projs_issues/facebook_AsyncDisplayKit/issue_comments_REPLACECODE.csv
- __MACOSX/sample_46_projs_issues/facebook_AsyncDisplayKit/
- __MACOSX/sample_46_projs_issues/facebook_AsyncDisplayKit/._issue_comments_REPLACECODE.csv
- sample_46_projs_issues/facebook_AsyncDisplayKit/issue_comments_mentioned_committer_NOCODE_FULLBODY.csv
- __MACOSX/sample_46_projs_issues/facebook_AsyncDisplayKit/._issue_comments_mentioned_committer_NOCODE_FULLBODY.csv
- sample_46_projs_issues/facebook_AsyncDisplayKit/issue_first_in.csv
- __MACOSX/sample_46_projs_issues/facebook_AsyncDisplayKit/._issue_first_in.csv
- sample_46_projs_issues/facebook_AsyncDisplayKit/issue_comments_mentioned_NOCODE_FULLBODY.csv
- __MACOSX/sample_46_projs_issues/facebook_AsyncDisplayKit/._issue_comments_mentioned_NOCODE_FULLBODY.csv
- sample_46_projs_issues/facebook_react-native/
- sample_46_projs_issues/facebook_react-native/issue_comments_REPLACECODE.csv
- __MACOSX/sample_46_projs_issues/facebook_react-native/
- __MACOSX/sample_46_projs_issues/facebook_react-native/._issue_comments_REPLACECODE.csv
- sample_46_projs_issues/facebook_react-native/issue_comments_mentioned_committer_NOCODE_FULLBODY.csv
- __MACOSX/sample_46_projs_issues/facebook_react-native/._issue_comments_mentioned_committer_NOCODE_FULLBODY.csv
- sample_46_projs_issues/facebook_react-native/issue_first_in.csv
- __MACOSX/sample_46_projs_issues/facebook_react-native/._issue_first_in.csv
- sample_46_projs_issues/facebook_react-native/issue_comments_mentioned_NOCODE_FULLBODY.csv
- __MACOSX/sample_46_projs_issues/facebook_react-native/._issue_comments_mentioned_NOCODE_FULLBODY.csv
- sample_46_projs_issues/reactjs_react-redux/
- sample_46_projs_issues/reactjs_react-redux/issue_comments_REPLACECODE.csv
- __MACOSX/sample_46_projs_issues/reactjs_react-redux/
- __MACOSX/sample_46_projs_issues/reactjs_react-redux/._issue_comments_REPLACECODE.csv
- sample_46_projs_issues/reactjs_react-redux/issue_comments_mentioned_committer_NOCODE_FULLBODY.csv
- __MACOSX/sample_46_projs_issues/reactjs_react-redux/._issue_comments_mentioned_committer_NOCODE_FULLBODY.csv
- sample_46_projs_issues/reactjs_react-redux/issue_first_in.csv
- __MACOSX/sample_46_projs_issues/reactjs_react-redux/._issue_first_in.csv
- sample_46_projs_issues/reactjs_react-redux/issue_comments_mentioned_NOCODE_FULLBODY.csv
- __MACOSX/sample_46_projs_issues/reactjs_react-redux/._issue_comments_mentioned_NOCODE_FULLBODY.csv
- sample_46_projs_issues/segmentio_nightmare/
- sample_46_projs_issues/segmentio_nightmare/issue_comments_REPLACECODE.csv
- __MACOSX/sample_46_projs_issues/segmentio_nightmare/
- __MACOSX/sample_46_projs_issues/segmentio_nightmare/._issue_comments_REPLACECODE.csv
- sample_46_projs_issues/segmentio_nightmare/issue_comments_mentioned_committer_NOCODE_FULLBODY.csv
- __MACOSX/sample_46_projs_issues/segmentio_nightmare/._issue_comments_mentioned_committer_NOCODE_FULLBODY.csv
- sample_46_projs_issues/segmentio_nightmare/issue_first_in.csv
- __MACOSX/sample_46_projs_issues/segmentio_nightmare/._issue_first_in.csv
- sample_46_projs_issues/segmentio_nightmare/issue_comments_mentioned_NOCODE_FULLBODY.csv
- __MACOSX/sample_46_projs_issues/segmentio_nightmare/._issue_comments_mentioned_NOCODE_FULLBODY.csv
- sample_46_projs_issues/blueimp_jQuery-File-Upload/
- sample_46_projs_issues/blueimp_jQuery-File-Upload/issue_comments_REPLACECODE.csv
- __MACOSX/sample_46_projs_issues/blueimp_jQuery-File-Upload/
- __MACOSX/sample_46_projs_issues/blueimp_jQuery-File-Upload/._issue_comments_REPLACECODE.csv
- sample_46_projs_issues/blueimp_jQuery-File-Upload/issue_comments_mentioned_committer_NOCODE_FULLBODY.csv
- __MACOSX/sample_46_projs_issues/blueimp_jQuery-File-Upload/._issue_comments_mentioned_committer_NOCODE_FULLBODY.csv
- sample_46_projs_issues/blueimp_jQuery-File-Upload/issue_first_in.csv
- __MACOSX/sample_46_projs_issues/blueimp_jQuery-File-Upload/._issue_first_in.csv
- sample_46_projs_issues/blueimp_jQuery-File-Upload/issue_comments_mentioned_NOCODE_FULLBODY.csv
- __MACOSX/sample_46_projs_issues/blueimp_jQuery-File-Upload/._issue_comments_mentioned_NOCODE_FULLBODY.csv
- sample_46_projs_issues/chenglou_react-motion/
[truncated: 169 more entries]
