# Supplementary material for: Status, identity, and language: A study of issue discussions in GitHub
Source: PLoS One. 2019 Jun 14;14(6):e0215059. doi: 10.1371/journal.pone.0215059 (PMC6568400; doi:10.1371/journal.pone.0215059)
Supplement: S2 Data — (ZIP) [file pone.0215059.s003.zip › sample_46_projs_issues/slackhq_SlackTextViewController/issue_comments_REPLACECODE.csv]

issue_num	datetime	body	login	close_date
589	2017-03-27 21:58:02	Hi, I want to limit the amount of characters the user can type in the input bar. I know the library provides a character-counter, but I just wanna implement a limit, so that if a certain amount of characters is reached, the user can't type more characters. Normally I would do that over the UITextField/UITextView delegate methods, but I can't find them in the library, and the code for the textview…	renshaw1
588	2017-03-23 23:07:20	* [x] I've read and understood the [Contributing guidelines](https://github.com/slackhq/SlackTextViewController/blob/master/.github/CONTRIBUTING.md) and have done my best effort to follow them. * [x] I've read and agree to the [Code of Conduct](https://github.com/slackhq/SlackTextViewController/blob/master/.github/CODE_OF_CONDUCT.md). * [x] I've searched for any related issues and avoided creatin…	develth
587	2017-03-23 14:06:54	* [x] I've read and understood the [Contributing guidelines](https://github.com/slackhq/SlackTextViewController/blob/master/.github/CONTRIBUTING.md) and have done my best effort to follow them. * [x] I've read and agree to the [Code of Conduct](https://github.com/slackhq/SlackTextViewController/blob/master/.github/CODE_OF_CONDUCT.md). * [x] I've searched for any related issues and avoided creatin…	oded-regev
586	2017-03-20 23:35:13	There were a few places in the README where a heading wasn't rendering correctly because there was a missing space between the `###` or `####` heading and the text within the heading. * [x] I've read and understood the [Contributing guidelines](https://github.com/slackhq/SlackTextViewController/blob/master/.github/CONTRIBUTING.md) and have done my best effort to follow them. * [x] I've read and a…	aaronbrethorst	2017-03-20 23:35:42
586	2017-03-20 23:37:20	Thanks for that @aaronbrethorst 🙇. I just merged https://github.com/slackhq/SlackTextViewController/pull/585 fixing the same.	dzenbot	2017-03-20 23:35:42
586	2017-03-20 23:38:17	@dzenbot yeah, I just noticed that another PR was opened with the same changes :)	aaronbrethorst	2017-03-20 23:35:42
585	2017-03-20 16:12:25	* [x] I've read and understood the [Contributing guidelines](https://github.com/slackhq/SlackTextViewController/blob/master/.github/CONTRIBUTING.md) and have done my best effort to follow them. * [x] I've read and agree to the [Code of Conduct](https://github.com/slackhq/SlackTextViewController/blob/master/.github/CODE_OF_CONDUCT.md). * [x] I've been mindful about doing atomic commits, adding doc…	nallwhy	2017-03-20 23:36:26
584	2017-03-18 20:23:36	Hi, Thanks for sharing this awesome library. I have a question though: In one scenario, I want to hide the whole inputbar on the bottom, while still using the SlackViewController. Is that somehow possible? I tried things like _bringSubviewToFront_ and _textInputbar.hidden_, but it doesn't help. Thanks in advance!	renshaw1	2017-03-19 00:14:37
584	2017-03-18 22:01:42	Please have a look at https://github.com/slackhq/SlackTextViewController#hideable-textinputbar	dzenbot	2017-03-19 00:14:37
584	2017-03-18 23:56:06	Thank you! 👍	renshaw1	2017-03-19 00:14:37
583	2017-03-17 06:32:59	* [x] I've read and understood the [Contributing guidelines](https://github.com/slackhq/SlackTextViewController/blob/master/.github/CONTRIBUTING.md) and have done my best effort to follow them. * [x] I've read and agree to the [Code of Conduct](https://github.com/slackhq/SlackTextViewController/blob/master/.github/CODE_OF_CONDUCT.md). * [x] I've searched for any related issues and avoided creatin…	adamsrosco	2017-03-17 10:22:44
583	2017-03-17 10:22:44	Non-issue.	adamsrosco	2017-03-17 10:22:44
582	2017-03-16 00:54:34	Hi there, i added `SLKTextViewController` to my `BaseTableViewController` and set it up like in the docs. As soon as i add the <S_CODE_TOKEN> to the BaseTableViewController, my `self.navigationController` is nil. How could i fix that? Thanks & Cheers	develth
581	2017-03-15 14:39:40	* [x] I've read and understood the [Contributing guidelines](https://github.com/slackhq/SlackTextViewController/blob/master/.github/CONTRIBUTING.md) and have done my best effort to follow them. * [x] I've read and agree to the [Code of Conduct](https://github.com/slackhq/SlackTextViewController/blob/master/.github/CODE_OF_CONDUCT.md). * [x] I've searched for any related issues and avoided creatin…	nunesdennis
580	2017-03-07 07:45:17	Most of the time if the message has new lines it ends up partially hidden behind the keyboard. Any ideas how to fix that? @dzenbot ![img_0576](https://cloud.githubusercontent.com/assets/13408859/23646721/fcb3363a-02c6-11e7-9415-145d7fd81651.PNG)	yarodevuci
580	2017-03-13 11:41:14	hi @yarodevuci, is this when the keyboard first pops up, or are you unable to scroll the message for it to appear fully in view?	adamsrosco
580	2017-03-13 14:46:54	@adamsrosco That's when keyboard is up and I press send button. That's how new message appears	yarodevuci
579	2017-03-06 10:44:28	Hi! I'am using SLKTextInputbar with some other way -> after press left button on input bar i add as subview covered view with additional options buttons. One of there buttons remove my custom view and input bar works normally in standard way. There is great solution for me with extra option buttons but not work correctly in every case. Everything works well expect situation when inputbar is raise…	BBurzec
579	2017-03-07 04:02:01	We've been experiencing a similar issue with our custom view. My guess is that the intrinsic size of the custom view is causing the touch events to not get passed to the subviews. I haven't spent much time trying to figure this bug out. Any contribution is very welcomed!	dzenbot
578	2017-03-06 08:10:06	Steps to reproduce: * Enter text on iOS * Select a range of text * Touch screen in selected range, as if to move the blue start or end marker Result: * The blue dots at the range start/end markers are clipped by the text box while the screen is touched Expected result: * The blue dots are not clipped, just as when the screen is not touched ![img_5618](https://cloud.githubusercontent.com/assets/88…	vbraun	2017-03-07 09:19:16
578	2017-03-07 07:44:14	@vbraun Hi. What did you use to create gap between left and right message?	yarodevuci	2017-03-07 09:19:16
578	2017-03-07 08:00:27	@yarodevuci not sure I understand your question, but this is the demo app that is in the https://github.com/EddyVerbruggen/cordova-plugin-native-keyboard repository.	vbraun	2017-03-07 09:19:16
578	2017-03-07 09:19:16	Indeed, the selection handles are clipped when dragging, but this happens in many other apps, including Apple's Messages app. This is either a feature or a bug in UITextView. Will close this for now as "won't fix".	dzenbot	2017-03-07 09:19:16
577	2017-03-05 23:32:15	Hi all, and @dzenbot Can someone explain what is pipWindow for and how and for what purpose it can be used?	yarodevuci
576	2017-03-04 02:49:08	Hello @dzenbot I am using below method to dismiss keyboard; However, if I am unable to use autocompletion because when I try to scroll on autocompletion view it triggers scrollViewWillBeginDragging func Any solution to this? Thank you! <S_CODE_TOKEN>	yarodevuci	2017-03-04 02:55:32
576	2017-03-04 02:51:06	Check that the scrollView isn't the `autoCompletionView`. There's a few examples of this on the sample project.	dzenbot	2017-03-04 02:55:32
576	2017-03-04 02:53:39	@dzenbot Could not find anything related to that. Could you please point more specifically? scrollView == autoCompletionView this? Perfect! Thank you sir!!! Your super fast response is greatly appreciated! Cheers!	yarodevuci	2017-03-04 02:55:32
575	2017-03-02 13:37:03	* [x] I've read and understood the [Contributing guidelines](https://github.com/slackhq/SlackTextViewController/blob/master/.github/CONTRIBUTING.md) and have done my best effort to follow them. * [x] I've read and agree to the [Code of Conduct](https://github.com/slackhq/SlackTextViewController/blob/master/.github/CODE_OF_CONDUCT.md). * [x] I've searched for any related issues and avoided creatin…	Qwertyk26
575	2017-03-02 19:27:10	You mean more buttons to the left and right? If that is the case, this is not supported but you should be able to customize a forked version to fit your needs.	dzenbot
574	2017-02-26 16:08:09	Possible to have a label with username (instead of avatar)? The current project I'm working on requires a chat and doesn't have avatar support.	happiehappie	2017-02-28 06:41:17
574	2017-02-28 06:41:17	The tableview cells are not provided by the library. That layout it completly up to you. What you may see in the sample project, is just used as example.	dzenbot	2017-02-28 06:41:17
573	2017-02-23 07:43:33	deinit is never called, however XCode memory profiler shows that it is not in memory anymore. Anyone facing the same problem? deinit { print("deinit is called") }	bingjiang	2017-02-23 08:11:17
573	2017-02-23 09:30:14	What was it after all?	dzenbot	2017-02-23 08:11:17
573	2017-02-24 11:06:45	@bingjiang @dzenbot Yes I can confirm that deinit is not called. Any solution to this?? Why thread is closed??	yarodevuci	2017-02-23 08:11:17
573	2017-03-01 06:25:56	I don't seem to be able to reproduce this on the sample project. Make sure you are not having retain cycles of the SLKTextViewController.	dzenbot	2017-02-23 08:11:17
573	2017-03-01 06:44:50	@dzenbot Found the issue. Thank you	yarodevuci	2017-02-23 08:11:17
572	2017-02-20 12:05:42	Hello @dzenbot I would like to know if it possible to change top line of autoCompletion view?	yarodevuci	2017-03-01 06:55:43
572	2017-03-01 06:29:38	This hairline is actually a private view called `autoCompletionHairline` added to the autoCompletion view, which inherits the tableView's `separatorColor`. So unless you want a different color than the `separatorColor`, it is currently not possible with public APIs.	dzenbot	2017-03-01 06:55:43
572	2017-03-01 06:43:51	@dzenbot But it is possible to modify private file to change it ?	yarodevuci	2017-03-01 06:55:43
572	2017-03-01 06:50:35	Well, this view is not public to the subclass, but you could still access it by doing: <S_CODE_TOKEN>	dzenbot	2017-03-01 06:55:43
572	2017-03-01 06:54:41	It's ok, I can modify the API. ` _autoCompletionHairline.tintColor = [UIColor redColor]; `did not helped @dzenbot _autoCompletionHairline.backgroundColor = [UIColor redColor]; did the trick!! Thanks!	yarodevuci	2017-03-01 06:55:43
571	2017-02-17 07:46:32	* [ ] I've read and understood the [Contributing guidelines](https://github.com/slackhq/SlackTextViewController/blob/master/.github/CONTRIBUTING.md) and have done my best effort to follow them. * [ ] I've read and agree to the [Code of Conduct](https://github.com/slackhq/SlackTextViewController/blob/master/.github/CODE_OF_CONDUCT.md). * [x] I've searched for any related issues and avoided creatin…	jaskiratSeraphic	2017-02-17 07:58:35
571	2017-02-17 07:58:35	This library uses the Twitter keyboard by default. The APIs to change the keyboard are in the SDK, if you look for `.keyboardType` on any UITextInput object.	dzenbot	2017-02-17 07:58:35
571	2017-02-17 08:09:19	@dzenbot thanks, I never used this type of keyboard..lol	jaskiratSeraphic	2017-02-17 07:58:35
570	2017-02-13 02:08:49	Hi, The sample project does not work when you add a tabbar control. I am on the master branch. I simply added a tab bar control to the sample project. The tab bar and control appears, but when I type in the input bar, nothing appears. I have the sample project, happy to upload it if it helps. `- (BOOL)application:(UIApplication *)application didFinishLaunchingWithOptions:(NSDictionary *)launchOpt…	electic
570	2017-03-01 07:05:37	There is an example of how this library works with `UITabBarController`, on the sample project. ![image](https://cloud.githubusercontent.com/assets/590579/23449241/57823f64-fe0a-11e6-9ea4-5fd18dfc2162.png) Please provide your sample project for better understanding, if this is still an issue for you of course.	dzenbot
569	2017-02-05 08:52:31		yarodevuci	2017-02-17 14:08:03
569	2017-02-17 10:23:08	This library provides a View Controller which includes Slack's chat input bar. You are completely free to define the UI and behaviour of the message cells.	alexbredy	2017-02-17 14:08:03
569	2017-02-17 14:08:03	I couldb't have said it better. Thanks @alexbredy !	dzenbot	2017-02-17 14:08:03
568	2017-01-31 14:59:09	* [ ] I've read and understood the [Contributing guidelines](https://github.com/slackhq/SlackTextViewController/blob/master/.github/CONTRIBUTING.md) and have done my best effort to follow them. * [ ] I've read and agree to the [Code of Conduct](https://github.com/slackhq/SlackTextViewController/blob/master/.github/CODE_OF_CONDUCT.md). * [ ] I've searched for any related issues and avoided creatin…	SLAMAKA	2017-01-31 14:59:17
567	2017-01-25 19:00:12	* [x] I've read and understood the [Contributing guidelines](https://github.com/slackhq/SlackTextViewController/blob/master/.github/CONTRIBUTING.md) and have done my best effort to follow them. * [x] I've read and agree to the [Code of Conduct](https://github.com/slackhq/SlackTextViewController/blob/master/.github/CODE_OF_CONDUCT.md). * [x] I've searched for any related issues and avoided creatin…	NinoScript	2017-03-01 06:59:53
567	2017-01-25 19:46:59	As discussed with @dzenbot via slack, the `tableView`, `collectionView` and `scrollView` properties are just used to hold a strong reference and nothing more, so I can use `- (instancetype)initWithScrollView:(UIScrollView *)scrollView` and keep my own reference to the collectionView or override the getter for `collectionView` to return the one stored in `scrollView`. It's kind of a hacky solution…	NinoScript	2017-03-01 06:59:53
567	2017-01-25 20:37:33	If it makes it any easier, we're probably going to remove the `IGListCollectionView` requirement on IGListKit Instagram/IGListKit#409 soon.	rnystrom	2017-03-01 06:59:53
567	2017-03-01 06:59:53	Closing this for now, since @NinoScript found a workaround 💪	dzenbot	2017-03-01 06:59:53
566	2017-01-25 18:45:00	* [x] I've read and understood the [Contributing guidelines](https://github.com/slackhq/SlackTextViewController/blob/master/.github/CONTRIBUTING.md) and have done my best effort to follow them. * [x] I've read and agree to the [Code of Conduct](https://github.com/slackhq/SlackTextViewController/blob/master/.github/CODE_OF_CONDUCT.md). * [x] I've been mindful about doing atomic commits, adding doc…	NinoScript	2017-01-25 19:20:51
566	2017-01-25 19:20:35	Thank you!	dzenbot	2017-01-25 19:20:51
565	2017-01-25 06:08:00	When the keyboard was presented right after a view controller presentation. (i.e.: when dismissing a UIAlertController of action sheet type) Should fix #507	dzenbot	2017-02-13 22:45:24
565	2017-01-25 06:19:07	I was able to reproduce this on Slack iOS 9 app too! ![image](https://cloud.githubusercontent.com/assets/590579/22280033/1c1db89c-e283-11e6-9cd1-09890a3b4457.png)	dzenbot	2017-02-13 22:45:24
564	2017-01-09 10:37:49	hi. can you support customize textInputbar like facebook message for e.g. * [x] I've read and understood the [Contributing guidelines](https://github.com/slackhq/SlackTextViewController/blob/master/.github/CONTRIBUTING.md) and have done my best effort to follow them. * [x] I've read and agree to the [Code of Conduct](https://github.com/slackhq/SlackTextViewController/blob/master/.github/CODE_OF_C…	HieuLsw	2017-03-01 06:31:09
564	2017-03-01 06:31:09	I'm sorry, but this feature is out of the scope of this project. Supporting this would require a significant refactor which is not a priority right now.	dzenbot	2017-03-01 06:31:09
563	2017-01-09 09:48:11	In my project, I want to support to input attribute string. StatckOverFlow many answers says that we should change textview.text to attribute text manually.So, I changed them in textViewDidChange. But, it not work well.I read your code and demo.In demo, text attrbutes only used in editText(SLKTextViewController),and then textview undo setText, finaly called super setAttributedText. I have done al…	Lingyj
563	2017-03-01 06:52:07	I'm sorry, I'm not really following the question. Please provide more concrete examples and references.	dzenbot
562	2017-01-07 00:04:03	The blue view is just an example of what could be added down there. ![image](https://cloud.githubusercontent.com/assets/590579/21736984/b4652c88-d429-11e6-8894-28a141d71c22.png)	dzenbot	2017-01-10 03:31:53
561	2017-01-06 00:24:50		dzenbot	2017-01-06 00:37:29
561	2017-01-06 00:37:16	LGTM	jason-winn	2017-01-06 00:37:29
560	2017-01-04 12:20:01	* [x] I've read and understood the [Contributing guidelines](https://github.com/slackhq/SlackTextViewController/blob/master/.github/CONTRIBUTING.md) and have done my best effort to follow them. * [x] I've read and agree to the [Code of Conduct](https://github.com/slackhq/SlackTextViewController/blob/master/.github/CODE_OF_CONDUCT.md). * [x] I've searched for any related issues and avoided creatin…	LightySnake	2017-03-01 06:48:51
560	2017-02-09 09:26:00	With autolayout i've fixed my problem but i don't understand why a plain UITableView does not create this problem but the one included in the SLKTextViewController yes	LightySnake	2017-03-01 06:48:51
560	2017-03-01 06:48:46	I'm glad you solved it. I wouldn't know exactly why this could be happening, considering that the tableView instance on `SLKTextViewController` doesn't really do much.	dzenbot	2017-03-01 06:48:51
559	2016-12-15 10:53:07	Just downloaded code and run the project. Build always fails with 'ld: library not found for -lLoremIpsum' error.	nitesh-borad
558	2016-12-03 00:45:14	#### Description If you add a view to `self.view` and position it underneath the navigation bar, it should appear blurred underneath, as the nav bar is translucent. For some reason when using SlackTextViewController, it is not, it's as if there's nothing else underneath it. #### Reproducible in: SlackTextViewController version: 1.9.5 iOS version(s): 10.1 and 10.2 beta, possibly earlier versions D…	hipwelljo
558	2016-12-03 02:58:04	If you click the arrow button at the top right, it appears as expected. ![simulator screen shot dec 2 2016 7 53 09 pm](https://cloud.githubusercontent.com/assets/6282848/20856334/a04098ee-b8c9-11e6-8fbb-ddc54a64e06b.png)	hipwelljo
558	2016-12-07 02:06:06	I have the same issue/question	danipralea
558	2017-02-06 20:17:15	+1	stremblayiOS
558	2017-03-01 06:42:36	Very interesting observation! I was able to reproduce this, by adding that code snippet either in `viewDidLoad` and `viewDidAppear`. @hipwelljo did you end up finding the issue? I would have though the `edgesForExtendedLayout` wasn't `all`. That would have explained it, but it's `all` by default and playing around with it doesn't help much. `extendedLayoutIncludesOpaqueBars` is set to `YES` inter…	dzenbot
558	2017-03-01 07:10:05	No I wasn't able to figure out why. I would still like it to be solved though. :)	hipwelljo
557	2016-11-25 19:44:45	self.textInputbar.maxCharCount = 256; - (BOOL)textView:(SLKTextView *)textView shouldChangeTextInRange:(NSRange)range replacementText:(NSString *)text{ if (self.textInputbar.limitExceeded){ // Prevent crashing undo bug if(range.length + range.location > textView.text.length){ return NO; } NSUInteger newLength = [textView.text length] + [text length] - range.length; return newLength <= 200; } retu…	modLX4
556	2016-11-17 05:46:43	I developed a chat bot for slack using Hubot and sending/receiving messages is working fine. But when I receive message from the chat bot, the message does not scroll up to end. It only shows the first line. What was the problem?	Mahbubur-Rahman	2016-11-17 17:11:30
556	2016-11-17 17:11:30	This library is only for building messaging applications on iOS. The screenshot you posted is in the desktop app, is that right? In that case, please drop us a note and we can help diagnose the issue you're experiencing at slack.com/contact	dzenbot	2016-11-17 17:11:30
555	2016-11-15 06:00:23	This caused a state error where the menu would stop appearing after "Format" is tapped but there were no items to display. slk_didHideMenuController: was never called to reset self.formatting = NO because the menu never appeared.	kirb	2016-11-15 08:29:38
555	2016-11-15 08:29:34	Good catch!	dzenbot	2016-11-15 08:29:38
554	2016-11-15 05:12:17	in Entering text the keyboard pops and everything rises up including navigation bar how to avoid that? Also sometimes textfield stays behind the keyboard - usually it happens when I am opening the view controller for the second or more time thanks	gulzatique
554	2016-12-06 17:11:31	It's working fine, Can you please check are you using any third party keyboard handling library?	podilivinay
554	2017-03-01 06:54:00	What version of the library are you using @gulzatique? Those bugs seem old.	dzenbot
554	2017-03-03 11:35:24	I get this issue too, my viewcontroller has no subview, fully empty and do as instruction. When i debug view hierarchy. I see my UILayoutContainerView has Position Y as -5 (It should be 0). So when the keyboard is toggled on, there is a space between that keyboard and textview ( i think that space's height is equal to 5, because the whole view has been shifted to 5 unit). Is it related to autoCor…	trmquang
554	2017-03-06 03:33:38	And just 1 more note: my version is 1.9.5	trmquang
553	2016-11-15 00:06:00	* [x] I've read and understood the [Contributing guidelines](https://github.com/slackhq/SlackTextViewController/blob/master/.github/CONTRIBUTING.md) and have done my best effort to follow them. * [x] I've read and agree to the [Code of Conduct](https://github.com/slackhq/SlackTextViewController/blob/master/.github/CODE_OF_CONDUCT.md). * [x] I've searched for any related issues and avoided creatin…	danipralea
553	2016-11-23 13:02:20	Can anyone help please?	danipralea
553	2016-11-23 19:24:30	Hey @danipralea! This library wasn't designed to be that flexible, but instead, provide basic outlets that fit most needs. For a much more custom layout I would strongly encourage you to fork the project, and add these new controls in SLKTextViewController. Particularly, look at `slk_setupViewConstraints` and `slk_updateViewConstraints`. All controls are using auto-layout.	dzenbot
553	2016-11-23 19:27:22	Regarding your inset issue, have a look at `slk_topBarsHeight` and make sure your navigation bar's height is `0`. That must probably be the issue.	dzenbot
553	2016-12-01 13:29:01	Thanks for the response @dzenbot but if I add any other view via constraints, the constraints are somehow not activated. I have a custom title view for example, that I'm adding it and pinning it with layout constraints (same with a gradient view that comes below it): The views (in the storyboard both have 384 width): ![screenshot 2016-12-01 15 19 51](https://cloud.githubusercontent.com/assets/768…	danipralea
553	2016-12-14 00:27:28	any ideas @dzenbot ?	danipralea
552	2016-11-11 03:28:23	Allows skipping the typing suggestion (aka Quick Type Bar) from being disabled when auto-completing mode is enabled. This includes both, auto-correction and spell checking. This is particularly useful when attempting to reuse the auto-completion view for other purpose than auto-completion, like contextual assistance.	dzenbot	2016-11-11 03:33:40
551	2016-11-07 09:03:10	Hi, `slk_scrollToBottomAnimated` doesn't work properly. Actually I don't use invert mode, but I want to display the last row in the tableview. However it does not scroll exactly to the last row and there is some space between the last row and scroll position. How could I do this?	novinfard
551	2017-03-07 07:47:53	@novinfard I have similar issue, my message bubble is partially hidden behind keyboard after sending message	yarodevuci
550	2016-11-06 23:32:35	* [x] I've read and understood the [Contributing guidelines](https://github.com/slackhq/SlackTextViewController/blob/master/.github/CONTRIBUTING.md) and have done my best effort to follow them. * [x] I've read and agree to the [Code of Conduct](https://github.com/slackhq/SlackTextViewController/blob/master/.github/CODE_OF_CONDUCT.md). * [x] I've been mindful about doing atomic commits, adding doc…	algrid
549	2016-11-05 22:56:54	* [x] I've read and understood the [Contributing guidelines](https://github.com/slackhq/SlackTextViewController/blob/master/.github/CONTRIBUTING.md) and have done my best effort to follow them. * [x] I've read and agree to the [Code of Conduct](https://github.com/slackhq/SlackTextViewController/blob/master/.github/CODE_OF_CONDUCT.md). * [x] I've been mindful about doing atomic commits, adding doc…	algrid	2016-11-19 08:12:35
548	2016-11-05 00:59:55	* [X] I’ve read and understood the [Contributing guidelines](https://github.com/slackhq/SlackTextViewController/blob/master/.github/CONTRIBUTING.md) and have done my best effort to follow them. * [X] I’ve read and agree to the [Code of Conduct](https://github.com/slackhq/SlackTextViewController/blob/master/.github/CODE_OF_CONDUCT.md). * [X] I’ve searched for any related issues and avoided creatin…	ClementPadovani
547	2016-11-05 00:24:24	* [X] I’ve read and understood the [Contributing guidelines](https://github.com/slackhq/SlackTextViewController/blob/master/.github/CONTRIBUTING.md) and have done my best effort to follow them. * [X] I’ve read and agree to the [Code of Conduct](https://github.com/slackhq/SlackTextViewController/blob/master/.github/CODE_OF_CONDUCT.md). * [X] I’ve been mindful about doing atomic commits, adding doc…	ClementPadovani	2016-11-05 00:49:59
547	2016-11-05 00:36:24	@dzenbot Thanks for the quick-reply. Sorry for the snafu, fixed with the last two commits!	ClementPadovani	2016-11-05 00:49:59
547	2016-11-05 00:50:16	👍 👍	dzenbot	2016-11-05 00:49:59
546	2016-11-05 00:23:55	* [X] I’ve read and understood the [Contributing guidelines](https://github.com/slackhq/SlackTextViewController/blob/master/.github/CONTRIBUTING.md) and have done my best effort to follow them. * [X] I’ve read and agree to the [Code of Conduct](https://github.com/slackhq/SlackTextViewController/blob/master/.github/CODE_OF_CONDUCT.md). * [X] I’ve searched for any related issues and avoided creatin…	ClementPadovani	2016-11-05 00:49:59
545	2016-11-04 12:59:11	Hey guys, Anyone knows if `SlackTextViewController` helps with FPS rates? I'm having some issues in my chat app which is already manually implemented and I'm wondering if changing to `SlackTextViewController` would somehow improve the scrolling performance of my app. Thank you in advance!	filipealva	2016-11-04 20:46:49
545	2016-11-04 20:27:17	This library doesn't really do much for improving scrolling performance tbh. You might want to have a look at [AsyncMessagesViewController](https://github.com/nguyenhuy/AsyncMessagesViewController), which combines SlackTextViewController and AsynDisplayKit.	dzenbot	2016-11-04 20:46:49
545	2016-11-04 20:49:50	Thank you! I will take a look 👍	filipealva	2016-11-04 20:46:49
544	2016-10-31 09:22:47	I am looking for the best practice method for implementing load more when user reached the top of `UITableView` in ‍‍`SlackTextViewController`. What is your idea? Can I add some space to top of the tableview and show a text for load more? As my `UITableView` is connected to `NSFetchedResultController` I can't add new virtual cell at the top of it.	novinfard	2016-11-02 07:49:20
544	2016-10-31 20:44:15	You could use a footer or header view to show the button.	dzenbot	2016-11-02 07:49:20
543	2016-10-28 03:24:11	- [x] I've read and understood the [Contributing guidelines](https://github.com/slackhq/SlackTextViewController/blob/master/.github/CONTRIBUTING.md) and have done my best effort to follow them. - [x] I've read and agree to the [Code of Conduct](https://github.com/slackhq/SlackTextViewController/blob/master/.github/CODE_OF_CONDUCT.md). - [x] I've searched for any related issues and avoided creatin…	illyaBakurov
542	2016-10-27 17:50:27	Scrolls up the chat when the keyboard shows when uninverted.	ZAndyL	2016-10-27 19:53:44
541	2016-10-26 08:27:57	using cocoapod version 1.9.5 I try to hide keyboard autocompletion with these code <S_CODE_TOKEN> or <S_CODE_TOKEN> but it both doesn't seem to work. I have no idea why. (See attach screenshot) ![screen shot 2559-10-26 at 3 22 08 pm](https://cloud.githubusercontent.com/assets/1732314/19718601/3cba2354-9b90-11e6-83b0-8b09060711d6.png)	Amefuri
541	2016-10-26 23:46:24	This must be a bug in the library. We turn the auto correction on/off because of auto-completion feature. Look for `slk_enableTypingSuggestionIfNeeded`. The code doesn't assume auto correction was completely disabled, it should.	dzenbot
540	2016-10-24 22:31:41	- [x] I've read and understood the [Contributing guidelines](https://github.com/slackhq/SlackTextViewController/blob/master/.github/CONTRIBUTING.md) and have done my best effort to follow them. - [x] I've read and agree to the [Code of Conduct](https://github.com/slackhq/SlackTextViewController/blob/master/.github/CODE_OF_CONDUCT.md). - [x] I've been mindful about doing atomic commits, adding doc…	filipealva	2016-10-24 22:34:46
539	2016-10-24 20:22:22	Follow up on https://github.com/slackhq/SlackTextViewController/pull/532 When increasing the height constraint of a scrollview and calling layout on it, _adjustContentOffsetIfNecessary is called which adjusts the content offset so that there's no blank space at the bottom. When this happens, the content offset adjustment would happen twice, once by _adjustContentOffsetIfNecessary and once by the …	ZAndyL	2016-10-24 21:00:19
538	2016-10-22 09:17:27		dzenbot	2016-10-22 09:17:38
537	2016-10-22 09:06:01		dzenbot	2016-10-22 09:06:08
536	2016-10-20 18:54:59	- [x] I've read and understood the [Contributing guidelines](https://github.com/slackhq/SlackTextViewController/blob/master/.github/CONTRIBUTING.md) and have done my best effort to follow them. - [x] I've read and agree to the [Code of Conduct](https://github.com/slackhq/SlackTextViewController/blob/master/.github/CODE_OF_CONDUCT.md). - [x] I've searched for any related issues and avoided creatin…	je7db
536	2016-10-22 08:57:22	We've been seeing this too since iOS 10 came out, but didn't happen on the betas. Thanks for such a descriptive issue report. We will try to fix it but it almost feels like a UITextView issue so far.	dzenbot
536	2016-12-01 22:53:52	Was this fixed? I have a similar problem in my project.	enstulen
536	2017-03-07 07:48:55	@dzenbot @enstulen @je7db Same thing happens with UI Label text ... No ideas so far?	yarodevuci
535	2016-10-19 09:15:05	Hi when i use super.init(scrollView: asyncCollectionView) in a navigation controller the inputbar is first light grey and when the animation for seague is done is darker grey see screen: <img width="315" alt="bildschirmfoto 2016-10-19 um 11 12 11" src="https://cloud.githubusercontent.com/assets/157419/19512592/f4342114-95ec-11e6-91d4-f017899d87ee.png"> your navigation example with tableview: <img…	flashapplications	2016-10-19 17:16:46
535	2016-10-19 11:57:53	Sorry for that i thougt it is only a problem when i use pushViewController at the moment...	flashapplications	2016-10-19 17:16:46
535	2016-10-19 17:16:46	I don´t know why but when i wrap it into another viewcontroller it works fine ? :-)	flashapplications	2016-10-19 17:16:46
534	2016-10-19 08:03:36	I am wondering if it is possible to add a HMSegmentedControl inside the SLKTextInputbar above or below the super.textView? if so how? Also is it possible to use SLKTextInputbar with autoCompletionView only, on a new view controller, not using SLKTextViewController? My project is in Swift using pods. Any examples would be awesome!	alexrmacleod
533	2016-10-18 14:58:39	- [ X] I've read and understood the [Contributing guidelines](./CONTRIBUTING.md) and have done my best effort to follow them. - [X ] I've read and agree to the [Code of Conduct](./CODE_OF_CONDUCT.md). - [X ] I've been mindful about doing atomic commits, adding documentation to my changes, not refactoring too much. - [X ] I've a descriptive title and added any useful information for the reviewer. …	jvbreen1	2016-10-18 15:00:08
532	2016-10-17 20:21:54	Fixes #333	ZAndyL	2016-10-17 21:07:38
531	2016-10-17 05:15:06	- [x] I've read and understood the [Contributing guidelines](https://github.com/slackhq/SlackTextViewController/blob/master/.github/CONTRIBUTING.md) and have done my best effort to follow them. - [x] I've read and agree to the [Code of Conduct](https://github.com/slackhq/SlackTextViewController/blob/master/.github/CODE_OF_CONDUCT.md). - [x] I've been mindful about doing atomic commits, adding doc…	cbedoy
531	2016-12-18 14:36:42	This works. Please merge.	bradleymackey
531	2017-03-07 07:56:49	@dzenbot is this ever gonna be accepted?	yarodevuci
531	2017-03-10 19:29:14	@yarodevuci it probably won't, unless someone explains why setting `AutomaticallyAdjustsScrollViewInsets` to `NO` works. I myself have no idea.	NinoScript
531	2017-03-10 19:51:29	I second that @NinoScript	dzenbot
530	2016-10-16 04:41:45	- [x] I've read and understood the [Contributing guidelines](https://github.com/slackhq/SlackTextViewController/blob/master/.github/CONTRIBUTING.md) and have done my best effort to follow them. - [x] I've read and agree to the [Code of Conduct](https://github.com/slackhq/SlackTextViewController/blob/master/.github/CODE_OF_CONDUCT.md). - [x] I've been mindful about doing atomic commits, adding doc…	zhubofei	2016-10-29 00:14:55
530	2016-10-16 04:44:52	Flaws: - There is still a magic number "64" in this solution. It is the height of the navbar.	zhubofei	2016-10-29 00:14:55
530	2016-10-18 00:25:52	Fixes #466	zhubofei	2016-10-29 00:14:55
530	2016-10-29 00:14:55	#542 is much better than my solution. I'll just close this PR.	zhubofei	2016-10-29 00:14:55
530	2016-10-29 00:15:55	That's good to know. Thanks for the headups @zhubofei !	dzenbot	2016-10-29 00:14:55
529	2016-10-13 08:57:31	- [x] I've read and understood the [Contributing guidelines](./CONTRIBUTING.md) and have done my best effort to follow them. - [x] I've read and agree to the [Code of Conduct](./CODE_OF_CONDUCT.md). - [x] I've been mindful about doing atomic commits, adding documentation to my changes, not refactoring too much. - [x] I've a descriptive title and added any useful information for the reviewer. Wher…	zhubofei	2016-10-15 04:28:34
529	2016-10-15 19:10:38	Why closing it? Did you find a workaround? Mind sharing?	dzenbot	2016-10-15 04:28:34
529	2016-10-16 04:42:19	I created a new PR with better solution.	zhubofei	2016-10-15 04:28:34
528	2016-10-11 08:31:09	- [X] I’ve read and understood the [Contributing guidelines](./CONTRIBUTING.md) and have done my best effort to follow them. - [X] I’ve read and agree to the [Code of Conduct](./CODE_OF_CONDUCT.md). - [X] I’ve been mindful about doing atomic commits, adding documentation to my changes, not refactoring too much. - [X] I’ve a descriptive title and added any useful information for the reviewer. Wher…	ClementPadovani	2016-10-12 07:26:51
527	2016-10-10 14:15:26	I wanted to be able to use a custom NSTextStorage subclass with the input textView, so I added this in. This is probably an edge use-case, but it's optional to use, just like custom subclasses for the textView itself. Regards, Arvindh	arvindhsukumar	2016-10-18 17:19:37
527	2016-10-12 07:32:19	Like you said, this is a pretty edge-case scenario. You could just create a SLKTextView subclass, which internally is created with your custom text storage and/or text manager. A user will unlikely swap text storages. What do you think of this @jackywu07 ?	dzenbot	2016-10-18 17:19:37
527	2016-10-18 17:17:36	@dzenbot: Yes, I agree. I think a subclass of SLKTextView should be able to do the work. @arvindhsukumar: So a prototype work that I did required some customization of the input text view. I was able to achieve what you wanted to do by subclassing SLKTextView and swap with custom NSTextStorage/LayoutManager without any issue.	jackywu07	2016-10-18 17:19:37
527	2016-10-19 11:36:09	Alright, thanks @jackywu07 @dzenbot	arvindhsukumar	2016-10-18 17:19:37
527	2016-10-19 16:36:45	We appreciate the contribution tho! 💪	dzenbot	2016-10-18 17:19:37
526	2016-10-04 18:44:28	Resolved. Thanks!	markhao	2016-10-04 20:42:00
526	2016-10-06 02:39:41	How did you fix it? Please share it, so others can benefit with it too 🙇	dzenbot	2016-10-04 20:42:00
525	2016-10-04 17:02:38	What is the best was to debug this behaviour for that I can send you a better issue description? I am asking because this should be fixed with Version 9.4.	headkit	2016-10-17 11:23:59
525	2016-10-04 17:11:21	Please clone the repo, try the sample project and describe the steps to repro it. Also, you can submit a PR and start a convo. That generally goes better 😉	dzenbot	2016-10-17 11:23:59
525	2016-10-05 10:05:00	Thank you for your kindness. But I can't reproduce. For me it seems that in my implementation the textinput does not recognize that it becomes firstResponder. Maybe I miss something new in the initialization stage? The only code I use here is <S_CODE_TOKEN> My class includes `class MessageStreamViewController: SLKTextViewController, MyCallbackDelegate, MyProtocol, UIImagePickerControllerDelegate,…	headkit	2016-10-17 11:23:59
525	2016-10-05 10:12:51	Neither the textInputbarDidMove is triggered nor the overridden didChangeKeyboardStatus does fire.	headkit	2016-10-17 11:23:59
525	2016-10-05 13:18:04	You should have access to the lib's implementation, so you can break point it, do you? Try debugging it by following the code path of the keyboard notification events.	dzenbot	2016-10-17 11:23:59
525	2016-10-07 17:30:49	@headkit Do you by any chance override the method `func target(forAction action: Selector, withSender sender: Any?) -> Any?` of SLKTextView? I modified the method to prevent "select/copy/paste menu" and screwed something up, when I removed the override it worked again. Spent my entire afternoon figuring it out...	jpodcedensek	2016-10-17 11:23:59
525	2016-10-07 20:39:12	@jpodcedensek hey, thanx for your thoughts on that - unfortunately I don't overwrite any SLKTextView methods at all. I am still diggin'...	headkit	2016-10-17 11:23:59
525	2016-10-17 11:23:59	strange - gone it is, working fine!	headkit	2016-10-17 11:23:59
524	2016-10-02 10:33:31	I have used the SLKTextInputbar separately in a view controller and not in the SLKTextViewController but it is not expanding automatically. Is there a way I can make it expand while typing?	saina72	2016-10-02 10:38:14
524	2016-10-02 10:38:14	This class is not intended to be used separately. Sorry, but I cannot help you there, as it is a combination of elements and techniques that make that expansion effect possible.	dzenbot	2016-10-02 10:38:14
523	2016-09-29 06:01:42	- [x] I've read and understood the [Contributing guidelines](./CONTRIBUTING.md) and have done my best effort to follow them. - [x] I've read and agree to the [Code of Conduct](./CODE_OF_CONDUCT.md). - [x] I've been mindful about doing atomic commits, adding documentation to my changes, not refactoring too much. - [x] I've a descriptive title and added any useful information for the reviewer. Wher…	cyhsutw	2016-09-29 06:04:15
523	2016-09-29 06:11:33	@dzenbot No problem! It's all good 😄	cyhsutw	2016-09-29 06:04:15
522	2016-09-29 05:41:08	- [x] I've read and understood the [Contributing guidelines](./CONTRIBUTING.md) and have done my best effort to follow them. - [x] I've read and agree to the [Code of Conduct](./CODE_OF_CONDUCT.md). - [x] I've been mindful about doing atomic commits, adding documentation to my changes, not refactoring too much. - [x] I've a descriptive title and added any useful information for the reviewer. Wher…	cyhsutw	2016-10-03 23:31:57
522	2016-10-03 23:30:01	👍 Looks great. Thanks for doing this @cyhsutw!	dzenbot	2016-10-03 23:31:57
522	2016-10-03 23:31:57	This is now merged in master.	dzenbot	2016-10-03 23:31:57
522	2016-10-03 23:34:43	Thanks @dzenbot!	cyhsutw	2016-10-03 23:31:57
521	2016-09-23 13:47:46	I'm a little confused as to how to use this with a UIScrollView? I have a UIViewcontroller setup on the storyboard and I've dropped the relevant code in to setup the textview, but the init method is never hit which is resulting in a default tableview being rendered and is over all of the content I have in my view. I have tried everything I can think of and it wither renders a TableView or I get a…	RNUK	2016-10-04 17:13:40
521	2016-09-23 15:33:00	This is a good example as how the UIScrollView initialiser is used: https://github.com/nguyenhuy/AsyncMessagesViewController/blob/master/Source/Controllers/AsyncMessagesViewController.swift Keep in mind that all the controls are created programmatically. IB support is just for it to be used as a placeholder. I hope this helps.	dzenbot	2016-10-04 17:13:40
521	2016-10-04 17:13:39	Btw, init is never called if you are using view controller binded Interface Builder. Closing this for now.	dzenbot	2016-10-04 17:13:40
520	2016-09-21 06:47:08	#### Description Project is compiled on iOS 9 SDK with swift 2.1 App crashes randomly on send button action(DidPressRightButton). It's working fine on iOS 9 devices, random crashes on iOS 10 devices. Here i have include the crash logs i got. <S_CODE_TOKEN> #### Reproducible in: iOS version(s): iOS 10 #### Steps to reproduce: There is no specific, It crashes randomly.	rajapandian-dev	2017-01-30 08:07:28
520	2016-10-18 18:31:48	Everything was okay with ZipFileViewer.swift ?	cbedoy	2017-01-30 08:07:28
520	2016-10-22 08:56:10	The stack trace shows another tread than the main's, right? It also seems you built a sample project? Mind sharing it to better understand the issue. I can not reproduce on the lib's sample project.	dzenbot	2017-01-30 08:07:28
520	2017-01-17 12:39:31	@dzenbot we switched to latest iOS SDK/XCode. issue gone.	rajdev	2017-01-30 08:07:28
519	2016-09-19 14:54:40	I am trying to get "editText" to function but whenever I call this function, the keyboard slides up but covers the "inputView" that is hanging at the bottom of the screen. However, if I click on the tableView to dismiss the keyboard and then click on the inputView that is on the bottom of the screen - Then it will now function properly and the keyboard will slide up along with the inputView. What…	D34thStalker	2016-09-19 15:07:22
519	2016-09-19 15:11:41	Why closing this? You sorted it out?	dzenbot	2016-09-19 15:07:22
519	2016-09-19 16:01:11	Sorry, Yes. I sorted it out by placing a performSelector onDelay to allow the action sheet close and allow the keyboard to slide up properly with the input view shortly after	D34thStalker	2016-09-19 15:07:22
519	2016-09-19 16:02:19	Are you using UIActionSheet?	dzenbot	2016-09-19 15:07:22
519	2016-09-19 16:03:27	Yes I am On Mon, Sep 19, 2016 at 12:02 PM, Ignacio Romero Zurbuchen < notifications@github.com> wrote: > Are you using UIActionSheet? > > — > You are receiving this because you modified the open/close state. > Reply to this email directly, view it on GitHub > https://github.com/slackhq/SlackTextViewController/issues/519#issuecomment-248036182, > or mute the thread > https://github.com/notificatio…	D34thStalker	2016-09-19 15:07:22
519	2016-09-19 16:14:57	That explains it. `UIActionSheet` has been flagged as deprecated since iOS8, and its behavior is somewhat different now, since it's a wrapper of `UIAlertController`. Try using the latter, if you can.	dzenbot	2016-09-19 15:07:22
518	2016-09-18 07:34:52	I ran into a strange bug where `self.isAutoCompleting` is set to NO and the foundPrefix and foundWord are nil, yet the auto-completion table view still shows with one empty roll. It seems like calling cancelAutoCompletion did not take effect because it checks the self.isAutoCompleting flag first. Still uncertain how we ended up in this stage, but I think as the name of the method `cancelAutoCompl…	jackywu07	2016-10-04 01:34:20
518	2016-10-04 01:34:20	Let's figure out a better way of doing this.	dzenbot	2016-10-04 01:34:20
517	2016-09-17 16:43:37	@Thanks for the great library. I have issue on input box [Textview]. When reached maxNumberOfLines, scrolling not happening. I'm not set any custom font for textview. Hope you got my issue. @dzenbot	RamdhaSOi	2016-09-23 23:51:54
517	2016-09-23 23:51:54	@RamdhaSOi Please submit a new issue, following the issue guidelines with more context about the error you are facing.	dzenbot	2016-09-23 23:51:54
516	2016-09-17 16:27:22	Not the most important one.. but we could avoid a couple of redirects.. plus it's better for the crawlers :) <img width="232" alt="screen shot 2016-09-17 at 18 26 04" src="https://cloud.githubusercontent.com/assets/125676/18609522/5d619ab0-7d04-11e6-86ce-a3f5f7b52b04.png">	lipis	2016-09-21 19:10:57
516	2016-09-21 19:10:57	Good point. Fixed!	dzenbot	2016-09-21 19:10:57
516	2016-09-21 19:25:06	while you are at it.. change the main URL of organization to point to https as well :)	lipis	2016-09-21 19:10:57
516	2016-09-21 19:26:08	Not sure I'm following. Which URL?	dzenbot	2016-09-21 19:10:57
516	2016-09-21 19:29:38	![screenshot_20160921-212854](https://cloud.githubusercontent.com/assets/125676/18725921/7cb09baa-8042-11e6-8448-859d2b8a48b9.png)	lipis	2016-09-21 19:10:57
516	2016-09-21 19:30:48	Oh! Done and done!	dzenbot	2016-09-21 19:10:57
516	2016-09-21 19:31:12	awesome :)	lipis	2016-09-21 19:10:57
516	2016-09-21 19:32:43	even though you still have the www :)	lipis	2016-09-21 19:10:57
516	2016-09-21 19:33:51	You're sure? 😉	dzenbot	2016-09-21 19:10:57
516	2016-09-21 19:52:04	:)	lipis	2016-09-21 19:10:57
515	2016-09-16 04:55:47	- [x] I've read and understood the [Contributing guidelines](https://github.com/slackhq/SlackTextViewController/blob/master/.github/CONTRIBUTING.md) and have done my best effort to follow them. - [x] I've read and agree to the [Code of Conduct](https://github.com/slackhq/SlackTextViewController/blob/master/.github/CODE_OF_CONDUCT.md). - [x] I've searched for any related issues and avoided creatin…	cbedoy
515	2016-10-04 01:00:32	What version of the library are you using? Also, are you using the `inverted` mode? PS: Nice looking chat app btw!	dzenbot
515	2016-10-04 04:56:56	Hi! I'm using 1.9.4 version, with inverted mode. I just see that you have a new release. Notice: When the keyboard is showing and dismiss the bottom margin fixed	cbedoy
515	2016-10-04 04:59:11	It would be helpful if you could repro this on the sample project.	dzenbot
515	2016-10-12 12:38:32	Hi, I have the same issue. iOS 10, 1.9.4 version, inverted mode. You just need to change tableview cell to a custom class. There is a bottom margin until you bring up the keyboard first time.	jderes
515	2016-10-17 05:10:05	@jderes @dzenbot I solved added the next lines on your viewWilAppear [self setAutomaticallyAdjustsScrollViewInsets:NO]; [[self tableView] setContentInset:UIEdgeInsetsZero];	cbedoy
515	2016-10-18 18:22:53	@cbedoy Thanks for your solution! Just setting `automaticallyAdjustsScrollViewInsets = false` in `viewWillAppear` in my SLKTextViewController subclass fixed this for me. I didn't need to reset the content inset as well.	soleares
515	2016-10-18 18:30:45	I sent a pull request with that fixed on https://github.com/slackhq/SlackTextViewController/pull/531	cbedoy
515	2016-10-18 20:28:54	Thanks @cbedoy! Will have a look very soon.	dzenbot
515	2017-02-13 16:59:46	Hey, I just wanted to say that this was also happening to me, and `automaticallyAdjustsScrollViewInsets = false` did fix it for me too.	NinoScript
515	2017-02-20 11:11:22	yep did the trick for me as well..	yarodevuci
515	2017-02-20 18:01:07	https://github.com/slackhq/SlackTextViewController/pull/531	cbedoy
514	2016-09-16 00:21:27	Update slk_cacheTextView calls that were breaking builds	acandelaria1	2016-09-16 00:26:24
514	2016-09-16 00:22:36	👍👍👍	dzenbot	2016-09-16 00:26:24
513	2016-09-15 23:12:46	Exposed slk_cacheTextView so that it can be used in cases where full view lifecycle is not called.	acandelaria1	2016-09-15 23:28:01
513	2016-09-15 23:27:33	👍	dzenbot	2016-09-15 23:28:01
512	2016-09-14 22:04:47	This allows subclasses to use keyboard height to calculate scrolling offsets due to keyboard when not using inverted mode.	ZAndyL	2016-09-16 17:42:46
512	2016-09-16 17:41:17	👍	dzenbot	2016-09-16 17:42:46
511	2016-09-07 16:23:26	Uses the new `editAttributedText:` method internally for `editText:`. This helps reducing duplicated logic in	dzenbot	2016-09-07 23:27:22
511	2016-09-07 23:26:15	👍	jackywu07	2016-09-07 23:27:22
510	2016-09-06 18:32:05	- cache attributed text by default - provide editAttributedText API - send SLKTextViewSelectedRangeDidChange notification in setSelectedRange method.	jackywu07	2016-09-06 19:42:07
510	2016-09-06 18:39:23	👍	AhmedEid	2016-09-06 19:42:07
509	2016-09-02 17:03:20	#### Description Custom Typing Indicator does not display in sample project Swift example #### Steps to reproduce: 1. In Examples/Messenger-Swift/MessageViewController.swift, set DEBUG_CUSTOM_TYPING_INDICATOR = true 2. Run Messenger Swift 3. Typing Indicator does not show when icn_typing is tapped ### Actual result: It appear that the failure occurs in the simulateUserTyping function here: guard …	timothytclee	2016-11-19 08:12:35
509	2016-11-05 22:47:52	It looks like <S_CODE_TOKEN> is called too late and default class is used instead.	algrid	2016-11-19 08:12:35
508	2016-09-01 08:00:10	UITableview shrink if add last row because when inputBar's height changes if text input exceed 1 rows which also changes tableview's height constraint,which cause tableview's shrink horrible user experience.I recommend make tableview's bottom constraint relative to view and offset should be (keyboard height+input bar's initial height) ,not (keyboard height+input bar's appropriate height,)	peiweichen
507	2016-08-30 20:39:44	#### Description When text input view is active (keyboard visible) and an action sheet is triggered and dismissed the text input bar is hidden behind they keyboard. #### Reproducible in: - [X] This is reproducible in the sample project. Also happens in official Slack app. #### Steps to reproduce: 1. tap textview and enter some text 2. select (double tap) one word and wait for context menu (Cut, C…	RonnyFenrich	2017-02-13 22:45:24
507	2016-08-31 01:59:02	Thanks for the detailed report. 💪 Will have a look at this soon.	dzenbot	2017-02-13 22:45:24
507	2016-10-28 05:37:43	Is there any news on this bug? I am having the same problem - text input is overlapped with the keyboard6 fctually textinput stays on the bottom it s not rising up for the bug to appear I have to open the view with the slack stuff few times. As I am having a complex application I have many ways to reach the window with slackTextView and sometimes it does not appear even though it is on exact same…	gulzatique	2017-02-13 22:45:24
507	2016-11-07 21:28:46	It looks like it can be fixed by returning **true** from `forceTextInputbarAdjustment(for responder:)`, though I'm not really sure if there are any cases when you'd want false there.	algrid	2017-02-13 22:45:24
507	2016-11-09 04:10:23	algrid not helping	gulzatique	2017-02-13 22:45:24
507	2017-01-24 19:00:49	@dzenbot Do we have an ETA on this bug fix?	arjunkrsna	2017-02-13 22:45:24
507	2017-01-25 00:41:21	I was only able to reproduce this on iOS 9. With any version of iOS 10, this doesn't seem to happen. Is that correct for everyone?	dzenbot	2017-02-13 22:45:24
507	2017-01-25 16:21:24	@dzenbot I just did a quick test and also wasn't able to reproduce this anymore using iOS 10. Thanks	RonnyFenrich	2017-02-13 22:45:24
506	2016-08-29 18:28:06	This is to create an API to allow end user to open autocompletion window with given prefix. Currently, we must set text to the text view.	jackywu07	2016-08-29 19:49:47
506	2016-08-29 18:56:05	👍	dzenbot	2016-08-29 19:49:47
505	2016-08-26 01:01:35	- [x] I've read and understood the [Contributing guidelines](./CONTRIBUTING.md) and have done my best effort to follow them. - [x] I've read and agree to the [Code of Conduct](./CODE_OF_CONDUCT.md). - [x] I've been mindful about doing atomic commits, adding documentation to my changes, not refactoring too much. - [x] I've a descriptive title and added any useful information for the reviewer. Wher…	jedmund	2016-08-27 23:32:50
505	2016-08-26 14:16:03	Thanks @jedmund. Please complete the checklist and sign the CLA.	dzenbot	2016-08-27 23:32:50
505	2016-08-27 04:04:58	Done and done @dzenbot. Is the Travis CI build something I should worry about? Thanks!	jedmund	2016-08-27 23:32:50
505	2016-08-27 22:50:57	Thanks @TosinAF! I knew something looked off. Added it back just now.	jedmund	2016-08-27 23:32:50
505	2016-08-27 23:32:11	Looks good! Nice catch @TosinAF @jedmund: The Travis CI is borken. I need to fix that thing (once more).	dzenbot	2016-08-27 23:32:50
504	2016-08-25 13:39:44	The placeholder label cuts off any text that would extend beyond one line. Looking deeper, this is because the `placeholderLabel`'s `numberOfLines` is hard-coded to 1. I'd expect this to be set to 0 to allow multiple lines. I'm not using anywhere near as many of SlackTextViewController's features as others, so it's hard to tell if there are negative consequences to this somewhere else in the libr…	jedmund	2016-08-27 23:33:01
504	2016-08-25 17:41:42	This looks great. Please do submit a PR.	dzenbot	2016-08-27 23:33:01
503	2016-08-10 23:14:27	Since we are now supporting attributed string API in text view, we probably need the attributed string support in text view controller as well.	jackywu07	2016-08-29 18:26:49
502	2016-08-10 10:12:05	Quick steps to reproduce: - Set shakeToClearEnabled to YES - Invoke a shake gesture - Choose either Cancel or Undo	rickrets	2016-08-29 20:40:33
502	2016-08-28 12:51:09	After tapping on "Cancel" or "Undo", the text view becomes first responder again and the keyboard shows up, right?	dzenbot	2016-08-29 20:40:33
502	2016-08-28 19:01:34	The keyboard shows up yeah, but the text input bar won't move with it.	rickrets	2016-08-29 20:40:33
502	2016-08-28 21:55:34	Which version are you using? iOS version?	dzenbot	2016-08-29 20:40:33
502	2016-08-29 06:45:29	1.9.4 using pods, iOS 9.3 with the simulator and the latest iOS version on iPhone 6 and iPhone 6 Plus.	rickrets	2016-08-29 20:40:33
502	2016-08-29 07:03:38	After pressing `Cancel` or `Undo` the code ends up here: <S_CODE_TOKEN> The currentResponder is a `UIAlertController`, so my guess is that I can fix it by overriding `forceTextInputbarAdjustmentForResponder:currentResponder` and return `YES` if it's a `UIAlertController`, but it seems wrong.	rickrets	2016-08-29 20:40:33
502	2016-08-29 15:35:41	Unfortunately, that's the way of doing it. Here is how it's done in the sample project: https://github.com/slackhq/SlackTextViewController/blob/master/Examples/Messenger-Shared/MessageViewController.m#L366-L374	dzenbot	2016-08-29 20:40:33
502	2016-08-29 20:40:33	Jeez, how did I miss that. Thank you!	rickrets	2016-08-29 20:40:33
501	2016-08-07 00:13:57	We wanted to support attributed string in our SLKTextView to allow more stylization on the text we input. This PR will change SLKTextView to use NSAttributedString by default. To be backward compatible, all the original API will be preserved, and in places where we insert NSString for the text, the string will be converted into NSAttributedString without any attributes assigned to it. There are a…	jackywu07	2016-08-07 18:04:52
501	2016-08-07 08:55:03	👍 nice, thank you for cleaning it up! should we merge this?	jackywu07	2016-08-07 18:04:52
501	2016-08-07 15:33:09	👍👍	dzenbot	2016-08-07 18:04:52
500	2016-08-05 16:38:37	Is it possible to add more options to the black UIMenuController that is shown when longpressing into the text input field? I'd like to add my own buttons with my own functionality.	luzianscherrer	2016-08-28 12:30:03
500	2016-08-05 17:07:12	Not right now, sorry. We do extend it internally. The best way to do it right now would be forking the project and do it there.	dzenbot	2016-08-28 12:30:03
500	2016-08-28 12:30:03	Another alternative is to subclass `SLKTextView` and register that class wirh the view controller, and internally do all the appropriate overrides to add new options.	dzenbot	2016-08-28 12:30:03
499	2016-08-03 05:35:01	- [x] I've read and understood the [Contributing guidelines](https://github.com/slackhq/SlackTextViewController/blob/master/.github/CONTRIBUTING.md) and have done my best effort to follow them. - [x] I've read and agree to the [Code of Conduct](https://github.com/slackhq/SlackTextViewController/blob/master/.github/CODE_OF_CONDUCT.md). - [x] I've searched for any related issues and avoided creatin…	cbedoy	2016-10-22 09:19:35
499	2016-09-15 13:29:44	Are you sure you're presenting a view controller from main thread?	pronebird	2016-10-22 09:19:35
499	2016-09-15 17:59:26	Good point. That's in a different thread.	dzenbot	2016-10-22 09:19:35
499	2016-10-04 01:18:13	@cbedoy were you able to fix this by moving it to the main queue?	dzenbot	2016-10-22 09:19:35
498	2016-08-02 13:52:08	- [x] I've read and understood the [Contributing guidelines](./CONTRIBUTING.md) and have done my best effort to follow them. - [x] I've read and agree to the [Code of Conduct](./CODE_OF_CONDUCT.md). - [x] I've searched for any related issues and avoided creating a duplicate issue. #### Description Inside the tableview cell I would like to click on a link. Instead (I guess) this is blocked by the …	michelalbers	2016-08-15 21:31:46
498	2016-08-02 17:09:57	Thanks for the detailed issue @michelalbers! You are right about the fact that other touch input are ignored because of the `singleTapGesture`, that is why this object is public so you can decide either to allow it to be recognised from the `UIGestureRecognizerDelegate` methods. That is how we do it at Slack fwiw. (Lovely kitty btw! 😂 )	dzenbot	2016-08-15 21:31:46
498	2016-08-03 10:18:33	Thanks for your kind reply :) I would like to have the singleTapGesture only be active if the keyboard is shown. Will code this for my use case now - maybe thats a nice default behavior?	michelalbers	2016-08-15 21:31:46
498	2016-08-03 17:46:48	It is already built-in if you check these lines: https://github.com/slackhq/SlackTextViewController/blob/ace9bd209ad4f24aff6e998dc2986d36e696b695/Source/SLKTextViewController.m#L2104-L2105 If you're overriding `gestureRecognizerShouldBegin:` in your view controller, then you need to be sure to call super to get the base implementation. It should be recognising this gesture only in case the text v…	dzenbot	2016-08-15 21:31:46
498	2016-08-15 21:22:00	That one was a bi**\* to figure out. I used an XIB to hook up as cell to my TableView. All subviews have to be added to contentView NOT to the view itself. If you do actually put them directly under the view, you have to do this in your configureCell method: <S_CODE_TOKEN> Further explained here: http://stackoverflow.com/questions/18866420/cant-click-uibutton-inside-a-cell-in-uitableview Now it w…	michelalbers	2016-08-15 21:31:46
498	2016-08-15 21:23:16	That's great to know. So this seems not to be an issue directly from the lib, isn't it?	dzenbot	2016-08-15 21:31:46
498	2016-08-15 21:24:13	Nope - but if some people use XIBs as TableViewCells they most definitely will run into this problem. Maybe a mention in the docs would be nice?	michelalbers	2016-08-15 21:31:46
498	2016-08-15 21:31:43	I think this issue will be as good as docs, specially since it's not a bug in the lib. Thanks for the heads up!	dzenbot	2016-08-15 21:31:46
497	2016-07-28 13:09:03	- [x] I've read and understood the [Contributing guidelines](./CONTRIBUTING.md) and have done my best effort to follow them. - [x] I've read and agree to the [Code of Conduct](./CODE_OF_CONDUCT.md). - [x] I've searched for any related issues and avoided creating a duplicate issue. #### Description Recently fixes were merged to address an issue with the text bar hiding below UITabBar's	AndrewBarba	2016-08-08 22:01:53
497	2016-07-28 21:29:12	Yes. Will release a new version real soon!	dzenbot	2016-08-08 22:01:53
497	2016-08-08 21:54:38	[1.9.4](https://github.com/slackhq/SlackTextViewController/releases/tag/v1.9.4) has been released!	dzenbot	2016-08-08 22:01:53
496	2016-07-21 13:16:04	- [x] I've read and understood the [Contributing guidelines](./CONTRIBUTING.md) and have done my best effort to follow them. - [x] I've read and agree to the [Code of Conduct](./CODE_OF_CONDUCT.md). - [x] I've searched for any related issues and avoided creating a duplicate issue. #### Description I want to use only the growing text view inside any view - in my viewcontroller . I am not using for…	Ankish	2016-07-21 16:27:15
496	2016-07-21 16:28:35	Unfortunatly you can't. This library wasn't designed to allow stand alone controls. There are a bunch of OSS projects that accomplish what you are looking for. Have a look at cocoacontrols.com	dzenbot	2016-07-21 16:27:15
496	2016-07-24 08:08:34	Here is one I used for an old project. That fits your description. https://github.com/AlexLittlejohn/ALTextInputBar	lekanadeyeri	2016-07-21 16:27:15
495	2016-07-20 19:33:17	#### Based on https://github.com/slackhq/SlackTextViewController/pull/355, this PR includes a more reliable solution for the keyboard panning feature: - The keyboard stub view is added to the key window's view hierarchy instead. This is particularly helpful for overlapping to any other view, specially when using `UITabBar`, view controller containment or modal presentations. - The stubbing logic …	dzenbot	2016-07-20 21:05:24
495	2016-07-20 21:05:24	We've decided against merging this in for now	bradya	2016-07-20 21:05:24
495	2016-11-29 15:32:26	@bradya @dzenbot What's the status of this behavior for iOS 9/10? Did you guys just give up on this or is something else in the works?	firedrake93	2016-07-20 21:05:24
494	2016-07-20 08:31:34	Doesn't skip keyboard status update if the view isn't visible anymore, at least when needed. Fixes #487 Also updates the sample project to open a new view from the left button for testing purposes.	dzenbot	2016-07-20 17:46:44
494	2016-07-20 17:46:04	👍	jackywu07	2016-07-20 17:46:44
493	2016-07-17 12:01:44	- [x] I've read and understood the [Contributing guidelines](./CONTRIBUTING.md) and have done my best effort to follow them. - [x] I've read and agree to the [Code of Conduct](./CODE_OF_CONDUCT.md). - [x] I've been mindful about doing atomic commits, adding documentation to my changes, not refactoring too much. - [x] I've a descriptive title and added any useful information for the reviewer. Wher…	giginet	2016-07-19 00:21:13
493	2016-07-18 19:31:40	This is great @giginet, although we need you to complete the [Contributor License Agreement (CLA)](https://docs.google.com/a/slack-corp.com/forms/d/1q_w8rlJG_x_xJOoSUMNl7R35rkpA7N6pUkKhfHHMD9c/viewform) before I can merge this PR.	dzenbot	2016-07-19 00:21:13
493	2016-07-19 00:18:43	Thank you! I filled CLA. Please check it out.	giginet	2016-07-19 00:21:13
493	2016-07-19 00:21:11	Thank you 👍	dzenbot	2016-07-19 00:21:13
492	2016-07-07 12:14:26	- [x] I've read and understood the [Contributing guidelines](https://github.com/slackhq/SlackTextViewController/blob/master/.github/CONTRIBUTING.md) and have done my best effort to follow them. - [x] I've read and agree to the [Code of Conduct](https://github.com/slackhq/SlackTextViewController/blob/master/.github/CODE_OF_CONDUCT.md). - [x] I've searched for any related issues and avoided creatin…	eshwartm
491	2016-07-06 22:17:41	Hi, It's more a question than a bug or a request. So basically, I am trying to use your plugin. The thing is I noticed, and i read it's impossible to use the SlackViewController with an already existing tableView --> Too bad for me... But i was wondering if there any way to use my custom cell and how can I do that ? Regards, Hary	HarishHary	2016-07-06 22:36:08
491	2016-07-06 22:22:22	Hey @HarishHary. This library handles most of the UI outlets you would need to create a messaging interface, except its content (cells). This is totally up to you. Have a look at the sample project. It will help you better understand the implementation, power and limitations of the framework.	dzenbot	2016-07-06 22:36:08
491	2016-07-06 22:24:43	Yea, that's totally fine for me. The thing is, you guys are implementing your cells programmatically. But i have my cell ready to go in the storyboard. How do i add it to your tableView ? If no subviews can be present within the main view. Using xib files, for custom cells ?	HarishHary	2016-07-06 22:36:08
491	2016-07-06 22:25:44	Yes. I would recommend creating nib (aka xib) files for your views. It's generally a better approach, than having them nested in a storyboard.	dzenbot	2016-07-06 22:36:08
491	2016-07-06 22:27:54	Is it possible to programatically add container views as cell view to your tableviews ? So i can implement my cells in a container views in the storyboard if yes how ? XIB files is the way to go here I guess ?	HarishHary	2016-07-06 22:36:08
491	2016-07-06 22:29:34	You could have a generic tableview cell subclass, and override the `contentView` to display your custom xibs. I don't usually work with IB, so I'm def. not the best person to give suggestions.	dzenbot	2016-07-06 22:36:08
491	2016-07-06 22:32:12	Ok no worries, I would love to have an example to see how to implement XIB files with this framework and manipulate it. If someone has ! Share it please ! It would be grateful ! Thank you for your quick reply !	HarishHary	2016-07-06 22:36:08
491	2016-07-08 13:10:47	Made it work with XIB files ! Works perfectly fine ! Awesome framework ! Thank you for sharing it !	HarishHary	2016-07-06 22:36:08
491	2016-07-08 21:43:08	That great! Mind sharing what approach did you take?	dzenbot	2016-07-06 22:36:08
491	2016-07-08 21:54:08	Created a custom cell using a XIB files, register the class ! And Voilà !! It's done. Another thing is, until now every custom cell was made without using XIB files (kinda old fashion implementation). So I am going to try to implement this using container views. Adding a container view made on storyboard to a cell or something similar. I'll let you know.	HarishHary	2016-07-06 22:36:08
490	2016-07-05 19:31:55		dzenbot	2016-07-06 18:55:05
490	2016-07-06 18:54:42	LGTM!	DEGoodmanWilson	2016-07-06 18:55:05
489	2016-07-04 21:20:00	Currently if you turn on voice over, focus on the upload button and swipe right twice, it focuses on the placeholder label. The text input should just be a single accessibility element.	ksmarshall	2016-07-04 21:20:54
489	2016-07-04 21:20:52	👍	dzenbot	2016-07-04 21:20:54
488	2016-07-01 13:02:26	Before this fix slk_dismissTextInputbarIfNeeded sets keyboardHC.constant to zero which is wrong if SLKTextViewController placed in UITabBarController. Instead of 0 it is better to use slk_appropriateBottomMargin. Fixes #467 Fixes #456	yury	2016-07-20 18:55:10
488	2016-07-18 17:53:26	I like this! It is a cleaner fix than #448	dzenbot	2016-07-20 18:55:10
488	2016-07-18 19:12:24	@dzenbot it is battle tested with your super awesome QA :)	yury	2016-07-20 18:55:10
488	2016-07-19 21:05:09	@yury: This PR looks good. Before merging, could you please complete the [Contributor License Agreement (CLA)](https://docs.google.com/a/slack-corp.com/forms/d/1q_w8rlJG_x_xJOoSUMNl7R35rkpA7N6pUkKhfHHMD9c/viewform)?	dzenbot	2016-07-20 18:55:10
488	2016-07-20 13:12:02	@dzenbot done	yury	2016-07-20 18:55:10
488	2016-07-20 18:55:02	👍	dzenbot	2016-07-20 18:55:10
487	2016-06-30 15:30:32	In my subclass I have overriden didChangeKeyboardStatus, but it's not being called for all states when I hide the keyboard. I'm hiding the keyboard when the left button is pressed and I go to another view controller: <S_CODE_TOKEN> but then the DidHide status never gets called. With this implementation of the function: <S_CODE_TOKEN> the output in the debugger is: <S_CODE_TOKEN> so the Did Hide n…	madelman	2016-07-20 17:46:44
487	2016-07-05 19:16:25	@madelman Thanks for taking the time to fully describe the issue. Could you please take a few more minutes and see if it's reproducible in the sample project too?	dzenbot	2016-07-20 17:46:44
487	2016-07-06 09:57:59	@dzenbot Yes, I can confirm that it also happens in the sample project (in the Messenger-Swift). I added a new empty viewcontroller and the same code I sent in the Issue and I get the same result, Did Hide is not called.	madelman	2016-07-20 17:46:44
487	2016-07-06 23:29:08	I believe I found the root cause of the issue. `Did Hide` is never hit, [because of this check](https://github.com/slackhq/SlackTextViewController/blob/48b76d8894360c28d23209d72334ee287181a20a/Source/SLKTextViewController.m#L1405-L1409) which is always false when the view it not visible, specially after a view push. This misleading keyboard status causes the whole text input presentation mechanis…	dzenbot	2016-07-20 17:46:44
487	2016-07-07 01:11:04	@madelman: this tweaks fixes the keyboard status issues. https://github.com/slackhq/SlackTextViewController/compare/keyboard-status-fix?expand=1 I still need to do a bit more testing, specially so it doesn't break other expected behaviors. Please give it a try and let me know what you think.	dzenbot	2016-07-20 17:46:44
487	2016-07-12 08:31:59	Hi, looks good to me and it's working correctly with those changes. Great!!	madelman	2016-07-20 17:46:44
486	2016-06-28 23:05:10	When initiating with a table view style, if your table view uses an `estimatedRowHeight` instead of a fixed `rowHeight`, if you set the `textInputBar.textView.font` or if you change the `textColor`, cells are not sized appropriately. The content is clipped. Upon scrolling and returning to the cells they're sized correctly. It doesn't matter if you set `inverted` to true or false. I've attached a …	hipwelljo
486	2016-11-08 21:09:28	@hipwelljo I was able to fix this by calling <S_CODE_TOKEN> at the end of viewDidLoad method in your sample project. Looks like the issue may be unrelated to SlackTextViewController. Take a look here: http://stackoverflow.com/questions/27787552/ios-8-auto-height-cell-not-correct-height-at-first-load	algrid
485	2016-06-27 19:44:12	Specially annoying if a subclass of `SLKTextViewController` has its own designated initialiser, a bunch of warnings will be fired up.	dzenbot	2016-06-27 21:15:54
484	2016-06-24 20:24:25	Is there a sample for the message cell handling different text formatting. Bold, underline, links, etc? Thanks.	talkaboutdesign	2016-06-24 22:19:24
484	2016-06-24 22:19:24	Unfortunately, that is out of the scope of this project. We use another internal library to achieve all that at Slack.	dzenbot	2016-06-24 22:19:24
484	2017-03-03 14:21:49	@dzenbot What library is that?	yarodevuci	2016-06-24 22:19:24
484	2017-03-03 15:39:00	Internal library 😉	dzenbot	2016-06-24 22:19:24
483	2016-06-23 10:49:42	If don't hide the keyboard before moving to another viewController, after return textInputbar in center screen. It begins after first transition. ![untitled](https://cloud.githubusercontent.com/assets/14258270/16300586/4da94eb4-3949-11e6-9fe1-d86f16671e48.gif)	yupoff	2016-07-22 16:16:47
483	2016-07-22 12:56:33	I believe this is the same issue as discussed in #487. I was having very similar behavior and when I logged the calls on `didChangeKeyboardStatus`, I was getting the same results of `didHide` never being called.	danielrees18	2016-07-22 16:16:47
483	2016-07-22 16:16:47	This should have been fixed in https://github.com/slackhq/SlackTextViewController/pull/494	dzenbot	2016-07-22 16:16:47
482	2016-06-23 05:45:24	I have a custom NSTextStorage so that I must use a textContainer to init the textView, but I don't know how to do this.	DarkAngel7	2016-08-28 12:55:34
482	2016-06-23 17:04:17	You can subclass SLKTextView and initialize it with your text storage/manager/container, internally. You can then register this custom textView when configurating your SLKTextViewController subclass using the `registerClassForTextView:` method. There is an example of this on the sample project.	dzenbot	2016-08-28 12:55:34
481	2016-06-22 04:33:42	Would be super neat to see an iOS 10 style update, with the rightButton lying inside the the pill-shaped text field. ![ios-10](https://cloud.githubusercontent.com/assets/6282848/16254727/33079db2-3800-11e6-9ff5-2042c9442a0b.png)	hipwelljo	2016-08-28 12:53:30
481	2016-08-28 12:53:28	Slack's app will unlikely adopt this same style, so there are slim chances we would build this. But it should be pretty easy to do in a forked version.	dzenbot	2016-08-28 12:53:30
480	2016-06-22 04:31:37	please disregard	jordanhbuiltbyhq	2016-06-22 04:37:05
479	2016-06-15 18:37:40	See example below: <img width="371" alt="screen shot 2016-06-15 at 11 37 08 am 1" src="https://cloud.githubusercontent.com/assets/2926534/16092640/8ccd846e-32ed-11e6-9530-de78f4cfd42f.png">	talkaboutdesign	2016-06-20 01:08:21
479	2016-06-20 01:08:21	You can tweak the textView's layer's border color.	dzenbot	2016-06-20 01:08:21
478	2016-06-14 18:30:55	Is it possible to configure the return key to type a new line instead of sending?	emuye	2016-06-29 04:45:36
478	2016-06-29 04:35:13	https://github.com/slackhq/SlackTextViewController#external-keyboard you can override key commands - read the documentation 😄	mikengyn	2016-06-29 04:45:36
478	2016-06-29 04:45:36	You can override `didPressReturnKey:` and implement your own handling of the event.	dzenbot	2016-06-29 04:45:36
477	2016-06-14 00:33:40		dzenbot	2016-06-14 00:37:41
477	2016-06-14 00:36:21	LGTM!	jackywu07	2016-06-14 00:37:41
476	2016-06-10 22:45:10	Solves a crash some users were experiencing when auto-completing with the dictation input mode. This PR adds a way to detect the dictation mode, using `UITextInputMode` public API. Once detected, we can opt-out from refreshing the text view. It was causing the following exception: <S_CODE_TOKEN>	dzenbot	2016-06-10 22:54:20
476	2016-06-10 22:53:58	Looks good!	sukeban	2016-06-10 22:54:20
475	2016-06-09 03:44:40	...regardless if the scrolling cursor is at the bottom or not. Fixes #474	dzenbot	2016-06-24 22:29:57
474	2016-06-08 05:23:32		felixchan	2016-06-24 22:29:57
473	2016-06-05 07:01:22	@dzenbot the keyboard-panning-v2 branch is really great, but there is one issue I've found. If you're using a SlackTextViewController inside a UITabBarController, the keyboard appears _over_ the tab bar when the SlackTextView becomes first responder. Normally when the SlackTextView resigns first responder, the keyboard slides back down _over_ the tab bar, but when the SlackTextView resigns first …	firedrake93	2016-10-04 01:23:49
473	2016-06-05 07:48:35	Makes sense. It's because it's a snapshot of the keyboard window. Will think something about that very soon.	dzenbot	2016-10-04 01:23:49
473	2016-10-04 01:23:49	We are dropping this technique, as it is too hacky and could be unstable in further versions of iOS.	dzenbot	2016-10-04 01:23:49
472	2016-06-01 21:27:38	I'm writing for iOS8 but testing my app on iOS9. I have `self.keyboardPanningEnabled = true` and I'm not override any scrollView delegates. I also ran the example-swift app on iOS9 simulator. When I drag down on the table, the keyboard stays and does not move.	felixchan	2016-06-01 22:55:02
472	2016-06-01 22:55:00	Please see https://github.com/slackhq/SlackTextViewController/pull/355 I hope to continue that work soon-ish	dzenbot	2016-06-01 22:55:02
471	2016-06-01 07:14:59	When trying to register a long press gesture on the tableView in SLKTextViewController the desired method in the selector is never called. At first I thought it might be because I didn't implement the delegate as mentioned in https://github.com/slackhq/SlackTextViewController/issues/376 but it turns out that adding that delegate to my controller doesn't do anything for me. I also tried to disable…	keyboardsamurai
471	2016-06-01 07:37:40	OTOH adding the recognizer to the UITableViewCell like in the example in https://github.com/slackhq/SlackTextViewController/blob/master/Examples/Messenger-Shared/MessageViewController.m works just fine.	keyboardsamurai
471	2016-06-01 09:18:30	This snippet looks like you're adding the long press to the `tableView`, and not the cells: <S_CODE_TOKEN>	dzenbot
471	2016-06-01 15:32:52	@dzenbot exactly. This works just fine in a regular UITableViewController, but for some reason doesn't in SLKTextViewController. As I mentioned in the last comment, I was able to work around it by just adding the longpress to the cell, but it was a point of confusion. It's totally possible that I might have overlooked some concept that I was not aware of here though, so the question whether that …	keyboardsamurai
471	2016-08-04 18:26:57	Seems like a legitimate bug to me. I have the same problem as keyboardsamurai. Going to do the workaround that he posted. Cheers.	xcadaverx
470	2016-05-26 22:02:58	Addresses #469.	mtackes	2016-06-09 03:47:29
470	2016-05-27 00:09:04	Nice fix!	dzenbot	2016-06-09 03:47:29
470	2016-06-09 03:47:26	Looks good! Thanks @mtackes	dzenbot	2016-06-09 03:47:29
469	2016-05-26 21:12:14	When closing a formatting mark with a double space while the insertion-point is anywhere inside the text, the cursor jumps to the end of the text after adding the closure. ![slacktextviewbug](https://cloud.githubusercontent.com/assets/2160268/15590294/95a26d20-235c-11e6-97c0-21965c527201.gif)	mtackes	2016-08-28 12:36:35
469	2016-08-28 12:36:34	Fixed in https://github.com/slackhq/SlackTextViewController/pull/470	dzenbot	2016-08-28 12:36:35
468	2016-05-23 10:10:57	I'm not sure what goes wrong... In a new test project, I subclass the SlackTextViewController with a customised table view cell, the controller's text input bar is flashing on scrolling. Please see the GIF below. ![flashinginputbar](https://cloud.githubusercontent.com/assets/941849/15467338/896c8a70-2110-11e6-88a7-90b8c980ba0a.gif) I tried to set `backgroundColor` for cell's background and for ce…	powerqian
468	2016-05-28 17:28:37	Could you attach that sample project? It is hard to know what's wrong without seeing any implementation.	dzenbot
468	2016-05-30 03:16:27	Hi @dzenbot Thanks for the reply. Attached the really simple sample project. [SlackTextViewControllerTest.zip](https://github.com/slackhq/SlackTextViewController/files/288759/SlackTextViewControllerTest.zip)	powerqian
468	2016-09-09 15:09:44	Same issue happens to me	sche
468	2016-11-08 21:48:09	One should call <S_CODE_TOKEN> to prevent that.	algrid
467	2016-05-18 20:09:30	I have SlackTextViewController subclass embedded in a UINavigationController in a UITabBarController. Standard stuff. The input Bar seems to disappear under the tab bar on some occasions. For example, when a text message comes in and you swipe down to quick reply, the input Bar disappears. It seems SLKTVC is assuming something when viewWillDisappear as that's when the actual disappearing happens.…	inb4ohnoes	2016-07-20 18:55:10
467	2016-05-18 21:58:54	Does https://github.com/slackhq/SlackTextViewController/pull/448 fix it for you?	dzenbot	2016-07-20 18:55:10
467	2016-05-18 22:03:54	I hadn't tried it as I was working on a couple other things, but I'll try it in a bit	inb4ohnoes	2016-07-20 18:55:10
467	2016-05-18 22:27:32	Yes, this does fix the issue. Maybe consider merging it?	inb4ohnoes	2016-07-20 18:55:10
466	2016-05-18 12:39:40	Hello, when self.inverted = NO (self being a subclass of SLKTextViewController), turns out that tableView doesn't scroll up upon keyboard presentation. I've dug into the code, but not sure exactly were to look. It's reproducible using a Vanilla SLKTextViewController demo. Could you please share your pointers as to where to look into? Thanks!	Mamonaku	2016-05-18 16:15:04
466	2016-05-18 12:43:56	is it a duplicate of [#333](https://github.com/slackhq/SlackTextViewController/issues/333)?	Mamonaku	2016-05-18 16:15:04
466	2016-05-18 16:15:04	Yes, it is! Let's move the convo over there please.	dzenbot	2016-05-18 16:15:04
465	2016-05-15 20:15:22	Hi, I'm sorry if this is not the correct place to ask for specific help. I was wondering if there is a way to add a view above the tableview and have the tableview resize to under the added view. I attached a screen shot of what I'm trying to do. The scroll bar and content are still under the blue view so if I scroll up, the view hides the content. I was thinking I could just add a constraint fro…	thomashocking
465	2016-05-18 12:31:43	Not sure if this fixes your problem, but for readability and real estate maximisation, I'd recommend that you use a tableHeaderView, or tableFooterView, instead of using a fixed view. Otherwise, if you still need to have a fixed view, the best way is to add it to the table view, and scroll it in the opposite direction of the tableview scroll.	Mamonaku
465	2016-05-18 16:18:51	One even easier way is to change the tableView's contentInset, and give to `top` the height value of your custom vien. If that isn't enough and you really need a static container at the top, I would suggest to fork the project and add it to you SLKTextViewController super class directly and modify the internal view constraints.	dzenbot
465	2016-05-28 20:57:05	Great thanks a lot for the tips!	thomashocking
464	2016-05-14 00:00:48	Reproduction Steps: 1. Tap text edit control to begin composing a message 2. When keyboard comes up, make sure that Google's Gboard is the currently active keyboard 3. Type exactly the following characters. (For clarity below I am placing each character to type on a separate line. Note that I am typing Test, followed by return, followed by the hash symbol, followed by backspace because I didn't i…	sukeban	2016-08-28 13:02:04
464	2016-05-14 00:19:05	Can't repro on sample app. Must be client interaction.	sukeban	2016-08-28 13:02:04
464	2016-06-10 21:54:46	I was able to reproduce this issue on the sample app, as well as in Slack. #### Steps to reproduce: 1. Tap on the text input to bring the keyboard up. 2. Switch to Gboard (itunes.apple.com/us/app/gboard-search.-gifs.-emojis/id1091700242?mt=8) 3. Type any text on the app's text input. 4. Type any auto-completion prefix, being #, or @, or : 5. Hit the back space to only delete the auto-completion p…	dzenbot	2016-08-28 13:02:04
464	2016-08-28 13:02:04	This has been fixed by the GBoard's team! 🙌	dzenbot	2016-08-28 13:02:04
463	2016-05-13 11:43:06	Is there a feature that preserves the text in textInputbar.textView across app kill/start cycles? When I enter something, kill the app, start it again that text is still there in the input field. Is this a feature and if so, can I disable it?	luzianscherrer	2016-05-13 15:32:10
463	2016-05-13 11:54:45	This is actually a feature, but disabled by default. Here are the API definitions: https://github.com/slackhq/SlackTextViewController/blob/master/Source/SLKTextViewController.h#L499-L523 Are you sure you're not implementing these? PS: I realised this feature isn't documented jn the README. We should add it.	dzenbot	2016-05-13 15:32:10
463	2016-05-13 12:51:39	Thanks, that did solve the problem :) Now I'm just calling `[self clearCachedText]` in my `viewDidLoad` but I have definitely **not** implemented the keyForTextCaching feature. I'm using version 1.7.1.	luzianscherrer	2016-05-13 15:32:10
463	2016-05-13 15:30:36	👍	dzenbot	2016-05-13 15:32:10
463	2016-05-13 15:32:05	You should upgrade to 1.9 There's been a lot of fixes since then, including that feature.	dzenbot	2016-05-13 15:32:10
462	2016-05-11 02:48:51	Fixes #461 (sort of)	douglashill	2016-05-11 02:57:04
462	2016-05-11 02:57:00	:+1: Thanks!	dzenbot	2016-05-11 02:57:04
461	2016-05-11 01:30:10	The readme references a `swift-example` branch, which doesn’t seem to exist. I can’t find it being merged either. What is the status of this branch, and the collection view example it apparently contains? I was going to PR to update the broken readme links, but though better to check what’s going on.	douglashill	2016-05-11 02:57:04
461	2016-05-11 02:36:50	Yes, that's an outdated doc, sorry about that. The Swift example is under a different target in the sample project. It is not a collectionView example after all.	dzenbot	2016-05-11 02:57:04
461	2016-05-11 02:42:37	OK. Little PR incoming.	douglashill	2016-05-11 02:57:04
460	2016-05-10 00:44:36	Hi! There's a gap between the keyboard and the textview. What I tried to do was setting the autocorrectionType of the textView to UITextAutocorrectionTypeNo but the gap is still there. If you have the autocorrection "boxes" enabled (the words that appear above the keyboard) and you swipe up and down this area, the gap disappears but I'm not really sure how to fix it programmatically. How can we r…	Axort	2016-06-27 21:24:28
460	2016-05-10 01:31:53	Can you please try to reproduce this on the sample project and explain how to? Thanks!	dzenbot	2016-06-27 21:24:28
460	2016-05-11 16:48:02	I haven't been able to reproduce this on the sample project. What I noticed, in my app, is that this doesn't happen on the simulator, only on the devices D: I'm not really sure why this happens ):	Axort	2016-06-27 21:24:28
460	2016-06-27 21:22:49	Now we know what the problem is. We're also using a library called IQKeyboardManager, this library was causing this issue. I don't know if this is the correct place to put the solution but if you have this problem (and you're using IQKeyboardManager) just call this line in the AppDelegate: `[[[IQKeyboardManager sharedManager] disabledDistanceHandlingClasses] addObject:[SLKTextViewController class…	Axort	2016-06-27 21:24:28
460	2016-06-27 21:24:28	Interesting! There's been quite a few issues related to IQKeyboardManager, although this one seems new: https://github.com/slackhq/SlackTextViewController/issues?q=is%3Aissue+IQKeyboardManager+is%3Aclosed Thanks for the update. Closing this now as it seems your work around is pretty simple.	dzenbot	2016-06-27 21:24:28
460	2016-09-20 12:45:01	@dzenbot , @Axort : Huge thanks guys 👍	pmapma1	2016-06-27 21:24:28
459	2016-05-09 19:37:54	First of all I want to thank the Slack team for open sourcing and maintaining this project. I encountered a strange bug when updating from 1.9.1 causing the navigation title bar to disappear. Turns out self.navigationController was nil in viewDidLoad(). I finally narrowed it down to me changing self.textInputbar.textView.font in my init(). I haven't investigated too much into the underlying cause…	wpK
459	2017-03-16 00:46:12	+1 As soon as i apply "super.init(tableViewStyle: .Plain)" the navigation Controller is nil	develth
458	2016-05-06 00:37:32	This is how I'm setting my footerView: <S_CODE_TOKEN> However, instead of appearing at the **top** (since it's inverted), the view sticks to the bottom, as if it's an inverted header view. <img width="378" alt="screen shot 2016-05-05 at 5 34 06 pm" src="https://cloud.githubusercontent.com/assets/306524/15061247/ce95f47e-12e7-11e6-8539-50feaab42f0d.png"> For experimental purposes, I have tried to …	felixchan	2016-05-06 00:42:19
458	2016-05-06 16:09:59	Did you figure it out?	dzenbot	2016-05-06 00:42:19
458	2016-05-10 04:23:26	Yes - it was a simple auto layout issue (non related to slack) 👍	felixchan	2016-05-06 00:42:19
457	2016-05-05 01:04:22	Hi, I hesitated creating an issue for this, but couldn't find any resource online. In swift, I can only have a leftButton with an UIImage, but I can't have one with text instead. For instance: <S_CODE_TOKEN> Is there a way to put text in the leftButton instead of an image ? Sorry if this question already has an obvious answer.	clemkoa
457	2016-05-06 16:11:22	This is not yet supported. We need image support for the right button too. It's been requested several times, would be great if someone can have a stab at it.	dzenbot
456	2016-05-02 21:14:57	There were a couple of situations where the bottom text bar could be behind the tab bar related to the view being loaded and laid out before it was in a tab bar controller. This forces constraints to be updated after any parent view controllers change.	davbeck	2016-07-20 18:55:10
456	2016-05-04 03:26:31	Could you please explain how to reproduce this bug?	dzenbot	2016-07-20 18:55:10
456	2016-05-04 04:23:57	When pushing over a UINavigationController stack, I'm seeing a 2-3 pts movement on the layout because of the changes in `didMoveToParentViewController:`	dzenbot	2016-07-20 18:55:10
456	2016-05-04 20:34:07	I will create an example app that reproduces this and maybe refine the solution to fix the movement you're seeing (good catch). It happens if for some reason the view gets loaded before being added to the parent.	davbeck	2016-07-20 18:55:10
456	2016-06-10 23:27:42	I finally got around to reproducing this cleanly. 1. Download [reproduce-hidden-bar](https://github.com/davbeck/SlackTextViewController/tree/reproduce-hidden-bar). 2. Build and run Messenger-Storyboard. 3. Tap "Show Messages". 4. After 1 second the detail view is shown with the text bar missing. I was able to reproduce this by forcing the view to be loaded immediately but waiting a second to actu…	davbeck	2016-07-20 18:55:10
456	2016-06-10 23:53:04	Great @davbeck. Will give it a try soon. On the meantime, can you check for https://github.com/slackhq/SlackTextViewController/pull/448 and see if it fixes it for you?	dzenbot	2016-07-20 18:55:10
456	2016-09-08 09:22:17	I have issues with extra space between the tableview, top of viewcontroller and the textview, resolves when tapping the textfield and close again (layout subviews). Also the mentioned fix resolves the issue.	bogren	2016-07-20 18:55:10
456	2016-09-08 09:27:42	Ah nvm, can be solved the same way as mentioned in David's comment 🎉	bogren	2016-07-20 18:55:10
455	2016-04-30 20:17:10	It'd be great to support `UIScrollViewKeyboardDismissModeInteractive`. If you configure that for `keyboardDismissMode` on your `scrollView`, when you scroll down and over the keyboard the keyboard will follow your finger off screen but the `textInputbar` remains in place until the keyboard is dismissed. Perhaps it needs to listen to the `UIKeyboardWillChangeFrameNotification`? I'd really like to …	hipwelljo	2016-04-30 20:25:02
455	2016-04-30 20:25:02	I see this is discussed here: https://github.com/slackhq/SlackTextViewController/issues/361#issuecomment-171938265	hipwelljo	2016-04-30 20:25:02
454	2016-04-30 18:11:51	I have a `UIView` I want to display to the right of my collection view. It should be a sibling view to the collection view. I previously did this in the storyboard using auto layout. Now that SlackTextViewController provides the collection view, I'm not sure how to set this up. Is it possible I can continue to implement the collection view in the storyboard and tell SlackTextViewController to use…	hipwelljo	2016-04-30 18:16:15
454	2016-04-30 18:15:13	To achieve this, you should fork the project and have a custom version, and modify the view constraints internally like you suggested.	dzenbot	2016-04-30 18:16:15
454	2016-04-30 18:16:15	Ok, thanks for the quick response!	hipwelljo	2016-04-30 18:16:15
453	2016-04-30 17:50:50	If you call `[self.textView slk_insertTextAtCaretRange:myText];` while the caret position is at the end, there is already sufficient number of lines in the `textView` to exceed the max limit, it is pushed to a new line, and the `textView` is the first responder, it will auto scroll to the bottom to show the text that was just inserted as you would expect. But if the `textView` is not the first re…	hipwelljo
453	2016-04-30 17:53:19	Agree. Will look at it. Thanks.	dzenbot
453	2017-03-16 13:42:14	Any news on this? =)	Preen
452	2016-04-27 07:54:57	Just to keep more lucidity about this project's release notes. Other releases' notes are available in https://github.com/slackhq/SlackTextViewController/releases	dzenbot	2016-04-27 07:55:45
451	2016-04-27 05:25:07	For some unknown reason, when I focus on the textField, the keyboard just covers it. The textInput does not move up with the keyboard. In the emulator, if I focus on the textField and then hide the keyboard , the send button becomes greyed out and can't be pushed (but I can still push enter on the keyboard) <S_CODE_TOKEN> ![simulator screen shot apr 26 2016 10 23 33 pm](https://cloud.githubuserco…	felixchan	2016-04-27 23:02:49
451	2016-04-27 23:57:26	Did you sort it out?	dzenbot	2016-04-27 23:02:49
451	2016-04-27 23:59:46	Yes - it was because I accidentally removedObservers() for notification centers!	felixchan	2016-04-27 23:02:49
451	2016-04-28 05:11:49	Cool. Bw, have a look at https://github.com/slackhq/SlackTextViewController/issues/450 to avoid unwrapping `tableView` constantly.	dzenbot	2016-04-27 23:02:49
450	2016-04-27 05:04:05	In the recent release the _Nullable annotation had been added in the interface of SLKTextViewController. This can create some pretty nasty code in Swift. In every function where you need to access these properties you have three options. 1) Force unwrap them. If you are using Swiftlint this results in build failures and in general is shunned in the Swift community. Also, you need to suffix the pr…	cday	2016-04-27 06:30:06
450	2016-04-27 05:58:46	I understand what you're saying, but all these 3 objects are in fact, optional. The best way to get rid of these workarounds is to override `tableView` and unwrap it just once: <S_CODE_TOKEN> I hope it helps.	dzenbot	2016-04-27 06:30:06
450	2016-04-27 06:30:06	Exactly the kind of workaround I was looking for. Thanks for the help! P.S. Kudos for changing the example to include this. 💯	cday	2016-04-27 06:30:06
450	2016-04-27 06:31:43	Glad it helped! I was browsing the code of Fabler's iOS app. Pretty legit. Good work.	dzenbot	2016-04-27 06:30:06
449	2016-04-26 12:54:21		hoosrightapp	2016-04-26 18:31:08
449	2016-04-26 18:31:08	Check out the sample project, everything is demo'd there. This library doesn't take care of the data source for your tableView. You need to provide it.	dzenbot	2016-04-26 18:31:08
448	2016-04-25 23:16:50	When using the UITabbarController, input bar covered in the tab bar i'm fixed	devmario	2016-07-20 18:56:19
448	2016-05-04 04:24:32	Could you please explain better what this fixes, and how to reproduce the issue?	dzenbot	2016-07-20 18:56:19
448	2016-07-16 17:52:09	In quite a few cases, when the controller is in a uitabbarcontroller, the text input bar gets hidden behind the tab bar. This fixes that. Can we get this merged?	AndrewBarba	2016-07-20 18:56:19
448	2016-07-16 17:56:15	I think this is the better PR: https://github.com/slackhq/SlackTextViewController/pull/488/files	AndrewBarba	2016-07-20 18:56:19
448	2016-07-20 18:56:19	Thanks @devmario for your contribution but I've merged https://github.com/slackhq/SlackTextViewController/pull/488 which fixes this.	dzenbot	2016-07-20 18:56:19
447	2016-04-22 23:19:25	Has anyone figured out a way to fix the insert animation from flipping the cell until the cell is refreshed when using `insertItemsAtIndexPaths`?	jarodl	2016-08-28 12:32:35
447	2016-07-30 22:17:30	@jarodl Try to use this: <S_CODE_TOKEN>	dkabyshev	2016-08-28 12:32:35
446	2016-04-21 21:38:51		dzenbot	2016-04-21 21:40:26
446	2016-04-21 21:40:24	🏁	TosinAF	2016-04-21 21:40:26
445	2016-04-21 04:53:06	Since upgrading to 1.9.2 from 1.9.1, I'm receiving this error whenever I begin typing in the text field: > **\* Assertion failure in -[SLKTextView lookForPrefixes:completion:], /Users/felix/Project/Pods/SlackTextViewController/Source/SLKTextInput+Implementation.m:28 This is how I'm configuring my tableView: <S_CODE_TOKEN> I don't need AutoComplete or prefix lookup. Do I need to disable it?	felixchan	2016-05-08 05:30:14
445	2016-04-21 05:44:35	This was fixed in https://github.com/slackhq/SlackTextViewController/issues/438 Will release a patch soon.	dzenbot	2016-05-08 05:30:14
445	2016-04-27 11:51:05	hey @dzenbot ,so is #438 released yet? If not when will it be released?	allenx	2016-05-08 05:30:14
445	2016-05-06 15:21:15	Crashes for me too	HiroshiHorie	2016-05-08 05:30:14
445	2016-05-08 05:30:14	[Version 1.9.3](https://github.com/slackhq/SlackTextViewController/releases/tag/v1.9.3) has now been released, including the fix for this crash.	dzenbot	2016-05-08 05:30:14
445	2016-11-02 13:14:25	Today I update to new version (1.9.5) and registering custom cell encounters a new problem: `UINib *nibSenderText = [UINib nibWithNibName:@"TextCell" bundle:[NSBundle mainBundle]; [self.tableView registerNib:nibSenderText forCellReuseIdentifier:@"Text"];` The error is this: > ssertion failure in -[UITableView _configureCellForDisplay:forIndexPath:], ... failed to obtain a cell from its dataSource…	novinfard	2016-05-08 05:30:14
444	2016-04-21 04:04:25	By default, cells load from the bottom. Is there a way for cells to load from the top? (But new messages still append on bottom) I don't need the ordering of items to change. I just want a mode where the user to be able to browse "from the top" instead of "from the bottom".	felixchan	2016-04-21 04:32:07
444	2016-04-21 04:06:30	Please see https://github.com/slackhq/SlackTextViewController#inverted-mode It's either top or bottom. For any custom mechanism, I suggest using UICollectionView with a custom layout to manage insertion from the bottom.	dzenbot	2016-04-21 04:32:07
444	2016-04-21 04:28:40	Thanks. How can I set the inverted property to false? It's not a property of `self.tableView`	felixchan	2016-04-21 04:32:07
444	2016-04-21 04:32:07	Nevermind - I'm an idiot . `self.inverted` Thanks!	felixchan	2016-04-21 04:32:07
443	2016-04-18 19:52:52	Leave it to the subclass to handle it.	dzenbot	2016-04-18 20:09:45
442	2016-04-18 18:16:38		dzenbot	2016-04-18 18:19:17
442	2016-04-18 18:19:10	🏁	TosinAF	2016-04-18 18:19:17
442	2016-04-18 18:19:30	🏁	TosinAF	2016-04-18 18:19:17
441	2016-04-18 03:08:45	Skips auto-completion text processing if no prefix have been registered. This is a regression bug. Also makes `-shouldProcessTextForAutoCompletion:` require super from now on. Fixes #438	dzenbot	2016-04-18 17:35:22
441	2016-04-18 17:35:17	🏁	TosinAF	2016-04-18 17:35:22
440	2016-04-17 00:55:06	Firstly, thanks for a great package! I just downloaded and updated to latest version, now the keyboard is "stuck" and not hiding when scrolling tableview. Everything works fine though except for the visual scroll to hide keyboard. Any suggestions what it might be?	Sneakr	2016-04-17 02:18:05
440	2016-04-17 01:09:51	This feature has been removed in 1.9 Please see https://github.com/slackhq/SlackTextViewController/pull/355 for an alternative approach.	dzenbot	2016-04-17 02:18:05
440	2016-04-17 02:18:03	Thanks for quick support! Ill look it up! cheers	Sneakr	2016-04-17 02:18:05
439	2016-04-16 08:27:53	I see that you're hardcoding the border color the layer of SLKTextView in SLKTextInputbar. Can you publicize the getter and setter for this property?	inb4ohnoes	2016-04-16 08:37:08
439	2016-04-16 08:35:36	Also while you're at it, maybe ability to modify the corner radius and such as well?	inb4ohnoes	2016-04-16 08:37:08
439	2016-04-16 08:37:08	I've just realized that I'm a blithering idiot. Please ignore this.	inb4ohnoes	2016-04-16 08:37:08
438	2016-04-15 13:57:18	Crashes with `*** Terminating app due to uncaught exception 'NSInternalInconsistencyException', reason: 'You must provide a set containing String prefixes.'` Fixed it on my project with the following snippet to init the prefixes but should probably be an optional `self.registerPrefixesForAutoCompletion([""])` This is only since updating from 1.9.2/3 to the latest today	thewhitewood	2016-04-18 17:35:22
438	2016-04-15 15:18:25	It's an assert exception, dev only. If you don't need to register prefixes for auto-completion, simply do not call `registerPrefixesForAutoCompletion`	dzenbot	2016-04-18 17:35:22
438	2016-04-17 13:54:25	@dzenbot it occurs if you _don't_ call `registerPrefixesForAutoCompletion` at all though, so it's a problem.	sjrmanning	2016-04-18 17:35:22
438	2016-04-18 02:43:24	Gotcha!	dzenbot	2016-04-18 17:35:22
437	2016-04-14 08:45:04	An import error of `SLKTextView.h` occurs when I use the framework in version 1.9.2.	dacchan	2016-04-15 06:55:26
437	2016-04-14 09:03:05	Oh, Sorry it was revised in 4c6e3ef	dacchan	2016-04-15 06:55:26
437	2016-04-14 16:13:31	I'm having the same problem in **1.9.2**. I can successfully build **1.9.0** and **1.9.1**. Built with: <S_CODE_TOKEN>	joshfreemanIO	2016-04-15 06:55:26
437	2016-04-14 16:15:06	Can you target a specific commit with Carthage? Say https://github.com/slackhq/SlackTextViewController/commit/4c6e3ef0e0314b184671fd23cb2fc78f8e89112c Could you confirm if this commit fixes it?	dzenbot	2016-04-15 06:55:26
437	2016-04-14 16:23:54	This fixes it for me–thanks @dzenbot	joshfreemanIO	2016-04-15 06:55:26
437	2016-04-15 06:55:26	https://github.com/slackhq/SlackTextViewController/commit/4c6e3ef0e0314b184671fd23cb2fc78f8e89112c is now part of 1.9.2, so this should be fixed now.	dzenbot	2016-04-15 06:55:26
436	2016-04-13 17:04:51	As we don't use Carthage internally at Slack, it is hard to make sure that it doesn't break. Can anyone recommend a good way of guaranteeing its stability? There's some tests in the project located in `./SlackTextViewController/`. We still need to fix the CI and integrate these tests for PR validation.	dzenbot	2016-04-15 06:55:35
436	2016-04-13 17:05:12	Reported in https://github.com/slackhq/SlackTextViewController/issues/415	dzenbot	2016-04-15 06:55:35
436	2016-04-15 06:55:35	https://github.com/slackhq/SlackTextViewController/commit/4c6e3ef0e0314b184671fd23cb2fc78f8e89112c is now part of 1.9.2, so this should be fixed now.	dzenbot	2016-04-15 06:55:35
435	2016-04-13 08:21:55	Version 1.9.1 and 1.9.2 do not seem to have release notes anymore. Don’t know if this is the right place to discuss it, but I would like to say I miss them. Thanks.	Soryu	2016-04-27 07:41:23
435	2016-04-13 15:38:24	Yes, I've been wanting to write down the changelogs. Just haven't had the time.	dzenbot	2016-04-27 07:41:23
435	2016-04-27 07:41:23	Ok, both [1.9.1](https://github.com/slackhq/SlackTextViewController/releases/tag/v1.9.1) and [1.9.2](https://github.com/slackhq/SlackTextViewController/releases/tag/v1.9.2) have release notes.	dzenbot	2016-04-27 07:41:23
435	2016-04-27 07:58:44	Release notes are now also available from here: https://github.com/slackhq/SlackTextViewController/blob/master/CHANGELOG.md	dzenbot	2016-04-27 07:41:23
434	2016-04-13 06:36:19	All OSS projects at Slack have now the MIT license.	dzenbot	2016-04-13 06:45:54
433	2016-04-05 21:17:10	This seems to be an Apple bug, since the exception is triggered even before `previewingContext:viewControllerForLocation:` gets called. So far, the only way I've figured to disable 3D touch on the textView is by disabling a private gesture but this is not a solution. Exception's backtrace: <S_CODE_TOKEN>	dzenbot	2016-05-08 05:06:57
433	2016-04-12 19:07:54	Closed as it seems to be a bug on iOS itself. Please re-open if you have more information about this, or a patch/fix idea.	dzenbot	2016-05-08 05:06:57
432	2016-03-31 09:12:52	I want to change the size of the thumbnailView but i couldn't. I set the frame in my custom table view cell but it did not effect. Also I want to reposition the title label and the body label. what part of the code would i tweak?	tobitech	2016-03-31 16:14:55
432	2016-03-31 15:46:00	That is not part of the framework. I guess you are talking about the sample project.	dzenbot	2016-03-31 16:14:55
432	2016-03-31 16:04:47	Exactly	tobitech	2016-03-31 16:14:55
432	2016-03-31 16:14:55	The layout is defined in the table view cell class 😉	dzenbot	2016-03-31 16:14:55
431	2016-03-31 07:23:44	At times during a layout pass, the content offset's x value may change. This was causing the textView's placeholder and its text layout to be misaligned and out of bounds, specially reproducible when starting/ending the auto-completion mode. Also fixes a regression recently introduced with the typing indicator layout tweaks in https://github.com/slackhq/SlackTextViewController/pull/429.	dzenbot	2016-03-31 16:43:46
431	2016-03-31 16:42:04	Looking now, lol	TosinAF	2016-03-31 16:43:46
431	2016-03-31 16:43:47	Looks good :checkered_flag:	TosinAF	2016-03-31 16:43:46
431	2016-03-31 16:44:18	💪 thanks	dzenbot	2016-03-31 16:43:46
430	2016-03-30 19:50:52	This fixes an edge case where the text input would not follow the keyboard if the textView isn't yet first responder, on a cold launch and tapping right away on the textView.	dzenbot	2016-03-30 22:40:26
430	2016-03-30 22:39:16	:+1:	sukeban	2016-03-30 22:40:26
429	2016-03-30 18:48:24	Modifies view constraints so the typing indicator view doesn't push the tableView up and down anymore	dzenbot	2016-03-30 22:59:13
429	2016-03-30 22:59:09	:+1:	sukeban	2016-03-30 22:59:13
428	2016-03-30 17:47:08	Closes #427	dzenbot	2016-03-30 22:43:51
428	2016-03-30 22:43:48	:clap:	sukeban	2016-03-30 22:43:51
427	2016-03-29 22:13:00	Sometimes, a user might have typed text and switches apps. The app with the text input could get terminated on the background and the typed text would get lost. Remove the flag in https://github.com/tinyspeck/slack-objc/blob/124642bb3675a9d9634433ec4b65521512a216ac/pods/Pods/SlackTextViewController/Source/SLKTextViewController.m#L1560-L1566	dzenbot	2016-03-30 22:43:51
426	2016-03-28 21:12:37	Hi folks, I adore this project and love what it does for iOS. The Slack Android app has something similar so I was wondering if there's a repo for the Android version as well? I've really looked hard for a library offering a similar experience on Android but failed to find it. Sorry for asking here, really appreciate any suggestions you may have. Cheers, Eddy	EddyVerbruggen	2016-03-31 07:27:10
426	2016-03-31 07:27:10	Thank you for the kind words Eddy. I'm glad you've found this project useful. Unfortunately, there is no Android alternative of this same project from Slack. I've passed along your feedback to the Android team. Good luck!	dzenbot	2016-03-31 07:27:10
426	2016-04-22 06:39:51	Hi dzenbot, Thanks for the awesome repo. We implemented for our iOS App. Looking Android repo too same as iOS.	RamdhaSOi	2016-03-31 07:27:10
426	2016-07-19 19:41:02	@dzenbot Hello, Is there any good news from Android team? We highly appreciate your help on this. Thanks.	Joisar	2016-03-31 07:27:10
426	2016-07-19 20:39:04	Hey folks, I'm one of the engineers from the Android team at Slack and I'm sad to say we don't have an equivalent library available. We were obviously not as clever as our iOS friends when we implemented the parts of this library in our app and it is unlikely we'll be extracting all those bits into library form in the immediate future. If that changes we'll be sure to mention and link to whatever…	michaelworth	2016-03-31 07:27:10
425	2016-03-23 13:38:39	In my view controller I want to show tableview of some custom size but currently it takes whole view controller size and displaying. When presenting view controller with navigation bar table view is under the navigation bar. Is there any way I can solve this.	sunilsharma08	2016-03-23 15:45:14
425	2016-03-23 15:45:14	This library wasn't designed to be added as a subview/child vc. I recommend you to fork it and do the appropriate adjustments to fit your needs.	dzenbot	2016-03-23 15:45:14
424	2016-03-23 03:24:59		liruqi	2016-03-23 03:29:33
424	2016-03-23 03:29:39	Thanks!	dzenbot	2016-03-23 03:29:33
423	2016-03-23 01:28:09	Goal: I was looking for a way to dynamically set the layout constraints of the tableView (SLKTextViewController.m // 2142 - 2147). My quick and dirty solution was to remove the pre-defined constraint and replace it. Could you expose these in the .h file? Current solution: <S_CODE_TOKEN>	cjdeletto	2016-03-23 01:45:20
423	2016-03-23 01:41:24	Why not update the constant and call `layoutIfNeeded` instead?	dzenbot	2016-03-23 01:45:20
423	2016-03-23 01:45:20	Even better - thanks!	cjdeletto	2016-03-23 01:45:20
423	2016-03-23 01:46:47	Cool. I have though on exposing them, but most are added as arrays of constraints. It's def. easier to fetch them like you just did with the UIView extension.	dzenbot	2016-03-23 01:45:20
422	2016-03-22 23:48:55	We were processing things on a background thread, which were causing main queue deadlock at times because there are just too many UIKit implications from the main queue. Using the background thread here doesn't make any huge different either.	dzenbot	2016-03-23 00:12:13
421	2016-03-18 19:13:08	Specially fixes 2 regression bugs: - The keyboard would show above the text input at times, essentially after presenting a view controller modally that had any object that become first responder before the view was fully visible. - The auto-completion processing was being started before the keyboard fully appeared, causing the native Quick Type Bar to be missing but its height wasn't updated.	dzenbot	2016-03-21 19:50:30
421	2016-03-21 19:50:35	LGTM!	AhmedEid	2016-03-21 19:50:30
420	2016-03-18 17:05:20		dzenbot	2016-10-04 01:28:46
420	2016-10-04 01:28:46	No need for this after all.	dzenbot	2016-10-04 01:28:46
419	2016-03-17 10:56:45	<S_CODE_TOKEN> No idea how it happened, I can't reproduce it myself.	kevinrenskers	2016-05-08 05:06:28
419	2016-03-17 15:55:23	Are you using markdown formatters? What version of the lib are you currently using?	dzenbot	2016-05-08 05:06:28
419	2016-03-17 17:06:29	I am indeed using a markdown formatter, TSMarkdownParser. And I am using SlackTextViewController 1.9.1.	kevinrenskers	2016-05-08 05:06:28
419	2016-03-17 17:08:03	Are you using this feature? https://github.com/slackhq/SlackTextViewController#markdown-formatting	dzenbot	2016-05-08 05:06:28
419	2016-03-17 17:13:50	Ah sorry :) Yes I do, we use it for double asterisk (bold text).	kevinrenskers	2016-05-08 05:06:28
419	2016-03-17 17:15:11	Ok, good to know! I've seen an exception in that code as well. Will revisit soon. Would be great if you could manage to repro tho. Would make things so much easier :smile:	dzenbot	2016-05-08 05:06:28
419	2016-03-17 17:16:35	At least now I can try to repro it a bit more targeted. I'll let you know if I find something.	kevinrenskers	2016-05-08 05:06:28
419	2016-03-17 17:20:55	The bug is definitely between these lines: https://github.com/slackhq/SlackTextViewController/blob/master/Source/SLKTextViewController.m#L1896-L1965	dzenbot	2016-05-08 05:06:28
419	2016-03-17 17:24:49	The crash report points to https://github.com/slackhq/SlackTextViewController/blob/master/Source/SLKTextViewController.m#L1883 but not sure how precise that is?	kevinrenskers	2016-05-08 05:06:28
419	2016-03-17 17:31:41	Probably not very accurate. I was most likely thinking about this line: https://github.com/slackhq/SlackTextViewController/blob/master/Source/SLKTextViewController.m#L1926	dzenbot	2016-05-08 05:06:28
419	2016-03-30 08:18:10	I haven't been able to reproduce this crash myself. Have you had any luck with this?	kevinrenskers	2016-05-08 05:06:28
419	2016-03-30 08:40:28	No, I haven't been able to repro either. I'll keep an eye on it.	dzenbot	2016-05-08 05:06:28
419	2016-05-08 05:06:28	Closing as as can't repro. Let's re-open if this is still an issue to anyone.	dzenbot	2016-05-08 05:06:28
418	2016-03-17 08:41:10	After clicking on number section on keyboard and then press a number (eg. 1,2,3,...) , it returns to alphabet part each time and it doesn't remain in "number section". ![ezgif-2783581416](https://cloud.githubusercontent.com/assets/611607/13840959/3f3bf17a-ec3b-11e5-9788-294ad49f51bc.gif)	novinfard	2016-08-28 12:31:04
418	2016-03-17 15:13:55	I just tried to repro, and couldn't. What version of the lib are you using? Do you have any auto-completion setup?	dzenbot	2016-08-28 12:31:04
418	2016-03-18 13:07:32	How to disable auto-completion fully to test it? I could find only getter method for it. version 1.9.1 Plus, this warning could be seen in console: `Can't find keyplane that supports type 10 for keyboard iPhone-Portrait-Emoji; using 3444608646_Portrait_iPhone-Emoji-Keyboard_Letters` UPDATE: I installed the previous version (1.9.0) and problem completely solved. Then I tested all file of project ,…	novinfard	2016-08-28 12:31:04
418	2016-03-21 20:34:51	Auto-complete features are disabled by default, unless you register prefixes. https://github.com/slackhq/SlackTextViewController#1-registration `refreshFirstResponder` is needed so we can disable the auto-correction while auto-completing, because it overrides unrecognised text all the time when tapping on the space bar. Try setting `self.textView.autocorrectionType = UITextAutocorrectionTypeNo`, …	dzenbot	2016-08-28 12:31:04
417	2016-03-16 23:34:10	Hi there, I just found two small bugs. One is about `UIlongPressGestureRecognizer` could be added multiple times because the condition check in `- (UITableViewCell *)tableView:(UITableView *)tableView cellForRowAtIndexPath:(NSIndexPath *)indexPath`. And another is about `UIAlertController` that could be presenting multiple times because of it's a continuous event recognizer. Also, I implement Swi…	weijentu	2016-03-22 21:18:52
417	2016-03-16 23:58:29	This is great! Thank you for doing this. I had some progress in https://github.com/slackhq/SlackTextViewController/pull/391 but didn't have time to continue with it. Will review this soon!	dzenbot	2016-03-22 21:18:52
417	2016-03-22 22:05:39	Cool! That's AWESOME :smile:	weijentu	2016-03-22 21:18:52
416	2016-03-15 11:24:10	Hello, I found there's a "jump" when setting the `inputView` property of the text view: <img src="https://cloud.githubusercontent.com/assets/1046917/13776202/dbe67ba2-eae3-11e5-8914-822b4a1c3c65.gif" alt="Without Animation" style="height: 360px;"/> It looks like the value of `UIKeyboardFrameBeginUserInfoKey` and `UIKeyboardFrameEndUserInfoKey` are the same when `reloadInputViews` is called after …	cyhsutw	2016-03-23 06:51:38
416	2016-03-23 06:51:46	Looks good! Thanks.	dzenbot	2016-03-23 06:51:38
416	2016-03-23 09:41:06	@dzenbot Thank you! :smile:	cyhsutw	2016-03-23 06:51:38
415	2016-03-11 20:43:34	I run into this problem pretty frequently. (Screenshot attached) It happens 25% of the time, where upon returning to the app, the keyboard is dismissed but the view textInputBar is not reset. I am running an iPhone 6+ (It occurs on my iPhone 6 and iPhone 5) I am running iOS 9.2 As you can see I only have one view controller and it's extremely simple. <S_CODE_TOKEN> ![image](https://cloud.githubus…	mbalex99	2016-04-20 05:13:38
415	2016-03-16 21:30:50	Are you using the latest version of the lib?	dzenbot	2016-04-20 05:13:38
415	2016-03-18 10:30:11	Yes. On Wed, Mar 16, 2016 at 2:31 PM Ignacio Romero Zurbuchen < notifications@github.com> wrote: > Are you using the latest version of the lib? > > — > You are receiving this because you authored the thread. > Reply to this email directly or view it on GitHub > https://github.com/slackhq/SlackTextViewController/issues/415#issuecomment-197557276 > > ## > > Maximilian Alexander > mbalex99@gmail.com…	mbalex99	2016-04-20 05:13:38
415	2016-03-21 09:17:38	I am seeing the same issue, but not when backgrounded, it seems completely random. I am creating a class that is a SLKTextViewController, and inside of it I am not calling any set first responders, or anything like that, just the basic implementation. I am then placing that controller into a CAPSPageMenu, which is a navigation controller with 3 pages. Sometimes when typing things into the chat se…	elmateo487	2016-04-20 05:13:38
415	2016-03-21 19:43:45	This should be fixed in https://github.com/slackhq/SlackTextViewController/pull/421	dzenbot	2016-04-20 05:13:38
415	2016-03-21 20:35:31	#421 is now merged into master. Please give it a try.	dzenbot	2016-04-20 05:13:38
415	2016-03-21 20:36:25	Does that mean it's ready for cocoapods trunk update?	mbalex99	2016-04-20 05:13:38
415	2016-03-21 20:37:17	Not yet. You can install from a specific merge hash just to try it out and confirm the bug fix.	dzenbot	2016-04-20 05:13:38
415	2016-03-21 20:37:55	Got it thank you!	mbalex99	2016-04-20 05:13:38
415	2016-03-22 07:30:01	Bummer. I really wished it would fix my issue, but no luck. Same issue as above	elmateo487	2016-04-20 05:13:38
415	2016-03-22 21:34:39	@elmateo487 Make sure you're not using some sort of a keyboard manager like IQKeyboardManager. If you are disable it for your class instance.	mbalex99	2016-04-20 05:13:38
415	2016-03-23 06:58:36	Yeah, no keyboard management, or first responders or anything I can see of the sort.	elmateo487	2016-04-20 05:13:38
415	2016-04-13 00:22:54	The only way I was able to get around this entirely was by throwing this into "viewWillDisappear" Swift: <S_CODE_TOKEN> ObjC: <S_CODE_TOKEN>	rrallo	2016-04-20 05:13:38
415	2016-04-13 05:13:13	Wish that worked. Still no go.	elmateo487	2016-04-20 05:13:38
415	2016-04-13 06:59:34	Just released [**version 1.9.2**](https://github.com/slackhq/SlackTextViewController/releases/tag/v1.9.2). Please let me know if this is still an issue for you guys.	dzenbot	2016-04-20 05:13:38
415	2016-04-13 07:23:03	Call me dumb... but I can't build after doing a carthage update. SLKTextInput.h file not found, and could not build ObjC module SlackTextViewController	elmateo487	2016-04-20 05:13:38
415	2016-04-13 07:24:09	What version were you using before?	dzenbot	2016-04-20 05:13:38
415	2016-04-13 07:24:39	1.9.1	elmateo487	2016-04-20 05:13:38
415	2016-04-13 07:40:02	Carthage support got broken with 1.9.2 Just fixed it. Try again 😉	dzenbot	2016-04-20 05:13:38
415	2016-04-13 07:50:35	Hum, still same problem with 1.9.2	elmateo487	2016-04-20 05:13:38
415	2016-04-13 16:53:01	@elmateo487: ok, but Carthage is working again, right?	dzenbot	2016-04-20 05:13:38
415	2016-04-13 16:54:25	Sorry wasn't clear. Still couldn't build via Carthage. Same errors.	elmateo487	2016-04-20 05:13:38
415	2016-04-16 06:20:48	@dzenbot I finally got it to build, and congrats! The issue is gone for me! The gif above was very reproducible, and I cannot reproduce it now. THANKS!	elmateo487	2016-04-20 05:13:38
415	2016-04-16 06:22:43	@elmateo487 thank you for the heads up! @mbalex99 can you confirm this as well?	dzenbot	2016-04-20 05:13:38
415	2016-04-20 05:12:56	@dzenbot confirmed looks good for me!	mbalex99	2016-04-20 05:13:38
414	2016-03-08 12:08:41	How we could change the size of rightButton? I could not find any proper method of your class to do it. `slk_appropriateRightButtonWidth` is a getter method, not setter.	novinfard
414	2016-03-08 19:06:29	Sorry, this isn't supported yet.	dzenbot
413	2016-03-07 03:59:13	Do you have an example of using a custom typing indicator in swift?	hmaidasani	2016-03-08 19:07:18
413	2016-03-08 19:07:13	No, sorry. It should be pretty straightforward if you have a look at the Objective-C example.	dzenbot	2016-03-08 19:07:18
412	2016-03-01 16:00:45	In the swift example code simply adding `self.textView.typingSuggestionEnabled = false` in `configureViews()` hides the predictive text but as soon as you start typing the bar pops back into view. This is Xcode 7.2.1 and iOS 9.2	dominsbeard
412	2016-03-03 10:41:48	That is a bug. It has been like that for quite some time probably. This is because, internally, in `SLKTextViewController` [this method is called regularly](https://github.com/slackhq/SlackTextViewController/blob/614b44f48db91a33d9c651d40995cc072f121738/Source/SLKTextViewController.m#L1160-L1176) when the text changes in the `textView`. The `typingSuggestionEnabled` feature was mainly used to dis…	dzenbot
412	2016-03-18 00:56:13	It would be nice if this could be forever. I tried doing so by also setting it to `NO` in `textViewDidBeginEditing:(UITextView *)textView`, but that really messed up performance when typing. The reason I would like to hide it is because I'm already showing a toolbar in addition to the one in this controller resulting in a lot of space being taken up when the user is typing (Think Facebook Messeng…	FreshDonut
412	2016-10-28 12:47:19	Ran into the same thing and what worked for me was doing this in the (ObjC) class extending `SLKTextViewController`: <S_CODE_TOKEN> UPDATE: Hmm, that's because of a bug in iOS 10.x beta I'm afraid (the log is filled with errors related to the required dictionary).. my iOS 9 device isn't helped by this LoC.\ UPDATE 2: Seems like the only current way (I'd love to be wrong here!) is setting `self.te…	EddyVerbruggen
411	2016-02-26 04:30:32	When the view controller first loads, everything is fine -- the "first" item is displayed at the bottom of the screen, and the bottom border of that item is _just_ above the UITabBar. The tableView treats the top of the UITabBar as the end. When my UITabBar performs a modal segue and then later on gets unwinded back, the tableView suddenly doesn't sense the UITabBar - it treats the bottom of the …	felixchan	2016-04-25 20:05:05
411	2016-02-26 04:31:17	Please add a screenshot of the layout issue to better understand.	dzenbot	2016-04-25 20:05:05
411	2016-02-26 04:35:54	:+1: When app first loads: ![before](https://cloud.githubusercontent.com/assets/306524/13343215/4a1a0fba-dbff-11e5-8ea0-2c89eaca1e92.png) When the TabBar performs a modal segue and then I unwind back to the TabBar: ![after](https://cloud.githubusercontent.com/assets/306524/13343214/4a072076-dbff-11e5-9331-541bb07ad414.png) (The tableView will stay like this forever, until I terminate the app)	felixchan	2016-04-25 20:05:05
411	2016-02-26 04:44:06	This sort of fixed it, but I'm not sure if it's a hack or not... <S_CODE_TOKEN> I notice that this messes up the initial load (the initial load is now higher than normal)	felixchan	2016-04-25 20:05:05
411	2016-03-08 19:09:10	Did you try setting `self.edgesForExtendedLayout = .None` in your view controller?	dzenbot	2016-04-25 20:05:05
410	2016-02-25 03:32:40	Update README with a note about heightForAutoCompletionView. It took me a really long time to figure out why the autocomplete wasn't showing up.	ndbroadbent	2016-02-25 03:45:45
410	2016-02-25 03:45:45	Ah never mind, it's already there under the Layout header. I just didn't realize it was important to override that function!	ndbroadbent	2016-02-25 03:45:45
410	2016-02-25 03:58:42	That's a good point. We could use a better default value.	dzenbot	2016-02-25 03:45:45
409	2016-02-24 21:34:06		kylehorn	2016-02-24 21:34:15
408	2016-02-22 21:04:33	Fixes #392, broken since 1.7.1	dzenbot	2016-02-22 21:05:25
407	2016-02-22 09:58:26	I'm using 1.9.1. The dark shadow would disappear after segue animation finished. ![img_7950](https://cloud.githubusercontent.com/assets/770482/13215029/a3da35e8-d920-11e5-8303-08cc7a64141b.PNG)	zhubofei	2016-02-22 10:04:44
407	2016-02-22 10:04:44	Please see https://github.com/slackhq/SlackTextViewController/issues/114#issuecomment-71189550	dzenbot	2016-02-22 10:04:44
406	2016-02-22 08:23:40	I want to add a tableHeaderView to tableView. But I found that the tableView doesn't finish loading when viewDidLoad is triggered, which cause some trouble in auto layout. Is there a function that I can use when tableView is loaded?	zhubofei	2016-02-22 09:21:19
406	2016-02-22 09:38:35	Did you figure it out?	dzenbot	2016-02-22 09:21:19
406	2016-02-22 09:40:21	Yes, I use viewDidLayoutSubviews() instead. But I'm not sure if it is the best practice	zhubofei	2016-02-22 09:21:19
406	2016-02-22 09:43:25	Any extra configuration should be implemented after calling `super`.	dzenbot	2016-02-22 09:21:19
405	2016-02-21 02:59:57	When I first load the VC and show the keyboard, there is a second delay where the user can't do anything. The textInputBar moves "up" for 1 second, and during this time, I'm unable to perform any tap gestures. Is there a way to disable these animations without manually overriding UIView animation settings? I notice that I can stop animations after calling `super.viewWillAppear` and then start ani…	felixchan	2016-02-26 04:25:01
405	2016-02-22 09:48:24	You want to present the keyboard without animation?	dzenbot	2016-02-26 04:25:01
405	2016-02-26 04:25:00	I presented the keyboard (without animation) after viewDidAppear(), and all is fine. Thanks :)	felixchan	2016-02-26 04:25:01
405	2016-02-26 04:25:56	Did you use `-presentKeyboard:`?	dzenbot	2016-02-26 04:25:01
404	2016-02-21 00:57:49	I have tried: <S_CODE_TOKEN> However, the background is still `#FEFEFE` (very faint - barely visible with max brightness)	felixchan	2016-02-22 09:48:44
404	2016-02-21 02:39:41	Make sure you set it in `viewDidLoad`	dzenbot	2016-02-22 09:48:44
404	2016-02-21 04:40:59	Yes, it's set in viewDidLoad, but awkwardly it still shows the #fefefe color	felixchan	2016-02-22 09:48:44
404	2016-02-21 05:26:22	It must be because `translucent` is enabled by default. If you're looking for a solid color, try disabling that flag.	dzenbot	2016-02-22 09:48:44
404	2016-02-22 09:47:07	Also, are you doing this before calling `super`?	dzenbot	2016-02-22 09:48:44
403	2016-02-20 12:47:03	As part of making the auto-completion feature a bit more generic and reusable in other `UITextInput` objects, this PR includes a couple of small features and improvements. Also, makes the text process free from blocking the UI thread when it comes to heavier processing (it is now being done in a background thread). Decoupling the text processing logic into its own class will help for better testi…	dzenbot	2016-03-01 02:41:39
403	2016-02-26 03:44:18	A quick example about how to reuse the auto-completion module on a `UISearchBar`: ![untitled2](https://cloud.githubusercontent.com/assets/590579/13342600/0fb64368-dbf8-11e5-94a8-cc070fff6665.gif)	dzenbot	2016-03-01 02:41:39
403	2016-03-01 02:41:28	:muscle: 2016	fyaqub	2016-03-01 02:41:39
402	2016-02-20 12:41:37	This is particularly useful when it comes to leave the matching auto-completed item visible at all time, while keep typing related things to it (imagine slash commands with syntax tips).	dzenbot	2016-03-01 02:41:42
401	2016-02-20 05:22:03	To be able to reuse the text processing and auto-completion features in other text inputs, such as `UISearchBar` and `UITextField`, we should port as much as possible to a new protocol extension of `UITextInput`.	dzenbot	2016-03-01 02:41:42
400	2016-02-19 20:33:15	@dzenbot Recently you fixed a bug which make it impossible to hide bottom bar on push. The original issue which is fixed now: [https://github.com/slackhq/SlackTextViewController/issues/340](https://github.com/slackhq/SlackTextViewController/issues/340)	azhdari	2016-02-22 09:54:08
400	2016-02-22 09:54:06	Try `1.9.1`	dzenbot	2016-02-22 09:54:08
399	2016-02-19 06:03:56	I am using Slack Text View Controller inside essentially a scroll view and its not liking it. I'm using this library https://github.com/maxep/MXSegmentedPager which handles vanilla collection and table view controllers fine but not the Slack one. so slack is the child, and segmentedPager is the parent controller. I have `textView.delegate = self` and override the `gestureRecognizer(gestureRecogni…	MadeByDouglas	2016-02-21 02:43:29
399	2016-02-21 02:43:29	I'm no aware of how `MXSegmentedPager` works internally, but you might need to use more gesture delegates to handle it. The lib wasn't designed to be used in that very particular case. Many things could go wrong.	dzenbot	2016-02-21 02:43:29
399	2016-02-22 20:04:40	ok	MadeByDouglas	2016-02-21 02:43:29
398	2016-02-18 19:08:53	Using `/` when typing in Korean on iOS forces letters to separate and not combine as they should (and this works as intended in other apps on iOS) User Comment > In iPhone client, using Korean slash command is not available. When i type the first key of the command like “ㅇ” of “어디”, because of the autocompletion, cursor goes to next so i cannot type “어”. It make me type like “ㅇㅓ”. In Korean, two …	TosinAF	2016-10-04 01:25:38
398	2016-02-18 23:56:27	That reminds me of https://github.com/slackhq/SlackTextViewController/blob/30f3ecc9926b08443f4a61d47f30a23d0f8d0aac/Source/SLKTextViewController.m#L1167-L1171 It's probably a thing for most east asian languages. Will dig in soon.	dzenbot	2016-10-04 01:25:38
398	2016-02-19 01:27:03	Could probably do the same thing for now and maybe focus on when we start to localize.	TosinAF	2016-10-04 01:25:38
398	2016-02-19 01:28:24	Yup. Although, this isn't really a localisation issue. More like an race condition by all the little hacks we do to disable the auto-correction for auto-completion, in east asian languages.	dzenbot	2016-10-04 01:25:38
398	2016-10-04 01:25:38	Closing this for now.	dzenbot	2016-10-04 01:25:38
397	2016-02-17 16:32:09	This pull request corrects the capitalization of **Xcode** :sweat_smile: https://developer.apple.com/xcode/ Created with [`xcode-readme`](https://github.com/dkhamsing/xcode-readme).	ReadmeCritic	2016-02-17 16:57:18
397	2016-02-17 16:58:29	:beers:	ReadmeCritic	2016-02-17 16:57:18
396	2016-02-15 23:54:12	Right now, if you run `pod install` in Examples folder there would be build errors: <S_CODE_TOKEN> I've fixed them by running `pod update`, so it is possible to work with example after checkout.	richardtop	2016-02-16 17:52:53
396	2016-02-16 17:53:07	Thanks :+1:	dzenbot	2016-02-16 17:52:53
395	2016-02-14 11:18:30	When I set textInputbar.textView.delegate to a valid delegate, the expected callbacks are not executed. <S_CODE_TOKEN> In - (void)slk_unregisterNotifications of SLKTextViewController.m, I noticed that all the TextView notifications are unregistered. Manually adding in these notification reenabled the delegate calls. <S_CODE_TOKEN> Can this unregistration of UITextField notifications be documented…	eviltofu	2016-02-14 20:33:03
395	2016-02-14 20:32:52	The delegate of the textView is the view controller, `SLKTextViewController`. Both of these methods work ok when implemented: https://github.com/slackhq/SlackTextViewController/blob/master/Examples/Messenger-Shared/MessageViewController.m#L658-L666	dzenbot	2016-02-14 20:33:03
395	2016-02-15 03:25:36	<S_CODE_TOKEN> in my delegate is not called. Looking at the code, <S_CODE_TOKEN> and <S_CODE_TOKEN> What is the recommended approach? Should I subclass SLKTextView and invoke my delegate's method from slk_didBeginEditing:(NSNotification *)notification? Sorry for the extra questions.	eviltofu	2016-02-14 20:33:03
395	2016-02-15 06:30:44	In `SLKTextView` the notification observers are meant to be used internally, while the `UITextViewDelegate` methods are implemented in `SLKTextViewController`. You don't need to set the `textView`'s delegate. `SLKTextViewController` already conforms to it. All these methods are working: https://github.com/slackhq/SlackTextViewController/blob/031d410de271891c984903dc5a8a18fe0e64c13b/Source/SLKText…	dzenbot	2016-02-14 20:33:03
394	2016-02-13 04:54:18	Reverts slackhq/SlackTextViewController#390	dzenbot	2016-02-13 04:55:26
394	2016-02-13 04:55:28	Legend! Thanks!	TosinAF	2016-02-13 04:55:26
393	2016-02-12 06:18:12	Should this be a wiki?	dzenbot	2016-08-28 13:02:40
392	2016-02-12 06:16:19	I set the text view's font size to a larger font. What heights/attributes should (or shouldn't) change to accommodate for this? As of right now, the textView seems to be the same size as default. When I start typing, the textView seems to "snap" to a bigger size and adjust itself (which is good). How can I make the textView adjust itself from the get-go, without requiring typing?	felixchan	2016-02-22 21:05:25
392	2016-02-22 20:07:20	This is a regression actually. It used to work fine.	dzenbot	2016-02-22 21:05:25
392	2016-02-22 21:01:39	After some diagnosing, it seems this has been broken since `1.7.1`, in this commit https://github.com/slackhq/SlackTextViewController/commit/4f1373a80a30cc1b1cb38ca620a7980adabbe70a Checking for `self.textView.window` to be valid seems unnecessary and breaks things while the view is still being configured before adding it as subview.	dzenbot	2016-02-22 21:05:25
391	2016-02-12 06:10:07	As part of v2, this library needed better Swift support: - [x] `_Nullable` and `_Nonnull` annotations in header files. - [x] Swift snippet examples in README - [x] Fully Swift sample project - [ ] SLKTVC Swift template files	dzenbot	2016-03-22 21:18:50
391	2016-03-21 08:12:41	This PR now includes a complete Swift sample thanks to @weijentu 👏 Closes #417	dzenbot	2016-03-22 21:18:50
391	2016-03-21 08:13:19	@TosinAF: This is ready for review. We can add the Swift template later.	dzenbot	2016-03-22 21:18:50
391	2016-03-22 21:19:08	This was a MASSIVE PR, must have taken a long time to implement!	AhmedEid	2016-03-22 21:18:50
391	2016-03-22 21:19:34	It did. It's been on dev for quite some time now :smile:	dzenbot	2016-03-22 21:18:50
390	2016-02-11 23:16:16	Exposing this public method as a last resort if using forceTextInputbarAdjustmentForResponder: isn't a good fit. An example of such a cases is 3D Touch on iOS 9.2. If the keybaord is open and you 3D touch to view a link; upon closing the webview, the keyboard is resigned but the textInputBar stays in the middle of the screen instead of at the bottom, as expected. ![img_1552](https://cloud.githubu…	TosinAF	2016-02-12 00:30:52
390	2016-02-12 00:30:49	:rocket:	dzenbot	2016-02-12 00:30:52
389	2016-02-11 21:27:06	In the particular use case I found this necessary, I am using SlackTextViewController in a containing view controller that requires a tabbar. When presenting STVC, the text input field would end up vertically displaced from the keyboard by the height of the tabbar. This pull request addresses and allows for preventing that from happening.	jakeva	2016-04-12 07:37:26
389	2016-02-11 21:29:20	In your use case, what are the values of `self.edgesForExtendedLayout`? Isn't `UIRectEdgeBottom` available?	dzenbot	2016-04-12 07:37:26
389	2016-02-11 21:34:14	UIRectEdgeAll - setting it to UIRectEdgeBottom doesn't fix the problem.	jakeva	2016-04-12 07:37:26
389	2016-02-11 22:08:41	In fact, it looks like I need to do even more constraint customization… since I need to place a custom view at the top of the scrollview. love to hear your thoughts.	jakeva	2016-04-12 07:37:26
389	2016-02-11 22:27:56	On the other hand I can do a lot of constraint manipulation from my containing view controller. In the case of the tabbar however, I really saw no other way to get the behavior I needed so I thought I'd go ahead and submit what I did.	jakeva	2016-04-12 07:37:26
389	2016-02-11 22:30:48	If your config is `UIRectEdgeAll`, `self.edgesForExtendedLayout & UIRectEdgeBottom) > 0` should be true and you shouldn't need an additional flag. That's why I'm a bit confused with this.	dzenbot	2016-04-12 07:37:26
389	2016-02-11 22:31:33	Sure. Well, it is true. What I need though is for it to return 0, not the height of the tabbar. So I set that flag to false (it defaults to true) for my use case.	jakeva	2016-04-12 07:37:26
389	2016-02-11 22:32:10	Oh, gotcha! You want to skip it. My bad, totally misread the title :facepalm:	dzenbot	2016-04-12 07:37:26
389	2016-02-11 22:32:21	Correct.	jakeva	2016-04-12 07:37:26
389	2016-04-12 07:37:26	Closing this as it is too specific to an isolated use case. There are better ways of achiving this without having to make it part of the lib.	dzenbot	2016-04-12 07:37:26
388	2016-02-11 10:01:18	This library was working fine 3 months before and we can dismiss the keyboard interactively like iMessages or any other messing app. But new updates keyboard dismiss as I scroll down the messages a little. Please fix this issue.	asifhabib	2016-02-11 14:01:49
388	2016-02-11 14:01:49	This has already been fixed. Please see https://github.com/slackhq/SlackTextViewController/pull/355 Here's some context too https://github.com/slackhq/SlackTextViewController/issues/361 Will merge this in soon.	dzenbot	2016-02-11 14:01:49
387	2016-02-10 21:37:38	This pull requests corrects the spelling of **CocoaPods** 🤓 https://github.com/CocoaPods/shared_resources/tree/master/media <blockquote class="twitter-tweet" data-lang="en"><p lang="en" dir="ltr">One day I’ll make a bot that looks through the READMEs of all Pods, looks to see if it uses “Cocoapods” and PRs “CocoaPods” :D</p>&mdash; Ørta (@orta) <a href="https://twitter.com/orta/status/69737435797…	ReadmeCritic	2016-02-11 17:05:14
387	2016-02-11 13:58:50	Nice find. You missed this spot tho: https://github.com/slackhq/SlackTextViewController/blob/master/README.md#with-cocoa-pods 🤓	dzenbot	2016-02-11 17:05:14
387	2016-02-11 15:25:01	@dzenbot good catch :smile:	ReadmeCritic	2016-02-11 17:05:14
387	2016-02-11 17:05:22	Thanks!	dzenbot	2016-02-11 17:05:14
386	2016-02-10 20:22:59	For some yet unknown reasons, registering `UIKeyCommand` objects from within `SLKTextViewController` caused the view controller never to be deallocated, when interacting with at least 1 of these commands on the iPad. Certainly due to a retain cycle since this didn't cause any memory leaks. With the right repro steps, it was possible to get incremental retain cycles. After profiling this for a ful…	dzenbot	2016-02-16 18:52:25
386	2016-02-16 17:50:41	This code looks good. Such an annoying bug!	sukeban	2016-02-16 18:52:25
385	2016-02-09 22:01:32	I'm not sure if you have found a good solution for this in swift yet but is there a good implementation of the inverted mode for the swift-update you provided? I used `cell.transform = self.collectionView!.transform` but the text is still showing upside down. Any solutions?	myflokk	2016-02-28 00:49:57
384	2016-02-07 19:55:35	The way the auto-completion view has always been presented used to be a bit violent/intrusive, by moving up and down the table/collection view at every character change, specially if the auto-completion view's height was being resized dynamically based on the amount of cells to be displayed. This feels definetly much better, presenting it now on top of the table/collection view. ![untitled2](http…	dzenbot	2016-02-11 18:56:26
384	2016-02-09 18:38:50	@dzenbot Cool! I have an issue currently with auto complete where the auto complete is partially hidden by the text box because of the current handling of this issue. When will this change be merged and released? Note that the reason for my issue is because the image is actually within the section header, so the current autocomplete is only in the table view below. ![img_4265](https://cloud.githu…	abc2mit	2016-02-11 18:56:26
384	2016-02-09 18:53:10	@dzenbot I take that back, it looks like it has nothing to do with the header section, but having to do with the anchor position of the auto complete table, which seems to be tied to the bottom of the view (which is at the top of the keyboard) and not to the text box. Your demo video seems to show that your fix addresses this issue. ![img_4266](https://cloud.githubusercontent.com/assets/4510849/1…	abc2mit	2016-02-11 18:56:26
384	2016-02-09 18:54:52	Try installing this branch, to see if this actually fixes your issue. What version of the library are you using?	dzenbot	2016-02-11 18:56:26
384	2016-02-09 18:56:11	Using 1.9 release via CocoaPods. I'll try installing the branch after finishing my changes.	abc2mit	2016-02-11 18:56:26
383	2016-02-07 01:18:56	To keep code style consistent, and specially, to reduce friction during code reviews. We're auto-formatting all source's and example's code using [Uncrustify](https://github.com/bengardner/uncrustify).	dzenbot	2016-10-04 01:30:43
383	2016-10-04 01:30:43	Will re-open soon, fixing conflicts.	dzenbot	2016-10-04 01:30:43
382	2016-02-06 17:15:49		dzenbot	2016-02-06 17:15:52
381	2016-02-06 13:14:50	Hello, In the current display of autoCompletionView, it pushed other cells to up in ViewController. I want to display "autoCompletionView" over other cells of my table. How to do it?	novinfard	2016-02-11 18:56:26
381	2016-02-06 13:30:37	You mean, you want to present the autoCompletionView without pushing the tableView up and down? Present it over the tableView?	dzenbot	2016-02-11 18:56:26
381	2016-02-06 13:53:51	@dzenbot yes exactly	novinfard	2016-02-11 18:56:26
381	2016-02-06 14:11:18	You will need to modify the view constraints. I've been wanting to do that too for a while, since it can become easily intrusive to the user when the tableView moves up and down too often.	dzenbot	2016-02-11 18:56:26
380	2016-02-06 12:43:37	My subclass of SLKTextViewController is inside UITabBarController but its hidesBottomBarWhenPushed is YES, which causes a mistake in bottom margin calculation as is shown here. ![simulator screen shot 2016 2 6 8 39 58](https://cloud.githubusercontent.com/assets/6781789/12866687/fbba6e10-cd11-11e5-9a89-70dc097ee4ad.png) To fix this I recommend modifying method `- (CGFloat)slk_appropriateBottomMarg…	xnth97	2016-02-06 13:51:45
380	2016-02-06 13:32:45	Please, submit a PR with your proposal.	dzenbot	2016-02-06 13:51:45
380	2016-02-06 13:51:45	Oooops sorry I find that it has been fixed in Fixes #362. Please update podspec since it's quite important. Thanks.	xnth97	2016-02-06 13:51:45
379	2016-02-05 13:00:50	As the very descriptive title suggests, when a Markdown Formatting Symbol has been registered, a double space in empty `SLKTextView` results in a `NSRangeException` To reproduce: - Add `pod 'SlackTextViewController'` to your project - Use an empty `SLKTextViewController` subclass that implements `[self.textView registerMarkdownFormattingSymbol:@"*" withTitle:@"Bold"];` in `- (void)viewDidLoad` - …	brechtbakker	2016-02-19 00:10:46
379	2016-02-12 01:50:21	Oh, interesting. Will have a look.	dzenbot	2016-02-19 00:10:46
379	2016-02-15 09:36:31	Actually, this has been fixed a while back in https://github.com/slackhq/SlackTextViewController/commit/61671ffa0d5cf2d8f5a140638be35f6dfad63057 I will release a new patch version this week.	dzenbot	2016-02-19 00:10:46
379	2016-02-15 10:00:47	Great, thanks for checking it out :)	brechtbakker	2016-02-19 00:10:46
379	2016-02-15 10:04:51	Of course! Thanks for the detailed repro steps :muscle:	dzenbot	2016-02-19 00:10:46
379	2016-02-19 00:10:44	This fix is included in the `1.9.1` release bw. Closing now.	dzenbot	2016-02-19 00:10:46
378	2016-02-03 16:22:03	This change will take padding from custom content and title insets set for the rightButton when sizing the width of the rightButton.	samhsiung	2016-02-06 15:14:36
378	2016-02-06 15:15:20	Thanks for this. I included another fix in this branch, to avoid the right button to stretch when `autoHideRightButton` was enabled. This was a regression since iOS 9 came out.	dzenbot	2016-02-06 15:14:36
377	2016-02-02 15:11:50	What is the best approach to add my own kind of selection view to the top of the textInputbar? Thnx! ![imagesizeselector](https://cloud.githubusercontent.com/assets/359542/12753493/a5052fd0-c9c7-11e5-8f7c-f173d35e7533.jpg)	headkit	2016-02-05 13:45:44
377	2016-02-05 13:45:44	It is not possible at this moment to achieve such layout using the available APIs. What you could do is to fork the project, and customise the layout to fit your needs. Good luck!	dzenbot	2016-02-05 13:45:44
376	2016-02-02 06:32:33	I'd like to override the default "tap" gesture recognizer (dismiss keyboard). Instead of dismissing it, I'd like to call my own methods. In addition, when users "hold" on a UITableViewCell, I'd like to be use UIMenuItem (without interfering with the entire tap gesture). Is there a way for this?	felixchan	2016-02-04 15:24:45
376	2016-02-02 07:52:46	The `singleTapGesture` and `verticalPanGesture` are exposed and the SLKTextViewController superclass already conforms to the `UIGestureRecognizerDelegate`. Override [this delegate method in your subclass](https://github.com/slackhq/SlackTextViewController/blob/master/Source/SLKTextViewController.h#L560) and return `NO` for `singleTapGesture`. Then add your new gesture to the tableView, targeting …	dzenbot	2016-02-04 15:24:45
375	2016-01-30 16:05:30	Updated as promised, some methods I left untouched 'cause I haven't used them in my projects	Luccifer	2016-02-01 02:40:19
375	2016-02-01 02:40:19	Thanks for this, but I wasn't very satisfied with the format. Instead, I've done it in the updated Swift example branch with both, Obj-C and Swift side by side. https://github.com/slackhq/SlackTextViewController/commit/62e68632b8956f87bc2d1dd24ae463dc65d85590 Will be merging this real soon. Thanks anyways.	dzenbot	2016-02-01 02:40:19
374	2016-01-30 12:09:11	Is it possible to create a custom cell configured and designed i.e in `xib` with full control of `IBAction`s?	Vaberer	2016-01-30 16:52:47
374	2016-01-30 14:52:01	Of course. Just make sure to register your nib with your tableView. You can't use protoypes thk.	dzenbot	2016-01-30 16:52:47
373	2016-01-28 15:59:03	Hey, great tool - thank you for sharing! I have one question: How (and within which method) would I add a segmented controll and adjust the position and height of the tableView if I wanted to? Thank you!!	headkit	2016-01-28 16:31:54
373	2016-01-28 16:16:06	I think it would depend of your layout, there are many ways of doing it. A screenshot of what your layout should look like might help.	dzenbot	2016-01-28 16:31:54
373	2016-01-28 16:20:51	![segmentedcontrol](https://cloud.githubusercontent.com/assets/359542/12650533/75bbb0e2-c5e3-11e5-8360-8f818e0bfddf.jpg) something like this...	headkit	2016-01-28 16:31:54
373	2016-01-28 16:22:25	my work in this case is storyboard-based, b.t.w.	headkit	2016-01-28 16:31:54
373	2016-01-28 16:26:47	That might not be possible to do using IB, since all layout is programatic in SlackTextViewVC. There are many ways you could do this: - tableView header view - tableView section view - custom navigation bar with extended height (not easy to do but doable) - or as a plain subview of the VC. You might need to tweak the tableView's content inset on the top, as an easy way to push the content down.	dzenbot	2016-01-28 16:31:54
373	2016-01-28 16:30:31	thank you for the quick answer! I think tableView would scroll the segment controler when I put it into the section header. but content inset manipulation would be a good solution, I guess. thnx!	headkit	2016-01-28 16:31:54
373	2016-01-28 16:31:54	Good luck ✌️	dzenbot	2016-01-28 16:31:54
373	2016-01-29 14:19:58	me again. isn't there a way to resize the tableView? the reason I ask is that its too complicated to change the navigation bar back and forth every time when entering/leaving the view. also its content (navButtons, Label etc.) is hopping. changing the table view header and section is problematic because the are not static/fixed so they scroll with the table. better would be if one could change th…	headkit	2016-01-28 16:31:54
372	2016-01-28 15:35:05	I currently use the - (void)textViewDidBeginEditing:(UITextView *)textView method to do some texting if someone is allowed to comment (i.e. are they anonymous or authenticated). In 1.9 version the TextVewDelegate methods are no longer being called. I have tried directly setting the textInputBar.textView delegate myself and still no callbacks. Reverted back to 1.7 and it works as expected. However…	comptonmc	2016-01-28 16:17:47
372	2016-01-28 16:14:03	Same than https://github.com/slackhq/SlackTextViewController/issues/349 This is now fixed in master. Will summit a patch version today 👊 On the mean time, target that commit.	dzenbot	2016-01-28 16:17:47
372	2016-01-28 16:17:10	You guys rock. Sorry I didn't see the prev bug fix. Thanks!	comptonmc	2016-01-28 16:17:47
371	2016-01-26 08:44:00	Hello, Will I break the framework If I use a xib file for message cells(tableViewCell)? Unfortunately the programmatic view have very difficulty (plus hard work) when adding new labels(for example for date of messages, etc.) and keeping auto-constraint. Also I check the example of storyboard and it does not really have something customize for tableViewCell.	novinfard	2016-01-28 04:03:23
371	2016-01-28 04:03:23	No, it wouldn't break. Simply register your cell view nib with the tableView. It's the same flow you would do when using UITableViewController.	dzenbot	2016-01-28 04:03:23
370	2016-01-25 13:42:13	Hello, Maybe this is not related to framework itself, but I want to know is there any way to add thumbnails of users (avatar)? There are many methods in example named thumbnail, but I could not find where to change it (just name of the file could help me too, just a hint) and add avatar of all users. <img width="303" alt="screen shot 2016-01-25 at 5 08 43 pm" src="https://cloud.githubusercontent.…	novinfard	2016-01-28 04:04:15
370	2016-01-25 18:38:33	The example project was using `LoremIpsum`'s API to load random avatar images using `asyncPlaceholderImageFromService:withSize:completion:`. We removed it, since this isn't really a concern for SlackTextViewController, and was causing noticeable scroll lags since that framework didn't have a way of cancelling the request. We could perhaps add a bundle image instead...	dzenbot	2016-01-28 04:04:15
369	2016-01-22 04:18:43	I have been working on a particular issue of a collection view getting calls to update the offset and inset automagically when showing and hiding the system keyboard, so far with great frustration and lot's of hacks. Really only an issue if you want to support iOS 9 and anything lower, as anything lower does not seem to get these magical untraceable calls to update the various content variables o…	Genhain	2016-01-23 21:28:18
369	2016-01-23 21:28:18	This library doesn't update the content `offset` and `inset` of either the tableView or collectionView when the system keyboard appears/disappears. Instead, we update the height constraints of the view, being squeezed by a bottom constraint meant to simulate the keyboard's space taken on the screen. The result is great when the `inverted` mode is on. When it is not, the content offset doesn't get…	dzenbot	2016-01-23 21:28:18
369	2016-01-25 02:39:20	Thank you, i noticed this a few hours before work ended in a small little eureka moment while wondering how you were doing it, And needles to say this little charm works wonders for not having to deal with inset changes, now my only question is how do you deal with the offset? I wish for it to change relatively with the keyboard i.e not looking like it has scrolled at all, again your implementati…	Genhain	2016-01-23 21:28:18
369	2016-01-25 03:53:05	That's because by default we invert the view, which doesn't change the offset when the resize follows the keyboard animation. It's has pros and cons, but the smooth transition is definetly a huge benefit.	dzenbot	2016-01-23 21:28:18
369	2016-01-26 04:09:07	Well i finally come up with an implementation myself, it uses some rather round about calculations, but I managed to refactor it to a useable state. for posterity <S_CODE_TOKEN> I could probably further refactor it into a category, but this class it's being used in is a bit of a mess and i have to make sure i don't break anything doing so. Where is the fun without legacy code ay? I know you alrea…	Genhain	2016-01-23 21:28:18
368	2016-01-19 00:28:38		dzenbot	2016-01-19 00:28:50
367	2016-01-19 00:23:57		dzenbot	2016-01-19 00:24:00
366	2016-01-19 00:14:50	Since iOS 9 SDK was released, the tests were broken because of XCTest framework changes, colliding with the test dependencies. This PR is mostly to re-established what we had before, compiling and running tests perfectly. There's still lots to do, but it's an initial step to keep adding more tests from now on.	dzenbot	2016-01-19 00:15:02
365	2016-01-18 21:49:07		dzenbot	2016-01-18 21:50:07
364	2016-01-18 14:11:17	I am trying to run the swift example and I have everything populating except the searchResults in the autoCompleteView. I've created my own custom cell since I could not access the MessageViewCell.h file. Can you tell me why the results are not populating labels in the autoCompleteView? Here is the code in my MessageViewController: <S_CODE_TOKEN>	myflokk	2016-01-29 04:28:57
364	2016-01-23 21:32:30	You are using an old version of the library. `canShowAutoCompletion` is now deprecated. You need to use `didChangeAutoCompletionPrefix:andWord` instead. [Please have a look at this example](https://github.com/slackhq/SlackTextViewController#2-processing). You are now responsible of calling `showAutoCompletionView:`	dzenbot	2016-01-29 04:28:57
364	2016-01-23 21:59:50	I switched to the most recent version of the library and I used the {didChangeAutoCompletionPrefix} . I am able to get the autoCompleteView to appear but it will not display the results or labels in the cell. <S_CODE_TOKEN>	myflokk	2016-01-29 04:28:57
364	2016-01-23 22:02:14	Are you configuring the cells in the UITableViewDataSource callbacks?	dzenbot	2016-01-29 04:28:57
364	2016-01-23 22:04:20	Here is my code as it currently stands. Is there something I'm not calling to have the cells populated? <S_CODE_TOKEN>	myflokk	2016-01-29 04:28:57
364	2016-01-23 22:26:01	Well, you're not calling <S_CODE_TOKEN>	dzenbot	2016-01-29 04:28:57
364	2016-01-23 22:38:56	@dzenbot when I call override func tableView(tableView: UITableView, numberOfRowsInSection section: Int) -> Int { return self.searchResult.count } that causes it to crash with the error fatal error: unexpectedly found nil while unwrapping an Optional value (lldb)	myflokk	2016-01-29 04:28:57
364	2016-01-24 00:05:56	![img_6643](https://cloud.githubusercontent.com/assets/12204779/12533274/5b305c74-c1f0-11e5-8c36-86c10695e312.jpg) Just wanted to give you a visual of what I mean by the autoCompleteView not showing the results. The table shows up but the rows aren't displaying anything. The func you had me call throws an error. Not sure where to go from here.	myflokk	2016-01-29 04:28:57
364	2016-01-28 17:14:08	@dzenbot hey is there anyone that you know could help with this issue for Swift or any update on what could be causing this. I know you're busy and I don't mean to bug you but I REALLY need to find this solution and I've not been able to solve it myself.	myflokk	2016-01-29 04:28:57
364	2016-01-29 04:28:48	I just updated the [Swift example project](https://github.com/slackhq/SlackTextViewController/tree/swift-update). I want to finish this up soon and merge it once and for all in master. Have a look at the implementation, it works there.	dzenbot	2016-01-29 04:28:57
364	2016-03-10 04:52:18	FYI, it's not working. > Terminating app due to uncaught exception 'NSInternalInconsistencyException', reason: 'no UICollectionViewLayoutAttributes instance for layoutAttributesForItemAtIndexPath	nguyenchiencong	2016-01-29 04:28:57
363	2016-01-18 08:39:00	According to http://www.copyright.gov/circs/circ01.pdf , document should list its first year of publication in its copyright Therefore added a range between 2014-2016	pra85	2016-01-28 03:54:55
363	2016-01-28 03:55:08	Thank you	dzenbot	2016-01-28 03:54:55
362	2016-01-15 20:07:58	After updating to 1.9 I noticed that my view controller that has `hidesBottomBarWhenPushed` set to `true` breaks the layout for the `textInputbar`. You can reproduce this with the Storyboard example by setting `hidesBottomBarWhenPushed` in `commonInit`.	davbeck	2016-01-18 21:50:21
362	2016-01-16 08:35:31	Will have a look. Thanks for reporting.	dzenbot	2016-01-18 21:50:21
362	2016-01-18 19:14:13	@davbeck would you mind posting a screenshot to show how the layout is broken?	dzenbot	2016-01-18 21:50:21
362	2016-01-18 19:23:53	Certainly: ![](http://davbeck.s3.amazonaws.com/slack-tabbar.png) It's a little hard to see the white space on the white background, but the bar is moved up the height of the tab bar (44pt).	davbeck	2016-01-18 21:50:21
361	2016-01-14 20:50:07	### Summary: SlackTextViewController is [**no longer using private APIs**](https://github.com/slackhq/SlackTextViewController/pulls?utf8=%E2%9C%93&q=is%3Apr+is%3Aclosed+private+api+deprecation). We highly recommend updating your app to use [**version 1.9**](https://github.com/slackhq/SlackTextViewController/releases/tag/v1.9), to be in compliance with the [App Store Review Guidelines](https://dev…	dzenbot
361	2016-01-15 11:29:02	Why not just use `UIScrollViewKeyboardDismissMode` and `UIKeyboardWillChangeFrameNotification`? I don't understand why the controller has such complex keyboard handling.	sveinhal
361	2016-01-17 09:51:43	We initially used a combination of APIs like `UIScrollViewKeyboardDismissMode`, a custom `inputAccessoryView` and KVO for observing it's superview's frame/center, but the transition felt kind of jarring and it was always possible to see a gap between the text input bar and the keyboard when dragging up/down quickly. Until https://github.com/slackhq/SlackTextViewController/pull/215 was pull reques…	dzenbot
361	2016-01-18 17:26:39	I really did appreciate the polish which these methods gave the text view and keyboard handling. I don't think it was appropriate to open-source the project without any documentation which called out private API usage: it's something which should be clearly disclosed, so potential users of the project can make a fully-informed decision about using this code.	cbowns
361	2016-01-18 17:38:00	@cbowns agree, we should have done that at least. We will be more careful from now on. Thank you for your feedback 👊	dzenbot
361	2016-12-12 10:26:02	@dzenbot Can we go back to `UIScrollViewKeyboardDismissMode` at this point? I think the jarring animation only appears in the simulator right? I've never seen the gaps on my phone. (And we clearly can't find any better solution for iOS10 at least)	zhubofei
361	2016-12-15 02:04:24	That could be a solution, but will require somewhat medium/large refactor. Anyone up to the challenge?	dzenbot
360	2016-01-14 00:50:02	Currently, `SLKTextInputbar` offers a lot of functionality for a fairly specific design and layout. The design that I'm currently building against doesn't lend itself well to `SLKTextInputbar`'s layout (for example: I have additional buttons below the text view, and want custom layout and animations far beyond what's currently possible), and thus, I've found myself forking SlackTextViewController…	sibljon
360	2016-01-25 18:45:43	This is an interesting idea, although abstracting `SLKTextInputbar` might be hard since its pretty tied to `SLKTextViewController` and `SLKTextView`. We already do an abstraction for `SLKTextView` and the typing indicator, but this other one can be really hard to maintain and cover both side's edge cases too. Nonetheless, you could try it out and we'll see how it goes. FWIW, `SLKTextInputbar` des…	dzenbot
360	2017-02-15 15:22:16	Hi. is it simply possible for now to use custom version of SLKTextInputBar?	BBurzec
360	2017-02-15 19:33:57	Not currently @BBurzec, sorry.	dzenbot
359	2016-01-13 22:38:35		dzenbot	2016-01-13 22:51:21
359	2016-01-13 22:51:15	Private API's :(	TosinAF	2016-01-13 22:51:21
358	2016-01-13 22:00:52	There may be additional control logic necessary here for the case that `self.usernames.count == 0`, but this will at least satisfy the Static Analyzer. Here's the Static Analyzer output in Xcode 7.3 beta 1: http://cl.ly/3C333Q1g1L1s/Screen%20Shot%202016-01-13%20at%201.59.47%20PM.png ![image](https://cloud.githubusercontent.com/assets/590579/12309183/1fc0ded8-b9fe-11e5-8c87-f8edde4833e3.png)	sibljon	2016-01-13 22:05:56
358	2016-01-13 22:03:29	Good catch @sibljon (or the Analyzer) 😅	dzenbot	2016-01-13 22:05:56
357	2016-01-13 21:54:52	Fixes crash when double tapping the space bar while the textView was empty.	dzenbot	2016-01-13 22:28:12
357	2016-01-13 22:28:08	Reviewed! Looks good! 💃	TosinAF	2016-01-13 22:28:12
356	2016-01-13 19:22:20	The Xcode (7.3 beta 1) error/warning I'm seeing is: > SlackTextViewController/SLKTextView.m:1057:75: Variable 'nextLineCaretRect' may be uninitialized when used here This seems like a worthwhile change, regardless of whether there's a currently possible code path which results in reading `nextLineCaretRect` before it's initialized with a value.	sibljon	2016-01-13 20:36:48
356	2016-01-13 20:36:46	Makes sense!	dzenbot	2016-01-13 20:36:48
355	2016-01-13 18:02:05	_Because the keyboard is on its own view hierarchy since iOS 9_, we needed to lookup for its view so we could move the keyboard view following the text input using a panning gesture, using private APIs. [We no longer use private APIs](https://github.com/slackhq/SlackTextViewController/pull/344), but we needed this feature back. #### This is an alternative technique, working in the following way: …	dzenbot	2016-07-20 21:06:14
355	2016-01-14 22:51:03	Why not create an input accessory view of the same height as the text view, and get its frame and move the actual text view?	rounak	2016-07-20 21:06:14
355	2016-01-14 22:58:15	We used to do that, some time ago. We moved away from that approach since it wasn't satisfactory enough (dragging lags, UI issues, firing more keyboard notifications than expected, etc.). See https://github.com/slackhq/SlackTextViewController/issues/243 On iOS 7 and 8, it seemed more reliable to be able to drag the keyboard view guaranteeing the sticky effect of the text input. We never anticipat…	dzenbot	2016-07-20 21:06:14
355	2016-01-15 00:30:18	@dzenbot how do you think the other people (FB, Insta etc.) do it?	rounak	2016-07-20 21:06:14
355	2016-01-15 00:38:13	I sincerely have no clue. I know that the [Telegram app](https://github.com/peter-iakovlev/Telegram) used to access the keyboard's window using the same technique we did, just camouflaging the private class names by encoding them, and decoding when needed.	dzenbot	2016-07-20 21:06:14
355	2016-01-20 15:43:24	Why don't you use [`keyboardDismissMode`](https://developer.apple.com/library/ios/documentation/UIKit/Reference/UIScrollView_Class/#//apple_ref/occ/instp/UIScrollView/keyboardDismissMode) set to interactive to achieve this?	iosdeveloper	2016-07-20 21:06:14
355	2016-01-20 17:05:15	@iosdeveloper please see https://github.com/slackhq/SlackTextViewController/issues/361#issuecomment-171938265	dzenbot	2016-07-20 21:06:14
355	2016-02-06 17:16:39	Closing/Reopening to run tests again.	dzenbot	2016-07-20 21:06:14
355	2016-03-16 16:31:34	I Might be a little late but, this can be done by setting an invisible view as an InputAccessoryView of the textView, and then using KVO to observe frame and center changes. https://github.com/aryaxt/TextInputBar/blob/master/TextInputBar/Source/TextInputAccessoryView.swift The only challenge I had with this solution was handling and calculating offsets when running in a modal form-sheet in an iPa…	aryaxt	2016-07-20 21:06:14
355	2016-03-16 16:36:40	That is exactly what we used to do before. It's a well known and clean technique. Problem is that it didn't work on iOS 9, thus we started using private APIs to access the keyboard's window to be able to listen to the `center` property's update. On iOS 9, this call will never work: <S_CODE_TOKEN> https://github.com/aryaxt/TextInputBar/blob/master/TextInputBar/Source/TextInputAccessoryView.swift#L…	dzenbot	2016-07-20 21:06:14
355	2016-03-16 16:57:08	@dzenbot Not quite sure what the issue is. I'm currently using this technique in production with no issues on iOS9. I just tested and verified (iOS 9.2.1) that `willMoveToSuperview` get's called and sets the observer, and as I'm pulling the keyboard down `observeValueForKeyPath` is called. the one thing I noticed is that only `center` is called, and not `frame` <S_CODE_TOKEN>	aryaxt	2016-07-20 21:06:14
355	2016-03-16 17:00:07	What is `newSuperview` for you, on iOS 9?	dzenbot	2016-07-20 21:06:14
355	2016-03-16 17:14:04	it returns `<UIInputSetHostView: 0x129431860; frame = (0 667; 375 0); layer = <CALayer: 0x129414d30>)`	aryaxt	2016-07-20 21:06:14
355	2016-03-16 17:16:53	I will give it a try to https://github.com/aryaxt/TextInputBar/ but it might just not apply much for this project, since we don't layout the textInput as a text input accessory view any more. Switching back will mean a huge refactor.	dzenbot	2016-07-20 21:06:14
355	2016-03-16 17:22:30	@dzenbot :+1: FYI: my input bar is not set as an accessoryView, it's added as a view of the controller. The accessoryView is `TextInputAccessoryView` which is just a hidden view is only used for tracking the movement of the keyboard	aryaxt	2016-07-20 21:06:14
355	2016-04-13 17:45:27	@dzenbot Man I feel your pain here haha. Did you every try using the accessoryView and overriding addConstraint: to capture and modify the height constraint? If so any issues? I'm using the auto-created height constraint to update the height of the accessoryView to allow for the interactive dismiss to still work. Since that internal constraint is not animatable, I animate the content to the new h…	ashare80	2016-07-20 21:06:14
355	2016-04-13 17:46:29	That looks very interesting! Will have a look real soon.	dzenbot	2016-07-20 21:06:14
355	2016-04-27 16:56:00	@dzenbot thanks for this solution! Will it be merged in nearest release? When should we expect this fix in master? Thanks!	AYastrebov	2016-07-20 21:06:14
355	2016-07-20 21:06:14	We will eventually revisit this solution with a different approach after all.	dzenbot	2016-07-20 21:06:14
355	2016-11-17 08:39:42	Has this issue been abandoned? How do we enable this behavior?	felixchan	2016-07-20 21:06:14
354	2016-01-13 04:50:59	To have the same `"` as the carthage string	KrauseFx	2016-01-13 05:26:51
353	2016-01-13 04:50:28		KrauseFx	2016-01-13 05:27:09
353	2016-01-13 05:27:37	It's all about consistency :+1:	dzenbot	2016-01-13 05:27:09
353	2016-01-13 05:31:02	:rocket:	KrauseFx	2016-01-13 05:27:09
352	2016-01-13 04:22:22	This silences a deprecation warning.	sibljon	2016-01-13 21:57:18
352	2016-01-13 21:57:18	Looks like this can be closed, as the commit is in `master`.	sibljon	2016-01-13 21:57:18
351	2016-01-13 00:59:30		dzenbot	2016-01-13 01:15:17
350	2016-01-11 08:28:26	So the auto property is implemented by the super class. Fixes #349 causing not forwarding all `UITextViewDelegate` callbacks	dzenbot	2016-01-12 05:54:25
349	2016-01-09 22:05:13	Has `textViewDidBeginEditing:` been replaced by another method? I looked through the headers, but I can't figure out the problem.`textViewDidBeginEditing:` just isn't called anymore for my `SLKTextView`? Using 1.7.2 all works fine	brechtbakker	2016-01-12 05:54:25
349	2016-01-10 23:38:45	Same issue here. After few tests, I found that `textViewShouldBeginEditing:`, `textViewShouldEndEditing:`, `textViewDidBeginEditing:`, and `textViewDidEndEditing:` are not functioning properly, but other `UITextViewDelegate` methods still work fine. **Update:** I override a method in `SLKTextView` and get rid of the problem: <S_CODE_TOKEN> I'm not quite sure about how to address this issue proper…	cyhsutw	2016-01-12 05:54:25
349	2016-01-11 08:31:14	Sorry about this. It was caused when introducing the new text view delegate of type `<SLKTextViewDelegate,UITextViewDelegate>`. Strangely enough, `textView: shouldChangeTextInRange:replacementText:` still worked but not the other callbacks. Instead of overriding the delegate setter like @cyhsutw did in his comment, it's simpler to use `@dynamic` for the `delegate` property, so we let super implem…	dzenbot	2016-01-12 05:54:25
349	2016-01-12 01:33:05	Thank you very much @dzenbot :+1: It works great after changing `@synthesize delegate = _delegate;` to `@dynamic delegate;`!	cyhsutw	2016-01-12 05:54:25
348	2016-01-08 23:08:14		dzenbot	2016-01-08 23:09:47
347	2016-01-08 19:35:33	Removes usage of the deprecated APIs	dzenbot	2016-01-08 19:36:19
346	2016-01-08 18:32:15		dzenbot	2016-01-08 18:34:24
345	2016-01-07 14:44:32		markcleonard	2016-01-08 03:19:31
345	2016-01-08 03:19:42	Thanks :muscle:	dzenbot	2016-01-08 03:19:31
344	2016-01-06 20:57:39	As part of not using any private API in this project, we are disabling a few features until a public API is available. ### Keyboard Panning Because the keyboard is on its own view hierarchy since iOS 9, we needed to lookup for its view so we can move the text input whenever its origin changed. iOS 9 users won't be able to move the keyboard with the gesture anymore, even if the `keyboardPanningEna…	dzenbot	2016-01-08 18:47:09
343	2016-01-04 08:22:56	Hey all, I'm trying to add a UIRefreshControl to my SLKTextViewController, but it is to be added to the bottom of the screen, rather than the top. I am guessing that this is a result of the inverted property being set to true. Maybe not really a bug, but this would be nice to support. Any ideas on how to make this work?	gdroel	2016-01-06 05:22:24
343	2016-01-04 16:24:29	You can try forcing the refresh control to work from the bottom, ence top when using the inverted mode. There are a few OSS solutions out there, but this one seems nice: https://github.com/vlasov/CCBottomRefreshControl Related to #55	dzenbot	2016-01-06 05:22:24
343	2016-01-04 18:53:03	Thanks for the suggestion. I've actually tried CCBottomRefreshControl, but the refresh icon appears on top of the first row of the tableview for some reason. Maybe I'll try some other libraries.	gdroel	2016-01-06 05:22:24
343	2016-01-06 05:22:24	Unfortunately the library doesn't have much control over this, when `inverted` is on. I hope you can figure it out 💪	dzenbot	2016-01-06 05:22:24
343	2016-01-06 07:34:02	I had to put my own refresh spinner in a table footer view to make it work. Here's some code: <S_CODE_TOKEN>	gdroel	2016-01-06 05:22:24
343	2016-02-17 00:07:45	@gdroel Is it possible to provide a more comprehensive example of a working refresh control with this library? I've been looking everywhere and I can't find anything but references that it's possible.	jacortinas	2016-01-06 05:22:24
343	2016-02-17 07:01:39	Sorry @jacortinas, this is the only way i've been able to implement it. Definitely would love to see a library for this.	gdroel	2016-01-06 05:22:24
342	2016-01-03 00:58:04		dzenbot	2016-01-05 20:10:27
342	2016-01-05 20:13:49	This is not the right approach...	bradya	2016-01-05 20:10:27
342	2016-01-05 20:14:48	This is an open source library, we don't want to use private APIs at all.	bradya	2016-01-05 20:10:27
341	2016-01-03 00:19:23	Several tweaks for supporting `UITabBarController`, after a regression introduced in https://github.com/slackhq/SlackTextViewController/commit/a686d96548019078cce025de51af94af2ef78846#diff-3b0e9bbcea407f0c4929d544e275f114R1240 Fixes #340 Fixes #339	dzenbot	2016-01-04 21:40:45
340	2015-12-31 23:42:04	When using this pod in UITabBar based application, the input text is hidden behind the tabbar.	LHIOUI	2016-01-04 21:40:45
340	2016-01-02 05:14:34	@LHIOUI please share a screenshot of this issue to better understand your view hierarchy. It should be working fine.	dzenbot	2016-01-04 21:40:45
340	2016-01-02 10:16:59	My view hiearchy is something like this tabbedbarVC-->NavigationVC->ViewController(extends SLKTextViewController) ![simulator screen shot 02 jan 2016 10 28 16](https://cloud.githubusercontent.com/assets/5761153/12074004/2db88a42-b13c-11e5-8796-cec3945ec08d.png) ![simulator screen shot 02 jan 2016 10 29 36](https://cloud.githubusercontent.com/assets/5761153/12074005/2dbaeda0-b13c-11e5-82de-67e18ad…	LHIOUI	2016-01-04 21:40:45
340	2016-01-05 18:31:58	@LHIOUI try out that commit and let me know if it's fixed for your too.	dzenbot	2016-01-04 21:40:45
340	2016-01-05 21:26:54	@dzenbot Yes, I can confirm it Works now. Thank you.	LHIOUI	2016-01-04 21:40:45
340	2016-02-19 07:57:08	@dzenbot It's not support `hidesBottomBarWhenPushed`, many apps hide bottom bar on chat pages or comments. Now, it's impossible.	azhdari	2016-01-04 21:40:45
339	2015-12-31 10:21:07	I'm using SLKTextViewController but have more textviews (UITextView) in my controller. This is now causing a crash here: https://github.com/slackhq/SlackTextViewController/blob/master/Source/SLKTextViewController.m#L1864 `-[UITextView autoCompleteFormatting]: unrecognized selector sent to instance` The delegate in SLKTextViewController should probably check if the textview is an instance of SLKTe…	kevinrenskers	2016-01-04 21:40:45
339	2015-12-31 10:25:35	Workaround: I'm using a subclass of SLKTextViewController and have added this code: <S_CODE_TOKEN>	kevinrenskers	2016-01-04 21:40:45
339	2015-12-31 18:27:44	Good point! Will add the check for `SLKTextView`. Didn't anticipate the usage of other subclasses of UITextView.	dzenbot	2016-01-04 21:40:45
338	2015-12-27 19:08:47	It does not work the transition from one controller to controller SLKTextViewController. I can not transfer the data to send not only text messages on the server, for example a user name and some API Keys. How to solve this problem? How transition same data to SLKTextViewController? On Swift plz	ChStarfish	2015-12-27 19:36:38
338	2015-12-27 19:36:38	The library is all about offering simpler UI APIs to build your messaging interfaces. It doesn't do any networking or backend work. You need to build that yourself. ✌️	dzenbot	2015-12-27 19:36:38
337	2015-12-23 23:21:41		dzenbot	2015-12-23 23:25:14
336	2015-12-23 05:00:01		dzenbot	2015-12-23 05:07:06
335	2015-12-23 04:53:18		dzenbot	2015-12-23 05:07:07
334	2015-12-22 19:03:45	The first UITableViewCell in the UITableView is behind the `textInputBar` when the UIViewController appears instead of having a top content inset greater than 0. It will only fix itself when I tap on the `textView` (bringing up the keyboard) and then tap off of it (dismissing the keyboard). This is after upgrading from `v1.7.2` to `v1.8`. I bisected around and looks like https://github.com/slackh…	briankracoff	2016-01-25 18:39:39
334	2016-01-04 16:28:04	Thanks. Will look into it.	dzenbot	2016-01-25 18:39:39
334	2016-01-25 16:37:53	Found out what's going on. I was adding a `UIRefreshControl` to the `UITableView` to the top as usual (which will put it at the bottom since `inverted == true`). However, I called `refreshControl.beginRefreshing()` in `viewDidLoad` so it'll show as refreshing when the user comes into the screen. I'm guessing `UIRefreshControl` does some `contentInset` changes that messes with the `contentInset` c…	briankracoff	2016-01-25 18:39:39
334	2016-01-25 18:39:39	Thanks for the heads up! :+1:	dzenbot	2016-01-25 18:39:39
333	2015-12-22 18:00:54	Hi guys, one problem I noticed when I configure inverted to NO. When writing text and the text view grows up, the already sent messages remain behind the text view, they are not pushed up while typing. This works ok if inverted is left at it's default value, YES.	adina-abduraman	2016-10-17 21:07:38
333	2015-12-22 18:09:13	Yes, this isn't really a bug, but more of a missing support. This works out of the box when `inverted` is set ON because the tableView/collectionView is flipped, and auto-layout pushes the view up from the top, which doesn't modify the content offset, giving the impression that the scroll cursor moves along the text view when growing. Makes sense? On the other hand, when not `inverted`, the table…	dzenbot	2016-10-17 21:07:38
333	2016-02-13 00:00:20	If the scrollview text is pushed up, then the most recent message (on top) will be hidden. Maybe putting the message box on top , then pushing the scrollview down (instead of up) when inverted = NO makes more sense to the user?	maranas	2016-10-17 21:07:38
333	2016-07-21 18:48:44	Have this issue been fixed? I'm facing the same problem right now.	eoboite	2016-10-17 21:07:38
333	2016-10-29 00:16:28	Fixed in https://github.com/slackhq/SlackTextViewController/pull/542	dzenbot	2016-10-17 21:07:38
332	2015-12-22 08:51:41	When I input a long text string, the SLKTextInputbar does not get reset properly after didPressRightButton but instead it gets shifted upwards. Is this a known issue or might it be a problem in my setup? ![slackcontroller_issue](https://cloud.githubusercontent.com/assets/2244108/11951495/875164ce-a891-11e5-9daf-e571e75e08c2.png)	luzianscherrer	2016-08-28 12:34:33
332	2015-12-22 17:05:57	I've seen this happening more often since iOS 9 was released, but couldn't repro consistently. How long is the text that you pasted? (Num. of lines)	dzenbot	2016-08-28 12:34:33
332	2015-12-22 17:09:46	That's the text that I've used: Lorem Ipsum is simply dummy text of the printing and typesetting industry. Lorem Ipsum has been the industry's standard dummy text ever since the 1500s, when an unknown printer took a galley of type and scrambled it to make a type specimen book. It has survived not only five centuries, but also the leap into electronic typesetting, remaining essentially unchanged. …	luzianscherrer	2016-08-28 12:34:33
332	2016-01-26 10:07:07	I have the same problem on iOS 8.1, Cannot be consistently reproduced and doesn't seem to be based on any particular action beforehand. Just every now and then the text aligns itself to the top of the entry box	Shazib	2016-08-28 12:34:33
332	2016-08-28 12:34:33	Closing as `can't repro` for now.	dzenbot	2016-08-28 12:34:33
331	2015-12-20 09:13:12	I set registerPrefixesForAutoCompletion to only "$" sign in controller : <S_CODE_TOKEN> But still the custom keyboard show the @ and # marks: ![screen-shot-2015-12-20-at-12 34 39-pm](https://cloud.githubusercontent.com/assets/611607/11917304/3759777a-a717-11e5-88ba-7b289f634d21.png) How to change it to only "$" sign in keyboard?	novinfard	2015-12-21 09:03:43
331	2015-12-21 09:03:43	This feature doesn't control the keyboard layout. Its layout is very limiting and it is just a coincidence/convenience that the keys "@" and "#" are available for this use case. You might might be interested in `UITextView`'s `keyboardType` value. Read docs here: https://developer.apple.com/library/ios/documentation/StringsTextFonts/Conceptual/TextAndWebiPhoneOS/KeyboardManagement/KeyboardManagem…	dzenbot	2015-12-21 09:03:43
330	2015-12-19 14:34:45	Updated ReadMe with Swift-documentated methods in Swift language	Luccifer	2016-01-30 16:02:40
330	2015-12-21 08:53:57	Although I appreciate this, the Objective-C and Swift documentation must be available, side by side.	dzenbot	2016-01-30 16:02:40
330	2016-01-23 18:59:27	Okey, I will fix it asap, a lot of work to do) Obj-C + Swift will be side-by-side	Luccifer	2016-01-30 16:02:40
329	2015-12-19 13:11:42	Where is the best place to set font name of bodyLabel? (for instance in Example of SlackTextViewController project) I want to have the best performance in cells.	novinfard	2015-12-21 09:06:29
329	2015-12-21 09:06:28	See https://github.com/slackhq/SlackTextViewController/issues/328	dzenbot	2015-12-21 09:06:29
328	2015-12-19 11:48:54	Thanks for your efforts on this Controller. There is a very annoying problem with multi-language string. When text of the message are of multi-language or have line-break in non-english languages, the scrolling is not smooth as expected any more. To reproduce the problem, just change the following line in example: SlackTextViewController-master/Examples/Messenger-Shared/MessageViewController.m : …	novinfard	2015-12-21 09:06:12
328	2015-12-21 09:06:12	Even if this is part of the sample, cell rendering are not part of the library it self. Although, try disabling the `inverted` mode and see if that improves performance.	dzenbot	2015-12-21 09:06:12
327	2015-12-18 20:48:13	I have overwritten didChangeKeyboardStatus in my view controller, because I wanted to scroll down to the last message when the keyboard is becoming visible (I'm not using the inverted mode). didChangeKeyboard is called with - willShow - didShow - willHide but the last didHide is not passed to the view controller. Even worse, the method isn't called any more, because the keyboard state is still se…	Ben305	2016-01-08 18:34:25
327	2015-12-21 09:08:37	You might be interested in `shouldScrollToBottomAfterKeyboardShows` to easily achieve this. I will review the `didChangeKeyboardStatus` and see why it broke. What version were you using?	dzenbot	2016-01-08 18:34:25
327	2015-12-28 10:45:51	Thanks, I was using 1.7.2. Will upgrade to 1.8. `shouldScrollToBottomAfterKeyboardShows` is working great btw.	Ben305	2016-01-08 18:34:25
326	2015-12-18 16:36:41	Any fix for that? Seems to be related to the back gesture recognizer.	Pe-te	2015-12-21 09:14:37
326	2015-12-21 09:14:37	It's not because of gesture recognizer conflict, but because the hit area of your button must be too small. One easy way to fix it, it so have a larger asset artboard (while keeping the same size of the actual glyph/icon). Another way, is to tweak the hit area using `UIEdgeInsets`, which a similar approach to http://stackoverflow.com/a/13067285/590010 Although this seems very related to the libra…	dzenbot	2015-12-21 09:14:37
326	2015-12-21 14:24:19	Sounds good, thank you!	Pe-te	2015-12-21 09:14:37
326	2016-01-21 17:53:39	This worked, thanks again! <S_CODE_TOKEN>	Pe-te	2015-12-21 09:14:37
325	2015-12-17 21:42:56	Hello guz! Tried to find any method of registerMarkdownFormattingSymbol, writing in swift, tried to search for it - nothing, opened Obj-C projects and Examples - nothing, in docs - it exists, what's the mess?	Luccifer	2015-12-18 01:20:08
325	2015-12-17 22:10:42	Just so I understand the issue: you want an example of how to implement `registerMarkdownFormattingSymbol:` in Swift?	dzenbot	2015-12-18 01:20:08
325	2015-12-17 22:20:12	Of course! Cause I didn't found neither in Obj-C nor in Swift-branch.... And I didn't find any methods of registerMarkdownFormattingSymbol in SLK-Sources as well BTW: You described different methods in AutoCompletion for swift-branch and main branch... Totally different methods for AutoCompletion, may be need an update and choose what is deprecated or not?	Luccifer	2015-12-18 01:20:08
325	2015-12-17 22:27:09	Yeah, those are deprecated. I haven't been able to maintain the Swift example branch. I was really hoping the community could contribute...	dzenbot	2015-12-18 01:20:08
325	2015-12-17 22:30:44	There is an example of `registerMarkdownFormattingSymbol` in the Obj-c sample project: - [Declaration here](https://github.com/slackhq/SlackTextViewController/blob/master/Examples/Messenger-Shared/MessageViewController.m#L119-L124) - [Implementation here](https://github.com/slackhq/SlackTextViewController/blob/master/Examples/Messenger-Shared/MessageViewController.m#L667-L698) It's pretty straigh…	dzenbot	2015-12-18 01:20:08
325	2015-12-17 22:33:37	if you need help - just ask, I have a lot of reworked and reformatted Obj-C code in swift now) And BTW - its not worked like self.textView.registerMarkdown.... I don't know why	Luccifer	2015-12-18 01:20:08
325	2015-12-17 22:34:34	We could open a new issue to plan writing a decent Swift example. More than happy if you want to contribute on it.	dzenbot	2015-12-18 01:20:08
325	2015-12-17 22:35:18	I personally don't use Swift much yet. Slowly adopting it in my day to day work...	dzenbot	2015-12-18 01:20:08
325	2015-12-17 22:36:32	Okey, I'll check it again, may be cleaning will do some magic...	Luccifer	2015-12-18 01:20:08
325	2015-12-18 01:17:19	I am very sorry for such and issue! I was used 1.7.2 version without registerMarkdownFormattingSymbol which is appeared only in 1.8 ... Cocoa pods still not updated, so I missed it, you can close this...	Luccifer	2015-12-18 01:20:08
325	2015-12-18 01:20:08	Np!	dzenbot	2015-12-18 01:20:08
325	2015-12-19 09:31:40	Hello, Please remove it from example or add it to main repo. In the example, it is a part of library, but when I install with Pod no such method found. Thanks	novinfard	2015-12-18 01:20:08
325	2015-12-19 14:42:51	@novinfard are you really installing 1.8?	dzenbot	2015-12-18 01:20:08
325	2015-12-19 14:44:08	He meant that in CocoaPods it's still 1.7.2 or smh like this... Request update for CocoaPods :)	Luccifer	2015-12-18 01:20:08
325	2015-12-19 17:35:03	Oh, weird. I did push the pod! Will see what's wrong...	dzenbot	2015-12-18 01:20:08
325	2015-12-19 21:43:24	Yes, it is exactly the problem point (1.7.2 in Cocoapods): https://cocoapods.org/?q=slack Now I try with this line in Pod: <S_CODE_TOKEN> But it does not work and face this error: <S_CODE_TOKEN> Please update pods mr. dzenbot. Thanks :+1:	novinfard	2015-12-18 01:20:08
325	2015-12-19 22:02:27	Tried just the same the day before yesterday, same problem) But u still can replace new files from pod in your project in sources, or use carthage	Luccifer	2015-12-18 01:20:08
325	2015-12-21 08:58:29	`version 1.8` is now available for real in Cocoapods :v:	dzenbot	2015-12-18 01:20:08
324	2015-12-15 21:39:59	Allows interaction while either the Send button or the auto-completion view are being presented animatedly	dzenbot	2015-12-17 22:20:19
323	2015-12-10 01:55:15	You're comparing the old and new value here in the KVO callback https://github.com/slackhq/SlackTextViewController/blob/master/Source/SLKTextInputbar.m#L710 but when you register for KVO, you're including just NSKeyValueObservingOptionNew, so the old change is nil, and the block inside the if fires everytime. This PR fixes that	rounak	2016-03-23 03:31:11
323	2015-12-10 01:56:34	Was this causing any side effects?	dzenbot	2016-03-23 03:31:11
323	2015-12-10 01:58:15	@dzenbot The send button was being misaligned because of this for some reason when I touch and hold the left button. This fix fixes that	rounak	2016-03-23 03:31:11
323	2015-12-10 02:22:08	I'm not sure why the travis build failed. I didn't even touch the file it's failing on	rounak	2016-03-23 03:31:11
323	2015-12-10 02:24:20	No worries. The tests are all broken since iOS 9 :cry: I need to spend some time to fix them out.	dzenbot	2016-03-23 03:31:11
323	2016-01-07 20:19:16	Is there a problem with the PR? Happy to address any concerns	rounak	2016-03-23 03:31:11
323	2016-01-07 20:20:17	No, sorry. I just forgot to double test it. Will do it soon :+1:	dzenbot	2016-03-23 03:31:11
322	2015-12-08 17:38:35	I want to lock the application in portrait mode, but I can't do it for the view controller that implements that slacktextviewcontroller. Everyone in my application is locked into portrait, but nothing I do disables it in this view controller. What other information should I provide?	niebloomj	2015-12-10 02:05:22
322	2015-12-10 01:58:08	Are you override `- (UIInterfaceOrientationMask)supportedInterfaceOrientations` in your SLKTextViewController subclass, to return only portrait?	dzenbot	2015-12-10 02:05:22
322	2015-12-10 02:05:18	For some reason, now that worked. I don't know why it wasn't working before. Thank you!!	niebloomj	2015-12-10 02:05:22
322	2015-12-10 02:05:37	:+1:	dzenbot	2015-12-10 02:05:22
321	2015-12-08 15:14:31	When scrolled to the bottom (non-inverted) if I bring up the keyboard by tapping the input bar the keyboard shows. Then if I try to dismiss the keyboard by using a pan gesture starting from above the text input bar the tableview will immediately be set to the very top position (the oldest message). It does not animate it just jumps all the way to the top. This may be somehow associated with the f…	tylerjames	2016-03-08 19:10:24
321	2015-12-09 16:40:08	I found the line that is causing the tableview to jump to the top when you use the pan gesture do dismiss the keyboard. Down near the bottom of `- (void)slk_handlePanGestureRecognizer:(UIPanGestureRecognizer *)gesture` under the switch case `case UIGestureRecognizerStateChanged:` there is this block: <S_CODE_TOKEN> The line: `self.scrollViewProxy.contentOffset = offset;` seems to be the culprit a…	tylerjames	2016-03-08 19:10:24
321	2015-12-22 18:11:00	Interesting. Good catch! Will test it out.	dzenbot	2016-03-08 19:10:24
321	2015-12-22 19:29:40	Hey @tylerjames I wasn't able to repro. Which version are you using, and can you repro on iOS 9 and 8 consistently? Would you mind sharing a screencast to show how better reproduce this issue? That could be helpful to diagnose this.	dzenbot	2016-03-08 19:10:24
321	2015-12-23 17:47:30	Hi @dzenbot, I probably won't get a chance to look at this again until the new year. It's entirely possible, however, that there are some other libraries and/or views that are causing conflicts with the SlackTextViewController. I find setting the tableViewHeader property and adding a UIRefreshControl can cause some strange behaviour in tables. If I get a chance I'll try to reproduce with more inf…	tylerjames	2016-03-08 19:10:24
321	2016-03-08 19:10:24	Closing this for now.	dzenbot	2016-03-08 19:10:24
320	2015-12-04 21:10:22		dzenbot	2015-12-04 21:10:26
319	2015-12-02 10:46:10		dzenbot	2015-12-02 10:46:16
318	2015-12-01 20:38:37	minor edit	rounak	2015-12-01 21:01:22
318	2015-12-01 21:01:35	:facepalm: thanks!	dzenbot	2015-12-01 21:01:22
317	2015-12-01 10:43:44		Ferrick90	2015-12-02 10:46:43
317	2015-12-01 17:19:25	Please do explain.	dzenbot	2015-12-02 10:46:43
317	2015-12-02 03:26:32	<img width="122" alt="screen shot 2015-12-02 at 11 24 34 am" src="https://cloud.githubusercontent.com/assets/6068413/11521476/7d8c7d52-98e7-11e5-8b94-ef2fd6942e8a.png"> <img width="76" alt="screen shot 2015-12-02 at 11 24 46 am" src="https://cloud.githubusercontent.com/assets/6068413/11521468/673579aa-98e7-11e5-8c80-7fc25c4fa9c5.png">	Ferrick90	2015-12-02 10:46:43
317	2016-12-27 04:37:35	Why this is closed? Is there a solution yet?	ravenjam	2015-12-02 10:46:43
316	2015-11-30 21:55:13	Awesome framework (and awesome product!) I'm hoping to use this in conjunction with the incomparable [AsyncDisplayKit](http://asyncdisplaykit.org) so I've added support for overriding the table view / collection view instance creation. Unfortunately it wouldn't be enough to let them provide us a class, because `ASTableView` uses a different designated initializer `-initWithFrame:style:asyncDataFe…	Adlai-Holler	2016-01-06 21:33:33
316	2015-11-30 22:00:25	There's a very decent example of how to combine [SlackTextViewController with ASynchDisplayKit](https://github.com/nguyenhuy/AsyncMessagesViewController) Isn't `initWithScrollView:` enough?	dzenbot	2016-01-06 21:33:33
316	2015-11-30 22:14:16	@dzenbot Thanks for linking me to that repo! He made it work but it's not exactly first-class support, since you have to `override var tableView: UITableView { return scrollView as! UITableView }` and if we add any more table view integration in the future, this solution will miss out on that.	Adlai-Holler	2016-01-06 21:33:33
316	2016-01-06 21:33:33	I agree it's not first-class support, but this library is meant to be extended anyhow. So being as generic as possible it's important. Doing things like <S_CODE_TOKEN> are totally ok IMHO. For now, I'm closing this PR simply because I want to avoid having redundant APIs making harder for others to understand which ones to use and in what context.	dzenbot	2016-01-06 21:33:33
315	2015-11-30 20:03:01	I am using a SLKTextView and I have its text to be centered align. When actual text is entered, it works as expected as centers the input text, but the placeholder text itself still sticks to left aligned when no text is entered. Any help would be appreciated!	Daltron	2015-12-02 10:46:17
315	2015-12-02 10:48:04	It ended up being a regression. Fixed now :+1:	dzenbot	2015-12-02 10:46:17
315	2015-12-02 22:30:08	Awesome, thanks a bunch for the quick fix! :+1:	Daltron	2015-12-02 10:46:17
315	2015-12-19 14:51:42	Where to change a placeholder alignment in textview ? For me it does not work (I subclass it) <S_CODE_TOKEN>	novinfard	2015-12-02 10:46:17
315	2015-12-19 17:33:17	Try change it in `viewDidLoad` of your `SLKTextViewController` instead.	dzenbot	2015-12-02 10:46:17
314	2015-11-30 17:37:41	Hello guys, Thanks for this awesome library! I'm using it again on my current project. I just have an issue with the inputbar itself being not visible at the first appearance. I'm using SlackTextViewController as a TableViewController and the controller itself is embedded in a TabbarController. (this controller is actually the 5th so the problem only happen the first time I go on this tab. If I g…	tibo	2015-12-01 17:56:07
314	2015-11-30 17:44:36	actually I think I just got a wrong frame and my input bar is hidden behind the tabbar the first time I open this controller: in `viewDidAppear:`: the first time: <S_CODE_TOKEN> the second time: <S_CODE_TOKEN>	tibo	2015-12-01 17:56:07
314	2015-12-01 17:55:54	Solved. The size of my view was invalid at the first appearance. I manage to solve this issue by unchecking the "Under Bottom Bars" extend edge in the storyboard. ![screen shot 2015-12-01 at 18 47 13](https://cloud.githubusercontent.com/assets/309695/11509068/48f58b28-985c-11e5-9608-5dee17fd9485.png)	tibo	2015-12-01 17:56:07
314	2015-12-02 10:49:11	What version were you using @tibo ?	dzenbot	2015-12-01 17:56:07
314	2015-12-02 11:25:31	@dzenbot 1.7.2, looks like I'm up to date according to the podspec	tibo	2015-12-01 17:56:07
313	2015-11-29 14:24:04	Hi, i'm customizing the SlackTextViewController to behavior well inside a UITableViewCell. I'm hoping someone could point me which function is handling the adjustments of the view height/inset/scrolling when presenting keyboard. **My Problem** When I tap the textInputbar it goes up 2 times the height of the keyboard. Then, when keyboard is fully presented, it readjust itself to the correct positi…	luizv	2015-12-03 02:33:16
313	2015-11-29 22:10:20	These are the two methods you might want to tweak to satisfy your requirements: https://github.com/slackhq/SlackTextViewController/blob/master/Source/SLKTextViewController.m#L384 https://github.com/slackhq/SlackTextViewController/blob/master/Source/SLKTextViewController.m#L398 Where the "appropriate" height of the keyboard if calculated.	dzenbot	2015-12-03 02:33:16
313	2015-12-03 02:04:51	Thank you. I solved it by reprogramming the view to insert it in a scrollview. Works as it should now!	luizv	2015-12-03 02:33:16
313	2015-12-03 02:33:16	👏	dzenbot	2015-12-03 02:33:16
312	2015-11-28 21:37:33	Documentation and classes are for obj-c developers only, Swift-Controller has dependences from obj-c classes such as MessageCells and Layout, mb little bit fix?	Luccifer	2016-03-28 18:12:41
312	2015-11-29 09:53:11	We could/should add some Swift documentation in the README at least. Is that what you're asking?	dzenbot	2016-03-28 18:12:41
312	2015-11-29 10:19:13	It's quite understandable, but some classes in Sample are from Obj-C, it's a little bit scary at first time, jouniour developers can spend a lot of time to understand what and where, so if you will add some swift code to README in Swift-branch, I think that will be nice :)	Luccifer	2016-03-28 18:12:41
312	2015-11-29 10:20:33	Definitely! That Swift branch is very old. I've been wanting to improve the sample there as well, just low priority and was hoping the community would help out 😓	dzenbot	2016-03-28 18:12:41
312	2015-11-29 10:20:55	Will leave this one open, as a reminder! :muscle:	dzenbot	2016-03-28 18:12:41
312	2015-11-29 10:21:44	Great! You are cool ^_^	Luccifer	2016-03-28 18:12:41
312	2015-12-06 19:36:41	And maybe rewrite all dependable subclasses to Swift? I mean in Samples are now using - obj-C subClasses of layout, cells, etc. I can help to rewrite them	Luccifer	2016-03-28 18:12:41
312	2016-01-18 13:19:28	Is there any new update for the Swift documentation? I've been trying to use the old swift example and I have not been able to get the autocomplete view to show the search results and I could use the all the help I can get since I am still new to programming.	myflokk	2016-03-28 18:12:41
312	2016-01-19 15:05:22	@Luccifer would you be able to help with the swift example? I have an issue with the autocompleteView	myflokk	2016-03-28 18:12:41
312	2016-03-28 18:12:41	Closed in https://github.com/slackhq/SlackTextViewController/pull/391	dzenbot	2016-03-28 18:12:41
311	2015-11-25 06:14:55	On first appear, all my cells are the wrong way around. If I scroll them out of view & back into view they are fine... ![simulator screen shot 25 nov 2015 17 13 03](https://cloud.githubusercontent.com/assets/274318/11389776/d85e4e04-9397-11e5-9a82-0884d801412a.png) I'm setting the transform on `willDisplayCell:` as well as trying it on `cellForRowAtIndexPath:`. <S_CODE_TOKEN>	markst	2015-11-26 06:23:43
311	2015-11-25 06:16:42	Try inheriting the transform from the tableView instead: <S_CODE_TOKEN>	dzenbot	2015-11-26 06:23:43
311	2015-11-25 06:25:42	@dzenbot that's what I had to begin with. no joy.	markst	2015-11-26 06:23:43
311	2015-11-25 06:27:46	What version are you on? This has never been reported and I was not able to repro, so no idea what could be going on there. Mind sharing a snippet or sample project of your implementation?	dzenbot	2015-11-26 06:23:43
311	2015-11-25 06:33:37	@dzenbot can't I'm afraid. But could have something to do with backing my table view with a `NSFetchedResultsController`	markst	2015-11-26 06:23:43
311	2015-11-25 06:34:10	for test purposes I tried reloading the table view after view did appear & that reset the transforms correctly. <S_CODE_TOKEN> so perhaps give a go at only loading the table view on `viewWillAppear:`?	markst	2015-11-26 06:23:43
311	2015-11-25 06:37:47	@dzenbot ah; this seems to be to do with using a custom navigation controller transition animator. `<UIViewControllerAnimatedTransitioning>`	markst	2015-11-26 06:23:43
311	2015-11-26 06:21:39	ah. this seems to only be an issue with https://github.com/andreamazz/AMWaveTransition since it transforms all the visible cell's to identity...	markst	2015-11-26 06:23:43
311	2015-11-26 06:23:43	Gotcha! Try disabling the `invert` mode if you don't really need it.	dzenbot	2015-11-26 06:23:43
310	2015-11-25 06:02:12	Method `slk_adjustContentConfigurationIfNeeded` assumes that the height of the navigation bar is required for the bottom inset. When in actual fact if the navigation bar is not translucent, no inset is required.	markst	2015-11-25 06:57:34
310	2015-11-25 06:06:06	You're right but setting bottom inset with non-translucent navigation bar doesn't cause any side effects, does it?	dzenbot	2015-11-25 06:57:34
310	2015-11-25 06:12:33	@dzenbot yeah it means I have 64pt's more space at the top of the scroll.	markst	2015-11-25 06:57:34
310	2015-11-25 06:15:05	What version are you using right now? Try installing the latest from master, which includes https://github.com/slackhq/SlackTextViewController/commit/a686d96548019078cce025de51af94af2ef78ffixing https://github.com/slackhq/SlackTextViewController/issues/195	dzenbot	2015-11-25 06:57:34
310	2015-11-25 06:57:03	Seems to be all good using tip of master.	markst	2015-11-25 06:57:34
310	2015-11-25 06:57:34	Fixed #195	markst	2015-11-25 06:57:34
309	2015-11-23 18:49:25	Created with https://github.com/dkhamsing/frankenstein ### GitHub Corrected URLs | Was | Now | | --- | --- | | https://github.com/supermarin/Alcatraz | https://github.com/alcatraz/Alcatraz | ### Other Corrected URLs | Was | Now | | --- | --- | | http://cocoapods.org | https://cocoapods.org/ | | http://img.shields.io/badge/license-apache%202.0-blue.svg?style=flat-square | https://img.shields.io/ba…	ReadmeCritic	2015-11-23 18:54:48
309	2015-11-23 18:54:58	:+1:	dzenbot	2015-11-23 18:54:48
309	2015-11-23 19:38:01	:smile:	ReadmeCritic	2015-11-23 18:54:48
308	2015-11-23 06:18:40	This PR adds a few cool additions to `SLKTextView` allowing to register markdown formatting symbols so they can be easily be used to wrap a text selection, with the help of the native contextual menu, aka `UIMenuController`. #### Features: - Easily register any formatting symbol - Customise the behavior with new `SLKTextViewDelegate` methods - Allow autocompletion for any pending formatting by do…	dzenbot	2015-12-04 18:15:47
308	2015-12-03 23:47:08	If you have a string with the suffix and prefix already added, like \* text here \* and then double tap the space bar, it adds another suffix -> \* text here **	AhmedEid	2015-12-04 18:15:47
308	2015-12-03 23:47:58	Good catch!	dzenbot	2015-12-04 18:15:47
308	2015-12-04 00:01:37	Other than that it behaves and expected and the code is clean :)	AhmedEid	2015-12-04 18:15:47
307	2015-11-23 02:01:49	Fixes #195 Fixes #271 Fixes #296	dzenbot	2015-11-23 02:44:35
306	2015-11-22 15:52:49	Hi, here is what i'm trying to do. In my app i don't have short names like "@someone", only full names like "@someone last name" and i need tag people like Facebook does. I already modified the lib to return string like "<:id><:name>" then i can get name and id with regex and show in textfield. but the problem is when i have name with spaces, after press spacebar, the autocompletion view hide its…	reeichert	2015-11-22 20:10:52
306	2015-11-22 20:10:52	This was requested here https://github.com/slackhq/SlackTextViewController/issues/280 The auto-completion view is dismissed internally when a new word is added. You could override this behavior and only dismiss it when there is no item in your data source matching the `first_name` + `last_name` query. Closing since it's a duplicate issue.	dzenbot	2015-11-22 20:10:52
305	2015-11-19 04:53:53	Firstly thank you for such a great open source project! I am trying to set self.textView.font as bold font i.e. `self.textView.font = [UIFont boldSystemFontOfSize:16.0];` but its always using same font but regular style. Looks like the culprit lies in `SLKTextView.h` using `font.familyName` instead of `font.fontName`.	Ataman11	2015-11-20 19:52:09
305	2015-11-20 19:52:40	It should be working fine now, thanks for reporting.	dzenbot	2015-11-20 19:52:09
304	2015-11-18 08:09:51	# What if not override `keyForTextCaching` method, key for persistence is wrong key name like `com.slack.TextViewController.(null)`. All channel uses same its key and load same saved a text.	susieyy	2015-11-18 08:30:47
304	2015-11-18 08:31:09	✌️ good catch	dzenbot	2015-11-18 08:30:47
304	2015-11-18 08:32:07	thx !	susieyy	2015-11-18 08:30:47
303	2015-11-13 11:03:34	Closes #297 Closes #290 Closes #210 (not really fixed, but cannot repro any more)	dzenbot	2015-11-14 00:14:53
302	2015-11-06 21:19:05	I'm making chat type view that shows the newest messages at the bottom. I'm currently using non-inverted mode to do this. Basically I fetch my messages place them in an array in reverse chronological order (oldest message at position zero) and display them in a table. I am currently having a hell of a time trying to load older messages into the top of the table without having the scroll position …	tylerjames	2015-11-06 21:24:24
302	2015-11-06 21:24:24	There are many benefits of using the [inverted mode](https://github.com/slackhq/SlackTextViewController#inverted-mode), one of them is to be able to display messages from the bottom specially when you have 1 or 2 or very few messages so the rest of the UI is just blank at the top. Instead of filtering your data source by ascending chronological order, you would need to invert your data data sourc…	dzenbot	2015-11-06 21:24:24
301	2015-11-04 22:17:35	Add a new API to register markdown keys, auto-detectable like the auto-completion works. This way, you could add any custom markdown support you'd want, using an API like: <S_CODE_TOKEN> This could later be combined with attributed strings to be able to show a preview of the formatting inside of the text view.	dzenbot	2015-12-04 18:15:51
300	2015-11-03 18:34:10	Hi. is there a way to prevent dismissing keyboard when presenting a view controller?	rad182	2015-11-06 01:33:26
300	2015-11-06 01:33:26	Since iOS 8, the modal presentations make the presented view controller to become first responder (for whatever reason :apple: thinks it's a good practice), causing the keyboard to be dismissed. Haven't found a way to force the textView to not resign first responder honestly, but this isn't really a problem with the lib.	dzenbot	2015-11-06 01:33:26
299	2015-11-02 20:22:23	I have an app similar to Slack where the chat view is in a horizontal UIScrollView. When the chat is scrolled/panned left/right the keyboard is dismisses. I can't find out what is controlling this in the code though. Is there somewhere specific I should look to make it so the keyboard doesn't dismiss automatically when the view is scrolled horizontally?	cerupcat	2016-08-28 12:46:12
299	2015-11-22 21:45:46	Perhaps another control is becoming first responder? A sample project or code snippet could help to reproduce this issue.	dzenbot	2016-08-28 12:46:12
298	2015-11-02 19:08:16	Dependency "SlackTextViewController" has no shared framework schemes	eddwinpaz	2015-11-04 23:16:37
298	2015-11-02 23:35:59	#294	ikesyo	2015-11-04 23:16:37
298	2015-11-04 23:16:37	See https://github.com/slackhq/SlackTextViewController/pull/294#issuecomment-153900936	dzenbot	2015-11-04 23:16:37
297	2015-10-29 19:26:28	**v1.7.1, iOS9.1** Use-case: 0. SLKTextViewController-based screen shows. 1. Tap on input bar to open keyboard. Keyboard appears. 2. Tap on right navigation item to push another screen. Keyboard hides. New screen appears. 3. Tap back on the new screen. The SLKTextViewController screen returns. Expected results: - SLKTextViewController works correctly. Actual results: - Keyboard reappears. - Howev…	yaalaa	2015-11-14 00:14:52
297	2015-10-30 00:28:20	Thanks, will investigate. This shouldn't be happening, but keeps breaking :facepalm:	dzenbot	2015-11-14 00:14:52
296	2015-10-27 17:24:28	I'm setting this property in viewDidLoad. Works the first time i tap the textView... but after that when i dismiss the keyboard and then show it again, it just covers my table view and doesn't scroll to bottom anymore. Surprised this isn't a reported issue. Please help! Same problem regardless of setting inverted or not.	Gman9855	2015-11-23 02:44:35
295	2015-10-26 07:53:00	…= NO https://github.com/slackhq/SlackTextViewController/commit/dceedc70393e873d70c82da39c9f2cc9f18fda5a#diff-592522ed60e49c6ca08c23b1fa1ac14aR104 broke the behavior. `autoHideRightButton` would affect the result of `slk_appropriateRightButtonMargin`, so we should update `rightMarginWC.constant` in the setter as with `rightButtonWC.constant`.	ikesyo	2015-10-26 22:13:25
294	2015-10-25 23:40:36	Tried to include SlackTextViewController in my project through Carthage, was told <S_CODE_TOKEN> Seems to be that you aren't sharing the framework scheme, I added that. If this is merged and a new tagged release is created (current latest is `v1.7.1`) I believe Carthage will be able to build SlackTextViewController	AndrewSB	2015-10-26 22:14:20
294	2015-10-25 23:45:34	Yup, this works. Just tested by using my fork in the Cartfile	AndrewSB	2015-10-26 22:14:20
294	2015-10-26 22:14:25	Thanks :+1:	dzenbot	2015-10-26 22:14:20
294	2015-11-02 02:09:20	@dzenbot any chance you can also create a new tagged release? Carthage takes the latest one and so far it's `Checking out SlackTextViewController at "v1.7.1"`, not pulling in my changes unless I explicitly specify the commit hash	AndrewSB	2015-10-26 22:14:20
294	2015-11-02 02:10:21	Will do, tomorrow morning 😉	dzenbot	2015-10-26 22:14:20
294	2015-11-02 02:43:53	thanks :smile:	AndrewSB	2015-10-26 22:14:20
294	2015-11-04 23:16:18	[1.7.2](https://github.com/slackhq/SlackTextViewController/releases/tag/v1.7.2) is out!	dzenbot	2015-10-26 22:14:20
294	2015-11-04 23:52:45	awesome!	AndrewSB	2015-10-26 22:14:20
293	2015-10-22 13:50:16	I call textDidUpdate with YES flag and it doesn't return. I then call it with NO flag and it doesn't return, I comment [self.view layoutIfNeeded] within the method, and it works.	danipralea	2016-10-04 01:30:19
293	2015-10-22 20:21:13	What do you mean by "it doesn't return"? What are you trying to do?	dzenbot	2016-10-04 01:30:19
293	2015-10-22 20:22:05	It hangs on that specific line. I'm .... using it :smile:	danipralea	2016-10-04 01:30:19
293	2015-10-22 20:50:58	So, you're experiencing an exception in the line of `[self.view layoutIfNeeded]`?	dzenbot	2016-10-04 01:30:19
293	2015-10-22 20:51:28	correct	danipralea	2016-10-04 01:30:19
293	2015-10-22 20:52:22	Mind sharing you backtrace? Just like you did in https://cloud.githubusercontent.com/assets/768893/10657565/2831c162-7896-11e5-9ee9-420e3275b2ce.png	dzenbot	2016-10-04 01:30:19
293	2015-10-22 20:52:37	It never advances to [self slk_enableTypingSuggestionIfNeeded];, which means the UI completely blocks	danipralea	2016-10-04 01:30:19
293	2015-10-22 20:53:11	Is `self.view` nil?	dzenbot	2016-10-04 01:30:19
293	2015-10-22 20:53:34	I would, @dzenbot, but there is no crash, meaning no backtrace	danipralea	2016-10-04 01:30:19
293	2015-10-22 20:55:30	The `self.view` is not `nil` <S_CODE_TOKEN>	danipralea	2016-10-04 01:30:19
293	2015-10-22 21:00:12	I'm doing this in my view controller (I have a form of segmented control for which I have different dataflows from web sockets - just to get the general idea) : <S_CODE_TOKEN> When I use `textDidUpdate:YES`, it completely hangs. When using NO, and commenting `[self.view layoutIfNeeded];`, it goes on	danipralea	2016-10-04 01:30:19
293	2015-10-22 21:09:39	What if you move that logic from `viewDidLayoutSubviews` to something like `viewWillAppear:` or `viewDidLoad`? Same thing?	dzenbot	2016-10-04 01:30:19
293	2015-10-22 21:11:14	it's there because I already tried it and it's the only way for the screen to not look funny. By 'funny' I mean the views get overlapped and some glithces occur if I try to do it the standard way - in `viewDidLoad`	danipralea	2016-10-04 01:30:19
293	2015-10-22 21:12:41	Gotcha. Not sure what's going on honestly. Haven't experienced this before, and it's very strange that you're just not getting an exception. You probably already did, but try compiling with another SDK version and/or device types.	dzenbot	2016-10-04 01:30:19
293	2015-10-22 21:27:07	I will! Thank you for this and if I have updates, I will get back with additional info	danipralea	2016-10-04 01:30:19
293	2015-10-27 19:07:27	I'm having the same issue on iOS7. No error or exception. The app just crashed at the line [self.view layoutIfNeeded]; in SLKTextViewController. It works fine on iOS9.	sasilukr	2016-10-04 01:30:19
293	2015-10-27 19:11:25	Crashes without exception? Did you repro on device or sim?	dzenbot	2016-10-04 01:30:19
293	2015-10-27 20:14:33	I don't see any error messages in the console. I can reproduce the bug on my iphone 5c with ios7 installed.	sasilukr	2016-10-04 01:30:19
293	2015-10-27 20:27:01	![screen shot 2015-10-27 at 1 25 06 pm](https://cloud.githubusercontent.com/assets/6777818/10771502/6140d15c-7cae-11e5-8e3d-6813adee3d25.png)	sasilukr	2016-10-04 01:30:19
293	2016-08-28 12:46:45	Is this still an issue? Found any work around?	dzenbot	2016-10-04 01:30:19
292	2015-10-22 05:23:41	Hello I am receiving a crash for no apparent reason. The description is here: **\* Terminating app due to uncaught exception 'NSRangeException', reason: 'Cannot remove an observer <GabInputToolbar 0x13e722ce0> for the key path "position" from <CALayer 0x13db83cc0> because it is not registered as an observer.' **\* First throw call stack: (0x1830fcf5c 0x197cf3f80 0x1830fcea4 0x183f7cef8 0x183f7c9d…	danipralea	2016-03-28 18:33:30
292	2016-02-05 13:47:17	Is it a subclass? If so, why would you subclass it?	dzenbot	2016-03-28 18:33:30
292	2016-03-08 19:11:03	Did you figure this out?	dzenbot	2016-03-28 18:33:30
292	2016-03-28 18:33:30	Closing for now. Feel free to re-open if this is still an issue.	dzenbot	2016-03-28 18:33:30
291	2015-10-20 22:37:22	This helps avoiding unnecessary scrolling in the text view when setting for larger and smaller font sizes, when there is only 1 line of content.	dzenbot	2015-10-20 22:40:42
290	2015-10-18 11:24:17	Inside `slk_didShowOrHideKeyboard:` there is an early exit, before the status notifications are broadcast ([SLKTextViewController.m](https://github.com/slackhq/SlackTextViewController/blob/c49e2b80ecd52737f5c43cd831f47d74558ffa0a/Source/SLKTextViewController.m#L1375)): <S_CODE_TOKEN> Any reason why this is done?	arvindhsukumar	2015-11-14 00:14:52
290	2015-10-23 18:57:24	A workaround for now might be to listen for UIKeyboardWillHideNotification instead of SLKKeyboardWillHideNotification	raj-room	2015-11-14 00:14:52
290	2015-10-23 18:59:49	Can't remember why I added that, must be a bug. The reason of using `SLKKeyboardNotifications` is to get more reliable notifications since the native API broadcast every single status change, repeating them even if nothing really changed. I will fix this soon. Thanks for reporting.	dzenbot	2015-11-14 00:14:52
289	2015-10-17 18:27:41	I already had a UITableviewCell configured with autolayout that i was using it in a different tableview and the constraints were being applied perfectly. I want to use SLKTextViewController but when i make a nib containing that cell and load it into the tableview the height of each cell is fixed and my constraints aren't being applied at all. What am i missing here...??	Gman9855	2015-10-26 01:51:44
289	2015-10-18 01:47:58	If possible, please provide a sample project reflecting this issue. It's hard to help you without seeing your configuration and/or code 😉	dzenbot	2015-10-26 01:51:44
289	2015-10-23 11:17:27	Hei, thanks for this awesome library. I just implemented and it works perfectly (at the moment :)) And I'm using `UITableViewAutomaticDimension` and it's also working perfectly. All I did was doing this <S_CODE_TOKEN>	asmusto	2015-10-26 01:51:44
289	2015-10-26 00:06:11	That did it! Thanks!	Gman9855	2015-10-26 01:51:44
288	2015-10-16 17:49:58	I'm converting the code in swift and all works good except the tableview is not loading.. i can't understand why! this is my code :+1: <S_CODE_TOKEN>	MarcoCarnevali	2016-08-28 12:37:10
288	2015-11-22 20:18:46	Your `cellForRowAtIndexPath:` implementation is incomplete. You are only configuring the auto-completion's tableView. That might explain it?	dzenbot	2016-08-28 12:37:10
288	2015-11-22 20:20:11	What i need to put?	MarcoCarnevali	2016-08-28 12:37:10
288	2015-11-22 20:21:32	Which tableView are you trying to display/load?	dzenbot	2016-08-28 12:37:10
288	2015-11-22 20:23:01	What do you mean?	MarcoCarnevali	2016-08-28 12:37:10
288	2015-11-22 20:27:47	There are two tableViews, the main one which displays messages or your app's contents, and the autocompletionView which displays auto-completion results. It seems you're missing: <S_CODE_TOKEN> Where you should return the searchResults' count. Bw, is this a direct translation of the sample project?	dzenbot	2016-08-28 12:37:10
287	2015-10-16 04:36:15	viewDidLoad also requires `super`	WenchaoD	2015-10-16 05:53:15
287	2015-10-16 05:53:28	Thanks for this @WenchaoIOS !	dzenbot	2015-10-16 05:53:15
286	2015-10-14 18:11:14	For some reason the header files are not being linked in the update when installing the SlackTextViewController with Cocoapods.	AdamBCo	2015-10-16 15:20:42
286	2015-10-14 18:11:48	Which Cocoapods version is that? Which version of the library are you installing?	dzenbot	2015-10-16 15:20:42
286	2015-10-14 18:13:38	Cocoapods 0.39.0 SlackTextViewController (1.7)	AdamBCo	2015-10-16 15:20:42
286	2015-10-14 21:04:52	Having the same problem. Even tried manually adding the library, same error. SLKTextView+SLKAdditions.h not found when it's being imported from SLKTextViewController.	Gman9855	2015-10-16 15:20:42
286	2015-10-14 21:16:01	I tried adding the static library as well, and ran into the same issue. I also cleaned the project, restarted Xcode, restarted my Macbook Pro, and did a long list of other recommendations as well.	AdamBCo	2015-10-16 15:20:42
286	2015-10-14 21:24:06	Occasionally Xcode will autocomplete the following, but it won't show any of the files referenced inside; <S_CODE_TOKEN> I think it's also worth mentioning that the only header file Xcode Recognizes is the following: <S_CODE_TOKEN>	AdamBCo	2015-10-16 15:20:42
286	2015-10-14 22:28:21	@Gman9855 I got everything to work again, so hopefully this helps. For some reason, my targets User Header Search Paths were empty. I had to paste the following inside to get it to work: $(BUILT_PRODUCTS_DIR)	AdamBCo	2015-10-16 15:20:42
286	2015-10-15 00:33:18	Didn't work for me unfortunately. Still getting 'file not found' when i do '#import SlackTextViewController/SLKTextViewController.h' with carrots or any of the other variations i've tried :(	Gman9855	2015-10-16 15:20:42
286	2015-10-15 02:16:42	I ran into the same issue. It was OK when building in Simulator or on device, but fail when I trying to archive pkg. Cocoapods 0.39.0 SlackTextViewController (1.7) I just install `cocoapods 0.38.2`, but also have the same issue.	neil-wu	2015-10-16 15:20:42
286	2015-10-15 02:18:53	Nothing changed on the library lately regarding the `podspec`. I'm still on Cocoapods `0.38.2`. I should try `0.39.0` and see if I can repro.	dzenbot	2015-10-16 15:20:42
286	2015-10-15 15:00:52	It’s because of the way slack source files are split into `Additions` and `Classes` and CocoaPods 0.39 has changed something with regard to the header search paths. It can be fixed by manually adding <S_CODE_TOKEN> to the target's `Header Search Path` build setting. Or by the Slack team restructuring their source files. ;)	Soryu	2015-10-16 15:20:42
286	2015-10-15 16:56:47	When i do that i get this... ![screen shot 2015-10-15 at 9 55 42 am](https://cloud.githubusercontent.com/assets/5007053/10521150/07760870-7323-11e5-88dc-a0b9a900437f.png)	Gman9855	2015-10-16 15:20:42
286	2015-10-16 06:59:30	After some testing, it seems that this should be now fixed with [release 1.7.1](https://github.com/slackhq/SlackTextViewController/releases/tag/v1.7.1). Could anyone confirm please?	dzenbot	2015-10-16 15:20:42
286	2015-10-16 08:19:32	It works for me with release 1.7.1. Thanks.	vampirewalk	2015-10-16 15:20:42
286	2015-10-16 08:30:36	Also works for me with release 1.7.1. Thanks.	neil-wu	2015-10-16 15:20:42
286	2015-10-16 15:20:42	✌️	dzenbot	2015-10-16 15:20:42
286	2015-10-21 08:34:18	w/ swift: In Bridging-header.h: <S_CODE_TOKEN> Then run in Terminal: <S_CODE_TOKEN> Then Import in your controllers: <S_CODE_TOKEN>	A1iAshoor	2015-10-16 15:20:42
286	2015-10-21 08:51:28	@A1iAshoor I'm getting `Use of unresolved identifier 'SLKMessageViewLayout'` and `Use of unresolved identifier 'SLKMessageViewCell'` when using the swift version in a current project. Are you seeing anything similar, or know how I could troubleshoot these errors?	blangslet	2015-10-16 15:20:42
286	2015-10-21 09:06:29	it looks like a Bridge-Header.h file of: `#import "SlackTextViewController/SLKTextViewController.h"` `#import "SLKMessageViewLayout.h"` `#import "SLKMessageViewCell.h"` builds successfully, the view seems a bit strange though. Will dig in more tomorrow.	blangslet	2015-10-16 15:20:42
286	2015-10-21 19:48:57	@blangslet `SLKMessageViewLayout` isn't part of the library. It's a class from the sample project. Are you trying to reuse that class?	dzenbot	2015-10-16 15:20:42
286	2015-10-21 20:00:16	@dzenbot Yep, I ended up just bringing over the objective-c classes from the sample project and was able to import them in the bridge-header. Thanks for your work on this, pretty awesome project! :)	blangslet	2015-10-16 15:20:42
286	2015-10-21 20:02:18	💪😎 Thanks! The `SLKMessageViewLayout` is a work-in-progress thing that I never continued working on. If you do end up using it and improving it, please send a PR to review it and hopefully include it in the sample project.	dzenbot	2015-10-16 15:20:42
286	2015-10-21 20:05:16	@dzenbot definitely will do! Going to use this in a night/weekend project, hopefully integrating media sharing won't be too difficult. I'm also considering trying to implement conversation threading, but that's a whole different ballgame. I'll send in PRs for any fun things that come out of the experimentation. 💁	blangslet	2015-10-16 15:20:42
286	2016-02-18 14:28:39	Just an observation. I installed SlackTextViewController via Cocoapods. When I first tried to subclass SlackTextViewController, I selected 'SLKTextViewController' as the parent class. The .h file that got created automatically included the following import statement: `#import <SlackTextViewController/SlackTextViewController.h>` and I got the error `'SlackTextViewController/SlackTextViewController…	AndySoHotRightNow	2015-10-16 15:20:42
285	2015-10-13 20:34:16	### Steps to repro: - Switch to non-alpha keyboard - Start typing a registered prefix + a letter that matches a result. For example `:-` - Notice how the keyboard switches to alpha ### Expected result: Keep the selected keyboard active	dzenbot	2016-10-04 01:28:12
285	2016-10-04 01:28:12	This is no real fix for this at the moment, since we reload the textView's first responder to enable/disable auto-correction when switching on/off auto-completion. Closing this for now.	dzenbot	2016-10-04 01:28:12
284	2015-10-13 04:08:15	- Introduces `-didChangeAutoCompletionPrefix:andWord:` to notify any change either for the detected prefix or word. - Once the datasource is ready, it will be necessary to call `-showAutoCompletionView:` to either show or dismiss the tableView. Won't be necessary to call `-reloadData`. - Deprecates `-canShowAutoCompletion` (still backwards compatible) This feature is useful for asynch display, wh…	dzenbot	2015-10-14 06:27:30
283	2015-10-13 02:03:59	This PR includes: - Refactored text caching APIs to reduce calls in `keyForTextCaching` - Simplified internal APIs - Fixed an issue where restoring cached text would cause the following issue: ![image](https://cloud.githubusercontent.com/assets/590579/10443797/b4fe60b2-7113-11e5-84f7-fcb8bc320737.png) This was introduced in iOS 9.	dzenbot	2015-10-15 23:00:52
283	2015-10-15 23:00:58	Nice work!	fyaqub	2015-10-15 23:00:52
283	2015-11-30 00:43:25	@dzenbot is text caching optional? for now I'm overriding `- (void)slk_cacheTextToDisk:(NSString *)text` to do nothing. We use `SlackTextViewController` for multiple screens & don't wish to use this feature.	markst	2015-10-15 23:00:52
283	2015-11-30 00:46:18	No need to override that private method. By default, `keyForTextCaching` returns nil, which disables the feature. It's totally optional, yes.	dzenbot	2015-10-15 23:00:52
283	2015-11-30 00:47:40	ah understood. thanks.	markst	2015-10-15 23:00:52
282	2015-10-08 04:39:54	It is working fine with iOS 8.4 and below but starting iOS 9.0 I can't delete any characters to the SLTextView.	johnpaulmanoza	2015-10-08 05:53:27
282	2015-10-08 04:42:32	Can you repro on the sample project? I can not.	dzenbot	2015-10-08 05:53:27
282	2015-10-08 05:53:24	I just updated from 1.4 to 1.5, then the issue is resolved. Thanks for support.	johnpaulmanoza	2015-10-08 05:53:27
281	2015-10-07 14:42:40	Hi, I am not sure if this should be considered an issue with `Cocoapods` or with `SlackTextViewController` so I will add this issue to both repos. After upgrading to `0.39.0.beta.5` I got an error with pod `SlackTextViewController` (https://github.com/slackhq/SlackTextViewController/). My project claimed that the `#import "SLKTextViewController.h"` reffered to a file that didn't exist. After some…	knutigro	2015-10-16 15:20:08
281	2015-10-07 14:43:07	Here is the issue I created in Cocoapods: https://github.com/CocoaPods/CocoaPods/issues/4337	knutigro	2015-10-16 15:20:08
281	2015-10-07 14:55:45	Thanks for this Knut. Would be interesting to know if #273, #265, #259 or #275 are related issues. I think this is a bug in Cocoapods, due to a non-backwards compatibility support. It used to be fine to separate classes in a pod. I guess there is no huge benefit of doing that anymore.	dzenbot	2015-10-16 15:20:08
281	2015-10-13 20:09:02	I also faced this bug with Cocoapods and SackTextViewController. Going to use @knutigro fork for now:)	zigdanis	2015-10-16 15:20:08
281	2015-10-13 20:10:33	works good with pods 0.39.0	yaalaa	2015-10-16 15:20:08
281	2015-10-13 20:11:07	Is this definitely an issue in Cocoapods?	dzenbot	2015-10-16 15:20:08
281	2015-10-13 20:11:47	seems so, many pods were broken	yaalaa	2015-10-16 15:20:08
281	2015-10-13 20:16:08	That's why it's probably not worth using Cocoapods betas. It's better to work on stable environments 😕	dzenbot	2015-10-16 15:20:08
281	2015-10-13 20:17:43	there are no more stable envs, only startups are:(	yaalaa	2015-10-16 15:20:08
281	2015-10-13 20:39:19	😭 Sorry to hear that. Anyways, I will close this issue for now since it's unrelated to the library 💪	dzenbot	2015-10-16 15:20:08
281	2015-10-13 21:14:46	I am also having this issue with 0.39 NOT the beta.	magnett	2015-10-16 15:20:08
281	2015-10-14 09:28:04	+1	fdddf	2015-10-16 15:20:08
281	2015-10-15 06:43:02	Did you guys recently upgrade to 0.39? Do you think it's something related to the lib?	dzenbot	2015-10-16 15:20:08
281	2015-10-15 07:02:04	@dzenbot Yeap, i recently updated to 0.39 and with over 20 pods in my project, only SlackTextViewController had missing headers. So, i guess that cocoapods installation is fine, but you may have to fix something :) BTW I updated to 0.39 from the previous stable version (0.38.something) if that matters. I never try betas.	magnett	2015-10-16 15:20:08
281	2015-10-16 06:59:15	After some testing, it seems that this should be now fixed with [release 1.7.1](https://github.com/slackhq/SlackTextViewController/releases/tag/v1.7.1). Could anyone confirm please?	dzenbot	2015-10-16 15:20:08
281	2015-10-16 07:36:41	@dzenbot Yes, thanks. That solves it for me :-)	knutigro	2015-10-16 15:20:08
281	2015-10-16 15:20:08	👌👌	dzenbot	2015-10-16 15:20:08
280	2015-10-06 18:09:56		stremblayiOS	2016-08-28 12:42:26
280	2015-10-07 08:51:27	Do you mean, to activate the auto-completion mode without any prefix but with a whitespace instead? Like Facebook does?	dzenbot	2016-08-28 12:42:26
280	2015-10-07 13:16:01	No, I meant to add an option to not cancel auto-completion when typing a space bar while typing the mention. (Ex.: @samuel tremblay) Will help for last name query and HTTP search with multiple words.	stremblayiOS	2016-08-28 12:42:26
280	2015-10-07 14:24:12	I guess after implementing https://github.com/slackhq/SlackTextViewController/issues/278#issuecomment-146208663, this could be done real easy by disabling the automatic show/hide feature and give that control to the developer instead.	dzenbot	2016-08-28 12:42:26
280	2015-10-07 14:37:52	Yeah that could work! Again I figured that Slack was all about Core Data queries so the way you built it makes sense. Although that lib would be much versatile with HTTP queries. Thanks again! We <3 Slack.	stremblayiOS	2016-08-28 12:42:26
280	2015-10-07 14:44:39	I agree. This enhancement may actually help us too, to make these queries asynch, improving performance for teams with a high amount of users.	dzenbot	2016-08-28 12:42:26
280	2016-08-28 12:42:26	Closing this as it is now possible to achieve with some client side implementation.	dzenbot	2016-08-28 12:42:26
279	2015-10-06 17:22:27		stremblayiOS
279	2015-12-24 21:51:23	+1	LucasCoelho
278	2015-10-06 15:46:54	We managed to do it with our app (GroupUp) but it is not seemless and hard to maintain. Like now we want to mention people accross the whole app and obviously we are not gonna store all of our users in-app. ![simulator screen shot oct 6 2015 11 44 04 am](https://cloud.githubusercontent.com/assets/919665/10313843/ad792d16-6c1f-11e5-93c9-2d3264992fc7.png)	stremblayiOS	2015-10-14 06:27:32
278	2015-10-07 08:48:34	The library gives you the detected prefix and search query for you to do a search using your HTTP API. What else would you need?	dzenbot	2015-10-14 06:27:32
278	2015-10-07 13:13:18	It just felt a total hack to me when implementing this feature. Probably a better timing to get **self.foundWord** would help. Right now the right moment to start the search query is in **\- (BOOL)canShowAutoCompletion**	stremblayiOS	2015-10-14 06:27:32
278	2015-10-07 14:19:54	Gotcha, you need an asynch API, with the ability to be notified when `foundWord` and `foundPrefix` update, so you can perform a remote search and show/hide the auto-completion view and update its content. I've been wanting to do this for some time. We just didn't had the need at Slack since we query from CoreData. Will have a look at this soon, unless you're starting implementing it already.	dzenbot	2015-10-14 06:27:32
278	2015-10-07 14:22:17	Thanks a bunch!	stremblayiOS	2015-10-14 06:27:32
277	2015-10-02 22:17:21	Documentation specifies the wrong default and YES for visible.	robtimp	2015-10-13 00:44:31
276	2015-10-01 07:52:01	When keyboard is showing - controller receive slk_didShowOrHideKeyboard and slk_willShowOrHideKeyboard notification all time. I think problem in reloadInputViews on SLKTextView	populius	2016-03-18 19:09:16
276	2015-10-04 14:36:52	You're about right. Has this been causing issue in the library itself, or are you using these notifications on your subclass?	dzenbot	2016-03-18 19:09:16
275	2015-09-30 14:54:07	Hello I receive warnings for the following 2 methods: - (BOOL)forceTextInputbarAdjustmentForResponder:(UIResponder *)responder; - (BOOL)ignoreTextInputbarAdjustment; ![screenshot 2015-09-30 17 52 47](https://cloud.githubusercontent.com/assets/768893/10196557/1b274934-679c-11e5-8c7d-a090160bdacb.png) I have the latest version - 1.7	danipralea	2015-10-16 07:01:13
275	2015-10-15 17:19:42	This has been fixed [here](https://github.com/slackhq/SlackTextViewController/commit/f61e4e2cbc03ff30c9391fc86eba2c5ba8674f47) Will release a new version today.	dzenbot	2015-10-16 07:01:13
275	2015-10-16 07:01:13	This is fixed with [release 1.7.1](https://github.com/slackhq/SlackTextViewController/releases/tag/v1.7.1)	dzenbot	2015-10-16 07:01:13
274	2015-09-28 18:49:10	Registering for `SLKTextInputbarDidMoveNotification` will help you to detect whenever the text input bar changes its origin. Very useful when you have a subview anchored to the text input bar, such a picture-in-picture. This PR also includes an implementation example. Closes #261	dzenbot	2015-09-28 22:35:57
273	2015-09-25 19:13:02	All my project is builded using Swift. I installed SlackTextViewController using cocoapods, and work perfectly, but when I try used import SLKTextView public class MessageTextView : SLKTextView { } The XCode show the error "No such module 'SLKTextView' ".	tarekabdala	2015-10-16 07:07:55
273	2015-10-16 07:07:55	Try importing the umbrella header instead: <S_CODE_TOKEN> That should do the trick.	dzenbot	2015-10-16 07:07:55
272	2015-09-24 18:45:47	Typing indicator doesn't is not shown anymore since 1.7 version. I'am trying to display it like this(which was working before): `typingIndicatorView.insertUsername(userName)` Could anybody check this please?	mladen107	2015-09-24 18:48:13
272	2015-09-24 18:48:13	Please see https://github.com/slackhq/SlackTextViewController/issues/253 This has been fixed in https://github.com/slackhq/SlackTextViewController/commit/d1d6d34180aed0e0368eebcdd5e000694479e376 We will release a new version real soon.	dzenbot	2015-09-24 18:48:13
271	2015-09-23 15:58:08	If I use `SLKTextViewController` in inverted mode, double tap the status bar will scroll the text view to bottom, which is not iOS default behavior. I tried to override this with custom `scrollViewShouldScrollToTop()`: <S_CODE_TOKEN> This mostly work except when user is at the **bottom of the scroll view**. Tap gesture will not trigger `scrollViewShouldScrollToTop()` when the scroll view is at to…	siuying	2015-11-23 02:44:35
271	2015-09-23 16:05:07	I have been wanting to remove all that logic, and let the tableView scroll to top independent of the inverted mode. Even if messages come from the bottom, the user might be interested in checking history by scrolling up. About the second issue, I'm not sure how that could work since this is an internal behaviour in UIScrollView which calls `scrollViewShouldScrollToTop` if the content offset is lo…	dzenbot	2015-11-23 02:44:35
271	2015-09-23 16:11:29	Thanks! I guess I should try if non inverted mode could work in my case.	siuying	2015-11-23 02:44:35
271	2015-09-23 16:12:21	Will keep this issue open, to remind myself to remove that scroll-to-bottom logic on inverted mode.	dzenbot	2015-11-23 02:44:35
270	2015-09-18 10:06:01	Hi! I've noticed an issue with animation when I tried to push a view controller with an already visible keyboard. Here's a video of how it looked before my changes: https://dl.dropboxusercontent.com/u/5184129/movies/slack_before.mov and after: https://dl.dropboxusercontent.com/u/5184129/movies/slack_after.mov These videos are based on `Messenger-Storyboard` scheme with one small change. I added: …	fastred	2015-09-21 17:11:15
270	2015-09-21 17:36:55	Great fix! Thanks :+1:	dzenbot	2015-09-21 17:11:15
270	2015-09-21 17:42:13	Thanks likewise, for this great library :smile:	fastred	2015-09-21 17:11:15
269	2015-09-17 12:06:43	Operating directly on self.constraints is not safe, iOS has some of it's own constraints you never know in the future. This is kind of a best practice on how to manage developer's own constraints.	senryxie	2016-07-20 19:12:03
269	2015-09-17 12:09:13	BTW, when self.constrains is nil calling [self removeConstraints:self.constraints] will lead to a crash.	senryxie	2016-07-20 19:12:03
269	2015-09-21 19:04:31	I believe `removeConstraints:` would only crash on iOS 7. Still, this is a very interesting approach. I wonder if we should spread this practice in every class that handles custom constraints.	dzenbot	2016-07-20 19:12:03
269	2016-07-20 19:12:03	Closing this for now, as it's deprecated.	dzenbot	2016-07-20 19:12:03
268	2015-09-17 06:00:38	Closes #267 Closes #258	dzenbot	2015-09-17 06:22:02
267	2015-09-16 21:28:42	There must be a way to detect this gesture and like we do for the Loupe gesture, disable auto-completion's text processing to avoid this erratic behaviour. Backtrace: <S_CODE_TOKEN>	dzenbot	2015-09-17 06:22:02
266	2015-09-16 10:47:24	Now I can only set button's title to a bunch of spaces as placeholder, and set my image. <S_CODE_TOKEN>	Nick-The-Uncharted
266	2015-10-27 02:02:11	look forward to this feature	neil-wu
266	2016-09-22 00:23:50	I'm not sure exactly what you're trying to do but if you want the right button to be a custom image with no title you can set the title to nil. For example: <S_CODE_TOKEN>	soleares
265	2015-09-16 09:42:44	Hello! This happens if I add use_frameworks! in the Cocoapods file: ![screenshot 2015-09-16 12 41 56](https://cloud.githubusercontent.com/assets/768893/9901430/6546d0f2-5c70-11e5-8577-d6c57e975e8c.png) Any idea how to fix it?	danipralea	2016-01-06 19:11:53
265	2015-09-16 13:40:23	Cleaning and deleting derived data doesn't fix it?	dzenbot	2016-01-06 19:11:53
265	2015-09-16 14:49:00	Nope. Did a lot of those actually	danipralea	2016-01-06 19:11:53
265	2015-09-16 15:53:18	What version of Cocoapods are you using? Not trying to blame them, but I cannot reproduce this issue on my end.	dzenbot	2016-01-06 19:11:53
265	2015-09-30 14:49:50	0.38.2 It happens with different versions though	danipralea	2016-01-06 19:11:53
265	2015-10-01 22:17:52	Bump. Has anyone found a fix for it. I cannot use any Swift library with that flag added. Please help ? :smiley: Thanks in advance	danipralea	2016-01-06 19:11:53
265	2015-10-16 15:22:45	Try using [release 1.7.1](https://github.com/slackhq/SlackTextViewController/releases/tag/v1.7.1).	dzenbot	2016-01-06 19:11:53
265	2015-10-23 19:00:22	@danipralea did you try the latest releases?	dzenbot	2016-01-06 19:11:53
265	2015-10-23 19:12:04	Yes, sir. > On 23 Oct 2015, at 22:00, Ignacio Romero Zurbuchen notifications@github.com wrote: > > @danipralea did you try the latest releases? > > — > Reply to this email directly or view it on GitHub.	danipralea	2016-01-06 19:11:53
265	2015-10-23 19:12:34	...and still an issue?	dzenbot	2016-01-06 19:11:53
264	2015-09-15 22:02:03		dzenbot	2015-09-15 22:12:25
263	2015-09-15 21:38:55		xhacker	2015-10-19 05:03:42
263	2015-10-19 05:03:42	This isn't needed after all since you can [hide/show the textInputbar programatically now](https://github.com/slackhq/SlackTextViewController#hiddable-textinputbar)	dzenbot	2015-10-19 05:03:42
262	2015-09-15 19:39:31	If we don't use the getters to access left and right buttons, the KVO is removed from the wrong instance variables if a subclass decides to override the leftButton/rightButton getters. You can reproduce this issue on XCode 7.1/iOS 9.1 by creating a subclass of SLKTextInputbar, overriding the self.rightButton getter and then triggering a dealloc. Debug builds will crash with the warning that an ob…	vertigo0	2015-11-23 02:43:01
262	2015-10-19 04:47:01	Sorry, I missed seeing this PR. Your description makes sense, although `SLKTextViewController` doesn't support extending `SLKTextInputbar`. Are you using a custom version of the library? In that case, this PR doesn't really fix the issue (yet).	dzenbot	2015-11-23 02:43:01
261	2015-09-14 20:46:19		AhmedEid	2015-09-28 22:35:57
260	2015-09-13 11:24:34	Is there any way to set the frame of the tableview ? for ex the height and the layout constraint as well?	fnumono	2015-09-13 14:09:05
260	2015-09-13 14:09:05	You would need to fork the project and tweak the scrollview height constraint in thw implementation.	dzenbot	2015-09-13 14:09:05
259	2015-09-12 22:44:00	Hey guys thks for this great plugin I just wanted to check with you this warning, we have when we use SlackTextViewController into our app nothing to worry about? <S_CODE_TOKEN>	pgherveou	2015-10-13 20:54:04
259	2015-09-13 14:06:15	If you override these methods, you must call `super`. Are you?	dzenbot	2015-10-13 20:54:04
259	2015-09-13 15:49:27	Thks for your reply, I check we don't override these classes. The warnings seems to come from the plugin files itself? SlackTextViewController.SLKTextViewController:338:14 SlackTextViewController.SLKTextViewController:336:14	pgherveou	2015-10-13 20:54:04
259	2015-10-13 20:40:00	@pgherveou are you still experiencing this?	dzenbot	2015-10-13 20:54:04
259	2015-10-13 20:54:04	nope I am not seeing it anymore, closing it!	pgherveou	2015-10-13 20:54:04
259	2015-10-13 20:54:22	🙌	dzenbot	2015-10-13 20:54:04
258	2015-09-12 06:41:58	Overwriting `- (NSArray *)gestures` in `SLKTextView` can cause crash. `- (NSArray *)gestures` is called when super is being `dealloc`-ed. Possible fix: Add `self` as target during initialisation. See -> https://github.com/devladinci/SlackTextViewController/commit/5abf17a027fa8e6412255df43620fb145fecc7ec	devladinci	2015-09-17 06:22:02
258	2015-09-13 14:03:15	That doesn't work on iOS 9. The gestures are recreated over and over. Couldn't find a better solution. Didn't realised that it was causing a crash tho, thanks for the heads up!	dzenbot	2015-09-17 06:22:02
257	2015-09-11 18:21:00	This PR mostly cover iOS 9 GM bug fixes but also includes regression bug fixes, like the one reported in #253	dzenbot	2015-09-11 18:49:51
256	2015-09-10 09:54:58	HI I love this library however when i use the tableview version of the controller and set cell at indexpath var cell = self.tableView.dequeueReusableCellWithIdentifier("cell") as! UITableViewCell <S_CODE_TOKEN> return cell the cell is start from the bottom and the text itself is flipped upside down did I do anything wrong?	fnumono	2015-09-11 15:59:11
256	2015-09-10 15:28:59	Please see https://github.com/slackhq/SlackTextViewController#inverted-mode	dzenbot	2015-09-11 15:59:11
255	2015-09-09 20:02:44	- not sure if these changes are appropriate for merging into master - we typically update the textview with attributed text and some of the code was not behaving nicely for us; these changes just make it behave nicer when using attributedText properties rather than text	rvanmelle	2015-11-23 02:43:23
255	2015-09-09 20:17:43	I've been thinking about this lately and how to improve the attributed string support, but I think it should be done everywhere in the library. One thing I've been wondering to do, is to override `SLKTextView`'s `text` getter property to look like so: <S_CODE_TOKEN> This way, we can have a more precise API to check for string length, and avoid doing `self.textView.text.length > 0 || self.textView…	dzenbot	2015-11-23 02:43:23
255	2015-09-09 20:20:38	Definitely, probably more of a comprehensive look at it would be warranted; I kind of did the minimum change that fixed the problems we were seeing. Might be better to do an all or nothing type of fix.	rvanmelle	2015-11-23 02:43:23
255	2015-09-09 20:25:01	Since we don't currently use attributed strings for Slack's app, this might not be a priority for us at the moment. Would you like to tackle this down and submit a PR with a more broad implementation for better attributed string support?	dzenbot	2015-11-23 02:43:23
255	2015-09-09 20:30:30	Totally understood --- we're maintaining a fork and using it almost exclusively with attributed text, so I suspect eventually we might come across all related bugs. I would love to find the time to tackle a more broad-based fix, but no promises.	rvanmelle	2015-11-23 02:43:23
255	2015-09-09 20:35:07	I will keep this PR open as a reminder to add better support for this.	dzenbot	2015-11-23 02:43:23
254	2015-09-09 18:10:06	I think it might be helpful for individuals to either include the x86_64 slice when running `carthage update` or let people know to run `carthage update --no-use-binaries` if their intention is to use SlackTextViewController with the simulator.	csjones	2016-01-06 19:12:19
254	2015-09-10 22:11:33	:+1:	timshadel	2016-01-06 19:12:19
254	2015-10-07 20:38:23	:+1:	heyalexchoi	2016-01-06 19:12:19
254	2015-10-07 20:40:09	Is this something the library could help with? Or is it a thing in Carthage? (Don't use it very often, sorry)	dzenbot	2016-01-06 19:12:19
254	2015-10-07 21:06:58	as I understand, carthage will grab the prebuilt framework attached to a release by default, but that prebuilt framework does not include the x86_64 slice needed to run in the simulator. you could update the readme to recommend the --no-use-binaries flag: <S_CODE_TOKEN> to enable use with the simulator	heyalexchoi	2016-01-06 19:12:19
254	2015-10-07 21:07:44	Or include the `x86_64` slice instead?	dzenbot	2016-01-06 19:12:19
254	2015-10-07 21:15:27	To be honest, I'm not entirely sure what happens if a prebuilt framework includes simulator slices and gets included into a project that then gets built for release. It seems Carthage had some issues earlier with apps with carthage-built frameworks getting rejected for these simulator slices, and added a script to work around: https://github.com/Carthage/Carthage/blob/5fd867c4895b4f59d70181dec169…	heyalexchoi	2016-01-06 19:12:19
254	2015-10-07 21:20:00	Gotcha. Thanks for the info @heyalexchoi. I'm happy to accept any PR that would make this experience a bit better. If not, I'll have a look at it soon.	dzenbot	2016-01-06 19:12:19
254	2015-10-07 21:59:19	I don't think it's possible to do a PR. I believe that it's a manual process to attach `SlackTextViewController.framework.zip` to a Github release. Simply checkout the code at that tag, then: <S_CODE_TOKEN> The zip file is created in your current directory. Attach that on your Github release page. I believe you can even edit former releases to attach appropriate binaries, fixing the problem for p…	timshadel	2016-01-06 19:12:19
254	2015-10-07 22:00:39	@timshadel so does this mean that including simulator slices shouldn't cause complications for users using the prebuilt framework without carthage?	heyalexchoi	2016-01-06 19:12:19
254	2015-10-08 15:25:35	So how do people using the prebuilt framework currently run their app in the simulator? I assume that without the x86_64 slice they're forced to test on device only. The challenge is that you can't submit to the App Store with an x86_64 slice in your library. That's where some kind of script comes in if you're using a binary dependency. Carthage has one, and describes how to use it. I'm guessing …	timshadel	2016-01-06 19:12:19
253	2015-09-08 20:28:11	I have a subclass of SLKTextViewController that is calling: `self.typingIndicatorView.insertUsername(username)` In version 1.6, I would see the typing indicator appear. Now with version 1.7, it is not appearing. Did something in the default configuration change for typing indicators?	aaronscherbing	2015-09-11 18:49:52
253	2015-09-08 20:42:07	Sorry about that @aaronscherbing. Some stuff changed in `UIScrollView+SLKAdditions.h`, specifically in `slk_isAtTop` and `slk_isAtBottom`, breaking the typing indicator check in `-canShowTypingIndicator`. While I take care of this, simply override `-canShowTypingIndicator` in your `SLKTextViewController` subclass, and return `YES` for the conditions that best applies for you.	dzenbot	2015-09-11 18:49:52
253	2015-09-08 20:43:29	Great! Thanks for taking a look. I love this library, by the way.	aaronscherbing	2015-09-11 18:49:52
253	2015-09-08 20:44:00	That's great to hear/read 😊	dzenbot	2015-09-11 18:49:52
252	2015-09-08 10:36:55	I have the following structure: 1.) Tab bar controller 2.) A tab contains a list of chats 3.) Tapping on an entry in the chat list pushes the `ChatViewController` on the navigation stack (subclass of `SLKTextViewController`) -> hides the bottom bar when pushed (the tab bar) 4.) Tapping on an image in this chatview presents a modal view with the fullscreen image Now, if I load the `ChatViewControl…	Lukee35	2015-09-08 11:05:53
252	2015-09-08 11:05:53	Oh, I've already found the bug. It was my fault. :)	Lukee35	2015-09-08 11:05:53
252	2015-09-08 11:10:39	Would you mind sharing what was the cause of this issue?	dzenbot	2015-09-08 11:05:53
252	2015-09-08 12:11:44	Sure - I called `unSubscribeFromNotifications()` on `viewWillDisappear`, which removes the Controller from the NSNotificationCenter completely, which in return messes up the notification handlers for the SlackTextViewController (I guess).	Lukee35	2015-09-08 11:05:53
252	2015-09-08 13:37:17	Yes, that must be it. Thanks for the heads up! ✌️	dzenbot	2015-09-08 11:05:53
251	2015-09-02 17:36:25	#### New & Improved features: - [Key​ Command shorcuts for external keyboards](http://nshipster.com/uikeycommand/) - [Multi-Tasking support](https://developer.apple.com/library/prerelease/ios/documentation/WindowsViews/Conceptual/AdoptingMultitaskingOniPad/index.html) - Better keyboard panning recognition	dzenbot	2015-09-03 00:56:01
251	2015-09-03 00:56:08	Nice work!	fyaqub	2015-09-03 00:56:01
250	2015-09-02 04:08:08	How can this be done? I have a tablewView that is an outlet and a UIView with a textView as an outlet. I would like to just display the inputbar. I am using Swift. Any help would be appreciated. Thanks!	hongseung92	2015-09-02 13:13:04
250	2015-09-02 08:18:16	+1	mixdesign	2015-09-02 13:13:04
250	2015-09-02 12:49:48	The Inputbar is managed by `SLKTextViewController` so I'm afraid what you are tying to do isn't possible. Why not subclass `SLKTextViewController`?	dzenbot	2015-09-02 13:13:04
250	2015-09-02 13:09:21	@dzenbot thanks for your response. I have subclassed the SLKTextViewController. But then the viewcontroller does not display what I have in the storyboard. I guess the best practice for me is just to write code to configure my viewcontroller? Thanks!	hongseung92	2015-09-02 13:13:04
250	2015-09-02 13:13:04	There is storyboard compatibility. Please have a look at the sample project.	dzenbot	2015-09-02 13:13:04
250	2015-09-02 14:24:33	@dzenbot is the sample project available in Swift?	hongseung92	2015-09-02 13:13:04
250	2015-09-02 14:26:16	@dzenbot the storyboard sample is only in Objective-C. :'(	hongseung92	2015-09-02 13:13:04
250	2015-09-02 14:26:21	There is a Swift sample project, incomplete, in https://github.com/slackhq/SlackTextViewController/tree/swift-example I'm not yet into Swift that much and was hoping the community could contribute to build a great Swift sample ¯_(ツ)_/¯	dzenbot	2015-09-02 13:13:04
250	2015-09-02 14:27:58	Anyway, for storyboard compatibility, you should only care about the following method to override in your subclass: <S_CODE_TOKEN>	dzenbot	2015-09-02 13:13:04
250	2015-09-10 12:22:24	But this storyboard compatibility.. it's not possible to use your own, existing UITableView, right? For example I have an existing scene in a storyboard. It's a UIViewController with a UITableView. It's connected to the view controller via an outlet. Now I want to make this view controller a SLKTextViewController instead, but it seems that I can't keep on using my existing table (with all its pro…	kevinrenskers	2015-09-02 13:13:04
250	2015-09-10 12:32:35	You cannot use your custom UITableView, no. Everything is setup programatically. The Storyboard compatibility does only work when using with an empty nib extending SLKTextViewController. I'm happy to accept any improvements in this area, that make the Storyboard integration better tho.	dzenbot	2015-09-02 13:13:04
250	2015-09-21 07:55:07	Would be spectacular if you could just hook in a current UITableView via IBOulets.	dilizarov	2015-09-02 13:13:04
250	2015-09-21 11:19:08	It would. Can't imagine how it would be compatible tho. I'm open to ideas.	dzenbot	2015-09-02 13:13:04
249	2015-09-01 16:28:01		csjones	2015-09-01 17:27:34
249	2015-09-01 17:27:39	Thanks :+1:	dzenbot	2015-09-01 17:27:34
248	2015-08-31 02:47:19	I am trying to used the subclassed viewcontroller from SLKTextViewController inside a navigation controller. But it seems the tableview frame its returns is the (0 0; 375 574) in the iPhone 6 simulator. While in case of navigation controller the tableview frame should start from Y origin 64 instead of 0. How to fix that?	kidsid49	2015-08-31 07:12:35
248	2015-08-31 07:04:21	Try setting `self.edgesForExtendedLayout = UIRectEdgeNone;` on your view controller.	dzenbot	2015-08-31 07:12:35
248	2015-08-31 07:12:35	Yup that worked. Thanks!	kidsid49	2015-08-31 07:12:35
248	2015-10-26 00:01:36	I have a weird problem with this. My navigation bar is translucent black and whenever i scroll past each cell, it's shown behind the nav bar like it should, but then when the cell scrolls completely out of view the nav bar immediately shows it's black background color and that transition is really ugly (the cells are white so it goes from white, then immediately to black). Not sure if anyone else…	Gman9855	2015-08-31 07:12:35
247	2015-08-26 18:42:02	@dzenbot Finally found out why my input bar gets hidden. Changing the background color causes this issue. This issue only happens on 1.6 <S_CODE_TOKEN>	aryaxt	2015-09-02 23:15:56
247	2015-08-26 18:45:15	Thanks for the heads up! 👊 `setBackgroundColor:` doesn't update the `inputAccessoryView`'s background color anymore in https://github.com/slackhq/SlackTextViewController/pull/241 This will be fixed in the next release.	dzenbot	2015-09-02 23:15:56
246	2015-08-26 15:50:51	The controller hides the keyboard when user touches the tableView by default, but I don't want this behavior. I want the keyboard keeps showing up even when user touches the tableView. How do I disable this default behavior? Thanks! By the way, I found I need to do many tiny customizations to make this library meet my requirement. These customizations usually can be achieved easily, but it's not …	brianhu	2015-08-27 13:55:42
246	2015-08-26 16:14:17	Look for `UIGestureRecognizer *singleTapGesture` in `SLKTextViewController`'s interface. That gesture's delegate is the `SLKTextViewController` already. You can disable the gesture in `- (BOOL)gestureRecognizerShouldBegin:(UIGestureRecognizer *)gestureRecognizer` All class interfaces, and implementations, are heavily documented. But this library has many features, which you need to invest some ti…	dzenbot	2015-08-27 13:55:42
245	2015-08-26 08:25:58	I am using Storyboard to create a view whose viewController is a sub-class of SlackTextViewController. Everything worked well except the tableView was reversed: <img width="246" alt="screen shot 2015-08-26 at 4 29 56 pm" src="https://cloud.githubusercontent.com/assets/738117/9488913/bfe1a77e-4c0f-11e5-82df-477ef0cf46f5.png"> Only the tableView was reversed, the texts on the navigation bar and inp…	brianhu	2015-08-26 13:28:20
245	2015-08-26 12:34:21	Please see https://github.com/slackhq/SlackTextViewController/blob/master/README.md#inverted-mode	dzenbot	2015-08-26 13:28:20
245	2015-08-26 13:21:28	oops, sorry for not reading the doc carefully. In my opinion, this is a must-to-know of this lib since the default `inverted` value is `YES`. You should put this in somewhere more obvious (like the beginning of this doc). It looks like an optional functionality at current position. Thank you for this awesome project anyways :D	brianhu	2015-08-26 13:28:20
245	2015-08-26 13:27:40	Good point :+1:	dzenbot	2015-08-26 13:28:20
245	2015-09-02 14:58:55	@brianhu Hey Brian, Are you using Swift? if you are how are you displaying your storyboard? Can you advise on this? Thanks!	hongseung92	2015-08-26 13:28:20
245	2015-09-02 15:48:52	I am using obj-c. However, as for storyboard, I believe the logic is the same. There should not be any differences between swift and obj-c	brianhu	2015-08-26 13:28:20
244	2015-08-25 19:46:38	Video: https://cloudup.com/cYAyK7jrSr8 Please note that message 4 is not triggering the scroll down action. I'm using SlackTextViewController using UICollectionView. Here's what I got in my viewcontroller after appending a new message on my Data Source: <S_CODE_TOKEN> Is that a known bug? I haven't tried yet with UITableView.	betzerra	2015-09-08 17:50:12
244	2015-08-28 18:56:10	One of our devs fixed the issue by adding: <S_CODE_TOKEN> What the hell? Does this makes sense to you guys?	betzerra	2015-09-08 17:50:12
244	2015-08-29 14:00:49	By setting "self.edgesForExtendedLayout = UIRectEdgeNone", you actually move the viewController of your NavigationController under the NavigationBar, which results of losing the translucency effect in normal mode, or glitchy translucency effect on "inverted" mode. I found a better solution without changing the edgesForExtendedLayout: <S_CODE_TOKEN>	dreampowder	2015-09-08 17:50:12
244	2015-08-29 14:07:38	`automaticallyAdjustsScrollViewInsets` is definetly a better solution. I wonder if this should be set by default to `YES` in `SLKTextViewController`	dzenbot	2015-09-08 17:50:12
244	2015-08-29 14:44:35	i think that wuold be a good improvement, btw i really like your libraries on github @dzenbot , thanks for sharing!	dreampowder	2015-09-08 17:50:12
244	2015-11-16 19:02:16	I've the same problem.. has this been fixed? my application inserts the row on Tableview and scrolls but not at the position it should (bottom).	eddwinpaz	2015-09-08 17:50:12
244	2015-11-16 19:56:07	Did you try using `automaticallyAdjustsScrollViewInsets` @eddwinpaz ?	dzenbot	2015-09-08 17:50:12
244	2015-11-16 22:20:51	@dzenbot I've use it on my swift file that holds the tableview and nothing happens. :(	eddwinpaz	2015-09-08 17:50:12
244	2015-11-16 23:15:44	I'm not using collectionViews. I'm using Tableviews. I've added self.automaticallyAdjustsScrollViewInsets = true to my viewDidLoad and the same issue :-1:	eddwinpaz	2015-09-08 17:50:12
243	2015-08-25 12:55:31	We don't know why but suddenly the input bar is no longer visible as long as the keyboard is shown. We tried versions 1.5, 1.6 and master (at commit [5a442257664f76c99458db1b21c849a7fe8756ab](https://github.com/slackhq/SlackTextViewController/tree/5a442257664f76c99458db1b21c849a7fe8756ab)) and the issue does always occur. I think this is related to https://github.com/slackhq/SlackTextViewControll…	fluidsonic	2015-09-02 23:15:58
243	2015-08-25 16:31:11	I've been recently working on a new feature, related to the empty `inputAccessoryView` for panning gesture enhancements. Would you please [install this branch](https://github.com/slackhq/SlackTextViewController/pull/241) @fluidsonic and let me know if it's still an issue for you? I haven't been able to repro 😕	dzenbot	2015-09-02 23:15:58
243	2015-08-25 17:08:02	@dzenbot that branch works fine - the input bar is visible again :) Keyboard panning also works, although it's a bit buggy when you scroll the keyboard all the way down and then up again without lifting your finger. When the keyboard is all the way up again then finally lift the finger. Keyboard won't stay but be dismissed instead. Works fine in Messages app.	fluidsonic	2015-09-02 23:15:58
243	2015-08-25 17:10:11	I'm glad to know that it's fixed! That branch is still a _work-in-progress_ thing. I submitted a PR to give visibility to whoever wanted to test and help out.	dzenbot	2015-09-02 23:15:58
243	2015-08-27 13:57:13	@fluidsonic you might be interested in https://github.com/slackhq/SlackTextViewController/issues/247 's quick solution for now	dzenbot	2015-09-02 23:15:58
242	2015-08-24 20:27:18		krzd	2015-08-24 21:09:27
242	2015-08-24 21:09:27	Makes sure to override `- (BOOL)canShowTypingIndicator` and return `YES` whenever you think it's best. By default, the typing indicator is only shown when the scrollView offset is at the bottom of the content size.	dzenbot	2015-08-24 21:09:27
241	2015-08-24 18:28:00	This new feature basically allows to bring the keyboard up, progressively, from the bottom, by either dragging the text input bar (UIToolbar) or the scrollView if it's at the very bottom of the content size. Also, dismissing the keyboard interactively can start from the `textInputbar` too (before we were only using the scrollView's native panning gesture recognizer). Also fixes a few textInput ad…	dzenbot	2015-09-02 23:15:56
240	2015-08-22 15:16:55	These APIs have been flagged as deprecated for a long time. It's now time to remove them before we bump to a new version.	dzenbot	2015-09-02 19:29:02
239	2015-08-22 15:06:52	This feature includes: - Fully dynamic TextView height based on the font size and the user preferred font ratio - Dynamic maximum line count (small fonts allow more lines, as large fonts are limited to less lines) - The layout updates as soon as the user's Dynamic Type setting changes - Easily Opt-out by disabling the `dynamicTypeEnabled` flag (default is on) ![image](https://cloud.githubusercont…	dzenbot	2015-09-02 19:25:18
239	2015-08-22 20:53:35	cc @udaysinghcode	dzenbot	2015-09-02 19:25:18
239	2015-09-26 05:22:17	Hi @dzenbot , is there any particular reason you used font.familyName instead of font.fontName? Now I can not set set bold or italic font in the textview as it only picks family name.	Ataman11	2015-09-02 19:25:18
238	2015-08-22 02:25:17	When using this library inside of a UITabBarController, where the tab bar is not hidden, the animation for showing and hiding the keyboard are offset by the height of the tab bar. The code seems to assume the tab bar would move with the text input bar, but instead it does not change its position and will be covered by the keyboard.	krzd	2015-11-22 21:23:09
238	2015-08-22 02:27:35	Please, attach a screenshot of this issue to better understand.	dzenbot	2015-11-22 21:23:09
238	2015-08-22 05:03:12	![ios simulator screen shot 21 aug 2015 22 01 14](https://cloud.githubusercontent.com/assets/1003886/9422612/436fd796-4850-11e5-85b2-1e95782e807a.png) ![ios simulator screen shot 21 aug 2015 22 01 15](https://cloud.githubusercontent.com/assets/1003886/9422613/4376bb24-4850-11e5-8f77-5915301de13b.png)	krzd	2015-11-22 21:23:09
238	2015-09-08 20:48:18	Please install [1.7](https://github.com/slackhq/SlackTextViewController/releases/tag/v1.7) and let me know if that's fixed. Cannot reproduce anymore.	dzenbot	2015-11-22 21:23:09
238	2015-09-09 12:30:11	It still seems to happen. I now tried the Programatic Example, replacing in AppDelegate: <S_CODE_TOKEN> with <S_CODE_TOKEN> Now when doing this, there is indeed no black gap. However, there still is one, as shown below: ![ios simulator screen shot 9 sep 2015 13 27 17](https://cloud.githubusercontent.com/assets/1003886/9761797/cc7f4170-56f6-11e5-8bfc-7db6ee07c676.png)	krzd	2015-11-22 21:23:09
238	2015-09-09 12:38:34	Interesting. So far, I've been testing with UITabBarController when pusing from a view controller, like in the Storyboard example. But never though that configured in the root view controller directly it wouldn't work. Gonna take a look at this.	dzenbot	2015-11-22 21:23:09
238	2015-10-28 11:19:33	Is there any update on this, @dzenbot?	casperstorm	2015-11-22 21:23:09
238	2015-11-22 21:23:09	@krzd I've tried [that same snippet](https://github.com/slackhq/SlackTextViewController/issues/238#issuecomment-138894809) in the Programatic example, using the latest version, and I can no longer reproduce. Please re-open if it's still an issue for you.	dzenbot	2015-11-22 21:23:09
238	2016-05-25 08:26:15	@dzenbot, I still have this problem. I have reproduced it the same way @krzd mentioned: `UITabBarController *controller = [[UITabBarController alloc] init]; controller.viewControllers = @[[[UINavigationController alloc] initWithRootViewController:[MessageViewController new]]]; self.window.rootViewController = controller;` I am using the newest release `1.9.3`. I have packed a [sample project](htt…	casperstorm	2015-11-22 21:23:09
237	2015-08-21 17:39:12	This fixes a retain cycle recently introduced.	dzenbot	2015-08-21 20:02:28
236	2015-08-19 09:32:30		peiweichen	2015-08-19 09:32:45
235	2015-08-19 08:32:58	![wechat_1439969276](https://cloud.githubusercontent.com/assets/6760710/9351936/df1d285a-468f-11e5-8d3a-0c6bef26a4eb.jpeg) ![wechat_1439969267](https://cloud.githubusercontent.com/assets/6760710/9351940/e0cd0d46-468f-11e5-821a-af6b432d6205.jpeg) This happens every launch once during the running process...	peiweichen	2015-08-21 10:58:33
235	2015-08-19 08:36:18	@dzenbot	peiweichen	2015-08-21 10:58:33
235	2015-08-19 13:44:14	I've never seen this before. This library doesn't interact with the view controller's navigation controller, so I wonder if it's a bug in your forked version. You're using a custom version of the library, aren't you?	dzenbot	2015-08-21 10:58:33
235	2015-08-20 10:10:05	My controller subclass SLKTextViewController using custom navigationController @implementation CutstomNavigationController - (void)viewDidLoad { [super viewDidLoad]; [self setNeedsStatusBarAppearanceUpdate]; __weak typeof (self) weakSelf = self; if ([self respondsToSelector:@selector(interactivePopGestureRecognizer)]) { self.interactivePopGestureRecognizer.delegate = weakSelf; self.delegate = sel…	peiweichen	2015-08-21 10:58:33
235	2015-08-21 06:01:46	Although this is likely not related to your problem, you should never override the delegate of the interactive pop gesture recognizer because it can cause unpredictable behavior such as disabling all gestures in the app due to navigation stack inconsistencies rendering the app useless.	joshbernfeld	2015-08-21 10:58:33
235	2015-08-21 07:11:11	@dzenbot Sorry,my bad, IQKeyboardManager is the evil @joshbernfeld Thanks!! I would fix that ..I am new to the old project.	peiweichen	2015-08-21 10:58:33
235	2015-08-21 10:58:33	:+1:	dzenbot	2015-08-21 10:58:33
234	2015-08-16 05:34:18	If the keyboard is visible on the SLKTextViewController and you pop the controller off the nav controller stack the SLKTextViewController will never be deallocated. I tested this with the provided example project. To recreate, use the programatic example and set the root view controller as a blank UIViewController and then push on the new SLKTextViewController. Open the keyboard, then press the b…	joshbernfeld	2015-08-21 20:02:29
234	2015-08-20 19:06:47	Seeing this internally as well. We will be looking into this asap.	bradya	2015-08-21 20:02:29
234	2015-08-21 18:59:31	Thanks for the quick fix. That did it 👍	joshbernfeld	2015-08-21 20:02:29
234	2015-08-21 19:08:31	Thanks for the heads up! 🙌	dzenbot	2015-08-21 20:02:29
233	2015-08-13 19:32:10	I still get the same issue as #172 I get the "Project "Messenger.xcodeproj" has no shared schemes, and no framework file is built in `Carthage/Build/iOS` or `../OSX` folder.	nekonari	2015-09-08 18:31:35
233	2015-08-13 23:10:46	What version of Carthage are you using? The latest version 0.8 should fix the problem.	ikesyo	2015-09-08 18:31:35
233	2015-09-08 17:50:31	@nekonari did `0.8` fix it?	dzenbot	2015-09-08 18:31:35
233	2015-09-08 18:31:08	Yes it did. Sorry, forgot to leave an update.	nekonari	2015-09-08 18:31:35
233	2015-09-08 18:31:35	Thanks for the heads up!	dzenbot	2015-09-08 18:31:35
232	2015-08-13 07:15:17	Hi @dzenbot I am facing an issue when in call staus bar is ON.My view is getting truncated.Anyone have any idea why my SLKTextViewController view is not getting fit inside window irrespective of In-call status bar toggle ON/OFF.It would be great if you help me out for this issue. Thanks in advance. ![screen shot 2015-08-13 at 12 42 55 pm](https://cloud.githubusercontent.com/assets/12642338/924447…	vandanakanwar	2015-09-08 17:51:20
232	2015-08-13 10:04:13	What version of the lib are you using? Also, in which OS can you repro? **I just tested latest version (1.6) for both, iOS 8 and 7, and couldn't repro.**	dzenbot	2015-09-08 17:51:20
232	2015-08-13 13:15:13	@dzenbot It is coming when in-call status bar is on at the time of launching the app.I am using the latest library.Other then this scenario it is working fine.	vandanakanwar	2015-09-08 17:51:20
232	2015-09-08 17:51:20	This has been fixed in [v1.7](https://github.com/slackhq/SlackTextViewController/releases/tag/untagged-795eb65f8fd29d8e2aa2)	dzenbot	2015-09-08 17:51:20
231	2015-08-13 05:37:11	Fixes this sort of behavior, when the auto-completion view is partially visible because of a bad height calculation: ![image](https://cloud.githubusercontent.com/assets/590579/9243265/c2891454-4164-11e5-9a0c-5b20eef84d6a.png)	dzenbot	2015-08-13 05:44:39
230	2015-08-12 04:33:04	@aryaxt: I've made some improvements and refactorings to your original PR in #229: - Renamed `hideInputBar:animated:` to `setTextInputbarHidden:animated:` - Dismissed the keyboard and the auto-completion view right after hiding the textInputBar - Fixed cases where hiding the textInputBar wouldn't be possible when the keyboard was up - Avoided hiding the textInputBar with alpha, instead fixed some…	dzenbot	2015-08-25 00:13:38
230	2015-08-12 05:33:02	@dzenbot Thanks for the quick response, I made a comment and already pulled the changes. Would you like me to update that line of code in my branch?	aryaxt	2015-08-25 00:13:38
230	2015-08-13 00:24:26	@dzenbot This branch is broken, the bar disappears as soon as textfield becomes first response.	aryaxt	2015-08-25 00:13:38
230	2015-08-13 03:54:59	Would appreciate more context about the issue you're facing. It behaves just great on the sample project.	dzenbot	2015-08-25 00:13:38
230	2015-08-13 16:45:13	I was ending up with this state, will do more testing on this today and comment back. ![ios simulator screen shot aug 12 2015 5 05 17 pm](https://cloud.githubusercontent.com/assets/3460069/9255749/26e1a96c-41a0-11e5-9792-a8a3c71a9e09.png)	aryaxt	2015-08-25 00:13:38
230	2015-08-13 16:50:20	I noticed that you have a subview above your cells. Is that a section header view? Or a custom subview? Can you repro on the sample project?	dzenbot	2015-08-25 00:13:38
230	2015-08-13 16:59:01	That's just a UIView added on top of the main tableView. I had to release a new version, so I checked out 1.5.1 and added the code in my original PR. I'll update to that branch again sometimes today or tomorrow, and will report back. Thanks	aryaxt	2015-08-25 00:13:38
230	2015-08-16 17:23:40	Investigated this, and it seem like the issue is not related to this branch. This issue was introduced in 1.6. Switching to 1.5.2 resolves the issue. textview becomes first responder but the toolbar doesn't appear. It looks like it's hidden behind another view, because as I'm scrolling down and dismissing the keyboard interactively I can see parts of the toolbar animating down along with the keyb…	aryaxt	2015-08-25 00:13:38
230	2015-08-16 18:58:54	Maybe the SLKInputAccessoryView is covering the input bar?	aryaxt	2015-08-25 00:13:38
230	2015-08-21 22:03:59	So far, this branch behaves great. I haven't found any apparent bugs. The one about auto-rotation seems fixed now. @aryaxt Since the issue you're experiencing isn't related to this branch, let's open it in a new issue. I haven't been able to repro so far tho.	dzenbot	2015-08-25 00:13:38
230	2015-08-25 00:14:13	Awesome work guys!	fyaqub	2015-08-25 00:13:38
229	2015-08-11 23:05:22	Fix for #203	aryaxt	2015-08-25 00:13:40
228	2015-08-07 15:31:46		dzenbot	2015-08-07 16:51:04
228	2015-08-07 16:45:29	I don't see a merge option...I need to be given write access to this repo to be able to merge	AhmedEid	2015-08-07 16:51:04
227	2015-08-06 15:59:27		pwightman	2015-08-06 16:06:50
226	2015-08-05 00:40:46		dzenbot	2015-08-05 01:26:45
225	2015-08-04 16:31:42	Adding a NSTextAttachment in code doesn't update showing the send button. Is there any way to override if the "Send" button should show?	kylehorn	2016-10-04 01:27:13
225	2015-08-04 16:41:58	It looks like `UITextViewTextDidChangeNotification` and `SLKTextViewContentSizeDidChangeNotification` are not being triggered. We don't yet support `NSTextAttachment`. There was a great PR from a while back, you might want to take a look at. https://github.com/slackhq/SlackTextViewController/pull/120/files	dzenbot	2016-10-04 01:27:13
225	2015-08-04 16:44:43	Is there a plan to merge that PR at some point? That seems like it would solve my issue.	kylehorn	2016-10-04 01:27:13
225	2015-08-04 16:45:48	Probably, but it's somewhat deprecated (lots of things changed since that PR). There hasn't been many people complaining/asking for this feature yet, so it hasn't been set as a high priority thing.	dzenbot	2016-10-04 01:27:13
225	2015-08-04 16:49:28	We're relying quite heavily on NSTextAttachment so i'll have to look into it more. Is it something that the media pasteboard could solve?	kylehorn	2016-10-04 01:27:13
225	2015-08-04 16:52:35	The media pasteboard only detects the type of object pasted into the text view, and sends a notification. I assume you want to display an image using `NSTextAttachment` in the text view, so I don't think that would help. Try forking the project, extend it using that PR's implementation. If you get to a good and backwards compatible solution, please submit a PR for it and I'll review it.	dzenbot	2016-10-04 01:27:13
225	2015-08-04 16:53:41	Sounds good, I'll give it a go. Thanks!	kylehorn	2016-10-04 01:27:13
225	2016-05-20 15:21:55	@kylehorn @dzenbot were there any PRs or commits made for this enhancement?	gooso	2016-10-04 01:27:13
225	2016-10-04 01:27:13	This has been addressed here: https://github.com/slackhq/SlackTextViewController/pull/501	dzenbot	2016-10-04 01:27:13
224	2015-08-03 04:35:35	i make a subclass of SLKTextViewController, called slackViewController this is how i do: rootViewController is a UINavigationController which its root is a ViewController, then i push to slackViewController, then in slackViewController i push again to newViewController, and then i press back so im back to slackVewController, when i tap the textInputBar the keyboard shows up bat the textInputBar d…	jezzamyn	2015-08-05 14:25:29
224	2015-08-05 08:10:54	i have fixed the problem, I removed the line [[NSNotificationCenter defaultCenter] removeObserver:self] from viewWillDisappear, and now it's working.	jezzamyn	2015-08-05 14:25:29
224	2015-08-05 14:25:29	I'm glad you fixed it and that it wasn't a bug in the library.	dzenbot	2015-08-05 14:25:29
223	2015-08-01 23:58:32	Is there support for adding like buttons to individual chat cells?	udaysinghcode	2015-08-02 13:31:00
223	2015-08-02 13:31:00	Basic message cells are available in the sample project, but they are not part of the library. You will have to do that yourself, or use a third-party.	dzenbot	2015-08-02 13:31:00
222	2015-08-01 23:56:55	Like JSQMessagesViewController - how can SlackTextViewController support Dynamic Type? Additionally, if this is not currently supported - will there be plans to implement support soon? https://github.com/jessesquires/JSQMessagesViewController/issues/736	udaysinghcode	2015-09-02 19:25:21
222	2015-08-02 13:31:52	We started to implement it on a separate branch. I hope to PR it real soon.	dzenbot	2015-09-02 19:25:21
221	2015-07-31 14:48:44	Hello, I would like integrate the iAd banner in SLKTextViewController. I have imported the iAd framework and I have wrote this code in viewDidLoad if([self respondsToSelector:@selector(setCanDisplayBannerAds:)]){ self.canDisplayBannerAds = YES; } Then I see the iAd Banner but when I tap in textInput appears a black view between the textInput and keyboard. Anyone else can help me? Thanks!	josete89	2015-08-07 14:48:37
221	2015-07-31 16:18:33	How does your layout look like?	dzenbot	2015-08-07 14:48:37
221	2015-07-31 17:00:37	![ios simulator screen shot 31 7 2015 19 00 08](https://cloud.githubusercontent.com/assets/1042992/9012590/697cecc6-37b6-11e5-9823-fcc199fb3431.png)	josete89	2015-08-07 14:48:37
220	2015-07-29 23:06:29	Fixes a bad behavior when dragging the keyboard down using the scrollview gesture. It was mainly due to a missing CGRect conversion.	dzenbot	2015-07-29 23:17:46
219	2015-07-28 22:58:55		dzenbot	2015-07-28 22:59:00
218	2015-07-27 18:29:23	Hi I'm trying to install using cocoapods, but without success. It seems that the problem is that I'm using `use_frameworks!` in my Podfile (i must use it for other pods to work) This will reproduce if you just download the sample code and add the `use_frameworks!` to the Podfile Any ideas how to solve this issue?	eyalc	2015-08-04 13:27:00
218	2015-07-27 19:21:53	That feature seems to be available since `0.36.0`. I'm still running on `0.35.0`! :scream: so I cannot really debug that issue. Mind sharing more insight about the issue? It's probably something missing in the podspec to allow this.	dzenbot	2015-08-04 13:27:00
218	2015-08-04 12:19:23	I got it to work by writing <S_CODE_TOKEN> instead of <S_CODE_TOKEN> I'm using Swift, so this also meant I didn't need a bridging header	stianjensen	2015-08-04 13:27:00
218	2015-08-04 13:27:00	Great. Thanks for sharing.	dzenbot	2015-08-04 13:27:00
217	2015-07-26 09:28:14	- I've updated the code, so it conforms Swift 1.2. - Fixed an issue with auto layout posted here: https://github.com/slackhq/SlackTextViewController/issues/214 It caused by collectionView.heightForRowAtIndexPath method, which returned too small height value for newly added cells (~20 pts). Resolved this by adding a check for the minimal cell height (40 pts).	andrew8712	2015-08-07 15:42:12
217	2015-08-07 15:42:17	Thanks for this!	dzenbot	2015-08-07 15:42:12
216	2015-07-25 00:07:11	This is very useful when presenting the view controller in a custom modal presentation, when there keyboard events are being handled externally to reframe the presented view.	dzenbot	2015-07-25 00:10:28
215	2015-07-24 18:54:52	Removes KVO from the inputAccesoryView and implements a custom keyboardDimsissMode using the panGesture on the ScrollViewProxy to achieve a smooth transition. For you Cotito Ignacio @dzenbot	camovrbz	2015-07-24 22:12:08
215	2015-07-24 22:16:10	Panning the keyboard was always feeling kind of jarring. It's extremely smooth and accurate now 💪😎👊 Thanks cotito @camitox for this great contribution!	dzenbot	2015-07-24 22:12:08
215	2015-07-24 22:59:52	:+1: because cotito	ianmurrays	2015-07-24 22:12:08
214	2015-07-23 18:34:29	I just started using this library for my new project. I was playing around with the examples. All of them work fine, except for the one with Storyboards. On that one, I see the "unsatisfiable constraints" in the console, and I see that in `SLKMessageViewCell`, the `contentView` does not have its `translatesAutoresizingMasksIntoConstraints` set to `NO`. I'd like to think I'm pretty comfortable wit…	hirad	2015-07-26 19:31:04
214	2015-07-26 09:31:04	I had the same problem. I found out that collectionView.heightForRowAtIndexPath causing this issue by returning too small value for newly added cells. The fix is easy: perform a check against a minimal height value. See my pull requiest for more info: https://github.com/slackhq/SlackTextViewController/pull/217	andrew8712	2015-07-26 19:31:04
214	2015-07-26 16:10:03	Great!	hirad	2015-07-26 19:31:04
214	2015-07-26 18:15:22	Does that solve the issue you were experiencing @hirad ?	dzenbot	2015-07-26 19:31:04
214	2015-07-26 19:31:04	Yes, just tried it and it seems good.	hirad	2015-07-26 19:31:04
213	2015-07-22 16:19:41	Besides auto completion and typing indication, there should be support for "custom" views above the text input bar. It's useful for actions from the menu controller (e.g. "Quote"). The example is conditioned with the `DEBUG_CUSTOM_BAR` flag in **MessageViewController.m**.	kobim	2015-08-07 15:47:30
213	2015-07-23 15:00:59	Thanks for this. I will review it real soon.	dzenbot	2015-08-07 15:47:30
213	2015-08-07 15:47:30	The implementation of this feature is great, following the same patterns we use for the generic typing indicator. Although, the idea of this framework is to be able to extend it to meet your own needs. I'm not fully convinced about adding this to the project source code. Please, keep your fork around so others can benefit of this when looking for it. Thanks!	dzenbot	2015-08-07 15:47:30
212	2015-07-18 01:49:18	how to set textinputbar and tableview background color to be transparent?	EVENFATE	2015-08-08 12:06:19
212	2015-07-27 05:16:43	Set property to this: <S_CODE_TOKEN>	muazh	2015-08-08 12:06:19
211	2015-07-14 18:44:26	:moneybag: for example will return in the textview as it is ":moneybag:" not an emoji icon, what's really the idea about implementing this emoji autocompletion	jezzamyn	2015-07-15 02:32:11
211	2015-07-14 19:59:53	At Slack, you can auto-complete an emoji `alias`. ie: you type `:simpl` and `:simple_smile` + its corresponding system emoji icon is displayed. It is something you will need to implement on our own, or use [Slack's emoji aliases list](https://api.slack.com/methods/emoji.list) as a reference for your own auto-completion system.	dzenbot	2015-07-15 02:32:11
211	2015-07-15 01:28:33	yes thanks, i have this solved, got the implementation of emoji on my own project. I just gonna do it in my back end as well. :+1:	jezzamyn	2015-07-15 02:32:11
211	2015-07-15 02:32:11	Fair enough 😉	dzenbot	2015-07-15 02:32:11
211	2015-08-02 00:03:45	@dzenbot - is there a way to see the emojis in action in the demo? I'm running Messenger-Storyboard as the demo app but do not know how to run the autocomplete for emoji system...	udaysinghcode	2015-07-15 02:32:11
211	2015-08-02 13:27:43	The demo project only implements emoji auto-complete using their handles starting with `:`. But they are not displayed. It's up to you to do the alias conversion, using an emoji mapping.	dzenbot	2015-07-15 02:32:11
211	2015-08-02 22:35:12	:+1: Thanks - got it all figured out!	udaysinghcode	2015-07-15 02:32:11
210	2015-07-13 06:58:59	When the inputMode did change, the keyboard frame also did change, but the function slk_didChangeKeyboardFrame always return, because "if (self.isMovingKeyboard == NO) return;", Actualy the keyboard frame did change and self.scrollViewProxy.contentOffset also need change, could you help me about this? How can I solve this? Thank You!	xiaolanlianhua	2015-11-14 00:14:52
210	2015-07-13 07:00:11	I switch the input mode between Chinese And English. Thank You!	xiaolanlianhua	2015-11-14 00:14:52
209	2015-07-12 10:40:47	I want to use this tool bar , is it possible to use with this component only ? and if yes i how should i do it , i tried to create new instance and put it as textFieldComment.inputAccessoryView but i don't see text label inside the tool bar Thank you for helping	Kayoto1	2015-07-12 23:08:35
209	2015-07-12 23:08:35	The components were not designed to work completely independent. You will need to subclass `SLKTextViewController` to inherits all its features.	dzenbot	2015-07-12 23:08:35
208	2015-07-10 17:40:05	Before, auto-completion prefixes would only be detected if they were 1 character long max. Now, there are no limitations, so you can go wild by registering any sort of prefixes `@"+:"`, `@"blah"` and even emoji prefixes `@"😱"`! ![image](https://cloud.githubusercontent.com/assets/590579/8624870/f0dc58e6-26ef-11e5-89b0-041d373d97ca.png)	dzenbot	2015-07-10 17:44:34
207	2015-06-28 23:02:43	_Inspired from @sveinhal's implementation in #202._ It now uses KVO internally, observing the `visible` propery's changes to properly update the view constraints constants and animately present the typing indicator view. By simply conforming to `SLKTypingIndicatorProtocol` required methods, it should be very easy to add any sort of custom typing indicator view. I have added a custom typing indica…	dzenbot	2015-07-02 17:44:44
207	2015-07-02 04:33:22	@sveinhal I've made some fixes, considering all your feedback. Mind having a look once more?	dzenbot	2015-07-02 17:44:44
207	2015-07-02 08:58:11	I'm satisfied with this, but I think the quirks of implementing a custom protocol-conforming class in Swift justifies a note somewhere in the `README.md` file or something. It's not really intuitive, but also there are not simple solutions that either won't break Obj-C conventions (by having the setter and getter share name), or break automatic KVO (by not declaring it a property, but instead spe…	sveinhal	2015-07-02 17:44:44
207	2015-07-02 09:03:14	Contra: I discovered a bug: If the scroll view is scrolled up when setting `visible = false` does not cause the height constraint to be set to `0`. Why?	sveinhal	2015-07-02 17:44:44
207	2015-07-02 09:15:39	I don't understand this requirement: <S_CODE_TOKEN> Maybe that should be configurable. Also, it behaves different when showing/hiding.	sveinhal	2015-07-02 17:44:44
207	2015-07-02 16:11:25	About `-canShowTypingIndicator`: this logic was actually a request for Slack's app. The goal was not to show the typing indicator when the scrollview's offset wasn't at the bottom, to avoid making the view jump constantly (specially in very busy channels). This might not be generic enough for others, so I can perhaps remove it from SLKTVC's base code. I wonder if people are depending of this beha…	dzenbot	2015-07-02 17:44:44
207	2015-07-02 16:56:16	I guess I can override the method in my subclass of `SLKTVC` ;-)	sveinhal	2015-07-02 17:44:44
207	2015-07-02 16:57:49	Yes, definitely. That's what I did in https://github.com/slackhq/SlackTextViewController/blob/5c4939325d04462aaf172c1badd0b7b60ef1e316/Examples/Messenger-Shared/MessageViewController.m#L354-360	dzenbot	2015-07-02 17:44:44
207	2015-07-02 17:11:18	But when leaving it on, it still had a bug. The typing indicator would _display_, but not _hide_ when scrolled up. (I didn't try to see if it would hide if I scrolled up _while_ it was visible, but that's another issue)	sveinhal	2015-07-02 17:44:44
207	2015-07-02 17:12:58	Anyways: If you clean up the protocol, and preferably add a note about Swift in the read me, I think this is production quality :-) Great work!	sveinhal	2015-07-02 17:44:44
207	2015-07-02 17:20:08	Sounds good! What do you mean by "clean up the protocol"? Bw, the typing indicator will not hide automatically. The default typing indicator does, because it has a timer internally. You will need to implement all that yourself.	dzenbot	2015-07-02 17:44:44
207	2015-07-02 17:26:27	> Sounds good! What do you mean by "clean up the protocol"? Remove the `intrinsicContentSize` requirement > Bw, the typing indicator will not hide automatically. The default typing indicator does, because it has a timer internally. You will need to implement all that yourself. Sure, but calling `visible = false`, would make the observer fire, and it would set the layout constraint to 0. But if th…	sveinhal	2015-07-02 17:44:44
207	2015-07-02 17:37:35	> Remove the intrinsicContentSize requirement That's done in 52c201e > Sure, but calling visible = false, would make the observer fire, and it would set the layout constraint to 0. But if this happens while scrolled up, it does nothing, because canShowTypingIndicator returns NO. Are you overriding `-canShowTypingIndicator` like this? Without calling super? <S_CODE_TOKEN>	dzenbot	2015-07-02 17:44:44
207	2015-07-02 17:43:27	> Are you overriding -canShowTypingIndicator like this? Without calling super? Now I am (or rather — the Swift equivalent). So that solved my problem. Now it's always displayed or hidden with a nice animation whenever I set the `visible` property of my class. However, before I added this, and just let the `SLKTVC` handle it, it would prevent the view from being hidden, but not prevent it from bei…	sveinhal	2015-07-02 17:44:44
207	2015-07-02 17:44:32	:+1:	dzenbot	2015-07-02 17:44:44
207	2015-07-02 17:44:54	Over at appear.in we usually give each other a cake when something is ready to be merged. :cake:	sveinhal	2015-07-02 17:44:44
207	2015-07-02 17:45:30	Thanks for all your input @sveinhal ! 🙌	dzenbot	2015-07-02 17:44:44
207	2015-07-02 21:52:49	Thank you for creating a great open source component, and also a great product which we use every day both on iOS and the desktop. And: Which has great integration with the stuff I'm working on every day: https://appear.in (shameless plug) Seems like people like us: ![skjermbilde 2015-07-02 23 56 07](https://cloud.githubusercontent.com/assets/88693/8488793/d6dcee72-2115-11e5-8426-3425c9fe12e6.png)	sveinhal	2015-07-02 17:44:44
207	2016-03-07 03:58:14	Do you have an example of this in Swift?	hmaidasani	2015-07-02 17:44:44
206	2015-06-24 03:12:11	the correct way that apple recommends： NSLayoutManager *layoutManager = [self layoutManager]; NSUInteger numberOfLines, index, numberOfGlyphs = [layoutManager numberOfGlyphs]; NSRange lineRange; for (numberOfLines = 0, index = 0; index < numberOfGlyphs; numberOfLines++) { (void) [layoutManager lineFragmentRectForGlyphAtIndex:index effectiveRange:&lineRange]; index = NSMaxRange(lineRange); } <S_CO…	xiaolanlianhua	2015-06-25 20:27:41
206	2015-06-24 07:15:34	I have once used that approach, but it wasn't reliable enough as it expects to have at least 1 character in a line to increment the number of lines. What issues are you facing with the current line count calculations?	dzenbot	2015-06-25 20:27:41
206	2015-06-25 01:05:10	My code : I used in non-inverted pattern. [[NSNotificationCenter defaultCenter] addObserver:self selector:@selector(didChangeTextViewContentSize:) name:SLKTextViewContentSizeDidChangeNotification object:nil]; - (void)didChangeTextViewContentSize:(NSNotification *)notification { CGFloat inputbarHeight = self.textInputbar.appropriateHeight; .... } the inputbarHeight did not calculate correct， the r…	xiaolanlianhua	2015-06-25 20:27:41
206	2015-06-25 01:06:36	if i use that apple recommends, it is OK.	xiaolanlianhua	2015-06-25 20:27:41
206	2015-06-25 20:27:41	I did try your suggestion, but it's not reliable enough at least for Latin alphabet. It expects to have at least 1 character in a line to increment the number of lines.	dzenbot	2015-06-25 20:27:41
205	2015-06-21 14:07:30	In SLKTextViewController tableViewWithStyle:, you are forcing the background color to white. This causes Grouped tableview to have a white background instead of their default light gray. SLKTextViewController should not be setting this color.	markkrenek	2015-07-02 17:44:45
205	2015-06-24 07:16:18	You're right. Thanks for pointing that out. Will update soon.	dzenbot	2015-07-02 17:44:45
204	2015-06-19 15:37:23	we have got tab layout and SLKTextViewController class 3rd item. When we touch textfield in 1st item's class app automatically call SLKTextViewController class (3rd item) ???	Papiroom	2015-06-24 16:15:49
204	2015-06-19 16:06:07	Sorry, I don't understand the question.	dzenbot	2015-06-24 16:15:49
204	2015-06-19 16:09:29	I have got tab bar controller; ![screen shot 2015-06-19 at 19 09 15](https://cloud.githubusercontent.com/assets/10725658/8257497/b11c6eba-16b6-11e5-990f-c864ba4ce346.png) -First class HomePage.m -Second class SecondPage : SLKTextViewController. In first class have got TextField when i touch this second class viewDidLoad run instant.	Papiroom	2015-06-24 16:15:49
203	2015-06-18 00:28:53	Is there an easy way to hide and show the textInputbar? If I set the view to hidden, the tableView cuts off where textInputbar top would be.	cerupcat	2015-08-25 00:13:40
203	2015-06-18 00:31:38	There's currently no support for this. I've been thinking of doing this, similar to how `UINavigationController` does it for its toolbar.	dzenbot	2015-08-25 00:13:40
203	2015-06-18 00:34:16	Thanks for the quick reply! It'd make a great addition.	cerupcat	2015-08-25 00:13:40
203	2015-06-18 00:34:46	Want to give it a try?	dzenbot	2015-08-25 00:13:40
203	2015-06-18 01:49:05	If I get a chance to get back on this soon, I'll give it a go.	cerupcat	2015-08-25 00:13:40
203	2015-08-21 21:21:33	I tried the aryaxt-master branch with this, and it's not working for me.	Bluner	2015-08-25 00:13:40
202	2015-06-16 11:35:19	…dard typingIndicatorView By calling `-registerClassForIndicatorView:` during initialization of the view controller, you can customize the appearance and behavior of the typing indicator view. If not called, or a subclass of `SLKTypingIndicatorView` is passed, `-typingIndicatorView` will return the typing indicator view as before. If some other subclass of `UIView` is passed, `-typingIndicatorVie…	sveinhal	2015-07-02 17:44:45
202	2015-06-16 11:44:52	This makes the examples work with no modification and should assure backwards compatibility. However, since the indicator view is instantiated by the view controller, and can be any `UIView` subclass, a consumer must have to cast the return value of `indicatorView` to the appropriate type. This is perhaps not optimal: <S_CODE_TOKEN>	sveinhal	2015-07-02 17:44:45
202	2015-06-16 11:48:37	This also gets away with no particular protocol or subclass, since the view controller is using KVO to listen for changes to the `hidden` property, and adjust the height accordingly.	sveinhal	2015-07-02 17:44:45
202	2015-06-18 13:46:19	I will have a look on this real soon! Thanks!	dzenbot	2015-07-02 17:44:45
202	2015-06-24 08:54:26	@dzenbot Do you have time for a look at this?	sveinhal	2015-07-02 17:44:45
201	2015-06-11 11:45:35	Hi, @dzenbot I created an issue before creating a pull request, because I want to discuss solutions before submitting anything. I am willing to produce the code necessary to close this issue, once consensus has been reached. I want to customize the typing indicators to show small avatars instead of the user name list as the current design encourages. The `SLKTextViewController` currently instanti…	sveinhal	2015-07-02 17:44:45
201	2015-06-11 11:49:11	Hmm.. Making the `typingIndicatorView` be of type `UIView *` will break code like this: <S_CODE_TOKEN> Bah. Maybe a subclass must be required for backwards compatibility of the API.	sveinhal	2015-07-02 17:44:45
201	2015-06-12 16:45:20	Thanks @sveinhal for bringing this up. I've been wanting to decouple the `typingIndicatorView` to allow further customization too. `registerClassForTypingIndicatorView:` sounds like a good starts, following the same pattern than `registerClassForTextView:`, and this way, opt-in for a custom view. I don't think it would be necessary to subclass `SLKTypingIndicatorView` to allow this, since `SLKTex…	dzenbot	2015-07-02 17:44:45
201	2015-06-14 17:36:08	Is API backwards compatibility a requirement? If so, some people may have called `insertUsername:` directly on the return value from `typingIndicatorView` on the view controller. If we change it to have type `UIView<SLKTypingIndicatorProtocol>` it will no longer compile. The user would have to cast the return value to the appropriate implementation, or `insertUsername:` et al must be added to the…	sveinhal	2015-07-02 17:44:45
201	2015-06-14 17:37:23	… or we break source code compatibility.	sveinhal	2015-07-02 17:44:45
201	2015-06-14 18:50:37	Good point. I will think about this, since I wouldn't like to add all the properties and methods to the new protocol. Any suggestions?	dzenbot	2015-07-02 17:44:45
201	2015-06-15 06:22:00	+1 on this, would love to see some flexibility here. I think as this project gets more popular, it might make sense to think more about generalizing a little outside of the context of messaging, which I think might inevitably call for some breaking API changes. Though no easy answer to how to go about deprecating/breaking a new major release. I'd like to use it as just a generic indicator view, s…	kousun12	2015-07-02 17:44:45
201	2015-06-15 07:33:19	Suggestion: Add a general `indicatorView` of type `UIView<SLKIndicatorView>` property of the view controller, but keep (for backwards compatibility, but possibly deprecate) a `typingIndicatorView` of type `SLKTypingIndicatorView` that uses the `indicatorView` under the hood. That is, accessing the `typingIndicatorView` will lazily load the current implementation if `indicatorView` is nil.	sveinhal	2015-07-02 17:44:45
201	2015-06-15 18:39:56	Sounds like a good plan!	dzenbot	2015-07-02 17:44:45
201	2015-06-16 08:10:33	Ok. I'll make a first take on an implementation, and create a pull request :-)	sveinhal	2015-07-02 17:44:45
200	2015-06-09 19:53:16	Fixes the keyboard panning gesture, broke on the latest commit. Also simplifies the keyboard height calculation nonsense. Thanks @devladinci 😉	dzenbot	2015-06-09 20:30:40
199	2015-06-09 15:32:50	I'm getting a random crash, has anyone seen this before? The version that causes the crash is '1.3.3', has this been fixed on the newest version? <S_CODE_TOKEN>	aryaxt	2015-08-12 16:19:05
199	2015-06-09 16:53:41	I haven't seen that crash before. Any way to reproduce? Since `1.3.3` a lot has been fixed and refactored. I'd give it a try with (1.5.1)[https://github.com/slackhq/SlackTextViewController/releases/tag/v1.5.1]. It's much stable now.	dzenbot	2015-08-12 16:19:05
199	2015-06-09 18:08:21	@dzenbot It's very random, doesn't happen all the time. I updated to 1.5.1 yesterday. I'll do some testing and see if I can reproduce. Thanks	aryaxt	2015-08-12 16:19:05
199	2015-06-10 00:21:03	I can reproduce this (in version 1.5.1) on iOS 9 by inserting large amount of text and clicking send. Let me know if you need more info. There is also another bug on iOS 9 where the textfield won't go on top of the autocorrect bar, I was able to reproduce this on the slack app as well	aryaxt	2015-08-12 16:19:05
199	2015-06-10 00:24:59	Were you able to repro the crash on iOS8 or 7? We will soon test the library against iOS9. Thanks.	dzenbot	2015-08-12 16:19:05
199	2015-06-10 00:26:25	No, haven't been able to reproduce the crash on 7 or 8 Thanks	aryaxt	2015-08-12 16:19:05
199	2015-08-06 18:23:15	This might be a help `sendMessageCompletedWithResult` is the last method in the app that gets called before the crash, and the interaction between the method and SLKTextViewController is <S_CODE_TOKEN>	aryaxt	2015-08-12 16:19:05
199	2015-08-07 17:49:23	This seems to be fixed on beta 5, will do more testing and check crash reports to verify	aryaxt	2015-08-12 16:19:05
199	2015-08-07 17:50:22	Thanks for the heads up. We're waiting for iOS9 GM to add support, since betas are always unstable.	dzenbot	2015-08-12 16:19:05
199	2015-08-07 23:14:38	That’s unfortunate - that likely won’t give us enough time to submit an app with the fix in it On Sat, Aug 8, 2015 at 3:50 AM, Ignacio Romero Zurbuchen notifications@github.com wrote: > Thanks for the heads up. > > ## We're waiting for iOS9 GM to add support, since betas are always unstable. > > Reply to this email directly or view it on GitHub: > https://github.com/slackhq/SlackTextViewControlle…	lprhodes	2015-08-12 16:19:05
199	2015-08-07 23:28:29	Odd that the Slack app itself doesn’t crash? On Sat, Aug 8, 2015 at 9:14 AM, Luke Rhodes rhodesy22@gmail.com wrote: > That’s unfortunate - that likely won’t give us enough time to submit an app with the fix in it > On Sat, Aug 8, 2015 at 3:50 AM, Ignacio Romero Zurbuchen > notifications@github.com wrote: > > > Thanks for the heads up. > > > > ## We're waiting for iOS9 GM to add support, since bet…	lprhodes	2015-08-12 16:19:05
199	2015-08-08 00:02:17	Don't get me wrong @urbanappetite, we've already started working on some iOS9 enhancements, but not yet on UIKit bug fixes, since most will get fixed by Apple on the GM version. Still, if you guys are interested, I just pushed a branch I've been slowly working on: [ios9-fixes-and-improvements](https://github.com/slackhq/SlackTextViewController/tree/ios9-fixes-and-improvements). So far, it just ad…	dzenbot	2015-08-12 16:19:05
199	2015-08-11 20:39:35	I commented about this one being fixed in 5 beta, crashes are going down slowly, will close this after the number is close to 0 :) @dzenbot Do you guys accept PRs? I need to be able to hide the textInputBar in certain cases, and I see that there is an issue open for it. ![screen shot 2015-08-11 at 1 36 37 pm](https://cloud.githubusercontent.com/assets/3460069/9209947/3ce29104-402e-11e5-9cf4-5d92b…	aryaxt	2015-08-12 16:19:05
199	2015-08-11 21:01:45	We do accept PRs @aryaxt. Simply have a look at [here](https://github.com/slackhq/SlackTextViewController/pulls?q=is%3Apr+is%3Aclosed). I once attempt to implement that feature, without a great result. Looking forward to your solution.	dzenbot	2015-08-12 16:19:05
199	2015-08-12 16:19:05	We had 0 crashes since yesterday and we can no longer reproduce this, closing this	aryaxt	2015-08-12 16:19:05
199	2015-08-12 16:19:53	Beta 5 FTW 🙌	dzenbot	2015-08-12 16:19:05
198	2015-06-03 11:45:50	When scrolling down the table with chat messages, keyboard moves down but the accessory view stays in the same place. It follows up when the keyboard animation is complete. Tested on simulator and device (gif from simulator). ![slack_keyboard_problem](https://cloud.githubusercontent.com/assets/334875/7959128/478d2d60-09ee-11e5-901c-bc1babe7a37f.gif)	nazywamsiepawel	2015-06-09 20:30:41
198	2015-06-06 16:06:06	hi @nazywamsiepawel , did you find a solution for this issue ??	koptan	2015-06-09 20:30:41
198	2015-06-09 20:31:48	Sorry about that guys. It's all good now! 😇	dzenbot	2015-06-09 20:30:41
197	2015-06-02 23:08:25	I'd like to use SLKTextInputbar in a project (I want the effect of the expanding text field, but it's not a messaging app). It's too tightly coupled with SLKTextViewController. Can the text input bar be separated into a different project? Basically, I'm looking for a project like these, but that's well-maintained and not glitchy: https://github.com/datwelk/RDRStickyKeyboardView https://github.com…	getaaron	2015-06-08 16:10:40
197	2015-06-08 16:10:40	This project first started like those projects you mention, but quickly shifted to a different approach, where the view controller does the work of manipulating its subviews, doing it in a more holistic and clean way. I don't think it will be ever possible to go back to the initial approach without breaking everything. Sorry. You can still use this project using a UIScrollView as the main base co…	dzenbot	2015-06-08 16:10:40
196	2015-05-28 13:55:07	The SlackTextViewController marks itself as an AlertViewDelegate, and implements the `- (void)alertView:clickedButtonAtIndex:` method, but doesn't use any tag to identify what the alert actually is, and instead just blindly clears its text. If the subclass shows other alerts, this behavior is non-ideal, as the text is cleared at inappropriate (and to the user, seemingly random) times.	shortstuffsushi	2015-05-28 17:47:21
196	2015-05-28 17:47:42	Thanks for the heads up!	dzenbot	2015-05-28 17:47:21
196	2015-05-28 17:49:48	:+1:	shortstuffsushi	2015-05-28 17:47:21
195	2015-05-20 13:22:01	I have a view controller that is a subclass of SLKTextViewController, which is pushed inside of Navigation Controller. It is of UITableViewStylePlain, it is inverted and it has an unwanted content inset (of 64) on the top side of the screen (bottom of the table view). I am using version 1.5.	joonorbertsv	2015-11-23 02:44:35
195	2015-05-30 08:44:05	Having similar issue. I think the problem coming from slk_topBarsHeight. Basically, it says if we wants to extend edge to top (by default **UIRectEdgeAll**), return an inset of 64. Should the logic be reversed? Also, we need take account into **extendedLayoutIncludesOpaqueBars** <S_CODE_TOKEN>	jiayuzhang	2015-11-23 02:44:35
195	2015-07-24 03:04:54	Try this: <S_CODE_TOKEN>	jkyin	2015-11-23 02:44:35
195	2015-09-11 16:09:42	I haven't been able to reproduce this issue. Anyone mind to create a short sample project with this?	dzenbot	2015-11-23 02:44:35
195	2016-02-04 08:58:02	I use v1.9 as an embedded controller (because I need to place an additional view at the top of the screen) and I get some unwanted top content inset. Hotfixed it in the following way (thanks @jkyin!): <S_CODE_TOKEN> I don't know whether it's the same issue as discussed above, but it has the same visual effect.	werediver	2015-11-23 02:44:35
194	2015-05-20 04:15:46	- Fixed when the text was cached after auto-completing, it would present the auto-completion form when launching. - Disabled animation in the textview placeholder's layout cycle.	dzenbot	2015-05-20 05:15:20
193	2015-05-18 11:10:40	Fixes the following compile error. ![screen shot 2015-05-18 at 12 07 24](https://cloud.githubusercontent.com/assets/1122291/7679657/ceda2632-fd56-11e4-975f-48d911f26242.png)	tiagoalmeida	2015-05-18 13:58:03
193	2015-05-18 13:58:13	:+1:	dzenbot	2015-05-18 13:58:03
192	2015-05-14 22:13:24	Correct name is `typingIndicatorView`	gimenete	2015-05-14 22:16:36
192	2015-05-14 22:16:40	Thanks!	dzenbot	2015-05-14 22:16:36
192	2015-05-14 22:18:40	Wow. So fast! Thanks for this awesome component! :smile:	gimenete	2015-05-14 22:16:36
192	2015-05-14 22:20:01	We get all Github notifications directly into Slack, so can't miss anything. 😉 I'm glad you find this lib useful.	dzenbot	2015-05-14 22:16:36
191	2015-05-13 18:25:38	We are deprecating `shouldForceTextInputbarAdjustment` and replacing it with `-forceTextInputbarAdjustmentForResponder:`. The property hasn't been yet removed from the code base, to avoid unexpected behaviors, but will soon, in next versions. This change allows to be more selective when picking which `UIResponder` object should force the text input bar to adjust, even when its not the first respo…	dzenbot	2015-05-13 18:45:08
190	2015-05-13 10:58:33	I notice that if I present SLKTextViewController with a modified frame (specially if height is changed), input view (where user types in her message) doesn't scroll up on keyboard appearance.	shuaib	2016-08-28 12:49:03
190	2015-11-22 20:31:53	I've seen this happen too, specially when presenting SLKTVC in a custom modal container view. Would be great if you could create a sample project reproducing this issue, since it's a race condition hard to repro.	dzenbot	2016-08-28 12:49:03
190	2016-03-16 07:44:09	I am seeing this same issue. I have a navigationVC and when you swipe away and back it will no longer move up when the keyboard opens. Unfortunately can't do a sample project just yet Edit: Nevermind, I was accidentally calling unregisterFromKeyboardNotifications() from old code. I would say this is a non issue	elmateo487	2016-08-28 12:49:03
190	2016-08-28 12:49:03	I believe this is fixed in the latest releases. Please re-open if it's still happening for you.	dzenbot	2016-08-28 12:49:03
189	2015-05-12 21:00:41	I wanted to use an image without text for the right button, but needed to update the `slk_appropriateRightButtonWidth` function to support this.	ndbroadbent	2015-09-05 15:39:40
189	2015-05-12 21:07:01	Fixes #122	ndbroadbent	2015-09-05 15:39:40
189	2015-05-21 06:15:21	@dzenbot Any support for this?	ajsharp	2015-09-05 15:39:40
189	2015-05-21 06:15:57	I haven't had the time to properly review. Will soon.	dzenbot	2015-09-05 15:39:40
189	2015-05-21 06:16:36	Thanks.	ajsharp	2015-09-05 15:39:40
189	2015-08-07 12:10:39	I would appreciate if this will be merged with the master branch	zigdanis	2015-09-05 15:39:40
188	2015-05-12 01:57:25	Toggling autocorrect on Japanese keyboards breaks autocompletion. If you try typing "@" on a Japanese keyboard toggling the autocomplete causes iOS to set the textView's text to an empty string. My thought is that this is caused by the same mechanism that forces autocorrection to be committed when refreshing the first responder. This fixes the issue. Tested on a bunch of other international keybo…	bradya	2015-05-12 02:23:16
188	2015-05-12 02:21:09	What about Chinese and similar? Didn't happen?	dzenbot	2015-05-12 02:23:16
188	2015-05-12 05:22:29	Nope, didn't happen on Chinese, Russian, Arabic, etc. Only Japanese.	bradya	2015-05-12 02:23:16
187	2015-05-07 16:02:31	In MessageViewController (in the Examples\Shared folder) there is a BOOL 'stub' that seems like it is used to stage test data in the self.messages data structure. When testing this with stub set to YES, the app crashes on message send because the messages array that holds all the data is never initialized in stub mode. No offense here, but seems counterintuitive to me that stub is expected to be …	ndnguru	2015-05-11 18:02:50
187	2015-05-11 18:03:26	That `stub` flag was previously used for tests, but not anymore. I've just removed it. Thanks.	dzenbot	2015-05-11 18:02:50
186	2015-05-07 10:04:53	We noticed, just like described in #57, that increasing the font size for the right button didn't update the already set constraints. That had the following effect in our case: ![ios 8 3 12f69 2015-05-07 12-01-31](https://cloud.githubusercontent.com/assets/1638459/7512950/d11368c2-f4b0-11e4-835d-b31df6d1bd46.png) This fix uses KVO as proposed in the closed issue, but please feel free to give feed…	jmreyes	2015-08-07 17:39:17
186	2015-08-07 17:39:19	Sorry for taking so much time to merge this. Works great and is backwards compatible. Thanks @jmreyes! 🙌	dzenbot	2015-08-07 17:39:17
185	2015-05-07 00:59:08	I am seeing the frame for both textView and textInputbar is (0,0,0,0). I am wondering what I am doing wrong here. The frame of the view is not zero tho. (lldb) po println(cvc.textView) SLKTextView: 0x7fbc09866800; baseClass = UITextView; frame = (0 0; 0 0); text = ''; clipsToBounds = YES; gestureRecognizers = NSArray: 0x7fbc0ace7060; layer = CALayer: 0x7fbc0acea5b0; contentOffset: {0, 0}; content…	zhifeng-huang	2015-11-22 20:35:33
185	2015-05-07 01:03:19	Since all views in SLKTVC are lay out using auto-layout, you might be calling the view's frame property too soon the time. Try logging that in your `SLKTextViewController`'s subclass `viewDidLayoutSubviews` method.	dzenbot	2015-11-22 20:35:33
185	2015-05-07 01:08:30	I am seeing the same output even logging in viewDidLayoutSubviews.	zhifeng-huang	2015-11-22 20:35:33
184	2015-05-07 00:58:11		dzenbot	2015-05-07 01:28:59
183	2015-05-06 22:19:10	I'm seeing this issue in master but it isn't occurring in v1.5 so it was introduced recently. 1. Run the Messenger example app. 2. Type a message and tap Send. 3. The Send button stays visible and enabled. It should hide or become disabled depending on how it's configured.	soleares	2015-05-07 00:25:53
183	2015-05-07 00:25:53	Thanks for reporting this. This bug was introduced in https://github.com/slackhq/SlackTextViewController/commit/38958a07283cc338e41dec7ebbbfaaea6b9f1dcb Notice that `slk_clearText` is calling super. Doing so, avoids calling `SLKTextView` override of `setText:`, which was posting `UITextViewTextDidChangeNotification`. The simple fix is to call `[self setText:nil];` in `slk_clearText`. Opening a PR.	dzenbot	2015-05-07 00:25:53
182	2015-05-06 09:33:12	There are two problems cause carthage fails to build. - Carthage is not able to locate the SlackTextViewController.xcodeproj in Example/Builder - Incorrect framework header and header settings in project which causes other project not able to import SlackTextViewController I've fixed these two problems in these commits and tested with carthage in my own project.	hankbao	2015-05-20 17:36:58
182	2015-05-20 17:37:37	Thanks for this @hankbao :+1:	dzenbot	2015-05-20 17:36:58
181	2015-05-06 01:47:25		dzenbot	2015-05-06 22:03:08
180	2015-05-04 21:24:27	Hello. I tried to use SlackTextViewContoller in inverted mode with scrollView. Everything is good but inserting items doesn't work as excepted. What i did: <S_CODE_TOKEN> Then in cellForItemAtIndexPath <S_CODE_TOKEN> Then i load data and items looks good in inverted mode. Then i'm making insert: <S_CODE_TOKEN> And see the cell is inverted twice. Left side changed to right side and up side changed…	avently	2015-05-04 23:17:01
180	2015-05-04 21:41:39	The support with collection view is still incomplete. I've been experimenting with a custom collection view layout, to be able to display cells from the bottom, and avoid using the hacky `inverted` mode. https://github.com/slackhq/SlackTextViewController/tree/swift-example But that example is still incomplete too, and the layout needs more work. You could still call `reloadData` directly, and avo…	dzenbot	2015-05-04 23:17:01
180	2015-05-04 23:15:44	Ok, I understood. I should change my implementation to tableView:) Is there any difference in speed or something with table or collection?	avently	2015-05-04 23:17:01
180	2015-05-04 23:17:01	Not really. The advantage of using collectionView is about the freedom regarding layouts, but in terms of performance, I would bet UITableView is better. Good luck!	dzenbot	2015-05-04 23:17:01
179	2015-05-04 21:07:29		dzenbot	2015-05-04 21:18:24
178	2015-05-04 14:37:17		rzehan	2015-05-04 14:40:43
178	2015-05-04 14:49:19	Double checked, but it does. Although, it doesn't show if not at the very bottom of the tableView/collectionView. That isn't a bug really, but could be customized tho.	dzenbot	2015-05-04 14:40:43
177	2015-04-30 14:02:30	As stated in the title, when setting the `contentInset` property on the text view, the placeholder label does not shift its place accordingly.	dpgao	2015-04-30 14:07:32
177	2015-04-30 14:07:32	Just noticed that it is a duplicate of #28. Sorry for that.	dpgao	2015-04-30 14:07:32
176	2015-04-29 17:42:22	I am running xCode 6.3.1 (6D1002) and Swift 1.2. I'm targetting iOS 7.0 and above with my app. I am using cocoapods to install/use SlackTextViewController. I am seeing two very strange Swift compiler warnings: http://cl.ly/image/1a242j412k0u /apps/SnapSuggest/ios/SlackTextViewController.SLKTextViewController:296:14: Parameter of 'scrollViewDidScroll' has different optionality than expected by pro…	blakeperdue	2015-05-06 16:37:44
176	2015-04-29 21:08:36	@tomaskraina reported this too in https://github.com/slackhq/SlackTextViewController/issues/173 I haven't been able to see it myself tho.	dzenbot	2015-05-06 16:37:44
176	2015-05-04 20:36:08	@blakeperdue @tomaskraina did you find a way to get rid of it?	dzenbot	2015-05-06 16:37:44
176	2015-05-04 20:40:41	@dzenbot Sadly no. I ended up commenting out the two methods (`scrollViewDidScroll` and `scrollViewShouldScrollToTop`) to remove the warnings. This is obviously not a good solution but only thing that temporarily worked for me.	blakeperdue	2015-05-06 16:37:44
176	2015-05-06 16:37:44	See https://github.com/slackhq/SlackTextViewController/issues/173#issuecomment-99531842	dzenbot	2015-05-06 16:37:44
175	2015-04-28 09:52:04	Hi @dzenbot, What would be the less hacky way to change/remove the animation applied on autoCompletionViewCell . It's seems to be default UITableViewRowAnimationLeft and triggered by : <S_CODE_TOKEN> in SLKTextViewController.m should i hardcode this instead : <S_CODE_TOKEN> I'd like to keep the cool bouncing effect when the autoCompleteView shows off so I don't want to use <S_CODE_TOKEN> An overr…	rosatof	2015-08-19 13:42:14
175	2015-08-07 14:55:10	Sorry for the late response. I assume you want to disable the animation in your cells layout inherited from the superview. This happens when animating with auto-layout, the technique is to use `layoutSubviews`, but this is spread over to the subviews, and their subviews... The best way I've found so far is to disable the cell's animation in `layoutSubviews` directly: <S_CODE_TOKEN> I hope this he…	dzenbot	2015-08-19 13:42:14
175	2015-08-19 08:27:20	Thanks you@dzenbot !	rosatof	2015-08-19 13:42:14
174	2015-04-24 16:40:36	Hi Slack team, I need your help on this! how can i remove - or change the color - of the top border of the textInputbar? I have been trying the following with no result: <S_CODE_TOKEN> I have been able to customize all i needed, excepted this border. Thank you for your help! :smiley:	rosatof	2015-04-24 22:55:01
174	2015-04-24 17:46:30	The `textInputbar` is a `UIToolBar` subclass, so the simplest and non-hacky way to remove the hairline is: <S_CODE_TOKEN> or <S_CODE_TOKEN>	dzenbot	2015-04-24 22:55:01
174	2015-04-24 22:54:13	Works like a charm ! Thank you :smile:	rosatof	2015-04-24 22:55:01
174	2015-04-24 22:55:01	👌	dzenbot	2015-04-24 22:55:01
173	2015-04-24 11:51:19	Compiling SlackTextViewController, installed with CocoaPods, emits the following warning: <S_CODE_TOKEN> ![xcode warning screenshot](https://cloud.githubusercontent.com/assets/198316/7318139/7d2e314a-ea80-11e4-9c5a-0212ab814079.png) This warning is presented even though I don't override `scrollViewShouldScrollToTop` anywhere in my project. Removing the following line from `SLKTextViewController.h…	tomaskraina	2015-04-25 03:13:46
173	2015-04-24 15:11:51	Which version of XCode and Base SDK are you using?	dzenbot	2015-04-25 03:13:46
173	2015-04-24 16:01:54	`Xcode 6.3.1`, Base SDK `8.0`	tomaskraina	2015-04-25 03:13:46
173	2015-04-25 03:13:46	I wasn't able to repro since I only have Base SDK 8.1 and above, and all seems fine. If you're using Swift, you should definitely upgrade to [Swift 2.0, included in XCode 6.3 and use Base SDK 8.3](https://developer.apple.com/swift/blog/?id=22).	dzenbot	2015-04-25 03:13:46
173	2015-04-25 13:13:13	Sorry, that was incorrect. I'm using Base SDK `8.3` and `Swift 1.2`. Only `deployment target` is `8.0`. I'll try different settings to see if it will disappear or not.	tomaskraina	2015-04-25 03:13:46
173	2015-04-25 22:50:40	Keep me posted.	dzenbot	2015-04-25 03:13:46
173	2015-04-29 21:22:31	@tomaskraina What was the outcome of this? I'm seeing the same thing with XCode 6.3.1, Swift 1.2, and Base SDK 8.3. Were you able to get rid of those warnings? Thanks.	blakeperdue	2015-04-25 03:13:46
173	2015-05-06 11:23:58	Got these two warnings also. I guess that they may relate to the NS_REQUIRES_SUPER attribute.	hankbao	2015-04-25 03:13:46
173	2015-05-06 16:37:27	There is no equivalent of `__attribute((objc_requires_super))` (a.k.a `NS_REQUIRES_SUPER`) in Swift. I'm not sure how to fix this, except for waiting for Swift 1.3 and hoping that this attributes is somehow added in a compatible way with Objective-C. This is a friendly warning from what I can tell, and it shouldn't cause any issues. Although, if you don't like having useless warnings in your proj…	dzenbot	2015-04-25 03:13:46
172	2015-04-24 07:24:07	Hi, The Readme says that it's _carthage_ compatible. But, when trying it build it with carthage I get the following error: `Project "Messenger.xcodeproj" has no shared schemes` Thanks	hemantasapkota	2015-04-25 03:42:04
172	2015-04-24 10:58:48	I need to update the README file better. The project containing the framework target is right next to `Messenger`'s. It's called `Builder`. Let me know how it goes.	dzenbot	2015-04-25 03:42:04
172	2015-05-06 08:11:17	I encountered the same `Project "Messenger.xcodeproj" has no shared schemes` problem. It seems that two projects in the same folder will interfere with carthage as it only finds and builds a single project according to https://github.com/Carthage/Carthage/issues/210 I guess we should put Messenger.xcodeproj in a subfolder of Example.	hankbao	2015-04-25 03:42:04
172	2015-05-06 09:34:33	Please see my pr #182.	hankbao	2015-04-25 03:42:04
171	2015-04-24 00:58:26	You made my five minutes. Why? I needed only 5 mins to understand how you library is AWESOME. I can't imaging what kind of professional the creator of this library would be. I am watching on the code, and on a number of files, and on the results... WOW. I want just tell you how is great your job for us all. Thank you!	avently	2015-04-24 03:46:24
171	2015-04-24 03:46:24	I'm glad you liked the library. Thanks for the kind words.	dzenbot	2015-04-24 03:46:24
170	2015-04-20 22:11:30	With the [Swype keyboard](https://itunes.apple.com/us/app/swype/id916365675?mt=8), pressing the backspace key to delete doesn't call `UITextView`'s delegate method `-textViewDidChangeSelection:`, causing the auto-completion processing not to take place and introducing odd behaviors in the component and a crash too. ##### Steps to Repro: - Switch to the Swype keyboard - Tap "@" or "#" (also happen…	dzenbot	2015-04-21 21:01:18
169	2015-04-20 20:27:58	This will allow loading a custom view in subclasses	stianjensen	2015-04-25 05:56:47
169	2015-04-25 05:56:47	Included in https://github.com/slackhq/SlackTextViewController/commit/bf0e9e879411310286fd78b7fa623da5043e7986	dzenbot	2015-04-25 05:56:47
168	2015-04-18 19:25:28	Liked described in to https://github.com/slackhq/SlackTextViewController/issues/134, we are adding snapshot tests to SLKTVC. This PR includes: - Installs test tools ([Expecta+Snapshots](https://github.com/dblock/ios-snapshot-test-case-expecta), [FBSnapshotTestCase](), [Expecta](https://github.com/specta/expecta), [Specta](https://github.com/specta/specta)) - Adds basic UI snapshot test (keyboard …	dzenbot	2015-04-18 20:17:38
168	2015-04-18 19:40:51	Thanks for the feedback @orta!	dzenbot	2015-04-18 20:17:38
167	2015-04-18 13:48:40	You will need to activate Travis and Coveralls for this repo to actually make this work.	neonichu	2015-04-18 19:35:27
167	2015-04-18 19:35:20	Thanks @neonichu!	dzenbot	2015-04-18 19:35:27
166	2015-04-16 09:17:35	Repro steps 1. On UINavigationController, pan about 20 pixels, and pan back without fully popping the slack view controller 2. InputView no longer moves up with the keyboard after being tapped. iOS8.x This bug also happens if you Push another view controller onto the stack from SLKViewController, and then come back to SLKViewController.	weixiyen	2015-04-16 12:44:49
166	2015-04-16 12:45:16	nevermind that only happens if I remove the keyboardWillShow event	weixiyen	2015-04-16 12:44:49
166	2015-04-16 15:36:37	What do you mean by "removing the keyboardWillShow event"?	dzenbot	2015-04-16 12:44:49
165	2015-04-15 11:11:44	Hi, thanks for this great library. When I use the SlackTextVIewController in the ViewController pushed inside of Navigation Controller, the Input View doesn't show up for some reason unless I call "[self loadView]" in the ViewDidload or show the ViewController again by changing the Tab of TabViewControllers. For example, A ViewController with navigation controller => push => B ViewController with…	umekun123	2015-11-22 21:04:20
165	2015-04-15 11:32:53	I believe that has been fixed recently in https://github.com/slackhq/SlackTextViewController/commit/460ce7d0e6eb5c64cbcc1048cc3756a33600f88a What version of the library are you using?	dzenbot	2015-11-22 21:04:20
165	2015-04-16 17:21:01	We are seeing the same issue as well, with latest version from master	tempestn	2015-11-22 21:04:20
165	2015-04-16 19:09:29	It happens when the view of SLKTextViewController is a subview of a view from another view controller.	zhifeng-huang	2015-11-22 21:04:20
165	2015-08-07 13:50:31	I had a similar problem, but the issue was IQKeyboardManager I had installed, make sure you don't have any library conflicting	andrew-frank	2015-11-22 21:04:20
165	2015-11-22 21:04:20	Please re-open if you're still seeing this in the current versions.	dzenbot	2015-11-22 21:04:20
164	2015-04-14 10:12:10	#### :tophat: What? Why? Related to yesterday's PR, `[UIApplication sharedApplication].statusBarFrame` is returning switched heigh and width in BaseSDK 7.0. That makes the scroll view to be the device width in points bigger that what it should be. Also makes the scroll indicators to not work properly. #### :ghost: GIF ![](https://s3.amazonaws.com/giphygifs/media/l1UWxyIhsZi8g/giphy.gif)	poolqf	2015-04-18 17:14:58
163	2015-04-13 17:19:01	_This was initially implemented by @pfleiner and PRed by @cameronehrlich. Thanks!_ Instead of only allowing collection view controllers, the new implementation is more flexible, accepting table view controllers too. It could accept any view controller in the future, if they respond to selectors `tableView`, `collectionView` or `scrollView`, but this seems fine for now. A new target has also been …	dzenbot	2015-05-14 22:21:46
163	2015-04-18 20:18:30	Needs to update, after https://github.com/slackhq/SlackTextViewController/pull/168 got merged.	dzenbot	2015-05-14 22:21:46
162	2015-04-13 16:28:04	#### :tophat: What? Why? In Base SDK 7.0 the method `slk_appropriateKeyboardHeight` was not returning a correct value. More info here: https://github.com/slackhq/SlackTextViewController/issues/160 #### :ghost: GIF ![](http://i.giphy.com/NHxHjzlvjEwrC.gif)	poolqf	2015-04-13 16:35:53
161	2015-04-13 15:49:42	I was wondering if some form of autocomplete / suggestion functionality might find it's way into the mix when interacting with bots. I have a web based interface that uses typeahead and I keep finding myself wishing I could do the same for interacting with a slack RTM bot. (Of course this would require an additional event to the RTM api along the lines of those needed to support typeahead)	eikeon	2015-04-13 16:35:53
161	2015-04-13 16:06:19	It seems you have the wrong project. Are you talking about [rtmbot](https://github.com/slackhq/python-rtmbot)?	dzenbot	2015-04-13 16:35:53
161	2015-04-15 20:27:14	Nope, I was not talking about rtmbot. Although this project could not implement such a feature without there being support for it added to the slack API – I would have posted an issue for it there instead but do not think it's being worked on in the open?	eikeon	2015-04-13 16:35:53
161	2015-04-15 20:37:45	This (objective-c) project is completely independent from the Slack API. You should submit your feature request in [slack-api-docs](https://github.com/slackhq/slack-api-docs) or [@SlackAPI](https://twitter.com/slackapi)	dzenbot	2015-04-13 16:35:53
160	2015-04-13 15:35:48	_Device iOS version: 8.0.2 Base SDK: 7.0_ **Problem:** In iPad landscape, when showing the keyboard height is so big that it is impossible to see the conversation. **Why:** The `slk_appropriateKeyboardHeight` is returning a value related with the device width instead of its height. The SLK_IS_IOS8_AND_HIGHER macro is only taking in account the device version, so it is entering the else statement.…	poolqf	2015-04-13 16:35:53
160	2015-04-13 16:14:22	Thank you for the heads up. As this library has never been compiled with iOS7 base SDK, this would have been impossible to detect. The fix in you branch makes sense. Want to submit a PR?	dzenbot	2015-04-13 16:35:53
160	2015-04-13 16:23:04	Of course, submitting it in a moment. :+1:	poolqf	2015-04-13 16:35:53
159	2015-04-10 13:44:44	This fixes an issue for me when the keyboard would not move the input bar correctly when the view controller was contained as a child view controller in another controller. I think the calculations are hard to understand, and I'm not completely sure about all the cases it tries to solve, and how every piece fits together, but as far as I can see, this still works for the included samples with the…	sveinhal	2015-06-10 13:51:09
159	2015-04-13 16:37:19	Thanks. Will review this soon.	dzenbot	2015-06-10 13:51:09
159	2015-04-15 08:57:26	Great. I'd really like this to work, so I don't have to maintain a local patch :smile:	sveinhal	2015-06-10 13:51:09
159	2015-04-15 11:27:10	Why closing?	dzenbot	2015-06-10 13:51:09
159	2015-04-20 15:30:03	It didn't work as intended. I'll look more at it later, and either re-open or create a new pull request.	sveinhal	2015-06-10 13:51:09
159	2015-04-20 15:31:48	This library wasn't designed to be added as child view controller tho. It should instead, be nested inside of a navigation controller. Could you describe your view hierarchy a bit?	dzenbot	2015-06-10 13:51:09
159	2015-04-20 15:32:36	Still, have a look at this PR https://github.com/slackhq/SlackTextViewController/pull/163 Which I've tested pretty much and seems to work without any issues.	dzenbot	2015-06-10 13:51:09
159	2015-04-21 11:37:16	#163 deals with having a child view controller inside the `SLKTextViewController`, non? I'm talking about the opposite scenario, where I'm putting the text view controller as a child view controller in some other container. We're developing an app where chat is secondary, and we don't want the chat to modally fill the entire screen. Also, we're already using a view controller container for other …	sveinhal	2015-06-10 13:51:09
159	2015-04-21 11:59:36	I don't get why the calculations are so complex. What are all the corner cases that it's trying to solve? Look at the updated patch. It only converts the keyboard's frame into the coordinate system of the view, and sets the constraint to the offset from the bottom. It should work in form sheets, child view controllers, and all other kinds of containers, no? I'm probably missing something major?	sveinhal	2015-06-10 13:51:09
159	2015-04-29 10:38:59	Hi, I'm also interested in this. We're currently using it successfully as a child view controller by commenting out the following line, as mentioned in #99 (which was closed): https://github.com/slackhq/SlackTextViewController/blob/v1.5/Source/Classes/SLKTextViewController.m#L526 Further implications of this change are unknown though.	jmreyes	2015-06-10 13:51:09
159	2015-06-10 13:56:52	Sorry about that @sveinhal. Your approach was actually accurate, a much simpler. The initial calculations used to be simple, but as the lib evolved, new edge cases were discovered and those 2 funky methods start to get really complex by patching instead of refactoring them to be more efficient. I just realized your commit is very similar to https://github.com/slackhq/SlackTextViewController/commi…	dzenbot	2015-06-10 13:51:09
159	2015-06-10 14:03:59	No problem, I just deleted my fork and are finally able to rely on your master branch again. (However, I need to explicitly put `:git => 'https://github.com/slackhq/SlackTextViewController.git'` in my `Podfile` to get 1.5.1 ¯_(ツ)_/¯	sveinhal	2015-06-10 13:51:09
159	2015-06-10 14:11:43	Just bumped to 1.5.2 💥 Happy coding!	dzenbot	2015-06-10 13:51:09
159	2015-11-29 09:57:29	Next time, @luizv please open a new issue as it's unrelated to this one. Unfortunately, there's not much I can help you with. Even if `SLKTextViewController` should be working fine within a view controller containment, adding it as a subview of a cell is not something it was built for. You will need to fork the project and make the arrangements to fix that on your own, sorry.	dzenbot	2015-06-10 13:51:09
159	2015-11-29 13:56:39	@dzenbot, thank you so much for the quick feedback, sorry the misplaced post. I'll ask a more specific question in a new issue.	luizv	2015-06-10 13:51:09
158	2015-04-09 22:18:19	#### :pushpin: Related issue https://github.com/slackhq/SlackTextViewController/issues/140 #### :tophat: What? Why? The project I am working on has 7.0 Base SDK, and there's a macro you added on the last commit that is only available on iOS 8. How I fixed on my project is by adding the macro if it is not defined by the Base SDK. ![](http://i.giphy.com/iNUq5rs9KSrFm.gif) (A GIF always improves a P…	poolqf	2015-04-10 05:38:38
158	2015-04-10 05:41:27	I downloaded XCode 5.1 to see this with my own eyes, and it did break. I decided to move that macro re-definition into `SLKUIConstants` instead, and rename it so we avoid any name collision. Thank you for reporting and for that funky GIF 😜	dzenbot	2015-04-10 05:38:38
157	2015-04-01 08:23:58	In previous versions of the framework the table view cell separators at the end of the table were hidden by default. But now it is shown like in the following screenshot. Are there any ways to hide them as in previous versions? Thank you! ![screen shot 2015-04-01 at 4 16 55 pm](https://cloud.githubusercontent.com/assets/9143914/6937077/2230cc00-d88b-11e4-977c-7f461f8935ac.png)	dpgao	2015-04-02 09:09:18
157	2015-04-01 16:20:21	I wonder how this happened. The library has never interacted with `UITableView` and `UICollectionView` APIs, specially cell separators. This one liner should fix it tho: <S_CODE_TOKEN>	dzenbot	2015-04-02 09:09:18
157	2015-04-02 09:09:18	Problem solved. Thanks a lot!	dpgao	2015-04-02 09:09:18
156	2015-03-28 15:28:08	Hi there. This SLKTextViewController is great and I wanna use it in my current project. But I need to achive this effect: When I hit the left button, the SLKTextView gone and the record button will show. When I hit the left button again, the record button hide and the textView show. Is there a specific interface here to solve this kind of problem?	WenchaoD	2015-04-01 03:13:55
156	2015-03-28 19:02:12	You can simply replace the image of the left button.	dzenbot	2015-04-01 03:13:55
156	2015-03-29 00:01:42	What about the record button? Add a subview on the tool bar?	WenchaoD	2015-04-01 03:13:55
156	2015-04-01 03:13:55	Simply reuse the same button, by replacing images. If that isn't enough, you might need to fork the project and create a custom behavior.	dzenbot	2015-04-01 03:13:55
155	2015-03-27 02:26:50	Hey there: The SLKTextViewController has integrated a functional that the STKToolBar and tableView will move with the Keyboard, which has a conflict with the IQKeyboardManager, the solution is to disable the keyboard manager in viewWillAppear and enable it again in viewWillDisappear. As both these two libs have a wide usage already, I think it is necessary to mention it. This is not an already-kn…	WenchaoD	2015-03-28 19:35:04
155	2015-03-28 19:35:04	I didn't know about `IQKeyboardManager` before, looks very interesting. Thank you for pointing out a workaround, but I wouldn't imagine a fix for this.	dzenbot	2015-03-28 19:35:04
155	2015-03-29 00:08:18	I don't mean to fix it. I mean to present it on the readme file to let people know. I have fixed it by add a few codes, and can send a pr for this which only add three or four lines in only the readme file, only if you think that is necessary	WenchaoD	2015-03-28 19:35:04
155	2015-03-30 22:43:35	Thank you, but no need to add this to the readme file. Whoever would faces this issue, would search and find your workaround ;)	dzenbot	2015-03-28 19:35:04
155	2015-07-04 06:56:44	I added warning notes for third-party libraries and for other developers who uses third-party library UI with IQKeyboardManager. hackiftekhar/IQKeyboardManager@29be5f058b6f2d350b6f3527b7fb31c051459cf9	hackiftekhar	2015-03-28 19:35:04
155	2015-07-04 07:32:25	Thanks @hackiftekhar It's very useful. I've get used to disabling it for some specific UIViewController in AppDelegate. Hope other developers could get used to it quickly.	WenchaoD	2015-03-28 19:35:04
155	2015-07-05 10:32:19	_Third-party libraries are not responsible to handle IQKeyboardManager_ :+1:	dzenbot	2015-03-28 19:35:04
154	2015-03-26 01:56:52		dzenbot	2015-03-26 17:33:39
153	2015-03-25 23:13:24	When this is set to true, it scrolls weird while the keyboard come sup and settles to a point with the last item just scrolled down. It'll then star there are you open and close the keyboard. It should probably wait until the keyboard is fully open to start scrolling and then scroll to the right spot.	solomon23	2015-04-13 16:39:57
153	2015-03-26 18:28:30	Related to https://github.com/slackhq/SlackTextViewController/pull/144	dzenbot	2015-04-13 16:39:57
152	2015-03-24 09:09:00	...ible for its own collection view	cameronehrlich	2015-04-19 03:48:54
152	2015-04-19 03:48:54	Closing this, as https://github.com/slackhq/SlackTextViewController/pull/163 is a continuation of this PR, making it more flexible for other view controller types.	dzenbot	2015-04-19 03:48:54
151	2015-03-22 04:29:24		dzenbot	2015-03-22 04:30:12
151	2015-03-22 04:30:15	Closes #150	dzenbot	2015-03-22 04:30:12
150	2015-03-19 21:23:56	I just added a workspace with a project containing the source and made a framework target for it.	brsmith080	2015-03-22 04:31:06
150	2015-03-21 16:54:44	Isn't `Carthage` supposed to fetch and create the framework on your behalf? https://github.com/Carthage/Carthage#adding-frameworks-to-an-application	dzenbot	2015-03-22 04:31:06
150	2015-03-21 17:28:28	it does, but it expects the projects it fetches to have shared schemes to build the framework targets. https://github.com/Carthage/Carthage#supporting-carthage-for-your-framework	brsmith080	2015-03-22 04:31:06
150	2015-03-21 17:30:24	Gotcha. Does this project need to be at the root? Can it be moved to `Examples` directory?	dzenbot	2015-03-22 04:31:06
150	2015-03-21 17:32:55	Im really not sure. Looks like the other things I use has the project at the root though. I used [Alamofire](https://github.com/Alamofire/Alamofire) as an example of how to get things working.	brsmith080	2015-03-22 04:31:06
150	2015-03-21 17:36:30	Im looking now to see if that'll work	brsmith080	2015-03-22 04:31:06
150	2015-03-21 18:01:18	I removed the workspace, carthage was hitting the project first after moving both to Examples. Looks like this works though.	brsmith080	2015-03-22 04:31:06
150	2015-03-21 19:24:23	Can you have a look at this branch and tell me if it works for you? https://github.com/slackhq/SlackTextViewController/tree/carthage-support Thanks!	dzenbot	2015-03-22 04:31:06
150	2015-03-22 04:12:47	looks good!	brsmith080	2015-03-22 04:31:06
150	2015-03-22 04:31:06	Closed with #151	dzenbot	2015-03-22 04:31:06
149	2015-03-18 18:52:58	Removing margins in buttons and expanding tap area for much better experience	ex3ndr	2015-05-07 12:27:57
149	2015-05-07 12:27:57	Thanks for this, but it's now too late for merging. The problem with this PR was that it wasn't considering the left button's content size anymore. Will revisit this soon and include some of your tweaks.	dzenbot	2015-05-07 12:27:57
148	2015-03-18 18:44:11	In the Swift Example, when the text is entered it's not scrolling to the last entered row. I've tried modifying the slk_scrollToBottomAnimated function in "UIScrollView+SLKAdditions.m" and couldn't get it to work. Might be issue with contentSize.height? - (CGRect)slk_bottomRect { return CGRectMake(0, self.contentSize.height - CGRectGetHeight(self.bounds), CGRectGetWidth(self.bounds), CGRectGetHei…	maail	2015-03-27 07:04:37
148	2015-03-19 19:26:34	I assume you have disabled `inverted` mode, I am right?	dzenbot	2015-03-27 07:04:37
148	2015-03-19 19:33:34	self.inverted = false In the Swift example provided yes.	maail	2015-03-27 07:04:37
148	2015-03-19 19:49:19	This is related to https://github.com/slackhq/SlackTextViewController/pull/144 On `inverted = NO`, it's a bit more difficult to make the scrolling of the content at the same speed than the keyboard without having a few bugs. Give it a chance at that commit, and let me know. From what I tested, it wasn't solving the issue consistently across all devices, and for some reason, there is a blink when …	dzenbot	2015-03-27 07:04:37
148	2015-03-20 05:01:54	Tried at that commit. Works a bit better at the start. But after a row is inserted below the keyboard the last inserted is row is never shown. Have to scroll down to see. Tried with inverted = YES as well. Same issue. I'm using it with the Swift CollectionView Example. The objective-c examples work though. Might be issue with the custom Cell (SLKMessageViewCell) provided in the example? If so I c…	maail	2015-03-27 07:04:37
148	2015-03-20 19:38:53	Also related to https://github.com/slackhq/SlackTextViewController/issues/94	dzenbot	2015-03-27 07:04:37
148	2015-03-27 07:03:24	Porting the programatic Table View example to Swift fixed the issue for me. The scrolling issue was due to using `self.tableView.slk_scrollToBottomAnimated(true)` in didPressRightButton function. Instead used these as in the Programatic Table View Example for didPressRightButton function `var scrollPosition: UITableViewScrollPosition = self.inverted ? UITableViewScrollPosition.Bottom : UITableVie…	maail	2015-03-27 07:04:37
147	2015-03-18 06:45:36	Can I've a plain (without constraints) version of SlackViewController?	hagile	2015-03-19 19:25:57
147	2015-03-19 19:25:56	No, sorry. You will need to do it yourself in a fork version.	dzenbot	2015-03-19 19:25:57
146	2015-03-18 03:51:25	The textInput disappears after scrolling the tableView to the bottom. I want to keep the text at the bottom as the demo did. What is the problem? Thanks,	dg86	2015-04-15 11:25:59
146	2015-03-19 19:25:13	Did you disable the `inverted` mode?	dzenbot	2015-04-15 11:25:59
146	2015-03-20 01:34:56	Yes, self.inverted = NO; and i also tried self.inverted = YES; to see how it works and both still doesn't work. I have TabBarController->NavigationController->ViewController and then i push (Storyboard) to a ViewController which extends SLKTextViewController. Then the output is: - The textInput doesn't appear. (see pic 1) - Then i click on other tab and then go to the first tab again, then the te…	dg86	2015-04-15 11:25:59
146	2015-04-09 21:10:55	This may be fixed with 460ce7d Can you please give it a try and let me know if it's fixed for you as well?	dzenbot	2015-04-15 11:25:59
146	2015-04-15 09:13:40	Sorry late to reply. That solved my problem. But i wonder one thing why need to set "self.window.backgroundColor = [UIColor whiteColor];"? Thanks u	dg86	2015-04-15 11:25:59
145	2015-03-17 17:26:39	In my view controller, I've a topbar `UIView` (in place of navigation bar) which size of 320 x 64. How to fix the `SlackTextViewController` start position and height relevant to top bar view. Can I do this?	hagile	2015-03-18 06:32:27
145	2015-03-17 17:32:34	This means you solved https://github.com/slackhq/SlackTextViewController/issues/142? I guess you should subclass UINavigationController, and add your custom top view there and embed your `SlackTextViewController` subclass as a child view controller, to play nice with view hierarchies. `SlackTextViewController`'s wasn't designed to support subviews, since everything is internally layout using priv…	dzenbot	2015-03-18 06:32:27
145	2015-03-17 17:34:39	No, not yet. I commented this notification [[NSNotificationCenter defaultCenter] addObserver:self selector:@selector(slk_didChangeTextViewContentSize:) name:SLKTextViewContentSizeDidChangeNotification object:nil]; in SlackTextViewController.m class. And everything works bad! :-1: but at least my app is running now. Looking for some elegant soln.	hagile	2015-03-18 06:32:27
145	2015-03-18 04:46:02	@dzenbot , any updates on this?	hagile	2015-03-18 06:32:27
144	2015-03-17 16:18:37	Please see https://github.com/slackhq/SlackTextViewController/issues/139	luzianscherrer	2016-01-03 00:58:22
144	2015-03-17 16:27:50	Are you seeing the scrollView blinking for half a second, when the cursor is not at the bottom?	dzenbot	2016-01-03 00:58:22
144	2015-03-17 16:39:08	Yes. But only when the scroll position is not at the bottom and not _near_ the bottom.	luzianscherrer	2016-01-03 00:58:22
144	2015-03-17 16:39:35	I wonder what that is. Seems to be a UIScrollView bug...	dzenbot	2016-01-03 00:58:22
144	2015-03-17 17:28:04	Doesn't seem to be consistent in all devices: On iPhone 6 and 6+, this works great `[self.scrollViewProxy setContentOffset:CGPointMake(0, self.scrollViewProxy.contentSize.height) animated:NO];` But in iPhone5/4 and iPad, using a integer for some reason makes the animation very odd and inaccurate, for the x axis, but this solves it: `[self.scrollViewProxy setContentOffset:CGPointMake(0.0, self.scr…	dzenbot	2016-01-03 00:58:22
144	2015-03-17 18:50:08	I cannot reproduce that odd animation. What does it look like? To me it looks good on all devices with 0 and 0.0 - but I'm only testing in the simulator.	luzianscherrer	2016-01-03 00:58:22
143	2015-03-17 12:49:19	Please provide exact steps for doing this !! I'm in a middle of the sea and don't know how to swim! :( P.S. already read readme file, but with no luck :-1:	hagile	2015-03-17 13:11:06
143	2015-03-17 13:09:25	Isn't this related to https://github.com/slackhq/SlackTextViewController/issues/142?	dzenbot	2015-03-17 13:11:06
143	2015-03-17 13:11:06	The sample project should be more than enough to get you started. Please have a look at the programatic approach (the sample project has different target examples).	dzenbot	2015-03-17 13:11:06
143	2015-03-17 13:13:48	Yes, I've checked it already, but this is causing an issue for me. As I've asked in https://github.com/slackhq/SlackTextViewController/issues/142 That's why I was asking for exact steps.	hagile	2015-03-17 13:11:06
142	2015-03-17 12:31:02	As title say, when I try to push to my view controller which subclass of `SlackTextViewController` it goes in some infinite loop and at last crashed the app at some 400+mb memory. I'm not sure what's wrong here? What I'm doing to use `SlackTextViewController` into app. 1. I've installed `SlackTextViewController` through pod. 2. `#import <SlackTextViewController.h>` in a view controller, where I w…	hagile	2015-03-18 06:32:58
142	2015-03-17 12:56:34	Are you registering a custom subclass of `SLKTextView`? It seems you copy/pasted too much. I'm talking about this line: `[self registerClassForTextView:[MessageTextView class]];`	dzenbot	2015-03-18 06:32:58
142	2015-03-17 12:58:46	Yes, I’ve registered it, I thought I’ve to do this for customisation, isn’t it? Please correct me if I’m wrong. Thanks. > On 17-Mar-2015, at 6:26 pm, Ignacio Romero Zurbuchen notifications@github.com wrote: > > Are you registering a custom subclass of SLKTextView? It seems you copy/pasted too much. > I'm talking about this line: > [self registerClassForTextView:[MessageTextView class]]; > > — > R…	hagile	2015-03-18 06:32:58
142	2015-03-17 13:00:04	Try not to. Perhaps there is an issue in your custom class.	dzenbot	2015-03-18 06:32:58
142	2015-03-17 13:01:13	There should be no issue as I've added the same class from your demo project ! However I'm going to try it without adding that custom class. Will let you know.	hagile	2015-03-18 06:32:58
142	2015-03-17 13:03:37	Checked, problem isn't with those copy/pasted lines! Uncommented them back.	hagile	2015-03-18 06:32:58
142	2015-03-17 13:07:11	Please create a gist, showing your view controller's implementation. I can't help much without seeing some code.	dzenbot	2015-03-18 06:32:58
142	2015-03-17 13:07:12	Can you answer to this issue, https://github.com/slackhq/SlackTextViewController/issues/143 ?	hagile	2015-03-18 06:32:58
142	2015-03-17 13:20:37	@dzenbot , please check this gist to get an idea on what I'm doing wrong? https://gist.github.com/hagile/87f77b2344165e4904a2	hagile	2015-03-18 06:32:58
142	2015-03-17 13:25:38	You are naming your interface `ViewController`, but your implementation is named `ConversationScreenVC`. That's probably the issue.	dzenbot	2015-03-18 06:32:58
142	2015-03-17 13:28:02	@dzenbot , hey sorry, that was a bad typo. I don't want to show what exactly the file name is, thought I've changed its name too.	hagile	2015-03-18 06:32:58
142	2015-03-17 14:10:17	@dzenbot , I've tested it in a test project as well, there's no issue with your classes, I think something wrong in my code only! Any idea? I've tried with a plain (newly added) view controller as well, but there's still no luck. :( hope to have an answer from you. P.S. I'm working in XCode 6.1. and target is iOS 8.1. And running on a simulator iPhone5s.	hagile	2015-03-18 06:32:58
141	2015-03-17 06:16:08	I've to add a header view for each section which I'll create with SlackTextViewController. It adds header into table, but it inverted because of this line in tableview's method, `cellForRowAtIndexPath`. `cell.transform = self.tableView.transform;` //I think, this is a nightmare. How to correct this, so it won't problem with cell and header too? PS. This is not working in DEMO! I'm using this data…	hagile	2015-03-17 06:32:24
141	2015-03-17 06:32:24	Using `inverted` mode helps showing cells from the bottom. You can always disable it. In this case, you will need to provide custom UIView for the header too. And don't forget to assign the same transform as the tableView: <S_CODE_TOKEN>	dzenbot	2015-03-17 06:32:24
141	2015-03-17 06:37:07	Yes, right, I off the inverted mode now table is always showing me first row. However thanks for the tip for header view. I was able to do it too. But now, I'm taking off inverted mode and will scroll to the last row manually, I think this would be good enough! Your words please?	hagile	2015-03-17 06:32:24
140	2015-03-16 18:30:56	I am having an issue with the text input bar. It is being hidden when, with the keyboard hidden, it becomes first responder and it has a "mention text" on it (such as '@f'). I've been taking a look at the SLKTextView class, and I am pretty sure that it is a thing related to the moment when `[self refreshFirstResponder]` is called. I managed to avoid that in two ways, but I really don't like any o…	poolqf	2015-04-09 21:10:01
140	2015-03-17 12:58:22	Is your View Controller embeded in a Navigation Controller?	dzenbot	2015-04-09 21:10:01
140	2015-03-19 17:56:27	Yes, it is. Does it have any impact?	poolqf	2015-04-09 21:10:01
140	2015-03-19 17:58:31	Could you share a gist of your demo implementation? Also, in what version of the library and iOS are you using?	dzenbot	2015-04-09 21:10:01
140	2015-03-20 14:03:22	It is a bit complicated to upload the implementation. I am gonna try to explain the structure. ![](http://cl.ly/image/0Y152S3W1K1c/download/SLK.JPG) There is a subclass of the SLKtextViewController where the mentions are managed (Table view + mention related methods). A subclass of this subclass is the one in charge of the messages related methods (also its table view). The navigation controller …	poolqf	2015-04-09 21:10:01
140	2015-03-28 19:37:42	Try upgrading to 1.5 Many fixes have been included since 1.4.1 regarding the right positioning of the text input.	dzenbot	2015-04-09 21:10:01
140	2015-04-08 19:09:47	This may be fixed with https://github.com/slackhq/SlackTextViewController/commit/460ce7d0e6eb5c64cbcc1048cc3756a33600f88a Can you please give it a try and let me know if it's fixed for you as well?	dzenbot	2015-04-09 21:10:01
140	2015-04-09 21:01:08	Yes, thanks! Fixed with this commit!	poolqf	2015-04-09 21:10:01
140	2015-04-09 21:10:01	great, thanks for the heads up!	dzenbot	2015-04-09 21:10:01
139	2015-03-16 16:59:41	I have to use the SlackTextViewController in non-inverted mode due to some design guidelines. The problem is that when the keyboard is coming up in non-inverted mode the tableview above gets resized correctly, but the scroll position does not stay at the bottom. This results in the keyboard and the textView covering the content of the bottom of the table view. The same problem happens when the te…	luzianscherrer	2015-05-14 22:20:48
139	2015-03-17 13:54:31	I dug a little deeper and found the shouldScrollToBottomAfterKeyboardShows parameter, but it's not really looking good when the scroll animation happens after the keyboard animation. A quick fix for this problem would be to add something like <S_CODE_TOKEN> to the slk_willShowOrHideKeyboard: method. That makes the animation look smooth.	luzianscherrer	2015-05-14 22:20:48
139	2015-03-17 15:00:45	Yes, I have seen this too. Non-inverted mode has this side effect: because the content offset of a scrollView doesn't update when the view is resized from the bottom; but the content offset follows the keyboard's posititioning when the view is resized from the top (with inverted mode). Modifying the content offset (on non-inverted) programatically is a bit clunky, and the animation speed doesn't …	dzenbot	2015-05-14 22:20:48
139	2015-03-17 15:12:15	Thanks for getting back to me. Yes, my `scrollToBottomAnimated:` is using the UITableView's APIs to scroll to indexPath but I cannot really see any difference when using `setContentOffset:animated:`. It seems to be running at the same speed. I've also tried to do it in `SLKKeyboardStatusWillShow` but that does not work as it is too early. But please have a look at my other solution above, as this…	luzianscherrer	2015-05-14 22:20:48
139	2015-03-17 15:21:16	Please submit a Pull Request with this fix. The check should also include `shouldScrollToBottomAfterKeyboardShows`.	dzenbot	2015-05-14 22:20:48
138	2015-03-16 06:07:13	Is there an in-built way to show chats at left/right position based on users, like in WhatsApp or other messaging apps? For e.g. If a message will send by the user (who've logged in) will be visible at right, all the other messages will be visible at left side. Please let me know, if this is inbuilt? Or I've to integrate other 3rd party component with this?	hagile	2015-03-16 13:36:57
138	2015-03-16 13:35:53	This is not supported. The library combines features for text composing mainly. You will need to build that UI yourself or add another component for it.	dzenbot	2015-03-16 13:36:57
138	2015-03-16 13:38:38	@dzenbot , Hi, thanks for the reply. I've already implemented it by my self. =)	hagile	2015-03-16 13:36:57
137	2015-03-15 18:40:06	Would be great to add top constraint (at least) configurable, so that we can set it from subclasses. e.g. I needed a top constraint of 70: [self.view addConstraints:[NSLayoutConstraint constraintsWithVisualFormat:@"V:|-70-[scrollView(0@750)][autoCompletionView(0@750)][typingIndicatorView(0)]-0@999-[textInputbar(>=0)]|" options:0 metrics:nil views:views]];	rzehan	2016-10-04 01:26:10
137	2015-03-17 16:01:01	I wonder if that could be achieved using `topLayoutGuide` and `bottomLayoutGuide`, by including them to the view constraints configuration but defaulted to 0.	dzenbot	2016-10-04 01:26:10
137	2015-04-19 21:16:39	That could be a clean solution, but in my case I would need the view to be displayed at specific top position, so I don't think topLayoutGuide would help in this case. Would be great if I could configure the top space in some manner (using a configurable top spaces or some other suggested way).	rzehan	2016-10-04 01:26:10
137	2015-04-19 23:23:13	Would be great to understand why you want to do this, and how does this feature apply to others.	dzenbot	2016-10-04 01:26:10
137	2015-04-19 23:29:13	In my case, I have a custom navigation bar with dynamic heights and the top constraint of SLKTextViewController cannot changed in this case.	rzehan	2016-10-04 01:26:10
137	2015-06-09 17:04:46	Did you sort it out somehow?	dzenbot	2016-10-04 01:26:10
137	2015-09-08 17:52:53	@rzehan could you please see if this has been fixed in [v1.7](https://github.com/slackhq/SlackTextViewController/releases/tag/untagged-795eb65f8fd29d8e2aa2)	dzenbot	2016-10-04 01:26:10
137	2015-10-21 20:45:17	Just chiming in on this, I have the same problem as @rzehan, and 1.7 did not fix this for me. I have a custom navigation bar with dynamic heights and SLKTextViewController gets on top of it, and even changing the frame on viewDidLayoutSubviews I still have a few flicks that only changing the constraint to something like: "[self.view addConstraints:[NSLayoutConstraint constraintsWithVisualFormat:@…	gmogames	2016-10-04 01:26:10
137	2015-10-27 07:04:22	We solved this by adding a content inset to the table view in didLayoutSubView <S_CODE_TOKEN> Don't know if this is a solution for you?	askeland	2016-10-04 01:26:10
137	2016-04-06 11:44:49	Thanks @askeland , it worked great for me!	popei69	2016-10-04 01:26:10
137	2016-10-04 01:26:10	Closing this for now, since there's a nicer work around.	dzenbot	2016-10-04 01:26:10
137	2016-10-19 08:37:32	Sorry for the delay. It works with the latest version. Thanks	rzehan	2016-10-04 01:26:10
136	2015-03-11 08:07:34	I'm using a `UITabBarController` with a `UINavigationController` holding a `UITableViewController` as root view controller. When I click on the cell and push a subclass of `SLKTextViewController` while set the `hideBottomBarWhenPushed` to yes, the text input bar locate 44 point(excatly the tab bar height) higher than the bottom fo the view and after about 1 second it suddenly go back to the real …	kukushi	2015-04-08 19:09:02
136	2015-03-25 21:58:25	I'm also seeing a bunch of weird problems putting this in a tab control. One of which is the textinputbar is pushed down but if you hit the home button and open it back up, it'll render in the correct place but the tab background will be animated sort of oddly. Once it's there if you open the keyboard, the scroll position of the view isn't correct.	solomon23	2015-04-08 19:09:02
136	2015-04-07 14:39:38	Same problem here: UITabBarController, UINavigationController, the text input is shown under the tab bar. Go to background and back, and it shows up in the correct place. Right now the only workaround I could find is to use <S_CODE_TOKEN>	kevinrenskers	2015-04-08 19:09:02
135	2015-03-11 04:31:30		dzenbot
134	2015-03-11 04:25:56	Since this library consists, mainly, of custom UI elements, a great way to test it is by using _Snapshot Test Case_: it takes a configured `UIView` or `CALayer` and uses the `renderInContext:` method to get an image snapshot of its contents. It compares this snapshot to a _reference image_ stored in the source code repository and fails the test if the two images don't match. Differences are visib…	dzenbot
133	2015-03-05 19:40:48		nguyenhuy	2015-03-08 14:29:19
132	2015-03-05 11:21:43	Made it possible to customize the char counter in more details. - Introduced the concept of `SLKCounterLayoutStyle` for customizing the layout of the char counter. Implemented `SLKCounterLayoutStylePinnedToRightButton` which pins the char counter to the top of the right button but made `SLKCounterLayoutStylePinnedToTop` be the default behavior. - Made it possible to change the colors used for the…	johannth	2015-03-19 21:09:59
132	2015-03-18 16:43:48	@dzenbot have you had time to look at this?	johannth	2015-03-19 21:09:59
132	2015-03-18 22:21:26	Will do this week. Sorry for the delay ;)	dzenbot	2015-03-19 21:09:59
131	2015-03-04 11:24:29	See the title	Saurman	2015-03-05 01:43:53
131	2015-03-04 11:35:01	Thanks for the heads up. It's been fixed in https://github.com/slackhq/SlackTextViewController/pull/130 Will merge soon.	dzenbot	2015-03-05 01:43:53
130	2015-03-03 11:20:18	The pull requests implements additional customization hooks: - Possible to swap out the SLKTextInputbar for a custom subclass. - Possible to customize the char label colors. - Possible to setup a different auto-layout system for SLKTextInputbar by replacing `- (void)slk_setupViewContraintsUsingMetrics:(NSDictionary *)metrics views:(NSDictionary *)views` - Implemented a reversed countdown which st…	johannth	2015-03-05 01:44:13
130	2015-03-03 17:25:54	This is great! I just have a few questions: What is the advantage of extending `SLKTextInputbar` and register as a custom class to `SLKTextViewController`? Do you have an example or use case? How would you thinking to replace `- (void)slk_setupViewContraintsUsingMetrics:(NSDictionary *)metrics views:(NSDictionary *)views` in you custom class? (since it's still private)	dzenbot	2015-03-05 01:44:13
130	2015-03-04 08:25:02	The advantage of extending SLKTextInputbar is mostly to be able to sneak into the private internals and change the auto-layout system. As an additional benefit it is also nice to be able to package the configuration of the text input bar in a class separate from the text controller because we have a couple of use cases that have the same input bar but it wouldn't make complete sense to subclass f…	johannth	2015-03-05 01:44:13
130	2015-03-05 01:44:13	Adding a public API to customize the auto-layout system seems too much, specially because the control depends on many of the original constraints to work properly, Internally. If the main idea is to layout the counter label at the bottom, we could instead expose a flag to configure that easily . But these other implementations on your PR are definitely good: - Possible to customize the char label…	dzenbot	2015-03-05 01:44:13
130	2015-03-05 11:23:03	Thanks for the feedback! I completely agree that this was a brittle approach. I've opened up a new PR #132.	johannth	2015-03-05 01:44:13
129	2015-03-03 10:06:42	Added customization hooks to override the char counter colors and the autolayout system.	johannth	2015-03-03 10:06:50
129	2015-03-03 10:07:45	Sorry, wasn't quite ready for the PR but Github's tendency to open the PR by default to the original source made me open it up too early. Will open a new PR later today.	johannth	2015-03-03 10:06:50
129	2015-03-03 11:20:17	:+1:	dzenbot	2015-03-03 10:06:50
129	2015-03-03 11:20:42	See #130	johannth	2015-03-03 10:06:50
128	2015-02-24 06:21:36	I'm using SlackTextViewController for a comments view just like Instagram's. I've implemented `tableView:didSelectRowAtIndexPath:` to go to the profile of the user who made the comment. However, if the keyboard is visible and the user tries to tap on a username/cell to go to that user's profile, the keyboard just dismisses. They have to tap again to actually go to the profile. It would be awesome…	jeffbowen	2015-02-26 22:19:36
128	2015-02-26 20:59:21	Since `SLKTextViewController` conforms to `UIGestureRecognizerDelegate`, you could simple do: <S_CODE_TOKEN>	dzenbot	2015-02-26 22:19:36
128	2015-02-26 22:19:36	Ah, that works perfectly. Thanks, @dzenbot! Got SlackTextViewController all wired up. It's awesome.	jeffbowen	2015-02-26 22:19:36
127	2015-02-24 04:23:07	Default `inverted` property of `SLKTextViewController` to `NO` as with an out-of-the-box install, everything will be mirrored and flipped unless you set `inverted` to `NO` or add the `cell.transform = self.tableView.transform` line to your `tableView:cellForRowAtIndexPath:` method. Attached an image of what I was seeing. All I'd done was subclass `SLKTextViewController` and add the `[super initWi…	jeffbowen	2015-02-26 21:20:21
127	2015-02-24 04:23:19	![ios simulator screen shot feb 23 2015 7 59 37 pm](https://cloud.githubusercontent.com/assets/272795/6343230/ccd9295e-bb99-11e4-985e-d8fc1b67a499.png)	jeffbowen	2015-02-26 21:20:21
127	2015-02-24 04:26:11	I hear you. I've been thinking a lot to make `inverted` to `NO` as default. The only thing is that people might already be using the library with this default value, but on the other hand, new users might get confused about this. Will think about it. Thanks for the heads-up!	dzenbot	2015-02-26 21:20:21
127	2015-02-24 04:27:25	No prob. Excited to get started with this. Looks awesome. Maybe you could remedy this for now by just calling this out in the README earlier on. Thanks!	jeffbowen	2015-02-26 21:20:21
127	2015-02-26 22:22:09	Looks great. Should save others time getting started. Thanks!	jeffbowen	2015-02-26 21:20:21
126	2015-02-24 03:52:53	Revert previous commit. Method `initWithTableViewStyle` doesn't belong to SLKTextViewController.	jeffbowen	2015-02-24 03:54:20
126	2015-02-24 03:54:36	Sounds like my typo fix was actually correct.	jeffbowen	2015-02-24 03:54:20
126	2015-02-24 03:56:03	:+1:	dzenbot	2015-02-24 03:54:20
125	2015-02-24 03:47:28	The method to init the `UITableView` version of SLKTextViewController is named `initWithTableViewStyle:`, not `initWithStyle:`.	jeffbowen	2015-02-24 03:48:34
125	2015-02-24 03:50:27	Whoops. dzenbot, I think I'm wrong actually. Hadn't tested. Will make a pull request to undo.	jeffbowen	2015-02-24 03:48:34
125	2015-02-24 03:52:46	You're right about the typo. What is there to test?	dzenbot	2015-02-24 03:48:34
125	2015-02-24 03:54:04	Oh really. Okay, never mind then. Just having some trouble getting up and running.	jeffbowen	2015-02-24 03:48:34
124	2015-02-20 20:59:04	This PR adds a constructor that takes an existing `UIScrollView` and uses it as the main content view. This allows using arbitrary classes to display your content, not just `UITableView` or `UICollectionView`. My motivation for this was to enable the use of `ASScrollView` from Facebook's [AsyncDisplayKit](http://asyncdisplaykit.org/). This method works well for that purpose and I'm sure has other…	eanagel	2015-02-24 04:08:09
124	2015-02-21 01:34:13	This is great. We were planning to start using `Facebook's AsyncDisplayKit` ourselves. Will review soon. Thanks!	dzenbot	2015-02-24 04:08:09
124	2015-02-24 04:14:02	Merged, and added minor tweaks in 1ff4f06 I need to think about a way to still support this when using Interface Builder, hopefully following the same approach for UITableView & UICollectionView.	dzenbot	2015-02-24 04:08:09
124	2015-03-03 05:50:06	Looks great.	iamabhiee	2015-02-24 04:08:09
124	2015-03-03 08:04:13	Spolier: Shameless promotion here I am actually working on [a responsive messages UI library](https://github.com/nguyenhuy/AsyncMessagesViewController) based on AsyncDisplayKit and SlackTextViewController. It's very young, but since you are considering using ASDK, I hope you will get a thing or two out of it. Cheers :)	nguyenhuy	2015-02-24 04:08:09
124	2015-03-03 18:30:27	Hey @nguyenhuy, `AsyncMessagesViewController` looks amazing! You combined the best of both libraries, to build an even better one. Impressive work; very inspiring.	dzenbot	2015-02-24 04:08:09
124	2015-03-03 19:08:06	Thank you, @dzenbot :dancer:. There are still many things need to be improved. Please feel free to give feedbacks.	nguyenhuy	2015-02-24 04:08:09
124	2015-03-04 02:32:48	Nice job, @nguyenhuy! Love what you've done with AsyncDisplayKit + SLKTextViewController! Very cools stuff - I' glad you're tackling it!	eanagel	2015-02-24 04:08:09
124	2015-03-04 07:44:53	Thanks @eanagel, it wouldn't be possible without your pull request though :+1:	nguyenhuy	2015-02-24 04:08:09
123	2015-02-13 23:56:37	This fixes an issue where the input bar was misaligned when presented in a tab bar controller. Great component by the way!	Adlai-Holler	2015-03-11 04:30:06
123	2015-03-04 18:37:49	@adly-holler can you please checkout the latest in master, and tell me if that fixes your issue?	dzenbot	2015-03-11 04:30:06
122	2015-02-12 23:01:39	Slightly related to #54, when using an image instead of text for the right button, it skews the image because the width is based on the title text. Would you be open to a patch that checks for the presence of an image, and uses the image width instead of the text?	ajsharp	2015-09-11 16:12:16
122	2015-03-04 11:39:26	Definetly. Want to give it a try?	dzenbot	2015-09-11 16:12:16
122	2015-08-10 06:49:14	Can you please merge that to the master branch? I would really want that ability to be presented in your library:)	zigdanis	2015-09-11 16:12:16
121	2015-02-11 14:39:56	When I know that a certain instance of SlackTextViewController will be used to write longer pieces of text (news posts rather then chat messages) it would be nice to have the textview start off with a bigger version. That looks more inviting then the one single line. How can I make this work, or would it require changes in SlackTextViewController?	kevinrenskers	2015-03-11 04:27:49
121	2015-02-24 04:31:37	The `numberOfLines` is a dynamic value calculated with `self.contentSize.height/self.font.lineHeight`. Although, it you have a look at `slk_minimumInputbarHeight`, you could achieve what you're looking for by returning a higher number. This is a private method tho, so you'll need to fork and extend, and probably fix a few layout issues that will come along (ie: the counter doesn't show up when th…	dzenbot	2015-03-11 04:27:49
121	2015-03-04 10:10:42	Alright, can I make a feature request so this would be more natively supported? :)	kevinrenskers	2015-03-11 04:27:49
121	2015-03-11 04:27:49	This feature is more of a specific requirement, which makes it not generic enough to be supported natively. I would recommend you to try what I suggested, but beware of rare bugs since things might get a bit messy!	dzenbot	2015-03-11 04:27:49
120	2015-02-10 10:05:04	I (and also Saurman) noticed that TextView calculations were incorrect when a NSTextAttachment was inserted into the attributed string. I took a look at Saurman's code he pasted and used that and also some of my own to add a clean implementation of pasting a photo. I also added adding photos from camera and library using the left button, but left it out for this PR since it was a bit overkill. Th…	KattMingMing	2015-05-28 22:48:38
120	2015-02-10 10:07:59	This is great! Will have a look into this real soon. Thanks!	dzenbot	2015-05-28 22:48:38
120	2015-02-10 15:55:32	No problem! Great library and I hope this is helpful :)	KattMingMing	2015-05-28 22:48:38
119	2015-02-01 13:02:07	1) fixed not building storyboard related target This target has failed to build, some files was removed from it 2) transformation support In auto layout environment (specifically on iOS 7) application cannot handle layer transformations correctly for a view that is backed up by constraints. The workaround is having separate container view that aligns inner views using desired constraints. In this…	Saurman	2015-02-01 17:10:10
119	2015-02-01 17:10:10	Thanks for the heads-up about the broken storyboard example. I've fixed that recently, but I didn't push it yet because tab bar usage wasn't working either. Still need to fix that. About the left transformation support: I think it's a good idea, but it is more of an edge case and it isn't generic enough to be merged. Thanks anyway for the contribution!	dzenbot	2015-02-01 17:10:10
118	2015-02-01 10:19:06	I have following flow. Message-like screen (see example), push transition. Upon push transition i can see that inputView gets dismissed while keyboard stays there. As addition to that, UITableview gets resized and goes under the keyboard. When i then pop back to that view - keyboard is visible, input view is under it which is totally wrong. I've tried saving keyboard state in `viewWillDisappear` …	Saurman	2015-08-07 17:37:10
118	2015-02-26 21:00:09	What version are you using? Did you try with latest in master? Still happening?	dzenbot	2015-08-07 17:37:10
118	2015-07-14 12:41:36	Same here. I'm using 1.5.2 the latest version. In my case, the table view gets resized and goes under the keyboard during edge-swiping. I hope it were not goes under the keyboard and stay as it were.	morizotter	2015-08-07 17:37:10
118	2015-07-14 16:25:55	@morizotter: Can you try out with latest from master?	dzenbot	2015-08-07 17:37:10
118	2015-07-15 17:13:03	@dzenbot I tried Messenger-Storyboard Example and it worked well! I have to check my code. Thanks! <img width="480" alt="slack" src="https://cloud.githubusercontent.com/assets/536954/8704761/24c12c8a-2b60-11e5-9432-91726eab10b1.png">	morizotter	2015-08-07 17:37:10
117	2015-01-28 12:27:35	Hello, first of all, thx for a great control! Ok, so i have an app and i need to replicate image insertion as per native Messages app (inside textView). I know your control supports image pasting but it doesn't actually paste it in a text box. So i wrote own method that inserts UIImage as NSTextAttachment to a textView. It all works except height is totally wrong. Besides, it is wrong even after …	Saurman	2015-05-14 22:20:29
117	2015-01-28 16:37:07	This is very interesting! My guess is that, the line count calculation is off, because of the attachment's height, causing the rest of calculations to be wrong. Take a look at `numberOfLines` getter method, in `SLKTextView`. The library doesn't consider NSAttributedString at this moment either, so I guess there are a few things not working because of that too. Can you please point me out to your …	dzenbot	2015-05-14 22:20:29
117	2015-01-29 12:09:18	Sure, i wrote a SLKTextView category which has following method: <S_CODE_TOKEN> So it calls `setAttributedText` which u override btw. I guess thats where the measurements should take place	Saurman	2015-05-14 22:20:29
117	2015-01-29 12:35:43	I've overridden following method in my subclass of `SLKTextViewController`. This returns correct height with image attachments. Note, i am not using edit mode so it might look a bit different in case you will decide to support images while editing <S_CODE_TOKEN> Another category method <S_CODE_TOKEN>	Saurman	2015-05-14 22:20:29
116	2015-01-26 04:09:03	Ran into some issues when using this in a form sheet modal on an iPad, so I set out to address those problems, and ran into an external keyboard detection issue. Believe I solved the issue for iOS 7 and 8. They were different because iOS 8 started rotating the UIWindow coordinate system properly for us. The other big thing was not using `self.view` because it may be smaller than the screen size, …	sprynmr	2015-03-04 18:13:08
116	2015-01-26 04:33:41	Awesome work :+1:	dzenbot	2015-03-04 18:13:08
115	2015-01-23 13:06:29	Fixed documentation error.	dpgao	2015-01-25 18:50:28
114	2015-01-23 04:34:41	My app has the same problem as described in [this stack overflow question](http://stackoverflow.com/questions/22413193/dark-shadow-on-navigation-bar-during-segue-transition-after-upgrading-to-xcode-5). There is temporarily a dark shadow on the navigation bar during the segue. However, I cannot reproduce the problem elsewhere. What might be the cause for such problem?	dpgao	2015-01-23 12:57:59
114	2015-01-23 04:40:12	Which version of this library are you using? Try installing the latest from master, and let me know.	dzenbot	2015-01-23 12:57:59
114	2015-01-23 04:45:26	Thanks in advance. I installed the latest version and the dark shadow is still there.	dpgao	2015-01-23 12:57:59
114	2015-01-23 04:52:53	Did you try installing the latest master? Not the latest tag version.	dzenbot	2015-01-23 12:57:59
114	2015-01-23 04:55:58	I clicked the "download zip" button on the right side of the page, and it is the latest master.	dpgao	2015-01-23 12:57:59
114	2015-01-23 05:07:45	I have the bottom bar set to be hidden when the view controller is pushed. The curious thing is that when I set it to be NOT hidden, the dark shadow stops to appear, but then the input bar will be UNDER the tab bar.	dpgao	2015-01-23 12:57:59
114	2015-01-23 12:57:00	This was actually already answered in #39. I have to change the background color of UIWindow to white in AppDelegate. <S_CODE_TOKEN>	dpgao	2015-01-23 12:57:59
113	2015-01-23 03:34:22	<S_CODE_TOKEN> so, in file `SLKTextView.m` line 451 insert function <S_CODE_TOKEN>	khan-lau	2015-03-04 11:42:00
113	2015-01-23 03:36:22	test env iOS 8.1 iPhone5	khan-lau	2015-03-04 11:42:00
113	2015-01-23 03:52:38	What do you mean by "invalid"?	dzenbot	2015-03-04 11:42:00
113	2015-03-04 11:42:00	This has now been removed. It was causing too many edge case issues regarding text deletion.	dzenbot	2015-03-04 11:42:00
112	2015-01-23 02:24:12	Hi @dzenbot I found that when I dynamicly change the placeholder for SLKTextView, the size for the placeholderLabel remain still. For example, I set "匿名评论" as the placeholder in viewDidLoad, but when I click a table cell, the placeholder would be changed to "回复威震天". Then the textLabel would not be large enough to contain the five characters, since there are only four at first. ![image](https://cl…	WenchaoD	2015-01-23 03:52:54
112	2015-01-23 03:53:27	Calling `setNeedsLayout` is better, and fixes your issue. Thanks for reporting ;)	dzenbot	2015-01-23 03:52:54
111	2015-01-22 19:31:23	Sorry if opening an issue isn't the right thing to do here, wasn't sure how else to ask a question. What are the reasons to prefer `UICollectionView` over `UITableView`? It seems like you're trying to move towards `UICollectionView`. Is it just for the possibility of having a non-vertical-message-list layout?	chug2k	2015-01-22 20:19:09
111	2015-01-22 20:19:09	The reason behind `UICollectionView` support is mainly to replace, someday soon, the hacky `inverted` mode when using `UITableView` to show messages from the bottom to the top. There is a branch called `swift-example` with a custom `UICollectionViewLayout` trying to achieve this this, but it's still rusty and far from being ready to merge into master. As for now, the best option is still using `U…	dzenbot	2015-01-22 20:19:09
111	2015-01-22 20:21:33	thanks! i did see that inverted thing (and discussion about it in HN). thanks again for answering my question!	chug2k	2015-01-22 20:19:09
110	2015-01-22 17:17:10	The documentation states that `acceptAutoCompletionWithString:` > "...replaces the detected key and word with a new string." I'm not seeing this behavior, and when I call this method, my prefix key remains. For instance, when I type "**@kev**", and select _Kevin_ in the `autoCompletionView`, the result in my text view is: "**@Kevin**. I would expect to see just **"Kevin"**. Interestingly, if I lo…	KevinVitale	2015-01-23 03:52:54
110	2015-01-22 20:26:43	Yes, sorry about that, the documentation is outdated! The current implementation only replaces the detected word, not the symbol. I think it makes sense to have something like this instead: `- (void)acceptAutoCompletionWithString:(NSString *)string keepPrefix:(BOOL)keepPrefix` So the preservation of the prefix is optional.	dzenbot	2015-01-23 03:52:54
110	2015-01-23 03:54:39	This honors the outdated documentation. I've added support for prefixes longer than 1 letter too. Thanks for the heads-up!	dzenbot	2015-01-23 03:52:54
110	2015-01-23 04:40:55	Wow. Thanks so much! Really appreciated.	KevinVitale	2015-01-23 03:52:54
109	2015-01-22 13:21:00	In solving for #107	dpgao	2015-01-22 13:29:44
109	2015-01-22 14:35:40	Thanks a lot for this! I have inspired from your idea, but with a different approach, using more dynamic values instead. Everything is working great now regarding that issue, plus it solves showing content below the translucent bars too :+1:	dzenbot	2015-01-22 13:29:44
108	2015-01-21 16:00:53	fix placeholder-not-hidden problem while textInputBar.autoHideRightButton = false	WenchaoD	2015-01-21 16:02:17
108	2015-01-21 16:02:28	:+1:	dzenbot	2015-01-21 16:02:17
107	2015-01-21 12:21:20	I subclassed SlackTextViewController to create my own UITableView, but found that the table view was not extended under the top navigation bar. The user interface inspector in Xcode also confirms this. ![screen shot 2015-01-21 at 8 19 25 pm](https://cloud.githubusercontent.com/assets/9143914/5836052/d8d5420a-a1aa-11e4-86ab-b6d98f10d41c.png) I wonder how I can make the UITableView's edges extend u…	dpgao	2015-01-22 14:34:01
106	2015-01-21 12:00:21	When the inverted is false and the content is shorter than the height of the screen, the scroll offset is set so that it aligns with the bottom, leaving empty space on the top. Whilst this is desired behaviour on an inverted view, where content should start at the bottom, this seems undesired otherwise.	krzd	2015-01-22 14:34:01
105	2015-01-21 07:02:54	There is another problem when I set autoHideRightButton = false in swift-example after issue #103 ![image](https://cloud.githubusercontent.com/assets/5186464/5832191/ea1d1a3a-a17b-11e4-8df3-89bf2d10a2e2.png) ![image](https://cloud.githubusercontent.com/assets/5186464/5832192/ea54adf6-a17b-11e4-9651-51268ce15b9d.png)	WenchaoD	2015-01-21 16:03:25
105	2015-01-21 16:02:42	A new clean PR #108	WenchaoD	2015-01-21 16:03:25
105	2015-01-21 16:03:25	Great. Thanks!	dzenbot	2015-01-21 16:03:25
104	2015-01-21 06:57:10	Fix placeholder-not-hidden problem when the textInputBar.autoHideRightButton = false	WenchaoD	2015-01-21 07:07:13
104	2015-01-21 07:07:13	I can't merge this PR. It contains too many changes, including another branch merged in. Please submit a new clean PR, including only the fix. Thanks!	dzenbot	2015-01-21 07:07:13
103	2015-01-21 04:56:24	The issue regarding bad rendering when using unicode characters (such as Chinese, Japanese, etc.) was caused by bad usage of `drawRect:`. Now, the `SLKTextView`'s placeholder layout is being configured in `layoutSubviews`.	dzenbot	2015-01-21 04:56:38
102	2015-01-21 00:30:58	Change the placeholder rendering method from using an extra label to drawing a attributed text in drawRect	WenchaoD	2015-01-21 04:56:39
102	2015-01-21 02:21:45	Thanks! I'll take a look soon.	dzenbot	2015-01-21 04:56:39
102	2015-01-21 04:33:07	In fact, only drawing an attributed string in drawRect is not good. The reason why it's important to keep the extra UILabel is because the textView is animated (most of the time), and simply drawing the placeholder removes the animation capacity of the placeholder. This causes the placeholder to shrink or to extend, animatedly. I have tested the latest from master, using the sample project. Setti…	dzenbot	2015-01-21 04:56:39
102	2015-01-21 04:36:08	Sorry, I just realized it works under iOS7, but not iOS8. Weird.	dzenbot	2015-01-21 04:56:39
102	2015-01-21 04:57:01	I've tested it in iphone5 simulator 8.1, I commented the code in the swift sample project, and it seems fine too. I haven't thought about the animation problem	WenchaoD	2015-01-21 04:56:39
102	2015-01-21 04:57:20	Problem solved. Take a look at #103 Thanks for the help!	dzenbot	2015-01-21 04:56:39
101	2015-01-20 16:06:29	Hi, there I found that the placeholder for the SLKTextView instance can not be shown exactly, such as "匿名评论", there are just some black imprinting.This is the SlackTextViewController swipe example.I just change the "message" placeholder to "匿名评论", which caused this problem ![image](https://cloud.githubusercontent.com/assets/5186464/5820634/2fad078e-a101-11e4-8405-579552307c8c.png)	WenchaoD	2015-01-21 04:56:39
101	2015-01-20 16:25:25	Similar than #48 Try changing the font.	dzenbot	2015-01-21 04:56:39
101	2015-01-20 16:36:38	OK, change font fix the problem. I also have a test that removing all placeholderLabel instance and all instances relative to it, and make SLKTextView extends SAMTextView (https://github.com/soffes/SAMTextView). It also could work fine without changing the font. U think there is any problem rendering placeholder like SAMTextView?	WenchaoD	2015-01-21 04:56:39
101	2015-01-20 17:25:28	Using NSAttributedString is not so convenient when you only need to change the text and color in this case. Since others are already using `SLKTextView`'s placeholder in their implementation without any problems, I would leave the public header as is (only exposing `NSString *placeholder` and `UIColor *placeholderColor` ); but would change some things internally using NSAttributedString, like `SA…	dzenbot	2015-01-21 04:56:39
101	2015-01-20 22:52:23	I'll give it a shot today	WenchaoD	2015-01-21 04:56:39
101	2015-01-21 02:21:07	done https://github.com/slackhq/SlackTextViewController/pull/102	WenchaoD	2015-01-21 04:56:39
100	2015-01-19 11:08:25	i think problem in UITextInputTraits private function that you override (keyboardInputShouldDelete - not safe)	populius	2015-01-20 04:42:55
100	2015-01-20 04:45:29	You were right: calling `keyboardInputShouldDelete:` was intercepting the delegate method. Thank you for reporting. This is indeed a private method, necessary to be able to reliably detect when the backspace is hit. I will know if this is safe soon.	dzenbot	2015-01-20 04:42:55
99	2015-01-19 09:17:48	My container view controller use case was broken from v1.4.1. This fixes the use case, but might break other cases. Please review it. :pray:	ikesyo	2015-03-17 06:54:41
99	2015-01-22 14:37:13	Will have a look soon. Sorry for the delay!	dzenbot	2015-03-17 06:54:41
99	2015-01-22 14:38:32	Although, simply using `window.bounds` wouldn't solve the issue regarding iOS7, where the coordinate system does not update when rotating the device...	dzenbot	2015-03-17 06:54:41
99	2015-01-26 04:09:55	I believe I will be fixing this shortly with my iPad modal fix.	sprynmr	2015-03-17 06:54:41
99	2015-03-04 18:37:33	@ikesyo can you please checkout the latest in master, and tell me if that fixes your issue?	dzenbot	2015-03-17 06:54:41
99	2015-03-06 06:11:48	@dzenbot @sprynmr I confirmed the behavior with its latest release (v1.5), but it is still broken for our use case. 1st image: Keyboard is hidden, and the area inside the red square is a container view controller. ![keyboard_is_hidden](https://cloud.githubusercontent.com/assets/909674/6520953/54c46c18-c412-11e4-875f-e76736d8738e.png) 2nd image: Keyboard is shown, but text input bar is under the k…	ikesyo	2015-03-17 06:54:41
99	2015-03-06 06:22:13	If I comment out [this line](https://github.com/slackhq/SlackTextViewController/blob/e3e5b4a13b8b9a52a499a05f3c52e447f73b8af5/Source/Classes/SLKTextViewController.m#L526), it works.	ikesyo	2015-03-17 06:54:41
99	2015-03-06 06:45:07	Additional info: I confirmed the behaviors both in iOS 7 and iOS 8.	ikesyo	2015-03-17 06:54:41
99	2015-03-06 12:58:52	I'll take a look. Bob Spryn Thumb Works On Thu, Mar 5, 2015 at 10:45 PM -0800, "Syo Ikeda" notifications@github.com wrote: Additional info: I confirmed the behaviors both in iOS 7 and iOS 8. — Reply to this email directly or view it on GitHub.	sprynmr	2015-03-17 06:54:41
98	2015-01-17 02:37:57		dzenbot	2015-01-20 04:42:55
97	2015-01-16 12:13:18	![skjermbilde 2015-01-16 kl 13 14 06](https://cloud.githubusercontent.com/assets/1769314/5775973/978d805a-9d81-11e4-8fab-4e1d9466499f.png) One of my eminent colleges found the reason for this ![image](https://cloud.githubusercontent.com/assets/1769314/5775952/4383b48e-9d81-11e4-9bf3-8fcf4c7e46e4.png) So locally, we have fixed this for now, by doing this: ![image](https://cloud.githubusercontent.c…	heumn	2015-01-16 17:14:59
97	2015-01-16 17:15:08	Thanks for reporting this! PS: That's a very nice looking UI bw	dzenbot	2015-01-16 17:14:59
97	2015-01-16 18:46:57	You are most welcome @dzenbot. You guys are awesome. Not only is Slack a stellar app (every damn company I work with use it and love it), this controller is also a gem. Thank you so much!	heumn	2015-01-16 17:14:59
97	2015-01-16 18:50:14	Do not tell anyone, but that was a sneak peek of the Wake http://wake.io/ iOS application :)	heumn	2015-01-16 17:14:59
97	2015-01-17 02:11:48	Looks great! I love dark styles.	dzenbot	2015-01-16 17:14:59
96	2015-01-16 01:13:43	The ReadMe and examples don't cover the didPasteMediaContent method. A little bit of exposition about how to handle the dictionary, or some sample code, would help eliminate the need for trial an error.	fran-sgd	2015-01-16 05:55:15
96	2015-01-16 01:14:22	:+1: Fair point! Will add one soon.	dzenbot	2015-01-16 05:55:15
96	2015-01-16 14:40:20	Wow! Talk about fast service! 👏 Thanks, that shows how it works quite well, and certainly saves us lazy coders a bit of work!	fran-sgd	2015-01-16 05:55:15
96	2015-01-16 16:50:07	I'm glad it helps!	dzenbot	2015-01-16 05:55:15
95	2015-01-15 10:49:25	It only works with blank storyboard view controller (as in example). However I have some UI components connected with code. They become broken if using "Storyboard" init approach of SLKTextViewController.	4ndrey	2015-01-16 07:26:39
95	2015-01-15 12:37:11	Subviews and constraints of SLKTextViewController are added programatically. That is the main reason why it only needs an empty representation in Storyboards. If you need to add more subviews, you'll need to do this by code.	dzenbot	2015-01-16 07:26:39
95	2015-01-16 07:26:39	Ok, got it. Thanks!	4ndrey	2015-01-16 07:26:39
94	2015-01-14 14:46:50	When you set clearColor to uitableviewcell, adding rows causes them to blink. You can test this in the Example project: add following line to MessageViewController.m:390 <S_CODE_TOKEN>	Pacek	2015-01-14 17:23:06
94	2015-01-14 15:02:22	When you remove cell.transform "cell.transform = self.tableView.transform;", problem goes away but cells are inverted :) That sucks	Pacek	2015-01-14 17:23:06
94	2015-01-14 15:11:57	When you remove the insertRowsAtIndexPaths and use simple reloadData, it works, but it's ugly since it's not animating.	Pacek	2015-01-14 17:23:06
94	2015-01-14 15:51:58	Besides removing cell.transform, you must set `self.inverted = NO;` so the tableView isn't inverted anymore. This is done basically to show cells from the bottom. Check the documentation for more info. I'll try this out, and let you know how it goes.	dzenbot	2015-01-14 17:23:06
94	2015-01-14 16:22:49	For a moment I though this was reproducible, but then realized it just starts happening after inserting 3 rows. From that on, it blinks, not only the inserted row, but the other rows too, randomly. This seems to be a CoreGraphics bug.	dzenbot	2015-01-14 17:23:06
94	2015-01-14 16:29:49	Ok, so I tried many things to diagnose the bug, and couldn't find an obvious reason. After looking for an answer I ended up here: http://stackoverflow.com/questions/22007867/why-does-uitableviewcell-flash-on-changing-height If the height of the cell is static, the issue doesn't happen anymore. So I tried a few of the suggestions, and adding `[self.tableView reloadRowsAtIndexPaths:@[indexPath] wit…	dzenbot	2015-01-14 17:23:06
94	2015-01-15 15:54:46	Thanks a lot, it works :)	Pacek	2015-01-14 17:23:06
94	2015-03-06 10:30:10	The only problem is by updating the first row only, rows bellow are not updated (obvious). So if you do a long press on any of the newly added cell, it will always give you the latest inserted cell text to modify. I propose this solution, it wait until new inserted cell has been added to update the whole table: <S_CODE_TOKEN> Other solution might exist, like changing how gesture recognizer is add…	aessig	2015-01-14 17:23:06
94	2015-03-20 12:02:31	When the transform is done in cell -(void) layoutSubviews its solving this issue. When more than one type of cell is used in the table your solution wasn't working it was flickering when the keyboard came up and went down.	davidrevmakx	2015-01-14 17:23:06
93	2015-01-13 15:22:55	Hi there! I really like this lib, but when you bump new version to cocoapods?	andr-ggn	2015-01-14 06:16:52
93	2015-01-14 06:16:52	Done! `pod 'SlackTextViewController', '1.4.1'` [Take a look at the backlog too](https://github.com/slackhq/SlackTextViewController/releases/tag/v1.4.1)	dzenbot	2015-01-14 06:16:52
92	2015-01-13 04:57:54	Hello. I would like to run an example. At first, I ran `pod install` to set up the library. but I couldn't make it with the following error. - `SlackTextViewController (from`../../SlackTextViewController.podspec`)` required by `Podfile` - `SlackTextViewController (= 1.3.3)` required by `Podfile.lock` How can I solve the problem?	fullc0de	2015-01-14 13:37:02
92	2015-01-13 05:00:29	Are you trying to run the sample project? Or your own test project?	dzenbot	2015-01-14 13:37:02
92	2015-01-13 08:40:59	@dzenbot I went to `SlackTextViewController/Examples/Messenger` directory and ran cocoapods with `pod install`. I also didn't make my own example. Is there any step I missed?	fullc0de	2015-01-14 13:37:02
92	2015-01-13 15:18:46	You shouldn't need to run `pod install`. Pod files are versioned already. It seems the podspec file isn't located where it should. Try download the project again. If it still doesn't work, try installing the pod directly from remote, updating the pod file with `pod 'SlackTextViewController', '1.4'`	dzenbot	2015-01-14 13:37:02
92	2015-01-14 12:39:35	@dzenbot Sorry. I am too late to let you know a result. I tried to edit Podfile according to your advice and ended up making it. Thank you.	fullc0de	2015-01-14 13:37:02
92	2015-01-14 13:37:02	:+1:	dzenbot	2015-01-14 13:37:02
91	2015-01-12 03:12:46	...to enable additional customization.	newyorkpizza	2015-01-20 06:02:52
91	2015-01-16 18:50:02	I will at this very soon. Sorry for the delay.	dzenbot	2015-01-20 06:02:52
91	2015-01-20 06:03:27	Thanks a lot for this addition! ;)	dzenbot	2015-01-20 06:02:52
90	2015-01-11 12:43:08	I’m trying to use https://github.com/slackhq/SlackTextViewController/ in a RubyMotion app, my controller overrides the init method with the following to use the table version: <S_CODE_TOKEN> But as soon as the controller is pushed, the app crashes with the following, using rake debug=1: <S_CODE_TOKEN> The class SLKTypingIndicatorView at line 88 is: <S_CODE_TOKEN> Do you have any idea what it coul…	chrise86	2015-01-15 12:40:15
90	2015-01-12 16:29:39	Sorry, I wouldn't know. We don't use RubyMotion ourselves. This is not an issue while compiling natively. All those `_cmd=<unavailable>` messages are a bit scary. I wonder what they are about. Also this `self=<unavailable>` I wonder if it's a RubyMotion incompatibility. Have you found any workarounds?	dzenbot	2015-01-15 12:40:15
90	2015-01-16 18:42:34	Haven't found anything :( had to give up given my current timeframe for what I'm doing :-/	chrise86	2015-01-15 12:40:15
90	2015-02-25 10:15:58	I ran into the same issue and found that when using the sugarcube gem in your Rubymotion app there is a problem with [UILable new] pre version 3.3.1 - see also https://github.com/rubymotion/sugarcube/issues/172. Upgrading the sugarcube gem to 3.3.1 fixes this.	cbx	2015-01-15 12:40:15
90	2015-05-11 14:22:38	Hey @chrise86 could you please share some bits regarding how to start playing with such integration? I just installed the `SlackTextViewController` using motion-cocoapods, but I just can't figure out how to actually go and load the controller. Thanks!	dgilperez	2015-01-15 12:40:15
90	2015-05-13 07:03:44	@dgilperez I pretty much just took the example here and converted to RubyMotion syntax	chrise86	2015-01-15 12:40:15
90	2015-05-14 18:33:12	@chrise86 thanks! I happen to have some problem compiling / linking the library with Xcode 5.1.1, but 6.0 seems to be OK.	dgilperez	2015-01-15 12:40:15
89	2015-01-09 03:51:43	![image1](https://cloud.githubusercontent.com/assets/8051383/5675300/c102e456-9788-11e4-98cf-11e9f9066cb8.PNG) You can probably see what I'm talking about. I set the cell back ground to gray for reference, but when scrolled down there is a space between the text input and the cell. What could I do to fix this?	Steven4294	2015-09-11 16:11:44
89	2015-01-09 03:55:18	I'll be happy to help, but please share a gist of your subclass implementation.	dzenbot	2015-09-11 16:11:44
89	2015-01-09 04:03:41	<S_CODE_TOKEN>	Steven4294	2015-09-11 16:11:44
89	2015-01-09 04:06:01	That portion of code doesn't tell anything about your configuration of the `SLKTextViewController` Subclass.	dzenbot	2015-09-11 16:11:44
89	2015-01-09 04:07:53	I think this issue has to do with the fact that I'm also using another library which sets a sliding view controller as my root VC (TTScrollslider). It seems to have gotten rid of the navigation bar, and just replaced it with some other view. I feel this may be very complicated to fix, and its not an issue for the library at large, and is just a matter of finding some hack solution that suits my n…	Steven4294	2015-09-11 16:11:44
89	2015-01-09 04:16:10	Try setting this to your view controller: `self.edgesForExtendedLayout = UIRectEdgeNone`	dzenbot	2015-09-11 16:11:44
89	2015-01-09 18:53:25	@dzenbot Unfortunately that didn't work.	Steven4294	2015-09-11 16:11:44
89	2015-01-14 13:39:19	Did you manage to solve it?	dzenbot	2015-09-11 16:11:44
89	2015-01-14 18:38:54	@dzenbot No I was never able to figure it out. I tried the edgesForExtendedLayout, but that did not work	Steven4294	2015-09-11 16:11:44
89	2015-01-20 05:30:14	Which mode are you using for `inverted`? Is it enabled or disabled?	dzenbot	2015-09-11 16:11:44
89	2015-09-11 16:11:44	Closing this issue, since it's been a long time and since then, many things have changed. Let's re-open it if it's still an issue in `1.7`	dzenbot	2015-09-11 16:11:44
88	2015-01-06 15:45:09	When I try to run the example project, using Swift, the only thing that shows up is the input bar. When inspecting the UI there isn't a table added. Is that happening to you? If so, I'd like to help track down the issue. Know anything worth pointing out?	mcgraw	2015-01-06 16:36:48
88	2015-01-06 15:56:23	Did you try the [swift-example](https://github.com/slackhq/SlackTextViewController/tree/swift-example) branch yet? It's still incomplete. I have been wanting to continue working on it but I haven't had the time. That example basically uses UICollectionView to display cells from the bottom to the top, using a _yet-not-finished_ custom UICollectionViewLayout. Give it a test run please, and let me k…	dzenbot	2015-01-06 16:36:48
88	2015-01-06 16:15:17	Right on. I didn't see that! Tried it out and ran into the issue that I had with the collection view in my project (just using a basic flow layout). For some reason it doesn't get initialized so we crash out in viewDidLoad. It's not immediately clear where in the the path it is failing. Comment out those two lines in viewDidLoad and there is an interesting situation when it all loads (2 table vie…	mcgraw	2015-01-06 16:36:48
88	2015-01-06 16:33:01	There was a bug, when using storyboards and initializing the library with a UICollectionView. It's now fixed in https://github.com/slackhq/SlackTextViewController/commit/d468ef6 Pushing this now to the `swift-example` branch too, so you can keep going ;)	dzenbot	2015-01-06 16:36:48
88	2015-01-06 16:36:48	Now everything works fine, for the swift example	dzenbot	2015-01-06 16:36:48
88	2015-01-06 16:37:42	Excellent!	mcgraw	2015-01-06 16:36:48
87	2015-01-05 23:59:42	Hi there. I encountered a problem that reproduces in the Messenger.xcodeproj sample project and the Slack app (as well as my own app). The repro steps are: 1. Launch the Messenger.xcodeproj project in the iPhone 6 / iOS 8.1 simulator 2. Add some text and create a couple messages 3. Touch the message bar to display the keyboard 4. Touch and pan within the scroll view to initiate a pan-to-dismiss g…	newyorkpizza	2015-01-12 17:27:20
87	2015-01-12 04:25:52	@dzenbot Do you have any thoughts on what might be causing the abrupt movement of the content?	newyorkpizza	2015-01-12 17:27:20
87	2015-01-12 17:26:25	What is happening: - when dragging the scrollView and reaching the translucent accessoryView (aka `emptyInputAccessoryView`), a notification is fired at every change of the keyboard frame. - that notification is handled with `didChangeKeyboardFrame:` method. In there, the keyboard and scrollView height constraints constant are updated. - at the same time, we keep the latest offset of the scrollVi…	dzenbot	2015-01-12 17:27:20
87	2015-01-23 00:14:20	@dzenbot Thanks, that did the trick!	newyorkpizza	2015-01-12 17:27:20
86	2014-12-29 15:12:26	I am trying to add custom section headers to tableView My class <S_CODE_TOKEN> <S_CODE_TOKEN> <S_CODE_TOKEN> As a result tableView:viewForHeaderInSection: never get called. Do you have any ideas why it can happen?	andreyslyusar	2015-01-09 09:32:26
86	2015-01-05 15:41:42	I tried it with the sample project, and `viewForHeaderInSection:` is successfully called. Probably best to share a gist of all your implementation to see what's wrong. Are you using `inverted = true`?	dzenbot	2015-01-09 09:32:26
86	2015-01-09 09:32:26	Ignacio, thanks a lot for your time. It was my mistake in resetting delegate method by other controller.	andreyslyusar	2015-01-09 09:32:26
85	2014-12-25 18:11:08	when i clicking the send button it's showing the last but one cell when content size is greater. this occurs only when inverted is disabled. i tried to find the issue but, i didn't get.. here is my working sample code: https://www.dropbox.com/sh/nzujd8ffojasvm7/AAATa5bSoazbyLyfkRXG2FWTa?dl=0 please have a look and suggest if i did something wrong.	srikanthraju	2015-01-08 17:53:04
85	2014-12-29 15:35:39	Ok, will have a look soon.	dzenbot	2015-01-08 17:53:04
85	2015-01-06 15:28:12	Heads up @srikanthraju, it appears that link is no longer valid.	mcgraw	2015-01-08 17:53:04
85	2015-01-08 15:51:56	Thanks David for responding. I found an alternate for that. On Tue, Jan 6, 2015 at 8:58 PM, David McGraw notifications@github.com wrote: > Heads up @srikanthraju https://github.com/srikanthraju, it appears that > link is no longer valid. > > — > Reply to this email directly or view it on GitHub > https://github.com/slackhq/SlackTextViewController/issues/85#issuecomment-68879510 > . ## Regards, Sr…	srikanthraju	2015-01-08 17:53:04
85	2015-01-08 15:55:35	How did you solve it?	dzenbot	2015-01-08 17:53:04
85	2015-01-08 16:03:18	i added a tableview instance method, - (void)scrollToRowAtIndexPath:(NSIndexPath *)indexPath atScrollPosition:(UITableViewScrollPosition)scrollPosition animated:(BOOL )animated; in send action. On Thu, Jan 8, 2015 at 9:25 PM, Ignacio Romero Z. notifications@github.com wrote: > How did you solve it? > > — > Reply to this email directly or view it on GitHub > https://github.com/slackhq/SlackTextVie…	srikanthraju	2015-01-08 17:53:04
85	2015-01-08 17:53:04	:+1: Although the scrolling behavior should be handled internally, in `SLKTextViewController`, but using `setContentOffset:animated:` doesn't work as smoothly as `scrollToRowAtIndexPath: atScrollPosition: animated`.	dzenbot	2015-01-08 17:53:04
84	2014-12-25 12:36:48	If it is working with UITableView and UICollectionView, Can anyone tell me how to use directly with UIScrollView?	iamabhiee	2014-12-25 17:37:57
84	2014-12-25 17:37:50	UIScrollView is not supported, sorry.	dzenbot	2014-12-25 17:37:57
83	2014-12-24 07:08:21	@dzenbot	0oneo	2014-12-24 13:35:30
83	2014-12-24 07:09:57	and How you maintain such a big viewcontroller like SLKTextViewController.m, or don't you think a file which has a number of lines more than 1000 is a problem????	0oneo	2014-12-24 13:35:30
[truncated: 334 more rows]
