# Supplementary material for: Status, identity, and language: A study of issue discussions in GitHub
Source: PLoS One. 2019 Jun 14;14(6):e0215059. doi: 10.1371/journal.pone.0215059 (PMC6568400; doi:10.1371/journal.pone.0215059)
Supplement: S2 Data — (ZIP) [file pone.0215059.s003.zip › sample_46_projs_issues/slackhq_SlackTextViewController/issue_comments_mentioned_committer_NOCODE_FULLBODY.csv]

issue_num	datetime	body	login	mention_login
586	2017-03-20 23:38:17	@dzenbot yeah, I just noticed that another PR was opened with the same changes :)	aaronbrethorst	dzenbot
576	2017-03-04 02:53:39	@dzenbot Could not find anything related to that. Could you please point more specifically? scrollView == autoCompletionView this? Perfect! Thank you sir!!! Your super fast response is greatly appreciated! Cheers!	yarodevuci	dzenbot
573	2017-02-24 11:06:45	@bingjiang @dzenbot Yes I can confirm that deinit is not called. Any solution to this?? Why thread is closed??	yarodevuci	dzenbot
573	2017-03-01 06:44:50	@dzenbot Found the issue. Thank you	yarodevuci	dzenbot
572	2017-03-01 06:43:51	@dzenbot But it is possible to modify private file to change it ?	yarodevuci	dzenbot
572	2017-03-01 06:54:41	It's ok, I can modify the API. ` _autoCompletionHairline.tintColor = [UIColor redColor]; `did not helped @dzenbot _autoCompletionHairline.backgroundColor = [UIColor redColor]; did the trick!! Thanks!	yarodevuci	dzenbot
571	2017-02-17 08:09:19	@dzenbot thanks, I never used this type of keyboard..lol	jaskiratSeraphic	dzenbot
567	2017-03-01 06:59:53	Closing this for now, since @NinoScript found a workaround 💪	dzenbot	NinoScript
553	2016-12-01 13:29:01	Thanks for the response @dzenbot but if I add any other view via constraints, the constraints are somehow not activated. I have a custom title view for example, that I'm adding it and pinning it with layout constraints (same with a gradient view that comes below it): The views (in the storyboard both have 384 width): ![screenshot 2016-12-01 15 19 51](https://cloud.githubusercontent.com/assets/768…	danipralea	dzenbot
553	2016-12-14 00:27:28	any ideas @dzenbot ?	danipralea	dzenbot
536	2017-03-07 07:48:55	@dzenbot @enstulen @je7db Same thing happens with UI Label text ... No ideas so far?	yarodevuci	dzenbot
531	2017-03-10 19:51:29	I second that @NinoScript	dzenbot	NinoScript
527	2016-10-18 17:17:36	@dzenbot: Yes, I agree. I think a subclass of SLKTextView should be able to do the work. @arvindhsukumar: So a prototype work that I did required some customization of the input text view. I was able to achieve what you wanted to do by subclassing SLKTextView and swap with custom NSTextStorage/LayoutManager without any issue.	jackywu07	dzenbot
527	2016-10-19 11:36:09	Alright, thanks @jackywu07 @dzenbot	arvindhsukumar	jackywu07
527	2016-10-19 11:36:09	Alright, thanks @jackywu07 @dzenbot	arvindhsukumar	dzenbot
522	2016-10-03 23:30:01	👍 Looks great. Thanks for doing this @cyhsutw!	dzenbot	cyhsutw
522	2016-10-03 23:34:43	Thanks @dzenbot!	cyhsutw	dzenbot
520	2017-01-17 12:39:31	@dzenbot we switched to latest iOS SDK/XCode. issue gone.	rajdev	dzenbot
515	2016-10-17 05:10:05	@jderes @dzenbot I solved added the next lines on your viewWilAppear [self setAutomaticallyAdjustsScrollViewInsets:NO]; [[self tableView] setContentInset:UIEdgeInsetsZero];	cbedoy	dzenbot
507	2017-01-24 19:00:49	@dzenbot Do we have an ETA on this bug fix?	arjunkrsna	dzenbot
507	2017-01-25 16:21:24	@dzenbot I just did a quick test and also wasn't able to reproduce this anymore using iOS 10. Thanks	RonnyFenrich	dzenbot
505	2016-08-26 14:16:03	Thanks @jedmund. Please complete the checklist and sign the CLA.	dzenbot	jedmund
505	2016-08-27 04:04:58	Done and done @dzenbot. Is the Travis CI build something I should worry about? Thanks!	jedmund	dzenbot
505	2016-08-27 23:32:11	Looks good! Nice catch @TosinAF @jedmund: The Travis CI is borken. I need to fix that thing (once more).	dzenbot	jedmund
495	2016-11-29 15:32:26	@bradya @dzenbot What's the status of this behavior for iOS 9/10? Did you guys just give up on this or is something else in the works?	firedrake93	bradya
495	2016-11-29 15:32:26	@bradya @dzenbot What's the status of this behavior for iOS 9/10? Did you guys just give up on this or is something else in the works?	firedrake93	dzenbot
493	2016-07-18 19:31:40	This is great @giginet, although we need you to complete the [Contributor License Agreement (CLA)](https://docs.google.com/a/slack-corp.com/forms/d/1q_w8rlJG_x_xJOoSUMNl7R35rkpA7N6pUkKhfHHMD9c/viewform) before I can merge this PR.	dzenbot	giginet
488	2016-07-18 19:12:24	@dzenbot it is battle tested with your super awesome QA :)	yury	dzenbot
488	2016-07-19 21:05:09	@yury: This PR looks good. Before merging, could you please complete the [Contributor License Agreement (CLA)](https://docs.google.com/a/slack-corp.com/forms/d/1q_w8rlJG_x_xJOoSUMNl7R35rkpA7N6pUkKhfHHMD9c/viewform)?	dzenbot	yury
488	2016-07-20 13:12:02	@dzenbot done	yury	dzenbot
487	2016-07-06 09:57:59	@dzenbot Yes, I can confirm that it also happens in the sample project (in the Messenger-Swift). I added a new empty viewcontroller and the same code I sent in the Issue and I get the same result, Did Hide is not called.	madelman	dzenbot
484	2017-03-03 14:21:49	@dzenbot What library is that?	yarodevuci	dzenbot
471	2016-06-01 15:32:52	@dzenbot exactly. This works just fine in a regular UITableViewController, but for some reason doesn't in SLKTextViewController. As I mentioned in the last comment, I was able to work around it by just adding the longpress to the cell, but it was a point of confusion. It's totally possible that I might have overlooked some concept that I was not aware of here though, so the question whether that …	keyboardsamurai	dzenbot
470	2016-06-09 03:47:26	Looks good! Thanks @mtackes	dzenbot	mtackes
468	2016-05-30 03:16:27	Hi @dzenbot Thanks for the reply. Attached the really simple sample project. [SlackTextViewControllerTest.zip](https://github.com/slackhq/SlackTextViewController/files/288759/SlackTextViewControllerTest.zip)	powerqian	dzenbot
460	2016-09-20 12:45:01	@dzenbot , @Axort : Huge thanks guys 👍	pmapma1	dzenbot
445	2016-04-27 11:51:05	hey @dzenbot ,so is #438 released yet? If not when will it be released?	allenx	dzenbot
438	2016-04-17 13:54:25	@dzenbot it occurs if you _don't_ call `registerPrefixesForAutoCompletion` at all though, so it's a problem.	sjrmanning	dzenbot
437	2016-04-14 16:23:54	This fixes it for me–thanks @dzenbot	joshfreemanIO	dzenbot
426	2016-07-19 19:41:02	@dzenbot Hello, Is there any good news from Android team? We highly appreciate your help on this. Thanks.	Joisar	dzenbot
416	2016-03-23 09:41:06	@dzenbot Thank you! :smile:	cyhsutw	dzenbot
415	2016-04-16 06:20:48	@dzenbot I finally got it to build, and congrats! The issue is gone for me! The gif above was very reproducible, and I cannot reproduce it now. THANKS!	elmateo487	dzenbot
415	2016-04-20 05:12:56	@dzenbot confirmed looks good for me!	mbalex99	dzenbot
387	2016-02-11 15:25:01	@dzenbot good catch :smile:	ReadmeCritic	dzenbot
384	2016-02-09 18:38:50	@dzenbot Cool! I have an issue currently with auto complete where the auto complete is partially hidden by the text box because of the current handling of this issue. When will this change be merged and released? Note that the reason for my issue is because the image is actually within the section header, so the current autocomplete is only in the table view below. ![img_4265](https://cloud.githu…	abc2mit	dzenbot
384	2016-02-09 18:53:10	@dzenbot I take that back, it looks like it has nothing to do with the header section, but having to do with the anchor position of the auto complete table, which seems to be tied to the bottom of the view (which is at the top of the keyboard) and not to the text box. Your demo video seems to show that your fix addresses this issue. ![img_4266](https://cloud.githubusercontent.com/assets/4510849/1…	abc2mit	dzenbot
381	2016-02-06 13:53:51	@dzenbot yes exactly	novinfard	dzenbot
364	2016-01-23 22:38:56	@dzenbot when I call override func tableView(tableView: UITableView, numberOfRowsInSection section: Int) -> Int { return self.searchResult.count } that causes it to crash with the error fatal error: unexpectedly found nil while unwrapping an Optional value (lldb)	myflokk	dzenbot
364	2016-01-28 17:14:08	@dzenbot hey is there anyone that you know could help with this issue for Swift or any update on what could be causing this. I know you're busy and I don't mean to bug you but I REALLY need to find this solution and I've not been able to solve it myself.	myflokk	dzenbot
361	2016-12-12 10:26:02	@dzenbot Can we go back to `UIScrollViewKeyboardDismissMode` at this point? I think the jarring animation only appears in the simulator right? I've never seen the gaps on my phone. (And we clearly can't find any better solution for iOS10 at least)	zhubofei	dzenbot
358	2016-01-13 22:03:29	Good catch @sibljon (or the Analyzer) 😅	dzenbot	sibljon
355	2016-01-15 00:30:18	@dzenbot how do you think the other people (FB, Insta etc.) do it?	rounak	dzenbot
355	2016-03-16 16:57:08	@dzenbot Not quite sure what the issue is. I'm currently using this technique in production with no issues on iOS9. I just tested and verified (iOS 9.2.1) that `willMoveToSuperview` get's called and sets the observer, and as I'm pulling the keyboard down `observeValueForKeyPath` is called. the one thing I noticed is that only `center` is called, and not `frame`	aryaxt	dzenbot
355	2016-03-16 17:22:30	@dzenbot :+1: FYI: my input bar is not set as an accessoryView, it's added as a view of the controller. The accessoryView is `TextInputAccessoryView` which is just a hidden view is only used for tracking the movement of the keyboard	aryaxt	dzenbot
355	2016-04-13 17:45:27	@dzenbot Man I feel your pain here haha. Did you every try using the accessoryView and overriding addConstraint: to capture and modify the height constraint? If so any issues? I'm using the auto-created height constraint to update the height of the accessoryView to allow for the interactive dismiss to still work. Since that internal constraint is not animatable, I animate the content to the new h…	ashare80	dzenbot
355	2016-04-27 16:56:00	@dzenbot thanks for this solution! Will it be merged in nearest release? When should we expect this fix in master? Thanks!	AYastrebov	dzenbot
349	2016-01-11 08:31:14	Sorry about this. It was caused when introducing the new text view delegate of type `<SLKTextViewDelegate,UITextViewDelegate>`. Strangely enough, `textView: shouldChangeTextInRange:replacementText:` still worked but not the other callbacks. Instead of overriding the delegate setter like @cyhsutw did in his comment, it's simpler to use `@dynamic` for the `delegate` property, so we let super implem…	dzenbot	cyhsutw
349	2016-01-12 01:33:05	Thank you very much @dzenbot :+1: It works great after changing `@synthesize delegate = _delegate;` to `@dynamic delegate;`!	cyhsutw	dzenbot
340	2016-01-05 21:26:54	@dzenbot Yes, I can confirm it Works now. Thank you.	LHIOUI	dzenbot
340	2016-02-19 07:57:08	@dzenbot It's not support `hidesBottomBarWhenPushed`, many apps hide bottom bar on chat pages or comments. Now, it's impossible.	azhdari	dzenbot
323	2015-12-10 01:58:15	@dzenbot The send button was being misaligned because of this for some reason when I touch and hold the left button. This fix fixes that	rounak	dzenbot
321	2015-12-23 17:47:30	Hi @dzenbot, I probably won't get a chance to look at this again until the new year. It's entirely possible, however, that there are some other libraries and/or views that are causing conflicts with the SlackTextViewController. I find setting the tableViewHeader property and adding a UIRefreshControl can cause some strange behaviour in tables. If I get a chance I'll try to reproduce with more inf…	tylerjames	dzenbot
316	2015-11-30 22:14:16	@dzenbot Thanks for linking me to that repo! He made it work but it's not exactly first-class support, since you have to `override var tableView: UITableView { return scrollView as! UITableView }` and if we add any more table view integration in the future, this solution will miss out on that.	Adlai-Holler	dzenbot
314	2015-12-02 11:25:31	@dzenbot 1.7.2, looks like I'm up to date according to the podspec	tibo	dzenbot
311	2015-11-25 06:25:42	@dzenbot that's what I had to begin with. no joy.	markst	dzenbot
311	2015-11-25 06:33:37	@dzenbot can't I'm afraid. But could have something to do with backing my table view with a `NSFetchedResultsController`	markst	dzenbot
311	2015-11-25 06:37:47	@dzenbot ah; this seems to be to do with using a custom navigation controller transition animator. `<UIViewControllerAnimatedTransitioning>`	markst	dzenbot
310	2015-11-25 06:12:33	@dzenbot yeah it means I have 64pt's more space at the top of the scroll.	markst	dzenbot
294	2015-11-02 02:09:20	@dzenbot any chance you can also create a new tagged release? Carthage takes the latest one and so far it's `Checking out SlackTextViewController at "v1.7.1"`, not pulling in my changes unless I explicitly specify the commit hash	AndrewSB	dzenbot
293	2015-10-22 20:53:34	I would, @dzenbot, but there is no crash, meaning no backtrace	danipralea	dzenbot
286	2015-10-21 20:00:16	@dzenbot Yep, I ended up just bringing over the objective-c classes from the sample project and was able to import them in the bridge-header. Thanks for your work on this, pretty awesome project! :)	blangslet	dzenbot
286	2015-10-21 20:05:16	@dzenbot definitely will do! Going to use this in a night/weekend project, hopefully integrating media sharing won't be too difficult. I'm also considering trying to implement conversation threading, but that's a whole different ballgame. I'll send in PRs for any fun things that come out of the experimentation. 💁	blangslet	dzenbot
283	2015-11-30 00:43:25	@dzenbot is text caching optional? for now I'm overriding `- (void)slk_cacheTextToDisk:(NSString *)text` to do nothing. We use `SlackTextViewController` for multiple screens & don't wish to use this feature.	markst	dzenbot
281	2015-10-15 07:02:04	@dzenbot Yeap, i recently updated to 0.39 and with over 20 pods in my project, only SlackTextViewController had missing headers. So, i guess that cocoapods installation is fine, but you may have to fix something :) BTW I updated to 0.39 from the previous stable version (0.38.something) if that matters. I never try betas.	magnett	dzenbot
281	2015-10-16 07:36:41	@dzenbot Yes, thanks. That solves it for me :-)	knutigro	dzenbot
250	2015-09-02 13:09:21	@dzenbot thanks for your response. I have subclassed the SLKTextViewController. But then the viewcontroller does not display what I have in the storyboard. I guess the best practice for me is just to write code to configure my viewcontroller? Thanks!	hongseung92	dzenbot
250	2015-09-02 14:24:33	@dzenbot is the sample project available in Swift?	hongseung92	dzenbot
250	2015-09-02 14:26:16	@dzenbot the storyboard sample is only in Objective-C. :'(	hongseung92	dzenbot
244	2015-08-29 14:44:35	i think that wuold be a good improvement, btw i really like your libraries on github @dzenbot , thanks for sharing!	dreampowder	dzenbot
244	2015-11-16 22:20:51	@dzenbot I've use it on my swift file that holds the tableview and nothing happens. :(	eddwinpaz	dzenbot
243	2015-08-25 16:31:11	I've been recently working on a new feature, related to the empty `inputAccessoryView` for panning gesture enhancements. Would you please [install this branch](https://github.com/slackhq/SlackTextViewController/pull/241) @fluidsonic and let me know if it's still an issue for you? I haven't been able to repro 😕	dzenbot	fluidsonic
243	2015-08-25 17:08:02	@dzenbot that branch works fine - the input bar is visible again :) Keyboard panning also works, although it's a bit buggy when you scroll the keyboard all the way down and then up again without lifting your finger. When the keyboard is all the way up again then finally lift the finger. Keyboard won't stay but be dismissed instead. Works fine in Messages app.	fluidsonic	dzenbot
243	2015-08-27 13:57:13	@fluidsonic you might be interested in https://github.com/slackhq/SlackTextViewController/issues/247 's quick solution for now	dzenbot	fluidsonic
239	2015-09-26 05:22:17	Hi @dzenbot , is there any particular reason you used font.familyName instead of font.fontName? Now I can not set set bold or italic font in the textview as it only picks family name.	Ataman11	dzenbot
238	2015-10-28 11:19:33	Is there any update on this, @dzenbot?	casperstorm	dzenbot
238	2016-05-25 08:26:15	@dzenbot, I still have this problem. I have reproduced it the same way @krzd mentioned: `UITabBarController *controller = [[UITabBarController alloc] init]; controller.viewControllers = @[[[UINavigationController alloc] initWithRootViewController:[MessageViewController new]]]; self.window.rootViewController = controller;` I am using the newest release `1.9.3`. I have packed a [sample project](htt…	casperstorm	dzenbot
235	2015-08-21 07:11:11	@dzenbot Sorry,my bad, IQKeyboardManager is the evil @joshbernfeld Thanks!! I would fix that ..I am new to the old project.	peiweichen	dzenbot
232	2015-08-13 13:15:13	@dzenbot It is coming when in-call status bar is on at the time of launching the app.I am using the latest library.Other then this scenario it is working fine.	vandanakanwar	dzenbot
230	2015-08-12 05:33:02	@dzenbot Thanks for the quick response, I made a comment and already pulled the changes. Would you like me to update that line of code in my branch?	aryaxt	dzenbot
230	2015-08-13 00:24:26	@dzenbot This branch is broken, the bar disappears as soon as textfield becomes first response.	aryaxt	dzenbot
230	2015-08-21 22:03:59	So far, this branch behaves great. I haven't found any apparent bugs. The one about auto-rotation seems fixed now. @aryaxt Since the issue you're experiencing isn't related to this branch, let's open it in a new issue. I haven't been able to repro so far tho.	dzenbot	aryaxt
225	2016-05-20 15:21:55	@kylehorn @dzenbot were there any PRs or commits made for this enhancement?	gooso	dzenbot
211	2015-08-02 00:03:45	@dzenbot - is there a way to see the emojis in action in the demo? I'm running Messenger-Storyboard as the demo app but do not know how to run the autocomplete for emoji system...	udaysinghcode	dzenbot
202	2015-06-24 08:54:26	@dzenbot Do you have time for a look at this?	sveinhal	dzenbot
199	2015-06-09 18:08:21	@dzenbot It's very random, doesn't happen all the time. I updated to 1.5.1 yesterday. I'll do some testing and see if I can reproduce. Thanks	aryaxt	dzenbot
199	2015-08-11 20:39:35	I commented about this one being fixed in 5 beta, crashes are going down slowly, will close this after the number is close to 0 :) @dzenbot Do you guys accept PRs? I need to be able to hide the textInputBar in certain cases, and I see that there is an issue open for it. ![screen shot 2015-08-11 at 1 36 37 pm](https://cloud.githubusercontent.com/assets/3460069/9209947/3ce29104-402e-11e5-9cf4-5d92b…	aryaxt	dzenbot
199	2015-08-11 21:01:45	We do accept PRs @aryaxt. Simply have a look at [here](https://github.com/slackhq/SlackTextViewController/pulls?q=is%3Apr+is%3Aclosed). I once attempt to implement that feature, without a great result. Looking forward to your solution.	dzenbot	aryaxt
186	2015-08-07 17:39:19	Sorry for taking so much time to merge this. Works great and is backwards compatible. Thanks @jmreyes! 🙌	dzenbot	jmreyes
182	2015-05-20 17:37:37	Thanks for this @hankbao :+1:	dzenbot	hankbao
176	2015-05-04 20:40:41	@dzenbot Sadly no. I ended up commenting out the two methods (`scrollViewDidScroll` and `scrollViewShouldScrollToTop`) to remove the warnings. This is obviously not a good solution but only thing that temporarily worked for me.	blakeperdue	dzenbot
167	2015-04-18 19:35:20	Thanks @neonichu!	dzenbot	neonichu
159	2015-11-29 13:56:39	@dzenbot, thank you so much for the quick feedback, sorry the misplaced post. I'll ask a more specific question in a new issue.	luizv	dzenbot
145	2015-03-18 04:46:02	@dzenbot , any updates on this?	hagile	dzenbot
142	2015-03-17 13:20:37	@dzenbot , please check this gist to get an idea on what I'm doing wrong? https://gist.github.com/hagile/87f77b2344165e4904a2	hagile	dzenbot
142	2015-03-17 13:28:02	@dzenbot , hey sorry, that was a bad typo. I don't want to show what exactly the file name is, thought I've changed its name too.	hagile	dzenbot
142	2015-03-17 14:10:17	@dzenbot , I've tested it in a test project as well, there's no issue with your classes, I think something wrong in my code only! Any idea? I've tried with a plain (newly added) view controller as well, but there's still no luck. :( hope to have an answer from you. P.S. I'm working in XCode 6.1. and target is iOS 8.1. And running on a simulator iPhone5s.	hagile	dzenbot
138	2015-03-16 13:38:38	@dzenbot , Hi, thanks for the reply. I've already implemented it by my self. =)	hagile	dzenbot
128	2015-02-26 22:19:36	Ah, that works perfectly. Thanks, @dzenbot! Got SlackTextViewController all wired up. It's awesome.	jeffbowen	dzenbot
124	2015-03-03 18:30:27	Hey @nguyenhuy, `AsyncMessagesViewController` looks amazing! You combined the best of both libraries, to build an even better one. Impressive work; very inspiring.	dzenbot	nguyenhuy
124	2015-03-03 19:08:06	Thank you, @dzenbot :dancer:. There are still many things need to be improved. Please feel free to give feedbacks.	nguyenhuy	dzenbot
124	2015-03-04 02:32:48	Nice job, @nguyenhuy! Love what you've done with AsyncDisplayKit + SLKTextViewController! Very cools stuff - I' glad you're tackling it!	eanagel	nguyenhuy
124	2015-03-04 07:44:53	Thanks @eanagel, it wouldn't be possible without your pull request though :+1:	nguyenhuy	eanagel
118	2015-07-15 17:13:03	@dzenbot I tried Messenger-Storyboard Example and it worked well! I have to check my code. Thanks! <img width="480" alt="slack" src="https://cloud.githubusercontent.com/assets/536954/8704761/24c12c8a-2b60-11e5-9432-91726eab10b1.png">	morizotter	dzenbot
99	2015-03-04 18:37:33	@ikesyo can you please checkout the latest in master, and tell me if that fixes your issue?	dzenbot	ikesyo
99	2015-03-06 06:11:48	@dzenbot @sprynmr I confirmed the behavior with its latest release (v1.5), but it is still broken for our use case. 1st image: Keyboard is hidden, and the area inside the red square is a container view controller. ![keyboard_is_hidden](https://cloud.githubusercontent.com/assets/909674/6520953/54c46c18-c412-11e4-875f-e76736d8738e.png) 2nd image: Keyboard is shown, but text input bar is under the k…	ikesyo	sprynmr
99	2015-03-06 06:11:48	@dzenbot @sprynmr I confirmed the behavior with its latest release (v1.5), but it is still broken for our use case. 1st image: Keyboard is hidden, and the area inside the red square is a container view controller. ![keyboard_is_hidden](https://cloud.githubusercontent.com/assets/909674/6520953/54c46c18-c412-11e4-875f-e76736d8738e.png) 2nd image: Keyboard is shown, but text input bar is under the k…	ikesyo	dzenbot
97	2015-01-16 18:46:57	You are most welcome @dzenbot. You guys are awesome. Not only is Slack a stellar app (every damn company I work with use it and love it), this controller is also a gem. Thank you so much!	heumn	dzenbot
92	2015-01-13 08:40:59	@dzenbot I went to `SlackTextViewController/Examples/Messenger` directory and ran cocoapods with `pod install`. I also didn't make my own example. Is there any step I missed?	fullc0de	dzenbot
92	2015-01-14 12:39:35	@dzenbot Sorry. I am too late to let you know a result. I tried to edit Podfile according to your advice and ended up making it. Thank you.	fullc0de	dzenbot
89	2015-01-09 18:53:25	@dzenbot Unfortunately that didn't work.	Steven4294	dzenbot
89	2015-01-14 18:38:54	@dzenbot No I was never able to figure it out. I tried the edgesForExtendedLayout, but that did not work	Steven4294	dzenbot
87	2015-01-23 00:14:20	@dzenbot Thanks, that did the trick!	newyorkpizza	dzenbot
75	2015-09-13 18:49:10	Hi @dzenbot and @hretarekar, I'm so excited to use this pod but I'm afraid I am still experiencing this same crash as hretarekar, even on the latest release. It's the same log trace except a few of the line numbers have changed slightly. I cannot reproduce the problem in the sample project. Perhaps you can shed some insight based on my circumstance: - I am programmatically instantiating my viewco…	cassidyclawson	dzenbot
70	2014-12-10 14:54:31	Sorry @dzenbot. I've tried that commit and it works! Great work!	danielebogo	dzenbot
65	2014-11-05 17:39:14	@lazerwalker you said > that isn't capable of handling circular dependencies But the truth is, it's simply disallowed now, as it always should've been :)	segiddins	lazerwalker
64	2014-11-05 15:34:07	@dzenbot I tried with the latest version "1.3". After you suggested, I tried it backwards to the "1.2" version and it still happened. Since I'm using a pre-release of Cocoapods, that may be it. I've also reported it to Cocoapods, and the issue reference is above.	fjcaetano	dzenbot
64	2014-11-05 15:41:19	@lazerwalker it fixed it! Thanks! :smile:	fjcaetano	lazerwalker
10	2014-09-25 14:52:12	hi @dzenbot I have tried on iPhone 5s with a bluetooth keyboard, this bug appeared too. The iOS version of my iPhone is iOS 8.	zengyun-programmer	dzenbot
8	2014-09-24 23:04:11	:+1: @dzenbot I've noticed this in many places with Xcode 6 and the simulator. I really hope it's a bug but it's on Apple's table, really annoying change from Xcode 5 sim.	acrookston	dzenbot
580	2017-03-07 07:45:17	Most of the time if the message has new lines it ends up partially hidden behind the keyboard. Any ideas how to fix that? @dzenbot ![img_0576](https://cloud.githubusercontent.com/assets/13408859/23646721/fcb3363a-02c6-11e7-9415-145d7fd81651.PNG)	yarodevuci	dzenbot
577	2017-03-05 23:32:15	Hi all, and @dzenbot Can someone explain what is pipWindow for and how and for what purpose it can be used?	yarodevuci	dzenbot
576	2017-03-04 02:49:08	Hello @dzenbot I am using below method to dismiss keyboard; However, if I am unable to use autocompletion because when I try to scroll on autocompletion view it triggers scrollViewWillBeginDragging func Any solution to this? Thank you!	yarodevuci	dzenbot
572	2017-02-20 12:05:42	Hello @dzenbot I would like to know if it possible to change top line of autoCompletion view?	yarodevuci	dzenbot
567	2017-01-25 19:46:59	As discussed with @dzenbot via slack, the `tableView`, `collectionView` and `scrollView` properties are just used to hold a strong reference and nothing more, so I can use `- (instancetype)initWithScrollView:(UIScrollView *)scrollView` and keep my own reference to the collectionView or override the getter for `collectionView` to return the one stored in `scrollView`. It's kind of a hacky solution…	NinoScript	dzenbot
547	2016-11-05 00:36:24	@dzenbot Thanks for the quick-reply. Sorry for the snafu, fixed with the last two commits!	ClementPadovani	dzenbot
531	2017-03-07 07:56:49	@dzenbot is this ever gonna be accepted?	yarodevuci	dzenbot
527	2016-10-12 07:32:19	Like you said, this is a pretty edge-case scenario. You could just create a SLKTextView subclass, which internally is created with your custom text storage and/or text manager. A user will unlikely swap text storages. What do you think of this @jackywu07 ?	dzenbot	jackywu07
523	2016-09-29 06:11:33	@dzenbot No problem! It's all good 😄	cyhsutw	dzenbot
517	2016-09-17 16:43:37	@Thanks for the great library. I have issue on input box [Textview]. When reached maxNumberOfLines, scrolling not happening. I'm not set any custom font for textview. Hope you got my issue. @dzenbot	RamdhaSOi	dzenbot
505	2016-08-27 22:50:57	Thanks @TosinAF! I knew something looked off. Added it back just now.	jedmund	TosinAF
505	2016-08-27 23:32:11	Looks good! Nice catch @TosinAF @jedmund: The Travis CI is borken. I need to fix that thing (once more).	dzenbot	TosinAF
473	2016-06-05 07:01:22	@dzenbot the keyboard-panning-v2 branch is really great, but there is one issue I've found. If you're using a SlackTextViewController inside a UITabBarController, the keyboard appears _over_ the tab bar when the SlackTextView becomes first responder. Normally when the SlackTextView resigns first responder, the keyboard slides back down _over_ the tab bar, but when the SlackTextView resigns first …	firedrake93	dzenbot
400	2016-02-19 20:33:15	@dzenbot Recently you fixed a bug which make it impossible to hide bottom bar on push. The original issue which is fixed now: [https://github.com/slackhq/SlackTextViewController/issues/340](https://github.com/slackhq/SlackTextViewController/issues/340)	azhdari	dzenbot
391	2016-03-21 08:13:19	@TosinAF: This is ready for review. We can add the Swift template later.	dzenbot	TosinAF
247	2015-08-26 18:42:02	@dzenbot Finally found out why my input bar gets hidden. Changing the background color causes this issue. This issue only happens on 1.6	aryaxt	dzenbot
235	2015-08-19 08:36:18	@dzenbot	peiweichen	dzenbot
232	2015-08-13 07:15:17	Hi @dzenbot I am facing an issue when in call staus bar is ON.My view is getting truncated.Anyone have any idea why my SLKTextViewController view is not getting fit inside window irrespective of In-call status bar toggle ON/OFF.It would be great if you help me out for this issue. Thanks in advance. ![screen shot 2015-08-13 at 12 42 55 pm](https://cloud.githubusercontent.com/assets/12642338/924447…	vandanakanwar	dzenbot
230	2015-08-12 04:33:04	@aryaxt: I've made some improvements and refactorings to your original PR in #229: - Renamed `hideInputBar:animated:` to `setTextInputbarHidden:animated:` - Dismissed the keyboard and the auto-completion view right after hiding the textInputBar - Fixed cases where hiding the textInputBar wouldn't be possible when the keyboard was up - Avoided hiding the textInputBar with alpha, instead fixed some…	dzenbot	aryaxt
215	2015-07-24 18:54:52	Removes KVO from the inputAccesoryView and implements a custom keyboardDimsissMode using the panGesture on the ScrollViewProxy to achieve a smooth transition. For you Cotito Ignacio @dzenbot	camovrbz	dzenbot
201	2015-06-11 11:45:35	Hi, @dzenbot I created an issue before creating a pull request, because I want to discuss solutions before submitting anything. I am willing to produce the code necessary to close this issue, once consensus has been reached. I want to customize the typing indicators to show small avatars instead of the user name list as the current design encourages. The `SLKTextViewController` currently instanti…	sveinhal	dzenbot
189	2015-05-21 06:15:21	@dzenbot Any support for this?	ajsharp	dzenbot
175	2015-04-28 09:52:04	Hi @dzenbot, What would be the less hacky way to change/remove the animation applied on autoCompletionViewCell . It's seems to be default UITableViewRowAnimationLeft and triggered by : in SLKTextViewController.m should i hardcode this instead : I'd like to keep the cool bouncing effect when the autoCompleteView shows off so I don't want to use An override solution in my subclass would be really a…	rosatof	dzenbot
132	2015-03-18 16:43:48	@dzenbot have you had time to look at this?	johannth	dzenbot
112	2015-01-23 02:24:12	Hi @dzenbot I found that when I dynamicly change the placeholder for SLKTextView, the size for the placeholderLabel remain still. For example, I set "匿名评论" as the placeholder in viewDidLoad, but when I click a table cell, the placeholder would be changed to "回复威震天". Then the textLabel would not be large enough to contain the five characters, since there are only four at first. ![image](https://cl…	WenchaoD	dzenbot
87	2015-01-12 04:25:52	@dzenbot Do you have any thoughts on what might be causing the abrupt movement of the content?	newyorkpizza	dzenbot
83	2014-12-24 07:08:21	@dzenbot	0oneo	dzenbot
82	2014-12-21 04:28:55	### slackhq/SlackTextViewController now has a Chat Room on Gitter @dzenbot has just created a chat room. You can visit it here: [https://gitter.im/slackhq/SlackTextViewController](https://gitter.im/slackhq/SlackTextViewController?utm_source=badge&utm_medium=badge&utm_campaign=pr-badge&content=body_link). This pull-request adds this badge to your README.md: [![Gitter](https://badges.gitter.im/Join…	gitter-badger	dzenbot
