# Supplementary material for: Status, identity, and language: A study of issue discussions in GitHub
Source: PLoS One. 2019 Jun 14;14(6):e0215059. doi: 10.1371/journal.pone.0215059 (PMC6568400; doi:10.1371/journal.pone.0215059)
Supplement: S2 Data — (ZIP) [file pone.0215059.s003.zip › sample_46_projs_issues/slackhq_SlackTextViewController/issue_first_in.csv]

97	heumn	2015-01-16 18:46:57
243	dzenbot	2015-08-25 16:31:11
243	fluidsonic	2015-08-25 17:08:02
75	cassidyclawson	2015-09-13 18:49:10
201	sveinhal	2015-06-11 11:45:35
460	pmapma1	2016-09-20 12:45:01
495	firedrake93	2016-11-29 15:32:26
83	0oneo	2014-12-24 07:08:21
89	Steven4294	2015-01-09 18:53:25
167	dzenbot	2015-04-18 19:35:20
10	zengyun-programmer	2014-09-25 14:52:12
250	hongseung92	2015-09-02 13:09:21
567	NinoScript	2017-01-25 19:46:59
567	dzenbot	2017-03-01 06:59:53
515	cbedoy	2016-10-17 05:10:05
145	hagile	2015-03-18 04:46:02
314	tibo	2015-12-02 11:25:31
316	Adlai-Holler	2015-11-30 22:14:16
64	fjcaetano	2014-11-05 15:34:07
99	dzenbot	2015-03-04 18:37:33
99	ikesyo	2015-03-06 06:11:48
132	johannth	2015-03-18 16:43:48
553	danipralea	2016-12-01 13:29:01
527	dzenbot	2016-10-12 07:32:19
527	jackywu07	2016-10-18 17:17:36
527	arvindhsukumar	2016-10-19 11:36:09
416	cyhsutw	2016-03-23 09:41:06
349	dzenbot	2016-01-11 08:31:14
349	cyhsutw	2016-01-12 01:33:05
186	dzenbot	2015-08-07 17:39:19
225	gooso	2016-05-20 15:21:55
381	novinfard	2016-02-06 13:53:51
175	rosatof	2015-04-28 09:52:04
445	allenx	2016-04-27 11:51:05
286	blangslet	2015-10-21 20:00:16
159	luizv	2015-11-29 13:56:39
232	vandanakanwar	2015-08-13 07:15:17
124	nguyenhuy	2015-03-03 19:08:06
124	dzenbot	2015-03-03 18:30:27
124	eanagel	2015-03-04 02:32:48
468	powerqian	2016-05-30 03:16:27
571	jaskiratSeraphic	2017-02-17 08:09:19
536	yarodevuci	2017-03-07 07:48:55
235	peiweichen	2015-08-19 08:36:18
8	acrookston	2014-09-24 23:04:11
471	keyboardsamurai	2016-06-01 15:32:52
484	yarodevuci	2017-03-03 14:21:49
580	yarodevuci	2017-03-07 07:45:17
87	newyorkpizza	2015-01-12 04:25:52
176	blakeperdue	2015-05-04 20:40:41
281	knutigro	2015-10-16 07:36:41
281	magnett	2015-10-15 07:02:04
355	rounak	2016-01-15 00:30:18
355	AYastrebov	2016-04-27 16:56:00
355	aryaxt	2016-03-16 16:57:08
355	ashare80	2016-04-13 17:45:27
507	RonnyFenrich	2017-01-25 16:21:24
507	arjunkrsna	2017-01-24 19:00:49
294	AndrewSB	2015-11-02 02:09:20
283	markst	2015-11-30 00:43:25
293	danipralea	2015-10-22 20:53:34
438	sjrmanning	2016-04-17 13:54:25
112	WenchaoD	2015-01-23 02:24:12
470	dzenbot	2016-06-09 03:47:26
211	udaysinghcode	2015-08-02 00:03:45
239	Ataman11	2015-09-26 05:22:17
92	fullc0de	2015-01-13 08:40:59
215	camovrbz	2015-07-24 18:54:52
358	dzenbot	2016-01-13 22:03:29
523	cyhsutw	2016-09-29 06:11:33
522	dzenbot	2016-10-03 23:30:01
522	cyhsutw	2016-10-03 23:34:43
311	markst	2015-11-25 06:25:42
547	ClementPadovani	2016-11-05 00:36:24
189	ajsharp	2015-05-21 06:15:21
505	dzenbot	2016-08-26 14:16:03
505	jedmund	2016-08-27 04:04:58
391	dzenbot	2016-03-21 08:13:19
387	ReadmeCritic	2016-02-11 15:25:01
118	morizotter	2015-07-15 17:13:03
517	RamdhaSOi	2016-09-17 16:43:37
473	firedrake93	2016-06-05 07:01:22
82	gitter-badger	2014-12-21 04:28:55
142	hagile	2015-03-17 13:20:37
531	yarodevuci	2017-03-07 07:56:49
531	dzenbot	2017-03-10 19:51:29
247	aryaxt	2015-08-26 18:42:02
437	joshfreemanIO	2016-04-14 16:23:54
577	yarodevuci	2017-03-05 23:32:15
202	sveinhal	2015-06-24 08:54:26
182	dzenbot	2015-05-20 17:37:37
230	dzenbot	2015-08-12 04:33:04
230	aryaxt	2015-08-12 05:33:02
138	hagile	2015-03-16 13:38:38
321	tylerjames	2015-12-23 17:47:30
244	dreampowder	2015-08-29 14:44:35
244	eddwinpaz	2015-11-16 22:20:51
361	zhubofei	2016-12-12 10:26:02
364	myflokk	2016-01-23 22:38:56
70	danielebogo	2014-12-10 14:54:31
488	yury	2016-07-18 19:12:24
488	dzenbot	2016-07-19 21:05:09
199	dzenbot	2015-08-11 21:01:45
199	aryaxt	2015-06-09 18:08:21
426	Joisar	2016-07-19 19:41:02
573	yarodevuci	2017-02-24 11:06:45
323	rounak	2015-12-10 01:58:15
340	azhdari	2016-02-19 07:57:08
340	LHIOUI	2016-01-05 21:26:54
586	aaronbrethorst	2017-03-20 23:38:17
493	dzenbot	2016-07-18 19:31:40
415	mbalex99	2016-04-20 05:12:56
415	elmateo487	2016-04-16 06:20:48
487	madelman	2016-07-06 09:57:59
238	casperstorm	2015-10-28 11:19:33
520	rajdev	2017-01-17 12:39:31
384	abc2mit	2016-02-09 18:38:50
572	yarodevuci	2017-02-20 12:05:42
65	segiddins	2014-11-05 17:39:14
128	jeffbowen	2015-02-26 22:19:36
310	markst	2015-11-25 06:12:33
400	azhdari	2016-02-19 20:33:15
576	yarodevuci	2017-03-04 02:49:08
