# Supplementary material for: Status, identity, and language: A study of issue discussions in GitHub
Source: PLoS One. 2019 Jun 14;14(6):e0215059. doi: 10.1371/journal.pone.0215059 (PMC6568400; doi:10.1371/journal.pone.0215059)
Supplement: S2 Data — (ZIP) [file pone.0215059.s003.zip › sample_46_projs_issues/slackhq_SlackTextViewController/issue_comments_mentioned_NOCODE_FULLBODY.csv]

issue_num	datetime	body	login	mention_login
586	2017-03-20 23:37:20	Thanks for that @aaronbrethorst 🙇. I just merged https://github.com/slackhq/SlackTextViewController/pull/585 fixing the same.	dzenbot	aaronbrethorst
586	2017-03-20 23:38:17	@dzenbot yeah, I just noticed that another PR was opened with the same changes :)	aaronbrethorst	dzenbot
580	2017-03-13 11:41:14	hi @yarodevuci, is this when the keyboard first pops up, or are you unable to scroll the message for it to appear fully in view?	adamsrosco	yarodevuci
580	2017-03-13 14:46:54	@adamsrosco That's when keyboard is up and I press send button. That's how new message appears	yarodevuci	adamsrosco
578	2017-03-07 07:44:14	@vbraun Hi. What did you use to create gap between left and right message?	yarodevuci	vbraun
578	2017-03-07 08:00:27	@yarodevuci not sure I understand your question, but this is the demo app that is in the https://github.com/EddyVerbruggen/cordova-plugin-native-keyboard repository.	vbraun	yarodevuci
576	2017-03-04 02:53:39	@dzenbot Could not find anything related to that. Could you please point more specifically? scrollView == autoCompletionView this? Perfect! Thank you sir!!! Your super fast response is greatly appreciated! Cheers!	yarodevuci	dzenbot
573	2017-02-24 11:06:45	@bingjiang @dzenbot Yes I can confirm that deinit is not called. Any solution to this?? Why thread is closed??	yarodevuci	bingjiang
573	2017-02-24 11:06:45	@bingjiang @dzenbot Yes I can confirm that deinit is not called. Any solution to this?? Why thread is closed??	yarodevuci	dzenbot
573	2017-03-01 06:44:50	@dzenbot Found the issue. Thank you	yarodevuci	dzenbot
572	2017-03-01 06:43:51	@dzenbot But it is possible to modify private file to change it ?	yarodevuci	dzenbot
572	2017-03-01 06:54:41	It's ok, I can modify the API. ` _autoCompletionHairline.tintColor = [UIColor redColor]; `did not helped @dzenbot _autoCompletionHairline.backgroundColor = [UIColor redColor]; did the trick!! Thanks!	yarodevuci	dzenbot
571	2017-02-17 08:09:19	@dzenbot thanks, I never used this type of keyboard..lol	jaskiratSeraphic	dzenbot
569	2017-02-17 14:08:03	I couldb't have said it better. Thanks @alexbredy !	dzenbot	alexbredy
567	2017-03-01 06:59:53	Closing this for now, since @NinoScript found a workaround 💪	dzenbot	NinoScript
558	2017-03-01 06:42:36	Very interesting observation! I was able to reproduce this, by adding that code snippet either in `viewDidLoad` and `viewDidAppear`. @hipwelljo did you end up finding the issue? I would have though the `edgesForExtendedLayout` wasn't `all`. That would have explained it, but it's `all` by default and playing around with it doesn't help much. `extendedLayoutIncludesOpaqueBars` is set to `YES` inter…	dzenbot	hipwelljo
554	2017-03-01 06:54:00	What version of the library are you using @gulzatique? Those bugs seem old.	dzenbot	gulzatique
553	2016-11-23 19:24:30	Hey @danipralea! This library wasn't designed to be that flexible, but instead, provide basic outlets that fit most needs. For a much more custom layout I would strongly encourage you to fork the project, and add these new controls in SLKTextViewController. Particularly, look at `slk_setupViewConstraints` and `slk_updateViewConstraints`. All controls are using auto-layout.	dzenbot	danipralea
553	2016-12-01 13:29:01	Thanks for the response @dzenbot but if I add any other view via constraints, the constraints are somehow not activated. I have a custom title view for example, that I'm adding it and pinning it with layout constraints (same with a gradient view that comes below it): The views (in the storyboard both have 384 width): ![screenshot 2016-12-01 15 19 51](https://cloud.githubusercontent.com/assets/768…	danipralea	dzenbot
553	2016-12-14 00:27:28	any ideas @dzenbot ?	danipralea	dzenbot
551	2017-03-07 07:47:53	@novinfard I have similar issue, my message bubble is partially hidden behind keyboard after sending message	yarodevuci	novinfard
536	2017-03-07 07:48:55	@dzenbot @enstulen @je7db Same thing happens with UI Label text ... No ideas so far?	yarodevuci	enstulen
536	2017-03-07 07:48:55	@dzenbot @enstulen @je7db Same thing happens with UI Label text ... No ideas so far?	yarodevuci	je7db
536	2017-03-07 07:48:55	@dzenbot @enstulen @je7db Same thing happens with UI Label text ... No ideas so far?	yarodevuci	dzenbot
531	2017-03-10 19:29:14	@yarodevuci it probably won't, unless someone explains why setting `AutomaticallyAdjustsScrollViewInsets` to `NO` works. I myself have no idea.	NinoScript	yarodevuci
531	2017-03-10 19:51:29	I second that @NinoScript	dzenbot	NinoScript
530	2016-10-29 00:15:55	That's good to know. Thanks for the headups @zhubofei !	dzenbot	zhubofei
527	2016-10-18 17:17:36	@dzenbot: Yes, I agree. I think a subclass of SLKTextView should be able to do the work. @arvindhsukumar: So a prototype work that I did required some customization of the input text view. I was able to achieve what you wanted to do by subclassing SLKTextView and swap with custom NSTextStorage/LayoutManager without any issue.	jackywu07	arvindhsukumar
527	2016-10-18 17:17:36	@dzenbot: Yes, I agree. I think a subclass of SLKTextView should be able to do the work. @arvindhsukumar: So a prototype work that I did required some customization of the input text view. I was able to achieve what you wanted to do by subclassing SLKTextView and swap with custom NSTextStorage/LayoutManager without any issue.	jackywu07	dzenbot
527	2016-10-19 11:36:09	Alright, thanks @jackywu07 @dzenbot	arvindhsukumar	jackywu07
527	2016-10-19 11:36:09	Alright, thanks @jackywu07 @dzenbot	arvindhsukumar	dzenbot
525	2016-10-07 17:30:49	@headkit Do you by any chance override the method `func target(forAction action: Selector, withSender sender: Any?) -> Any?` of SLKTextView? I modified the method to prevent "select/copy/paste menu" and screwed something up, when I removed the override it worked again. Spent my entire afternoon figuring it out...	jpodcedensek	headkit
525	2016-10-07 20:39:12	@jpodcedensek hey, thanx for your thoughts on that - unfortunately I don't overwrite any SLKTextView methods at all. I am still diggin'...	headkit	jpodcedensek
522	2016-10-03 23:30:01	👍 Looks great. Thanks for doing this @cyhsutw!	dzenbot	cyhsutw
522	2016-10-03 23:34:43	Thanks @dzenbot!	cyhsutw	dzenbot
520	2017-01-17 12:39:31	@dzenbot we switched to latest iOS SDK/XCode. issue gone.	rajdev	dzenbot
517	2016-09-23 23:51:54	@RamdhaSOi Please submit a new issue, following the issue guidelines with more context about the error you are facing.	dzenbot	RamdhaSOi
515	2016-10-17 05:10:05	@jderes @dzenbot I solved added the next lines on your viewWilAppear [self setAutomaticallyAdjustsScrollViewInsets:NO]; [[self tableView] setContentInset:UIEdgeInsetsZero];	cbedoy	jderes
515	2016-10-17 05:10:05	@jderes @dzenbot I solved added the next lines on your viewWilAppear [self setAutomaticallyAdjustsScrollViewInsets:NO]; [[self tableView] setContentInset:UIEdgeInsetsZero];	cbedoy	dzenbot
515	2016-10-18 18:22:53	@cbedoy Thanks for your solution! Just setting `automaticallyAdjustsScrollViewInsets = false` in `viewWillAppear` in my SLKTextViewController subclass fixed this for me. I didn't need to reset the content inset as well.	soleares	cbedoy
515	2016-10-18 20:28:54	Thanks @cbedoy! Will have a look very soon.	dzenbot	cbedoy
507	2017-01-24 19:00:49	@dzenbot Do we have an ETA on this bug fix?	arjunkrsna	dzenbot
507	2017-01-25 16:21:24	@dzenbot I just did a quick test and also wasn't able to reproduce this anymore using iOS 10. Thanks	RonnyFenrich	dzenbot
505	2016-08-26 14:16:03	Thanks @jedmund. Please complete the checklist and sign the CLA.	dzenbot	jedmund
505	2016-08-27 04:04:58	Done and done @dzenbot. Is the Travis CI build something I should worry about? Thanks!	jedmund	dzenbot
505	2016-08-27 23:32:11	Looks good! Nice catch @TosinAF @jedmund: The Travis CI is borken. I need to fix that thing (once more).	dzenbot	jedmund
499	2016-10-04 01:18:13	@cbedoy were you able to fix this by moving it to the main queue?	dzenbot	cbedoy
498	2016-08-02 17:09:57	Thanks for the detailed issue @michelalbers! You are right about the fact that other touch input are ignored because of the `singleTapGesture`, that is why this object is public so you can decide either to allow it to be recognised from the `UIGestureRecognizerDelegate` methods. That is how we do it at Slack fwiw. (Lovely kitty btw! 😂 )	dzenbot	michelalbers
495	2016-11-29 15:32:26	@bradya @dzenbot What's the status of this behavior for iOS 9/10? Did you guys just give up on this or is something else in the works?	firedrake93	bradya
495	2016-11-29 15:32:26	@bradya @dzenbot What's the status of this behavior for iOS 9/10? Did you guys just give up on this or is something else in the works?	firedrake93	dzenbot
493	2016-07-18 19:31:40	This is great @giginet, although we need you to complete the [Contributor License Agreement (CLA)](https://docs.google.com/a/slack-corp.com/forms/d/1q_w8rlJG_x_xJOoSUMNl7R35rkpA7N6pUkKhfHHMD9c/viewform) before I can merge this PR.	dzenbot	giginet
491	2016-07-06 22:22:22	Hey @HarishHary. This library handles most of the UI outlets you would need to create a messaging interface, except its content (cells). This is totally up to you. Have a look at the sample project. It will help you better understand the implementation, power and limitations of the framework.	dzenbot	HarishHary
488	2016-07-18 19:12:24	@dzenbot it is battle tested with your super awesome QA :)	yury	dzenbot
488	2016-07-19 21:05:09	@yury: This PR looks good. Before merging, could you please complete the [Contributor License Agreement (CLA)](https://docs.google.com/a/slack-corp.com/forms/d/1q_w8rlJG_x_xJOoSUMNl7R35rkpA7N6pUkKhfHHMD9c/viewform)?	dzenbot	yury
488	2016-07-20 13:12:02	@dzenbot done	yury	dzenbot
487	2016-07-05 19:16:25	@madelman Thanks for taking the time to fully describe the issue. Could you please take a few more minutes and see if it's reproducible in the sample project too?	dzenbot	madelman
487	2016-07-06 09:57:59	@dzenbot Yes, I can confirm that it also happens in the sample project (in the Messenger-Swift). I added a new empty viewcontroller and the same code I sent in the Issue and I get the same result, Did Hide is not called.	madelman	dzenbot
487	2016-07-07 01:11:04	@madelman: this tweaks fixes the keyboard status issues. https://github.com/slackhq/SlackTextViewController/compare/keyboard-status-fix?expand=1 I still need to do a bit more testing, specially so it doesn't break other expected behaviors. Please give it a try and let me know what you think.	dzenbot	madelman
486	2016-11-08 21:09:28	@hipwelljo I was able to fix this by calling at the end of viewDidLoad method in your sample project. Looks like the issue may be unrelated to SlackTextViewController. Take a look here: http://stackoverflow.com/questions/27787552/ios-8-auto-height-cell-not-correct-height-at-first-load	algrid	hipwelljo
484	2017-03-03 14:21:49	@dzenbot What library is that?	yarodevuci	dzenbot
471	2016-06-01 15:32:52	@dzenbot exactly. This works just fine in a regular UITableViewController, but for some reason doesn't in SLKTextViewController. As I mentioned in the last comment, I was able to work around it by just adding the longpress to the cell, but it was a point of confusion. It's totally possible that I might have overlooked some concept that I was not aware of here though, so the question whether that …	keyboardsamurai	dzenbot
470	2016-06-09 03:47:26	Looks good! Thanks @mtackes	dzenbot	mtackes
468	2016-05-30 03:16:27	Hi @dzenbot Thanks for the reply. Attached the really simple sample project. [SlackTextViewControllerTest.zip](https://github.com/slackhq/SlackTextViewController/files/288759/SlackTextViewControllerTest.zip)	powerqian	dzenbot
460	2016-09-20 12:45:01	@dzenbot , @Axort : Huge thanks guys 👍	pmapma1	Axort
460	2016-09-20 12:45:01	@dzenbot , @Axort : Huge thanks guys 👍	pmapma1	dzenbot
456	2016-06-10 23:53:04	Great @davbeck. Will give it a try soon. On the meantime, can you check for https://github.com/slackhq/SlackTextViewController/pull/448 and see if it fixes it for you?	dzenbot	davbeck
448	2016-07-20 18:56:19	Thanks @devmario for your contribution but I've merged https://github.com/slackhq/SlackTextViewController/pull/488 which fixes this.	dzenbot	devmario
447	2016-07-30 22:17:30	@jarodl Try to use this:	dkabyshev	jarodl
445	2016-04-27 11:51:05	hey @dzenbot ,so is #438 released yet? If not when will it be released?	allenx	dzenbot
438	2016-04-17 13:54:25	@dzenbot it occurs if you _don't_ call `registerPrefixesForAutoCompletion` at all though, so it's a problem.	sjrmanning	dzenbot
437	2016-04-14 16:23:54	This fixes it for me–thanks @dzenbot	joshfreemanIO	dzenbot
426	2016-07-19 19:41:02	@dzenbot Hello, Is there any good news from Android team? We highly appreciate your help on this. Thanks.	Joisar	dzenbot
416	2016-03-23 09:41:06	@dzenbot Thank you! :smile:	cyhsutw	dzenbot
415	2016-03-22 21:34:39	@elmateo487 Make sure you're not using some sort of a keyboard manager like IQKeyboardManager. If you are disable it for your class instance.	mbalex99	elmateo487
415	2016-04-13 16:53:01	@elmateo487: ok, but Carthage is working again, right?	dzenbot	elmateo487
415	2016-04-16 06:20:48	@dzenbot I finally got it to build, and congrats! The issue is gone for me! The gif above was very reproducible, and I cannot reproduce it now. THANKS!	elmateo487	dzenbot
415	2016-04-16 06:22:43	@elmateo487 thank you for the heads up! @mbalex99 can you confirm this as well?	dzenbot	mbalex99
415	2016-04-16 06:22:43	@elmateo487 thank you for the heads up! @mbalex99 can you confirm this as well?	dzenbot	elmateo487
415	2016-04-20 05:12:56	@dzenbot confirmed looks good for me!	mbalex99	dzenbot
387	2016-02-11 15:25:01	@dzenbot good catch :smile:	ReadmeCritic	dzenbot
384	2016-02-09 18:38:50	@dzenbot Cool! I have an issue currently with auto complete where the auto complete is partially hidden by the text box because of the current handling of this issue. When will this change be merged and released? Note that the reason for my issue is because the image is actually within the section header, so the current autocomplete is only in the table view below. ![img_4265](https://cloud.githu…	abc2mit	dzenbot
384	2016-02-09 18:53:10	@dzenbot I take that back, it looks like it has nothing to do with the header section, but having to do with the anchor position of the auto complete table, which seems to be tied to the bottom of the view (which is at the top of the keyboard) and not to the text box. Your demo video seems to show that your fix addresses this issue. ![img_4266](https://cloud.githubusercontent.com/assets/4510849/1…	abc2mit	dzenbot
381	2016-02-06 13:53:51	@dzenbot yes exactly	novinfard	dzenbot
364	2016-01-23 22:38:56	@dzenbot when I call override func tableView(tableView: UITableView, numberOfRowsInSection section: Int) -> Int { return self.searchResult.count } that causes it to crash with the error fatal error: unexpectedly found nil while unwrapping an Optional value (lldb)	myflokk	dzenbot
364	2016-01-28 17:14:08	@dzenbot hey is there anyone that you know could help with this issue for Swift or any update on what could be causing this. I know you're busy and I don't mean to bug you but I REALLY need to find this solution and I've not been able to solve it myself.	myflokk	dzenbot
362	2016-01-18 19:14:13	@davbeck would you mind posting a screenshot to show how the layout is broken?	dzenbot	davbeck
361	2016-01-18 17:38:00	@cbowns agree, we should have done that at least. We will be more careful from now on. Thank you for your feedback 👊	dzenbot	cbowns
361	2016-12-12 10:26:02	@dzenbot Can we go back to `UIScrollViewKeyboardDismissMode` at this point? I think the jarring animation only appears in the simulator right? I've never seen the gaps on my phone. (And we clearly can't find any better solution for iOS10 at least)	zhubofei	dzenbot
360	2017-02-15 19:33:57	Not currently @BBurzec, sorry.	dzenbot	BBurzec
358	2016-01-13 22:03:29	Good catch @sibljon (or the Analyzer) 😅	dzenbot	sibljon
355	2016-01-15 00:30:18	@dzenbot how do you think the other people (FB, Insta etc.) do it?	rounak	dzenbot
355	2016-01-20 17:05:15	@iosdeveloper please see https://github.com/slackhq/SlackTextViewController/issues/361#issuecomment-171938265	dzenbot	iosdeveloper
355	2016-03-16 16:57:08	@dzenbot Not quite sure what the issue is. I'm currently using this technique in production with no issues on iOS9. I just tested and verified (iOS 9.2.1) that `willMoveToSuperview` get's called and sets the observer, and as I'm pulling the keyboard down `observeValueForKeyPath` is called. the one thing I noticed is that only `center` is called, and not `frame`	aryaxt	dzenbot
355	2016-03-16 17:22:30	@dzenbot :+1: FYI: my input bar is not set as an accessoryView, it's added as a view of the controller. The accessoryView is `TextInputAccessoryView` which is just a hidden view is only used for tracking the movement of the keyboard	aryaxt	dzenbot
355	2016-04-13 17:45:27	@dzenbot Man I feel your pain here haha. Did you every try using the accessoryView and overriding addConstraint: to capture and modify the height constraint? If so any issues? I'm using the auto-created height constraint to update the height of the accessoryView to allow for the interactive dismiss to still work. Since that internal constraint is not animatable, I animate the content to the new h…	ashare80	dzenbot
355	2016-04-27 16:56:00	@dzenbot thanks for this solution! Will it be merged in nearest release? When should we expect this fix in master? Thanks!	AYastrebov	dzenbot
349	2016-01-11 08:31:14	Sorry about this. It was caused when introducing the new text view delegate of type `<SLKTextViewDelegate,UITextViewDelegate>`. Strangely enough, `textView: shouldChangeTextInRange:replacementText:` still worked but not the other callbacks. Instead of overriding the delegate setter like @cyhsutw did in his comment, it's simpler to use `@dynamic` for the `delegate` property, so we let super implem…	dzenbot	cyhsutw
349	2016-01-12 01:33:05	Thank you very much @dzenbot :+1: It works great after changing `@synthesize delegate = _delegate;` to `@dynamic delegate;`!	cyhsutw	dzenbot
343	2016-02-17 00:07:45	@gdroel Is it possible to provide a more comprehensive example of a working refresh control with this library? I've been looking everywhere and I can't find anything but references that it's possible.	jacortinas	gdroel
343	2016-02-17 07:01:39	Sorry @jacortinas, this is the only way i've been able to implement it. Definitely would love to see a library for this.	gdroel	jacortinas
340	2016-01-02 05:14:34	@LHIOUI please share a screenshot of this issue to better understand your view hierarchy. It should be working fine.	dzenbot	LHIOUI
340	2016-01-05 18:31:58	@LHIOUI try out that commit and let me know if it's fixed for your too.	dzenbot	LHIOUI
340	2016-01-05 21:26:54	@dzenbot Yes, I can confirm it Works now. Thank you.	LHIOUI	dzenbot
340	2016-02-19 07:57:08	@dzenbot It's not support `hidesBottomBarWhenPushed`, many apps hide bottom bar on chat pages or comments. Now, it's impossible.	azhdari	dzenbot
333	2015-12-22 18:09:13	Yes, this isn't really a bug, but more of a missing support. This works out of the box when `inverted` is set ON because the tableView/collectionView is flipped, and auto-layout pushes the view up from the top, which doesn't modify the content offset, giving the impression that the scroll cursor moves along the text view when growing. Makes sense? On the other hand, when not `inverted`, the table…	dzenbot	adina-abduraman
325	2015-12-19 14:42:51	@novinfard are you really installing 1.8?	dzenbot	novinfard
323	2015-12-10 01:58:15	@dzenbot The send button was being misaligned because of this for some reason when I touch and hold the left button. This fix fixes that	rounak	dzenbot
321	2015-12-22 19:29:40	Hey @tylerjames I wasn't able to repro. Which version are you using, and can you repro on iOS 9 and 8 consistently? Would you mind sharing a screencast to show how better reproduce this issue? That could be helpful to diagnose this.	dzenbot	tylerjames
321	2015-12-23 17:47:30	Hi @dzenbot, I probably won't get a chance to look at this again until the new year. It's entirely possible, however, that there are some other libraries and/or views that are causing conflicts with the SlackTextViewController. I find setting the tableViewHeader property and adding a UIRefreshControl can cause some strange behaviour in tables. If I get a chance I'll try to reproduce with more inf…	tylerjames	dzenbot
316	2015-11-30 22:14:16	@dzenbot Thanks for linking me to that repo! He made it work but it's not exactly first-class support, since you have to `override var tableView: UITableView { return scrollView as! UITableView }` and if we add any more table view integration in the future, this solution will miss out on that.	Adlai-Holler	dzenbot
314	2015-12-02 10:49:11	What version were you using @tibo ?	dzenbot	tibo
314	2015-12-02 11:25:31	@dzenbot 1.7.2, looks like I'm up to date according to the podspec	tibo	dzenbot
312	2016-01-19 15:05:22	@Luccifer would you be able to help with the swift example? I have an issue with the autocompleteView	myflokk	Luccifer
311	2015-11-25 06:25:42	@dzenbot that's what I had to begin with. no joy.	markst	dzenbot
311	2015-11-25 06:33:37	@dzenbot can't I'm afraid. But could have something to do with backing my table view with a `NSFetchedResultsController`	markst	dzenbot
311	2015-11-25 06:37:47	@dzenbot ah; this seems to be to do with using a custom navigation controller transition animator. `<UIViewControllerAnimatedTransitioning>`	markst	dzenbot
310	2015-11-25 06:12:33	@dzenbot yeah it means I have 64pt's more space at the top of the scroll.	markst	dzenbot
294	2015-11-02 02:09:20	@dzenbot any chance you can also create a new tagged release? Carthage takes the latest one and so far it's `Checking out SlackTextViewController at "v1.7.1"`, not pulling in my changes unless I explicitly specify the commit hash	AndrewSB	dzenbot
293	2015-10-22 20:53:34	I would, @dzenbot, but there is no crash, meaning no backtrace	danipralea	dzenbot
286	2015-10-14 22:28:21	@Gman9855 I got everything to work again, so hopefully this helps. For some reason, my targets User Header Search Paths were empty. I had to paste the following inside to get it to work: $(BUILT_PRODUCTS_DIR)	AdamBCo	Gman9855
286	2015-10-21 08:51:28	@A1iAshoor I'm getting `Use of unresolved identifier 'SLKMessageViewLayout'` and `Use of unresolved identifier 'SLKMessageViewCell'` when using the swift version in a current project. Are you seeing anything similar, or know how I could troubleshoot these errors?	blangslet	A1iAshoor
286	2015-10-21 19:48:57	@blangslet `SLKMessageViewLayout` isn't part of the library. It's a class from the sample project. Are you trying to reuse that class?	dzenbot	blangslet
286	2015-10-21 20:00:16	@dzenbot Yep, I ended up just bringing over the objective-c classes from the sample project and was able to import them in the bridge-header. Thanks for your work on this, pretty awesome project! :)	blangslet	dzenbot
286	2015-10-21 20:05:16	@dzenbot definitely will do! Going to use this in a night/weekend project, hopefully integrating media sharing won't be too difficult. I'm also considering trying to implement conversation threading, but that's a whole different ballgame. I'll send in PRs for any fun things that come out of the experimentation. 💁	blangslet	dzenbot
283	2015-11-30 00:43:25	@dzenbot is text caching optional? for now I'm overriding `- (void)slk_cacheTextToDisk:(NSString *)text` to do nothing. We use `SlackTextViewController` for multiple screens & don't wish to use this feature.	markst	dzenbot
281	2015-10-13 20:09:02	I also faced this bug with Cocoapods and SackTextViewController. Going to use @knutigro fork for now:)	zigdanis	knutigro
281	2015-10-15 07:02:04	@dzenbot Yeap, i recently updated to 0.39 and with over 20 pods in my project, only SlackTextViewController had missing headers. So, i guess that cocoapods installation is fine, but you may have to fix something :) BTW I updated to 0.39 from the previous stable version (0.38.something) if that matters. I never try betas.	magnett	dzenbot
281	2015-10-16 07:36:41	@dzenbot Yes, thanks. That solves it for me :-)	knutigro	dzenbot
265	2015-10-23 19:00:22	@danipralea did you try the latest releases?	dzenbot	danipralea
265	2015-10-23 19:12:04	Yes, sir. > On 23 Oct 2015, at 22:00, Ignacio Romero Zurbuchen notifications@github.com wrote: > > @danipralea did you try the latest releases? > > — > Reply to this email directly or view it on GitHub.	danipralea	danipralea
259	2015-10-13 20:40:00	@pgherveou are you still experiencing this?	dzenbot	pgherveou
254	2015-10-07 21:20:00	Gotcha. Thanks for the info @heyalexchoi. I'm happy to accept any PR that would make this experience a bit better. If not, I'll have a look at it soon.	dzenbot	heyalexchoi
254	2015-10-07 22:00:39	@timshadel so does this mean that including simulator slices shouldn't cause complications for users using the prebuilt framework without carthage?	heyalexchoi	timshadel
253	2015-09-08 20:42:07	Sorry about that @aaronscherbing. Some stuff changed in `UIScrollView+SLKAdditions.h`, specifically in `slk_isAtTop` and `slk_isAtBottom`, breaking the typing indicator check in `-canShowTypingIndicator`. While I take care of this, simply override `-canShowTypingIndicator` in your `SLKTextViewController` subclass, and return `YES` for the conditions that best applies for you.	dzenbot	aaronscherbing
250	2015-09-02 13:09:21	@dzenbot thanks for your response. I have subclassed the SLKTextViewController. But then the viewcontroller does not display what I have in the storyboard. I guess the best practice for me is just to write code to configure my viewcontroller? Thanks!	hongseung92	dzenbot
250	2015-09-02 14:24:33	@dzenbot is the sample project available in Swift?	hongseung92	dzenbot
250	2015-09-02 14:26:16	@dzenbot the storyboard sample is only in Objective-C. :'(	hongseung92	dzenbot
245	2015-09-02 14:58:55	@brianhu Hey Brian, Are you using Swift? if you are how are you displaying your storyboard? Can you advise on this? Thanks!	hongseung92	brianhu
244	2015-08-29 14:44:35	i think that wuold be a good improvement, btw i really like your libraries on github @dzenbot , thanks for sharing!	dreampowder	dzenbot
244	2015-11-16 19:56:07	Did you try using `automaticallyAdjustsScrollViewInsets` @eddwinpaz ?	dzenbot	eddwinpaz
244	2015-11-16 22:20:51	@dzenbot I've use it on my swift file that holds the tableview and nothing happens. :(	eddwinpaz	dzenbot
243	2015-08-25 16:31:11	I've been recently working on a new feature, related to the empty `inputAccessoryView` for panning gesture enhancements. Would you please [install this branch](https://github.com/slackhq/SlackTextViewController/pull/241) @fluidsonic and let me know if it's still an issue for you? I haven't been able to repro 😕	dzenbot	fluidsonic
243	2015-08-25 17:08:02	@dzenbot that branch works fine - the input bar is visible again :) Keyboard panning also works, although it's a bit buggy when you scroll the keyboard all the way down and then up again without lifting your finger. When the keyboard is all the way up again then finally lift the finger. Keyboard won't stay but be dismissed instead. Works fine in Messages app.	fluidsonic	dzenbot
243	2015-08-27 13:57:13	@fluidsonic you might be interested in https://github.com/slackhq/SlackTextViewController/issues/247 's quick solution for now	dzenbot	fluidsonic
239	2015-09-26 05:22:17	Hi @dzenbot , is there any particular reason you used font.familyName instead of font.fontName? Now I can not set set bold or italic font in the textview as it only picks family name.	Ataman11	dzenbot
238	2015-10-28 11:19:33	Is there any update on this, @dzenbot?	casperstorm	dzenbot
238	2015-11-22 21:23:09	@krzd I've tried [that same snippet](https://github.com/slackhq/SlackTextViewController/issues/238#issuecomment-138894809) in the Programatic example, using the latest version, and I can no longer reproduce. Please re-open if it's still an issue for you.	dzenbot	krzd
238	2016-05-25 08:26:15	@dzenbot, I still have this problem. I have reproduced it the same way @krzd mentioned: `UITabBarController *controller = [[UITabBarController alloc] init]; controller.viewControllers = @[[[UINavigationController alloc] initWithRootViewController:[MessageViewController new]]]; self.window.rootViewController = controller;` I am using the newest release `1.9.3`. I have packed a [sample project](htt…	casperstorm	krzd
238	2016-05-25 08:26:15	@dzenbot, I still have this problem. I have reproduced it the same way @krzd mentioned: `UITabBarController *controller = [[UITabBarController alloc] init]; controller.viewControllers = @[[[UINavigationController alloc] initWithRootViewController:[MessageViewController new]]]; self.window.rootViewController = controller;` I am using the newest release `1.9.3`. I have packed a [sample project](htt…	casperstorm	dzenbot
235	2015-08-21 07:11:11	@dzenbot Sorry,my bad, IQKeyboardManager is the evil @joshbernfeld Thanks!! I would fix that ..I am new to the old project.	peiweichen	joshbernfeld
235	2015-08-21 07:11:11	@dzenbot Sorry,my bad, IQKeyboardManager is the evil @joshbernfeld Thanks!! I would fix that ..I am new to the old project.	peiweichen	dzenbot
233	2015-09-08 17:50:31	@nekonari did `0.8` fix it?	dzenbot	nekonari
232	2015-08-13 13:15:13	@dzenbot It is coming when in-call status bar is on at the time of launching the app.I am using the latest library.Other then this scenario it is working fine.	vandanakanwar	dzenbot
230	2015-08-12 05:33:02	@dzenbot Thanks for the quick response, I made a comment and already pulled the changes. Would you like me to update that line of code in my branch?	aryaxt	dzenbot
230	2015-08-13 00:24:26	@dzenbot This branch is broken, the bar disappears as soon as textfield becomes first response.	aryaxt	dzenbot
230	2015-08-21 22:03:59	So far, this branch behaves great. I haven't found any apparent bugs. The one about auto-rotation seems fixed now. @aryaxt Since the issue you're experiencing isn't related to this branch, let's open it in a new issue. I haven't been able to repro so far tho.	dzenbot	aryaxt
225	2016-05-20 15:21:55	@kylehorn @dzenbot were there any PRs or commits made for this enhancement?	gooso	dzenbot
225	2016-05-20 15:21:55	@kylehorn @dzenbot were there any PRs or commits made for this enhancement?	gooso	kylehorn
214	2015-07-26 18:15:22	Does that solve the issue you were experiencing @hirad ?	dzenbot	hirad
211	2015-08-02 00:03:45	@dzenbot - is there a way to see the emojis in action in the demo? I'm running Messenger-Storyboard as the demo app but do not know how to run the autocomplete for emoji system...	udaysinghcode	dzenbot
207	2015-07-02 17:45:30	Thanks for all your input @sveinhal ! 🙌	dzenbot	sveinhal
202	2015-06-24 08:54:26	@dzenbot Do you have time for a look at this?	sveinhal	dzenbot
201	2015-06-12 16:45:20	Thanks @sveinhal for bringing this up. I've been wanting to decouple the `typingIndicatorView` to allow further customization too. `registerClassForTypingIndicatorView:` sounds like a good starts, following the same pattern than `registerClassForTextView:`, and this way, opt-in for a custom view. I don't think it would be necessary to subclass `SLKTypingIndicatorView` to allow this, since `SLKTex…	dzenbot	sveinhal
199	2015-06-09 18:08:21	@dzenbot It's very random, doesn't happen all the time. I updated to 1.5.1 yesterday. I'll do some testing and see if I can reproduce. Thanks	aryaxt	dzenbot
199	2015-08-11 20:39:35	I commented about this one being fixed in 5 beta, crashes are going down slowly, will close this after the number is close to 0 :) @dzenbot Do you guys accept PRs? I need to be able to hide the textInputBar in certain cases, and I see that there is an issue open for it. ![screen shot 2015-08-11 at 1 36 37 pm](https://cloud.githubusercontent.com/assets/3460069/9209947/3ce29104-402e-11e5-9cf4-5d92b…	aryaxt	dzenbot
199	2015-08-11 21:01:45	We do accept PRs @aryaxt. Simply have a look at [here](https://github.com/slackhq/SlackTextViewController/pulls?q=is%3Apr+is%3Aclosed). I once attempt to implement that feature, without a great result. Looking forward to your solution.	dzenbot	aryaxt
198	2015-06-06 16:06:06	hi @nazywamsiepawel , did you find a solution for this issue ??	koptan	nazywamsiepawel
195	2016-02-04 08:58:02	I use v1.9 as an embedded controller (because I need to place an additional view at the top of the screen) and I get some unwanted top content inset. Hotfixed it in the following way (thanks @jkyin!): I don't know whether it's the same issue as discussed above, but it has the same visual effect.	werediver	jkyin
186	2015-08-07 17:39:19	Sorry for taking so much time to merge this. Works great and is backwards compatible. Thanks @jmreyes! 🙌	dzenbot	jmreyes
182	2015-05-20 17:37:37	Thanks for this @hankbao :+1:	dzenbot	hankbao
176	2015-05-04 20:36:08	@blakeperdue @tomaskraina did you find a way to get rid of it?	dzenbot	blakeperdue
176	2015-05-04 20:40:41	@dzenbot Sadly no. I ended up commenting out the two methods (`scrollViewDidScroll` and `scrollViewShouldScrollToTop`) to remove the warnings. This is obviously not a good solution but only thing that temporarily worked for me.	blakeperdue	dzenbot
173	2015-04-29 21:22:31	@tomaskraina What was the outcome of this? I'm seeing the same thing with XCode 6.3.1, Swift 1.2, and Base SDK 8.3. Were you able to get rid of those warnings? Thanks.	blakeperdue	tomaskraina
167	2015-04-18 19:35:20	Thanks @neonichu!	dzenbot	neonichu
159	2015-06-10 13:56:52	Sorry about that @sveinhal. Your approach was actually accurate, a much simpler. The initial calculations used to be simple, but as the lib evolved, new edge cases were discovered and those 2 funky methods start to get really complex by patching instead of refactoring them to be more efficient. I just realized your commit is very similar to https://github.com/slackhq/SlackTextViewController/commi…	dzenbot	sveinhal
159	2015-11-29 13:56:39	@dzenbot, thank you so much for the quick feedback, sorry the misplaced post. I'll ask a more specific question in a new issue.	luizv	dzenbot
155	2015-07-04 07:32:25	Thanks @hackiftekhar It's very useful. I've get used to disabling it for some specific UIViewController in AppDelegate. Hope other developers could get used to it quickly.	WenchaoD	hackiftekhar
145	2015-03-18 04:46:02	@dzenbot , any updates on this?	hagile	dzenbot
142	2015-03-17 13:20:37	@dzenbot , please check this gist to get an idea on what I'm doing wrong? https://gist.github.com/hagile/87f77b2344165e4904a2	hagile	dzenbot
142	2015-03-17 13:28:02	@dzenbot , hey sorry, that was a bad typo. I don't want to show what exactly the file name is, thought I've changed its name too.	hagile	dzenbot
142	2015-03-17 14:10:17	@dzenbot , I've tested it in a test project as well, there's no issue with your classes, I think something wrong in my code only! Any idea? I've tried with a plain (newly added) view controller as well, but there's still no luck. :( hope to have an answer from you. P.S. I'm working in XCode 6.1. and target is iOS 8.1. And running on a simulator iPhone5s.	hagile	dzenbot
138	2015-03-16 13:38:38	@dzenbot , Hi, thanks for the reply. I've already implemented it by my self. =)	hagile	dzenbot
137	2015-09-08 17:52:53	@rzehan could you please see if this has been fixed in [v1.7](https://github.com/slackhq/SlackTextViewController/releases/tag/untagged-795eb65f8fd29d8e2aa2)	dzenbot	rzehan
137	2015-10-21 20:45:17	Just chiming in on this, I have the same problem as @rzehan, and 1.7 did not fix this for me. I have a custom navigation bar with dynamic heights and SLKTextViewController gets on top of it, and even changing the frame on viewDidLayoutSubviews I still have a few flicks that only changing the constraint to something like: "[self.view addConstraints:[NSLayoutConstraint constraintsWithVisualFormat:@…	gmogames	rzehan
137	2016-04-06 11:44:49	Thanks @askeland , it worked great for me!	popei69	askeland
128	2015-02-26 22:19:36	Ah, that works perfectly. Thanks, @dzenbot! Got SlackTextViewController all wired up. It's awesome.	jeffbowen	dzenbot
124	2015-03-03 18:30:27	Hey @nguyenhuy, `AsyncMessagesViewController` looks amazing! You combined the best of both libraries, to build an even better one. Impressive work; very inspiring.	dzenbot	nguyenhuy
124	2015-03-03 19:08:06	Thank you, @dzenbot :dancer:. There are still many things need to be improved. Please feel free to give feedbacks.	nguyenhuy	dzenbot
124	2015-03-04 02:32:48	Nice job, @nguyenhuy! Love what you've done with AsyncDisplayKit + SLKTextViewController! Very cools stuff - I' glad you're tackling it!	eanagel	nguyenhuy
124	2015-03-04 07:44:53	Thanks @eanagel, it wouldn't be possible without your pull request though :+1:	nguyenhuy	eanagel
118	2015-07-14 16:25:55	@morizotter: Can you try out with latest from master?	dzenbot	morizotter
118	2015-07-15 17:13:03	@dzenbot I tried Messenger-Storyboard Example and it worked well! I have to check my code. Thanks! <img width="480" alt="slack" src="https://cloud.githubusercontent.com/assets/536954/8704761/24c12c8a-2b60-11e5-9432-91726eab10b1.png">	morizotter	dzenbot
99	2015-03-04 18:37:33	@ikesyo can you please checkout the latest in master, and tell me if that fixes your issue?	dzenbot	ikesyo
99	2015-03-06 06:11:48	@dzenbot @sprynmr I confirmed the behavior with its latest release (v1.5), but it is still broken for our use case. 1st image: Keyboard is hidden, and the area inside the red square is a container view controller. ![keyboard_is_hidden](https://cloud.githubusercontent.com/assets/909674/6520953/54c46c18-c412-11e4-875f-e76736d8738e.png) 2nd image: Keyboard is shown, but text input bar is under the k…	ikesyo	sprynmr
99	2015-03-06 06:11:48	@dzenbot @sprynmr I confirmed the behavior with its latest release (v1.5), but it is still broken for our use case. 1st image: Keyboard is hidden, and the area inside the red square is a container view controller. ![keyboard_is_hidden](https://cloud.githubusercontent.com/assets/909674/6520953/54c46c18-c412-11e4-875f-e76736d8738e.png) 2nd image: Keyboard is shown, but text input bar is under the k…	ikesyo	dzenbot
97	2015-01-16 18:46:57	You are most welcome @dzenbot. You guys are awesome. Not only is Slack a stellar app (every damn company I work with use it and love it), this controller is also a gem. Thank you so much!	heumn	dzenbot
92	2015-01-13 08:40:59	@dzenbot I went to `SlackTextViewController/Examples/Messenger` directory and ran cocoapods with `pod install`. I also didn't make my own example. Is there any step I missed?	fullc0de	dzenbot
92	2015-01-14 12:39:35	@dzenbot Sorry. I am too late to let you know a result. I tried to edit Podfile according to your advice and ended up making it. Thank you.	fullc0de	dzenbot
90	2015-05-11 14:22:38	Hey @chrise86 could you please share some bits regarding how to start playing with such integration? I just installed the `SlackTextViewController` using motion-cocoapods, but I just can't figure out how to actually go and load the controller. Thanks!	dgilperez	chrise86
90	2015-05-13 07:03:44	@dgilperez I pretty much just took the example here and converted to RubyMotion syntax	chrise86	dgilperez
90	2015-05-14 18:33:12	@chrise86 thanks! I happen to have some problem compiling / linking the library with Xcode 5.1.1, but 6.0 seems to be OK.	dgilperez	chrise86
89	2015-01-09 18:53:25	@dzenbot Unfortunately that didn't work.	Steven4294	dzenbot
89	2015-01-14 18:38:54	@dzenbot No I was never able to figure it out. I tried the edgesForExtendedLayout, but that did not work	Steven4294	dzenbot
87	2015-01-23 00:14:20	@dzenbot Thanks, that did the trick!	newyorkpizza	dzenbot
85	2015-01-06 15:28:12	Heads up @srikanthraju, it appears that link is no longer valid.	mcgraw	srikanthraju
85	2015-01-08 15:51:56	Thanks David for responding. I found an alternate for that. On Tue, Jan 6, 2015 at 8:58 PM, David McGraw notifications@github.com wrote: > Heads up @srikanthraju https://github.com/srikanthraju, it appears that > link is no longer valid. > > — > Reply to this email directly or view it on GitHub > https://github.com/slackhq/SlackTextViewController/issues/85#issuecomment-68879510 > . ## Regards, Sr…	srikanthraju	srikanthraju
75	2015-09-13 18:49:10	Hi @dzenbot and @hretarekar, I'm so excited to use this pod but I'm afraid I am still experiencing this same crash as hretarekar, even on the latest release. It's the same log trace except a few of the line numbers have changed slightly. I cannot reproduce the problem in the sample project. Perhaps you can shed some insight based on my circumstance: - I am programmatically instantiating my viewco…	cassidyclawson	hretarekar
75	2015-09-13 18:49:10	Hi @dzenbot and @hretarekar, I'm so excited to use this pod but I'm afraid I am still experiencing this same crash as hretarekar, even on the latest release. It's the same log trace except a few of the line numbers have changed slightly. I cannot reproduce the problem in the sample project. Perhaps you can shed some insight based on my circumstance: - I am programmatically instantiating my viewco…	cassidyclawson	dzenbot
75	2015-10-28 21:28:57	@cassidyclawson you are not supposed to have a tablview in your xib nor liking it with an IBOutlet. Are you doing the same @Fanghao The current Interface Builder is actually a trick: you can't layout outlets on it since all the subviews are created programatically.	dzenbot	Fanghao
75	2015-10-28 21:28:57	@cassidyclawson you are not supposed to have a tablview in your xib nor liking it with an IBOutlet. Are you doing the same @Fanghao The current Interface Builder is actually a trick: you can't layout outlets on it since all the subviews are created programatically.	dzenbot	cassidyclawson
70	2014-12-10 14:52:54	Is this still happening for you, @danielebogo ?	dzenbot	danielebogo
70	2014-12-10 14:54:31	Sorry @dzenbot. I've tried that commit and it works! Great work!	danielebogo	dzenbot
65	2014-11-05 17:39:14	@lazerwalker you said > that isn't capable of handling circular dependencies But the truth is, it's simply disallowed now, as it always should've been :)	segiddins	lazerwalker
64	2014-11-05 15:34:07	@dzenbot I tried with the latest version "1.3". After you suggested, I tried it backwards to the "1.2" version and it still happened. Since I'm using a pre-release of Cocoapods, that may be it. I've also reported it to Cocoapods, and the issue reference is above.	fjcaetano	dzenbot
64	2014-11-05 15:38:13	@fjcaetano Great minds think alike. I just submitted a [pull request](https://github.com/slackhq/SlackTextViewController/pull/65) that should fix it. If you want to try it out, feel free point your Podfile at my repo or a fork of your own:	lazerwalker	fjcaetano
64	2014-11-05 15:41:19	@lazerwalker it fixed it! Thanks! :smile:	fjcaetano	lazerwalker
52	2014-10-16 23:09:22	Looks like calling `loadView` without calling super, and setting the main view programatically, solves the problem: Creating the main view programatically seems like a legit fix, since the views are not created with Interface Builder. Any thoughts on that @kevinrenskers @mcgraw ?	dzenbot	kevinrenskers
52	2014-10-16 23:09:22	Looks like calling `loadView` without calling super, and setting the main view programatically, solves the problem: Creating the main view programatically seems like a legit fix, since the views are not created with Interface Builder. Any thoughts on that @kevinrenskers @mcgraw ?	dzenbot	mcgraw
52	2014-10-20 17:21:07	You mean it's solved @mcgraw?	dzenbot	mcgraw
40	2014-10-14 05:19:45	Well said @mcgraw! Closing this for now.	dzenbot	mcgraw
16	2014-10-09 21:04:15	This is now close with 10b0b457b9e296732199a1ac2b05532198e1af9c @andrebraga Please take a look at the latest changes, and let me know if you still facing issues with view constraints. Now, the `initWithCoder:` isn't configuring constraints any views, just initialising the appropriate one (either a `UITableView` or `UICollectionView` instance). In `loadView`, the views are added to the view hierar…	dzenbot	andrebraga
10	2014-09-25 14:52:12	hi @dzenbot I have tried on iPhone 5s with a bluetooth keyboard, this bug appeared too. The iOS version of my iPhone is iOS 8.	zengyun-programmer	dzenbot
10	2014-09-30 14:30:54	Is this still happening for you @zengyun-programmer?	dzenbot	zengyun-programmer
10	2014-10-10 14:11:56	Will something like that solve the issue @valeriomazzeo? Thanks @khan-lau	dzenbot	valeriomazzeo
10	2014-10-10 14:11:56	Will something like that solve the issue @valeriomazzeo? Thanks @khan-lau	dzenbot	khan-lau
10	2014-10-14 15:14:58	Thanks for reporting @valeriomazzeo. This is now fixed in https://github.com/slackhq/SlackTextViewController/issues/49 Next time, please submit these things in a new issue ;)	dzenbot	valeriomazzeo
8	2014-09-24 23:04:11	:+1: @dzenbot I've noticed this in many places with Xcode 6 and the simulator. I really hope it's a bug but it's on Apple's table, really annoying change from Xcode 5 sim.	acrookston	dzenbot
580	2017-03-07 07:45:17	Most of the time if the message has new lines it ends up partially hidden behind the keyboard. Any ideas how to fix that? @dzenbot ![img_0576](https://cloud.githubusercontent.com/assets/13408859/23646721/fcb3363a-02c6-11e7-9415-145d7fd81651.PNG)	yarodevuci	dzenbot
577	2017-03-05 23:32:15	Hi all, and @dzenbot Can someone explain what is pipWindow for and how and for what purpose it can be used?	yarodevuci	dzenbot
576	2017-03-04 02:49:08	Hello @dzenbot I am using below method to dismiss keyboard; However, if I am unable to use autocompletion because when I try to scroll on autocompletion view it triggers scrollViewWillBeginDragging func Any solution to this? Thank you!	yarodevuci	dzenbot
572	2017-02-20 12:05:42	Hello @dzenbot I would like to know if it possible to change top line of autoCompletion view?	yarodevuci	dzenbot
567	2017-01-25 19:46:59	As discussed with @dzenbot via slack, the `tableView`, `collectionView` and `scrollView` properties are just used to hold a strong reference and nothing more, so I can use `- (instancetype)initWithScrollView:(UIScrollView *)scrollView` and keep my own reference to the collectionView or override the getter for `collectionView` to return the one stored in `scrollView`. It's kind of a hacky solution…	NinoScript	dzenbot
547	2016-11-05 00:36:24	@dzenbot Thanks for the quick-reply. Sorry for the snafu, fixed with the last two commits!	ClementPadovani	dzenbot
531	2017-03-07 07:56:49	@dzenbot is this ever gonna be accepted?	yarodevuci	dzenbot
527	2016-10-12 07:32:19	Like you said, this is a pretty edge-case scenario. You could just create a SLKTextView subclass, which internally is created with your custom text storage and/or text manager. A user will unlikely swap text storages. What do you think of this @jackywu07 ?	dzenbot	jackywu07
523	2016-09-29 06:11:33	@dzenbot No problem! It's all good 😄	cyhsutw	dzenbot
517	2016-09-17 16:43:37	@Thanks for the great library. I have issue on input box [Textview]. When reached maxNumberOfLines, scrolling not happening. I'm not set any custom font for textview. Hope you got my issue. @dzenbot	RamdhaSOi	Thanks
517	2016-09-17 16:43:37	@Thanks for the great library. I have issue on input box [Textview]. When reached maxNumberOfLines, scrolling not happening. I'm not set any custom font for textview. Hope you got my issue. @dzenbot	RamdhaSOi	dzenbot
505	2016-08-27 22:50:57	Thanks @TosinAF! I knew something looked off. Added it back just now.	jedmund	TosinAF
505	2016-08-27 23:32:11	Looks good! Nice catch @TosinAF @jedmund: The Travis CI is borken. I need to fix that thing (once more).	dzenbot	TosinAF
492	2016-07-07 12:14:26	- [x] I've read and understood the [Contributing guidelines](https://github.com/slackhq/SlackTextViewController/blob/master/.github/CONTRIBUTING.md) and have done my best effort to follow them. - [x] I've read and agree to the [Code of Conduct](https://github.com/slackhq/SlackTextViewController/blob/master/.github/CODE_OF_CONDUCT.md). - [x] I've searched for any related issues and avoided creatin…	eshwartm	Someone
473	2016-06-05 07:01:22	@dzenbot the keyboard-panning-v2 branch is really great, but there is one issue I've found. If you're using a SlackTextViewController inside a UITabBarController, the keyboard appears _over_ the tab bar when the SlackTextView becomes first responder. Normally when the SlackTextView resigns first responder, the keyboard slides back down _over_ the tab bar, but when the SlackTextView resigns first …	firedrake93	dzenbot
400	2016-02-19 20:33:15	@dzenbot Recently you fixed a bug which make it impossible to hide bottom bar on push. The original issue which is fixed now: [https://github.com/slackhq/SlackTextViewController/issues/340](https://github.com/slackhq/SlackTextViewController/issues/340)	azhdari	dzenbot
391	2016-03-21 08:12:41	This PR now includes a complete Swift sample thanks to @weijentu 👏 Closes #417	dzenbot	weijentu
391	2016-03-21 08:13:19	@TosinAF: This is ready for review. We can add the Swift template later.	dzenbot	TosinAF
387	2016-02-10 21:37:38	This pull requests corrects the spelling of **CocoaPods** 🤓 https://github.com/CocoaPods/shared_resources/tree/master/media <blockquote class="twitter-tweet" data-lang="en"><p lang="en" dir="ltr">One day I’ll make a bot that looks through the READMEs of all Pods, looks to see if it uses “Cocoapods” and PRs “CocoaPods” :D</p>&mdash; Ørta (@orta) <a href="https://twitter.com/orta/status/69737435797…	ReadmeCritic	orta
349	2016-01-11 08:31:14	Sorry about this. It was caused when introducing the new text view delegate of type `<SLKTextViewDelegate,UITextViewDelegate>`. Strangely enough, `textView: shouldChangeTextInRange:replacementText:` still worked but not the other callbacks. Instead of overriding the delegate setter like @cyhsutw did in his comment, it's simpler to use `@dynamic` for the `delegate` property, so we let super implem…	dzenbot	dynamic
349	2016-01-12 01:33:05	Thank you very much @dzenbot :+1: It works great after changing `@synthesize delegate = _delegate;` to `@dynamic delegate;`!	cyhsutw	synthesize
349	2016-01-12 01:33:05	Thank you very much @dzenbot :+1: It works great after changing `@synthesize delegate = _delegate;` to `@dynamic delegate;`!	cyhsutw	dynamic
306	2015-11-22 15:52:49	Hi, here is what i'm trying to do. In my app i don't have short names like "@someone", only full names like "@someone last name" and i need tag people like Facebook does. I already modified the lib to return string like "<:id><:name>" then i can get name and id with regex and show in textfield. but the problem is when i have name with spaces, after press spacebar, the autocompletion view hide its…	reeichert	someone
287	2015-10-16 05:53:28	Thanks for this @WenchaoIOS !	dzenbot	WenchaoIOS
280	2015-10-07 13:16:01	No, I meant to add an option to not cancel auto-completion when typing a space bar while typing the mention. (Ex.: @samuel tremblay) Will help for last name query and HTTP search with multiple words.	stremblayiOS	samuel
247	2015-08-26 18:42:02	@dzenbot Finally found out why my input bar gets hidden. Changing the background color causes this issue. This issue only happens on 1.6	aryaxt	dzenbot
239	2015-08-22 20:53:35	cc @udaysinghcode	dzenbot	udaysinghcode
235	2015-08-19 08:36:18	@dzenbot	peiweichen	dzenbot
235	2015-08-20 10:10:05	My controller subclass SLKTextViewController using custom navigationController @implementation CutstomNavigationController - (void)viewDidLoad { [super viewDidLoad]; [self setNeedsStatusBarAppearanceUpdate]; __weak typeof (self) weakSelf = self; if ([self respondsToSelector:@selector(interactivePopGestureRecognizer)]) { self.interactivePopGestureRecognizer.delegate = weakSelf; self.delegate = sel…	peiweichen	selector
235	2015-08-20 10:10:05	My controller subclass SLKTextViewController using custom navigationController @implementation CutstomNavigationController - (void)viewDidLoad { [super viewDidLoad]; [self setNeedsStatusBarAppearanceUpdate]; __weak typeof (self) weakSelf = self; if ([self respondsToSelector:@selector(interactivePopGestureRecognizer)]) { self.interactivePopGestureRecognizer.delegate = weakSelf; self.delegate = sel…	peiweichen	implementation
232	2015-08-13 07:15:17	Hi @dzenbot I am facing an issue when in call staus bar is ON.My view is getting truncated.Anyone have any idea why my SLKTextViewController view is not getting fit inside window irrespective of In-call status bar toggle ON/OFF.It would be great if you help me out for this issue. Thanks in advance. ![screen shot 2015-08-13 at 12 42 55 pm](https://cloud.githubusercontent.com/assets/12642338/924447…	vandanakanwar	dzenbot
230	2015-08-12 04:33:04	@aryaxt: I've made some improvements and refactorings to your original PR in #229: - Renamed `hideInputBar:animated:` to `setTextInputbarHidden:animated:` - Dismissed the keyboard and the auto-completion view right after hiding the textInputBar - Fixed cases where hiding the textInputBar wouldn't be possible when the keyboard was up - Avoided hiding the textInputBar with alpha, instead fixed some…	dzenbot	aryaxt
221	2015-07-31 14:48:44	Hello, I would like integrate the iAd banner in SLKTextViewController. I have imported the iAd framework and I have wrote this code in viewDidLoad if([self respondsToSelector:@selector(setCanDisplayBannerAds:)]){ self.canDisplayBannerAds = YES; } Then I see the iAd Banner but when I tap in textInput appears a black view between the textInput and keyboard. Anyone else can help me? Thanks!	josete89	selector
215	2015-07-24 18:54:52	Removes KVO from the inputAccesoryView and implements a custom keyboardDimsissMode using the panGesture on the ScrollViewProxy to achieve a smooth transition. For you Cotito Ignacio @dzenbot	camovrbz	dzenbot
215	2015-07-24 22:16:10	Panning the keyboard was always feeling kind of jarring. It's extremely smooth and accurate now 💪😎👊 Thanks cotito @camitox for this great contribution!	dzenbot	camitox
207	2015-06-28 23:02:43	_Inspired from @sveinhal's implementation in #202._ It now uses KVO internally, observing the `visible` propery's changes to properly update the view constraints constants and animately present the typing indicator view. By simply conforming to `SLKTypingIndicatorProtocol` required methods, it should be very easy to add any sort of custom typing indicator view. I have added a custom typing indica…	dzenbot	sveinhal
207	2015-07-02 04:33:22	@sveinhal I've made some fixes, considering all your feedback. Mind having a look once more?	dzenbot	sveinhal
206	2015-06-25 01:05:10	My code : I used in non-inverted pattern. [[NSNotificationCenter defaultCenter] addObserver:self selector:@selector(didChangeTextViewContentSize:) name:SLKTextViewContentSizeDidChangeNotification object:nil]; - (void)didChangeTextViewContentSize:(NSNotification *)notification { CGFloat inputbarHeight = self.textInputbar.appropriateHeight; .... } the inputbarHeight did not calculate correct， the r…	xiaolanlianhua	selector
201	2015-06-11 11:45:35	Hi, @dzenbot I created an issue before creating a pull request, because I want to discuss solutions before submitting anything. I am willing to produce the code necessary to close this issue, once consensus has been reached. I want to customize the typing indicators to show small avatars instead of the user name list as the current design encourages. The `SLKTextViewController` currently instanti…	sveinhal	dzenbot
200	2015-06-09 19:53:16	Fixes the keyboard panning gesture, broke on the latest commit. Also simplifies the keyboard height calculation nonsense. Thanks @devladinci 😉	dzenbot	devladinci
199	2015-08-08 00:02:17	Don't get me wrong @urbanappetite, we've already started working on some iOS9 enhancements, but not yet on UIKit bug fixes, since most will get fixed by Apple on the GM version. Still, if you guys are interested, I just pushed a branch I've been slowly working on: [ios9-fixes-and-improvements](https://github.com/slackhq/SlackTextViewController/tree/ios9-fixes-and-improvements). So far, it just ad…	dzenbot	urbanappetite
189	2015-05-21 06:15:21	@dzenbot Any support for this?	ajsharp	dzenbot
176	2015-04-29 21:08:36	@tomaskraina reported this too in https://github.com/slackhq/SlackTextViewController/issues/173 I haven't been able to see it myself tho.	dzenbot	tomaskraina
176	2015-05-04 20:36:08	@blakeperdue @tomaskraina did you find a way to get rid of it?	dzenbot	tomaskraina
175	2015-04-28 09:52:04	Hi @dzenbot, What would be the less hacky way to change/remove the animation applied on autoCompletionViewCell . It's seems to be default UITableViewRowAnimationLeft and triggered by : in SLKTextViewController.m should i hardcode this instead : I'd like to keep the cool bouncing effect when the autoCompleteView shows off so I don't want to use An override solution in my subclass would be really a…	rosatof	dzenbot
168	2015-04-18 19:40:51	Thanks for the feedback @orta!	dzenbot	orta
163	2015-04-13 17:19:01	_This was initially implemented by @pfleiner and PRed by @cameronehrlich. Thanks!_ Instead of only allowing collection view controllers, the new implementation is more flexible, accepting table view controllers too. It could accept any view controller in the future, if they respond to selectors `tableView`, `collectionView` or `scrollView`, but this seems fine for now. A new target has also been …	dzenbot	cameronehrlich
163	2015-04-13 17:19:01	_This was initially implemented by @pfleiner and PRed by @cameronehrlich. Thanks!_ Instead of only allowing collection view controllers, the new implementation is more flexible, accepting table view controllers too. It could accept any view controller in the future, if they respond to selectors `tableView`, `collectionView` or `scrollView`, but this seems fine for now. A new target has also been …	dzenbot	pfleiner
161	2015-04-15 20:37:45	This (objective-c) project is completely independent from the Slack API. You should submit your feature request in [slack-api-docs](https://github.com/slackhq/slack-api-docs) or [@SlackAPI](https://twitter.com/slackapi)	dzenbot	SlackAPI
159	2015-11-29 09:57:29	Next time, @luizv please open a new issue as it's unrelated to this one. Unfortunately, there's not much I can help you with. Even if `SLKTextViewController` should be working fine within a view controller containment, adding it as a subview of a cell is not something it was built for. You will need to fork the project and make the arrangements to fix that on your own, sorry.	dzenbot	luizv
145	2015-03-17 17:34:39	No, not yet. I commented this notification [[NSNotificationCenter defaultCenter] addObserver:self selector:@selector(slk_didChangeTextViewContentSize:) name:SLKTextViewContentSizeDidChangeNotification object:nil]; in SlackTextViewController.m class. And everything works bad! :-1: but at least my app is running now. Looking for some elegant soln.	hagile	selector
140	2015-03-16 18:30:56	I am having an issue with the text input bar. It is being hidden when, with the keyboard hidden, it becomes first responder and it has a "mention text" on it (such as '@f'). I've been taking a look at the SLKTextView class, and I am pretty sure that it is a thing related to the moment when `[self refreshFirstResponder]` is called. I managed to avoid that in two ways, but I really don't like any o…	poolqf	f
132	2015-03-18 16:43:48	@dzenbot have you had time to look at this?	johannth	dzenbot
127	2015-02-24 04:23:07	Default `inverted` property of `SLKTextViewController` to `NO` as with an out-of-the-box install, everything will be mirrored and flipped unless you set `inverted` to `NO` or add the `cell.transform = self.tableView.transform` line to your `tableView:cellForRowAtIndexPath:` method. Attached an image of what I was seeing. All I'd done was subclass `SLKTextViewController` and add the `[super initWi…	jeffbowen	dapenggao
123	2015-03-04 18:37:49	@adly-holler can you please checkout the latest in master, and tell me if that fixes your issue?	dzenbot	adly-holler
112	2015-01-23 02:24:12	Hi @dzenbot I found that when I dynamicly change the placeholder for SLKTextView, the size for the placeholderLabel remain still. For example, I set "匿名评论" as the placeholder in viewDidLoad, but when I click a table cell, the placeholder would be changed to "回复威震天". Then the textLabel would not be large enough to contain the five characters, since there are only four at first. ![image](https://cl…	WenchaoD	dzenbot
110	2015-01-22 17:17:10	The documentation states that `acceptAutoCompletionWithString:` > "...replaces the detected key and word with a new string." I'm not seeing this behavior, and when I call this method, my prefix key remains. For instance, when I type "**@kev**", and select _Kevin_ in the `autoCompletionView`, the result in my text view is: "**@Kevin**. I would expect to see just **"Kevin"**. Interestingly, if I lo…	KevinVitale	kev
110	2015-01-22 17:17:10	The documentation states that `acceptAutoCompletionWithString:` > "...replaces the detected key and word with a new string." I'm not seeing this behavior, and when I call this method, my prefix key remains. For instance, when I type "**@kev**", and select _Kevin_ in the `autoCompletionView`, the result in my text view is: "**@Kevin**. I would expect to see just **"Kevin"**. Interestingly, if I lo…	KevinVitale	Kevin
87	2015-01-12 04:25:52	@dzenbot Do you have any thoughts on what might be causing the abrupt movement of the content?	newyorkpizza	dzenbot
83	2014-12-24 07:08:21	@dzenbot	0oneo	dzenbot
82	2014-12-21 04:28:55	### slackhq/SlackTextViewController now has a Chat Room on Gitter @dzenbot has just created a chat room. You can visit it here: [https://gitter.im/slackhq/SlackTextViewController](https://gitter.im/slackhq/SlackTextViewController?utm_source=badge&utm_medium=badge&utm_campaign=pr-badge&content=body_link). This pull-request adds this badge to your README.md: [![Gitter](https://badges.gitter.im/Join…	gitter-badger	dzenbot
43	2014-10-13 04:01:42	Many small fixes suggested by @efremidze (thanks!), related to keyboard panning offset, so the dragging gesture starts at the top of the text input bar.	dzenbot	efremidze
40	2014-10-13 19:23:02	@hit1983 I think what you're asking is how to connect a tableview you've already added to your storyboard via an IBOutlet? Right now you'll want to let the SlackTextViewController create that for you so it can create it & properly set up the constraints. In order to tell slack what you want you'll use the default table view style. You can override this if needed. From there you'll just override t…	mcgraw	hit1983
39	2014-10-10 16:45:12	@hit1983: I just tried to reproduce that issue, with no success. If you replace the sample project's app delegate implementation with this: It works like it's supposed to.	dzenbot	hit1983
38	2014-10-10 15:52:58	Give it a try @hit1983 and let me know if it's fixed for you too.	dzenbot	hit1983
10	2014-10-06 14:57:53	What worked for me is if you change the return value of keyPathForKeyboardingHandling in SCKInputAccessoryView's method to just NSStringFromSelector(@selector(centre)). This corrects the textview's top. "SCKInputAccessoryViewKeyboardFrameDidChangeNotification" gets called a second time in iOS 7 when the keyboard appears, so scrollViewHC in SLKTextViewController gets recalculated again.	mikechan1234	selector
6	2014-09-24 11:26:57	Because auto-correction in iOS8 will override any auto-completed text while typing something like `@allan`, we must disable auto-correction. Either hide the QuickType bar, or disable auto-correction momentarily.	dzenbot	allan
5	2014-09-25 03:52:14	From a viewController push to `SlackTextViewController`(subclass), and pop back. It will crash at `[self removeObserver:self.leftButton.imageView forKeyPath:NSStringFromSelector(@selector(image))];` in `dealloc` of `SLKTextInputbar`	VincentSit	selector
5	2014-09-25 04:11:30	I'm sorry! it is a mistake. Should be : `[self.leftButton.imageView removeObserver:self forKeyPath:NSStringFromSelector(@selector(image))];`	VincentSit	selector
5	2014-09-25 04:28:35	`[_leftButton.imageView removeObserver:self forKeyPath:NSStringFromSelector(@selector(image))];` will be better. Do you need me to patch this?	VincentSit	selector
2	2014-09-25 10:54:54	@EvoRobin Unable to reproduce this issue, and I tested many times. Can you explain in detail how to reproduce it?	VincentSit	EvoRobin
