# Supplementary material for: Status, identity, and language: A study of issue discussions in GitHub
Source: PLoS One. 2019 Jun 14;14(6):e0215059. doi: 10.1371/journal.pone.0215059 (PMC6568400; doi:10.1371/journal.pone.0215059)
Supplement: S2 Data — (ZIP) [file pone.0215059.s003.zip › sample_46_projs_issues/h5bp_Front-end-Developer-Interview-Questions/issue_comments_REPLACECODE.csv]

issue_num	datetime	body	login	close_date
382	2017-03-23 20:29:50	Hi I want to add Persian translation for this project, how can i PR my translation?	ghaseminya
381	2017-03-21 22:35:14		limonte
380	2017-03-21 19:02:14		limonte	2017-03-22 16:42:21
380	2017-03-22 16:36:40	Please close this in favor of #381.	strugee	2017-03-22 16:42:21
380	2017-03-22 16:42:21	oops :)	limonte	2017-03-22 16:42:21
379	2017-03-11 14:17:20		simonfl3tcher
378	2017-02-24 05:25:44	This is a question I was asked recently in an interview.	viswanathamsantosh
377	2017-02-09 08:56:53		dotku
376	2017-02-07 16:02:30		karmeljuk	2017-02-08 01:41:25
375	2017-02-05 08:21:30	I've add Farsi (Persian) translation of the document. I'm really sorry about not following the rule of 'Just one Commit' thing ... but creating a bidirectional markdown proved to be a pain in the butt!	Javid-Izadfar	2017-03-24 03:52:20
375	2017-02-08 11:23:40	As you may know, Farsi (like Arabic or Hebrew) is Right-to-Left. Markdown dose not support rtl, but usually result is readable: ![screen1](http://ikacc.ir/screen1.png) however, once you combine it with some English (or codes) it will mess everything up, including order of contents. ![screen2](http://ikacc.ir/screen2.png) *(top is messed up by common markup, bottom is fixed using HTML)* I hope it …	Javid-Izadfar	2017-03-24 03:52:20
375	2017-03-23 20:28:15	Why Farsi directory not exist in Translation folder?	ghaseminya	2017-03-24 03:52:20
374	2017-01-22 23:44:46	Small update of readme file	DeeJayElly	2017-01-23 01:00:08
373	2016-12-09 09:55:47	Quesitons regarding security are as important as any of those. Examples include: - What is Cross-Site-Scripting (XSS), how many types of XSS are there and how do you mitigate it? - What are the security considerations regarding a Single Page Application (SPA) framework? - How Content-Security-Policy (CSP) changes the way you develop? - What do you know about security headers? And many others ...	andersonDadario
373	2016-12-09 10:11:34	I'm glad you like it and thanks for the fast reply. The answers could be troublesome in terms of length. For example one common attack is the Cross-Site Request Forgery (CSRF). Here's what it is and how to mitigate: https://dadario.com.br/what-is-csrf/ -- Please notice the size of such answer. I may add one at a time then. Do you prefer that I put them in here?	andersonDadario
373	2016-12-09 12:20:17	Forgive me my ignorance, but I've noticed a few things and have some questions: 1) There are no answers in this repository, only questions, right? So what's the point of providing answers instead of adding security questions first? 2) Supposing that answers are a requirement before adding questions, allow me to analyze your quote: "I'd say come up with a short, concise and memorable set of answer…	andersonDadario
373	2016-12-09 21:45:55	The better answer for each question can be googled I guess, but the point is to include security questions as Cross-Site Scripting (XSS), Cross-Site Request Forgery (CSRF) remains in the Top 10 most common vulnerabilities in web applications according to OWASP. I do appreciate your time to help, however it's important to stress how important this repository is and why we should not have answers '…	andersonDadario
372	2016-12-05 22:48:21		pewstiepoll	2017-01-23 01:00:34
372	2016-12-10 21:49:42	Приємно бачити український переклад! Дякую! Думаю і я потім допоможу з перекладом.	6pm	2017-01-23 01:00:34
372	2017-02-07 16:08:07	Спасибі, що додали український переклад. Але дуже шкода, що писали його з російського варіанту, а не з оригіналу. Я зі свого боку виправив явні помилки, але як на мене краще з початку все переписати https://github.com/h5bp/Front-end-Developer-Interview-Questions/pull/376	karmeljuk	2017-01-23 01:00:34
372	2017-02-08 04:17:14	@karmeljuk Welcome PR to improve translations and speak in English.	appleboy	2017-01-23 01:00:34
371	2016-11-22 15:01:02	I've added a question to JS section of readme.md file. It is a very small change.	bala-me
371	2016-11-23 12:53:14	@bala-me I suppose there it worth to add question about comparison / difference cookies / LS ( sadly not all dev's which I interviewed can cover that question ) And I'm not sure that it's for JS section. Maybe General questions? ( except you're asking about API of LS/SS -- but there are few methods only )	vvscode
370	2016-10-25 13:24:20	This is actually my last question in my interview just about 3 weeks ago. My interviewer wrote out this sentence `2B || !2B` and asked me what is the result. My answer: true as I considered `2B` as a variable and it would be true. His answer: 43, consider this `0x2B || !0x2B` What is yours ?	thovo
370	2016-11-09 12:45:24	I wouldn't say it's a variable, as variables' names can't start with numbers. This one is bit tricky, as it doesn't stay what exactly is 2B. But his answer is legit, as JS accept HEX values.	Krizzu
370	2016-11-09 14:25:29	At first, he just asked me the questions and didn't write out anything so I said it would be a variable but you are right :)	thovo
370	2016-11-09 16:26:52	![https://www.dropbox.com/s/8rygox0ezvd6qom/Screenshot%202016-11-09%2019.26.05.png?dl=1](https://www.dropbox.com/s/8rygox0ezvd6qom/Screenshot%202016-11-09%2019.26.05.png?dl=1) Strange question -- interviewer should keep in mind that situation is stressfull in such case correct answer - `SyntaxError`	vvscode
370	2016-11-09 18:52:43	if it was in the proper context with 0x, I would have said 43. but in the context you saw. I would also have said 2B is a variable and the result would be its value. BUT what should have happened more is you should have clarified on what 2B was exactly. interviewers love to put questions out there and want to see the candidate ask for clarification	kirbdee
370	2016-11-10 08:36:06	@vvscode , you need to put 0x to make it work in the console as it is a hex number. Actually, after answered this question, 2 of my interviewers just wanted to know how I would deal with this strange question, they didn't expect me to anwser it right so they accepted it as a good solution :smile:	thovo
370	2016-11-10 08:56:02	How did it go?	Krizzu
370	2016-11-10 09:22:52	I got accepted and they are now my new leader and manager :smile:	thovo
370	2016-11-10 12:44:48	Maaan, congratulations! :cake: Aaaaand Good luck :D	Krizzu
369	2016-10-20 13:25:55	As benign as "how do you like your coffee?" seems - because you ask it during an interview it can be treated by the law as representing a hiring criterion... and as such, lacking a reasonable / logical argument that demonstrates anything related to the efficacy of any particular way of "liking your coffee" to job performance, there's the risk that a candidate could point to this question as a "co…	autopulous
369	2016-10-20 13:27:30	For the record - I've never had a cup of coffee so perhaps I'm feeling a little defensive :stuck_out_tongue_closed_eyes:	autopulous
369	2016-10-21 23:07:28	Well if you look at it like that, you could take almost all of those "fun questions" as being discriminatory.	kirbdee
369	2017-03-05 22:12:47	This would never actually fly in a court room and is more of a slippery slope style train of thought than something that has any kind of legal precedent. Considering how many interviews that are so reliant on "culture fit" have real (but often latent) discriminatory problems, the idea that someone would be able to bring a coffee preference question to court as an example of discrimination is pret…	matsieftw
368	2016-09-23 18:18:15	Adding this as I've gotten this question multiple times in interviews.	jshaw22
368	2016-09-23 18:55:59	never understand this question. It's possible that guy never work with lodash/undercore/etc and just didn't know what exactly mean `throttle` / `debounce` ( possible that caused that english is not my native lang ) -- if he doesn't know terms - you should explain. But then you have only second part of your question. But if I tell real task when it should use debounce - most of frontend developers…	vvscode
368	2016-09-23 19:14:53	AFAIK neither of these terms is library-specific. They're general concepts that happen to be implemented by multiple libraries with matching names.	leeoniya
368	2016-09-23 19:18:50	I've never directly been asked about debounce or throttle, but I've been asked about how I might delay making an XMLHttpRequest to a search API while the user is entering text in a field, to which the obvious answer is debounce. :) Perhaps that type of question should be added instead.	semi-sentient
368	2016-09-24 19:29:52	@leeoniya You're right. But you can use something and don't know how other people call that patterns/solution. And if it's the case - the only thing that you know - that gut didn't met the term. But it **doesn't mean** that he doesn't know that pattern. Finally - both of this functions ( and many others ) - just common solutions for common tasks. And you can solve the same tasks with the same ( o…	vvscode
367	2016-09-09 07:29:08	https://www.quora.com/How-does-Reacts-virtual-DOM-work	ayxos
366	2016-08-28 10:35:28	Add one JS question.	geobde
365	2016-08-10 05:35:29		madhavsvg
365	2016-08-12 14:19:08	Don't you think the box-model question covers all of this? I personally find it's best to ask open ended questions and let the person reveal his understanding of the box model instead of asking specific questions like these.	xthilakx
365	2016-08-12 14:57:34	Have to agree with xthilakx. I think it's unreasonable to expect developers to know every nook and cranny of CSS, and adding a question like this is just going to inspire some inexperienced interviewers to think they should be asking these types of questions.	semi-sentient
364	2016-07-26 10:42:12		lc-soft	2016-07-27 14:50:20
363	2016-07-22 14:54:38	I recently got this question in a interview, and I think it's quite fitting that we mention it here as well: _What are the parts that make up a HTTP request ?_ What do you guys think? Will you accept a PR for it?	rdig
363	2016-07-22 14:58:30	Well those are the headers, which are just part of the request, no ?	rdig
363	2016-08-14 20:49:31	_Warning - subjective opinions ahead._ --- Domain knowledge over a specific topic isn't what you should be interviewing for. If the candidate doesn't know HTTP2 protocols (which wouldn't surprise me at this time of writing), it's something they can learn if they absolutely need to. What you _should_ be interviewing for is the ability to solve problems and be adaptable. In almost all cases, candid…	Qix-
363	2016-08-15 13:10:03	As someone else mentioned, it's partially covered under the question which asks about certain headers, but I'd argue that it's also sort of covered in the following question: "Do your best to describe the process from the time you type in a website's URL to it finishing loading on your screen." To me this is a great question that leaves a lot of room for discussion and the interviewer can dig a l…	semi-sentient
361	2016-07-12 02:11:00	Was just going through some of these questions, and wondered, is this item relevant now for someone who was interviewing today?	theaemarie
361	2016-07-12 09:26:03	@theaemarie I met some teams in last month where guys asked this question. But there they talk about projects with old codebase and enterprise applications ( which still work on IE7 - I don't know why )	vvscode
361	2016-07-12 12:36:32	Interesting. I suppose, at the very least, it is useful to know where we came from.	theaemarie
360	2016-06-27 22:56:45		paulalexandru
359	2016-06-27 16:25:47	Been asked this on many occasions. A good test for how well a person understands how CSS cascades, and when rules are applied in the proper order.	dmackerman
359	2016-11-15 22:59:31	That seems like a duplicate of an already existing question > The 'C' in CSS stands for Cascading. How is priority determined in assigning styles (a few examples)? How can you use this system to your advantage?	DzikowskiW
358	2016-06-25 16:37:07	Hey there, I just noticed the [`gh-pages` site](https://h5bp.github.io/Front-end-Developer-Interview-Questions/) hasn't been updated in more than a year. It is referenced on the GitHub repository's main page, and I imagine some people might be looking at this 1-year old version of the content instead of what's in the README file. There's been discussions about [making a full-fledged site from thi…	thibaudcolas
357	2016-06-24 08:26:24	<?php // function debug_log() { // if (false) { // return; // } // static $fp = 0; // if ($fp === 0) { // $logpath = '/home/work/search/view-ui/log/disp_graph_filter.log';//日志名称 // $fp = fopen($logpath, 'a'); // } // $traces = debug_backtrace(); // $trace = count($traces) > 1 ? $traces[1] : $traces[0]; // $log_msg = date('Y-m-d H:i:s') . ': [' . $trace['function'] . ' '. basename($trace['file']) …	EwanEvan
356	2016-06-16 14:26:25		mparpaillon	2016-06-16 14:33:10
355	2016-06-14 11:55:17	The last update for Turkish version is 1 year ago. So that file was old and I re-read and translate again Turkish version.	rozehan	2016-06-14 15:12:11
354	2016-05-07 13:12:33	Signed-off-by: Tzvety Nikova design@webvision.bg	tzvety	2016-05-07 16:19:08
353	2016-04-22 11:55:31	Performance questions and other new questions translated in Burmese.	mmhan	2016-04-22 14:38:13
352	2016-04-18 20:45:26		jhummel
352	2016-04-19 05:23:33	+1	stepek
351	2016-03-28 08:50:41	Fixed some issues and updated some questions	yanni4night	2016-03-28 08:57:13
351	2016-03-28 08:57:21	@yanni4night Thanks	appleboy	2016-03-28 08:57:13
350	2016-03-24 07:57:40		kensterz	2016-03-25 20:58:15
349	2016-03-21 20:14:00	Singletons are useful when testing for dependency injection. This allows an object to be modified at run time. Exporting an object as a singleton <S_CODE_TOKEN>	hemstreet	2016-06-18 07:23:33
348	2016-03-20 21:16:03	The question is more or less a duplicate of the first JS Question "Explain event delegation". Note that the jQuery documentation (https://learn.jquery.com/events/event-delegation/) says: "...This is called event bubbling or event propagation." I would expect a candidate to mention event bubbling in scope of explaining event delegation.	schwolf
348	2016-09-24 19:35:21	@schwolf for me that are two different questions. And asking about `bubbling` - I'll be glad to hear both about bubbling/capturing. Difference in last param for adding event handler ( which show which phase should we use to catch event). Knowledge about the fact that not all event bubble up (Non-bubbling events )	vvscode
348	2016-11-15 23:10:32	@vvscode can you elaborate on why those two questions are different for you? In my opinion your expectations of what a candidate should know are all in scope of "Explain event delegation" question and the "Describe event bubbling" does not include anything new. I am curious about your point of view.	DzikowskiW
348	2016-11-16 05:55:23	@DzikowskiW I suppose that I already discover that )) When I read question `Explain event delegation` - I wait talk about the fact, that events can bubble up, and as it follows we can capture events on some parent element, which difference it means etc. And sure it's related to events bubbling. But if you ask me about `event bubbling/capturing` - I'll say you about two phases of event processing …	vvscode
348	2016-11-16 08:04:36	@vvscode thank you for clearing this up, I can see your point now and you convinced me	DzikowskiW
347	2016-03-17 02:55:19	Is there any differences between `function foo() {}` and `var foo = function() {}`	peizguo	2016-03-17 19:32:36
347	2016-03-17 19:32:32	:+1: I like this	darcyclarke	2016-03-17 19:32:36
346	2016-02-24 20:00:03		jacopotarantino
346	2016-02-24 20:21:51	@jacopotarantino Thanks for the PR! I'm a bit on the fence about it personally - we don't have any questions related to syntax errors currently, but at the same time I suspect this might be interpreted as a bit of a trick question in the context of an interview. Thoughts @darcyclarke @appleboy?	richgilbank
346	2016-02-24 23:11:21	@richgilbank no worries :). I wasn't 100% sure it fit the theme of the list but it felt worth submitting. If I may, here's a little backstory: It suddenly hit me the other day that I had no idea what that would do because I'd never tried it(an empty `if` statement would be pretty strange). I tried it out to check what would happen and then asked a few coworkers what they thought. The varied respo…	jacopotarantino
345	2016-02-14 13:49:30		harytkon	2016-02-14 13:57:33
344	2016-02-14 13:38:41	Did translations for languages that had the same question phrase for that octal number "code puzzle".	harytkon
343	2016-02-09 07:15:50		tgfjt	2016-02-09 08:15:53
343	2016-02-09 08:16:01	@tgfjt Thanks	appleboy	2016-02-09 08:15:53
342	2016-01-10 03:43:42	Updated the question according to HTML5. With script async, and defer, we can put all the script tags in head these days.	RattanPriya	2016-03-16 19:39:30
342	2016-03-16 19:39:12	@RattanPriya Maybe you should add a separate question specifically around _async_ and _defer_ instead of removing a fairly well-rounded question on best practices. Furthermore, the last part of that question actually allows a candidate to talk about _async_ and _defer_ if they know about those (ie. _"Do you know any exceptions?"_)	darcyclarke	2016-03-16 19:39:30
341	2016-01-06 17:23:40	fix a small typo in portuguese translation	joaorodriguesjr	2016-01-07 01:02:26
340	2015-12-29 17:18:59	Updated js question	rajzshkr
339	2015-12-19 00:23:15	I've found this "community and inspiration" question to be very good at broadening the conversation. The basic idea is to ask the interviewee for role model / mentor / references within the front-end community. They usually respond with a person, podcast or sometimes conferences they've attended. Also makes them able to talk about how they keep up with the trends and evolution of practices. Not a…	thibaudcolas	2016-03-16 19:35:35
338	2015-12-14 23:42:31	I tried to find javascript books which go beyond just basic DOM manipulation and help us to answer interview questions like "Explain event delegation" (and more). I could not find any so far. Most books don't cover js in enough detail. So, can we also have a list of books to read ?	raj4dev
338	2015-12-15 07:49:26	[You Don't Know JS](https://github.com/getify/You-Dont-Know-JS) [O'Reilly Store](http://search.oreilly.com/?q=javascript) O'Reilly offers a lot of great JS Books. Maybe you find something there.	marcobiedermann
338	2015-12-18 05:48:31	@rags4developer Professional Javascript for Web Developers by Nicholas C. Zakas is a great book, it covers almost all aspects of JS. You Don't Know JS series is awesome and highly recommended as well.	xthilakx
338	2016-03-13 06:49:38	This is a good source to learn JS. http://www.w3schools.com/js/	hongbinc
338	2016-03-13 07:43:15	@hongbinc Please see http://www.w3fools.com/	odv
338	2016-03-15 04:18:18	probably not a good source - https://www.google.com/search?q=w3schools%20criticism On Sat, Mar 12, 2016 at 10:51 PM, Hongbin Chen notifications@github.com wrote: > This is a good source to learn JS. http://www.w3schools.com/js/ > > — > Reply to this email directly or view it on GitHub > https://github.com/h5bp/Front-end-Developer-Interview-Questions/issues/338#issuecomment-195895618 > .	raj4dev
338	2016-03-18 16:50:54	http://javascriptissexy.com/ Could there be a suggested acceptable link to an answer? Like if the question is "What's event delegation?" and underneath there's a link or the question links to this answer... https://davidwalsh.name/event-delegate	brianmontanaweb
338	2016-06-12 09:19:31	https://developer.mozilla.org/docs/Web/JavaScript My go-to site for javascript.	peterasplund
338	2016-06-12 20:38:05	A while ago Codeschool bought [javascript.com](javascript.com) which has a pretty good list of resources (obviously they advertise a lot of their own stuff) but you can check it out here: [https://www.javascript.com/resources](https://www.javascript.com/resources)	jkup
338	2016-06-28 17:35:59	I found two free courses in Udacity is very helpful. [Javascript design patterns](https://classroom.udacity.com/courses/ud989/) and [Object-Oriented Javascript](https://classroom.udacity.com/courses/ud015)	yichenlivened
338	2016-06-30 17:54:15	http://jstherightway.org/ - Not a book, but overall resource list, including list of good js books :)	popc0rn
338	2016-08-25 10:16:06	Curious if folks would still recommend _JavaScript: The Good Parts_ by Crockford as a main "beyond simple DOM manipulation" read above (or along) those mentioned above. Thoughts?	igregson
338	2016-08-25 12:31:34	@igregson I still recommend _The Good Parts_ to beginners in addition to more recent resources including most mentioned above since it is somewhat dated info. It still provides some well-thought-out information about why and why not to do certain things with JavaScript.	silkster
338	2016-09-02 12:59:12	You are better off just googling about each topic. Books do not cover every detail, but you can find multiple articles covering each question that will go into much greater detail. Of course the tricky part is sifting through good/bad articles. I've recently done just that as I was going through and answering all of these questions on my own. Here's a site that I put up which contains a (mostly) …	semi-sentient
338	2016-10-24 16:18:46	What about this gem : http://eloquentjavascript.net/	thovo
338	2016-10-26 15:41:28	It's really a nice book for beginners. 2016-10-25 0:20 GMT+08:00 Tho Vo notifications@github.com: > What about this gem : > http://eloquentjavascript.net/ > > — > You are receiving this because you are subscribed to this thread. > Reply to this email directly, view it on GitHub > https://github.com/h5bp/Front-end-Developer-Interview-Questions/issues/338#issuecomment-255789015, > or mute the threa…	minamixzy
337	2015-12-14 04:31:45	Update Chinese-Traditional translation to the latest english version.	zushenyan	2015-12-14 07:11:16
337	2015-12-14 07:11:25	@zushenyan Thanks.	appleboy	2015-12-14 07:11:16
336	2015-11-26 08:56:49	取最新版	chaoren1641	2015-11-26 08:57:15
335	2015-11-18 15:17:20	What do you think? Here it's a list with some examples: https://www.quora.com/What-are-some-of-the-best-logical-reasoning-questions-or-puzzles-that-you-have-been-asked-in-an-interview	Victoor
334	2015-11-11 00:18:29	full standards mode, almost standards mode and quirks mode. https://developer.mozilla.org/en-US/docs/Quirks_Mode_and_Standards_Mode	diogosilvaferreira	2016-03-16 19:35:19
334	2016-03-16 19:34:28	@diogosilvaferreira I'm starting to feel like this question, and it's topic, in general, is becoming legacy. It's great to understand what the doctype does but the nuances of legacy browser modes and legacy markup standards is fairly irrelevant these days. I appreciate the attention to detail here so I probably will merge this in, but I'm just making a note that we may want do a pass at some of t…	darcyclarke	2016-03-16 19:35:19
333	2015-11-05 12:33:11	Added new JS question What is callback function?	ambeer
333	2015-11-05 16:22:16	@ambeer Looks like this PR is to merge your changes into the `richgilbank-patch-1` branch. Mind closing this and opening a new one targeting the `master` branch?	richgilbank
333	2017-01-23 01:01:35	@ambeer Please rebase this PR.	appleboy
332	2015-11-02 21:51:10	[] is for simple values ['a', 'b', 'c'] {} is for key => values { 'a' : 1, 'b' : 2, 'c' : 3 }	hemstreet	2016-03-16 19:30:33
332	2015-11-03 04:46:58	Thought the second example above is an object? (Even though, arrays are essentially objects too).	phanan	2016-03-16 19:30:33
332	2015-11-04 01:40:51	An array can be an array of objects however you are not able to store things as key value pairs. An object can be referenced with an index ( like an array ) though.	hemstreet	2016-03-16 19:30:33
332	2015-11-04 02:18:49	How about [this](https://stackoverflow.com/questions/5129544/javascript-arrays-braces-vs-brackets)?	phanan	2016-03-16 19:30:33
332	2015-11-05 02:34:21	That is a viable answer, I think this question is meant as more for engaging in conversation. There are a handful of "acceptable" answers to this.	hemstreet	2016-03-16 19:30:33
332	2016-03-16 19:30:31	@hemstreet I think the syntax you propose and what you imply is a bit misleading. For all intents and purposes, people consider `{ }` to be an object literal (not and array). This seems more like a trick question, which I tend to think are bad ideas when interviewing people. If you'd like to reformat this question to be something more like _"What are some differences between objects and arrays?"_…	darcyclarke	2016-03-16 19:30:33
332	2016-03-17 00:13:39	Well put, I'll reformat my question and might add a few more	hemstreet	2016-03-16 19:30:33
331	2015-11-02 19:20:12	I hope to just be embarrassed here (then I will have learned something!:)), but for the life of me I couldn't figure out what 'HTTP Actions' are? This is in reference the network questions and specifically 'What are HTTP actions? List all HTTP actions that you know, and explain them.'. I assume this is to be HTTP _methods_, GET, POST, PATCH, PUT etc? If this is the case, why was the term 'HTTP Ac…	ajbonner
331	2015-11-03 04:55:18	Hmm, I guess you have a point there. While it _may_ sound right, "HTTP actions" is not what they're called – it's either _methods_ or _verbs_, from what I know.	phanan
331	2015-11-03 13:16:03	Thanks, I was scratching my head for a good 30 minutes trying to figure out what was meant there, glad to see it _was_ about methods/verbs! :)	ajbonner
331	2016-07-23 19:26:28	Fixed a while ago in #314	strugee
330	2015-11-02 14:55:01	A few years ago, icon fonts were all the rage. But now we can use SVG safely in most production sites instead. This is a good question to probe their knowledge of it.	colinlord
329	2015-10-29 17:31:51		leonardykris	2015-10-30 02:12:55
328	2015-10-19 04:59:18	General update for spanish translation.	everblut	2015-10-19 09:27:09
327	2015-10-10 07:56:28	https://developer.mozilla.org/en-US/docs/Web/Events/DOMContentLoaded	CatTail	2016-03-16 19:17:50
327	2016-03-16 19:17:47	:+1:	darcyclarke	2016-03-16 19:17:50
326	2015-10-06 13:28:46		kevinkucharczyk	2015-10-06 13:43:27
325	2015-09-23 08:27:27		vickymin	2015-09-23 12:13:47
324	2015-09-22 14:27:40	- Fixes some mistakes in the translation - Adds, based on master, all the extra questions/code added since the last update	pacMakaveli	2015-10-05 12:46:48
324	2015-10-05 12:47:18	@pacMakaveli Thanks.	appleboy	2015-10-05 12:46:48
323	2015-09-19 12:20:31	Apostrophes are only to indicate ownership or missing letters.	halfer	2016-03-16 19:17:04
323	2016-01-06 21:12:02	This hasn't been merged in some months, and I'd like to delete my branch. Patch available below. [apostrophe.patch.txt](https://github.com/h5bp/Front-end-Developer-Interview-Questions/files/80363/apostrophe.patch.txt)	halfer	2016-03-16 19:17:04
323	2016-03-16 19:17:02	:+1: sorry for the wait	darcyclarke	2016-03-16 19:17:04
322	2015-09-11 12:32:25	Update Chinese translation to match the latest English version.	carlosliu	2015-09-11 15:05:22
322	2015-09-11 15:05:32	@carlosliu Thanks.	appleboy	2015-09-11 15:05:22
322	2015-09-11 16:35:23	？？？ ## 发自我的ONEPLUS智能手机 Bo-Yi Wu notifications@github.com编写： > Merged #322. > > — > Reply to this email directly or view it on GitHub.￼	CandyQiu	2015-09-11 15:05:22
321	2015-09-10 07:49:35	Since some questions were missing, add them as Japanese.	tokyoish	2015-09-10 09:24:56
321	2015-09-10 09:25:07	@tokyoish Thanks.	appleboy	2015-09-10 09:24:56
320	2015-08-31 09:13:15		nleckstrom	2015-08-31 11:03:41
319	2015-08-16 00:56:42	This repo is absolutely great. Simple, organized and straightforward. Why not take it to the next level and supply answers? Though some of the questions are subjective and opinion-based, others definitely have a defined answer.	ErezNagar
319	2015-08-16 10:23:29	See #300 and then #11.	phanan
318	2015-08-15 12:20:48	Just fixing typo. Issue raised here: https://github.com/h5bp/Front-end-Developer-Interview-Questions/pull/311#commitcomment-12723009 cc: @rhonyabdullah / @appleboy	dermatobia	2015-08-15 16:24:47
318	2015-08-15 16:24:53	@dermatobia Thanks.	appleboy	2015-08-15 16:24:47
317	2015-08-11 08:30:07		vnctaing
316	2015-08-07 15:02:40		antoinerousseau	2015-08-07 15:29:38
315	2015-07-26 08:56:51	Added new question translations based on Master branch.	mmhan	2015-07-26 23:24:44
314	2015-07-26 01:45:18		strugee	2016-03-16 19:11:45
313	2015-07-26 00:59:39	No sense in letting this question languish in a closed PR.	strugee
313	2016-03-16 19:14:38	@strugee Sorry for the wait on this PR, can you rebase?	darcyclarke
312	2015-07-16 18:28:03	Can't confirm myself, but from Gitter: > I do agree about the translations. The terrible russian translation really reflects bad on the project, for example. It even simply contains incorrect information and answers. cc @robbbz	arthurvr
312	2016-02-15 18:50:58	Yes, it's a bit different. Looks like free translation . It is ok for reading.	linuxenko
311	2015-07-13 06:23:51	- The document in Indonesian was horribly translated by `google translate`. It was also a little outdated in comparison to its english version. My changes are mostly fixing weird sentences and keeping the doc up to date. Hopefully it is more legible now for Indonesian readers. :tada: - While I am at it, I added a couple of missing links to the table of content for english version. And fix a littl…	dermatobia	2015-07-16 18:06:06
311	2015-07-16 11:09:17	Thanks for doing this! :star: @h5bp/frontend-interview We should probably require some kind of review process before merging translations. This isn't the only bad one. In fact given how hard it is to maintain translations and that some are super outdated I'd rather see us removing them all.	arthurvr	2015-07-16 18:06:06
311	2015-07-16 17:52:42	That'll be too bad, because I think it is very beneficial to non-english readers out there. Yes, maybe it will eventually get outdated and all, but I think it's still better to have something than nothing at all. Also, I think that's the nature of open source though, or maybe I'm just more forgiving precisely because it is really based on public contribution. Having said that, lemme cc @septyaman…	dermatobia	2015-07-16 18:06:06
311	2015-07-16 17:55:10	> That'll be too bad, because I think it is very beneficial to non-english readers out there. Yes, maybe it will eventually get outdated and all, but I think it's still better to have something than nothing at all. If we can't make sure the translation is good and up-to-date, we probably shouldn't do it at all. We removed the translations from html5boilerplate.com therefore too.	arthurvr	2015-07-16 18:06:06
311	2015-07-16 17:56:24	And I don't want complain about this translation in particular, many others are bad or simply not up to date.	arthurvr	2015-07-16 18:06:06
311	2015-07-16 17:58:11	Out of date translations are better then no translations at all.	darcyclarke	2015-07-16 18:06:06
311	2015-07-16 18:02:32	@darcyclarke Nah. Bad translations reflect bad on the project. Maybe we should try to get reviewers that know the language before merging PRs.	arthurvr	2015-07-16 18:06:06
311	2015-07-16 18:05:58	@arthurvr Nah? o_O	darcyclarke	2015-07-16 18:06:06
311	2015-08-13 06:43:54	:+1:	septyaman	2015-07-16 18:06:06
311	2015-08-15 12:18:53	Thank you! PR coming :smile:	dermatobia	2015-07-16 18:06:06
310	2015-07-13 04:28:28	> Do you write `<!doctype html>` or `<!DOCTYPE html>`? Explain your choice. This question is inspired by a [very interesting discussion](https://github.com/h5bp/html5-boilerplate/issues/1522) in h5bp/html5-boilerplate, which some of you guys here are a part of. While it may sound tricky and/or nit-picky, being able to explain such a choice will say a lot about the candidate.	phanan	2016-03-16 19:12:41
310	2015-07-16 11:14:05	Nah. I'm :-1:. At a boilerplate it made sense to discuss this, because it's a boilerplate, but it's super nitpicky and people should not waste time discussing something like this. Both options don't have important adventages/disadventages, it's just a code style decision. Just like we don't ask people if they write `function () {}` or `function() {}`.	arthurvr	2016-03-16 19:12:41
310	2015-07-20 04:58:58	While I agree on this: > At a boilerplate it made sense to discuss this, because it's a boilerplate, but it's super nitpicky and people should not waste time discussing something like this. This > Both options don't have important adventages/disadventages, it's just a code style decision. Just like we don't ask people if they write function () {} or function() {}. isn't exactly the same with what…	phanan	2016-03-16 19:12:41
309	2015-07-03 09:13:12	This is one of my favourite questions that I ask myself. This justifies if a person really knows what are the actual powers of AJAX. From here, we can move towards JSONP question since for someone who knows the limitations of ajax would definitely know something about or at-least heard about JSONP.	gauravmuk	2016-03-16 19:14:03
309	2015-07-12 08:03:54	I think this question is more or less part of the previous one: > Explain AJAX in as much detail as possible.	phanan	2016-03-16 19:14:03
309	2015-07-12 10:14:12	But this gives a direction to the question. Somebody might be able to tell you how it is useful but might not think of the shortcomings. On 12-Jul-2015 1:34 pm, "Phan An" notifications@github.com wrote: > I think this question is more or less part of the previous one: > > Explain AJAX in as much detail as possible. > > — > Reply to this email directly or view it on GitHub > https://github.com/h5b…	gauravmuk	2016-03-16 19:14:03
309	2015-07-12 11:49:52	I still think one question should be enough. Maybe the current one, maybe yours, maybe a merged version, but not both.	phanan	2016-03-16 19:14:03
309	2015-07-16 12:27:04	@arthurvr changed the same in the PR.	gauravmuk	2016-03-16 19:14:03
308	2015-07-03 02:58:21	"undeclared" is not actually a keyword in JS and shouldn't be styled as code.	servel333	2015-07-03 03:19:55
307	2015-06-23 23:31:05	Imho, should ask about familiarity with transpilers (coffeescript, iced coffee, livescript, typescript)	nhz-io
307	2015-06-24 00:29:45	What would this reveal about a candidate? Hardly anything, and these are things you learn in the field.	lsd
307	2015-06-24 00:32:20	And transpilers doesn't always mean they know the underlying language. — Sent from Mailbox On Tue, Jun 23, 2015 at 7:31 PM, Ishi Ruy notifications@github.com wrote: > ## Imho, should ask about familiarity with transpilers (coffeescript, iced coffee, livescript, typescript) > > Reply to this email directly or view it on GitHub: > https://github.com/h5bp/Front-end-Developer-Interview-Questions/issu…	raymatos
307	2015-06-30 03:25:27	I'm not opposed asking a candidate if they use transpilers, and which ones, but I would be against asking language-specific implementation details and compilation nuances (just like I would be with frameworks and libraries). This is essentially why we got rid of the original "jQuery-specific" section a long time ago. If you'd like to add a question with something like: > Do you use transpilers? I…	darcyclarke
307	2015-06-30 04:50:22	> I'm not opposed asking a candidate if they use transpilers, and which ones, but I would be against asking language-specific implementation details and compilation nuances (just like I would be with frameworks and libraries). Agreed. IMHO It makes sense to ask about ES6 to ES5 transpiling specifically though. It's just JavaScript.	arthurvr
306	2015-06-03 11:17:14		zeitiger	2015-06-03 13:18:43
306	2015-06-03 13:19:01	@zeitiger Thanks.	appleboy	2015-06-03 13:18:43
305	2015-06-02 09:30:41		s10wen	2015-06-02 15:21:15
305	2015-06-02 15:20:59	Thanks!	arthurvr	2015-06-02 15:21:15
304	2015-05-30 03:21:24	write the status code you kown and describe them; when you answer 304,you will be asked the remark about cache such as cache-control,expire,last-modifed,etag and so on.	kinglerzou
304	2015-05-30 07:40:50	I wonder how in-depth we should go in here, though I think a basic knowledge of these things can be useful (even if it's just to deal with Ajax).	arthurvr
304	2015-06-30 03:30:32	A simple Google search gives you all the http status code information you'll need to know. I think asking a candidate to list off the http status codes they remember, and their usages, is kind of like asking someone to be a human dictionary. I'd much ask a broader question about caching (if that's the real objective) and see if the candidate brings up cache-control, expire headers and the 304 htt…	darcyclarke
304	2015-06-30 03:34:15	A good question I ask is "if given the task to performance test a web app, what would you look for?" This question leads into cache control, caching mechanisms, browser layouts and repaints, js memory, garbage collection, etc. — Sent from Mailbox On Mon, Jun 29, 2015 at 11:30 PM, Darcy Clarke notifications@github.com wrote: > ## A simple Google search gives you all the http status code informatio…	raymatos
304	2015-07-13 21:44:25	> "if given the task to performance test a web app, what would you look for?" This is pretty good, but seems like we could make it better, e.g. by specifying a context. On mobile network requests will have a lot more impact, for example, so you might want to focus on very aggressive caching. Or you could specify "x feels sluggish; where do you begin?". If "x" was e.g. an animation, you might prof…	strugee
303	2015-05-27 17:38:10	### h5bp/Front-end-Developer-Interview-Questions now has a Chat Room on Gitter @darcyclarke has just created a chat room. You can visit it here: [https://gitter.im/h5bp/Front-end-Developer-Interview-Questions](https://gitter.im/h5bp/Front-end-Developer-Interview-Questions?utm_source=badge&utm_medium=badge&utm_campaign=pr-badge&content=body_link). This pull-request adds this badge to your README.m…	gitter-badger	2015-05-27 17:39:22
303	2015-05-27 17:39:22	Automatic Pull Request generated from Gitter... not really stoked on the formatting/messaging... so I'll be closing this. The channel/room still exists though, if anyone is interested in chatting via Gitter.	darcyclarke	2015-05-27 17:39:22
302	2015-05-27 08:54:56	Most interviews I visit have some questions which didn't refer to development directly. But allow to show way man resolve questions ( or did he know this answer =) ) Let's add section for such questions	vvscode
302	2015-06-30 03:31:54	Could you provide an example of one of these questions? It might help us determine what the section would be called.	darcyclarke
302	2016-10-14 13:02:01	The big tech companies (Apple, Google, etc.) are famous for these. An example a recent interviewer of mine ripped off of them was: "If you were a pizza delivery driver, what could you use a pair of scissors for?" The obvious answer (which didn't occur to me at the time) is for clipping the coupons. It can lead to some interesting answers when you put people on the spot.	RamenNoodlez
300	2015-05-22 08:03:27	As a person who wants to learn using these questions, is there a page with the answers somewhere too? (for the factual questions)	rbozan	2015-05-22 22:01:47
300	2015-05-22 17:07:23	Duplicate of https://github.com/h5bp/Front-end-Developer-Interview-Questions/issues/11. I'm personally :-1: but leaving this open for the team if they'd like to reconsider it.	arthurvr	2015-05-22 22:01:47
300	2015-05-22 22:01:47	Please read our [Contributing.md](https://github.com/h5bp/Front-end-Developer-Interview-Questions/blob/master/CONTRIBUTING.md#using-the-issue-tracker) and, for more insight, I've written about this before on other issues/pull-requests like https://github.com/h5bp/Front-end-Developer-Interview-Questions/pull/215#issuecomment-68835978	darcyclarke	2015-05-22 22:01:47
299	2015-05-19 04:46:40		mattiasw	2015-05-21 16:52:45
299	2015-05-21 16:52:43	:+1:	darcyclarke	2015-05-21 16:52:45
298	2015-05-18 09:33:36		zeitiger	2015-06-03 11:14:15
298	2015-05-22 03:41:49	Looks good @zeitiger! Can you update your branch so we can merge? There's been changes to master since you made your initial pull request. A pull/merge should fix that up.	darcyclarke	2015-06-03 11:14:15
298	2015-05-22 03:57:16	@zeitiger rebase master on your current branch. <S_CODE_TOKEN>	appleboy	2015-06-03 11:14:15
298	2015-05-22 10:30:39	rebased	zeitiger	2015-06-03 11:14:15
298	2015-05-22 14:08:58	Looks like there were some merge conflicts, so it's showing multiple commits currently. Mind taking another crack at it?	richgilbank	2015-06-03 11:14:15
298	2015-06-01 18:39:10	> Looks like there were some merge conflicts, so it's showing multiple commits currently. Mind taking another crack at it? ping?	arthurvr	2015-06-03 11:14:15
298	2015-06-03 11:14:15	I close this and transfer the change to a new pull request	zeitiger	2015-06-03 11:14:15
298	2015-06-03 11:55:26	@zeitiger Thanks for picking this up! Though you can just make the edit to this PR, in fact.	arthurvr	2015-06-03 11:14:15
297	2015-05-16 12:52:50	Updated Italian translation for the HTML questions.	syymza	2015-05-16 12:59:31
296	2015-05-15 15:51:25	Added following questions: 1. CORS question to General questions 2. selector (difference between .one.two and .one .two selectors) question to CSS Questions 3. Questions regarding debug and loops to JS Questions	malaman	2015-05-21 15:29:56
296	2015-05-16 17:22:01	Yes. I agree with your opinion.	malaman	2015-05-21 15:29:56
296	2015-05-21 15:29:53	This looks good to me :+1:	darcyclarke	2015-05-21 15:29:56
295	2015-05-14 19:05:50	The Italian translation had not been updated in almost two years.	syymza	2015-05-14 19:17:24
295	2015-05-14 19:17:19	:+1:, Thanks @syymza!	richgilbank	2015-05-14 19:17:24
294	2015-05-14 13:37:04		ffreitasalves	2015-05-14 18:32:20
293	2015-05-14 13:30:32		ffreitasalves	2015-05-14 18:32:09
293	2015-05-14 13:33:52	Thanks!	arthurvr	2015-05-14 18:32:09
292	2015-04-30 21:21:42		saikota	2015-05-26 06:57:29
292	2015-05-16 07:23:33	Is this answer valid? `.elem::after{ content: '← ↑ → ↓ ↔ ↕ ⇪ ↹ ⬈ ↘ ⟾ ↶'; }` ? :smile:	phanan	2015-05-26 06:57:29
292	2015-05-26 06:57:29	will separate the questions and resubmit.	saikota	2015-05-26 06:57:29
291	2015-04-26 21:18:37	A minor change to increase the readability of the document.	CheungJ	2015-04-27 01:04:14
291	2015-04-27 01:04:21	@CheungJ Thanks.	appleboy	2015-04-27 01:04:14
290	2015-04-25 00:53:05	Added a few JavaScript questions. Please review.	populationtwo	2015-06-08 14:20:21
290	2015-05-05 01:37:37	@populationtwo can you rebase? We've made some merges and they've unfortunately made this out-of-date.	darcyclarke	2015-06-08 14:20:21
290	2015-05-14 12:15:18	ping @populationtwo	arthurvr	2015-06-08 14:20:21
290	2015-06-01 18:37:23	@populationtwo ping ;)	arthurvr	2015-06-08 14:20:21
290	2015-06-08 14:20:21	@populationtwo I'm going to close this for now as there haven't been any updates here in a while. Feel free to reopen if you get a chance to rebase.	richgilbank	2015-06-08 14:20:21
290	2015-07-27 18:15:27	@arthurvr @darcyclarke @richgilbank I'm sorry for the delayed response. I just read the notification today. Thanks	populationtwo	2015-06-08 14:20:21
289	2015-04-18 00:54:55	Added / removed some items to match the english version. Answers removed.	mathieuhays	2015-04-18 04:11:01
289	2015-04-18 04:11:08	@mathieuhays Thanks.	appleboy	2015-04-18 04:11:01
288	2015-04-15 15:15:28	Added the coding question about reference in JavaScript.	MihaylovNikitos	2015-06-08 14:18:26
288	2015-05-01 08:04:31	Sorry for '{'. I did code correctly.	MihaylovNikitos	2015-06-08 14:18:26
288	2015-05-05 01:37:07	@MihaylovNikitos can you rebase? We've made some merges and they've unfortunately made this out-of-date.	darcyclarke	2015-06-08 14:18:26
288	2015-05-22 14:15:17	@MihaylovNikitos Also, can you clarify _where_ you're asking what those values are? i.e. At the end of (inside) the `change` function, vs the end of the snippet?	richgilbank	2015-06-08 14:18:26
288	2015-05-30 07:41:23	ping @MihaylovNikitos	arthurvr	2015-06-08 14:18:26
288	2015-06-08 14:18:26	@MihaylovNikitos I'm going to close this for now due to the inactivity - feel free to reopen when you get a chance to rebase and answer the above question.	richgilbank	2015-06-08 14:18:26
287	2015-04-06 18:20:04	... up the sentence structure in the SVG question to match previous sentence structures	kravse	2015-05-05 01:30:36
286	2015-04-05 19:25:08	I think it would be nice to expand the Promises section here, if and when to prefer them over callbacks	dpiccone	2015-04-07 17:23:35
286	2015-04-05 20:24:17	Thanks for your PR! Yeah, might be worth it, I agree. Could you update your PR with a clear title please?	arthurvr	2015-04-07 17:23:35
286	2015-04-07 16:47:39	Thanks, I just got the notification, and changed the title.	dpiccone	2015-04-07 17:23:35
286	2015-04-07 17:23:31	:+1:, thanks!	richgilbank	2015-04-07 17:23:35
285	2015-04-03 07:55:13	CSS question "Describe BFC(Block Formatting Context) and how it works." ...	everthis	2015-05-05 01:34:06
284	2015-04-02 02:05:11	Adds two questions related to the event loop and synchronous/asynchronous task execution in JavaScript.	MaximKhlobystov	2015-07-28 07:38:52
284	2015-05-14 12:14:18	Would be nice if you could handle the merge conflict as well.	arthurvr	2015-07-28 07:38:52
284	2015-06-01 18:34:47	Hey @gthacoder still interested in picking this up?	arthurvr	2015-07-28 07:38:52
284	2015-06-02 16:28:45	@darcyclarke @arthurvr Sorry for my late reply. Sure, I will break up these questions and resolve the conflicts.	MaximKhlobystov	2015-07-28 07:38:52
284	2015-06-08 14:21:44	@gthacoder Any ETA on when you might be able to tackle this?	richgilbank	2015-07-28 07:38:52
284	2015-06-08 22:16:14	Resolved the merge conflicts and split the theoretical part in two.	MaximKhlobystov	2015-07-28 07:38:52
284	2015-07-16 18:28:34	@gthacoder Still see a conflict. Can you try one more time?	darcyclarke	2015-07-28 07:38:52
284	2015-07-28 02:31:35	@darcyclarke Done.	MaximKhlobystov	2015-07-28 07:38:52
283	2015-04-01 06:54:12	The commit message should be descriptive enough :)	Youmoo	2015-05-05 01:31:07
282	2015-03-29 21:28:45		jacopotarantino	2015-04-28 16:02:28
282	2015-03-30 15:41:50	Updated to reflect recommended changes. Let me know if you catch anything else.	jacopotarantino	2015-04-28 16:02:28
282	2015-04-27 15:58:31	Accidentally closed. @darcyclarke @arthurvr looks good to merge?	jacopotarantino	2015-04-28 16:02:28
282	2015-04-27 16:10:25	punting the merge to @h5bp/frontend-interview but it looks better now :D Thanks for working on this!	arthurvr	2015-04-28 16:02:28
282	2015-04-28 16:02:19	LGTM. Thanks for this @jacopotarantino!	richgilbank	2015-04-28 16:02:28
281	2015-03-25 07:58:34	JS Questions: Do you have any experience with some Design Pattern? What are the purpose of pattern in programming languages?	marcobiedermann
281	2015-04-07 17:37:42	I think a JavaScript/programming design patterns question would be good to have but I think you have to be a bit more clear with your phrasing. Example: > Do you have any experience with JavaScript design patterns? If so, could you name the ones you've worked with or implemented?	darcyclarke
281	2015-04-07 18:01:17	@darcyclarke Good point. But I would add, the question what is the purpose of it. Why this is important and what are the benefits of it.	marcobiedermann
281	2015-05-14 12:16:01	I definitely agree that we should have a question about this. A PR would probably help to push this forward :)	arthurvr
281	2016-06-28 17:37:00	I found this free course in Udacity is very helpful. [Javascript design patterns](https://classroom.udacity.com/courses/ud989)	yichenlivened
280	2015-03-25 07:44:25	Explain the differences between AJAX, iFrame and Frameset. How do they differentiate?	marcobiedermann
280	2015-04-07 17:41:09	What is the purpose of this question? Like, what kind of knowledge are you hoping to ascertain from this line of questioning? As a potential candidate, the word `content` is very vague. Maybe try thinking about how you'd answer this and rephrase the question.	darcyclarke
280	2015-04-07 17:57:07	@darcyclarke Maybe you could come up with a better question. Sorry a am not a native speaker. I mean, how to load in content? Use an iframe for this? Load it via ajax? What are the differences? The are the pros and cons of each technique. When to use what? Which one is better for SEO? Something like that.	marcobiedermann
280	2015-06-23 23:26:27	Omg, frameset? really? lets go gopher then if we go so far	nhz-io
279	2015-03-25 07:42:29	Maybe we could expand this question. There are more ways how to do animations on the web. What do you guys think about this? If you agree, I could send you a pull-request :) > Explain some of the pros and cons for CSS animations versus JavaScript animations. Animations: CSS, JavaScript, SVG, Canvas or Flash. When to use which and what are some of the pros and cons of each.	marcobiedermann
279	2015-04-07 18:07:07	Some quick notes: - Canvas animations are controlled by JavaScript - Opinion: SVG animations are often controlled by JavaScript - Opinion: Flash is no longer relevant for UI/animations I think what this question alludes to, right now, is a level of control over animation (ie. if/how you are able to start, stop, pause or reverse) and less about the contents being animated (ie. DOM elements). I als…	darcyclarke
278	2015-03-23 15:07:52		foke	2015-03-23 15:54:57
278	2015-03-23 15:12:03	Thanks!	arthurvr	2015-03-23 15:54:57
278	2015-03-23 15:54:53	:+1:	richgilbank	2015-03-23 15:54:57
277	2015-03-20 20:17:02	hi, I've been looking at both lists of questions and it seems like the contents are out of sync. for ex. the master README contains network questions but doesn't contain a jQuery section. the index.html page (http://h5bp.github.io/Front-end-Developer-Interview-Questions/) contains a jQuery section but no network section. thanks.	cch5ng	2015-05-05 02:28:23
277	2015-04-25 09:12:10	@cch5ng Thanks for letting us know, it's outdated indeed. The team is working on a better system: https://github.com/h5bp/Front-end-Developer-Interview-Questions/issues/269. @darcyclarke If you have five minutes, can you update the branch for now?	arthurvr	2015-05-05 02:28:23
277	2015-05-05 02:28:15	**Updated**: http://h5bp.github.io/Front-end-Developer-Interview-Questions/	darcyclarke	2015-05-05 02:28:23
276	2015-03-16 09:27:43	A [good article](http://www.ebaytechblog.com/2014/12/08/async-fragments-rediscovering-progressive-html-rendering-with-marko/#.VQaViRCUe58) by Patrick Steele-Idem explained this concept very well.	tjwudi	2015-03-24 21:48:00
276	2015-03-20 00:41:18	Thanks @tjwudi! I'm not entirely sure what the best place is for a question like this, since it encompasses numerous concepts - HTTP chunking could fit into the network section, client-side rendering of XHR-fetched data could fall under JS, and we probably have enough questions already to break out into a new performance-oriented section. Thoughts @darcyclarke @arthurvr?	richgilbank	2015-03-24 21:48:00
276	2015-03-20 06:12:18	Not sure eighter. I am okay with having it in js or http for now, as there does not seem to be a better place for it at the moment.	arthurvr	2015-03-24 21:48:00
275	2015-03-14 21:08:03	Renaming these files to keep things consistent. When named `README.md`, Github shows the rendered markdown file when you navigate to the directory, but not for `README_ES.md`, etc.	richgilbank	2015-03-14 21:18:12
275	2015-03-14 21:12:09	:+1:	arthurvr	2015-03-14 21:18:12
274	2015-03-11 10:46:21	Hi, I was thinking of translating this into Farsi/Persian. It's a right to left language like Arabic. It will be readable on github anyway, but not looking nice. Any experience with that?	omidfi	2015-03-11 11:18:18
274	2015-03-11 10:54:12	> It's a right to left language like Arabic. It will be readable on github anyway, but not looking nice. Any experience with that? @omidfi Just wrap everything in the `README.md` file with `<div dir="rtl" lang="fa"> ... </div>`	alrra	2015-03-11 11:18:18
274	2015-03-11 11:18:17	ok thanks	omidfi	2015-03-11 11:18:18
273	2015-03-06 06:06:09	https://github.com/hawx1993/Front-end-Interview-questions	hawx1993	2015-03-06 06:17:36
273	2015-03-06 06:17:36	Thanks for your information but we are talk in English here.	appleboy	2015-03-06 06:17:36
273	2015-03-06 13:52:56	Can't it go to the translations folder? Seems he had a lot of work translating all this...	brunobasto	2015-03-06 06:17:36
273	2015-03-06 13:54:50	It's not a translation is it?	phanan	2015-03-06 06:17:36
273	2015-03-06 14:27:42	Oh, right! I guess it isn't. Brain farted ;p	brunobasto	2015-03-06 06:17:36
273	2015-03-07 18:27:26	你好 @appleboy 先问问, 没有冒犯之意, 你应该能认识中文吧? ( hi, can you read chinese? if not, skip this comment ) @hawx1993 收集整理前端面试题列, 我认为其中有些条目, 如 iframe 使用场景优劣性, js 深度拷贝等, 可适合 PR. 你能帮忙做一下吗? 或是由 @hawx1993 来做?	penVC	2015-03-06 06:17:36
273	2015-03-08 02:46:00	@penJunTan 如果要增加面試題目，請直接發 PR，大家可以一起討論，是否加入官方的 Readme，這部份就由 @hawx1993 來決定哪些題目適合放入官方 Repo，這邊需要大家審核才可以放入，不是我一個人可以決定的。	appleboy	2015-03-06 06:17:36
273	2015-03-08 15:22:03	好像這個PR是有問題的答案吧（應該是吧？）。其實我也是覺得有一個有答案的文件會很有用呢⋯好像我們目前為止是沒有吧（英文版）？ Seems like this PR has answers to the questions? (Should be, I think?) Actually, I also feel like having a document with some of the answers might be useful...I don't think we have any up until now right (an English version)?	anonmily	2015-03-06 06:17:36
272	2015-02-28 22:15:59	This will help with translation not falling behind or if they fell behind it's easy to track which questions are missing or modified. Like official documents assign a section code to each question and indicate that code after each question . Foe example: <S_CODE_TOKEN> <S_CODE_TOKEN>	mohsen1
272	2015-04-07 18:11:46	Thanks @mohsen1! We're mulling over some ideas on how to fix this and I think sections codes would definitely help. That said, we also need to be concerned about the potential deletion and reordering of questions. I think some kind of unique id will have to be used to maintain the most accuracy and sanity going forward.	darcyclarke
272	2015-07-16 18:13:55	Some work has been done on this in a feature branch which would also generate the website: https://github.com/h5bp/Front-end-Developer-Interview-Questions/blob/feature/build-website/questions.yaml	darcyclarke
271	2015-02-28 18:28:20	Added Burmese translation.	mmhan	2015-03-14 20:51:02
271	2015-03-14 20:22:05	@h5bp/frontend-interview ping	arthurvr	2015-03-14 20:51:02
271	2015-03-14 20:47:56	Great, thanks @mmhan! And thanks @arthurvr for the ping :smile_cat:	richgilbank	2015-03-14 20:51:02
271	2015-03-14 20:49:23	> Great, thanks @mmhan! Well then why did you closed this PR?	arthurvr	2015-03-14 20:51:02
271	2015-03-14 20:51:08	My mistake :)	richgilbank	2015-03-14 20:51:02
270	2015-02-28 15:41:14	Why do we have 2 questions that look almost the same? > Can you explain the difference between GET and POST? > Can you explain the difference between GET and HEAD? My guess: Maybe comparing GET and POST, and GET and HEAD ([haha](http://languagelog.ldc.upenn.edu/myl/GardnerFishAndChips.png)) as pairs, each makes more sense than comparing POST and HEAD. But still, shouldn't one question about HTTP …	phanan	2015-03-19 23:38:58
270	2015-03-14 21:29:52	I agree this shouldn't be two questions. Personally though, I don't think it's worthwhile to mention HEAD in this context at all really, just as we wouldn't add all the other HTTP actions. Thoughts on just removing the second one?	richgilbank	2015-03-19 23:38:58
270	2015-03-15 02:33:43	IMHO HEAD can be considered something more "advanced" for new developers. Many of them have written forms with GET and POST, thus can somehow tell them apart, but HEAD is something else. So maybe we can keep it there? Totally agree though, about not adding all other actions. Second thought: Maybe a generic question like this can cover all. > What are HTTP actions? List all HTTP actions that you k…	phanan	2015-03-19 23:38:58
270	2015-03-19 01:35:53	@phanan I _do_ like the idea of leaving it a bit more open-ended. Mind updating the PR to your latter suggestion? Thanks! > What are HTTP actions? List all HTTP actions that you know, and explain them.	richgilbank	2015-03-19 23:38:58
270	2015-03-19 02:10:03	There you go.	phanan	2015-03-19 23:38:58
270	2015-03-19 23:38:55	Great, thanks!	richgilbank	2015-03-19 23:38:58
269	2015-02-25 17:21:57	Last week, while being interviewed on [the changelog podcast](http://thechangelog.com/143/), I was asked _why this project doesn't have a proper website_. It's not well known but we do have a Github Page that is just a nicer looking version of the markdown file at http://h5bp.github.io/Front-end-Developer-Interview-Questions/. I've also been asked countless times about what questions a _"Junior"_…	darcyclarke
269	2015-02-25 17:34:17	At first, this seems like a great idea. I'm definitely in to help building this out. > The HTML5 Please site is a good example of the kind of labelling/filtering we could add to questions to make search/discoverability much easier. I rewrote/refactored most code in HTML5 Please. If you have any question, I'm here :)	arthurvr
269	2015-02-26 00:44:38	:+1: I always thought this repo has all the potential to grow far bigger than a Github markdown file -- not that I have anything against Github nor markdown, of course. Search/filter and labels is a good start. If the website src is on Github too, I'd definitely jump in and fork. Where relevant though, how do we keep the two projects synchronized? Is it a manual process, or the (let's call it) ma…	phanan
269	2015-02-26 01:27:29	@phanan Good points. Translations are tricky right now as they've all been done kind of piecemeal without much thought or organization. It would be good to have a more standardized way of contributing translations going forward as well as creating a build process for generating the markdown file along with any kind of website. My initial thoughts are to have all the questions moved into a JSON da…	darcyclarke
269	2015-02-26 06:01:15	The idea with JSON actually reminds me of [caniuse](https://github.com/fyrd/caniuse) instead of HTML5 Please. I'm not a contributor of caniuse, but according to its documentation: > The data on the site is stored in a database. This data is periodically exported to the JSON files on GitHub. Once a change or new file here has been approved, it is integrated back into the database and the subsequen…	phanan
269	2015-02-26 06:19:09	FYI, the way HTML5 Please handles this is quite easy. In the past we had everything in JSON but we switched over to YAML. The build process (powered by gulp) reads all files and compiles a static, simple HTML page. > forward as well as creating a build process for generating the markdown file along with any kind of website Sure! :+1: > Are you taking a similar approach? I'm wondering why that wou…	arthurvr
269	2015-03-19 21:45:46	> It's not well known but we do have a Github Page that is just a nicer looking version of the markdown file at http://h5bp.github.io/Front-end-Developer-Interview-Questions/. @darcyclarke Added the site to the project's description: ![](https://cloud.githubusercontent.com/assets/1223565/6741604/99e98ab0-ce91-11e4-9762-1820c0d40810.png)	alrra
268	2015-02-25 04:21:31	Still a few updates remaining to synchronize, but it's much closer now.	pnevares	2015-02-25 06:54:25
267	2015-02-25 02:36:23	Updates listed in issue #266.	pnevares	2015-02-25 03:17:35
266	2015-02-24 23:00:56	Most acronyms in the document should be painfully obvious to developers with relevant experience but a few stood to me as relatively obscure. The concepts might be well known, but not the jargon. Could these be de-acronymized? - FOUC - DNT - SSE These entries also seemed out of place: _Write a simple slideshow page_ A coding sample has a place in an interview, but not in these questions. Could th…	pnevares	2015-02-25 03:17:37
266	2015-02-24 23:10:35	I'm not opposed to it, particularly for the latter two (DNT and SSE), as some front-end focused devs may not have ever worked directly with them before. I 100% agree about `Write a simple slideshow page`. It's not a question, and a list of _Front end Developer Interview Tasks_ could be an entirely separate project :smirk: :+1: on the module loader question too. I guess what I'm trying to say is, …	richgilbank	2015-02-25 03:17:37
265	2015-02-24 14:57:23	The original question > What are the limitations when serving XHTML pages? ~~is believed to be taken from [here](http://www.skilledup.com/articles/html-html5-interview-questions-answers/) (along with several others)~~ (EDITED: I couldn't be more wrong, as corrected by @darcyclarke below). While there's nothing wrong with it, I believe it has the protential to extract more about a candidate skills…	phanan	2015-02-25 17:39:53
265	2015-02-25 14:59:27	:+1: I like this change. **Quick note though:** You are mistaken about the question's origin. The website/blog you reference was posted in _August, 2013_, doing a quick `git blame` will show you that the question `What are the limitations when serving XHTML pages?` has been in this document well before _May, 2013_. If anything, that site seems to have taken questions from us. Not the other way ar…	darcyclarke	2015-02-25 17:39:53
265	2015-02-25 15:10:30	Oops, sorry. I didn't realize that this repo has been around for this long. Whoa.	phanan	2015-02-25 17:39:53
265	2015-02-25 15:12:02	@phanan Here's my original blog post from _February 9th, 2012_ http://darcyclarke.me/development/front-end-job-interview-questions/ The questions looked a lot different back then... And yea, that question originates from this document it seems... so you can put a date/timestamp on it going back to _at least_ February 9th, 2012.	darcyclarke	2015-02-25 17:39:53
265	2015-02-25 15:39:38	Haha I love those "no one can" bonus points :smile:	phanan	2015-02-25 17:39:53
264	2015-02-23 15:07:25	Closes https://github.com/h5bp/Front-end-Developer-Interview-Questions/issues/263 cc @phanan	richgilbank	2015-02-23 21:11:46
264	2015-02-23 17:34:49	Yes, LGTM! Vague question that doesn't really add any value.	arthurvr	2015-02-23 21:11:46
264	2015-02-24 00:43:20	:+1: You guys are the main reason I love this repo.	phanan	2015-02-23 21:11:46
264	2015-02-24 02:02:11	:smile: :+1: :octocat:	darcyclarke	2015-02-23 21:11:46
263	2015-02-23 13:25:02	In the JS section, there's this question: > When do you optimize your code? Shouldn't it belong to the "General" section instead? IMO HTML and CSS code can be optimized as well.	phanan	2015-02-23 21:11:46
263	2015-02-23 15:06:02	I'd be inclined to drop the question TBH. It's too vague to be particularly useful.	richgilbank	2015-02-23 21:11:46
262	2015-02-18 19:20:17	This has cropped up in a couple of previous interviews, thought it might be cool to add it to the list...	ahadb	2015-02-18 19:35:18
262	2015-02-18 19:23:37	We already have that question (kind of): https://github.com/h5bp/Front-end-Developer-Interview-Questions/blob/master/README.md#coding-questions	arthurvr	2015-02-18 19:35:18
262	2015-02-18 19:35:18	Ya, now i see it. That's the reverse of asking someone to reverse a string. Super..	ahadb	2015-02-18 19:35:18
261	2015-02-17 23:10:24	Per: https://github.com/h5bp/Front-end-Developer-Interview-Questions/issues/242	richgilbank	2015-02-17 23:16:14
261	2015-02-17 23:16:12	Looking good :+1:	darcyclarke	2015-02-17 23:16:14
260	2015-02-17 05:25:48	I have added PHP interview questions section to this repo. The list is too small right now, but thought of having a pull request before it grows longer.	pmgupte	2015-02-17 05:34:40
260	2015-02-17 05:34:40	This is a Front end Developer Interview Question Repo not Back end.	appleboy	2015-02-17 05:34:40
260	2015-02-17 05:40:00	Questions 1,2,4 are relevant to front end. You may encounter them while rendering page via php.	pmgupte	2015-02-17 05:34:40
259	2015-02-13 23:00:59	Add couple of questions to test basic concepts (coding, and networking).	abdul	2015-02-17 23:17:25
259	2015-02-17 23:17:24	:+1:	darcyclarke	2015-02-17 23:17:25
258	2015-02-13 17:43:11	Howdy from The Changelog! Sorry for a last minute ask, but @darcyclarke any chance you'd be open to come on The Changelog today at 3pm CT via Skype to talk about this project? We had a last minute guest cancellation for today's show, and we were already linking this project up in [the next issue of Weekly](http://thechangelog.com/weekly/) that ships tomorrow -- so we thought, why not get them on …	adamstac	2015-02-13 20:08:24
258	2015-02-13 20:08:24	I'm game. Shot you a quick Tweet and we should connect through email for more info. I've definitely heard of the podcast. Going to close this though, as it's not technically an issue. We'll chat more today I'm sure. Cheers!	darcyclarke	2015-02-13 20:08:24
257	2015-02-13 03:40:09	The JS Questions section is getting pretty large - I'd be inclined to break it into two smaller sections: `JS language questions` and `JS usage questions`, or `JS implementation questions`...or something. As an example, a question like `Explain how 'this' works in JavaScript` would be clearly a language-specific question, while the fizzbuzz question would be about implementation. Just throwing th…	richgilbank
257	2015-02-13 03:49:12	Agree @richgilbank :+1:	appleboy
257	2015-02-15 17:04:10	Or, is it a potential to break each section into a file instead? Just my $0.02.	phanan
257	2015-02-25 10:51:45	Do interviewers really ask questions about what happens if you abuse Javascript? What's the point since you shouldn't be using it in that manner in production anyway.	TheDerek
257	2015-02-25 16:27:52	@TheDerek I'm not sure what you're referring to but your feedback sounds a bit off-topic (unless someone has removed the comment you were replying to). --- @matachines We won't be including any library-specific content in the future (ie. jQuery, Angular, Polymer, Ember, Backbone, Underscore, Node, Express etc.). Native implementations and general concepts, patterns and architecture questions are …	darcyclarke
257	2015-05-23 13:15:24	I think it would make a lot of sense split JavaScript Language question and DOM questions. A new section for ES2015/16 features would also be nice.	marlun78
257	2015-09-20 00:09:30	@marlun78 I don't believe it's necessary to add ES6 questions. Creativity from the candidate should be expected instead (you can solve problems like the fizzbuzz one with ES6, for example. It's a beautiful solution with ES6 btw, it'd be lovely to see the candidate use it alone).	diessica
256	2015-02-12 19:02:23	Fix some grammar, translate one more exercise on JavaScript section and change order on code questions section.	everblut	2015-02-12 23:08:29
256	2015-02-12 23:08:27	:+1: Thanks!	richgilbank	2015-02-12 23:08:29
255	2015-02-05 12:38:07		marcobiedermann	2015-02-05 14:21:37
255	2015-02-05 12:58:51	@appleboy mind confirming this is as-expected?	richgilbank	2015-02-05 14:21:37
254	2015-02-05 12:38:01	to keep consistency and prevent `trim_trailing_whitespace`	marcobiedermann	2015-02-05 14:23:31
254	2015-02-05 12:56:55	I'm all in favour of this, but why not `trim_trailing_whitespace`? Is trailing whitespace ever desirable?	richgilbank	2015-02-05 14:23:31
254	2015-02-05 13:03:08	Yes if you need a line break in markdown, you can achieve this by putting two spaces at the end of a line. Otherwise the lines will be treated as paragraphs	marcobiedermann	2015-02-05 14:23:31
254	2015-02-05 14:23:27	@marcobiedermann :+1:	appleboy	2015-02-05 14:23:31
253	2015-02-05 12:37:47		marcobiedermann	2015-02-05 12:42:08
253	2015-02-05 12:42:06	Thanks @marcobiedermann	richgilbank	2015-02-05 12:42:08
252	2015-02-03 03:23:05		appleboy	2015-02-03 03:23:11
251	2015-01-31 04:02:33	And why ```?	phanan	2015-01-31 05:10:44
250	2015-01-31 03:44:54	Sorry for being nitpicking again. So we have this JS question: > Describe the difference between cookies, sessionStorage and localStorage. Technically there's nothing wrong with this very interesting question. Only, I spotted (I think) a very minor terminology problem here: When `sessionStorage` and `localStorage` are JS (`window`) objects, "cookies" is not -- we only have `document.cookie`, not …	phanan	2015-01-31 10:00:07
250	2015-01-31 05:07:59	I like second option.	appleboy	2015-01-31 10:00:07
250	2015-01-31 09:02:05	> 2.1. Describe the difference between **a** `cookie`, `sessionStorage` and `localStorage`.	darcyclarke	2015-01-31 10:00:07
249	2015-01-31 03:29:19	So in the CSS section, there's this standalone question: > CSS property hacks, conditionally included .css files, or... something else? What exactly is this question asking? Sorry I couldn't trace back to its origin.	phanan	2015-02-04 03:49:24
249	2015-02-02 15:35:39	1. `property hacks`: http://browserhacks.com/ 2. `conditionally included .css files`: http://www.quirksmode.org/css/condcom.html 3. `or... something else`: [fallbacks](http://css-tricks.com/quickie-css3-tricks-with-fallbacks/), [feature detection](http://modernizr.com), [user agent strings](https://github.com/darcyclarke/detect.js) or anything else I do think this question is on the weaker side. …	darcyclarke	2015-02-04 03:49:24
249	2015-02-02 15:40:55	> I guess it's trying to see how a user approaches browser-specific bugs in CSS Then shouldn't it be something like: > Do you use CSS property hacks, conditionally included CSS tyles, or any other solutions to approach browser-specific issues? Though far from perfect, at least it _looks_ more like a question to me.	phanan	2015-02-04 03:49:24
249	2015-02-03 18:06:36	> Do you use CSS property hacks, conditionally included CSS tyles, or any other solutions to approach browser-specific issues? Seems more like a question now. More accurate. +1 If everyone agrees and you didn't do it yet in your branch, I can do that.	f3liperamos	2015-02-04 03:49:24
249	2015-02-04 03:21:37	I'm all for it, but would like to change `property hacks` into `selector hacks` or just `hacks` following @darcyclarke's suggestion.	phanan	2015-02-04 03:49:24
249	2015-02-04 03:41:35	I think that all of these topics are actually answers to the question of "what is your approach?". Right now the phrasing makes it seem like a multiple choice question (which isn't good). We should always strive for open-ended questions and phrasing; So, my suggestion for a revision is below: > How would you approach fixing browser-specific styling issues? Then someone could respond by referencin…	darcyclarke	2015-02-04 03:49:24
249	2015-02-04 03:44:55	Agreed, so could you update it then? Must be faster than us creating a branch, sending PR and all.	phanan	2015-02-04 03:49:24
248	2015-01-31 03:26:20	Following https://github.com/h5bp/Front-end-Developer-Interview-Questions/issues/247, I've removed the hints and examples.	phanan	2015-02-04 04:00:11
248	2015-02-04 01:57:41	Could you rebase it?	appleboy	2015-02-04 04:00:11
248	2015-02-04 02:16:52	Whoa I'm pretty sure I messed something up, but anyway. Could you check?	phanan	2015-02-04 04:00:11
248	2015-02-04 03:35:12	I will take it.	appleboy	2015-02-04 04:00:11
248	2015-02-04 04:00:11	Closed via a300b72fa3e945f1caf1d961d6de8f5040edbbd7	appleboy	2015-02-04 04:00:11
247	2015-01-31 03:14:43	Several questions have hints/examples following them: > Talk about your preferred development environment. _(OS, Editor or IDE, Browsers, Tools, etc.)_ > > What are the advantages/disadvantages of using CSS preprocessors? _(Sass, Compass, Stylus, LESS)_ > > What existing CSS frameworks have you used locally, or in production? _(Bootstrap, PureCSS, Foundation etc.)_ > > Have you ever used JavaScri…	phanan	2015-02-04 04:00:41
247	2015-02-03 11:25:40	Ping	phanan	2015-02-04 04:00:41
247	2015-02-04 04:00:41	Closed via a300b72fa3e945f1caf1d961d6de8f5040edbbd7	appleboy	2015-02-04 04:00:41
246	2015-01-30 07:01:28	"What's a doctype do?" sounds wrong to me, as least formally. See: [Is “what’s” a correct short form of “what does”?](Is “what’s” a correct short form of “what does”?). When not one myself, I've double-checked with several native speakers on this. And sorry for being nitpicking.	phanan	2015-01-30 10:13:28
246	2015-01-30 10:13:22	:+1:	darcyclarke	2015-01-30 10:13:28
245	2015-01-30 05:07:03	Yet another question I find myself asking candidates more than often. These are rather old practices (Yahoo!'s [Best Practices for Speeding Up Your Web Site](https://developer.yahoo.com/performance/rules.html#js_bottom) article is turning nine this year) but, to my knowledge, still apply. For the "exceptions" part, this is extracted from [Google Analytics official guide](https://support.google.co…	phanan	2015-01-30 10:26:40
245	2015-01-30 06:18:24	<blockquote> For the "exceptions" part, this is extracted from Google Analytics official guide: <blockquote> Paste your [GA script] (unaltered, in its entirety) into every web page you want to track. Paste it immediately before the closing &lt;/head> tag. </blockquote> I guess this exception applies to all tracking scripts. </blockquote> Nah. We had various discussions about it in html5 boilerpla…	arthurvr	2015-01-30 10:26:40
245	2015-01-30 06:44:23	Nice discussion you guys have there. Does that render my proposed question invalid though?	phanan	2015-01-30 10:26:40
245	2015-01-30 06:51:02	No, for sure not. Was just saying :)	arthurvr	2015-01-30 10:26:40
245	2015-01-30 10:26:36	:+1:	darcyclarke	2015-01-30 10:26:40
244	2015-01-30 04:05:30	There's a question about CSS reset, and I think it may worth adding another following it: > What's the difference between "resetting" and "normalizing" CSS? Which would you choose, and why? From my experience, a few developers only use one or another (which is fine) and can't really tell the difference. The "why" part can also lead to an interesting open discussion, like [this](https://stackoverf…	phanan	2015-01-30 04:30:20
244	2015-01-30 04:17:32	Hmm, we used to have a mention of this, looks like it was removed with https://github.com/h5bp/Front-end-Developer-Interview-Questions/commit/e9082f27e7252aacdfc8410b4301e32100d27bc1. @darcyclarke do you recall what the opposition was to this?	richgilbank	2015-01-30 04:30:20
244	2015-01-30 04:21:29	Maybe because > Bonus for pointing out the downsides of a "reset", and/or mentioning "normalize" as a better alternative. looks like a guide, and not a question?	phanan	2015-01-30 04:30:20
244	2015-01-30 04:25:01	Good point. I agree with the question, but would ideally like to squash this and the reset question. Mind killing the other question as well? I think yours covers both sufficiently.	richgilbank	2015-01-30 04:30:20
244	2015-01-30 04:29:00	Agreed.	phanan	2015-01-30 04:30:20
244	2015-01-30 04:30:17	Splenda. Thanks!	richgilbank	2015-01-30 04:30:20
244	2015-01-30 09:58:06	@phanan was correct. The original phrasing that referenced normalize/resets was attributed to an answer.	darcyclarke	2015-01-30 04:30:20
243	2015-01-29 18:14:47	Following up a question like "What are the advantages..." with a question that starts "If so..." makes no sense. This change removes the "If so" part.	travishorn	2015-01-29 18:17:48
243	2015-01-29 18:17:45	Ah yes, good find :)	richgilbank	2015-01-29 18:17:48
242	2015-01-29 15:56:43	Maybe adding questions about promises and also difference between promise and jquery deffer would be nice. With recent changes promises will play important roles.	omer-demir	2015-02-17 23:20:19
242	2015-01-30 10:02:53	Ideally, I'd like to remove all of the jQuery-specific questions... currently they don't really add any value and any future questions should probably be library agnostic (see #230 for more info). That said, a question about promises on their own is very valuable.	darcyclarke	2015-02-17 23:20:19
242	2015-01-31 03:47:54	+1 for removing jQuery questions. If we have jQuery, why don't we have underscore? If we add underscore, why is lodash missing? The list will go on forever. This repository shouldn't be catered for any specific libraries or frameworks, however popular they are. EDIT: Didn't realize that jQuery section was in fact gone...	phanan	2015-02-17 23:20:19
242	2015-01-31 05:09:43	+1 for removing jQuery question. The same reason with @phanan	appleboy	2015-02-17 23:20:19
242	2015-02-04 10:31:23	+1 for improvement.	omer-demir	2015-02-17 23:20:19
242	2015-02-04 16:24:21	Shouldn't we close this question now that jQuery has been removed? Calling for @darcyclarke and @appleboy.	phanan	2015-02-17 23:20:19
242	2015-02-04 16:37:55	No, I don't think so. Promises aren't jQuery specific.	arthurvr	2015-02-17 23:20:19
242	2015-02-04 16:43:24	Right, how about a generic > What is a `promise` and how does it work? or > What JavaScript problems is `promised` targeted to solve? or, a bit more specific: > What's the difference between a `promise` and callbacks? Which do you prefer, and why? (Disclaimer: I'm in no way a JS expert).	phanan	2015-02-17 23:20:19
242	2015-02-13 03:18:21	What about an ES6/Harmony series of questions, that could include promises?	jvalle	2015-02-17 23:20:19
242	2015-02-13 03:34:35	I don't think a set of ES\* questions is worthwhile just yet, keeping in mind the original objective of this project is job interview questions. I doubt there are many places out there that expect significant ES6 expertise a requirement. That said, Promises as a concept - that is, jQuery's Deferreds, ES6 Promises and polyfills, are worthwhile and usable today. If someone wants to draft up a quest…	richgilbank	2015-02-17 23:20:19
242	2015-02-17 23:06:44	Apologize for the delay, I admit I'm playing a bit of `catch` up on this discussion. I'm happy to see we `all` agreed to `reject` library-specific API implementations. I `promise` we'll be better off in the long run for doing that. I'm also `always` glad to see that we're (as a community) not in a `race` to add more questions just for the sake of it; Vetting ideas/topics first and `then` formulat…	darcyclarke	2015-02-17 23:20:19
242	2015-02-17 23:11:07	@darcyclarke Awful. Just awful. :stuck_out_tongue_closed_eyes: PR added.	richgilbank	2015-02-17 23:20:19
242	2015-02-17 23:14:17	`Resolved` via https://github.com/h5bp/Front-end-Developer-Interview-Questions/commit/0313287b64634e8693e5027a7b2e59cbcb3a7ea3 :smirk: mmmm puns	darcyclarke	2015-02-17 23:20:19
242	2015-02-19 03:43:27	Chit-chat (I know the issue is closed): I was reading @darcyclarke's comment from Gmail and asking myself "What the heck with these monospace stuff?" And then I was like "Whoa... Just... Whoa..."	phanan	2015-02-17 23:20:19
242	2015-02-19 04:33:20	How can I stop getting emails from all of u On February 18, 2015, at 7:44 PM, Phan An notifications@github.com wrote: Chit-chat (I know the issue is closed): I was reading @darcyclarke's comment from Gmail and asking myself "What the heck with these monospace stuff?" And then I was like "Whoa... Just... Whoa..." — Reply to this email directly or view it on GitHub.￼	masterE	2015-02-17 23:20:19
242	2015-02-19 10:06:38	@masterE By [unsubscribing](https://help.github.com/articles/unsubscribing-from-conversations/)	arthurvr	2015-02-17 23:20:19
241	2015-01-29 09:00:41	One of my favorite interview questions. You'd be surprised how many interviewees messed this up. An excellent answer (and discussion) can be found [on StackOverflow](https://stackoverflow.com/questions/3698200/window-onload-vs-document-ready). I'm not sure if this question belongs to JavaScript or jQuery though -- it's a bit of both.	phanan	2015-01-29 17:53:00
241	2015-01-29 09:28:03	@phanan Good question. Waiting for @richgilbank @darcyclarke opinion.	appleboy	2015-01-29 17:53:00
241	2015-01-29 09:41:34	Oo I'd pack it under jQuery. Because it is totally reasonable to hire a frontend dev who happened to not have touched this library before. And in this case, he wouldn't know the answer to this question. I myself have encountered funny side effects with .ready() and the DOMComponentsLoaded event yesterday, but this question can be appended as-is.	doertedev	2015-01-29 17:53:00
241	2015-01-29 10:30:45	Should I move the question under jQuery and fire another PR then? On Thu, Jan 29, 2015 at 5:42 PM, doertyDoerte! notifications@github.com wrote: > Oo > I'd pack it under jQuery. Because it is totally reasonable to hire a > frontend dev who happened to not have touched this library before. And in > this case, he wouldn't know the answer to this question. > I myself have encountered funny side effe…	phanan	2015-01-29 17:53:00
241	2015-01-29 11:10:14	Pls ignore the silly question above. Totally forgot that I can just add commits there.	phanan	2015-01-29 17:53:00
241	2015-01-29 15:57:08	I'd actually be inclined to go the other direction with this (`addEventListener`) for the reasons @darcyclarke mentioned in https://github.com/h5bp/Front-end-Developer-Interview-Questions/issues/230. How would you feel about changing it to something along the lines of: _What is the difference between the window's `load` event and `DOMContentLoaded`?_	richgilbank	2015-01-29 17:53:00
241	2015-01-29 16:20:18	Agreed. This question shouldn't be jQuery specific.	arthurvr	2015-01-29 17:53:00
241	2015-01-29 16:21:35	@richgilbank While I had `DOMContentLoaded` in mind for this question too, my only concern is it would be too open and easy -- `DOMContentLoaded` is rather self-explanatory. What I like about this question, too, is it's more of a tricky one. For example, one could change it into _What is the difference between `window.load` and `window.ready`?_ and see if the interviewee sees the trap there ;)	phanan	2015-01-29 17:53:00
241	2015-01-29 16:32:35	Nah. What do you think about this one? > Why would you use something like the `load` event? Does this event have disadvantages? Do you know better alternatives? Which is more open-ended and might bring up more thoughts. Also isn't jQuery specific but might bring up `$(document).ready()`.	arthurvr	2015-01-29 17:53:00
241	2015-01-29 16:57:51	Totally agreed about "more open-ended and might bring up more thoughts," but for "better alternatives," I'm not so sure, if that's implying `DOMContentLoaded`. Is `DOMContentLoaded` (and `$(function(){})`) better than `window.load`? For me they just serve different purposes, and I've been finding myself using `window.load` from time to time. How about me shamlessly changing _one_ word in your que…	phanan	2015-01-29 17:53:00
241	2015-01-29 17:04:33	> Why would you use something like the `load` event? Does this event have disadvantages? Do you know any alternatives, and why would you use those? Side: it's "`window.onload`" or "the `load` event", `window.load` does not exist.	arthurvr	2015-01-29 17:53:00
241	2015-01-29 17:09:16	Oops. Where's the Like button?	phanan	2015-01-29 17:53:00
241	2015-01-29 17:52:58	Works for me. Thanks @phanan	richgilbank	2015-01-29 17:53:00
240	2015-01-29 01:14:18	More questions could probably be brought into this section, but this is a starting point nonetheless. Closes https://github.com/h5bp/Front-end-Developer-Interview-Questions/issues/227. Any questions/concerns here?	richgilbank	2015-01-29 09:39:16
240	2015-01-29 09:34:09	@richgilbank agree.	appleboy	2015-01-29 09:39:16
240	2015-01-29 09:39:12	Looks good!	darcyclarke	2015-01-29 09:39:16
239	2015-01-29 01:00:44		richgilbank	2015-01-29 01:53:30
239	2015-01-29 01:53:14	@richgilbank :+1:	appleboy	2015-01-29 01:53:30
238	2015-01-29 00:53:58	"As a potential employer I whant my coders to know how to quickly find out if a certain Browser/Version combination supports a certain web technique." Rebase to https://github.com/h5bp/Front-end-Developer-Interview-Questions/pull/193 cc: @doertedev @darcyclarke	richgilbank	2015-01-29 00:54:10
237	2015-01-28 04:22:47		githubashto	2015-01-28 05:23:34
236	2015-01-26 17:25:49	Issue: Spelling error in CONTRIBUTING.md #235	f3liperamos	2015-01-27 02:16:14
235	2015-01-26 14:54:46	Please do not open issues or pull requests that invlove including answers to any of the questions. Change to: Please do not open issues or pull requests that involve including answers to any of the questions. Also: IMPORTANT: By submitting pathes, you agree to allow the project owners to license your Change to: IMPORTANT: By submitting patches, you agree to allow the project owners to license your	dastagg	2015-01-27 02:52:15
235	2015-01-27 02:52:15	Closed via #236	appleboy	2015-01-27 02:52:15
234	2015-01-25 00:06:22	I'm too lazy to do the 7 steps to contribute to this file. Would anyone be willing to add a "?" to this question?	agamemnus	2015-01-25 01:57:48
234	2015-01-25 01:59:14	Thanks @appleboy :)	richgilbank	2015-01-25 01:57:48
233	2015-01-23 13:58:24	translated into Indonesian. thank you	septyaman	2015-01-23 16:44:09
233	2015-01-23 16:44:20	@septyaman thanks.	appleboy	2015-01-23 16:44:09
233	2015-01-23 18:25:43	Amazing, thanks for this @septyaman!	richgilbank	2015-01-23 16:44:09
232	2015-01-22 06:23:10	Please add this question if you feel it is useful.	ggbhat	2015-01-30 10:25:11
232	2015-01-24 18:51:29	Also +1 on removing "better". For the scope of this repo, better seems too opinionated, open ended and out of the scope of core front-end developer type questions.	jhnlsn	2015-01-30 10:25:11
232	2015-01-30 10:25:11	Added: https://github.com/h5bp/Front-end-Developer-Interview-Questions/commit/03fc88d23e35ec448528b204a9b9f856bf1fc1d0	darcyclarke	2015-01-30 10:25:11
231	2015-01-22 06:21:46	These days most Front Ends use a MV\* framework and hence it is important for your list of questions to have some on this topic too.	mappmechanic	2015-01-23 18:42:33
231	2015-01-23 18:42:33	This has been discussed in many issues and PRs in the past, the outcome of which has always been that it's not a fundamental requirement to front-end development. As such, there's no plans of yet to add questions for all the MV*s.	richgilbank	2015-01-23 18:42:33
230	2015-01-21 13:15:06	Seems like we don't have questions on `jQuery.fn.queue()` & friends. I'd like to have some in, it's a really powerful feature which is currently kinda underrated. I'd suggest these questions: - What does `.queue()` do and why would you use it? What's `.dequeue()`? - What queue is the default one?	arthurvr	2015-01-30 10:14:48
230	2015-01-25 10:05:30	I've been hesitant to add more jQuery topics since we've trended away from adding any other framework or library-specific questions. The reasoning here is that all a library really does is abstract away functionality, techniques and best practices that can always be understood, discussed or applied in a broader context. To bring that sentiment full-circle, jQuery's `.queue`/`.dequeue` implementat…	darcyclarke	2015-01-30 10:14:48
230	2015-01-30 10:14:48	I'm going to close this for now unless you want to change the issue to be more of a general sync/async or chaining question.	darcyclarke	2015-01-30 10:14:48
229	2015-01-21 01:33:34	<S_CODE_TOKEN> "Lasagna" ends with an 'a'. Then it works as a palindrome: "Go hang a salami, I'm a lasagna hog". With the current spelling it's just "go heng a salami" which doesn't sound as fun.	patik	2015-01-23 18:43:53
229	2015-01-23 18:43:52	Closed by https://github.com/h5bp/Front-end-Developer-Interview-Questions/pull/228	richgilbank	2015-01-23 18:43:53
228	2015-01-20 23:10:02	While both 'lasagna' and 'lasagne' are valid spellings, only 'lasagna' make the reversed string meaningful.	kanet77	2015-01-21 01:57:52
228	2015-01-21 01:58:04	@kanet77 Thanks.	appleboy	2015-01-21 01:57:52
227	2015-01-20 20:16:51	I would argue this has nothing to do with HTML. Its a HTTP question. Perhaps it belongs under general?	GeorgeMac	2015-01-29 09:39:16
227	2015-01-20 20:44:13	Fair enough. I think we might even have enough questions to make a new section, something along the lines of `HTTP`, covering GET/POST, headers, MIME types, etc. Thoughts?	richgilbank	2015-01-29 09:39:16
227	2015-01-20 21:33:05	Yeah a HTTP section sounds more fitting :)	GeorgeMac	2015-01-29 09:39:16
227	2015-01-21 03:27:06	+1. You could include REST vs. SOAP in there too.	jlmitch5	2015-01-29 09:39:16
226	2015-01-20 20:03:18	Added accessibility to considerations question. Added generic accessibility question with loose coupling to web only example. Modified 'ARIA' domain-specific question to clarify expertise in use of Web Accessibility Initiative - Accessible Rich Internet Applications (WAI-ARIA ; specifically for UX designed for assistive technologies instead of anyone in general that may use features build into a …	normanbrobinson	2015-02-17 23:19:35
226	2015-01-20 20:41:54	@normanbrobinson Thanks for submitting this, we've been lacking a11y questions IMO. I've added a few notes/questions, mind clarifying those or cleaning them up?	richgilbank	2015-02-17 23:19:35
226	2015-01-20 21:09:27	Happy to assist. Apologies whilst I get into a regular review of the project and try to make project-appropriate changes; there is so much depth to this topic that is very hard to over simplify without confusing usability with accessibility. On Tue, Jan 20, 2015 at 3:42 PM, Rich Gilbank notifications@github.com wrote: > @normanbrobinson https://github.com/normanbrobinson Thanks for > submitting t…	normanbrobinson	2015-02-17 23:19:35
226	2015-01-25 09:01:40	@normanbrobinson Based on the discussions in-line, I think there's a few revisions that need to be made before we can merge this. It would also be great if you could re-title your pull request to reflect the changes your wishing to make (see [Contributing](https://github.com/h5bp/Front-end-Developer-Interview-Questions/blob/master/CONTRIBUTING.md) for more details).	darcyclarke	2015-02-17 23:19:35
226	2015-02-17 23:19:35	@normanbrobinson This branch is now too far out of date to be merged cleanly. If you could rebase or merge and clean up/fix up this branch, that would be great. I'm going to close this PR for now though but can reopen once those changes are made or you can make a new one if you'd like.	darcyclarke	2015-02-17 23:19:35
226	2015-02-18 02:27:16	Sorry - had two deaths in the family - will (re)do asap On Tue, Feb 17, 2015 at 6:20 PM, Darcy Clarke notifications@github.com wrote: > @normanbrobinson https://github.com/normanbrobinson This branch is now > too far out of date to be merged cleanly. If you could rebase or merge and > clean up/fix up this PR that would be great. I'm going to close this PR for > now though but can reopen once thos…	normanbrobinson	2015-02-17 23:19:35
225	2015-01-20 18:36:08	To make the joke work.	robertbrockie	2015-01-21 01:59:36
225	2015-01-21 01:59:36	Duplicated of #228	appleboy	2015-01-21 01:59:36
224	2015-01-20 15:46:36	Unless capitalized coffee was intentional....	lchski	2015-01-20 15:49:42
224	2015-01-20 15:49:39	Hah, I _do_ like my Coffee transpiled... Thanks!	richgilbank	2015-01-20 15:49:42
223	2015-01-20 13:06:33	Great job. Could translate?	andersoonweb	2015-01-20 23:00:42
223	2015-01-20 19:43:03	Are you asking permission to translate or asking for a translation? Edit: BTW, there's a PT-BR translation: https://github.com/h5bp/Front-end-Developer-Interview-Questions/tree/master/Translations/Portuguese	eltonmesquita	2015-01-20 23:00:42
223	2015-01-20 19:54:17	Was asking to translate I was thrilled with the high quality material that not looked at the sources, forgiveness.	andersoonweb	2015-01-20 23:00:42
223	2015-01-20 22:02:55	No problem... Please, close the issue.	eltonmesquita	2015-01-20 23:00:42
222	2015-01-12 14:50:32	PR for issue #221	m-bodmer	2015-01-12 15:54:45
221	2015-01-11 22:01:30	#### General Question What is a recent technical challenge you experienced and how did you solve it?	m-bodmer	2015-01-12 15:55:05
221	2015-01-12 06:01:14	Hey Marc, thanks for the question! 100% agree this is a worthwhile question, mind submitting a PR? PS, swing by Shopify sometime, would love to show you around the new space!	richgilbank	2015-01-12 15:55:05
221	2015-01-12 15:55:04	Closed via #222	appleboy	2015-01-12 15:55:05
220	2015-01-11 19:46:02	Most of the times frontend also means using a framework ( Backbone, Ember, Angular, etc. ) for the company I work for. We look for candidates with Backbone experience and I think these are good starting points for technical discussions on parts of Backbone.	andreisebastianc	2015-01-23 18:39:03
220	2015-01-21 15:24:26	Despite it's popularity Backbone seems too specific for a general frontend dev test? I think the idea behind the existing questions is that almost all frontend devs **should** know the answers in order to have a good level of fundamental knowledge. Backbone doesn't strike me as fundamental.	andycole	2015-01-23 18:39:03
220	2015-01-23 18:39:03	Thanks for the contribution, but I'm with @andycole on this one. @darcyclarke and I have discussed this a few times and the outcome has typically been that adding questions specific to MV\* frameworks would rapidly grow beyond the scope of this project (which frameworks are worthwhile?). They also aren't fundamental skills, and different companies will have different tools and workflows, so havin…	richgilbank	2015-01-23 18:39:03
219	2015-01-11 19:21:52	I've went through the english README today and aligned the roumanian translation to the current content. I've also corrected some translation mistakes I made originally.	andreisebastianc	2015-01-12 15:56:11
219	2015-01-12 15:56:19	@andreisebastianc Thanks.	appleboy	2015-01-12 15:56:11
218	2015-01-10 10:46:06		mttrs	2015-01-10 14:22:28
218	2015-01-10 10:46:42	Thank you for the check!	mttrs	2015-01-10 14:22:28
218	2015-01-10 14:22:36	@mttrs Thanks	appleboy	2015-01-10 14:22:28
217	2015-01-08 22:31:37	I was the first one to translate it into Swedish, then someone made a few changes to my text. But I did the main job almost years ago. As you can see here: https://github.com/Muqito/Front-end-Developer-Interview-Questions/tree/master/Swedish	Muqito	2015-01-09 05:29:21
217	2015-01-09 05:29:21	You are, just search for your name in the [Contributors Section](https://github.com/h5bp/Front-end-Developer-Interview-Questions/graphs/contributors). If you're referencing the [Original Contributors](https://github.com/h5bp/Front-end-Developer-Interview-Questions#-original-contributors) list, than you're incorrect to assume you should be listed there. That list of names, as I've said many times …	darcyclarke	2015-01-09 05:29:21
217	2015-01-09 06:34:06	Oh oki :) I'm sorry	Muqito	2015-01-09 05:29:21
216	2014-12-30 03:45:01		yograterol	2014-12-30 04:59:11
216	2014-12-30 04:59:21	@yograterol Thanks.	appleboy	2014-12-30 04:59:11
215	2014-12-28 18:19:46	For faster loading, consider using a .gif file rather than a .png file when the quality difference is not noticeable, such as for simple artwork with solid colors. A tall or wide infographic is an example of a.png file that would convert well to a smaller .gif file.	Techfolio	2015-01-07 03:45:17
215	2014-12-28 19:58:58	I think an 8 bit PNG often has better compression than a GIF.	mattiasw	2015-01-07 03:45:17
215	2014-12-28 21:03:46	Thank you! I restated my response, and I will update the pull request. I'm new to Github, so I'll need a few minutes to figure out the process.	Techfolio	2015-01-07 03:45:17
215	2015-01-06 07:50:38	Hey @Techfolio! Thanks for the great tip! That said, the original emphasis of this project was around questions, not answers. It works better as a starting point for people to investigate relevant topics and think critically. If we start to fill in the blanks for folks and define answers then we open up the flood gates and invite criticism over correctness. The few answers that you may or may not…	darcyclarke	2015-01-07 03:45:17
215	2015-01-07 03:45:02	Hi @darcyclarke, Thank you! After I read over your project a few times, I began to think of it as exactly the way you described. It's a really useful resource. I appreciate your follow up.	Techfolio	2015-01-07 03:45:17
214	2014-12-28 15:34:05	- Corrects misspellings - Removes trailing whitespaces - Changes Javascript by JavaScript P.S.: only in the portuguese version	marcker	2014-12-28 15:38:00
214	2014-12-28 15:38:14	@marcker Nice work.	appleboy	2014-12-28 15:38:00
214	2014-12-28 15:41:18	I'm sorry for the mistake of the past. Thanks for this project.	marcker	2014-12-28 15:38:00
213	2014-12-26 15:30:32		marcker	2014-12-28 15:31:44
212	2014-12-26 10:27:46	Hi, I changed translation of some sentences for enhancement . Please check out.	tom76kimo	2014-12-26 13:13:26
212	2014-12-26 13:13:37	@tom76kimo :+1:	appleboy	2014-12-26 13:13:26
212	2014-12-26 13:17:41	body { width: 100% !important; min-width: 100%; -webkit-text-size-adjust: 100%; -ms-text-size-adjust: 100%; margin: 0; padding: 0; } .ExternalClass { width: 100%; } .ExternalClass { line-height: 100%; } #backgroundTable { margin: 0; padding: 0; width: 100% !important; line-height: 100% !important; } img { outline: none; text-decoration: none; -ms-interpolation-mode: bicubic; width: auto; max-widt…	tiffanny78562	2014-12-26 13:13:26
211	2014-12-25 19:37:32	Added a category for Java questions, along with some questions to match. 95% of these are from the top of my head, but I think they adequately represent both the larger features and lesser known nuances of Java.	JoeAzar	2014-12-25 20:06:55
211	2014-12-25 19:51:35	This is the front-end developer interview questions, man.	arthurvr	2014-12-25 20:06:55
211	2014-12-25 20:06:46	WOW, can't believe I was that oblivious! Sorry...	JoeAzar	2014-12-25 20:06:55
210	2014-12-25 13:41:14		Bacce	2014-12-25 16:08:25
210	2014-12-25 16:11:17	body { width: 100% !important; min-width: 100%; -webkit-text-size-adjust: 100%; -ms-text-size-adjust: 100%; margin: 0; padding: 0; } .ExternalClass { width: 100%; } .ExternalClass { line-height: 100%; } #backgroundTable { margin: 0; padding: 0; width: 100% !important; line-height: 100% !important; } img { outline: none; text-decoration: none; -ms-interpolation-mode: bicubic; width: auto; max-widt…	pedestrian82	2014-12-25 16:08:25
209	2014-12-24 07:47:43	There's a fair battle between CSS animation and javascript animation in the industry. Both have pro's and con's - would be good to know that a candidate is aware of more than one technique.	isdampe	2015-01-06 13:12:24
209	2015-01-06 13:12:32	@isdampe Thanks.	appleboy	2015-01-06 13:12:24
208	2014-12-23 19:52:59	What's the importance and benefits?	amerikan	2015-01-09 05:46:32
208	2015-01-06 08:24:03	Not sure I understand your question. Could you rephrase it? Is this supposed to be a question you'd like added to the list?	darcyclarke	2015-01-09 05:46:32
208	2015-01-06 12:13:20	Readability in maintenance and possibility to "read" web page by voice systems properly?	tarzak	2015-01-09 05:46:32
208	2015-01-07 00:34:29	@darcyclarke Yes, if it seems like a worthy question. @tarzak also for SEO	amerikan	2015-01-09 05:46:32
208	2015-01-07 01:37:33	maybe, why is important semantic HTML? A/ SEO, readability of the code.	jecel0911	2015-01-09 05:46:32
208	2015-01-09 05:46:23	@erikmontes Feel free to add it as a Pull Request. Make sure to squash your commits and leave out any answers.	darcyclarke	2015-01-09 05:46:32
207	2014-12-23 18:10:03	_Question: What is the value of window.foo?_ <S_CODE_TOKEN> **Answer: "bar"** _(only if window.foo was falsey otherwise it will retain its value)_ is better as **Answer: "bar"** _(only if `window.foo` is truthy, does it retain its value)_ The new explanation is both less wordy and less confusing.	ryanmjacobs	2014-12-24 03:08:07
207	2014-12-24 03:08:18	@ryanmjacobs Thanks.	appleboy	2014-12-24 03:08:07
206	2014-12-23 17:49:05	It seemed to be the only code question without an answer, so I added one for completeness.	VictorVation	2015-01-09 06:35:26
206	2014-12-23 18:12:25	<S_CODE_TOKEN> Seems clearer for me.	arthurvr	2015-01-09 06:35:26
206	2014-12-23 20:59:46	+1	thewarpaint	2015-01-09 06:35:26
206	2014-12-23 23:50:39	Makes sense. I changed it to match what you have ^	VictorVation	2015-01-09 06:35:26
206	2014-12-24 08:07:59	This version is invalid when second argument is zero: `add(1, 0)` returns function. Checking `arguments.length` is way better, IMO.	cy6erskunk	2015-01-09 06:35:26
206	2014-12-24 08:10:15	True. Then we'il need to go for `b != undefined`.	arthurvr	2015-01-09 06:35:26
206	2014-12-24 18:16:18	I think the spirit of the question is asking about currying which implies checking if all arguments have been passed yet. It also prevents the coercion bugs. I changed it back to checking `arguments.length`.	VictorVation	2015-01-09 06:35:26
206	2014-12-27 23:01:24	If I got this question at an interview, my answer would be: <S_CODE_TOKEN> where `_` is `lodash`.	nb	2015-01-09 06:35:26
206	2014-12-29 09:20:10	@nb If I got your answer, my question would be: what basically `_.curry` function does and could you write a basic implementation of this function?	cy6erskunk	2015-01-09 06:35:26
206	2014-12-29 10:03:22	@cy6erskunk Good point.	appleboy	2015-01-09 06:35:26
206	2014-12-29 11:05:20	My answer as below: <S_CODE_TOKEN>	appleboy	2015-01-09 06:35:26
206	2014-12-29 11:13:49	+1 to the answer of @appleboy boy. It's what I gave, but more readable.	arthurvr	2015-01-09 06:35:26
206	2014-12-29 19:33:07	@cy6erskunk Thanks, that’s a great followup interview question and of course, an applicant should be prepared to know both what currying is and how to implement a rough version. Which is true for any external code we’re using, anyway.	nb	2015-01-09 06:35:26
206	2014-12-29 21:02:18	Instead of `if (typeof b === 'undefined') {`, let's go for `if (typeof b !== 'number') {`. We don't want to face wrong results due to sting concats.	arthurvr	2015-01-09 06:35:26
206	2014-12-29 21:36:20	@arthurvr I believe you're going too deep. `typeof b === 'undefined'` seems to be enough here, question about plus operator seems to be separate issue in JS, this question might be used to trigger discussion.	cy6erskunk	2015-01-09 06:35:26
206	2014-12-30 04:19:32	agree with @cy6erskunk	appleboy	2015-01-09 06:35:26
206	2014-12-31 00:32:42	obtaining a master key	Brianjeffrey	2015-01-09 06:35:26
206	2014-12-31 14:07:54	Just in case we change how `add` works later, is it better to call add again? <S_CODE_TOKEN>	krohne	2015-01-09 06:35:26
206	2015-01-09 06:35:26	No answers.	darcyclarke	2015-01-09 06:35:26
205	2014-12-23 11:13:33	As a potential employer I whant a developer to know that using the global scope for variable or object storage can cause problems in many ways.	doertedev	2014-12-23 15:53:09
205	2014-12-23 15:53:06	Fair enough. Thanks!	richgilbank	2014-12-23 15:53:09
204	2014-12-23 10:59:21	As a potential employer I whant my frontend devs to be aware that addition of values need to be of the integer type or otherways just appended together.	doertedev	2015-01-09 06:00:04
204	2014-12-23 16:01:22	Which problems specifically do you have in mind here? Seems to me most of the addition problems with JS are people trying to add non-integers.	richgilbank	2015-01-09 06:00:04
204	2014-12-23 16:33:21	Another thing: `NaN !== NaN`	arthurvr	2015-01-09 06:00:04
204	2014-12-23 17:07:09	I had in mind: having a string that entirely consists of an integer value added to a purely integer value because one forgot to parseInt .... stuff like this...	doertedev	2015-01-09 06:00:04
204	2014-12-23 17:08:25	Than your question is wrongly formatted. It says "addition of integer values".	arthurvr	2015-01-09 06:00:04
204	2015-01-09 06:00:00	@doertedev You haven't responded in a while, so I'm going to go ahead and close this. Please let me know if/why you feel this should be added. Thanks!	richgilbank	2015-01-09 06:00:04
203	2014-12-23 10:52:22	As an employer I whant developers with differentiating operating systems to know that they are able to commit commonly used style guide definitions and deployment options to the used version control system.	doertedev	2015-01-09 06:38:48
203	2014-12-23 15:52:32	Personally I think this might be a bit too project-specific, as something like this would be determined on a case-by-case basis. Thoughts?	richgilbank	2015-01-09 06:38:48
203	2014-12-23 16:36:29	Indeed. I agree with @richgilbank on this. It's too project/IDE specific. Something like `Give some example files to include in your .gitignore?` maybe?	arthurvr	2015-01-09 06:38:48
203	2014-12-23 17:05:14	Erm in times where tabs/spaces is still a thing I personally think every team with > 1 dev should discuss solutions for stuff like this.	doertedev	2015-01-09 06:38:48
203	2015-01-09 06:38:47	Perhaps try rewording this to something more general about setting up a project as @arthurvr and @richgilbank have noted.	darcyclarke	2015-01-09 06:38:48
202	2014-12-23 10:39:10	As a potential employer I whant my developers to be aware that blind and disabled people CAN and DO use the web.	doertedev	2014-12-23 15:33:40
202	2014-12-23 15:33:37	Quite surprised we didn't already have any accessibility questions. Thanks for this.	richgilbank	2014-12-23 15:33:40
201	2014-12-23 10:35:53	No coffee, no employee!	doertedev	2015-01-06 07:28:54
201	2015-01-06 07:27:55	Nice! I expect this question could be expanded to include other drinks but coffee is a good start.	darcyclarke	2015-01-06 07:28:54
200	2014-12-23 10:34:14	As a potential employer I whant my developers to be able to explain the implications of the well and the lesser known http req/res headers.	doertedev	2015-01-09 10:52:03
200	2014-12-23 16:22:28	Makes sense to add these, mind rebasing?	richgilbank	2015-01-09 10:52:03
200	2015-01-09 06:36:53	Rebase?	darcyclarke	2015-01-09 10:52:03
200	2015-01-09 10:41:34	I can take it. I will rebase the PR.	appleboy	2015-01-09 10:52:03
200	2015-01-09 10:52:03	Closed via 95b5bea009f6f574b3e3261e31ad253d64a0a54d	appleboy	2015-01-09 10:52:03
199	2014-12-23 10:20:14	As a potential employer I whant a developer to be aware of the goodness that web components are bringing to the web right now.	doertedev	2015-01-20 15:09:37
199	2015-01-20 15:09:37	Going to close this. Happy to reopen if the commit is amended to reflect feedback.	richgilbank	2015-01-20 15:09:37
198	2014-12-23 10:14:39	As a potential employer I whant a developer to be aware that he may not just copy and paste software or code blocks from anywhere around the web or google search results / stack overflow.	doertedev	2015-01-09 06:37:22
198	2015-01-06 07:09:41	To be honest, licensing tends to be a top-down decision as it can get/be very complex (and deals **100%** with the business side of software development). It's also always a good idea to get legal counsel when deciding which license to use or associate with your software. I guess what I'm saying is that front-end developers aren't usually the best people at choosing or understanding licensing unl…	darcyclarke	2015-01-09 06:37:22
197	2014-12-23 10:11:48	As a potential employer I whant an employee to have practical experience with web servers that were'nt just one-click xampp software. Bonus points if the dev knows that Nginx is "just faster than Apache".	doertedev	2015-01-09 05:54:01
197	2014-12-23 16:15:55	I think it's valuable to ask about server-side experience, though since we don't really have much in that area, I'd be inclined to keep it general (i.e. `What server-side software, languages and frameworks have you worked with, and how was your experience with them?`). It should probably also be in the "General" section rather than CSS.	richgilbank	2015-01-09 05:54:01
197	2014-12-23 16:26:42	Agree with @richgilbank, it's **front-end** interview questions.	arthurvr	2015-01-09 05:54:01
197	2014-12-23 17:08:49	Maybe the web server stack is even more important to a _front end_ dev than a _back end_ dev? Or skip this and I'll add a reverse proxy question.	doertedev	2015-01-09 05:54:01
197	2014-12-23 17:11:27	Yes it's important to know something about it, and that's why `What server-side software, languages and frameworks have you worked with, and how was your experience with them?` would be a better question.	arthurvr	2015-01-09 05:54:01
197	2014-12-23 18:41:51	A question about the HTTP request/response cycle might be useful, and somewhat related to what you're getting at. On Tue, Dec 23, 2014 at 9:11 AM, Arthur Verschaeve <notifications@github.com > wrote: > > Yes it's important to know something about it, and that's why What > server-side software, languages and frameworks have you worked with, and > how was your experience with them? would be a bette…	kerrizor	2015-01-09 05:54:01
197	2015-01-09 05:54:01	I think, in general, the feeling is that this doesn't quite fit. Sounds like there may be some other ideas for questions around back-end/front-end/server relationships and technologies though. Feel free to open a new pull request with some new ideas/questions.	darcyclarke	2015-01-09 05:54:01
196	2014-12-23 10:08:30	As a potential employer I whant a developer to know what a single page app is and how to make them SEO friendly. Bonus points for external services like prerenderer or noscript tags?	doertedev	2015-01-30 10:34:44
196	2014-12-23 16:20:04	Typo (singlepage -> single page)?	richgilbank	2015-01-30 10:34:44
196	2014-12-23 17:10:10	yeah sure, I'm no native english speaker :)	doertedev	2015-01-30 10:34:44
196	2015-01-09 05:51:32	Hey @doertedev, if you can fix the type, rebase and then squash your commits, we'll try and merge this question in.	darcyclarke	2015-01-30 10:34:44
196	2015-01-29 20:41:50	@doertedev Seems like you screwed thing up with this PR. Can you take a look?	arthurvr	2015-01-30 10:34:44
196	2015-01-30 08:39:20	Yeah just took a look. Everything is fine from my end, no idea why the conflict is being displayed. I just safely merged.	doertedev	2015-01-30 10:34:44
195	2014-12-23 10:05:26	As a potential employer I whant a hired developer to know that senior developers are not just code freaks. Potential bonus points for Company awareness, legal awareness, competitor awareness, social skills, continuous learning and leadership?	doertedev	2015-01-09 05:50:19
195	2014-12-23 15:37:33	Agree with @evanportwood here - many companies don't even have the concept of senior vs junior devs. I'll leave this open for a bit in case others want to chime in.	richgilbank	2015-01-09 05:50:19
195	2015-01-09 05:50:19	Not sure what kind of insight this question would give you about a front-end developer.	darcyclarke	2015-01-09 05:50:19
194	2014-12-23 10:00:33	As a potential employer I whant my developers to be aware that js minification can break things and that certain things need to be done to avoid those.	doertedev	2015-01-09 05:48:58
194	2015-01-06 07:19:37	I think this is a bit too specific. Really, there shouldn't be any problems with minification if you are using the tools properly. The process isn't the issue.	darcyclarke	2015-01-09 05:48:58
193	2014-12-23 09:54:21	As a potential employer I whant my coders to know how to quickly find out if a certain Browser/Version combination supports a certain web technique. Bonus points for caniuse?	doertedev	2015-01-29 00:54:21
193	2014-12-23 16:19:04	:+1:	richgilbank	2015-01-29 00:54:21
193	2014-12-23 16:19:16	Looks like it needs a rebase	richgilbank	2015-01-29 00:54:21
193	2015-01-09 05:48:30	Please rebase so we can merge.	darcyclarke	2015-01-29 00:54:21
193	2015-01-29 00:26:59	Looks like there were some rebase conflicts here, which most of the comments are on (other commits). I'm going to rebase it myself with just https://github.com/doertedev/Front-end-Developer-Interview-Questions/commit/25d9b21906396e8a36406d05890196e0e8239df8 and https://github.com/doertedev/Front-end-Developer-Interview-Questions/commit/4758ec412a1786f2cf49fc99145143329d57acd1.	richgilbank	2015-01-29 00:54:21
192	2014-12-22 19:46:49		crissdev	2014-12-23 01:37:40
192	2014-12-23 01:37:50	@crissdev Thanks.	appleboy	2014-12-23 01:37:40
191	2014-12-22 11:00:18		pborreli	2014-12-22 11:11:28
191	2014-12-22 11:11:31	@pborreli Thanks.	appleboy	2014-12-22 11:11:28
190	2014-12-18 23:32:21	This list is great! It's really helped me with interviews. I did a quick copy-edit and added a CSS question that I find really important in coding and hear often in interviews. Many thanks for keeping the repo going.	ginna-baker	2014-12-19 01:52:53
190	2014-12-19 01:53:06	@ginna-baker Nice works. Thanks.	appleboy	2014-12-19 01:52:53
189	2014-12-18 07:42:39		minamarkham	2014-12-18 08:36:15
189	2014-12-18 08:36:27	@minamarkham Thanks :+1:	appleboy	2014-12-18 08:36:15
188	2014-12-11 22:48:33		dok	2015-01-09 05:47:12
188	2014-12-11 23:54:40	@dok thanks for the PR, but I feel it's pretty similar to the question immediately above it ("Do your best to describe the process from the time you type in a website's URL to it finishing loading on your screen"). Any chance you could try rewording that one to include navigating to a page _and_ straight-up loading (i.e. accounting for the Referrer header)?	richgilbank	2015-01-09 05:47:12
188	2015-01-09 05:47:12	Agree with @richgilbank. I think this is too similar a question.	darcyclarke	2015-01-09 05:47:12
187	2014-12-11 03:20:06	The last update was 4 months ago. I just updated the questions.	raphaelfabeni	2014-12-11 08:01:00
187	2014-12-11 08:01:09	@raphaelfabeni Thanks.	appleboy	2014-12-11 08:01:00
187	2014-12-11 11:38:15	:+1:	raphaelfabeni	2014-12-11 08:01:00
186	2014-12-09 16:46:38		santuparashetti	2015-01-09 05:45:14
186	2015-01-06 08:31:17	I think there's a few people who would take issue with us trying to define a difference. CSS3 saw a modularization of all the specs which fragmented versioning, so there won't be a formal CSS4 (so numbers aren't a big deal anymore: http://en.wikipedia.org/wiki/Cascading_Style_Sheets#CSS_4). But yea... I think we should probably stop referencing things like HTML**5** and CSS**3** in things.	darcyclarke	2015-01-09 05:45:14
185	2014-12-09 01:41:21	Added David Shariff's new quiz	AurelioDeRosa	2014-12-09 01:58:43
185	2014-12-09 01:58:54	@AurelioDeRosa Thanks.	appleboy	2014-12-09 01:58:43
184	2014-12-04 07:39:17	cc @darcyclarke	appleboy	2014-12-06 01:39:28
183	2014-12-01 20:35:27	Translation of these updates: #155, #163, #169, #171, #172, #175, #179, #181.	mattiasw	2014-12-05 01:22:49
182	2014-11-26 02:07:42	Added a new article of mine with interview questions about HTML	AurelioDeRosa	2014-12-07 02:04:23
182	2014-12-07 02:04:39	:+1: Thanks @AurelioDeRosa	appleboy	2014-12-07 02:04:23
182	2014-12-07 02:06:20	You're welcome @appleboy	AurelioDeRosa	2014-12-07 02:04:23
181	2014-11-24 19:02:01	Added two links to articles (written by me) with questions and their relative answers for JavaScript developers	AurelioDeRosa	2014-11-24 21:13:12
180	2014-11-18 15:06:01	1、add MIT link 2、fix a translate error, and replace a error text 3、update the content as the newly ReadMe	SunLn	2014-11-18 15:19:00
180	2014-11-18 15:18:58	Thanks for this!	richgilbank	2014-11-18 15:19:00
179	2014-10-22 23:13:10	@darcyclarke Any objections? Closes https://github.com/darcyclarke/Front-end-Developer-Interview-Questions/issues/178 cc: @ericnjanga @olipo186	richgilbank	2014-11-01 14:39:10
178	2014-10-22 09:23:30	Hi! I just found this wonderful repo, but can't find any license information attached to it. Would you mind adding a LICENSE file to clearify? Kinds regards, Oliver	olipo186	2014-11-01 14:39:10
178	2014-10-22 20:56:39	Hi Oliver, Have you tried asking one of the authors?	ericnjanga	2014-11-01 14:39:10
178	2014-10-22 21:17:26	Hey guys, Good question. It's released under MIT - I'll add a LICENSE file shortly. Thanks!	richgilbank	2014-11-01 14:39:10
177	2014-10-07 14:06:52	Add a code challenges section for those who want to exercise technical abilities and understanding.	sukima	2014-12-08 17:59:10
177	2014-12-05 22:16:31	Should I follow up on this? Was this closed because... - Bad idea in general - Not in spirit of project - Needs improvement (feedback welcome) - Other I'd like to make things right. Forking a project and never contributing back seems like bad form to me so that is why I opened the pull request. When contributing what guidelines should people follow in this project? (If this was an accident then i…	sukima	2014-12-08 17:59:10
177	2014-12-05 22:59:53	I apologize, I think my original comment must not have gotten posted (I did write something last week but most not have finished it). I'll reopen and add my original thoughts back. Firstly, the original contributors list is for original contributors only (it shouldn't be modified unless you were apart of those initial discussions, which I know you weren't). Secondly, your intermediate example loo…	darcyclarke	2014-12-08 17:59:10
177	2014-12-08 17:59:10	Hmm. Perhaps your right. Apologies for the contributor list addition, I didn't realize. As for the advanced example, yes it perhaps is a form of currying however I thought that the style of using functions as values, returning functions, and middle ware with a hint to monads would be a good opportunity for a candidate to "show their stuff". That being said it might no warrant a place here. Since …	sukima	2014-12-08 17:59:10
176	2014-10-07 02:44:59	Please, PR it. Thanks. :smile:	dz1984	2014-10-07 15:57:55
176	2014-10-07 02:55:44	:+1:	appleboy	2014-10-07 15:57:55
176	2014-10-07 15:58:45	Thanks for the PR @dz1984 And for the review @appleboy!	richgilbank	2014-10-07 15:57:55
175	2014-10-06 19:44:02		ptomasroos	2014-10-22 23:22:06
175	2014-10-22 23:22:03	Thanks @ptomasroos!	richgilbank	2014-10-22 23:22:06
174	2014-09-01 21:34:43	Hey! I've prepared a really small PR. Just noticed a little spelling mistake. Also, one additional question was translated from English into Russian.	kubum	2014-09-02 13:38:36
174	2014-09-02 13:38:32	Thanks @kubum!	richgilbank	2014-09-02 13:38:36
173	2014-08-20 17:24:38	hi I add question about flex box	edsoto	2014-08-20 17:53:31
173	2014-08-20 17:54:41	Thanks @edsoto!	richgilbank	2014-08-20 17:53:31
172	2014-08-20 15:25:42	As per the previous discussion I am editing an existing question and adding a term.	rimager	2014-08-20 15:35:54
171	2014-08-19 17:56:59	The choice of an IDE is a personal but but any good Front End Developer should be familiar with at least a few. The hiring company might want to know which one the candidate prefers.	rimager	2014-08-20 15:35:53
171	2014-08-19 20:03:40	@rimager Thanks for the PR! Unfortunately though, I think this is pretty much covered with question 4 (`Talk about your preferred development environment. (OS, Editor, Browsers, Tools etc.)`). I'm not really a fan of `IDE` either, given some are simple text editors. How would you feel about changing the existing question to something like `What is your preferred development environment (OS, Edito…	richgilbank	2014-08-20 15:35:53
171	2014-08-19 20:26:16	I still think there is a pretty big difference between OS, browsers, and IDEs. I feel like front end devs should at least know _what_ an IDE is...whether they use one is up to them ;)	rimager	2014-08-20 15:35:53
171	2014-08-20 15:22:34	I moved the IDE portion and am opening a new Pull Request...	rimager	2014-08-20 15:35:53
171	2014-08-20 15:35:49	Thanks @rimager, no need for a new PR - I'm going to accept it from here to keep documentation of the discussion.	richgilbank	2014-08-20 15:35:53
170	2014-08-15 19:36:58	fun and interesting new question for Portuguese speaking programmers.	bdrinc	2014-09-29 21:12:55
170	2014-08-15 19:49:58	@bdrinc Thanks for the PR! it looks like this is a translation of https://github.com/darcyclarke/Front-end-Developer-Interview-Questions/pull/166, is that correct? If that's the case, would you be open to aligning the question more to the discussion in there?	richgilbank	2014-09-29 21:12:55
169	2014-08-15 14:11:30	The questions on this site hit the nuances (read: quirkiness) of JS very nicely.	mrecachinas	2014-08-15 16:22:22
169	2014-08-15 16:22:23	Thanks @mrecachinas!	richgilbank	2014-08-15 16:22:22
168	2014-08-13 18:51:27		schwardtz	2014-08-13 21:15:28
167	2014-08-13 18:47:06	new language - Italian	bluepyro	2014-08-20 17:31:15
167	2014-08-13 21:17:29	Hey @bluepyro! Thanks for the PR. Can you make sure this translation follows the same conventions as the others and lives in it's own folder inside the `Translations` directory? If you can make that change that would be awesome.	darcyclarke	2014-08-20 17:31:15
166	2014-08-13 18:24:37		ernerock	2014-08-20 17:26:52
166	2014-08-14 01:14:20	Hey @ernerock, thanks for the pull request! I'm not sure if the translation is correct but it seems like you're asking what language someone thinks is best to learn in 2014. I don't know if that's necessarily that helpful, even as a fun question. Maybe ask something like "Are you interested in, or know, any other programming languages other than JavaScript?"	darcyclarke	2014-08-20 17:26:52
165	2014-08-13 18:21:08		nestor783	2014-08-13 21:18:02
165	2014-08-13 21:17:46	Thanks @nestor783!	darcyclarke	2014-08-13 21:18:02
165	2014-08-13 21:23:23	@darcy @nestor783 my Spanish isn't great, but some of these look wrong. ![](http://cl.ly/image/270i2Z3Z1J3C/Screen%20Shot%202014-08-13%20at%205.22.19%20PM.png) ![](http://cl.ly/image/3F2R1O3N1j07/Screen%20Shot%202014-08-13%20at%205.22.52%20PM.png)	richgilbank	2014-08-13 21:18:02
164	2014-08-13 18:09:28		hellenlarach	2014-08-13 18:11:51
163	2014-08-13 18:01:42	new Question css	redwanhh	2014-08-20 17:56:27
163	2014-08-13 18:09:01	@redwanhh This seems pretty basic, unless there's something specific you're asking for. Can you clarify if that's the case?	richgilbank	2014-08-20 17:56:27
163	2014-08-13 18:21:08	thank you for your respond .. my question is when we use the class and when we use the Id ?	redwanhh	2014-08-20 17:56:27
163	2014-08-14 01:16:18	@redwanhh You may want to change the wording to just "What is the difference between an ID and a Class?". As @richgilbank said, it is pretty basic but also important to know.	darcyclarke	2014-08-20 17:56:27
163	2014-08-14 02:06:49	:+1:	appleboy	2014-08-20 17:56:27
162	2014-08-10 05:27:40		richgilbank	2015-01-09 05:44:36
161	2014-08-10 05:27:26		richgilbank	2014-09-29 21:11:53
161	2014-08-10 11:39:36	I don't think this is a must. React/Angular/Backbone are just tools.	tjwudi	2014-09-29 21:11:53
161	2014-08-14 01:11:41	You may have a point. But I'd be interested to see if there's some basic questions that would be helpful for anyone looking for deep knowledge in these tools.	darcyclarke	2014-09-29 21:11:53
161	2014-08-14 02:08:47	agree with @darcyclarke	appleboy	2014-09-29 21:11:53
161	2014-09-17 15:02:22	I think react/frameworks specific questions are not a must, as stated, but maybe questions around some of the concepts that they implement	cirocosta	2014-09-29 21:11:53
161	2014-09-17 15:08:12	In the scope of "Front End Developer Interview Questions" , I have a hard time seeing the react framework as a plausible question topic. It's a framework that is very new and rarely used in production. Let's not forget that it's only at version 0.11.1. I think popular and industry adopted tools (like angular and SASS) should be question topics, but react is jumping the gun a bit.	tevko	2014-09-29 21:11:53
160	2014-08-10 05:27:17		richgilbank	2014-09-29 21:12:07
159	2014-08-10 05:27:09		richgilbank	2014-09-29 21:12:04
158	2014-08-10 05:27:01		richgilbank	2014-09-29 21:11:59
158	2014-09-18 06:32:10	I can take care of this.	andreisebastianc	2014-09-29 21:11:59
157	2014-08-10 05:06:38	cc @darcyclarke	appleboy	2014-08-10 13:13:05
157	2014-08-10 05:26:20	Sorry @appleboy, just pushed some updates. Can you rebase this?	richgilbank	2014-08-10 13:13:05
157	2014-08-10 06:23:52	@richgilbank Done. Please review again.	appleboy	2014-08-10 13:13:05
156	2014-08-02 03:12:55	cc @darcyclarke	appleboy	2014-08-10 04:41:46
156	2014-08-10 04:52:55	@darcyclarke Thanks.	appleboy	2014-08-10 04:41:46
155	2014-08-01 21:34:17	When reading through the CSS questions, I thought the CSS "reset" stylesheet question could do with a reference to "normalize" (as referring to http://necolas.github.io/normalize.css/ ) as another alternative. This resource is great btw.	robbyking3	2014-08-11 20:08:54
155	2014-08-11 20:08:48	Fair enough. Thanks!	richgilbank	2014-08-11 20:08:54
154	2014-07-28 17:43:25		rjain11	2014-08-10 04:41:14
153	2014-07-26 09:49:34		mattiasw	2014-08-11 13:39:42
153	2014-08-10 13:15:51	@mattiasw Looks like this needs a rebase. We've also just pushed some changes, if you don't mind adding those in as well. Thanks :)	richgilbank	2014-08-11 13:39:42
153	2014-08-11 09:23:11	Not sure I did this the right way. Does it look okay? I've added all new changes too.	mattiasw	2014-08-11 13:39:42
153	2014-08-11 13:39:38	I can't validate the language changes themselves, but the commit looks fine. Thanks!	richgilbank	2014-08-11 13:39:42
152	2014-07-21 16:09:22	Removed arity as it has been deprecated in favor of Function.prototype.length	jsloyer	2014-08-10 04:40:48
151	2014-07-16 18:16:51	Pretty sure this references the SPDY module... if not, definitely let me know. :poop:	moimikey	2014-08-10 13:17:10
151	2014-08-10 04:42:27	Can you rebase? Sorry about that.	darcyclarke	2014-08-10 13:17:10
151	2014-08-10 13:02:30	rebased :)	moimikey	2014-08-10 13:17:10
150	2014-07-11 19:07:05		arthurvr	2014-07-11 20:38:34
149	2014-07-08 18:24:54		jared-christensen	2014-07-11 16:30:01
149	2014-07-11 16:30:01	I feel like this basically boils down to a yes/no answer. We're trying to encourage questions that are more open-ended and allow further discussion. Potentially a rewording of this would help. That said, I also don't know if there's a lot of value or weight to maintaining "pixel-perfection" these days. Static mockups are poor representations/references for developing websites (especially in terms…	darcyclarke	2014-07-11 16:30:01
149	2014-07-11 18:39:25	You bring up some very good points. Sounds like our process here needs to be upgraded. Unfortunately we still get PSD mockups from designers. I was trying to think of a good question that would tell me if someone was able to take a designers vision and execute it.	jared-christensen	2014-07-11 16:30:01
148	2014-07-03 12:17:59	General question about web page rendering.	NkS90	2014-07-14 19:24:24
148	2014-07-14 19:24:23	Hey @NkS90! Thanks for the contribution. Unfortunately, I think this question already gets covered under the following: > Do your best to describe the process from the time you type in a website's URL to it finishing loading on your screen.	darcyclarke	2014-07-14 19:24:24
148	2014-07-15 12:54:29	@darcyclarke My bad! I didn't notice. Thanks :)	NkS90	2014-07-14 19:24:24
148	2014-07-15 15:46:40	@darcyclarke Personally I think this question is too big, maybe It can be more specific.	tjwudi	2014-07-14 19:24:24
147	2014-06-23 08:18:24		mattiasw	2014-07-02 16:07:39
146	2014-06-03 02:24:55	Update the latest version from [darcyclarke:master] to [Graybobo:master]	Graybobo	2014-07-02 16:08:02
145	2014-05-27 12:13:45		tsevdos	2014-05-30 14:23:58
145	2014-05-30 14:24:00	Thanks @tsevdos!	darcyclarke	2014-05-30 14:23:58
144	2014-05-23 06:49:32	With the rise of mobile (and Google SPDY) it _might_ no longer given that domain sharding is still best practice, even though it's still being discussed (mobile: http://www.mobify.com/blog/domain-sharding-bad-news-mobile-performance/) (pros and cons: http://www.stevesouders.com/blog/2013/09/05/domain-sharding-revisited/) Discussing pros and cons of domain sharding might spark an open discussion a…	bivald	2014-05-30 14:24:24
144	2014-05-30 14:24:30	Wicked! Love this @bivald	darcyclarke	2014-05-30 14:24:24
143	2014-05-08 19:50:33	Update the "fun question" language to be a bit less extreme. Asking a candidate for "_the coolest_" or "_most_ proud of" may make them feel like they have to find the absolute coolest, or like they are being judged for how cool their "thing" is. The more relaxed language — "_a_ cool thing", "_something_ you're proud of" — can be less intimidating to candidates.	wolever	2014-05-30 14:24:55
143	2014-05-09 11:18:36	I agree with this. This is what I effectively did.	karimmaassen	2014-05-30 14:24:55
143	2014-05-30 14:24:57	Less extreme #ftw. Thanks @wolever!	darcyclarke	2014-05-30 14:24:55
142	2014-04-23 01:38:45	Pls, pr it.	dz1984	2014-04-23 04:58:11
142	2014-04-23 03:03:50	+1	appleboy	2014-04-23 04:58:11
141	2014-04-20 07:27:21		gion	2014-04-22 21:46:57
140	2014-04-15 15:31:34	- update the Chinese version. - add the items which are currently updated. - update the format according to the original english version.	Kaijun	2014-04-17 20:01:02
139	2014-04-10 03:58:54	as title	appleboy	2014-04-14 19:54:07
139	2014-04-14 19:54:14	Thanks!	darcyclarke	2014-04-14 19:54:07
138	2014-04-04 09:41:12	CSS - z-index related questions are combined into one.	NkS90	2014-04-09 23:10:12
137	2014-03-31 15:54:21		mattiasw	2014-04-03 01:48:55
136	2014-03-29 06:19:00	- fixed folder name. - translate some css question	appleboy	2014-03-31 05:44:58
135	2014-03-25 10:59:00		tjwudi	2014-03-29 06:02:20
134	2014-03-24 20:37:58		mattiasw	2014-03-29 06:02:38
133	2014-03-24 14:33:52	Added questions re: z-index and stacking context	NkS90	2014-03-29 06:03:04
132	2014-03-19 02:23:53	- add new question from origin readme. - convert 4 space to 2 space.	appleboy	2014-03-20 02:55:53
131	2014-03-02 15:52:41	- Translated all questions - Added missing questions - Fixed some translation - Added 'Other Great References' Section	Sly777	2014-03-18 21:43:48
130	2014-02-27 22:25:14	I'm a native Turkish speaker. Used the common equivalent terms when available, left the English terms in parantheses when needed. It should be fine.	joom	2014-03-02 16:34:02
130	2014-03-02 16:12:03	Hi @joom, i saw this pull request right now but i sent my translation, too. :) I looked your translation and it has some missing questions. Can you look my pull to check translation? Because i added missing questions, sections, ..etc. It can be good for correct translation.	Sly777	2014-03-02 16:34:02
130	2014-03-02 16:34:02	It seems like you chose to use the English terms more often, but no worries. I'm closing this pull request for now since your version is up to date. I'll make a new pull request soon, based on your version, if there's any enhancement possible. Thanks.	joom	2014-03-02 16:34:02
129	2014-02-27 16:06:43	In Bulgarian there is better translation for 'a modulo function'. Adding the following Wikipedia page for reference: http://bg.wikipedia.org/wiki/%D0%9E%D1%81%D1%82%D0%B0%D1%82%D1%8A%D0%BA.	jdichev	2014-03-18 21:43:39
128	2014-02-23 22:18:07	I'd like to add some questions about UI Regression testing using tools such as PhantomJS, Huxley and so on. I was wondering if you'd be open to that sort of thing because they're not usually asked in interviews. Thanks!	achalv	2014-04-19 21:31:30
128	2014-03-18 21:43:25	For sure! As long as they are written and a kind of open manor as to allow for conversation around those topics I don't see a reason why we wouldn't want those in this document.	darcyclarke	2014-04-19 21:31:30
128	2014-03-19 06:45:17	Awesome, thanks!	achalv	2014-04-19 21:31:30
127	2014-02-23 21:46:56	Added questions re: CSS frameworks and the new CSS Flexbox and Grid specs. I was asked these questions recently and think they're pretty good.	achalv	2014-03-18 21:42:02
126	2014-02-22 20:35:36		erwanjegouzo	2014-03-18 21:41:32
126	2014-02-22 21:38:34	I'm a native French speaker and the translation needed a little love! There was a lot of mistakes, looks like a translation tool has been used to translate from English to French.	erwanjegouzo	2014-03-18 21:41:32
126	2014-03-10 16:09:03	Please let me know if there's anything I could do in order for you to merge this pull-request! Thank you!	erwanjegouzo	2014-03-18 21:41:32
126	2014-03-12 12:28:08	+1 :)	ImaCrea	2014-03-18 21:41:32
125	2014-02-21 10:49:51	Ref: 774491e commit.	appleboy	2014-02-21 15:14:14
124	2014-02-21 10:17:02		oguzhanaslan	2014-02-21 15:14:38
123	2014-02-16 13:27:11		mattiasw	2014-02-17 01:24:28
122	2014-02-08 03:10:29		tonymtz	2014-02-17 01:24:39
121	2014-01-25 16:24:15	Few questions that I was asked recently in an interview for Frontend position, ## HTML 1. Difference between GET and POST. ## CSS 1. List all possible values for the `display` property? Difference between `inline` and `inline-block`? 2. Parent div with `1px solid` border, no width/height contains child div floating right. How would the parent container look like? `Ans - It looks like a Line` ## G…	pankajparashar	2014-01-25 17:20:49
120	2014-01-18 01:19:03	update the Chinese-Tranditional version. pls pr it.	dz1984	2014-01-23 05:33:35
119	2014-01-17 14:03:21		NikolayIT	2014-01-23 05:32:39
118	2014-01-17 08:36:13	Some terms are very hard to translate and sound quite ambigious in Latvian once translated. Any fellow countrymen who seem to possess a clearer and straightforward translation please don't hesitate and jump in to correct.	arcanous	2014-01-23 05:31:14
117	2014-01-17 00:12:31		NikolayIT	2014-01-17 01:16:57
116	2014-01-13 19:31:48	Fixes for: - Too literal translations / "Swenglish" - Weird sentence flow - Incorrect grammar - Programming terms that should not have been translated to Swedish - Programming terms that should be translated to Swedish - Programming terms that should be called something else in Swedish (reset CSS) - Consistency for the word "selector" (en) / "selektor" (sv)	cybear	2014-01-16 15:57:51
115	2014-01-11 20:05:48	Add table of contents in Russian version, the same as it was done in English version.	kubum	2014-01-16 15:57:27
114	2014-01-10 07:55:46	最新前端开发面试题 https://github.com/markyun/My-blog/tree/master/Front-end-Developer-Questions	markyun	2014-03-18 21:41:12
114	2014-01-10 22:02:13	Hey @markyun, maybe you can merge some of those questions into the original markdown file (`README.md`) of this repo. Feel free to make a Pull Request. I'd love to see some new questions added.	darcyclarke	2014-03-18 21:41:12
113	2014-01-08 20:50:01	There is a little typo in the german section: It's in the first part in that note where it's said "Fährigkeiten" instead of "Fähigkeiten".	maxorxy	2014-01-16 16:01:25
112	2014-01-07 15:51:18		fmunoz92	2014-01-07 15:58:56
111	2014-01-07 15:26:54		tiemevanveen	2014-01-07 18:17:09
110	2014-01-06 15:17:23		NikolayIT	2014-01-23 05:32:39
110	2014-01-16 15:59:21	Unfortunately, I'm not fluent in Bulgarian. If you've got some time @NikolayIT, or anyone else, feel free to make a Pull Request with an _in progress_ or even complete translation.	darcyclarke	2014-01-23 05:32:39
109	2014-01-06 10:57:16	Serbian translation has many Croatian phrases and isn't grammatically correct.	zdroid	2014-02-27 21:07:32
109	2014-01-07 00:54:02	Would love a Pull Request if you have some time to make the corrections. My Serbian and Croatian isn't very good.	darcyclarke	2014-02-27 21:07:32
109	2014-01-07 10:45:37	I'll try to fix Serbian translation on weekend, Croatian is good. :)	zdroid	2014-02-27 21:07:32
108	2014-01-06 02:01:01	get new version	chaoren1641	2014-01-06 02:01:29
107	2014-01-05 12:56:33		neonwarp	2014-01-07 00:52:43
106	2014-01-05 12:50:42		neonwarp	2014-01-05 12:51:31
105	2014-01-05 10:47:04		electricg	2014-01-07 00:53:05
104	2013-12-30 12:34:04	Fixed some spelling mistakes and updated questions and structure to look like the latest English version.	mattiasw	2013-12-30 17:30:19
103	2013-12-26 09:45:09	Hi, I updated the Chinese-Tranditional version. Pls, PR it.	dz1984	2013-12-26 14:54:30
102	2013-12-25 03:54:30		fi0dor	2013-12-26 14:54:49
101	2013-12-24 14:49:29	Serbian version of the questions	ivandj	2013-12-24 18:43:46
100	2013-12-19 18:13:15		denis-sokolov	2013-12-19 19:36:12
99	2013-12-13 06:19:14		linkgod	2013-12-13 17:36:45
98	2013-12-05 19:22:58	...ng in individual sections for Sass, Less, and Stylus if this is to be an 'all-encompassing' FED set of Interview Questions.	cantyjeffrey	2014-01-07 00:53:14
97	2013-12-04 08:13:19	Kept keywords in original version if translated version is not obvious.	andreisebastianc	2013-12-06 04:01:15
97	2013-12-04 11:10:06	Thank you, good job!	lmacsen	2013-12-06 04:01:15
96	2013-11-25 16:37:46	There are two questions near the bottom of the jquery section that are duplicates of each other -- both asking the differentiate .live() and .delegate()	garysheng	2013-11-25 17:41:55
96	2013-11-25 17:41:55	This was fixed by the latest commit (581e3b046fcee6bcb6a8cbb0383afcccd31b329a)	darcyclarke	2013-11-25 17:41:55
95	2013-11-20 07:59:34		Inkdpixels	2013-11-20 21:34:56
94	2013-11-09 19:42:49	Minor corrections for the german translation.	frontdevde	2013-11-10 20:35:27
93	2013-10-24 20:44:48	Turkish initial...	ekremkaraca	2013-11-06 23:48:02
93	2013-10-29 07:32:02	Can you squash your commits?	darcyclarke	2013-11-06 23:48:02
92	2013-10-23 09:48:31		adrienchretien	2013-10-29 17:07:12
92	2013-10-29 07:32:26	Can you squash your commits?	darcyclarke	2013-10-29 17:07:12
92	2013-10-29 09:28:15	Thank you for pointing that mistake out and I'll do it with next commits. My branch has been updated.	adrienchretien	2013-10-29 17:07:12
91	2013-10-22 15:55:21	From version 1.0 to current.	adrienchretien	2013-10-22 21:02:28
90	2013-10-22 03:32:07		shnere	2013-10-22 09:15:04
89	2013-10-20 12:08:56		miniflycn	2013-10-21 03:12:35
88	2013-10-19 09:51:06	Just for fun ;) Come on... :P	nandy-andy	2013-10-21 03:14:33
88	2013-10-21 03:14:33	It's a good and funny answer, but I guess it kind of ruins the joke if you add something. Feel free to add any funny questions. Always love a chuckle.	darcyclarke	2013-10-21 03:14:33
87	2013-10-18 19:39:21	Continue to build atop of and pull from great resources like: http://programmers.stackexchange.com/questions/46716/what-should-every-programmer-know-about-web-development	darcyclarke	2013-11-19 04:18:29
86	2013-10-18 08:06:13	fix misspellings, like "哪" and "那". fix wrong style format. add white space between english word and chinese word.	sunnylost	2013-10-18 15:58:36
85	2013-10-17 21:34:38	"prototypical" was misspelled.	altintx	2013-10-18 15:57:41
85	2013-10-18 03:07:06	I don't see an issue with `prototypal`. Here are some sources which all reference it as such, at some point: http://javascript.crockford.com/prototypal.html, http://en.wikipedia.org/wiki/Prototype-based_programming, https://developer.mozilla.org/en-US/docs/Web/JavaScript/Guide/Inheritance_and_the_prototype_chain	darcyclarke	2013-10-18 15:57:41
85	2013-10-18 04:49:17	Yes, you're right. I'd only seen it the one way and assumed this a typo, but the current spelling appears to be correct as well. Sorry! On Thursday, October 17, 2013, Darcy Clarke wrote: > I don't see an issue with prototypal. Here are some references which all > reference it as such, at some point: > http://javascript.crockford.com/prototypal.html, > http://en.wikipedia.org/wiki/Prototype-based_…	altintx	2013-10-18 15:57:41
84	2013-10-17 14:14:12	http://es.wikipedia.org/wiki/Biblioteca_(inform%C3%A1tica)#Nota_terminol.C3.B3gica	slara	2013-10-17 17:16:07
83	2013-10-17 10:32:29	Hi, I've made a Czech translation of your interview questions. I've found it quite handy so I want to contribute a bit.	pomas	2013-10-17 21:07:23
82	2013-10-11 16:47:57	I removed the text on line 135 since it is now a duplicate of the more in-depth question on line 121.	demoive	2013-10-18 15:59:42
82	2013-10-11 16:51:24	Oh, I just realized that the "contributors" section is for _original_ contributors. If I don't qualify, my bad.	demoive	2013-10-18 15:59:42
82	2013-10-11 17:16:10	Hey @demoive, yea. I'm trying to keep that section limited to the original people that started this document. Contributors going forward are recognized through merged branches (ie. commits). If you could remove yourself and keep the one line question removal, I can merge this in.	darcyclarke	2013-10-18 15:59:42
82	2013-10-11 17:22:29	@darcyclarke, done. One follow-up question: when you say "commits" is not what I did with #68 and #79? (Just curious).	demoive	2013-10-18 15:59:42
81	2013-10-08 12:44:44		harisadam	2013-10-10 19:20:51
80	2013-10-05 15:37:21	Included Table of Contents and Anchor links so that content is easily navigable as it increases. These questions were very beneficial for solidifying my learning thanks!	dunckr	2013-10-08 01:02:38
80	2013-10-08 01:02:42	Awesome!	darcyclarke	2013-10-08 01:02:38
79	2013-09-26 10:26:51	Based on the feedback from @darcyclarke, these are the updates to my original suggestions in [pull request #68](https://github.com/darcyclarke/Front-end-Developer-Interview-Questions/pull/68) (which seems to have gone cold).	demoive	2013-10-10 19:50:01
79	2013-10-08 01:01:44	Can you rebase, I merged in the last PR you had.	darcyclarke	2013-10-10 19:50:01
79	2013-10-10 19:50:01	Your questions should be in now. I rephrased things a tiny bit. Appreciate the feedback and keep adding if you think there's other questions/wording that could be added or improved. Cheers! a8f5f08b65be7765a986416f0eed81ed206d5cd6	darcyclarke	2013-10-10 19:50:01
79	2013-10-11 16:48:57	Thanks @darcyclarke! I submitted an additional PR (#82) just to add me as a contributor and remove a now duplicate question.	demoive	2013-10-10 19:50:01
78	2013-09-09 06:44:52	Fix typo and more natural Japanese.	toshimaru	2013-10-08 01:00:34
77	2013-09-08 02:18:06	- Fix a few of typo and formatting issues - Correct the meaning of `ship` - Add some explanations base on western culture ### 中文解释 - 修正了少量拼写和格式错误 - 修正了关于 `ship` 的误读 - 补充了一些基于西方文化的问题的解释	nightire	2013-10-08 01:00:21
76	2013-09-04 08:37:44	add +new Date question.	AndreLion	2013-10-18 16:00:08
76	2013-10-08 01:02:09	Please rebase	darcyclarke	2013-10-18 16:00:08
75	2013-09-04 01:42:24	add +new Date question.	AndreLion	2013-09-04 08:35:52
75	2013-09-04 08:35:52	tpyo	AndreLion	2013-09-04 08:35:52
74	2013-08-28 08:08:47		d-i-b	2013-08-29 20:21:11
73	2013-08-28 07:48:49	Fix URL previewed in GitHub	d-i-b	2013-08-28 08:02:46
73	2013-08-28 08:03:25	Add a "/" to the end of a URL is a better solution	d-i-b	2013-08-28 08:02:46
72	2013-08-27 02:46:43		lufeihaidao	2013-08-27 20:03:41
71	2013-08-06 07:26:30		toshimaru	2013-08-06 16:50:59
70	2013-07-25 14:58:54		jwkellyiii	2013-08-27 20:04:31
69	2013-07-19 07:51:08		castus	2013-07-24 02:47:01
69	2013-07-24 02:45:53	I'll let this one slide as we have a number of other questions similar to this already. That said, I think we want to start to move away from trivia types of questioning and leave things more open ended. This question would be better if is were like **When would you use 'undefined' over 'null' and vice-versa?**. Same with the **call vs. apply** question right above it. It should probably be **Whe…	darcyclarke	2013-07-24 02:47:01
68	2013-07-19 01:22:47	Found a lot of these useful so added some of my own I had come up with.	demoive	2013-10-08 00:59:43
68	2013-07-24 02:38:24	Appreciate the contributions @demoive! I left some comments, if you could check them out and make some changes that would be awesome.	darcyclarke	2013-10-08 00:59:43
68	2013-07-28 20:43:58	You're welcome, of course! I responded to your comments where needed. Some require your follow-up opinions. Then I'll update the pull request.	demoive	2013-10-08 00:59:43
68	2013-09-04 12:10:39	Hey @darcyclarke, there are some followup questions to your comments for some of the lines above. Can you go through them so that I can make the final pull request with the final changes? Thanks!	demoive	2013-10-08 00:59:43
67	2013-07-16 21:57:31		shankarcabus	2013-07-24 02:19:30
66	2013-06-23 23:29:50	Version 1.0 updated to 2.0.0	electricg	2013-07-02 17:10:44
65	2013-06-18 20:10:11	version 1.0 updated to 2.0.0	lukasz-jakub-adamczuk	2013-07-02 17:11:13
64	2013-06-15 21:18:19		piecioshka	2013-07-02 17:11:40
63	2013-06-01 17:06:37	a50805726312a7e47aaae124c06ca000a4194350	hanksudo	2013-06-03 13:49:02
62	2013-05-29 07:49:10		Graybobo	2013-05-31 17:18:16
61	2013-05-22 09:21:42	Added Dutch translation. Some of the text is left English as it is considered jargon.	gerbenjacobs	2013-05-31 17:18:30
60	2013-05-15 03:09:12	These are questions that I now use as my first level of filtering candidates that I want to work for me. Someone who is constantly learning and excited by programming is the best web worker.	jacopotarantino	2013-05-31 17:19:44
59	2013-05-12 18:53:00	add Traditional Chinese version	hanksudo	2013-05-31 17:18:56
58	2013-05-10 16:18:04	"Conform to the conventions (stay consistant)" should be "consistent".	matthewkturner	2013-05-31 17:27:31
57	2013-05-01 06:05:27		msval	2013-05-02 13:50:13
56	2013-04-18 16:48:38	I'd like to add some changes to russian version of this list.	vdv73rus	2013-05-02 14:03:14
55	2013-04-18 16:00:15	Sorry somehow my branch went wrong couldn't squash it so I created a new one. Cheers	neonwarp	2013-04-19 13:15:23
54	2013-04-15 14:33:18	Hi I translated the latest version to Hungarian. Cheers	neonwarp	2013-04-18 15:58:58
54	2013-04-16 19:39:19	Please squash your commits	darcyclarke	2013-04-18 15:58:58
54	2013-04-18 15:33:32	Hey @microtroll, I still see 7 commits	darcyclarke	2013-04-18 15:58:58
53	2013-04-15 09:57:25	Minor changes for the swedish language	wibron	2013-04-18 15:33:51
53	2013-04-16 19:39:35	Please squash your commits	darcyclarke	2013-04-18 15:33:51
53	2013-04-17 07:14:09	@darcyclarke Fixed now. Sorry for that.	wibron	2013-04-18 15:33:51
52	2013-04-12 16:01:44	What is specificity and how does it work? Why wouldn't you want to load all assets from unique domains?	rviscomi	2013-04-16 19:46:39
52	2013-04-16 19:41:44	I think we cover a lot of these aspects and are trying to divert from trivia-esque ones	darcyclarke	2013-04-16 19:46:39
52	2013-04-17 17:19:18	Specificity isn't covered at all and it's a very common interview question. It's your list.	rviscomi	2013-04-16 19:46:39
51	2013-04-11 23:05:26		shankarcabus	2013-04-16 19:46:57
50	2013-04-09 15:19:09	Polish programmers often use English names for things, so they are worth adding in brackets since they are translated poorly here. I also fixed some obvious mistakes in translation and removed word “webmaster” - who on earth still uses it?	pim	2013-04-09 16:05:53
50	2013-04-09 16:05:47	Good updates, thanks!	darcyclarke	2013-04-09 16:05:53
50	2013-04-09 17:55:05	I have spotted another changes to be made, will try to fix them in some free time. Also, I think it’s hard to translate some jokes from the last section – they are attached not to English language, but to American culture.	pim	2013-04-09 16:05:53
49	2013-04-05 13:24:17	I pulled out a piece that was in English.	LFeh	2013-04-05 22:36:32
48	2013-03-27 23:28:22		Muqito	2013-04-04 15:21:13
47	2013-03-24 08:52:59	Croatian	msval	2013-04-04 15:22:10
46	2013-03-22 17:15:00	Just translated to german. If things sound tweaky, feel free to update.	PascalPrecht	2013-03-22 21:06:58
46	2013-03-22 17:54:48	Hey @PascalPrecht, looks like we just landed another German version last night (https://github.com/darcyclarke/Front-end-Developer-Interview-Questions/tree/master/German). If there's any issues with that one, please make a PR to update the specific issues. Otherwise, I'll most likely close this without merge.	darcyclarke	2013-03-22 21:06:58
46	2013-03-22 21:06:58	Oh man.. didn't see that PR. @schuer did a better job. Closing this issue.	PascalPrecht	2013-03-22 21:06:58
45	2013-03-21 16:15:50	Cheers from Berlin! _Dirk	schuer	2013-03-22 04:03:21
45	2013-03-21 21:16:24	Please squash your commits.	darcyclarke	2013-03-22 04:03:21
45	2013-03-21 22:18:07	Done. (Was: Try to.)	schuer	2013-03-22 04:03:21
45	2013-03-22 08:14:18	You're welcome.	schuer	2013-03-22 04:03:21
44	2013-03-18 21:44:28		vitorbal	2013-03-18 22:22:26
43	2013-03-14 07:48:54	Hi there, I've revised the ES file and updated to 2.0 as well as removed a duplicated question I found in the english one.	Belelros	2013-03-14 19:07:34
43	2013-03-14 19:07:44	Awesome!	darcyclarke	2013-03-14 19:07:34
42	2013-02-24 20:28:13	-> Explain how JSON.stringify() works	anauleau	2013-03-09 21:07:46
41	2013-02-21 11:20:23	Perhaps I'm just being stupid but I don't understand the questions that are entitled "Question: What is the mean for?". Perhaps it could be simplified or refined in some way.	wordgame	2013-03-09 21:32:29
40	2013-02-20 21:06:04		mi2oon	2013-03-09 21:06:27
39	2013-02-10 11:30:03		janhancic	2013-03-09 21:06:05
38	2013-01-19 20:05:25		bpu	2013-01-22 05:47:15
37	2013-01-14 16:01:52	orthographic mistake	draev	2013-01-15 03:13:11
36	2013-01-11 10:53:13	Origin questions translated do Polish version	lukasz-jakub-adamczuk	2013-01-15 03:12:57
35	2012-12-06 11:37:27	Any lists like this for backend web developers? Would appreciate it.	hassankhan	2012-12-06 15:19:23
35	2012-12-06 15:19:23	I'll chat with some friends and see if we can get something started, but for this repo specifically, no.	darcyclarke	2012-12-06 15:19:23
34	2012-11-27 03:55:27	Add some questions about memory leak.	Graybobo	2012-12-13 04:39:27
33	2012-11-21 20:54:09	Hi, I have translated the document to portuguese. =)	guilhermepontes	2012-12-13 04:39:59
32	2012-11-03 16:52:09		Darklg	2012-11-05 15:19:56
31	2012-10-24 06:22:24	changed "primary" to "primarily"	SeanPlusPlus	2012-11-05 15:28:07
31	2012-11-05 15:28:07	Fixed this up myself, as your commit had a number of other changes which I'm were all space related. Make sure to clean up your commits before making a pull request.	darcyclarke	2012-11-05 15:28:07
30	2012-10-24 02:22:51	应当是要求解释关于黑客帝国的情景。 类似于，如何判定你现在活在真实的世界，还是在一艘船上，思想在一个超级计算机里。	nocoo	2012-12-13 04:40:56
30	2012-11-05 15:33:59	I used Google Translate to try and translate your issue (http://translate.google.com/). Let me know if this is an accurate translation: Title: "Are you being or used on a boat." ~ "Are you now, or have you ever been, on a boat." Description: "Should be asked to explain the scene of the Matrix. Similar to how determined you live in the real world, or in a boat, thinking in a supercomputer." I'm no…	darcyclarke	2012-12-13 04:40:56
30	2013-03-27 13:37:23	I'm Chinese, your translation is mostly accurate. The second version of title is better. > 应当是要求解释关于黑客帝国的情景 This sentence can have a better translation: "I guess it's asked to explain a scene of the Matrix." I have a question which I think it's funny: "What will these `console.log` output?" <S_CODE_TOKEN> It's funny that even if overrided, form parameters share **live** values with properties of …	kerryChen95	2012-12-13 04:40:56
29	2012-10-23 09:33:30	English version: added some question added my name to contributors list Chinese version: added some missed translated sentence, added translate of new question added my name to contributors list	Tairraos	2012-11-05 15:36:10
29	2012-11-05 15:36:13	Looks good, thanks!	darcyclarke	2012-11-05 15:36:10
28	2012-10-20 17:45:17		vermilion1	2012-10-21 14:29:36
28	2012-10-20 18:15:15	Indeed, that should be merged	dpashkevich	2012-10-21 14:29:36
27	2012-10-18 07:43:16	“或者说出'$.fn'的用户” 修改为 “或者说出'$.fn'的用途”	hooray	2012-10-21 14:29:11
26	2012-10-17 14:12:42	单词打错了吧！ 请指出'.bin[g]()','.live()'和'.delegate()'的区别 请指出'.bin[d]()','.live()'和'.delegate()'的区别	keelii	2012-11-05 15:43:33
26	2012-11-05 15:43:33	A bit confused by the translation but my guess is that the code is not translated properly and should have stayed in English? Please add a pull request if there are discrepancies you see with the code examples for your specific language translation.	darcyclarke	2012-11-05 15:43:33
25	2012-10-05 09:35:59	There are always some long-living bugs in webkit/gecko/jquery/phonegap/etc that are haunting you from project to project. Of course you're subscribed to them in their bug tracker and shiver with excitement everytime an issue update notification hits your inbox. Full of hope, you rush to open that email just to read another cry from some outraged developer like yourself :) Back to the real world, …	dpashkevich	2012-11-05 15:38:52
25	2012-10-09 19:06:19	Not sure about this one. It may be better to ask if the candidate has ever filed a bug or contributes to open source projects or maintains any projects/github repos themselves. Asking which "bugs they follow" is a little obscure.	darcyclarke	2012-11-05 15:38:52
25	2012-10-09 19:46:13	Of course filing bugs and contributing code is even better, I totally agree. But often you find that the issue is already filed. Perhaps the question should be rephrased a little bit, I obviously didn't mean just listing all the bugs you're subscribed to. It's rather something like "what are the most frustrating WebKit bugs you've personally come across?", does that make more sense? It can just b…	dpashkevich	2012-11-05 15:38:52
25	2012-11-05 15:38:52	Think "what are the most frustrating WebKit bugs you've personally come across?" is a bit too specific. Maybe try something along the lines of "Have you ever used any kind of bug trackers? If so, which ones and for what projects?" etc.	darcyclarke	2012-11-05 15:38:52
25	2012-11-05 15:52:21	It was just an example, e.g. if you've personally come across a webkit bug, it means you are likely doing something more complicated than applying jQuery plugins to a webpage :) Your suggestion of the more general phrase sounds good to me.	dpashkevich	2012-11-05 15:38:52
24	2012-10-02 16:27:27	Added an extra 'Optional fun Question' http://www.w3schools.com/ or http://w3fools.com/	s10wen	2012-10-09 19:02:22
23	2012-09-28 06:42:07	Would it be useful to make a uber cool site out of these questions? [We might select the best answer as well ;) ] @darcyclarke Do you have any plans of creating a website with these? If not I'm very eager to help!	hemanth	2012-10-21 14:30:24
23	2012-09-28 06:43:39	gh-pages with a custom domain. i think it'd be great. :+1:	paulirish	2012-10-21 14:30:24
23	2012-09-28 07:11:42	:+1:	mac2000	2012-10-21 14:30:24
23	2012-10-02 01:55:16	@hemanth were you thinking of something more involved then just gh-pages as @paulirish suggests? You mentioned something about selecting questions. I can buy a domain sometime tomorrow after I've had a word with the crew (that shall not be named) about a good name. For now, I've set up the gh-page: http://darcyclarke.github.com/Front-end-Developer-Interview-Questions/	darcyclarke	2012-10-21 14:30:24
23	2012-10-02 02:16:22	mothereffingfrontenddeveloperjobinterviewquestions.com	paulirish	2012-10-21 14:30:24
23	2012-10-03 11:02:35	@darcyclarke Well, count me in for anything :) @paulirish LOL nice domain name! One more mothereffing sites! `wc -c` said `50` :+1:	hemanth	2012-10-21 14:30:24
22	2012-09-21 12:02:11	Added Russian translation	dpashkevich	2012-10-02 01:41:29
21	2012-09-21 07:52:08	Does this mean using the test framework behind Dromaeo test suite to test your code? Never seen people do that... > - What tools do you use to test your code's performance? > - JSPerf (http://jsperf.com/) > - Dromaeo (http://dromaeo.com/) > - etc.	dpashkevich	2012-10-21 14:30:32
20	2012-08-17 01:22:02	Hi, I have translated this repo to Chinese, you can check it and decide whether add it to your repo. Thx.	shawnqiang	2012-10-02 01:41:55
20	2012-08-17 03:36:26	hey sorry man, i can't actually read chinese. congrats on localizing though. On Thu, Aug 16, 2012 at 9:22 PM, shawnqiang notifications@github.comwrote: > Hi, I have translated this repo to Chinese, you can check it and decide > > ## whether add it to your repo. Thx. > > You can merge this Pull Request by running: > > git pull https://github.com/shawnqiang/Front-end-Developer-Interview-Questions m…	xwmak	2012-10-02 01:41:55
20	2012-09-21 07:41:59	pull it!	paulirish	2012-10-02 01:41:55
19	2012-08-04 17:27:01	Added question and "use strict".	alex-seville	2012-08-08 17:54:01
18	2012-07-31 02:34:35	If I'm not mistaken Flash of Unstyled Content is more of a CSS issue having to do with @import and inline styles. Googling FOUC + javascript I see things about techniques for hiding the content until the load event fires. If this is what the question was meant to refer to then I would not consider that a best practice, and not something I would consider to be essential knowledge.	danab	2012-08-08 17:56:14
18	2012-08-08 17:56:14	I think this is general knowledge. Probably not necessarily specific to JS or CSS as you can come up with ways to handle it utilizing both languages. I'll move this to outside of either or. Thanks for noting this.	darcyclarke	2012-08-08 17:56:14
17	2012-07-20 17:23:20	by @sixdegrees and I	Victa	2012-07-23 02:48:45
17	2012-07-23 02:48:39	Merci :)	darcyclarke	2012-07-23 02:48:45
16	2012-07-19 17:22:47	Added two simple questions: "Name three different falsy values in JavaScript" and "Name at least 8 elements which were introduced in HTML5".	manuelbieh	2012-07-23 02:47:09
16	2012-07-23 02:47:09	I don't think these two areas really provoke any kind of conversation. Most of the questions in this document tend to air on the side of conversation starters. These feel much more like trivia. That said, if you make another PR with changed phrasing, something similar to "Name as many ________ as you can" instead of your current "Name X ______", I will merge these in.	darcyclarke	2012-07-23 02:47:09
15	2012-07-17 19:38:25	Was doing an interview and a candidate tried to convince me that they preferred to use vanilla Javascript because jQuery messed with the prototype. I tried to explain that perhaps they're thinking of Prototype.js and they corrected me, not Prototype.js, but the Javascript native prototypes at which point I realized they had no idea how jQuery worked or the difference between the wrapper framework…	aglemann	2012-07-23 02:54:14
15	2012-07-23 02:36:50	I think the there's a number of valid answers to your question and I don't know if people would go straight to noting mapping over native prototypes. I think a better question, and one which hasn't been included yet, would be "Have you ever looked at the source code for the libraries you use?".	darcyclarke	2012-07-23 02:54:14
15	2012-07-23 02:54:14	I've now added "Have you ever looked at the source code for the libraries you use?" to the document. I think this covers what you were aiming at here. If not, please reopen a PR.	darcyclarke	2012-07-23 02:54:14
14	2012-07-17 19:31:51	Was doing an interview and a candidate tried to convince me that they preferred to use vanilla Javascript because jQuery messed with the prototype. I tried to explain that perhaps they're thinking of Prototype.js and they corrected me, not Prototype.js, but the Javascript native prototypes at which point I realized they had no idea how jQuery worked or the difference between the wrapper framework…	aglemann	2012-07-17 19:34:12
13	2012-07-04 23:02:15	Proofread by professional English to Spanish translator.	leopic	2012-07-05 00:11:01
13	2012-07-05 00:25:09	Thank you =)	leopic	2012-07-05 00:11:01
13	2012-07-05 00:56:58	No no, thank you! :)	darcyclarke	2012-07-05 00:11:01
12	2012-07-04 19:50:31		electricg	2012-07-04 22:49:56
11	2012-06-29 06:27:52	It would be cool to have links to resources explaining the answers to some of the questions.	blg002	2012-07-04 22:50:25
11	2012-06-29 20:19:22	Most of these are fairly easy to Google if you want more information.	darcyclarke	2012-07-04 22:50:25
11	2012-06-30 17:10:24	Very true. However sometimes it's hard to find the best explanation in a sea of Google results, especially if you're newbie not sure exactly what to look for (although I suppose that can be a learning experience itself). I was just thinking that providing a "recommended" link or two could be a valuable learning resource. Maybe I'll create a pull request and start adding some things I've used in t…	blg002	2012-07-04 22:50:25
11	2014-07-20 16:28:44	Just wanted to add my agreement with @blg002 - best practice is a fickle thing. From the 10 different answer available by Googling, only 1 or 2 would be passable in an interview. If you added answers, it would give a general direction for junior devs to follow.	bengrunfeld	2012-07-04 22:50:25
11	2014-07-21 04:30:11	I disagree. I feel it would be more beneficial to actually know the technologies instead of having a bunch of answers that you actually don't understand.	salexzee	2012-07-04 22:50:25
11	2015-01-20 15:04:48	Please provide general answers. It would be a great help. But at the same time it would be a lot of work. I would be glad if I can help here.	collegeimprovements	2012-07-04 22:50:25
11	2015-05-22 17:18:20	I also agree that at least some guidance to finding the answers would be good. May be links to specs, w3schools or whatever..	brunobasto	2012-07-04 22:50:25
11	2015-06-09 18:26:43	@bengrunfeld I generally look down on this practice and don't want to promote people posting "answers" to this repo or even in issues. Please refer to [my comment](https://github.com/h5bp/Front-end-Developer-Interview-Questions/pull/215#issuecomment-68835978) on issue #215 if that's not clear.	darcyclarke	2012-07-04 22:50:25
11	2015-06-09 22:15:31	@darcyclarke Cool, I'll remove it.	bengrunfeld	2012-07-04 22:50:25
10	2012-06-23 14:36:03	Hi, I've made the Italian translation for this document. Cheers Giulia	electricg	2012-06-23 17:51:55
9	2012-06-23 07:31:42		paulirish	2012-06-23 07:41:26
8	2012-04-16 05:45:54	Hello. darcyclarke. I made a translation to Korean. It was very interesting jobs to me. At the first, I focused to translate. But some questions is not fit in Korea situation. If you agree to add questions fitting to Korea situation, I'll do make. Please look through my suggestion. :) Best Regards, Songhun.	Songhun	2012-06-05 18:16:26
8	2012-06-05 18:15:54	Just put this through Google Translate. It seems to check out for the most part. I'm not opposed to you taking some liberties in Korean if certain words/phrases don't quite translate well. For now, I'll merge this. Good job!	darcyclarke	2012-06-05 18:16:26
8	2012-06-07 14:46:57	It's my honor. Thank you~ :)	Songhun	2012-06-05 18:16:26
7	2012-03-12 15:26:50	> <S_CODE_TOKEN> > > Question: What is the value of window.foo? > Answer: "bar" if intially window.foo was false, undefined or zero else it will retain its value. The list of possible values is not comprehensive. Either include all falsey values in the list or just say "if `window.foo` was falsey" or "if `!window.foo`".	michaelficarra	2012-06-05 18:20:53
7	2012-06-05 18:20:53	Updated. Appreciate the feedback.	darcyclarke	2012-06-05 18:20:53
6	2012-02-27 06:56:50		nheinrich	2012-02-27 07:11:56
5	2012-02-25 19:47:01	Definitely change or remove the question about the "IE box model". Unless you expect the correct answer to be "there is no difference". But then it would essentially be a trick question, which I don't think is appropriate for an interview. IE6 and above have the exact same box model as every other browser and version. See: http://en.wikipedia.org/wiki/Internet_Explorer_box_model_bug#Workarounds Y…	impressivewebs	2012-06-05 18:26:13
5	2012-02-27 07:12:31	Please make a pull request :)	darcyclarke	2012-06-05 18:26:13
5	2012-02-29 20:14:42	Do you want the question removed? Or re-worded? Maybe instead it should be about the <code>box-sizing</code> property, as someone in the post comments mentioned?	impressivewebs	2012-06-05 18:26:13
5	2012-03-03 23:21:29	Can you re-word it	darcyclarke	2012-06-05 18:26:13
5	2012-03-05 01:17:38	I'm not entirely sure how to reword it. Currently it says: "What are the differences between the IE box model and the W3C box model?" I would rather see something like: "What is the difference between content box and border box in CSS3?" Or maybe: "What is the difference between the IE5 box model and the W3C box model? And how does this relate to CSS3?" The latter question might be better, becaus…	impressivewebs	2012-06-05 18:26:13
5	2012-03-05 02:39:04	I think the wording is okay, you can get IE to use the 'box-sizing' model via quirks mode, so to this day, this still is the 'IE box model', at least IMO. It is a trick question, however the weight of the answer (and the question itself) relies on the interviewer.	leopic	2012-06-05 18:26:13
5	2012-03-05 03:43:34	Then maybe: "What is the difference between the IE Quirks-Mode box model and the W3C box model?" Or maybe better yet, scrap this and instead have: "What does 'quirks mode' mean and how does this affect the box model?" That might actually be better because then it would be up to the person interviewed to mention that it's an IE thing, that it's prior to IE6, it requires a doctype to avoid it, and …	impressivewebs	2012-06-05 18:26:13
5	2012-03-05 14:59:04	I believe there is already a quirks mode question, under HTML 'What's the difference between standards mode and quirks mode?'	leopic	2012-06-05 18:26:13
4	2012-02-20 18:35:01		Poetro	2012-02-20 19:19:53
3	2012-02-12 04:30:56		nitinhayaran	2012-02-13 07:32:45
2	2012-02-10 03:09:46	:trollface:	wookiehangover	2012-02-10 03:14:38
1	2012-02-10 00:30:42	Added brief memoization breakdown Added myself to the contributors list	jonathantneal	2012-02-10 00:33:15
