# Supplementary material for: Status, identity, and language: A study of issue discussions in GitHub
Source: PLoS One. 2019 Jun 14;14(6):e0215059. doi: 10.1371/journal.pone.0215059 (PMC6568400; doi:10.1371/journal.pone.0215059)
Supplement: S2 Data — (ZIP) [file pone.0215059.s003.zip › sample_46_projs_issues/h5bp_Front-end-Developer-Interview-Questions/issue_comments_mentioned_committer_NOCODE_FULLBODY.csv]

issue_num	datetime	body	login	mention_login
372	2017-02-08 04:17:14	@karmeljuk Welcome PR to improve translations and speak in English.	appleboy	karmeljuk
351	2016-03-28 08:57:21	@yanni4night Thanks	appleboy	yanni4night
346	2016-02-24 20:21:51	@jacopotarantino Thanks for the PR! I'm a bit on the fence about it personally - we don't have any questions related to syntax errors currently, but at the same time I suspect this might be interpreted as a bit of a trick question in the context of an interview. Thoughts @darcyclarke @appleboy?	richgilbank	jacopotarantino
346	2016-02-24 23:11:21	@richgilbank no worries :). I wasn't 100% sure it fit the theme of the list but it felt worth submitting. If I may, here's a little backstory: It suddenly hit me the other day that I had no idea what that would do because I'd never tried it(an empty `if` statement would be pretty strange). I tried it out to check what would happen and then asked a few coworkers what they thought. The varied respo…	jacopotarantino	richgilbank
343	2016-02-09 08:16:01	@tgfjt Thanks	appleboy	tgfjt
337	2015-12-14 07:11:25	@zushenyan Thanks.	appleboy	zushenyan
334	2016-03-16 19:34:28	@diogosilvaferreira I'm starting to feel like this question, and it's topic, in general, is becoming legacy. It's great to understand what the doctype does but the nuances of legacy browser modes and legacy markup standards is fairly irrelevant these days. I appreciate the attention to detail here so I probably will merge this in, but I'm just making a note that we may want do a pass at some of t…	darcyclarke	diogosilvaferreira
324	2015-10-05 12:47:18	@pacMakaveli Thanks.	appleboy	pacMakaveli
322	2015-09-11 15:05:32	@carlosliu Thanks.	appleboy	carlosliu
318	2015-08-15 16:24:53	@dermatobia Thanks.	appleboy	dermatobia
313	2016-03-16 19:14:38	@strugee Sorry for the wait on this PR, can you rebase?	darcyclarke	strugee
311	2015-07-16 18:02:32	@darcyclarke Nah. Bad translations reflect bad on the project. Maybe we should try to get reviewers that know the language before merging PRs.	arthurvr	darcyclarke
311	2015-07-16 18:05:58	@arthurvr Nah? o_O	darcyclarke	arthurvr
306	2015-06-03 13:19:01	@zeitiger Thanks.	appleboy	zeitiger
298	2015-05-22 03:41:49	Looks good @zeitiger! Can you update your branch so we can merge? There's been changes to master since you made your initial pull request. A pull/merge should fix that up.	darcyclarke	zeitiger
298	2015-05-22 03:57:16	@zeitiger rebase master on your current branch.	appleboy	zeitiger
298	2015-06-03 11:55:26	@zeitiger Thanks for picking this up! Though you can just make the edit to this PR, in fact.	arthurvr	zeitiger
295	2015-05-14 19:17:19	:+1:, Thanks @syymza!	richgilbank	syymza
291	2015-04-27 01:04:21	@CheungJ Thanks.	appleboy	CheungJ
290	2015-07-27 18:15:27	@arthurvr @darcyclarke @richgilbank I'm sorry for the delayed response. I just read the notification today. Thanks	populationtwo	richgilbank
290	2015-07-27 18:15:27	@arthurvr @darcyclarke @richgilbank I'm sorry for the delayed response. I just read the notification today. Thanks	populationtwo	darcyclarke
290	2015-07-27 18:15:27	@arthurvr @darcyclarke @richgilbank I'm sorry for the delayed response. I just read the notification today. Thanks	populationtwo	arthurvr
289	2015-04-18 04:11:08	@mathieuhays Thanks.	appleboy	mathieuhays
284	2015-06-02 16:28:45	@darcyclarke @arthurvr Sorry for my late reply. Sure, I will break up these questions and resolve the conflicts.	MaximKhlobystov	arthurvr
284	2015-07-28 02:31:35	@darcyclarke Done.	MaximKhlobystov	darcyclarke
282	2015-04-28 16:02:19	LGTM. Thanks for this @jacopotarantino!	richgilbank	jacopotarantino
281	2015-04-07 18:01:17	@darcyclarke Good point. But I would add, the question what is the purpose of it. Why this is important and what are the benefits of it.	marcobiedermann	darcyclarke
280	2015-04-07 17:57:07	@darcyclarke Maybe you could come up with a better question. Sorry a am not a native speaker. I mean, how to load in content? Use an iframe for this? Load it via ajax? What are the differences? The are the pros and cons of each technique. When to use what? Which one is better for SEO? Something like that.	marcobiedermann	darcyclarke
276	2015-03-20 00:41:18	Thanks @tjwudi! I'm not entirely sure what the best place is for a question like this, since it encompasses numerous concepts - HTTP chunking could fit into the network section, client-side rendering of XHR-fetched data could fall under JS, and we probably have enough questions already to break out into a new performance-oriented section. Thoughts @darcyclarke @arthurvr?	richgilbank	tjwudi
273	2015-03-07 18:27:26	你好 @appleboy 先问问, 没有冒犯之意, 你应该能认识中文吧? ( hi, can you read chinese? if not, skip this comment ) @hawx1993 收集整理前端面试题列, 我认为其中有些条目, 如 iframe 使用场景优劣性, js 深度拷贝等, 可适合 PR. 你能帮忙做一下吗? 或是由 @hawx1993 来做?	penVC	appleboy
271	2015-03-14 20:47:56	Great, thanks @mmhan! And thanks @arthurvr for the ping :smile_cat:	richgilbank	mmhan
271	2015-03-14 20:47:56	Great, thanks @mmhan! And thanks @arthurvr for the ping :smile_cat:	richgilbank	arthurvr
271	2015-03-14 20:49:23	> Great, thanks @mmhan! Well then why did you closed this PR?	arthurvr	mmhan
270	2015-03-19 01:35:53	@phanan I _do_ like the idea of leaving it a bit more open-ended. Mind updating the PR to your latter suggestion? Thanks! > What are HTTP actions? List all HTTP actions that you know, and explain them.	richgilbank	phanan
269	2015-02-26 01:27:29	@phanan Good points. Translations are tricky right now as they've all been done kind of piecemeal without much thought or organization. It would be good to have a more standardized way of contributing translations going forward as well as creating a build process for generating the markdown file along with any kind of website. My initial thoughts are to have all the questions moved into a JSON da…	darcyclarke	phanan
269	2015-03-19 21:45:46	> It's not well known but we do have a Github Page that is just a nicer looking version of the markdown file at http://h5bp.github.io/Front-end-Developer-Interview-Questions/. @darcyclarke Added the site to the project's description: ![](https://cloud.githubusercontent.com/assets/1223565/6741604/99e98ab0-ce91-11e4-9762-1820c0d40810.png)	alrra	darcyclarke
265	2015-02-25 15:12:02	@phanan Here's my original blog post from _February 9th, 2012_ http://darcyclarke.me/development/front-end-job-interview-questions/ The questions looked a lot different back then... And yea, that question originates from this document it seems... so you can put a date/timestamp on it going back to _at least_ February 9th, 2012.	darcyclarke	phanan
257	2015-02-13 03:49:12	Agree @richgilbank :+1:	appleboy	richgilbank
257	2015-02-25 16:27:52	@TheDerek I'm not sure what you're referring to but your feedback sounds a bit off-topic (unless someone has removed the comment you were replying to). --- @matachines We won't be including any library-specific content in the future (ie. jQuery, Angular, Polymer, Ember, Backbone, Underscore, Node, Express etc.). Native implementations and general concepts, patterns and architecture questions are …	darcyclarke	richgilbank
257	2015-02-25 16:27:52	@TheDerek I'm not sure what you're referring to but your feedback sounds a bit off-topic (unless someone has removed the comment you were replying to). --- @matachines We won't be including any library-specific content in the future (ie. jQuery, Angular, Polymer, Ember, Backbone, Underscore, Node, Express etc.). Native implementations and general concepts, patterns and architecture questions are …	darcyclarke	phanan
254	2015-02-05 14:23:27	@marcobiedermann :+1:	appleboy	marcobiedermann
253	2015-02-05 12:42:06	Thanks @marcobiedermann	richgilbank	marcobiedermann
249	2015-02-04 03:21:37	I'm all for it, but would like to change `property hacks` into `selector hacks` or just `hacks` following @darcyclarke's suggestion.	phanan	darcyclarke
244	2015-01-30 09:58:06	@phanan was correct. The original phrasing that referenced normalize/resets was attributed to an answer.	darcyclarke	phanan
242	2015-01-31 05:09:43	+1 for removing jQuery question. The same reason with @phanan	appleboy	phanan
242	2015-02-04 16:24:21	Shouldn't we close this question now that jQuery has been removed? Calling for @darcyclarke and @appleboy.	phanan	darcyclarke
242	2015-02-04 16:24:21	Shouldn't we close this question now that jQuery has been removed? Calling for @darcyclarke and @appleboy.	phanan	appleboy
242	2015-02-17 23:06:44	Apologize for the delay, I admit I'm playing a bit of `catch` up on this discussion. I'm happy to see we `all` agreed to `reject` library-specific API implementations. I `promise` we'll be better off in the long run for doing that. I'm also `always` glad to see that we're (as a community) not in a `race` to add more questions just for the sake of it; Vetting ideas/topics first and `then` formulat…	darcyclarke	richgilbank
242	2015-02-17 23:11:07	@darcyclarke Awful. Just awful. :stuck_out_tongue_closed_eyes: PR added.	richgilbank	darcyclarke
242	2015-02-19 03:43:27	Chit-chat (I know the issue is closed): I was reading @darcyclarke's comment from Gmail and asking myself "What the heck with these monospace stuff?" And then I was like "Whoa... Just... Whoa..."	phanan	darcyclarke
242	2015-02-19 04:33:20	How can I stop getting emails from all of u On February 18, 2015, at 7:44 PM, Phan An notifications@github.com wrote: Chit-chat (I know the issue is closed): I was reading @darcyclarke's comment from Gmail and asking myself "What the heck with these monospace stuff?" And then I was like "Whoa... Just... Whoa..." — Reply to this email directly or view it on GitHub.￼	masterE	darcyclarke
241	2015-01-29 09:28:03	@phanan Good question. Waiting for @richgilbank @darcyclarke opinion.	appleboy	phanan
241	2015-01-29 16:21:35	@richgilbank While I had `DOMContentLoaded` in mind for this question too, my only concern is it would be too open and easy -- `DOMContentLoaded` is rather self-explanatory. What I like about this question, too, is it's more of a tricky one. For example, one could change it into _What is the difference between `window.load` and `window.ready`?_ and see if the interviewee sees the trap there ;)	phanan	richgilbank
241	2015-01-29 17:52:58	Works for me. Thanks @phanan	richgilbank	phanan
240	2015-01-29 09:34:09	@richgilbank agree.	appleboy	richgilbank
239	2015-01-29 01:53:14	@richgilbank :+1:	appleboy	richgilbank
233	2015-01-23 16:44:20	@septyaman thanks.	appleboy	septyaman
233	2015-01-23 18:25:43	Amazing, thanks for this @septyaman!	richgilbank	septyaman
228	2015-01-21 01:58:04	@kanet77 Thanks.	appleboy	kanet77
219	2015-01-12 15:56:19	@andreisebastianc Thanks.	appleboy	andreisebastianc
218	2015-01-10 14:22:36	@mttrs Thanks	appleboy	mttrs
216	2014-12-30 04:59:21	@yograterol Thanks.	appleboy	yograterol
215	2015-01-07 03:45:02	Hi @darcyclarke, Thank you! After I read over your project a few times, I began to think of it as exactly the way you described. It's a really useful resource. I appreciate your follow up.	Techfolio	darcyclarke
214	2014-12-28 15:38:14	@marcker Nice work.	appleboy	marcker
212	2014-12-26 13:13:37	@tom76kimo :+1:	appleboy	tom76kimo
209	2015-01-06 13:12:32	@isdampe Thanks.	appleboy	isdampe
208	2015-01-07 00:34:29	@darcyclarke Yes, if it seems like a worthy question. @tarzak also for SEO	amerikan	darcyclarke
207	2014-12-24 03:08:18	@ryanmjacobs Thanks.	appleboy	ryanmjacobs
206	2014-12-29 11:13:49	+1 to the answer of @appleboy boy. It's what I gave, but more readable.	arthurvr	appleboy
206	2014-12-29 21:36:20	@arthurvr I believe you're going too deep. `typeof b === 'undefined'` seems to be enough here, question about plus operator seems to be separate issue in JS, this question might be used to trigger discussion.	cy6erskunk	arthurvr
203	2014-12-23 16:36:29	Indeed. I agree with @richgilbank on this. It's too project/IDE specific. Something like `Give some example files to include in your .gitignore?` maybe?	arthurvr	richgilbank
203	2015-01-09 06:38:47	Perhaps try rewording this to something more general about setting up a project as @arthurvr and @richgilbank have noted.	darcyclarke	richgilbank
203	2015-01-09 06:38:47	Perhaps try rewording this to something more general about setting up a project as @arthurvr and @richgilbank have noted.	darcyclarke	arthurvr
197	2014-12-23 16:26:42	Agree with @richgilbank, it's **front-end** interview questions.	arthurvr	richgilbank
192	2014-12-23 01:37:50	@crissdev Thanks.	appleboy	crissdev
191	2014-12-22 11:11:31	@pborreli Thanks.	appleboy	pborreli
190	2014-12-19 01:53:06	@ginna-baker Nice works. Thanks.	appleboy	ginna-baker
189	2014-12-18 08:36:27	@minamarkham Thanks :+1:	appleboy	minamarkham
188	2015-01-09 05:47:12	Agree with @richgilbank. I think this is too similar a question.	darcyclarke	richgilbank
187	2014-12-11 08:01:09	@raphaelfabeni Thanks.	appleboy	raphaelfabeni
185	2014-12-09 01:58:54	@AurelioDeRosa Thanks.	appleboy	AurelioDeRosa
182	2014-12-07 02:04:39	:+1: Thanks @AurelioDeRosa	appleboy	AurelioDeRosa
182	2014-12-07 02:06:20	You're welcome @appleboy	AurelioDeRosa	appleboy
176	2014-10-07 15:58:45	Thanks for the PR @dz1984 And for the review @appleboy!	richgilbank	dz1984
176	2014-10-07 15:58:45	Thanks for the PR @dz1984 And for the review @appleboy!	richgilbank	appleboy
175	2014-10-22 23:22:03	Thanks @ptomasroos!	richgilbank	ptomasroos
174	2014-09-02 13:38:32	Thanks @kubum!	richgilbank	kubum
171	2014-08-19 20:03:40	@rimager Thanks for the PR! Unfortunately though, I think this is pretty much covered with question 4 (`Talk about your preferred development environment. (OS, Editor, Browsers, Tools etc.)`). I'm not really a fan of `IDE` either, given some are simple text editors. How would you feel about changing the existing question to something like `What is your preferred development environment (OS, Edito…	richgilbank	rimager
171	2014-08-20 15:35:49	Thanks @rimager, no need for a new PR - I'm going to accept it from here to keep documentation of the discussion.	richgilbank	rimager
170	2014-08-15 19:49:58	@bdrinc Thanks for the PR! it looks like this is a translation of https://github.com/darcyclarke/Front-end-Developer-Interview-Questions/pull/166, is that correct? If that's the case, would you be open to aligning the question more to the discussion in there?	richgilbank	bdrinc
169	2014-08-15 16:22:23	Thanks @mrecachinas!	richgilbank	mrecachinas
165	2014-08-13 21:17:46	Thanks @nestor783!	darcyclarke	nestor783
165	2014-08-13 21:23:23	@darcy @nestor783 my Spanish isn't great, but some of these look wrong. ![](http://cl.ly/image/270i2Z3Z1J3C/Screen%20Shot%202014-08-13%20at%205.22.19%20PM.png) ![](http://cl.ly/image/3F2R1O3N1j07/Screen%20Shot%202014-08-13%20at%205.22.52%20PM.png)	richgilbank	nestor783
163	2014-08-13 18:09:01	@redwanhh This seems pretty basic, unless there's something specific you're asking for. Can you clarify if that's the case?	richgilbank	redwanhh
163	2014-08-14 01:16:18	@redwanhh You may want to change the wording to just "What is the difference between an ID and a Class?". As @richgilbank said, it is pretty basic but also important to know.	darcyclarke	richgilbank
163	2014-08-14 01:16:18	@redwanhh You may want to change the wording to just "What is the difference between an ID and a Class?". As @richgilbank said, it is pretty basic but also important to know.	darcyclarke	redwanhh
161	2014-08-14 02:08:47	agree with @darcyclarke	appleboy	darcyclarke
157	2014-08-10 05:26:20	Sorry @appleboy, just pushed some updates. Can you rebase this?	richgilbank	appleboy
157	2014-08-10 06:23:52	@richgilbank Done. Please review again.	appleboy	richgilbank
153	2014-08-10 13:15:51	@mattiasw Looks like this needs a rebase. We've also just pushed some changes, if you don't mind adding those in as well. Thanks :)	richgilbank	mattiasw
148	2014-07-14 19:24:23	Hey @NkS90! Thanks for the contribution. Unfortunately, I think this question already gets covered under the following: > Do your best to describe the process from the time you type in a website's URL to it finishing loading on your screen.	darcyclarke	NkS90
148	2014-07-15 12:54:29	@darcyclarke My bad! I didn't notice. Thanks :)	NkS90	darcyclarke
148	2014-07-15 15:46:40	@darcyclarke Personally I think this question is too big, maybe It can be more specific.	tjwudi	darcyclarke
144	2014-05-30 14:24:30	Wicked! Love this @bivald	darcyclarke	bivald
143	2014-05-30 14:24:57	Less extreme #ftw. Thanks @wolever!	darcyclarke	wolever
110	2014-01-16 15:59:21	Unfortunately, I'm not fluent in Bulgarian. If you've got some time @NikolayIT, or anyone else, feel free to make a Pull Request with an _in progress_ or even complete translation.	darcyclarke	NikolayIT
82	2013-10-11 17:16:10	Hey @demoive, yea. I'm trying to keep that section limited to the original people that started this document. Contributors going forward are recognized through merged branches (ie. commits). If you could remove yourself and keep the one line question removal, I can merge this in.	darcyclarke	demoive
82	2013-10-11 17:22:29	@darcyclarke, done. One follow-up question: when you say "commits" is not what I did with #68 and #79? (Just curious).	demoive	darcyclarke
79	2013-10-11 16:48:57	Thanks @darcyclarke! I submitted an additional PR (#82) just to add me as a contributor and remove a now duplicate question.	demoive	darcyclarke
68	2013-07-24 02:38:24	Appreciate the contributions @demoive! I left some comments, if you could check them out and make some changes that would be awesome.	darcyclarke	demoive
68	2013-09-04 12:10:39	Hey @darcyclarke, there are some followup questions to your comments for some of the lines above. Can you go through them so that I can make the final pull request with the final changes? Thanks!	demoive	darcyclarke
53	2013-04-17 07:14:09	@darcyclarke Fixed now. Sorry for that.	wibron	darcyclarke
23	2012-10-02 01:55:16	@hemanth were you thinking of something more involved then just gh-pages as @paulirish suggests? You mentioned something about selecting questions. I can buy a domain sometime tomorrow after I've had a word with the crew (that shall not be named) about a good name. For now, I've set up the gh-page: http://darcyclarke.github.com/Front-end-Developer-Interview-Questions/	darcyclarke	paulirish
23	2012-10-03 11:02:35	@darcyclarke Well, count me in for anything :) @paulirish LOL nice domain name! One more mothereffing sites! `wc -c` said `50` :+1:	hemanth	paulirish
23	2012-10-03 11:02:35	@darcyclarke Well, count me in for anything :) @paulirish LOL nice domain name! One more mothereffing sites! `wc -c` said `50` :+1:	hemanth	darcyclarke
11	2015-06-09 22:15:31	@darcyclarke Cool, I'll remove it.	bengrunfeld	darcyclarke
346	2016-02-24 20:21:51	@jacopotarantino Thanks for the PR! I'm a bit on the fence about it personally - we don't have any questions related to syntax errors currently, but at the same time I suspect this might be interpreted as a bit of a trick question in the context of an interview. Thoughts @darcyclarke @appleboy?	richgilbank	darcyclarke
346	2016-02-24 20:21:51	@jacopotarantino Thanks for the PR! I'm a bit on the fence about it personally - we don't have any questions related to syntax errors currently, but at the same time I suspect this might be interpreted as a bit of a trick question in the context of an interview. Thoughts @darcyclarke @appleboy?	richgilbank	appleboy
318	2015-08-15 12:20:48	Just fixing typo. Issue raised here: https://github.com/h5bp/Front-end-Developer-Interview-Questions/pull/311#commitcomment-12723009 cc: @rhonyabdullah / @appleboy	dermatobia	appleboy
311	2015-07-16 17:52:42	That'll be too bad, because I think it is very beneficial to non-english readers out there. Yes, maybe it will eventually get outdated and all, but I think it's still better to have something than nothing at all. Also, I think that's the nature of open source though, or maybe I'm just more forgiving precisely because it is really based on public contribution. Having said that, lemme cc @septyaman…	dermatobia	septyaman
309	2015-07-16 12:27:04	@arthurvr changed the same in the PR.	gauravmuk	arthurvr
303	2015-05-27 17:38:10	### h5bp/Front-end-Developer-Interview-Questions now has a Chat Room on Gitter @darcyclarke has just created a chat room. You can visit it here: [https://gitter.im/h5bp/Front-end-Developer-Interview-Questions](https://gitter.im/h5bp/Front-end-Developer-Interview-Questions?utm_source=badge&utm_medium=badge&utm_campaign=pr-badge&content=body_link). This pull-request adds this badge to your README.m…	gitter-badger	darcyclarke
284	2015-06-02 16:28:45	@darcyclarke @arthurvr Sorry for my late reply. Sure, I will break up these questions and resolve the conflicts.	MaximKhlobystov	darcyclarke
282	2015-04-27 15:58:31	Accidentally closed. @darcyclarke @arthurvr looks good to merge?	jacopotarantino	darcyclarke
282	2015-04-27 15:58:31	Accidentally closed. @darcyclarke @arthurvr looks good to merge?	jacopotarantino	arthurvr
277	2015-04-25 09:12:10	@cch5ng Thanks for letting us know, it's outdated indeed. The team is working on a better system: https://github.com/h5bp/Front-end-Developer-Interview-Questions/issues/269. @darcyclarke If you have five minutes, can you update the branch for now?	arthurvr	darcyclarke
276	2015-03-20 00:41:18	Thanks @tjwudi! I'm not entirely sure what the best place is for a question like this, since it encompasses numerous concepts - HTTP chunking could fit into the network section, client-side rendering of XHR-fetched data could fall under JS, and we probably have enough questions already to break out into a new performance-oriented section. Thoughts @darcyclarke @arthurvr?	richgilbank	darcyclarke
276	2015-03-20 00:41:18	Thanks @tjwudi! I'm not entirely sure what the best place is for a question like this, since it encompasses numerous concepts - HTTP chunking could fit into the network section, client-side rendering of XHR-fetched data could fall under JS, and we probably have enough questions already to break out into a new performance-oriented section. Thoughts @darcyclarke @arthurvr?	richgilbank	arthurvr
269	2015-02-25 17:21:57	Last week, while being interviewed on [the changelog podcast](http://thechangelog.com/143/), I was asked _why this project doesn't have a proper website_. It's not well known but we do have a Github Page that is just a nicer looking version of the markdown file at http://h5bp.github.io/Front-end-Developer-Interview-Questions/. I've also been asked countless times about what questions a _"Junior"_…	darcyclarke	richgilbank
265	2015-02-24 14:57:23	The original question > What are the limitations when serving XHTML pages? ~~is believed to be taken from [here](http://www.skilledup.com/articles/html-html5-interview-questions-answers/) (along with several others)~~ (EDITED: I couldn't be more wrong, as corrected by @darcyclarke below). While there's nothing wrong with it, I believe it has the protential to extract more about a candidate skills…	phanan	darcyclarke
264	2015-02-23 15:07:25	Closes https://github.com/h5bp/Front-end-Developer-Interview-Questions/issues/263 cc @phanan	richgilbank	phanan
258	2015-02-13 17:43:11	Howdy from The Changelog! Sorry for a last minute ask, but @darcyclarke any chance you'd be open to come on The Changelog today at 3pm CT via Skype to talk about this project? We had a last minute guest cancellation for today's show, and we were already linking this project up in [the next issue of Weekly](http://thechangelog.com/weekly/) that ships tomorrow -- so we thought, why not get them on …	adamstac	darcyclarke
255	2015-02-05 12:58:51	@appleboy mind confirming this is as-expected?	richgilbank	appleboy
244	2015-01-30 04:17:32	Hmm, we used to have a mention of this, looks like it was removed with https://github.com/h5bp/Front-end-Developer-Interview-Questions/commit/e9082f27e7252aacdfc8410b4301e32100d27bc1. @darcyclarke do you recall what the opposition was to this?	richgilbank	darcyclarke
241	2015-01-29 09:28:03	@phanan Good question. Waiting for @richgilbank @darcyclarke opinion.	appleboy	richgilbank
241	2015-01-29 09:28:03	@phanan Good question. Waiting for @richgilbank @darcyclarke opinion.	appleboy	darcyclarke
241	2015-01-29 15:57:08	I'd actually be inclined to go the other direction with this (`addEventListener`) for the reasons @darcyclarke mentioned in https://github.com/h5bp/Front-end-Developer-Interview-Questions/issues/230. How would you feel about changing it to something along the lines of: _What is the difference between the window's `load` event and `DOMContentLoaded`?_	richgilbank	darcyclarke
238	2015-01-29 00:53:58	"As a potential employer I whant my coders to know how to quickly find out if a certain Browser/Version combination supports a certain web technique." Rebase to https://github.com/h5bp/Front-end-Developer-Interview-Questions/pull/193 cc: @doertedev @darcyclarke	richgilbank	darcyclarke
234	2015-01-25 01:59:14	Thanks @appleboy :)	richgilbank	appleboy
220	2015-01-23 18:39:03	Thanks for the contribution, but I'm with @andycole on this one. @darcyclarke and I have discussed this a few times and the outcome has typically been that adding questions specific to MV\* frameworks would rapidly grow beyond the scope of this project (which frameworks are worthwhile?). They also aren't fundamental skills, and different companies will have different tools and workflows, so havin…	richgilbank	darcyclarke
184	2014-12-04 07:39:17	cc @darcyclarke	appleboy	darcyclarke
179	2014-10-22 23:13:10	@darcyclarke Any objections? Closes https://github.com/darcyclarke/Front-end-Developer-Interview-Questions/issues/178 cc: @ericnjanga @olipo186	richgilbank	darcyclarke
157	2014-08-10 05:06:38	cc @darcyclarke	appleboy	darcyclarke
156	2014-08-02 03:12:55	cc @darcyclarke	appleboy	darcyclarke
156	2014-08-10 04:52:55	@darcyclarke Thanks.	appleboy	darcyclarke
79	2013-09-26 10:26:51	Based on the feedback from @darcyclarke, these are the updates to my original suggestions in [pull request #68](https://github.com/darcyclarke/Front-end-Developer-Interview-Questions/pull/68) (which seems to have gone cold).	demoive	darcyclarke
46	2013-03-22 21:06:58	Oh man.. didn't see that PR. @schuer did a better job. Closing this issue.	PascalPrecht	schuer
23	2012-09-28 06:42:07	Would it be useful to make a uber cool site out of these questions? [We might select the best answer as well ;) ] @darcyclarke Do you have any plans of creating a website with these? If not I'm very eager to help!	hemanth	darcyclarke
