# Supplementary material for: Status, identity, and language: A study of issue discussions in GitHub
Source: PLoS One. 2019 Jun 14;14(6):e0215059. doi: 10.1371/journal.pone.0215059 (PMC6568400; doi:10.1371/journal.pone.0215059)
Supplement: S2 Data — (ZIP) [file pone.0215059.s003.zip › sample_46_projs_issues/h5bp_Front-end-Developer-Interview-Questions/issue_first_in.csv]

11	bengrunfeld	2015-06-09 22:15:31
163	darcyclarke	2014-08-14 01:16:18
163	richgilbank	2014-08-13 18:09:01
318	dermatobia	2015-08-15 12:20:48
318	appleboy	2015-08-15 16:24:53
313	darcyclarke	2016-03-16 19:14:38
241	richgilbank	2015-01-29 15:57:08
241	phanan	2015-01-29 16:21:35
241	appleboy	2015-01-29 09:28:03
179	richgilbank	2014-10-22 23:13:10
23	darcyclarke	2012-10-02 01:55:16
23	hemanth	2012-09-28 06:42:07
216	appleboy	2014-12-30 04:59:21
233	richgilbank	2015-01-23 18:25:43
233	appleboy	2015-01-23 16:44:20
219	appleboy	2015-01-12 15:56:19
197	arthurvr	2014-12-23 16:26:42
234	richgilbank	2015-01-25 01:59:14
170	richgilbank	2014-08-15 19:49:58
165	darcyclarke	2014-08-13 21:17:46
165	richgilbank	2014-08-13 21:23:23
264	richgilbank	2015-02-23 15:07:25
143	darcyclarke	2014-05-30 14:24:57
269	darcyclarke	2015-02-25 17:21:57
269	alrra	2015-03-19 21:45:46
298	darcyclarke	2015-05-22 03:41:49
298	arthurvr	2015-06-03 11:55:26
298	appleboy	2015-05-22 03:57:16
254	appleboy	2015-02-05 14:23:27
306	appleboy	2015-06-03 13:19:01
265	darcyclarke	2015-02-25 15:12:02
265	phanan	2015-02-24 14:57:23
188	darcyclarke	2015-01-09 05:47:12
157	richgilbank	2014-08-10 05:26:20
157	appleboy	2014-08-10 05:06:38
253	richgilbank	2015-02-05 12:42:06
212	appleboy	2014-12-26 13:13:37
271	arthurvr	2015-03-14 20:49:23
271	richgilbank	2015-03-14 20:47:56
258	adamstac	2015-02-13 17:43:11
281	marcobiedermann	2015-04-07 18:01:17
343	appleboy	2016-02-09 08:16:01
249	phanan	2015-02-04 03:21:37
295	richgilbank	2015-05-14 19:17:19
79	demoive	2013-09-26 10:26:51
242	richgilbank	2015-02-17 23:11:07
242	masterE	2015-02-19 04:33:20
242	darcyclarke	2015-02-17 23:06:44
242	phanan	2015-02-04 16:24:21
242	appleboy	2015-01-31 05:09:43
110	darcyclarke	2014-01-16 15:59:21
192	appleboy	2014-12-23 01:37:50
53	wibron	2013-04-17 07:14:09
174	richgilbank	2014-09-02 13:38:32
171	richgilbank	2014-08-19 20:03:40
309	gauravmuk	2015-07-16 12:27:04
68	darcyclarke	2013-07-24 02:38:24
68	demoive	2013-09-04 12:10:39
214	appleboy	2014-12-28 15:38:14
207	appleboy	2014-12-24 03:08:18
176	richgilbank	2014-10-07 15:58:45
161	appleboy	2014-08-14 02:08:47
280	marcobiedermann	2015-04-07 17:57:07
282	richgilbank	2015-04-28 16:02:19
282	jacopotarantino	2015-04-27 15:58:31
351	appleboy	2016-03-28 08:57:21
372	appleboy	2017-02-08 04:17:14
209	appleboy	2015-01-06 13:12:32
324	appleboy	2015-10-05 12:47:18
255	richgilbank	2015-02-05 12:58:51
239	appleboy	2015-01-29 01:53:14
215	Techfolio	2015-01-07 03:45:02
185	appleboy	2014-12-09 01:58:54
175	richgilbank	2014-10-22 23:22:03
311	dermatobia	2015-07-16 17:52:42
311	darcyclarke	2015-07-16 18:05:58
311	arthurvr	2015-07-16 18:02:32
189	appleboy	2014-12-18 08:36:27
206	cy6erskunk	2014-12-29 21:36:20
206	arthurvr	2014-12-29 11:13:49
284	MaximKhlobystov	2015-06-02 16:28:45
144	darcyclarke	2014-05-30 14:24:30
322	appleboy	2015-09-11 15:05:32
187	appleboy	2014-12-11 08:01:09
169	richgilbank	2014-08-15 16:22:23
220	richgilbank	2015-01-23 18:39:03
218	appleboy	2015-01-10 14:22:36
82	darcyclarke	2013-10-11 17:16:10
82	demoive	2013-10-11 17:22:29
273	penVC	2015-03-07 18:27:26
276	richgilbank	2015-03-20 00:41:18
334	darcyclarke	2016-03-16 19:34:28
270	richgilbank	2015-03-19 01:35:53
182	AurelioDeRosa	2014-12-07 02:06:20
182	appleboy	2014-12-07 02:04:39
238	richgilbank	2015-01-29 00:53:58
46	PascalPrecht	2013-03-22 21:06:58
244	darcyclarke	2015-01-30 09:58:06
244	richgilbank	2015-01-30 04:17:32
191	appleboy	2014-12-22 11:11:31
337	appleboy	2015-12-14 07:11:25
289	appleboy	2015-04-18 04:11:08
208	amerikan	2015-01-07 00:34:29
303	gitter-badger	2015-05-27 17:38:10
153	richgilbank	2014-08-10 13:15:51
291	appleboy	2015-04-27 01:04:21
156	appleboy	2014-08-02 03:12:55
190	appleboy	2014-12-19 01:53:06
346	richgilbank	2016-02-24 20:21:51
346	jacopotarantino	2016-02-24 23:11:21
257	darcyclarke	2015-02-25 16:27:52
257	appleboy	2015-02-13 03:49:12
240	appleboy	2015-01-29 09:34:09
228	appleboy	2015-01-21 01:58:04
277	arthurvr	2015-04-25 09:12:10
184	appleboy	2014-12-04 07:39:17
148	NkS90	2014-07-15 12:54:29
148	darcyclarke	2014-07-14 19:24:23
148	tjwudi	2014-07-15 15:46:40
290	populationtwo	2015-07-27 18:15:27
203	darcyclarke	2015-01-09 06:38:47
203	arthurvr	2014-12-23 16:36:29
