# Supplementary material for: Status, identity, and language: A study of issue discussions in GitHub
Source: PLoS One. 2019 Jun 14;14(6):e0215059. doi: 10.1371/journal.pone.0215059 (PMC6568400; doi:10.1371/journal.pone.0215059)
Supplement: S2 Data — (ZIP) [file pone.0215059.s003.zip › sample_46_projs_issues/h5bp_Front-end-Developer-Interview-Questions/issue_comments_mentioned_NOCODE_FULLBODY.csv]

issue_num	datetime	body	login	mention_login
372	2017-02-08 04:17:14	@karmeljuk Welcome PR to improve translations and speak in English.	appleboy	karmeljuk
371	2016-11-23 12:53:14	@bala-me I suppose there it worth to add question about comparison / difference cookies / LS ( sadly not all dev's which I interviewed can cover that question ) And I'm not sure that it's for JS section. Maybe General questions? ( except you're asking about API of LS/SS -- but there are few methods only )	vvscode	bala-me
370	2016-11-10 08:36:06	@vvscode , you need to put 0x to make it work in the console as it is a hex number. Actually, after answered this question, 2 of my interviewers just wanted to know how I would deal with this strange question, they didn't expect me to anwser it right so they accepted it as a good solution :smile:	thovo	vvscode
368	2016-09-24 19:29:52	@leeoniya You're right. But you can use something and don't know how other people call that patterns/solution. And if it's the case - the only thing that you know - that gut didn't met the term. But it **doesn't mean** that he doesn't know that pattern. Finally - both of this functions ( and many others ) - just common solutions for common tasks. And you can solve the same tasks with the same ( o…	vvscode	leeoniya
361	2016-07-12 09:26:03	@theaemarie I met some teams in last month where guys asked this question. But there they talk about projects with old codebase and enterprise applications ( which still work on IE7 - I don't know why )	vvscode	theaemarie
351	2016-03-28 08:57:21	@yanni4night Thanks	appleboy	yanni4night
348	2016-09-24 19:35:21	@schwolf for me that are two different questions. And asking about `bubbling` - I'll be glad to hear both about bubbling/capturing. Difference in last param for adding event handler ( which show which phase should we use to catch event). Knowledge about the fact that not all event bubble up (Non-bubbling events )	vvscode	schwolf
348	2016-11-15 23:10:32	@vvscode can you elaborate on why those two questions are different for you? In my opinion your expectations of what a candidate should know are all in scope of "Explain event delegation" question and the "Describe event bubbling" does not include anything new. I am curious about your point of view.	DzikowskiW	vvscode
348	2016-11-16 05:55:23	@DzikowskiW I suppose that I already discover that )) When I read question `Explain event delegation` - I wait talk about the fact, that events can bubble up, and as it follows we can capture events on some parent element, which difference it means etc. And sure it's related to events bubbling. But if you ask me about `event bubbling/capturing` - I'll say you about two phases of event processing …	vvscode	DzikowskiW
348	2016-11-16 08:04:36	@vvscode thank you for clearing this up, I can see your point now and you convinced me	DzikowskiW	vvscode
346	2016-02-24 20:21:51	@jacopotarantino Thanks for the PR! I'm a bit on the fence about it personally - we don't have any questions related to syntax errors currently, but at the same time I suspect this might be interpreted as a bit of a trick question in the context of an interview. Thoughts @darcyclarke @appleboy?	richgilbank	jacopotarantino
346	2016-02-24 23:11:21	@richgilbank no worries :). I wasn't 100% sure it fit the theme of the list but it felt worth submitting. If I may, here's a little backstory: It suddenly hit me the other day that I had no idea what that would do because I'd never tried it(an empty `if` statement would be pretty strange). I tried it out to check what would happen and then asked a few coworkers what they thought. The varied respo…	jacopotarantino	richgilbank
343	2016-02-09 08:16:01	@tgfjt Thanks	appleboy	tgfjt
342	2016-03-16 19:39:12	@RattanPriya Maybe you should add a separate question specifically around _async_ and _defer_ instead of removing a fairly well-rounded question on best practices. Furthermore, the last part of that question actually allows a candidate to talk about _async_ and _defer_ if they know about those (ie. _"Do you know any exceptions?"_)	darcyclarke	RattanPriya
338	2016-03-13 07:43:15	@hongbinc Please see http://www.w3fools.com/	odv	hongbinc
338	2016-08-25 12:31:34	@igregson I still recommend _The Good Parts_ to beginners in addition to more recent resources including most mentioned above since it is somewhat dated info. It still provides some well-thought-out information about why and why not to do certain things with JavaScript.	silkster	igregson
337	2015-12-14 07:11:25	@zushenyan Thanks.	appleboy	zushenyan
334	2016-03-16 19:34:28	@diogosilvaferreira I'm starting to feel like this question, and it's topic, in general, is becoming legacy. It's great to understand what the doctype does but the nuances of legacy browser modes and legacy markup standards is fairly irrelevant these days. I appreciate the attention to detail here so I probably will merge this in, but I'm just making a note that we may want do a pass at some of t…	darcyclarke	diogosilvaferreira
333	2015-11-05 16:22:16	@ambeer Looks like this PR is to merge your changes into the `richgilbank-patch-1` branch. Mind closing this and opening a new one targeting the `master` branch?	richgilbank	ambeer
333	2017-01-23 01:01:35	@ambeer Please rebase this PR.	appleboy	ambeer
332	2016-03-16 19:30:31	@hemstreet I think the syntax you propose and what you imply is a bit misleading. For all intents and purposes, people consider `{ }` to be an object literal (not and array). This seems more like a trick question, which I tend to think are bad ideas when interviewing people. If you'd like to reformat this question to be something more like _"What are some differences between objects and arrays?"_…	darcyclarke	hemstreet
324	2015-10-05 12:47:18	@pacMakaveli Thanks.	appleboy	pacMakaveli
322	2015-09-11 15:05:32	@carlosliu Thanks.	appleboy	carlosliu
321	2015-09-10 09:25:07	@tokyoish Thanks.	appleboy	tokyoish
318	2015-08-15 16:24:53	@dermatobia Thanks.	appleboy	dermatobia
313	2016-03-16 19:14:38	@strugee Sorry for the wait on this PR, can you rebase?	darcyclarke	strugee
311	2015-07-16 18:02:32	@darcyclarke Nah. Bad translations reflect bad on the project. Maybe we should try to get reviewers that know the language before merging PRs.	arthurvr	darcyclarke
311	2015-07-16 18:05:58	@arthurvr Nah? o_O	darcyclarke	arthurvr
306	2015-06-03 13:19:01	@zeitiger Thanks.	appleboy	zeitiger
298	2015-05-22 03:41:49	Looks good @zeitiger! Can you update your branch so we can merge? There's been changes to master since you made your initial pull request. A pull/merge should fix that up.	darcyclarke	zeitiger
298	2015-05-22 03:57:16	@zeitiger rebase master on your current branch.	appleboy	zeitiger
298	2015-06-03 11:55:26	@zeitiger Thanks for picking this up! Though you can just make the edit to this PR, in fact.	arthurvr	zeitiger
295	2015-05-14 19:17:19	:+1:, Thanks @syymza!	richgilbank	syymza
291	2015-04-27 01:04:21	@CheungJ Thanks.	appleboy	CheungJ
290	2015-05-05 01:37:37	@populationtwo can you rebase? We've made some merges and they've unfortunately made this out-of-date.	darcyclarke	populationtwo
290	2015-05-14 12:15:18	ping @populationtwo	arthurvr	populationtwo
290	2015-06-01 18:37:23	@populationtwo ping ;)	arthurvr	populationtwo
290	2015-06-08 14:20:21	@populationtwo I'm going to close this for now as there haven't been any updates here in a while. Feel free to reopen if you get a chance to rebase.	richgilbank	populationtwo
290	2015-07-27 18:15:27	@arthurvr @darcyclarke @richgilbank I'm sorry for the delayed response. I just read the notification today. Thanks	populationtwo	richgilbank
290	2015-07-27 18:15:27	@arthurvr @darcyclarke @richgilbank I'm sorry for the delayed response. I just read the notification today. Thanks	populationtwo	darcyclarke
290	2015-07-27 18:15:27	@arthurvr @darcyclarke @richgilbank I'm sorry for the delayed response. I just read the notification today. Thanks	populationtwo	arthurvr
289	2015-04-18 04:11:08	@mathieuhays Thanks.	appleboy	mathieuhays
288	2015-05-05 01:37:07	@MihaylovNikitos can you rebase? We've made some merges and they've unfortunately made this out-of-date.	darcyclarke	MihaylovNikitos
288	2015-05-22 14:15:17	@MihaylovNikitos Also, can you clarify _where_ you're asking what those values are? i.e. At the end of (inside) the `change` function, vs the end of the snippet?	richgilbank	MihaylovNikitos
288	2015-05-30 07:41:23	ping @MihaylovNikitos	arthurvr	MihaylovNikitos
288	2015-06-08 14:18:26	@MihaylovNikitos I'm going to close this for now due to the inactivity - feel free to reopen when you get a chance to rebase and answer the above question.	richgilbank	MihaylovNikitos
284	2015-06-02 16:28:45	@darcyclarke @arthurvr Sorry for my late reply. Sure, I will break up these questions and resolve the conflicts.	MaximKhlobystov	arthurvr
284	2015-07-28 02:31:35	@darcyclarke Done.	MaximKhlobystov	darcyclarke
282	2015-04-28 16:02:19	LGTM. Thanks for this @jacopotarantino!	richgilbank	jacopotarantino
281	2015-04-07 18:01:17	@darcyclarke Good point. But I would add, the question what is the purpose of it. Why this is important and what are the benefits of it.	marcobiedermann	darcyclarke
280	2015-04-07 17:57:07	@darcyclarke Maybe you could come up with a better question. Sorry a am not a native speaker. I mean, how to load in content? Use an iframe for this? Load it via ajax? What are the differences? The are the pros and cons of each technique. When to use what? Which one is better for SEO? Something like that.	marcobiedermann	darcyclarke
277	2015-04-25 09:12:10	@cch5ng Thanks for letting us know, it's outdated indeed. The team is working on a better system: https://github.com/h5bp/Front-end-Developer-Interview-Questions/issues/269. @darcyclarke If you have five minutes, can you update the branch for now?	arthurvr	cch5ng
276	2015-03-20 00:41:18	Thanks @tjwudi! I'm not entirely sure what the best place is for a question like this, since it encompasses numerous concepts - HTTP chunking could fit into the network section, client-side rendering of XHR-fetched data could fall under JS, and we probably have enough questions already to break out into a new performance-oriented section. Thoughts @darcyclarke @arthurvr?	richgilbank	tjwudi
274	2015-03-11 10:54:12	> It's a right to left language like Arabic. It will be readable on github anyway, but not looking nice. Any experience with that? @omidfi Just wrap everything in the `README.md` file with `<div dir="rtl" lang="fa"> ... </div>`	alrra	omidfi
273	2015-03-07 18:27:26	你好 @appleboy 先问问, 没有冒犯之意, 你应该能认识中文吧? ( hi, can you read chinese? if not, skip this comment ) @hawx1993 收集整理前端面试题列, 我认为其中有些条目, 如 iframe 使用场景优劣性, js 深度拷贝等, 可适合 PR. 你能帮忙做一下吗? 或是由 @hawx1993 来做?	penVC	hawx1993
273	2015-03-07 18:27:26	你好 @appleboy 先问问, 没有冒犯之意, 你应该能认识中文吧? ( hi, can you read chinese? if not, skip this comment ) @hawx1993 收集整理前端面试题列, 我认为其中有些条目, 如 iframe 使用场景优劣性, js 深度拷贝等, 可适合 PR. 你能帮忙做一下吗? 或是由 @hawx1993 来做?	penVC	appleboy
273	2015-03-08 02:46:00	@penJunTan 如果要增加面試題目，請直接發 PR，大家可以一起討論，是否加入官方的 Readme，這部份就由 @hawx1993 來決定哪些題目適合放入官方 Repo，這邊需要大家審核才可以放入，不是我一個人可以決定的。	appleboy	hawx1993
272	2015-04-07 18:11:46	Thanks @mohsen1! We're mulling over some ideas on how to fix this and I think sections codes would definitely help. That said, we also need to be concerned about the potential deletion and reordering of questions. I think some kind of unique id will have to be used to maintain the most accuracy and sanity going forward.	darcyclarke	mohsen1
271	2015-03-14 20:47:56	Great, thanks @mmhan! And thanks @arthurvr for the ping :smile_cat:	richgilbank	mmhan
271	2015-03-14 20:47:56	Great, thanks @mmhan! And thanks @arthurvr for the ping :smile_cat:	richgilbank	arthurvr
271	2015-03-14 20:49:23	> Great, thanks @mmhan! Well then why did you closed this PR?	arthurvr	mmhan
270	2015-03-19 01:35:53	@phanan I _do_ like the idea of leaving it a bit more open-ended. Mind updating the PR to your latter suggestion? Thanks! > What are HTTP actions? List all HTTP actions that you know, and explain them.	richgilbank	phanan
269	2015-02-26 01:27:29	@phanan Good points. Translations are tricky right now as they've all been done kind of piecemeal without much thought or organization. It would be good to have a more standardized way of contributing translations going forward as well as creating a build process for generating the markdown file along with any kind of website. My initial thoughts are to have all the questions moved into a JSON da…	darcyclarke	phanan
269	2015-03-19 21:45:46	> It's not well known but we do have a Github Page that is just a nicer looking version of the markdown file at http://h5bp.github.io/Front-end-Developer-Interview-Questions/. @darcyclarke Added the site to the project's description: ![](https://cloud.githubusercontent.com/assets/1223565/6741604/99e98ab0-ce91-11e4-9762-1820c0d40810.png)	alrra	darcyclarke
265	2015-02-25 15:12:02	@phanan Here's my original blog post from _February 9th, 2012_ http://darcyclarke.me/development/front-end-job-interview-questions/ The questions looked a lot different back then... And yea, that question originates from this document it seems... so you can put a date/timestamp on it going back to _at least_ February 9th, 2012.	darcyclarke	phanan
257	2015-02-13 03:49:12	Agree @richgilbank :+1:	appleboy	richgilbank
257	2015-02-25 16:27:52	@TheDerek I'm not sure what you're referring to but your feedback sounds a bit off-topic (unless someone has removed the comment you were replying to). --- @matachines We won't be including any library-specific content in the future (ie. jQuery, Angular, Polymer, Ember, Backbone, Underscore, Node, Express etc.). Native implementations and general concepts, patterns and architecture questions are …	darcyclarke	TheDerek
257	2015-02-25 16:27:52	@TheDerek I'm not sure what you're referring to but your feedback sounds a bit off-topic (unless someone has removed the comment you were replying to). --- @matachines We won't be including any library-specific content in the future (ie. jQuery, Angular, Polymer, Ember, Backbone, Underscore, Node, Express etc.). Native implementations and general concepts, patterns and architecture questions are …	darcyclarke	richgilbank
257	2015-02-25 16:27:52	@TheDerek I'm not sure what you're referring to but your feedback sounds a bit off-topic (unless someone has removed the comment you were replying to). --- @matachines We won't be including any library-specific content in the future (ie. jQuery, Angular, Polymer, Ember, Backbone, Underscore, Node, Express etc.). Native implementations and general concepts, patterns and architecture questions are …	darcyclarke	phanan
257	2015-09-20 00:09:30	@marlun78 I don't believe it's necessary to add ES6 questions. Creativity from the candidate should be expected instead (you can solve problems like the fizzbuzz one with ES6, for example. It's a beautiful solution with ES6 btw, it'd be lovely to see the candidate use it alone).	diessica	marlun78
254	2015-02-05 14:23:27	@marcobiedermann :+1:	appleboy	marcobiedermann
253	2015-02-05 12:42:06	Thanks @marcobiedermann	richgilbank	marcobiedermann
249	2015-02-04 03:21:37	I'm all for it, but would like to change `property hacks` into `selector hacks` or just `hacks` following @darcyclarke's suggestion.	phanan	darcyclarke
244	2015-01-30 09:58:06	@phanan was correct. The original phrasing that referenced normalize/resets was attributed to an answer.	darcyclarke	phanan
242	2015-01-31 05:09:43	+1 for removing jQuery question. The same reason with @phanan	appleboy	phanan
242	2015-02-04 16:24:21	Shouldn't we close this question now that jQuery has been removed? Calling for @darcyclarke and @appleboy.	phanan	darcyclarke
242	2015-02-04 16:24:21	Shouldn't we close this question now that jQuery has been removed? Calling for @darcyclarke and @appleboy.	phanan	appleboy
242	2015-02-17 23:06:44	Apologize for the delay, I admit I'm playing a bit of `catch` up on this discussion. I'm happy to see we `all` agreed to `reject` library-specific API implementations. I `promise` we'll be better off in the long run for doing that. I'm also `always` glad to see that we're (as a community) not in a `race` to add more questions just for the sake of it; Vetting ideas/topics first and `then` formulat…	darcyclarke	richgilbank
242	2015-02-17 23:11:07	@darcyclarke Awful. Just awful. :stuck_out_tongue_closed_eyes: PR added.	richgilbank	darcyclarke
242	2015-02-19 03:43:27	Chit-chat (I know the issue is closed): I was reading @darcyclarke's comment from Gmail and asking myself "What the heck with these monospace stuff?" And then I was like "Whoa... Just... Whoa..."	phanan	darcyclarke
242	2015-02-19 04:33:20	How can I stop getting emails from all of u On February 18, 2015, at 7:44 PM, Phan An notifications@github.com wrote: Chit-chat (I know the issue is closed): I was reading @darcyclarke's comment from Gmail and asking myself "What the heck with these monospace stuff?" And then I was like "Whoa... Just... Whoa..." — Reply to this email directly or view it on GitHub.￼	masterE	darcyclarke
242	2015-02-19 10:06:38	@masterE By [unsubscribing](https://help.github.com/articles/unsubscribing-from-conversations/)	arthurvr	masterE
241	2015-01-29 09:28:03	@phanan Good question. Waiting for @richgilbank @darcyclarke opinion.	appleboy	phanan
241	2015-01-29 16:21:35	@richgilbank While I had `DOMContentLoaded` in mind for this question too, my only concern is it would be too open and easy -- `DOMContentLoaded` is rather self-explanatory. What I like about this question, too, is it's more of a tricky one. For example, one could change it into _What is the difference between `window.load` and `window.ready`?_ and see if the interviewee sees the trap there ;)	phanan	richgilbank
241	2015-01-29 17:52:58	Works for me. Thanks @phanan	richgilbank	phanan
240	2015-01-29 09:34:09	@richgilbank agree.	appleboy	richgilbank
239	2015-01-29 01:53:14	@richgilbank :+1:	appleboy	richgilbank
233	2015-01-23 16:44:20	@septyaman thanks.	appleboy	septyaman
233	2015-01-23 18:25:43	Amazing, thanks for this @septyaman!	richgilbank	septyaman
228	2015-01-21 01:58:04	@kanet77 Thanks.	appleboy	kanet77
226	2015-01-20 20:41:54	@normanbrobinson Thanks for submitting this, we've been lacking a11y questions IMO. I've added a few notes/questions, mind clarifying those or cleaning them up?	richgilbank	normanbrobinson
226	2015-01-20 21:09:27	Happy to assist. Apologies whilst I get into a regular review of the project and try to make project-appropriate changes; there is so much depth to this topic that is very hard to over simplify without confusing usability with accessibility. On Tue, Jan 20, 2015 at 3:42 PM, Rich Gilbank notifications@github.com wrote: > @normanbrobinson https://github.com/normanbrobinson Thanks for > submitting t…	normanbrobinson	normanbrobinson
226	2015-01-25 09:01:40	@normanbrobinson Based on the discussions in-line, I think there's a few revisions that need to be made before we can merge this. It would also be great if you could re-title your pull request to reflect the changes your wishing to make (see [Contributing](https://github.com/h5bp/Front-end-Developer-Interview-Questions/blob/master/CONTRIBUTING.md) for more details).	darcyclarke	normanbrobinson
226	2015-02-17 23:19:35	@normanbrobinson This branch is now too far out of date to be merged cleanly. If you could rebase or merge and clean up/fix up this branch, that would be great. I'm going to close this PR for now though but can reopen once those changes are made or you can make a new one if you'd like.	darcyclarke	normanbrobinson
226	2015-02-18 02:27:16	Sorry - had two deaths in the family - will (re)do asap On Tue, Feb 17, 2015 at 6:20 PM, Darcy Clarke notifications@github.com wrote: > @normanbrobinson https://github.com/normanbrobinson This branch is now > too far out of date to be merged cleanly. If you could rebase or merge and > clean up/fix up this PR that would be great. I'm going to close this PR for > now though but can reopen once thos…	normanbrobinson	normanbrobinson
220	2015-01-23 18:39:03	Thanks for the contribution, but I'm with @andycole on this one. @darcyclarke and I have discussed this a few times and the outcome has typically been that adding questions specific to MV\* frameworks would rapidly grow beyond the scope of this project (which frameworks are worthwhile?). They also aren't fundamental skills, and different companies will have different tools and workflows, so havin…	richgilbank	andycole
219	2015-01-12 15:56:19	@andreisebastianc Thanks.	appleboy	andreisebastianc
218	2015-01-10 14:22:36	@mttrs Thanks	appleboy	mttrs
216	2014-12-30 04:59:21	@yograterol Thanks.	appleboy	yograterol
215	2015-01-06 07:50:38	Hey @Techfolio! Thanks for the great tip! That said, the original emphasis of this project was around questions, not answers. It works better as a starting point for people to investigate relevant topics and think critically. If we start to fill in the blanks for folks and define answers then we open up the flood gates and invite criticism over correctness. The few answers that you may or may not…	darcyclarke	Techfolio
215	2015-01-07 03:45:02	Hi @darcyclarke, Thank you! After I read over your project a few times, I began to think of it as exactly the way you described. It's a really useful resource. I appreciate your follow up.	Techfolio	darcyclarke
214	2014-12-28 15:38:14	@marcker Nice work.	appleboy	marcker
212	2014-12-26 13:13:37	@tom76kimo :+1:	appleboy	tom76kimo
209	2015-01-06 13:12:32	@isdampe Thanks.	appleboy	isdampe
208	2015-01-07 00:34:29	@darcyclarke Yes, if it seems like a worthy question. @tarzak also for SEO	amerikan	tarzak
208	2015-01-07 00:34:29	@darcyclarke Yes, if it seems like a worthy question. @tarzak also for SEO	amerikan	darcyclarke
207	2014-12-24 03:08:18	@ryanmjacobs Thanks.	appleboy	ryanmjacobs
206	2014-12-29 09:20:10	@nb If I got your answer, my question would be: what basically `_.curry` function does and could you write a basic implementation of this function?	cy6erskunk	nb
206	2014-12-29 10:03:22	@cy6erskunk Good point.	appleboy	cy6erskunk
206	2014-12-29 11:13:49	+1 to the answer of @appleboy boy. It's what I gave, but more readable.	arthurvr	appleboy
206	2014-12-29 19:33:07	@cy6erskunk Thanks, that’s a great followup interview question and of course, an applicant should be prepared to know both what currying is and how to implement a rough version. Which is true for any external code we’re using, anyway.	nb	cy6erskunk
206	2014-12-29 21:36:20	@arthurvr I believe you're going too deep. `typeof b === 'undefined'` seems to be enough here, question about plus operator seems to be separate issue in JS, this question might be used to trigger discussion.	cy6erskunk	arthurvr
206	2014-12-30 04:19:32	agree with @cy6erskunk	appleboy	cy6erskunk
204	2015-01-09 06:00:00	@doertedev You haven't responded in a while, so I'm going to go ahead and close this. Please let me know if/why you feel this should be added. Thanks!	richgilbank	doertedev
203	2014-12-23 16:36:29	Indeed. I agree with @richgilbank on this. It's too project/IDE specific. Something like `Give some example files to include in your .gitignore?` maybe?	arthurvr	richgilbank
203	2015-01-09 06:38:47	Perhaps try rewording this to something more general about setting up a project as @arthurvr and @richgilbank have noted.	darcyclarke	richgilbank
203	2015-01-09 06:38:47	Perhaps try rewording this to something more general about setting up a project as @arthurvr and @richgilbank have noted.	darcyclarke	arthurvr
197	2014-12-23 16:26:42	Agree with @richgilbank, it's **front-end** interview questions.	arthurvr	richgilbank
196	2015-01-09 05:51:32	Hey @doertedev, if you can fix the type, rebase and then squash your commits, we'll try and merge this question in.	darcyclarke	doertedev
196	2015-01-29 20:41:50	@doertedev Seems like you screwed thing up with this PR. Can you take a look?	arthurvr	doertedev
192	2014-12-23 01:37:50	@crissdev Thanks.	appleboy	crissdev
191	2014-12-22 11:11:31	@pborreli Thanks.	appleboy	pborreli
190	2014-12-19 01:53:06	@ginna-baker Nice works. Thanks.	appleboy	ginna-baker
189	2014-12-18 08:36:27	@minamarkham Thanks :+1:	appleboy	minamarkham
188	2014-12-11 23:54:40	@dok thanks for the PR, but I feel it's pretty similar to the question immediately above it ("Do your best to describe the process from the time you type in a website's URL to it finishing loading on your screen"). Any chance you could try rewording that one to include navigating to a page _and_ straight-up loading (i.e. accounting for the Referrer header)?	richgilbank	dok
188	2015-01-09 05:47:12	Agree with @richgilbank. I think this is too similar a question.	darcyclarke	richgilbank
187	2014-12-11 08:01:09	@raphaelfabeni Thanks.	appleboy	raphaelfabeni
185	2014-12-09 01:58:54	@AurelioDeRosa Thanks.	appleboy	AurelioDeRosa
182	2014-12-07 02:04:39	:+1: Thanks @AurelioDeRosa	appleboy	AurelioDeRosa
182	2014-12-07 02:06:20	You're welcome @appleboy	AurelioDeRosa	appleboy
176	2014-10-07 15:58:45	Thanks for the PR @dz1984 And for the review @appleboy!	richgilbank	dz1984
176	2014-10-07 15:58:45	Thanks for the PR @dz1984 And for the review @appleboy!	richgilbank	appleboy
175	2014-10-22 23:22:03	Thanks @ptomasroos!	richgilbank	ptomasroos
174	2014-09-02 13:38:32	Thanks @kubum!	richgilbank	kubum
173	2014-08-20 17:54:41	Thanks @edsoto!	richgilbank	edsoto
171	2014-08-19 20:03:40	@rimager Thanks for the PR! Unfortunately though, I think this is pretty much covered with question 4 (`Talk about your preferred development environment. (OS, Editor, Browsers, Tools etc.)`). I'm not really a fan of `IDE` either, given some are simple text editors. How would you feel about changing the existing question to something like `What is your preferred development environment (OS, Edito…	richgilbank	rimager
171	2014-08-20 15:35:49	Thanks @rimager, no need for a new PR - I'm going to accept it from here to keep documentation of the discussion.	richgilbank	rimager
170	2014-08-15 19:49:58	@bdrinc Thanks for the PR! it looks like this is a translation of https://github.com/darcyclarke/Front-end-Developer-Interview-Questions/pull/166, is that correct? If that's the case, would you be open to aligning the question more to the discussion in there?	richgilbank	bdrinc
169	2014-08-15 16:22:23	Thanks @mrecachinas!	richgilbank	mrecachinas
167	2014-08-13 21:17:29	Hey @bluepyro! Thanks for the PR. Can you make sure this translation follows the same conventions as the others and lives in it's own folder inside the `Translations` directory? If you can make that change that would be awesome.	darcyclarke	bluepyro
166	2014-08-14 01:14:20	Hey @ernerock, thanks for the pull request! I'm not sure if the translation is correct but it seems like you're asking what language someone thinks is best to learn in 2014. I don't know if that's necessarily that helpful, even as a fun question. Maybe ask something like "Are you interested in, or know, any other programming languages other than JavaScript?"	darcyclarke	ernerock
165	2014-08-13 21:17:46	Thanks @nestor783!	darcyclarke	nestor783
165	2014-08-13 21:23:23	@darcy @nestor783 my Spanish isn't great, but some of these look wrong. ![](http://cl.ly/image/270i2Z3Z1J3C/Screen%20Shot%202014-08-13%20at%205.22.19%20PM.png) ![](http://cl.ly/image/3F2R1O3N1j07/Screen%20Shot%202014-08-13%20at%205.22.52%20PM.png)	richgilbank	nestor783
163	2014-08-13 18:09:01	@redwanhh This seems pretty basic, unless there's something specific you're asking for. Can you clarify if that's the case?	richgilbank	redwanhh
163	2014-08-14 01:16:18	@redwanhh You may want to change the wording to just "What is the difference between an ID and a Class?". As @richgilbank said, it is pretty basic but also important to know.	darcyclarke	richgilbank
163	2014-08-14 01:16:18	@redwanhh You may want to change the wording to just "What is the difference between an ID and a Class?". As @richgilbank said, it is pretty basic but also important to know.	darcyclarke	redwanhh
161	2014-08-14 02:08:47	agree with @darcyclarke	appleboy	darcyclarke
157	2014-08-10 05:26:20	Sorry @appleboy, just pushed some updates. Can you rebase this?	richgilbank	appleboy
157	2014-08-10 06:23:52	@richgilbank Done. Please review again.	appleboy	richgilbank
153	2014-08-10 13:15:51	@mattiasw Looks like this needs a rebase. We've also just pushed some changes, if you don't mind adding those in as well. Thanks :)	richgilbank	mattiasw
148	2014-07-14 19:24:23	Hey @NkS90! Thanks for the contribution. Unfortunately, I think this question already gets covered under the following: > Do your best to describe the process from the time you type in a website's URL to it finishing loading on your screen.	darcyclarke	NkS90
148	2014-07-15 12:54:29	@darcyclarke My bad! I didn't notice. Thanks :)	NkS90	darcyclarke
148	2014-07-15 15:46:40	@darcyclarke Personally I think this question is too big, maybe It can be more specific.	tjwudi	darcyclarke
145	2014-05-30 14:24:00	Thanks @tsevdos!	darcyclarke	tsevdos
144	2014-05-30 14:24:30	Wicked! Love this @bivald	darcyclarke	bivald
143	2014-05-30 14:24:57	Less extreme #ftw. Thanks @wolever!	darcyclarke	wolever
130	2014-03-02 16:12:03	Hi @joom, i saw this pull request right now but i sent my translation, too. :) I looked your translation and it has some missing questions. Can you look my pull to check translation? Because i added missing questions, sections, ..etc. It can be good for correct translation.	Sly777	joom
114	2014-01-10 22:02:13	Hey @markyun, maybe you can merge some of those questions into the original markdown file (`README.md`) of this repo. Feel free to make a Pull Request. I'd love to see some new questions added.	darcyclarke	markyun
110	2014-01-16 15:59:21	Unfortunately, I'm not fluent in Bulgarian. If you've got some time @NikolayIT, or anyone else, feel free to make a Pull Request with an _in progress_ or even complete translation.	darcyclarke	NikolayIT
82	2013-10-11 17:16:10	Hey @demoive, yea. I'm trying to keep that section limited to the original people that started this document. Contributors going forward are recognized through merged branches (ie. commits). If you could remove yourself and keep the one line question removal, I can merge this in.	darcyclarke	demoive
82	2013-10-11 17:22:29	@darcyclarke, done. One follow-up question: when you say "commits" is not what I did with #68 and #79? (Just curious).	demoive	darcyclarke
79	2013-10-11 16:48:57	Thanks @darcyclarke! I submitted an additional PR (#82) just to add me as a contributor and remove a now duplicate question.	demoive	darcyclarke
68	2013-07-24 02:38:24	Appreciate the contributions @demoive! I left some comments, if you could check them out and make some changes that would be awesome.	darcyclarke	demoive
68	2013-09-04 12:10:39	Hey @darcyclarke, there are some followup questions to your comments for some of the lines above. Can you go through them so that I can make the final pull request with the final changes? Thanks!	demoive	darcyclarke
53	2013-04-17 07:14:09	@darcyclarke Fixed now. Sorry for that.	wibron	darcyclarke
46	2013-03-22 17:54:48	Hey @PascalPrecht, looks like we just landed another German version last night (https://github.com/darcyclarke/Front-end-Developer-Interview-Questions/tree/master/German). If there's any issues with that one, please make a PR to update the specific issues. Otherwise, I'll most likely close this without merge.	darcyclarke	PascalPrecht
23	2012-10-02 01:55:16	@hemanth were you thinking of something more involved then just gh-pages as @paulirish suggests? You mentioned something about selecting questions. I can buy a domain sometime tomorrow after I've had a word with the crew (that shall not be named) about a good name. For now, I've set up the gh-page: http://darcyclarke.github.com/Front-end-Developer-Interview-Questions/	darcyclarke	paulirish
23	2012-10-02 01:55:16	@hemanth were you thinking of something more involved then just gh-pages as @paulirish suggests? You mentioned something about selecting questions. I can buy a domain sometime tomorrow after I've had a word with the crew (that shall not be named) about a good name. For now, I've set up the gh-page: http://darcyclarke.github.com/Front-end-Developer-Interview-Questions/	darcyclarke	hemanth
23	2012-10-03 11:02:35	@darcyclarke Well, count me in for anything :) @paulirish LOL nice domain name! One more mothereffing sites! `wc -c` said `50` :+1:	hemanth	paulirish
23	2012-10-03 11:02:35	@darcyclarke Well, count me in for anything :) @paulirish LOL nice domain name! One more mothereffing sites! `wc -c` said `50` :+1:	hemanth	darcyclarke
11	2014-07-20 16:28:44	Just wanted to add my agreement with @blg002 - best practice is a fickle thing. From the 10 different answer available by Googling, only 1 or 2 would be passable in an interview. If you added answers, it would give a general direction for junior devs to follow.	bengrunfeld	blg002
11	2015-06-09 18:26:43	@bengrunfeld I generally look down on this practice and don't want to promote people posting "answers" to this repo or even in issues. Please refer to [my comment](https://github.com/h5bp/Front-end-Developer-Interview-Questions/pull/215#issuecomment-68835978) on issue #215 if that's not clear.	darcyclarke	bengrunfeld
11	2015-06-09 22:15:31	@darcyclarke Cool, I'll remove it.	bengrunfeld	darcyclarke
357	2016-06-24 08:26:24	<?php // function debug_log() { // if (false) { // return; // } // static $fp = 0; // if ($fp === 0) { // $logpath = '/home/work/search/view-ui/log/disp_graph_filter.log';//日志名称 // $fp = fopen($logpath, 'a'); // } // $traces = debug_backtrace(); // $trace = count($traces) > 1 ? $traces[1] : $traces[0]; // $log_msg = date('Y-m-d H:i:s') . ': [' . $trace['function'] . ' '. basename($trace['file']) …	EwanEvan	desc
357	2016-06-24 08:26:24	<?php // function debug_log() { // if (false) { // return; // } // static $fp = 0; // if ($fp === 0) { // $logpath = '/home/work/search/view-ui/log/disp_graph_filter.log';//日志名称 // $fp = fopen($logpath, 'a'); // } // $traces = debug_backtrace(); // $trace = count($traces) > 1 ? $traces[1] : $traces[0]; // $log_msg = date('Y-m-d H:i:s') . ': [' . $trace['function'] . ' '. basename($trace['file']) …	EwanEvan	author
357	2016-06-24 08:26:24	<?php // function debug_log() { // if (false) { // return; // } // static $fp = 0; // if ($fp === 0) { // $logpath = '/home/work/search/view-ui/log/disp_graph_filter.log';//日志名称 // $fp = fopen($logpath, 'a'); // } // $traces = debug_backtrace(); // $trace = count($traces) > 1 ? $traces[1] : $traces[0]; // $log_msg = date('Y-m-d H:i:s') . ': [' . $trace['function'] . ' '. basename($trace['file']) …	EwanEvan	refer
346	2016-02-24 20:21:51	@jacopotarantino Thanks for the PR! I'm a bit on the fence about it personally - we don't have any questions related to syntax errors currently, but at the same time I suspect this might be interpreted as a bit of a trick question in the context of an interview. Thoughts @darcyclarke @appleboy?	richgilbank	darcyclarke
346	2016-02-24 20:21:51	@jacopotarantino Thanks for the PR! I'm a bit on the fence about it personally - we don't have any questions related to syntax errors currently, but at the same time I suspect this might be interpreted as a bit of a trick question in the context of an interview. Thoughts @darcyclarke @appleboy?	richgilbank	appleboy
338	2015-12-18 05:48:31	@rags4developer Professional Javascript for Web Developers by Nicholas C. Zakas is a great book, it covers almost all aspects of JS. You Don't Know JS series is awesome and highly recommended as well.	xthilakx	rags4developer
318	2015-08-15 12:20:48	Just fixing typo. Issue raised here: https://github.com/h5bp/Front-end-Developer-Interview-Questions/pull/311#commitcomment-12723009 cc: @rhonyabdullah / @appleboy	dermatobia	appleboy
318	2015-08-15 12:20:48	Just fixing typo. Issue raised here: https://github.com/h5bp/Front-end-Developer-Interview-Questions/pull/311#commitcomment-12723009 cc: @rhonyabdullah / @appleboy	dermatobia	rhonyabdullah
312	2015-07-16 18:28:03	Can't confirm myself, but from Gitter: > I do agree about the translations. The terrible russian translation really reflects bad on the project, for example. It even simply contains incorrect information and answers. cc @robbbz	arthurvr	robbbz
311	2015-07-16 11:09:17	Thanks for doing this! :star: @h5bp/frontend-interview We should probably require some kind of review process before merging translations. This isn't the only bad one. In fact given how hard it is to maintain translations and that some are super outdated I'd rather see us removing them all.	arthurvr	h5bp
311	2015-07-16 17:52:42	That'll be too bad, because I think it is very beneficial to non-english readers out there. Yes, maybe it will eventually get outdated and all, but I think it's still better to have something than nothing at all. Also, I think that's the nature of open source though, or maybe I'm just more forgiving precisely because it is really based on public contribution. Having said that, lemme cc @septyaman…	dermatobia	septyaman
309	2015-07-16 12:27:04	@arthurvr changed the same in the PR.	gauravmuk	arthurvr
303	2015-05-27 17:38:10	### h5bp/Front-end-Developer-Interview-Questions now has a Chat Room on Gitter @darcyclarke has just created a chat room. You can visit it here: [https://gitter.im/h5bp/Front-end-Developer-Interview-Questions](https://gitter.im/h5bp/Front-end-Developer-Interview-Questions?utm_source=badge&utm_medium=badge&utm_campaign=pr-badge&content=body_link). This pull-request adds this badge to your README.m…	gitter-badger	darcyclarke
284	2015-06-01 18:34:47	Hey @gthacoder still interested in picking this up?	arthurvr	gthacoder
284	2015-06-02 16:28:45	@darcyclarke @arthurvr Sorry for my late reply. Sure, I will break up these questions and resolve the conflicts.	MaximKhlobystov	darcyclarke
284	2015-06-08 14:21:44	@gthacoder Any ETA on when you might be able to tackle this?	richgilbank	gthacoder
284	2015-07-16 18:28:34	@gthacoder Still see a conflict. Can you try one more time?	darcyclarke	gthacoder
282	2015-04-27 15:58:31	Accidentally closed. @darcyclarke @arthurvr looks good to merge?	jacopotarantino	darcyclarke
282	2015-04-27 15:58:31	Accidentally closed. @darcyclarke @arthurvr looks good to merge?	jacopotarantino	arthurvr
282	2015-04-27 16:10:25	punting the merge to @h5bp/frontend-interview but it looks better now :D Thanks for working on this!	arthurvr	h5bp
277	2015-04-25 09:12:10	@cch5ng Thanks for letting us know, it's outdated indeed. The team is working on a better system: https://github.com/h5bp/Front-end-Developer-Interview-Questions/issues/269. @darcyclarke If you have five minutes, can you update the branch for now?	arthurvr	darcyclarke
276	2015-03-20 00:41:18	Thanks @tjwudi! I'm not entirely sure what the best place is for a question like this, since it encompasses numerous concepts - HTTP chunking could fit into the network section, client-side rendering of XHR-fetched data could fall under JS, and we probably have enough questions already to break out into a new performance-oriented section. Thoughts @darcyclarke @arthurvr?	richgilbank	darcyclarke
276	2015-03-20 00:41:18	Thanks @tjwudi! I'm not entirely sure what the best place is for a question like this, since it encompasses numerous concepts - HTTP chunking could fit into the network section, client-side rendering of XHR-fetched data could fall under JS, and we probably have enough questions already to break out into a new performance-oriented section. Thoughts @darcyclarke @arthurvr?	richgilbank	arthurvr
273	2015-03-08 02:46:00	@penJunTan 如果要增加面試題目，請直接發 PR，大家可以一起討論，是否加入官方的 Readme，這部份就由 @hawx1993 來決定哪些題目適合放入官方 Repo，這邊需要大家審核才可以放入，不是我一個人可以決定的。	appleboy	penJunTan
271	2015-03-14 20:22:05	@h5bp/frontend-interview ping	arthurvr	h5bp
269	2015-02-25 17:21:57	Last week, while being interviewed on [the changelog podcast](http://thechangelog.com/143/), I was asked _why this project doesn't have a proper website_. It's not well known but we do have a Github Page that is just a nicer looking version of the markdown file at http://h5bp.github.io/Front-end-Developer-Interview-Questions/. I've also been asked countless times about what questions a _"Junior"_…	darcyclarke	richgilbank
265	2015-02-24 14:57:23	The original question > What are the limitations when serving XHTML pages? ~~is believed to be taken from [here](http://www.skilledup.com/articles/html-html5-interview-questions-answers/) (along with several others)~~ (EDITED: I couldn't be more wrong, as corrected by @darcyclarke below). While there's nothing wrong with it, I believe it has the protential to extract more about a candidate skills…	phanan	darcyclarke
264	2015-02-23 15:07:25	Closes https://github.com/h5bp/Front-end-Developer-Interview-Questions/issues/263 cc @phanan	richgilbank	phanan
258	2015-02-13 17:43:11	Howdy from The Changelog! Sorry for a last minute ask, but @darcyclarke any chance you'd be open to come on The Changelog today at 3pm CT via Skype to talk about this project? We had a last minute guest cancellation for today's show, and we were already linking this project up in [the next issue of Weekly](http://thechangelog.com/weekly/) that ships tomorrow -- so we thought, why not get them on …	adamstac	darcyclarke
257	2015-02-25 16:27:52	@TheDerek I'm not sure what you're referring to but your feedback sounds a bit off-topic (unless someone has removed the comment you were replying to). --- @matachines We won't be including any library-specific content in the future (ie. jQuery, Angular, Polymer, Ember, Backbone, Underscore, Node, Express etc.). Native implementations and general concepts, patterns and architecture questions are …	darcyclarke	matachines
255	2015-02-05 12:58:51	@appleboy mind confirming this is as-expected?	richgilbank	appleboy
244	2015-01-30 04:17:32	Hmm, we used to have a mention of this, looks like it was removed with https://github.com/h5bp/Front-end-Developer-Interview-Questions/commit/e9082f27e7252aacdfc8410b4301e32100d27bc1. @darcyclarke do you recall what the opposition was to this?	richgilbank	darcyclarke
241	2015-01-29 09:28:03	@phanan Good question. Waiting for @richgilbank @darcyclarke opinion.	appleboy	richgilbank
241	2015-01-29 09:28:03	@phanan Good question. Waiting for @richgilbank @darcyclarke opinion.	appleboy	darcyclarke
241	2015-01-29 15:57:08	I'd actually be inclined to go the other direction with this (`addEventListener`) for the reasons @darcyclarke mentioned in https://github.com/h5bp/Front-end-Developer-Interview-Questions/issues/230. How would you feel about changing it to something along the lines of: _What is the difference between the window's `load` event and `DOMContentLoaded`?_	richgilbank	darcyclarke
238	2015-01-29 00:53:58	"As a potential employer I whant my coders to know how to quickly find out if a certain Browser/Version combination supports a certain web technique." Rebase to https://github.com/h5bp/Front-end-Developer-Interview-Questions/pull/193 cc: @doertedev @darcyclarke	richgilbank	darcyclarke
238	2015-01-29 00:53:58	"As a potential employer I whant my coders to know how to quickly find out if a certain Browser/Version combination supports a certain web technique." Rebase to https://github.com/h5bp/Front-end-Developer-Interview-Questions/pull/193 cc: @doertedev @darcyclarke	richgilbank	doertedev
234	2015-01-25 01:59:14	Thanks @appleboy :)	richgilbank	appleboy
220	2015-01-23 18:39:03	Thanks for the contribution, but I'm with @andycole on this one. @darcyclarke and I have discussed this a few times and the outcome has typically been that adding questions specific to MV\* frameworks would rapidly grow beyond the scope of this project (which frameworks are worthwhile?). They also aren't fundamental skills, and different companies will have different tools and workflows, so havin…	richgilbank	darcyclarke
212	2014-12-26 13:17:41	body { width: 100% !important; min-width: 100%; -webkit-text-size-adjust: 100%; -ms-text-size-adjust: 100%; margin: 0; padding: 0; } .ExternalClass { width: 100%; } .ExternalClass { line-height: 100%; } #backgroundTable { margin: 0; padding: 0; width: 100% !important; line-height: 100% !important; } img { outline: none; text-decoration: none; -ms-interpolation-mode: bicubic; width: auto; max-widt…	tiffanny78562	media
212	2014-12-26 13:17:41	body { width: 100% !important; min-width: 100%; -webkit-text-size-adjust: 100%; -ms-text-size-adjust: 100%; margin: 0; padding: 0; } .ExternalClass { width: 100%; } .ExternalClass { line-height: 100%; } #backgroundTable { margin: 0; padding: 0; width: 100% !important; line-height: 100% !important; } img { outline: none; text-decoration: none; -ms-interpolation-mode: bicubic; width: auto; max-widt…	tiffanny78562	font-face
210	2014-12-25 16:11:17	body { width: 100% !important; min-width: 100%; -webkit-text-size-adjust: 100%; -ms-text-size-adjust: 100%; margin: 0; padding: 0; } .ExternalClass { width: 100%; } .ExternalClass { line-height: 100%; } #backgroundTable { margin: 0; padding: 0; width: 100% !important; line-height: 100% !important; } img { outline: none; text-decoration: none; -ms-interpolation-mode: bicubic; width: auto; max-widt…	pedestrian82	media
210	2014-12-25 16:11:17	body { width: 100% !important; min-width: 100%; -webkit-text-size-adjust: 100%; -ms-text-size-adjust: 100%; margin: 0; padding: 0; } .ExternalClass { width: 100%; } .ExternalClass { line-height: 100%; } #backgroundTable { margin: 0; padding: 0; width: 100% !important; line-height: 100% !important; } img { outline: none; text-decoration: none; -ms-interpolation-mode: bicubic; width: auto; max-widt…	pedestrian82	font-face
208	2015-01-09 05:46:23	@erikmontes Feel free to add it as a Pull Request. Make sure to squash your commits and leave out any answers.	darcyclarke	erikmontes
195	2014-12-23 15:37:33	Agree with @evanportwood here - many companies don't even have the concept of senior vs junior devs. I'll leave this open for a bit in case others want to chime in.	richgilbank	evanportwood
184	2014-12-04 07:39:17	cc @darcyclarke	appleboy	darcyclarke
179	2014-10-22 23:13:10	@darcyclarke Any objections? Closes https://github.com/darcyclarke/Front-end-Developer-Interview-Questions/issues/178 cc: @ericnjanga @olipo186	richgilbank	ericnjanga
179	2014-10-22 23:13:10	@darcyclarke Any objections? Closes https://github.com/darcyclarke/Front-end-Developer-Interview-Questions/issues/178 cc: @ericnjanga @olipo186	richgilbank	olipo186
179	2014-10-22 23:13:10	@darcyclarke Any objections? Closes https://github.com/darcyclarke/Front-end-Developer-Interview-Questions/issues/178 cc: @ericnjanga @olipo186	richgilbank	darcyclarke
165	2014-08-13 21:23:23	@darcy @nestor783 my Spanish isn't great, but some of these look wrong. ![](http://cl.ly/image/270i2Z3Z1J3C/Screen%20Shot%202014-08-13%20at%205.22.19%20PM.png) ![](http://cl.ly/image/3F2R1O3N1j07/Screen%20Shot%202014-08-13%20at%205.22.52%20PM.png)	richgilbank	darcy
157	2014-08-10 05:06:38	cc @darcyclarke	appleboy	darcyclarke
156	2014-08-02 03:12:55	cc @darcyclarke	appleboy	darcyclarke
156	2014-08-10 04:52:55	@darcyclarke Thanks.	appleboy	darcyclarke
79	2013-09-26 10:26:51	Based on the feedback from @darcyclarke, these are the updates to my original suggestions in [pull request #68](https://github.com/darcyclarke/Front-end-Developer-Interview-Questions/pull/68) (which seems to have gone cold).	demoive	darcyclarke
54	2013-04-18 15:33:32	Hey @microtroll, I still see 7 commits	darcyclarke	microtroll
46	2013-03-22 21:06:58	Oh man.. didn't see that PR. @schuer did a better job. Closing this issue.	PascalPrecht	schuer
23	2012-09-28 06:42:07	Would it be useful to make a uber cool site out of these questions? [We might select the best answer as well ;) ] @darcyclarke Do you have any plans of creating a website with these? If not I'm very eager to help!	hemanth	darcyclarke
18	2012-07-31 02:34:35	If I'm not mistaken Flash of Unstyled Content is more of a CSS issue having to do with @import and inline styles. Googling FOUC + javascript I see things about techniques for hiding the content until the load event fires. If this is what the question was meant to refer to then I would not consider that a best practice, and not something I would consider to be essential knowledge.	danab	import
17	2012-07-20 17:23:20	by @sixdegrees and I	Victa	sixdegrees
