# Supplementary material for: Status, identity, and language: A study of issue discussions in GitHub
Source: PLoS One. 2019 Jun 14;14(6):e0215059. doi: 10.1371/journal.pone.0215059 (PMC6568400; doi:10.1371/journal.pone.0215059)
Supplement: S2 Data — (ZIP) [file pone.0215059.s003.zip › sample_46_projs_issues/jquery_jquery-mobile/issue_comments_REPLACECODE.csv]

issue_num	datetime	body	login	close_date
8564	2017-03-07 10:22:28	Test page with 2 checkboxes: http://jsbin.com/wejiliwose/edit?html,output (a) This occurs on mobile. After tapping on the middle of the 1st checkbox (where the label element is), immediately tap on the edge of the 2nd checkbox (outside the label element and near or outside the edge of the widget. This is a small area so might take some tries to get it right. Try somewhere in the middle-bottom). N…	owq
8563	2017-03-06 14:35:20	I'm sorry to bother you but I think I might have discovered a problem with jquery mobile... I'm trying to reproduce what you show on your examples, please view image **https://forum.jquery.com/viewFile.do?fileId=14737000007177331&forumGroupId=14737000000003003&portalzaid=-1** but instead I get a huge textbox with a lot of padding... here's the running example https://jsfiddle.net/2qot9tfk/ Some f…	sipi41
8563	2017-03-11 03:17:17	Try this: .controlgroup-textinput { border-width: 1px !important; padding: .25em 0 !important; border-bottom-style: solid !important; -moz-box-shadow: none !important; -webkit-box-shadow: none !important; box-shadow: none !important; } .controlgroup-textinput input { text-align: right !important; font-weight: 700 !important; } fiddle: https://jsfiddle.net/kL1m98kw/	deblocker
8562	2017-03-01 07:43:13	Hi, as far as I know, this issue occurs only on Huawei phones for popups with textareas or text inputs (for brevity, lets call them inputs). When a user tries to write something into the form, the popup closes, then reopens. I suspect this is caused by jquery-mobile trying to re-position the popup in respective to the keyboard. This occurs for any popup code, even the demonstrations on [http://de…	LacikIgor
8562	2017-03-01 13:00:05	So I managed to fix the behavior for huawei phones by directly manipulating the jquery-mobile library code - if I find a way to only target huawei phones I can contibute this to the jquery-mobile code <S_CODE_TOKEN>	LacikIgor
8561	2017-02-25 15:50:20	A mobile optimized spinner component would be great to enhance usability.	djmj	2017-03-02 20:01:28
8561	2017-02-25 16:20:55	Its coming we will be working to incorporate the jQuery ui one along with the other ui widgets. 1.5 include from UI button, controlgroup, checkboxradio, tabs, and accordion.	arschmitz	2017-03-02 20:01:28
8561	2017-02-25 16:25:27	That sounds good. If available i will try to write a component for PrimeFaces mobile based on it.	djmj	2017-03-02 20:01:28
8561	2017-03-02 20:01:28	Closing this for now.	apsdehal	2017-03-02 20:01:28
8560	2017-02-15 14:07:33		IanCaz	2017-02-15 23:19:25
8559	2017-02-11 20:28:44	Hello everyone. If I want to test my code on jQuery Mobile 1.5 (I know it's in alpha still), How do theme roll my app theme for usage on an alpha? Is there some sort of Beta Theme roller I can use?	microchipmatt
8558	2017-02-11 04:45:29	Using the above criteria, a) multiple value select widget b) using data-native-menu: false on iPhone 5s, and SE, (screen px < 320px) the select list renders, however upon selecting new options, and closing the rendered select menu, the page fails. I am using phonegap, if that matters. jquery.mobile.1.4.5.min.js I think this needs to be looked into. Thanks, GS	gs9999
8558	2017-02-13 14:12:22	This happens when the list of the select menu is larger than the screen height. In this scenario the default handling of jq mobile is to open the select menu as a dialog and this is essentially a new page. So if you have placed your select menu initialization and population code inside pagebeforeshow, when you select your value in the dialog, then pagebeforeshow is triggered again, re initializin…	DropkickSteve
8557	2017-02-10 14:50:33	#### Issue description The `taphold` event is not raised in firefox on touch screen devices. #### Test page I use this [jsFiddle exemple](https://jsfiddle.net/on5yfr6j/1/) to reproduce the issue. #### Steps to reproduce 1. Go to the test page with firefox 2. Maintain tap on the square Expected result : square color change if taphold event is raised #### Actual outcome The `taphold` event is not r…	yoann-br
8556	2017-02-08 06:20:06	Where do I file security vulnerabilities? I emailed security@jquery.com but didn't get any response.	sirdarckcat	2017-02-08 21:30:21
8556	2017-02-08 21:30:21	Thanks for the response.	sirdarckcat	2017-02-08 21:30:21
8555	2017-02-06 12:36:38	Hello, I wanted to know if it is possible to refresh a popup, I have the following script in my js, the refresh works for one list, but not for popup. It even asignes the necessary clases, but popup ends lossing assigned tags. <S_CODE_TOKEN>	joycon
8555	2017-03-16 14:34:30	I guess this isn't a JQM issue, if you post your question on jQuery Forum or StackOverflow, you will receive an answer for sure.	deblocker
8554	2017-02-06 08:36:32	Trying to set popup position fails: if (e.type == "popupbeforeposition") { ui.x = 100; ui.y = 100; } Resizing the window causes popup change from positionTo=origin to positionTo=window Test: http://plnkr.co/edit/u6sBvBXQ0NaEqrUkZLod?p=preview	deblocker
8553	2017-01-30 04:04:02	<b>Issue description</b> You can try to recreate my issue on my blog [echmondproject.com](http://echmondprojects.com). So far the issue seems to be limited to just firefox browser mobile browser on android. When you load a url, for example [echmondprojects.com/projects](http://echmondprojects.com/projects) it renders properly but after about 2 to 3 seconds the main content section turns blank “wh…	euecheruo	2017-01-31 14:17:34
8553	2017-01-31 03:56:23	You can close this please, it was a CSS issue, apparently firefox mobile browser doesn't like overflow-x: hidden placed in the HTML and BODY element selectors in combination with z-index and position: relative placed on the affected element. It produces the unwanted affect I described earlier where it allows the DOM is display the section for just 2 secs then goes blank “white”. As far as I can t…	euecheruo	2017-01-31 14:17:34
8552	2017-01-25 10:26:02	would you please update the npm package, latest is : 1.4.1	arabsight
8552	2017-02-23 05:52:06	no joke... I'm beginning to wonder if this repo is maintained at all anymore	clp3777
8551	2017-01-25 08:07:55	[demo](http://output.jsbin.com/xucodi)	coordinate
8550	2017-01-25 07:47:37	Can not center 'Controlgroup' with 1.5.0-alpha.1 by add 'align="center"' to content [demo](http://output.jsbin.com/somoyac) <a class="jsbin-embed" href="http://jsbin.com/somoyac/1/embed?html">JS Bin on jsbin.com</a><script src="http://static.jsbin.com/js/embed.min.js?3.40.3"></script>	coordinate	2017-03-02 20:00:58
8550	2017-03-02 20:00:58	`align="center"` is not valid html anymore. You specifically need to set styles to the elements.	apsdehal	2017-03-02 20:00:58
8550	2017-03-02 20:09:42	@coordinate despite this not being valid it is actually working as intended. Controlgroups are display block by default and therefor 100% width if you would like to center using the align attribute you cant use block elements and will need to set the controlgroup to be `inline-block`	arschmitz	2017-03-02 20:00:58
8549	2017-01-13 03:42:14	I cannot seem to be able to get JQuery mobile 1.4.5 to honor having two or more pages in one document. The following HTML works fine with a JQuery Mobile 1.4.2 demo. Initial page load shows only the page one DIV and clicking the link for page two loads the page two DIV. But in the current JQuery Mobile 1.4.5, both pages show up in the initial browser load and navigation does not work. I cannot ho…	pkosenko	2017-01-13 04:25:50
8549	2017-01-13 04:25:50	Never mind. After ripping out a lot of things in the header, I noticed that the closing &lt;/script&gt; tag for JQuery Mobile was missing the back slash and hence was wiping out what I thought was the loading of the jq mobile script. Please close the case. Note that the final script tag was missing the back slash: &lt;script src="./js/jquery.mobile-1.4.5/jquery.mobile-1.4.5.js"&gt;&lt;script&gt;	pkosenko	2017-01-13 04:25:50
8548	2017-01-09 16:34:04	jQuery v.2.1.4 jQuery Mobile v.1.4.5 When I click long time, the _taphold_ event is emitted. But if I try to reduce the duration on top hold with an iPhone 6 device, I can have a contextual menu of the browser but _taphold_ event of jQuery Mobile is not emitted. Could you help me to fixed this problem ? Thanks.	yannperceval	2017-01-09 17:02:13
8548	2017-01-09 16:48:09	I can reproduce this issue on Android 6.0.1 (Chrome).	yannperceval	2017-01-09 17:02:13
8548	2017-01-09 17:02:13	Sorry, I update this configuration to fixed my problem : <S_CODE_TOKEN>` Thanks	yannperceval	2017-01-09 17:02:13
8547	2017-01-05 19:27:06	It's possible that `hashToSelector` is called with a string that contains characters that are already slash-escaped, e.g. `a\'b\'c`. In this case, it incorrectly double encodes the character, leading to the slash being escaped and the character not being escaped. Thus, when the value is passed as a jQuery selector, it blows up with an error like the following: <S_CODE_TOKEN>` Test page to reprodu…	dpolivy
8547	2017-01-06 17:46:14	To add to this, it also doesn't handle parameters with double slashes `\\` if they are next to an escaped character, e.g. `\\'`. Is there a reason that `\` is not in the list of escaped characters for this method? I think it should also be added to both of my regexps above.	dpolivy
8546	2016-12-26 14:28:52	I am guessing that jQuery Mobile is dead. I don't see any updates on it from the meeting notes standpoint. It has been 6 months since the meeting notes were updated. The last major update was 3 years ago. I've got a web product that uses it in certain situations. It gets used for some form element styling and that's about it. Every year at this time, I look to make sure that all of my frameworks …	wallym
8546	2017-01-02 13:42:06	A status update would indeed be most welcome, also it would be interesting to know how JQuery Mobile's status as a JS Foundation project will affect future development.	xilaworp
8546	2017-01-03 00:10:39	Yep, getting bit worried myself. Some update about 1.5 from someone would be much appreciated. Been using jqm since the beginning, don't really wanna learn/port to a new framework, happy with jqm, bugs and all, but not many since 1.4.5. A few, but workarounds are easy. I'm most concerned with jQuery 3.1 compatibility.	JimHapenney
8546	2017-01-03 02:17:35	I'm concerned about this myself too. It looks like the jQuery Mobile team last had a meeting on September 29th, 2016: https://docs.google.com/spreadsheets/d/11-mngR57h54cIOjGDE2Z6LjaiyRgDwlcvKUzZn2Fw6M/edit#gid=2121311965 There isn't anything in the meeting notes suggesting that jQuery Mobile is being abandoned, but there certainly hasn't been any recent activity in the repo. Could @arschmitz or …	ElliotNB
8546	2017-01-05 02:00:22	I second this. Would be nice to get info on JQM's status.	primet21
8546	2017-01-05 02:02:38	Sorry I did not see this sooner i was unavailable for the holidays and just catching up on emails. jQuery Mobile is not dead at all. There have been many ups and downs in the team recently that have lead to unexpected delays in the release of 1.5 however the alpha is complete and has been tagged earlier this week There will be an official announcement tomorrow again i apologize in the delay in re…	arschmitz
8546	2017-01-08 16:26:03	good news... "write less, do more" , we need this framework alive.	vincedan
8546	2017-01-08 16:47:01	Just small update sorry we didn't get the official announcement out we had a minor infrastructure issue and didn't want to announce until it was fixed the release is available on the cdn and the new demos are available until then though. http://code.jquery.com/mobile/ http://demos.jquerymobile.com/1.5.0-alpha.1/	arschmitz
8546	2017-01-08 16:55:57	The demos look great arschmitz! One concern though, appears you're loading jQuery 1.11 for the demos. Will jQM 1.5 be jQuery 3.1 compatible?	JimHapenney
8546	2017-01-08 16:56:37	@JimHapenney Yes it is fully compatible with jQuery 3.x	arschmitz
8546	2017-01-08 21:04:05	I'm very glad to see these updates! The jQuery Mobile framework is a very important part of our development stack. While other mobile frameworks often impose their own strict rules and convention, JQM is wonderfully flexible and versatile. +1 to @vincedan "we need this framework alive".	ElliotNB
8546	2017-01-11 11:15:58	Excellent News Alex. That's great news!!!	CharLiPPS
8546	2017-01-11 11:50:35	Backward-compatibility & bugfixes are more worth than a new release every three months.	deblocker
8546	2017-01-11 12:50:22	@deblocker we fixed several hundred issues during the 1.5 development cycle reducing the issue count to its lowest point since before 1.0	arschmitz
8546	2017-01-22 21:38:01	I am very happy, that you are working on version 1.5! But I tried to replace 1.4.5 in my project with master today, and reverted after a while. Too many things broke. I hope backwards compatibility will worked on some more? For example the icon-class names and data-attributes, the header-data-attributes. And I found a bug in the demos, which appeared in my project too: http://view.jquerymobile.co…	cyberbeat
8546	2017-02-07 13:43:38	Please can you post in your blog what are the dates estimate to delivery maybe a RC and RTM , so we can help start test with our project and report any thing we found. Thanks for your work and continue as this. Congratulations for the effort you is doing.	fgarzonhz
8546	2017-02-14 05:02:57	I second what @fgarzonhz has said. The jQuery Mobile project needs some kind of blog update or announcement . Otherwise people will continue to assume that jQuery Mobile is dead or very close to it. We love jQuery Mobile and want to see it continue to thrive! Thank you all for your efforts! @arschmitz @jaspermdegroot	ElliotNB
8546	2017-02-16 19:25:04	Hey folks. I'm not @arschmitz or @jaspermdegroot (obviously) but I'm a member of the team. We have done a ton of work over the last year or so for 1.5. Lately with everyone's day jobs it has been hard to even coordinate a weekly meeting to update everyone on the status of the project so we know how to move forward with the release. This happens with a volunteer workforce that is distributed aroun…	cgack
8546	2017-02-24 20:38:36	If the release is nearly there, that is good news, but someone as jQuery needs to start to do some communication fast to see if this patient can be revived.	vankampenp
8546	2017-02-24 20:40:09	Sorry we are working through some technical issues cause our website not to update as soon as its resolved you will see updates on the various JQM websites	arschmitz
8546	2017-02-24 21:08:37	sorry, but this looks like a mess. i appreciate the intricacies of development - but this really is embarrassing to witness	SuhniCalifornia
8546	2017-02-24 22:47:31	arschmitz I am looking forward to the announcement	vankampenp
8546	2017-02-25 02:14:27	We got the main website fixed this afternoon and you can now see the live changelog http://jquerymobile.com/changelog/1.5.0-alpha1/ the api is next once that is done the blog will follow	arschmitz
8546	2017-02-25 08:18:57	A long list, should it not also say jQuery 3.X compatibility?	vankampenp
8546	2017-02-25 13:16:14	@vankampenp Yes we will add that the changelog is generated from commits and there was no specific commit for that so it was missed thank you	arschmitz
8546	2017-03-03 10:46:27	@SuhniCalifornia jq mobile is an open source framework, developed by people who have other professional business to do. If you are ungrateful or dissatisfied you can choose to stay away from the community	DropkickSteve
8546	2017-03-16 09:22:36	We still working on a new version for our page with jqm an we hope for the next version	windsurfmarkt
8546	2017-03-27 17:50:23	How are things coming along @arschmitz ?	ElliotNB
8546	2017-03-27 19:02:41	@DropkickSteve re: jq mobile is an open source framework, developed by people who have other professional business to do. If you are ungrateful or dissatisfied you can choose to stay away from the community i stand by my comment & honest expression regarding the progress of this project best of luck & maybe another team will come to the rescue sometimes it is wise to admit when you are in over yo…	SuhniCalifornia
8546	2017-03-27 19:33:40	We hope to have the api fixed and up this week ( we thought last week but there was some debate on best way to document the version of UI we are using ) as soon as that is live we will publish the blog post. After that we will give it a few week for people to test and report issues before releasing the beta and hopefully final soon there after anyone wanting can use it now though by checking out …	arschmitz
8545	2016-12-24 08:56:01	I get error as soon as i tap on button `Handling of 'touchmove' input event was delayed for 1482569436684 ms` <S_CODE_TOKEN> The code <S_CODE_TOKEN>	harpreetsb
8545	2016-12-24 08:58:12	another error 'Handling of 'touchmove' input event was delayed for 1482569779894' while to swipe, but swipe works	harpreetsb
8544	2016-12-20 15:13:02	... with jquery 3.1.1. Whereas 1.4.5 with jquery 2.2.4 shows them on one line as expected. My code is uploaded here: https://github.com/geki-yaba/FritzBoxPHP/tree/master/www jquery includes start at (switch to jquery 3 and custom jquery mobile git package to see the difference): https://github.com/geki-yaba/FritzBoxPHP/blob/master/www/index.php#L34 You may add any fieldcontain flipswitch example …	geki-yaba
8544	2016-12-20 15:32:18	Here is a reduced testcase: http://geki.selfhost.eu/hacks/flipswitch.html	geki-yaba
8544	2016-12-21 20:18:09	Hokay, it looks like the unstable version thinks that I have a narrow display (1366x768), whereas 1.4.5 thinks otherwise. I actually see that dividing line between fields. How may I adjust the property for narrow displays?	geki-yaba
8544	2016-12-21 20:42:37	A ha, the builder forgot about jquery.mobile.forms.fieldcontain.css. Now my prefered variant works, but not all. o well, ...	geki-yaba
8543	2016-12-15 02:51:02	Component: path Fixes #8542	velosipedist
8543	2016-12-15 02:51:03	[![CLA assistant check](https://cla.js.foundation/pull/badge/signed)](https://cla.js.foundation/jquery/jquery-mobile?pullRequest=8543) <br/>All committers have signed the CLA.	jsf-clabot
8542	2016-12-15 02:08:05	If i try to <S_CODE_TOKEN> it works fine. But if i try to <S_CODE_TOKEN> i get to subdir instead. It caused by invalid isPath() check [here](https://github.com/jquery/jquery-mobile/blob/e377564aa121d0439a21bc97f7854ee618c3f72d/js/navigation/path.js#L257). I'm going to send PR in near future if my expectations described above make sense.	velosipedist
8541	2016-11-30 20:42:36	If it is not a viable solution anymore, in other words if you have given up on it then perhaps someone would be kind enough to tell us developers who need to urgently update our apps and sites. It seems very unfair the way this dev team have maintained deadly silence and a clear lack of concern for those out there using the legacy platforms. We can't update jquery to the latest version either. So…	Chez	2016-12-16 06:29:01
8541	2016-12-05 08:13:43	I am also wating for for a new version so bad...	iArnoldo	2016-12-16 06:29:01
8541	2016-12-14 02:01:31	In my application, jQuery Mobile 1.4.5 works with the latest jQuery version (3.1.1) after I installed the JQuery Migrate plugin (jquery-migrate-3.0.0.min.js).	chdh	2016-12-16 06:29:01
8541	2016-12-16 06:23:14	Unfortunately dev team is dead quite. The framework is really good and it will be a pain to re-write using another framework but if this is the case dev team should give an update so we can start the re-work.	caique02	2016-12-16 06:29:01
8541	2016-12-16 06:29:01	1.5-alpha is ready and we are reviewing changelog and docs right now. Here is a PR if you wanna take look: https://github.com/jquery/jquerymobile.com/pull/133 You can use the master anyway, as 1.5 branch has been merged into it.	apsdehal	2016-12-16 06:29:01
8540	2016-11-29 13:40:03	Need a quick, easy, and automated, way to identify inactive users consuming a GHE license but that are not actively connecting to, or using, GHE in any way. Anything that would provide admin the ability discern who truly "needs" the GHE license. It would be nice if admin had the ability to set an acceptable "user inactive X days" as an event marker, after which the system could create notificatio…	MeRandom	2016-11-29 13:51:29
8540	2016-11-29 13:51:29	Opps...Posted to wrong browser tab.	MeRandom	2016-11-29 13:51:29
8539	2016-11-16 16:30:25	I figured out a really weird problem which "only" affects all iPhone Plus in landscape with multiple tabs open. I made a CodePen and you can reproduce it with the Xcode Simulator on macOS. I examined this problem alot and did not find any solution or workaround yet. **Description:** Any fixed elements(e.g. data-position="fixed" and data-role="header") disappear after a page transition. **CodePen:…	MickL
8539	2016-11-16 17:08:03	Seems to be a bug within WebKit. Similiar problem at Bootstrap modal: https://github.com/twbs/bootstrap/issues/18859 Reported WebKit bug: https://bugs.webkit.org/show_bug.cgi?id=153056	MickL
8539	2016-11-17 02:20:51	Consider filing a Radar about the bug at https://bugreport.apple.com and mentioning that it's a duplicate of `<rdar://problem/24191746>`. Apple is said to use Radar duplicate counts as a factor in its prioritization process.	cvrebert
8538	2016-11-15 15:25:12	I have been using jQuery Mobile for a few years now for building apps based on Phonegap Build. Since iOS 10 it seems regular linking to subpages results in "error loading page". What I do is very simpel: index.html => a jQuery call loads the jQuery Mobile list with <a href="item.html?id=1"> Next I have that file (item.html) which is linked to, so the file does exist. What could this be and why di…	vespino
8538	2016-11-15 15:40:07	@vespino can you please make a jsbin of your situation even if it does not reproduce the problem. It makes it easy to put into an app to test	arschmitz
8538	2016-11-15 16:15:14	@arschmitz I don't have an jsbin account. This is my project: ---. It works in the browser, but when exporting is to iOS using Phonegap Build I'm getting the error. I can send you a zip with all the files so you can build	vespino
8538	2016-11-15 16:16:55	you dont need a jsbin account its free and you can sign in with github. I really need to be able to see and work with a simplified example not a full app. Have you tried using cordova to make sure its not a phonegap issue we have seen phonegap specific issues in the past	arschmitz
8538	2016-11-15 16:20:03	@arschmitz I'm using Phonegap Build which is the same as Cordova/Phonegap only easier. I can send you a simplefied example, but you need to convert it to an iOS app using Phonegap Build. Can/will you do that?	vespino
8538	2016-11-15 16:21:27	please just put the code in jsbin and we will take care of building it for iOS	arschmitz
8538	2016-11-15 16:31:09	@arschmitz does this work? https://jsbin.com/jumajer/7/edit?html,output I'm using jQuery Mobile 1.4.5 and jQuery 1.11.1 btw.	vespino
8537	2016-11-14 16:28:51	go to second and press f5 refesh it will give page not found error. <!DOCTYPE html> <html> /* <link rel="stylesheet" href="http://code.jquery.com/mobile/1.3.1/jquery.mobile-1.3.1.min.css" /> <script src="http://code.jquery.com/jquery-1.9.1.min.js"></script> <script src="http://code.jquery.com/mobile/1.3.1/jquery.mobile-1.3.1.min.js"></script> <script src="http://code.angularjs.org/1.0.7/angular.j…	gurubaksh	2016-12-13 06:08:59
8537	2016-11-14 16:30:13	please create a jsbin demonstrating the issue. Also does this happen when your not using angular?	arschmitz	2016-12-13 06:08:59
8537	2016-12-13 06:08:59	Closing this until we don't have a jsbin.	apsdehal	2016-12-13 06:08:59
8536	2016-11-10 16:37:05	Causes an infinite recursion, can be worked around programatically, but still should be fixed. If you set the min higher than the max value, or the max lower than the min value it causes an infinite loop when you try to refresh. Workaround is detecting when this occasion occurs and doing the other one first. https://jsfiddle.net/Neesnu/6xnk3g6n/	Neesnu
8535	2016-11-07 20:07:21	The resetActivePageHeight is apparently fired after a iframe finish loading. This causes a major problem. In my case, I have an iframe the top of the page and a long list with some search results. It takes 1-2 seconds to load the iframe content, and in that time the visitor has most likely scrolled down the list. When the iframe finish the load, then the page will scroll to the top again, which i…	sp1985
8535	2016-11-09 19:46:36	I think that I have fixed this issue by undoing commit#65ad2f9.	sp1985
8534	2016-10-28 13:19:36	Not sure if or how this issue might relate to #8299 My intent is to embed filter parameters in the URL query string so that the filtered request can be saved as a bookmark. I display my filter form in a popup. I **disable ajax** globally. If e.g. Chinese characters are included in the query string the popup fails to load. I'm providing an example: [https://output.jsbin.com/nugulij/1](https://outp…	carloguli
8534	2016-12-15 17:26:16	The reason for the problem I was experiencing with the popup was that I was omitting the id attribute for the div with `data-role="page"`. Looks like the framework adds a class `ui-page` to the div and also a `data-url` attribute. The value of the latter is set to the decoded url if the id attribute is missing, to the value of the id attribute otherwise. I'm not sure of why this is as it doesn't …	carloguli
8533	2016-10-27 16:36:08	I know that adding a click event handler can achieve the same purpose but I am generating the markup for a listview using anchor tag and I would like to add the binding to the javascript method in the markup. I tried setting the data-ajax="false" but it did not work either. Here is my javascript code: <S_CODE_TOKEN>	marioja	2016-12-13 21:17:02
8533	2016-12-13 21:17:02	@marioja Can you generate a js bin example using your code based on contribution guidelines? Please reopen this one when you do.	apsdehal	2016-12-13 21:17:02
8532	2016-10-16 02:38:00	See issue #8337	jasonjyu	2016-12-01 19:12:37
8532	2016-12-01 19:12:37	@jasonjyu I guess you opened PR from wrong branch, closing this for now.	apsdehal	2016-12-01 19:12:37
8531	2016-10-13 12:03:40	Hello, There are still bugs in the slide right and slide left transitions in iOS. Currently I use the latest cordova with xcode 8, and the transitions are still buggy in safari. The transitions are working well in chrome though. When I say buggy I mean, that when the user taps on a button which leads to a different page, the slide to the right isn't smooth. It got a little delay between the slide…	OrZipori
8530	2016-10-12 15:23:25	Hello, Expand than collapse in the demo from [jQuery Mobile API Documentation](http://api.jquerymobile.com/collapsibleset/) cause different look (blue glow) for the first, second, etc., and the last. Is it WAD? ![q](https://cloud.githubusercontent.com/assets/22796143/19316038/9dae62e4-90a8-11e6-9907-31f5eb06fc47.jpg) Thanks	duselguy
8530	2016-10-12 20:13:21	What browser is that its working properly and highlighting all the way around when i try in chrome.	arschmitz
8530	2016-10-13 12:38:54	My picture above was for FF/Chrome under desktop Win7. For Chrome in Android it looks totally different. If jqm doesn't provide output compatibility (with some reasonable exceptions) for the different platforms I have no more comments for this part. P.S. I'll close the ticket in few days. Thanks.	duselguy
8530	2016-10-13 12:58:51	@duselguy sorry i missed that it needed to be collapsed i can reproduce this cross browser now. We just need to adjust the z-index on `:focus`. Thank you for reporting this. What on chrome for android looks different i just tried and everything looked the same to me? can you provide a screenshot of the difference?	arschmitz
8530	2016-10-13 14:51:40	**@arschmitz** The issue contains 2 parts: 1) Expand than collapse in the demo from [jQuery Mobile API Documentation](http://api.jquerymobile.com/collapsibleset/) cause different look for the first, second, etc., and the last in **FF/Chrome on desktop Win7**: **First ("partial" blue glow):** ![ff1](https://cloud.githubusercontent.com/assets/22796143/19352794/d6efce0a-9169-11e6-8bd7-ca9bb22b2bbd.j…	duselguy
8529	2016-10-10 21:48:25	As per my question in the jQuery forum, with jQuery mobile 1.4.5 you can't select a checkbox in a scrollable popup. This works in 1.4.4 I'm not sure what best practise is for adding code directly or providing a link sorry. Link to the issue with example code follows https://forum.jquery.com/topic/popup-with-scrollbars-can-t-select-checkbox-at-bottom-of-popup	asdfrog	2017-03-02 19:46:06
8529	2016-10-10 22:54:00	@asdfrog Please review repo's Contributing guidelines https://github.com/jquery/jquery-mobile/blob/master/CONTRIBUTING.md and create a JSBin for the issue.	apsdehal	2017-03-02 19:46:06
8529	2016-10-10 23:17:58	@apsdehal I created a JSBin (http://jsbin.com/juvizupofu/edit?html,output) and the issue appears solved. Can I clarify though that https://code.jquery.com/mobile/git/jquery.mobile-git.js is V1.4.5? To be clearer about the issue, I am opening the popup via the 'Open the Dialog' link and trying to select the 'Test Checkbox' at the bottom of the popup. In V1.4.4 this worked fine, but in V1.4.5 it do…	asdfrog	2017-03-02 19:46:06
8529	2016-10-10 23:21:13	This is 1.4.5 https://code.jquery.com/mobile/1.4.5/jquery.mobile-1.4.5.js , the one you used is 1.5-pre. Try replicating with that.	apsdehal	2017-03-02 19:46:06
8529	2016-10-10 23:26:48	OK, thanks @apsdehal I've updated the JSBin (http://jsbin.com/wevekayaji/1/edit?html,output) to use jQuery mobile 1.4.5, and the issue does exist in this example.	asdfrog	2017-03-02 19:46:06
8528	2016-10-05 21:45:08	See http://jsbin.com/hutawoc/?html,js,console Lines 32, 33 <S_CODE_TOKEN> I'm writing a function to (re)create a nested menu within an existing element, removing the old one if it exists. One of the arguments is a string selector, e.g. "div.top". Normal JQuery operations work correctly whether the function is executed immediately from the script or deferred with setTimeout, but JQM.enhanceWithin …	Michael-F-Ellis	2016-10-05 22:19:25
8528	2016-10-05 21:58:26	Please create a simplified test case using regular js not coffeescript and latest code.	arschmitz	2016-10-05 22:19:25
8528	2016-10-05 22:19:25	I dug into this a little and the problem is your usage of pure.js you get your reference and save it to the target var before you call pure.render which replaces the element. So the reference your holding is to an element which is no longer in the dom. This is why a selector works. So long story short the pure.js render call destroys element references, nothing to do with the timeout. Closing sin…	arschmitz	2016-10-05 22:19:25
8528	2016-10-05 22:54:53	Thanks! That info makes for an easy solution by reselecting after the pure.js render, i.e., <S_CODE_TOKEN> I hadn't realized pure.js replaces the outer element when rendering content within it. Apologies for the noise.	Michael-F-Ellis	2016-10-05 22:19:25
8527	2016-10-03 20:59:14	Test case: http://jsbin.com/dipujowile/edit?html,css,js,output It just needs minor change in CSS to be fixed: .ui-nodisc-icon.ui-btn:after, .ui-nodisc-icon .ui-btn:after { -webkit-border-radius: 0; border-radius: 0; }	slavap
8527	2016-10-04 07:39:30	Thanks @slavap . I agree. Since it's a small change in theme CSS we should be able to make this change for 1.5.	jaspermdegroot
8526	2016-09-29 08:42:38	Fixes #8506 Closes #8526	apsdehal
8525	2016-09-29 08:30:56	Fixes #8507 Closes #8525	apsdehal
8524	2016-09-28 11:54:53	Observations: - The dialog hash key doesn't seem to work even with the custom selectmenu anymore. Weird. - Hooking into pagebeforechange seems to scroll the page first. In fact, if the page is scrolled down, an ugly jump-to-top is visible before the transition. I know this is a pretty long-standing issue. Anyhoo, this is an initial pass.	gabrielschulhof
8523	2016-09-24 21:37:22	Fixes #8519 Closes #8523	apsdehal
8522	2016-09-21 10:39:08	Remove untracking code from listview and pull new UI that includes auto-untracking.	gabrielschulhof	2016-09-27 20:20:30
8522	2016-09-27 12:51:59	@arschmitz I have now updated bower.json to point to 1.12.1 and I have run grunt bowercopy to put the corresponding files into external/jquery-ui.	gabrielschulhof	2016-09-27 20:20:30
8521	2016-09-14 00:04:40	Hello, I realize this is a duplicate of two closed tickets; https://github.com/jquery/jquery-mobile/issues/597 https://github.com/jquery/jquery-mobile/issues/744 However neither of these seemed to have been resolved with an appropriate fix for jQM. They indicate some hacks to JQM itself or using jquery.stayInWebApp.js (https://github.com/mrmoses/jQuery.stayInWebApp/blob/master/jquery.stayInWebApp…	garrett-eclipse
8520	2016-09-10 19:36:19		alfars215	2016-09-22 18:04:56
8520	2016-09-10 19:36:37	Thank you for your pull request. It looks like this may be your first contribution to a jQuery Foundation project, if so we need you to sign our Contributor License Agreement (CLA). **:memo: Please visit http://contribute.jquery.org/CLA/ to sign.** After you signed, the PR is checked again automatically after a minute. If there's still an issue, please reply here to let us know. --- If you've alr…	jquerybot	2016-09-22 18:04:56
8520	2016-09-15 18:11:09	Please open an issue fully explaining what the problem is including a reproduction case.	arschmitz	2016-09-22 18:04:56
8520	2016-09-22 18:04:56	Closing no response will re-open if we get one	arschmitz	2016-09-22 18:04:56
8519	2016-09-08 17:37:02	Scroll down to theme section listview should be black in color, but it is white. http://view.jquerymobile.com/master/demos/listview/	apsdehal
8518	2016-09-06 14:38:18	I have a weird behavior with JQM's selectmenu's on Chrome with mobile emulation mode activated. (It happens on Both Chrome 52 and Canary 55) When you click the selectmenu to open it, it opens a black empty offscreen window instead as shown in the attached screenshot. ![blackbox](https://cloud.githubusercontent.com/assets/3932920/18277781/ad2b1c00-741d-11e6-922d-1742a405a5e8.png) This occurs on yo…	Jahrenski	2016-09-07 20:08:58
8518	2016-09-06 14:47:32	I tried but not happening for me ![image](https://cloud.githubusercontent.com/assets/3616806/18278228/4e62ba96-741f-11e6-8e6c-66500949cdca.png)	apsdehal	2016-09-07 20:08:58
8518	2016-09-07 20:08:58	Wow, I have no idea why this happens on my machine. I tried resetting Chrome/Canary settings - dev tools settings and even reinstalling but it keeps giving me that black thing. I guess we can close this ticket as this seems to be some voodoo with Chrome itself.	Jahrenski	2016-09-07 20:08:58
8517	2016-09-06 13:29:44	Issue #8504 was closed without a resolution. It is incorrect flow to go 'back' to a dialog. I understand why it is happening, but the fact that the dialog widget was deprecated and dialogs are now treated as pages is causing this issue. If this is 'as designed' then I am asking for the design to be reviewed and changed, if this is an 'unintended consequence' then I would like a workaround added.	ceblanda
8517	2016-09-09 10:53:00	@ceblanda @arschmitz what about the following sequence: page -> dialog1 -> dialog2 If you hit back from dialog2, you may not want to skip dialog1, depending on the desired interaction. For example, if you have a button in a dialog like "Advanced..." that brings up another dialog. In version 1.4.x the framework would not skip past a dialog when coming back **from a dialog**.	gabrielschulhof
8517	2016-09-09 11:18:52	In my app the dialogs don't have back buttons and I don't string two dialogs together, so this is not an issue. My biggest issue is that the framework changed the flow without giving us a way to keep the flow the same as it was. I at least need an attribute to put on the dialog to keep it from being returned to.	ceblanda
8516	2016-09-01 10:34:53	Icons: Use margin instead of bottom offset for vertical icon position - This makes sure the buttons inside a controlgroup all have the same height, no matter what font is used, and floating icons (selectmenu button) and inline icons have the same vertical position. Core: Also unset moz-focus-inner border for input elements - Same as we did for buttons on firefox needs to be done for input buttons…	jaspermdegroot	2016-09-01 18:27:19
8516	2016-09-01 18:09:57	👍	arschmitz	2016-09-01 18:27:19
8515	2016-09-01 09:34:23	http://code.jquery.com/mobile/git/jquery.mobile-git.js and http://code.jquery.com/mobile/git/jquery.mobile-git.css are far behind master.	jaspermdegroot
8514	2016-09-01 07:07:10	<S_CODE_TOKEN> It was ok just now. But doesn't work now. It only matters in Chrome.	vrbvillor	2016-09-06 14:29:35
8514	2016-09-01 10:02:56	See here: http://stackoverflow.com/questions/32453806/uncaught-securityerror-failed-to-execute-replacestate-on-history-cannot-be	Eccenux	2016-09-06 14:29:35
8514	2016-09-06 14:29:35	Closing as this is something related to chrome not jqm. `pushState` only works on a Web Server. You can check for more details at https://bugs.chromium.org/p/chromium/issues/detail?id=301210	apsdehal	2016-09-06 14:29:35
8513	2016-09-01 07:01:17	<S_CODE_TOKEN> The two button set an icon for each of them with different way. But neither of them shows the icon. ![qq 20160831113649](https://cloud.githubusercontent.com/assets/8016761/18158283/eb892f22-7054-11e6-969a-f5bd83d54b8a.png)	vrbvillor	2016-09-02 01:18:57
8513	2016-09-01 10:10:05	You need a placement class e.g. `ui-btn-icon-left` or `ui-btn-icon-top`.	Eccenux	2016-09-02 01:18:57
8513	2016-09-01 10:45:35	@vrbvillor Please follow the instructions in our [contributing guidelines](https://github.com/jquery/jquery-mobile/blob/master/CONTRIBUTING.md#issues) and include a simple test page, information about which versions are used, which OS/browser you tested on, etc.. Thanks.	jaspermdegroot	2016-09-02 01:18:57
8513	2016-09-02 01:18:55	@Eccenux Thanks a lot The problem resolves.	vrbvillor	2016-09-02 01:18:57
8512	2016-09-01 06:12:21	<S_CODE_TOKEN> The sub-listview appears theme `b` not `a`.	vrbvillor
8512	2016-09-01 10:46:54	@vrbvillor - Please provide a complete bug report. See https://github.com/jquery/jquery-mobile/issues/8513#issuecomment-244043002. Thanks.	jaspermdegroot
8512	2016-09-02 01:24:22	https://jsfiddle.net/01cftL6h/ ![qq 20160831113649](https://cloud.githubusercontent.com/assets/8016761/18189594/ef1bfa12-70ee-11e6-81cd-b80ffe18f60f.png) The first collapsible topic contains one item without `data-theme="a"`, so it remains theme b.	vrbvillor
8512	2016-09-08 17:36:15	http://jsbin.com/devehehoge/1/edit?html,output	apsdehal
8512	2016-09-09 01:15:02	@apsdehal What's your code for? The outlook of yours is not what I want.	vrbvillor
8512	2016-09-09 01:26:08	Yeah, I know, I found another bug in the process which needs to be fixed and will fix this one in result.	apsdehal
8511	2016-09-01 00:12:04	## Source code Hi. I have a problem with my app that I was able to minimize to this app: https://build.phonegap.com/apps/2238062/share Built from this code base: https://github.com/Eccenux/mJappis-test/tree/test/autocomplete-and-dialog I could probably minimize it more but it took me 5 days to get to this one and maybe someone will have an idea what is going on :-). ## Steps to reproduce In app: …	Eccenux
8511	2016-09-01 00:22:04	One more important "fun fact" -- the problem occurs if the autocomplete `listview` (hints) contain more then 5 elements. BUT in a different layout (if you have something below the hints) you need much less elements for the problem to occur. This originally made me think the problem was in my code, but now I'm convinced it's some weird problem with fixed toolbar positioning. I'm guessing it's eith…	Eccenux
8511	2016-09-01 15:55:27	Adding `ui-listview` to `tapToggleBlacklist` helps for the scenario when you select a list item. But even then the problem still occurs when you click outside of the list (even outside the window e.g. you click the developer console). The problem occurs both on Chrome 52 and latest 53, but NOT on Firefox 47. See logs from my blur test here: https://github.com/Eccenux/mJappis-test/tree/test/autoco…	Eccenux
8511	2016-09-05 16:34:00	Right. So I'm giving up on this one. Here is a crazy workaround. ## The workaround You have to add this to all pages that has a button that opens a dialog and that has a dynamic layout. <S_CODE_TOKEN> ## Assumptions Ids of two pages that layout is dynamic (it's height can grow) are: - `page-with-dialog-open` - `another-page-with-dialog` Selector of an input that changes layout height is `[name=qu…	Eccenux
8510	2016-08-31 08:28:06	The documentation says that most of `data-attr` will be replaced with class `ui-xxx`. Is there a table or a list to tell which `data-attr` will be replaced with which class ?	vrbvillor	2016-08-31 11:19:18
8510	2016-08-31 11:19:17	@vrbvillor Each new version comes with an upgrade guide and changelog. These can be found on the website [jquerymobile.com](http://jquerymobile.com). Please note that this issue tracker is meant for bug reports. For questions you can use the (forum)[https://forum.jquery.com/jquery-mobile].	jaspermdegroot	2016-08-31 11:19:18
8509	2016-08-31 08:07:33	I use the `data-overlay-theme="b"` but the content of the dialog changes to theme-b too, and can't modified to theme-a. <S_CODE_TOKEN> ![qq 20160831113649](https://cloud.githubusercontent.com/assets/8016761/18121004/00415a86-6f95-11e6-99f5-b083894d72eb.png)	vrbvillor	2016-09-06 14:16:53
8509	2016-08-31 11:27:46	Thanks for reporting the issue. We will look into it. Test page: http://jsbin.com/qoqesimenu/edit?html,output	jaspermdegroot	2016-09-06 14:16:53
8509	2016-08-31 12:31:02	This is happening because `ui-content` has default transparent background and thus final rendered background for `ui-content` is black.	apsdehal	2016-09-06 14:16:53
8509	2016-08-31 12:40:53	It should be transparent the real problem is when its a dialog we should set the `ui-page-theme-*` class on the `ui-dialog-contain` element not `ui-dialog`	arschmitz	2016-09-06 14:16:53
8509	2016-08-31 12:41:32	@arschmitz is right.	jaspermdegroot	2016-09-06 14:16:53
8509	2016-08-31 12:41:53	Yeah, we discussed this and I will open up a PR soon	apsdehal	2016-09-06 14:16:53
8509	2016-08-31 12:42:43	Also, `.ui-dialog { background: none !important; }` looks a bit ugly to me. I am sure we can do that without the `!important`.	jaspermdegroot	2016-09-06 14:16:53
8509	2016-08-31 13:25:20	@jaspermdegroot we should be able to totally drop that rule now we should never define a background on ui-dialog, thats only there to negate `ui-page-theme-*` which will move down a level where it should be	arschmitz	2016-09-06 14:16:53
8509	2016-09-06 14:16:53	Closing as this is no longer a problem with current master, for which cdn hasn't been updated. We are applying `ui-body-a` class to `dialog-contain` which solves the issue. Bin with latest master used and corrected markup: http://jsbin.com/yejoqirono/1/	apsdehal	2016-09-06 14:16:53
8508	2016-08-31 07:30:32	The legend and controlgroup are no longer next to each other on wider screens. See http://view.jquerymobile.com/master/demos/forms-field-contain/ Update: Same goes for checkbox and button	jaspermdegroot
8508	2016-09-01 10:59:04	Also; the "checkbox with legend" example jumps to the left when you click on the button	jaspermdegroot
8507	2016-08-31 06:58:29	Checkboxes in multiple select menu list are missing. See the "multiple" examples on http://view.jquerymobile.com/master/demos/selectmenu-custom/ vs. http://demos.jquerymobile.com/1.4.5/selectmenu-custom/	jaspermdegroot
8507	2016-09-24 22:05:56	@jaspermdegroot Any particular reason [these](https://github.com/jquery/jquery-mobile/blob/3d7eaceff3292058833a110283695ed8cd9f8464/css/themes/default/jquery.mobile.theme.css#L182) were removed in https://github.com/jquery/jquery-mobile/commit/bf6bb09d40d6cd1da5df07dc338f5ea9cf2c522c	apsdehal
8507	2016-09-24 22:14:02	@apsdehal - That was because we are switching from `::after` pseudo element to `span`s for icons.	jaspermdegroot
8507	2016-09-24 22:16:32	So checkbox was generated by the pseudo element which is no longer available. Thus, to solve this I have to add span element in anchor with proper classes.	apsdehal
8507	2016-09-25 05:09:46	@apsdehal - Yeah, that's correct.	jaspermdegroot
8506	2016-08-31 06:51:40	Those screenshots are from the forms field containers demo page: ![image](https://cloud.githubusercontent.com/assets/1296793/18118579/39f69212-6f56-11e6-8a6b-0d3e5d5896f2.png) ![image](https://cloud.githubusercontent.com/assets/1296793/18118675/a1016dec-6f56-11e6-8292-b26b9fb70259.png) @arschmitz @gabrielschulhof I think that we already talked about this during one of our weekly meetings, but I c…	jaspermdegroot
8506	2016-08-31 12:13:32	@jaspermdegroot Did you mean #8439?	apsdehal
8506	2016-08-31 12:31:55	@apsdehal Yes! Thanks!! We have to make the same CSS changes (padding) in the selectmenu CSS. Do you remember if there was a specific reason to keep using position absolute for the count bubble, and not make it float? Now it can mask the button text, if we make it float it won't.	jaspermdegroot
8506	2016-08-31 13:57:46	I don't exactly remember that, probably @arschmitz can help.	apsdehal
8505	2016-08-31 03:37:15	Please close this issue.	vrbvillor	2016-08-31 05:35:12
8504	2016-08-29 14:59:26	Prior to JQM 1.4, I created dialogues using data-role="dialog" and those pages were not added to the back stack, so navigating off one and then pressing back would bring you to the page before the dialog. Now with 1.4.5, dialogues are defined as data-role="page" with data-dialog="true". Using this method, the dialog is added to the back stack, so if I navigate off the dialog and then tap back I a…	ceblanda	2016-08-29 15:01:26
8504	2016-08-29 15:01:26	That is correct and not a bug the dialog widget which provided this functionality was deprecated your simply making a dialog styled as a page with data-dialog=true	arschmitz	2016-08-29 15:01:26
8504	2016-08-29 15:11:28	But it is inappropriate to go 'back' to a dialog. There needs to be a way to stop the behavior.	ceblanda	2016-08-29 15:01:26
8503	2016-08-29 08:42:25	Just as the photo. ![qq 20160812175235](https://cloud.githubusercontent.com/assets/8016761/18045833/768f1ec4-6e07-11e6-833a-bd0feca0f494.png) Such as http://demos.jquerymobile.com/1.4.5/forms-field-contain/ and other ones. In webkit browser . That seems it always happens when using `data-mini="true"`.	vrbvillor	2016-09-01 18:27:19
8503	2016-08-29 09:58:28	@vrbvillor This has been fixed in branch master. See http://view.jquerymobile.com/master/demos/forms-field-contain/ for example.	jaspermdegroot	2016-09-01 18:27:19
8503	2016-08-31 03:10:57	But this page has new bugs. Look at the pics below. ![qq 20160812175235](https://cloud.githubusercontent.com/assets/8016761/18114665/890b7b5a-6f6b-11e6-9242-b7433cd0f92b.png) This one the button without icon is not as high as the one with icon. ![qq 20160831110925](https://cloud.githubusercontent.com/assets/8016761/18114669/891454dc-6f6b-11e6-8089-433fcc090914.png) But in this picture, it seems t…	vrbvillor	2016-09-01 18:27:19
8503	2016-08-31 07:26:56	@vrbvillor > The third component is on the new line. But the content of the select is not too long to have this apperance. There is already a ticket for this: #8493 > What's the select for? To toggle switch the slider on/off ?? The flip toggle examples have been fixed in PR #8494 (preview: http://view.jquerymobile.com/demos/demos/forms-field-contain/), but this PR has not been merged in master ye…	jaspermdegroot	2016-09-01 18:27:19
8503	2016-08-31 07:45:20	> This one the button without icon is not as high as the one with icon. But in this picture, it seems the left one is over hight. That is not on my page, that's on your website. If the problem is due to the font family, um...... the F12 calculated the family is Sans Serif. ![qq 20160831113649](https://cloud.githubusercontent.com/assets/8016761/18120412/013d3fb6-6f92-11e6-9c39-65326c90d0f3.png)	vrbvillor	2016-09-01 18:27:19
8503	2016-08-31 07:48:32	@vrbvillor I know that it's our demo page. I just want to test with the same font as you. What Windows version and what version of IE/Edge are you using?	jaspermdegroot	2016-09-01 18:27:19
8503	2016-08-31 07:58:49	win7 and webkit browser.	vrbvillor	2016-09-01 18:27:19
8503	2016-08-31 18:48:23	@vrbvillor Your system uses the SimSun font for latin characters. I tested on a Windows 7 system with that font and was able to reproduce the problem. I tested with many other serif and sans-serif fonts but it only happened with SimSun. In the code inspector in Chrome, can you select the `body` element and then change the font-family in this rule: <S_CODE_TOKEN> to: <S_CODE_TOKEN> Is the Arial fo…	jaspermdegroot	2016-09-01 18:27:19
8503	2016-09-01 01:13:09	The button height problem is gone. Excellent	vrbvillor	2016-09-01 18:27:19
8503	2016-09-01 09:46:44	After some more testing I noticed that it didn't only happen with the SimSun font and found out that the cause of the problem is the inline block icon and how we adjust its vertical position.	jaspermdegroot	2016-09-01 18:27:19
8503	2016-09-01 10:23:31	With commit https://github.com/jquery/jquery-mobile/commit/e6b36ecbd39e71869682d8b4323c5184da172178 we reduced the font-family to simply `sans-serif` to fix #5778. The idea was that every OS would use the default sans-serif font which in most cases is also the system font. A better way to do is, is setting the font-family like this: `font-family: -apple-system, BlinkMacSystemFont, "Segoe UI", Rob…	jaspermdegroot	2016-09-01 18:27:19
8502	2016-08-29 06:23:29	This issue also occurs on "Transitions" section of http://demos.jquerymobile.com/1.4.5/popup/ Step-1: Open http://demos.jquerymobile.com/1.4.5/popup/ on mobile browser, go to "Transitions" section. Step-2: Open the popup by clicking to button Step-3: Click to outside the popup Step-4: Open the popup again immediately -> The popup is not opened This issue does not occur if we delay 3 or 4 seconds …	anhnguyenict	2016-08-29 10:57:48
8502	2016-08-29 10:06:16	@anhnguyenict I just tested this on a Nexus 5 phone, Android 6.0.1, Chrome 52 and I am not able to reproduce the problem. I scrolled down to the "Transitions" section and tried all type of transitions, closing and reopening the popup very fast, and they work as expected. Can you provide us info about your device, OS, and browser version? Thanks!	jaspermdegroot	2016-08-29 10:57:48
8502	2016-08-29 10:44:42	@jaspermdegroot I tested on Safari of iphone 6, Android 5.1.1 and Emulator on Chrome 52 Example: - At step-2, you open "No transition" popup - At step-3, you close "No transition" popup by click on "**Flow**" - At step-4, you must open "**Flow**" again Notes: the **popup type** at step-3 and step-4 must **same**	anhnguyenict	2016-08-29 10:57:48
8502	2016-08-29 10:57:48	@anhnguyenict Ok, I understand what you mean but this is not a bug but expected behaviour. When you open a popup, the page gets an overlay that covers the whole page, and the popup comes on top of it. When you click outside the popup you are clicking on the overlay, and this event triggers closing of the popup. In your example it means you are not clicking on the "Flow" button but on the overlay …	jaspermdegroot	2016-08-29 10:57:48
8501	2016-08-23 15:42:42	TL;DR _This was caused by nbsp's in the pasted source from the demo page._ Attached image shows the result from html below. I'm using version 1.4.5 with a theme generated today with the mobile theme roller. ![jqgrid_offset](https://cloud.githubusercontent.com/assets/6699301/17898301/414c051a-6925-11e6-9d40-2bc76d35568a.png) The chrome CSS Diff extension says there are no differences in the CSS fo…	Michael-F-Ellis	2016-08-23 18:02:21
8501	2016-08-23 16:26:57	FWIW, the offset problem also happens with the 3 block grid demo, on the rightmost block. ![jqgrid3_offset](https://cloud.githubusercontent.com/assets/6699301/17900318/db2ec684-692c-11e6-8952-360a3a744f20.png)	Michael-F-Ellis	2016-08-23 18:02:21
8501	2016-08-23 18:02:21	@Michael-F-Ellis This doesn't seem to be a problem in jQuery Mobile itself. This JS Bin test page shows that without your custom CSS the issue doesn't appear: http://jsbin.com/nomateyobe/edit?html,output Something in your cafe-au-lait.css stylesheet breaks the jQuery Mobile grid. I am going to close this ticket since it's not a bug. You can post on the [jQuery Mobile forum](https://forum.jquery.c…	jaspermdegroot	2016-08-23 18:02:21
8501	2016-08-23 18:23:41	Thanks for the quick response! FWIW the cafe-au-lait.css file is unaltered, accept for the renaming, from http://themeroller.jquerymobile.com/?ver=1.4.5&style_id=20160823-4. Is it likely that Theme Roller is emitting something flaky, or should I look elsewhere in the code?	Michael-F-Ellis	2016-08-23 18:02:21
8501	2016-08-23 20:04:19	I created a JSBin at http://jsbin.com/bocubeqaza/1/edit?html,output with no local sources. It works perfectly there. However, when I try to serve the exact same code locally or even open it as file:\ in Chrome, I get the vertical offset. I've tried clearing my browser cache and restarting. Still seeing the problem. I'm going to try posting this over at SO to see if a wider audience can help me fi…	Michael-F-Ellis	2016-08-23 18:02:21
8501	2016-08-23 22:44:55	@Michael-F-Ellis I didn't realise that cafe-au-lait.css was a renamed jQuery Mobile theme CSS stylesheet, downloaded from the ThemeRoller. I tested again, see http://jsbin.com/bufuyiguku/1/edit?html,output. Also tested with exactly the same page, using the file system (file://) but I can't reproduce the problem. Very strange.	jaspermdegroot	2016-08-23 18:02:21
8501	2016-08-24 13:32:23	Thanks for going the extra mile! The problem turned out to be nbsp's. I pasted the examples from the demo page and didn't have my editor (MacVim) set to show the nbsp's that were used in the displayed source from the demo. Yikes, that was an expensive (can't justify billing the time) lesson!	Michael-F-Ellis	2016-08-23 18:02:21
8500	2016-08-23 10:26:00	@arschmitz Once the `browserslist` has been reviewed I want to do a final comparison with the structure CSS file from master (build).	jaspermdegroot
8500	2016-08-23 10:53:48	I forgot to refer to the ticket in my commit message... https://github.com/jquery/jquery-mobile/issues/8246	jaspermdegroot
8500	2016-08-23 18:21:28	The `ui-toolbar-fixed-hidden` test didn't fail when I ran the tests locally. I will look into this.	jaspermdegroot
8499	2016-08-22 19:06:15	There are 4 sliders demonstrated in http://demos.jquerymobile.com/1.4.5/slider-tooltip/ The fourth, mini version, has the same id, slider-3, as the third. Could be fixed by changing slider-3 to slider-4 in lines 36 and 37 in jquery-mobile/demos/slider-tooltip/index.php	karenbennett	2016-09-01 18:29:54
8499	2016-08-23 18:18:38	@karenbennett - Thanks for reporting this. I added a fix for this to PR https://github.com/jquery/jquery-mobile/pull/8494.	jaspermdegroot	2016-09-01 18:29:54
8498	2016-08-22 11:37:41	Hello, Just to report that Zip Download for Themeroller stopped working today Aug 22, 2016. Anybody to help check and possibly fix this? Thanks in advance. Nd	nnamdy2	2016-08-22 11:39:04
8498	2016-08-22 11:39:04	Closing as duplicate of https://github.com/jquery/themeroller.jquerymobile.com/issues/230	jaspermdegroot	2016-08-22 11:39:04
8497	2016-08-19 22:46:09	Theme roller not working. Download theme not working. Thanks	Cecuray	2016-08-20 07:12:21
8497	2016-08-20 07:12:21	Closing as duplicate of https://github.com/jquery/themeroller.jquerymobile.com/issues/230	jaspermdegroot	2016-08-20 07:12:21
8496	2016-08-05 05:44:48	i want to load another page in same page with having all the function of current page. for example i have page1 which have "nav bar" "panel" , now what i want is next page should get load but only content gets change.not the whole page .	sawan619	2016-08-05 05:51:34
8496	2016-08-05 05:51:34	@sawan619 This issue tracker is meant for reporting bugs. For questions you can use the [jQuery Mobile forum](https://forum.jquery.com/jquery-mobile). See also our [contributing guidelines](https://github.com/jquery/jquery-mobile/blob/master/CONTRIBUTING.md#issues). Closing as not a bug.	jaspermdegroot	2016-08-05 05:51:34
8495	2016-08-05 05:38:40	Ref 99005f0 and 8cbf649	jaspermdegroot	2016-09-01 18:33:22
8495	2016-09-01 18:10:35	👍	arschmitz	2016-09-01 18:33:22
8494	2016-08-04 17:32:20		jaspermdegroot	2016-09-01 18:29:54
8494	2016-09-01 18:11:07	👍	arschmitz	2016-09-01 18:29:54
8493	2016-08-04 17:31:07	In controlgroup.selectmenu.js a class of `ui-button-inline` is added to select widgets inside a controlgroup. However, only the first and last item in the group seem to get the class. Besides that, the controlgroup CSS is based on the `ui-controlgroup-item` class so it seems better to add that class to all select widgets inside the group. See http://view.jquerymobile.com/master/demos/selectmenu/ …	jaspermdegroot
8492	2016-08-04 07:32:53	<S_CODE_TOKEN>	gabrielschulhof	2016-08-25 17:51:13
8492	2016-08-25 17:51:13	I included this in the demos To Do list at #8245 and am closing this ticket as duplicate.	jaspermdegroot	2016-08-25 17:51:13
8491	2016-08-01 15:30:25	The functionality in these is deprecated and moved into enhancer backcompat	arschmitz	2016-08-01 15:58:41
8491	2016-08-01 15:30:54	closed by 4b3adc7	arschmitz	2016-08-01 15:58:41
8490	2016-08-01 15:27:31	jQuery ui core has been broken down into individual modules so we should remove all references and reference just the bits we use	arschmitz	2016-08-01 15:27:52
8490	2016-08-01 15:27:52	closed by 5a84fb0	arschmitz	2016-08-01 15:27:52
8489	2016-07-28 07:28:18	- Add method `updateItems()` - render `refresh()` exhaustive - correctly update item icon (gh-8334)	gabrielschulhof	2016-07-29 11:50:58
8488	2016-07-27 13:40:23		scop
8487	2016-07-25 08:39:19	jQuery Mobile 1.5 will no longer support IE8 which means SVG icons will work in all supported browsers and we can drop the PNG fallback for icons.	jaspermdegroot
8486	2016-07-25 05:48:15	As we are not adding any logic on the basis of shadow option we should remove it.	apsdehal	2016-07-25 05:59:02
8486	2016-07-25 05:59:02	Just checked that it is present in widget.backcompat. Closing.	apsdehal	2016-07-25 05:59:02
8485	2016-07-24 14:25:45	Very minor.	jerone
8485	2016-07-24 14:25:49	Thank you for your pull request. It looks like this may be your first contribution to a jQuery Foundation project, if so we need you to sign our Contributor License Agreement (CLA). **:memo: Please visit http://contribute.jquery.org/CLA/ to sign.** After you signed, the PR is checked again automatically after a minute. If there's still an issue, please reply here to let us know. --- If you've alr…	jquerybot
8485	2016-07-24 14:26:43	CLA signed.	jerone
8484	2016-07-21 20:20:51	Will jquery mobile Version 1.4.5 work with the latest jQuery 3.1.0. Has anyone done the migration yet.	devshisiyani	2016-07-22 06:43:42
8484	2016-07-21 21:00:02	1.4.5 should work with jQuery Migrate	arschmitz	2016-07-22 06:43:42
8484	2016-07-22 06:43:42	Closing since it's a question, not a bug, and it has been answered.	jaspermdegroot	2016-07-22 06:43:42
8483	2016-07-10 19:46:05	Fixes #6767 Closes #8483	apsdehal	2016-09-08 17:15:21
8483	2016-08-04 16:40:11	I tested this and it does fix https://github.com/jquery/jquery-mobile/issues/6767 and the broken quick links (h2 widget) in the Demos..	jaspermdegroot	2016-09-08 17:15:21
8483	2016-09-01 18:11:39	👍	arschmitz	2016-09-08 17:15:21
8483	2016-09-08 17:15:39	Landed on master.	apsdehal	2016-09-08 17:15:21
8482	2016-07-07 18:36:35	Closes #8482 Fixes #5263	apsdehal	2016-09-08 17:52:27
8482	2016-09-08 17:49:39	👍	arschmitz	2016-09-08 17:52:27
8481	2016-07-06 21:37:06	I've been struggling to figure out why my pages are not being cached when I dynamically set the domCache option to true before opening an external dialog page. The intention is to let the backwards navigation be quick and not require an ajax page fetch. It appears that this is an intentional design decision per https://github.com/jquery/jquery-mobile/issues/6575 but the docs still indicate that d…	thenewguy
8480	2016-07-04 13:34:21	check for green travis tests	arschmitz	2016-07-04 21:22:44
8480	2016-07-04 13:34:38	Thank you for your pull request. It looks like this may be your first contribution to a jQuery Foundation project, if so we need you to sign our Contributor License Agreement (CLA). **:memo: Please visit http://contribute.jquery.org/CLA/ to sign.** After you signed, the PR is checked again automatically after a minute. If there's still an issue, please reply here to let us know. --- If you've alr…	jquerybot	2016-07-04 21:22:44
8479	2016-07-04 12:51:20		arschmitz	2016-07-04 13:35:34
8479	2016-07-04 12:51:26	Thank you for your pull request. It looks like this may be your first contribution to a jQuery Foundation project, if so we need you to sign our Contributor License Agreement (CLA). **:memo: Please visit http://contribute.jquery.org/CLA/ to sign.** After you signed, the PR is checked again automatically after a minute. If there's still an issue, please reply here to let us know. --- If you've alr…	jquerybot	2016-07-04 13:35:34
8478	2016-07-03 15:50:42	Use case: - I downloaded a custom build of jquery.mobile years ago using http://jquerymobile.com/download-builder/ including only some of the components. - now I want to update it to the latest version => now I have no easy way of knowing which components I had included in the original download. The download builder should add a comment at the beginning of the generated file listing the component…	teo1978	2016-07-04 21:27:12
8478	2016-07-04 21:27:12	We are in the process of switching to share the UI builder. This is also not the repo for the download builder see https://github.com/gseguin/node-amd-builder for the current builder.	arschmitz	2016-07-04 21:27:12
8478	2016-07-04 21:27:36	FWIW i agree with you which is a part of why we are switching	arschmitz	2016-07-04 21:27:12
8477	2016-07-02 18:53:59	Closes #8477	apsdehal	2016-07-03 19:52:04
8476	2016-07-01 06:47:05	Closes #8475	apsdehal	2016-07-01 13:01:14
8475	2016-06-30 18:19:35	#7873	apsdehal	2016-07-07 18:51:46
8475	2016-07-07 18:51:46	Opened in API repo.	apsdehal	2016-07-07 18:51:46
8474	2016-06-30 17:38:05		apsdehal	2016-07-01 04:41:30
8474	2016-06-30 23:18:34	👍	arschmitz	2016-07-01 04:41:30
8473	2016-06-30 17:36:44		apsdehal	2016-07-01 05:10:46
8472	2016-06-30 14:08:57		apsdehal	2016-06-30 14:11:53
8471	2016-06-30 14:00:28	Fixes #7385 Closes #8471	apsdehal	2016-06-30 14:13:43
8471	2016-06-30 14:04:14	:+1:	arschmitz	2016-06-30 14:13:43
8470	2016-06-30 13:52:44	As decided, we are going to remove custom selectemenu filter.	apsdehal	2016-06-30 14:11:42
8470	2016-06-30 14:02:17	👍	arschmitz	2016-06-30 14:11:42
8469	2016-06-30 13:46:46	- Fixes #6682 - Closes #8469	apsdehal	2016-06-30 17:53:41
8469	2016-06-30 17:48:16	👍	arschmitz	2016-06-30 17:53:41
8468	2016-06-29 18:30:28		apsdehal	2016-06-30 13:18:17
8468	2016-06-30 11:51:54	👍	arschmitz	2016-06-30 13:18:17
8467	2016-06-28 05:52:04	Closes #8467 Fixes #7407	apsdehal	2016-06-30 13:21:00
8467	2016-06-30 11:52:17	👍	arschmitz	2016-06-30 13:21:00
8466	2016-06-28 05:23:44	Fixes #8465 Closes #8466	apsdehal	2016-06-30 13:26:40
8466	2016-06-30 11:52:32	👍	arschmitz	2016-06-30 13:26:40
8465	2016-06-28 05:20:44	Currently it applies `ui-button-null` class to button when it should `ui-button-inherit`	apsdehal	2016-06-30 13:27:01
8464	2016-06-27 18:02:23	- Fixes #7935 - Closes #8464	apsdehal	2016-06-30 14:08:15
8463	2016-06-27 13:51:01	Addresses changes in eventing with jQuery 3.0	arschmitz	2016-06-30 23:21:01
8462	2016-06-27 04:55:12		apsdehal	2016-06-27 13:35:51
8462	2016-06-27 13:32:11	👍	arschmitz	2016-06-27 13:35:51
8461	2016-06-25 14:51:16	Fixes #7098 Closes #8461	apsdehal	2016-06-30 13:25:27
8461	2016-06-30 11:58:18	👍	arschmitz	2016-06-30 13:25:27
8460	2016-06-25 13:32:54	Fixes #8439 Closes #8460	apsdehal	2016-06-30 13:23:11
8460	2016-06-30 11:58:44	👍	arschmitz	2016-06-30 13:23:11
8459	2016-06-24 11:36:27	Trusty has Java 8 Fixes #8457 Closes #8459	apsdehal	2016-06-24 11:50:27
8459	2016-06-24 11:49:01	👍	arschmitz	2016-06-24 11:50:27
8458	2016-06-24 06:27:10	As travis doesn't support Java V8 Closes #8458 Fixes #8457	apsdehal	2016-06-24 11:30:12
8458	2016-06-24 11:30:12	See jquery ui for java 8 support on travis	arschmitz	2016-06-24 11:30:12
8458	2016-06-24 11:31:12	https://github.com/jquery/jquery-ui/blob/master/.travis.yml	arschmitz	2016-06-24 11:30:12
8457	2016-06-24 06:18:45		apsdehal	2016-06-25 13:31:47
8456	2016-06-22 19:43:21	Fixes #8450 Closes #8456	apsdehal	2016-06-23 06:06:39
8456	2016-06-22 19:44:02	👍	arschmitz	2016-06-23 06:06:39
8455	2016-06-22 19:35:57	Fixes #8331 Closes #8455	apsdehal	2016-06-23 06:05:13
8455	2016-06-22 19:39:01	👍	arschmitz	2016-06-23 06:05:13
8454	2016-06-22 18:51:24	Fixes #8252 Closes #8454	apsdehal	2016-06-23 06:03:12
8454	2016-06-22 19:18:58	👍	arschmitz	2016-06-23 06:03:12
8453	2016-06-22 05:26:17	Fixes #7387 Closes #8453	apsdehal	2016-06-23 06:02:08
8453	2016-06-22 18:27:03	👍	arschmitz	2016-06-23 06:02:08
8452	2016-06-22 04:53:10	Fixes #6692 Closes #8452	apsdehal	2016-06-23 06:00:00
8451	2016-06-22 04:51:49	Closes #8451 Fixes #8250	apsdehal	2016-06-23 05:57:51
8451	2016-06-22 19:40:03	👍	arschmitz	2016-06-23 05:57:51
8450	2016-06-21 19:42:48	data-direction doesn't work on popup, this should be mentioned.	apsdehal	2016-06-23 06:07:42
8449	2016-06-20 18:10:33	Fixes #8260 Closes #8449	apsdehal	2016-06-23 05:30:17
8449	2016-06-20 21:13:53	can you add a test please	arschmitz	2016-06-23 05:30:17
8449	2016-06-22 18:30:12	👍	arschmitz	2016-06-23 05:30:17
8448	2016-06-20 15:20:20	Fixes #3958 Closes #8448	apsdehal	2016-06-23 05:28:03
8448	2016-06-20 21:33:46	Id like to see a test added to this	arschmitz	2016-06-23 05:28:03
8448	2016-06-22 18:38:36	@arschmitz Fixed.	apsdehal	2016-06-23 05:28:03
8448	2016-06-22 19:47:04	I hope now its good	apsdehal	2016-06-23 05:28:03
8448	2016-06-22 19:47:31	👍	arschmitz	2016-06-23 05:28:03
8447	2016-06-20 13:25:46	Fixes #6295 Closes #8447	apsdehal	2016-06-24 04:42:49
8447	2016-06-20 21:16:57	because this was public api we need to add backcompat so both options work in 1.5	arschmitz	2016-06-24 04:42:49
8447	2016-06-23 22:39:59	👍	arschmitz	2016-06-24 04:42:49
8446	2016-06-20 13:07:54	Fixes #6531 Closes #8446	apsdehal	2016-06-23 04:57:29
8446	2016-06-22 18:33:08	👍	arschmitz	2016-06-23 04:57:29
8445	2016-06-20 09:57:21	Fixes #8183 Closes #8445	apsdehal	2016-06-24 04:40:57
8445	2016-06-23 22:42:45	👍	arschmitz	2016-06-24 04:40:57
8444	2016-06-15 18:01:06	I created this app for a class and noticed some strange behavior when I tested it on my iPhone, which uses Safari 9. On Firefox(desktop), Chrome(desktop), and Safari 8(mobile), this problem doesn't happen. Here is the jsbin, using the predefined template: Edit: Here's a persistent jsbin; didn't realize they disappeared: http://jsbin.com/tahepi/edit?html,js,output As you can see, giving incorrect …	ghost	2016-06-17 13:01:50
8444	2016-06-15 18:12:09	@Tormand I tried your Bin on Safari 9, but I am not able to reproduce your issue. Alert seems to working fine for me when I follow the steps you wrote. It would be good if you can check again.	apsdehal	2016-06-17 13:01:50
8444	2016-06-15 18:24:16	@apsdehal I just tried it on my iPad which is running iOS 9.3.2. On entering the page, if I leave the input field blank and press "convert," I get an alert for incorrect input. But if I click Page Two, then click the browser's back arrow, and once again press "convert," with the field still empty, I do not get an alert. Nor do I get an alert if I enter a negative number or a letter. However, if I…	ghost	2016-06-17 13:01:50
8444	2016-06-17 08:34:40	Here is an exceedingly simple example. Just a few lines of code: http://jsbin.com/yebado I just tried it on my iPhone, with iOS 9.3.2. 1. Click button, see alert. 2. Click "Page Two" to go to second page. 3. Click the back button on the mobile browser. 4. Press the button again. No alert. Let me know if you can replicate this issue. Again, I assume it's a Jquery Mobile Issue but I could be wrong.…	ghost	2016-06-17 13:01:50
8444	2016-06-17 13:01:50	I have discovered that this behavior occurs on the site regardless of whether jQuery mobile is included in the header. But it happens when "data-role: page" is used.	ghost	2016-06-17 13:01:50
8443	2016-06-15 17:35:49	Fixes #8127 Closes #8443	apsdehal	2016-06-23 04:55:08
8443	2016-06-22 18:34:29	👍	arschmitz	2016-06-23 04:55:08
8443	2016-06-23 04:55:08	Landed in 1.5-dev.	apsdehal	2016-06-23 04:55:08
8442	2016-06-15 09:45:54	Fixes #7203 Closes #8442	apsdehal	2016-06-24 05:26:17
8442	2016-06-23 22:43:55	👍	arschmitz	2016-06-24 05:26:17
8442	2016-06-24 05:26:17	Landed in 1.5-dev.	apsdehal	2016-06-24 05:26:17
8441	2016-06-13 17:06:29		apsdehal	2016-06-13 17:14:16
8440	2016-06-10 19:17:28	Includes all file in jshint config Fixes #7509 Closes #8440	apsdehal	2016-06-12 05:42:40
8440	2016-06-11 14:14:26	👍	arschmitz	2016-06-12 05:42:40
8439	2016-06-07 15:22:40	http://jsbin.com/mijeju/6/edit?html,output	apsdehal	2016-06-30 13:23:18
8439	2016-06-22 20:02:35	I think we should switch the count and carat locations http://jsbin.com/zuqugi/1/edit?html,css,output	arschmitz	2016-06-30 13:23:18
8438	2016-06-07 14:54:29	Fixes #8142 Closes #8438	apsdehal	2016-06-12 05:28:41
8438	2016-06-09 17:28:55	👍	arschmitz	2016-06-12 05:28:41
8437	2016-06-07 13:52:08	Fixes #8434 Closes #8437	apsdehal	2016-06-12 05:26:00
8437	2016-06-09 17:29:25	👍	arschmitz	2016-06-12 05:26:00
8436	2016-06-03 02:09:52	I've got comments inline explaining the changes.	dmethvin	2016-07-04 21:24:41
8436	2016-06-03 02:16:36	Most of these are fixed already in the branch we are about to push to master once one of the broken widgets is fixed 1.5-dev	arschmitz	2016-07-04 21:24:41
8436	2016-06-03 02:17:49	I made the changes to vmouse we discussed earlier and it passes all tests with core git	arschmitz	2016-07-04 21:24:41
8436	2016-07-04 21:24:41	Closing this the parts that were needed were landed on 1.5-dev which is now merged to master	arschmitz	2016-07-04 21:24:41
8435	2016-06-02 15:57:37	I have had this issue for some time, tried everything in the book, and Google Page Insights says I don't have ViewPort set but I have always had it, anyways- The collapsables are tiny, like they don't fill to the page like they should. Does anyone have a idea on how to fix this? The Live Site is here: http://beffsmightcalculator.tk please note it is a "Url forwarding" to my github pages, for the …	jdc20181	2016-06-02 20:00:27
8435	2016-06-02 20:00:27	@jdc20181 i cant reproduce your issue the collapsibles are full width for me on all the devices i tried. If you are still facing this problem please create a simple jsbin test page so we can lookinto and debug this issue. I'm going to close this until then	arschmitz	2016-06-02 20:00:27
8435	2016-06-02 20:03:28	look here: https://www.google.com/webmasters/tools/mobile-friendly/?url=beffsmightcalculator.tk see? It is being a pest....	jdc20181	2016-06-02 20:00:27
8434	2016-05-23 17:12:30		apsdehal	2016-06-12 05:26:12
8433	2016-05-08 07:34:44	Fixes #7867	apsdehal	2016-06-12 05:22:19
8433	2016-06-09 17:30:01	👍	arschmitz	2016-06-12 05:22:19
8432	2016-05-07 17:22:04	Fixes #5246 [Test Link](https://closure-compiler.appspot.com/home#code%3D%252F%252F%2520%253D%253DClosureCompiler%253D%253D%250A%252F%252F%2520%2540output_file_name%2520default.js%250A%252F%252F%2520%2540compilation_level%2520ADVANCED_OPTIMIZATIONS%250A%252F%252F%2520%253D%253D%252FClosureCompiler%253D%253D%250A%250A%250Afunction%2520createVirtualEvent%28%2520event%252C%2520eventType%2520%29%2520…	apsdehal	2016-06-23 04:52:33
8432	2016-06-22 19:41:47	👍	arschmitz	2016-06-23 04:52:33
8431	2016-05-05 15:14:12		apsdehal	2016-06-13 17:14:48
8431	2016-06-09 17:31:45	Do you think we could keep coverage and just remove coveralls reporting?	arschmitz	2016-06-13 17:14:48
8431	2016-06-09 17:33:05	Is there any other alternative for coverage, ui uses grunt-contrib-qunit and I would like to stick it, instead of some fork.	apsdehal	2016-06-13 17:14:48
8431	2016-06-09 17:34:57	i like blanket.js use it on a few projects	arschmitz	2016-06-13 17:14:48
8431	2016-06-09 17:35:59	Ok, I will include it in a separate PR.	apsdehal	2016-06-13 17:14:48
8431	2016-06-12 05:19:44	@arschmitz Should I merge this one?	apsdehal	2016-06-13 17:14:48
8431	2016-06-12 13:31:02	👍	arschmitz	2016-06-13 17:14:48
8430	2016-05-03 08:11:29	Check "Controlgroup theming" under demos/controlgroup. Class `ui-theme-b` is being applied to the controlgroup, but it's having no effect.	gabrielschulhof	2016-05-03 18:11:37
8430	2016-05-03 18:11:37	NM - ui-group-theme-\* is needed, not ui-theme-*	gabrielschulhof	2016-05-03 18:11:37
8429	2016-04-28 05:53:56	I have updated my Chrome browser to last version and I have the following problem: When I select an option of a select menu it does not appear selected, I repeat the process of the selection and then it is selected OK. If I try to select other option it happens the same, first time bad, second time OK. It is happening since I have update to version 50 of Chrome, with previous version 49 it worked…	faabalia	2016-06-25 14:17:04
8429	2016-05-03 14:00:14	We are also having this issue and can replicate it - for us, it's specifically Chrome 50.0.2661.89. A video showcasing this issue is here: https://goo.gl/photos/StTKphg79r1ZZKTJ8 Once the dropdown appears and flashes, no selections can be made (the dropdown disappears, but the selection is not kept).	lukebarber	2016-06-25 14:17:04
8429	2016-05-03 14:01:40	ping @gabrielschulhof can you check the updated selectmenu against this	arschmitz	2016-06-25 14:17:04
8429	2016-05-05 05:25:17	> When I select an option of a select menu it does not appear selected, I repeat the process of the selection and then it is selected OK. If I try to select other option it happens the same, first time bad, second time I am also having this issue but not for all select menu, but only when the select menu is placed inside a panel. <S_CODE_TOKEN> It works fine with Desktop, Cordova iOS 9.3, but hap…	dannygunawan	2016-06-25 14:17:04
8429	2016-05-05 09:12:27	The issue in my case happens always and we don't have the selectmenu placed inside a panel. JQM: 1.4.5 JQuery: 2.1.1 Android 5.1.1 & Chrome (Android) 50.0.2661.89	faabalia	2016-06-25 14:17:04
8429	2016-05-05 09:29:24	@faabalia - I'm also currently experiencing this same issue. I believe it has to do with a conflict between JQuery Mobile hiding the data-position="fixed" elements on the page (i.e. the header and footer) and the native android select options menu. As a workaround if you hide the header and footer earlier than JQuery Mobile normally does, things work correctly. I've added a demo of this over at s…	clintirving	2016-06-25 14:17:04
8429	2016-05-06 02:16:52	Looking further into this... I have to question the logic behind JQuery Mobile hiding the toolbars on select element focus by default. The native browser select elements overlay the page in their various special ways, and even the non-native select popup (which you get when specify the data attribute data-native-menu="false" in html or nativeMenu: false in the selectmenu options) is absolutely po…	clintirving	2016-06-25 14:17:04
8429	2016-05-06 06:21:35	Hi Clint, First of all thank you very much for your answers. I have tried both of them and the first one works fine in portrait, but in landscape does not work. The second solution works in both orientations, but I've found one issue: if I enter data in an input text, close the keyboard and try to select an option of a combo, the issue happens. If instead of close the keyboard, I tap the screen a…	faabalia	2016-06-25 14:17:04
8429	2016-05-06 07:13:55	Hi @faabalia I'm glad my second solution works for you - it's definitely the better option as it's much closer to addressing the cause than the first option which was a pretty far-fetched workaround. Interesting observation regarding the text input - don't worry, there's a solution to this which just expands on my previous answer. By adding **data-hide-during-focus="input, textarea"** jquery-mobi…	clintirving	2016-06-25 14:17:04
8429	2016-05-06 09:31:38	Hi Clint, I have tested your suggestion but if I put input, data-hide-during-focus="" it does not work , I have the same issue as If do not put it. I think that it attempts to show the header and footer again for all the elements (select, input, textarea, ...). Debugging with Chrome in line 12670 of jquery mobile file the value of o.hideDuringFocus has the value: "input, textarea, select".	faabalia	2016-06-25 14:17:04
8429	2016-05-06 23:11:04	Hi @faabalia - check to make sure that you have put data-hide-during-focus="" in both your header AND your footer. Also check to make sure that Chrome isn't loading a cached page (it often does this). I reproduced your scenario yesterday and I believe this does fix the issue. The value "input, textarea, select" for o.hideDuringFocus is just the default value in jQuery mobile of hideDuringFocus - …	clintirving	2016-06-25 14:17:04
8429	2016-05-07 03:00:01	Hi @lukebarber i have exact issue as you. i have tried the solutions of adding data-hide-during-focus="" to both header and footer and to no avail. has anyone tried this and not work still?	crs2m5	2016-06-25 14:17:04
8429	2016-05-09 09:22:34	It works OK, except two case: if I am in an input field entering data and after that I just close the keyboard and then go to a select menu and display the options, the flash happens again and it does not work. The second situation that does not work is when I am in the input entering data with the keyboard shown, if I go directly to a select menu, the flash happens and when I try to select an op…	faabalia	2016-06-25 14:17:04
8429	2016-05-09 12:05:00	Hi, I tried to create a bugfix code but it doesn't work. <S_CODE_TOKEN> The attribute is inserted to DOM but it doesn't work correct like `<div data-role="footer" data-theme="b" data-position="fixed" data-hide-during-focus="">` Any idea?	SteveUnger	2016-06-25 14:17:04
8429	2016-05-09 19:48:18	So i am able to get part of my drop downs to work now. after adding the `data-hide-during-focus=""` to header and footer at the end of the tags, i can select items . but it still flickers twice when i touch it on a mobile device any ideas?	crs2m5	2016-06-25 14:17:04
8429	2016-05-10 07:04:54	Given solutions I've tried, but did not get results. However, I am having the same problem on Facebook. https://www.facebook.com/zaferlatif35/videos/vb.599157345/10154124374237346/	zaferlatif	2016-06-25 14:17:04
8429	2016-05-10 12:19:17	Testing with the beta version of Google Chrome and Android WebView System (51.0.2704.36) works fine.	faabalia	2016-06-25 14:17:04
8429	2016-05-13 12:36:04	I have the same problem, The strange thing is that i have two samsung tablets, Tab A and Tab S. Both have Android 5.0.2, WebView 50.0.2661.86, Chrome 50.0.2661.89. On Tab S it works, on Tab A no. I have also added the attributes as in the example, but still doesn't work. <div data-role="header" data-position="fixed" data-tap-toggle="false" data-hide-during-focus="input, textarea"> <div data-role=…	dconversa	2016-06-25 14:17:04
8429	2016-05-18 22:02:32	I'm still facing same issue with Android version 6.0.1. Not able to select item from the dropdown. Any idea? I tried everything written in above comments, Didn't work out. We have our mobile version site where we use JqueryMobile for all control whereas on the same site we have one button which redirects user to desktop version of the site. After redirecting to that page , dropdown doesn't work. …	nthapakiTransplant	2016-06-25 14:17:04
8429	2016-05-18 22:11:28	@nthapakiTransplant are you saying the dropdown on your desktop page which does not use jQuery Mobile does not work after redirecting to it from the jQuery Mobile site?	arschmitz	2016-06-25 14:17:04
8429	2016-05-18 22:12:58	Yes. You are correct.	nthapakiTransplant	2016-06-25 14:17:04
8429	2016-05-18 22:13:52	It works fine in all other mobile devices, same page but only doesn't work in Android device version 6.0.1 and with Chrome version 50.0.2661.89.	nthapakiTransplant	2016-06-25 14:17:04
8429	2016-05-18 22:20:07	@nthapakiTransplant that can't possibly be jQuery Mobile if jQuery mobile is not on the page your having the issue with.	arschmitz	2016-06-25 14:17:04
8429	2016-05-20 09:19:14	I have the same problem with Bootstrap (Version 3.3.6) and when i set the css prop. **transition** to **none** it works fine.	redbeed	2016-06-25 14:17:04
8429	2016-05-23 10:00:16	https://bugs.chromium.org/p/chromium/issues/detail?id=613885	vecmezoni	2016-06-25 14:17:04
8429	2016-05-31 13:24:35	Just experienced this issue as well. Installed Chrome Beta from android app store, and disabled Google Chrome, and the problem is no longer there. Definitely looks like a Google Issue.	CrimsonLabs	2016-06-25 14:17:04
8429	2016-06-01 11:10:25	Experienced this issue on my application as well. It really frustrating. Works fine with older version of chrome but not for update Chrome version 50+. Any idea when get this issue resolved ? Or Suggestion to fix this issue. Thanks	ankush86	2016-06-25 14:17:04
8429	2016-06-01 11:24:48	Sadly Google Beta updated this morning, now having the same issue there.	CrimsonLabs	2016-06-25 14:17:04
8429	2016-06-01 12:34:38	Now working with chrome 51.0.2704.77 on android 6.0.1 (Galaxy S6) and the problem is solved.	SteveUnger	2016-06-25 14:17:04
8429	2016-06-02 10:49:30	For anyone still battling with this, put the following code after your selectmenu has been created <S_CODE_TOKEN>	CrimsonLabs	2016-06-25 14:17:04
8429	2016-06-03 08:52:43	I have tried this and not worked for me.	faabalia	2016-06-25 14:17:04
8429	2016-06-03 08:53:36	The only way work for me is like SteveUnger says.	faabalia	2016-06-25 14:17:04
8429	2016-06-03 08:55:14	This must be called after you have created the select with jQuery Mobile	CrimsonLabs	2016-06-25 14:17:04
8429	2016-06-04 08:36:24	Hi Clint, Your solution to add **data-hide-during-focus=""** is working perfectly. We can add below workaround to resolve that keyboard focus issue. Below function can be called from any radio/checkbox/button/ selectbox click /** _Method name : _setFocus *@me : reference object to which focus needs to be assigned (eg. $(this)) *_/ function _setFocus(me){ try{ me.focus(); console.log($(":focus"));…	ghost	2016-06-25 14:17:04
8429	2016-06-25 14:17:04	I have tested on Chrome version 50.0.2661.89 using 1.5-dev http://view.jquerymobile.com/1.5-dev/demos/selectmenu/ and can confirm it is fixed.	apsdehal	2016-06-25 14:17:04
8428	2016-04-21 18:47:18	external: - null: use current code (roughly `this.element.closest(".ui-page")`) to detect whether you're in a page. - true: Assume you're external - false: Assume you're internal The reason we need this is that external toolbars set all current and future pages to position: relative, however, if a toolbar is instantiated on a floating piece of DOM, it will not find a parent page, thus affecting a…	gabrielschulhof
8428	2016-04-21 18:47:58	Oh, check other places/widgets where we check whether a widget is inside a page and create this option there too.	gabrielschulhof
8428	2016-04-28 18:41:09	@gabrielschulhof is there a specific demo/example where I can see this?	cgack
8428	2016-04-29 11:17:10	@cgack I was going to build selectmenu that way to save on DOM manip, but I couldn't, because it was marking all pages as `position: relative`. Try this: 1. Go to http://jsbin.com/zifoxi/ 2. Click "Go to other page" 3. Click "Go back" 4. Click "Create popup" 5. Click "Go to other page" At this point the other page will appear below the current page, which is itself `visibility: hidden`-ed, becaus…	gabrielschulhof
8427	2016-04-14 18:37:41		jaspermdegroot	2016-04-21 17:54:28
8427	2016-04-20 15:59:59	👍	arschmitz	2016-04-21 17:54:28
8426	2016-04-14 18:08:20	The margin is equal to the padding on the button at the other side of the icon.	jaspermdegroot	2016-04-21 17:54:52
8426	2016-04-20 15:59:41	👍	arschmitz	2016-04-21 17:54:52
8425	2016-04-13 15:28:17	In the following link I have attached a sample of my source code: http://jsfiddle.net/ezanker/xY7tx/2382/ I have a list of 34 items when you press down the keyboard and you reach the 10th item, it would successfully scrollTop to 11th element. But when you keep pressing down and when you reach 30th item, with my code it supposed to scrollTop to 31th item but it isn't. To reproduce the bug please k…	pooyamoha	2016-05-08 03:02:38
8425	2016-05-08 03:02:38	It is working as expected by your code. It is not able to scrollTop to 31st element because there are no more elements after 34 to scroll down. Kindly use SO or IRC #jqueryui to ask questions regarding implementation. Thanks, closing as of now.	apsdehal	2016-05-08 03:02:38
8424	2016-04-11 09:14:41	Demo for version 1.4.5 https://github.com/jquery/jquery-mobile/issues/8416	marti1125
8423	2016-04-08 07:02:34	`I` am new to JQuery mobile and Cordova.I created a simple Cordova application with JQuery mobile having a form with a simple text-field and a radio input.However I noticed a problem when the application was run as I typed in some text and click on the radio button ,I notices the focus is still on the text input.If JQuery mobile was not used or if data-role is set to none for the input element, t…	kiranphp	2016-05-08 03:04:55
8423	2016-05-08 03:04:55	jQuery issue system is specifically for bugs which don't match the given description of action. From future, kindly use SO or #jqueryui on IRC for questions related to implementation. Closing as of now.	apsdehal	2016-05-08 03:04:55
8422	2016-04-07 18:22:54	@jaspermdegroot wrote in #8309: > > There also seems to be a problem with the arrow icon in the button. Can you tell me what I'm doing wrong? > > I suppose you mean the lack of space between text and icon? Since we make the icon float with class `ui-widget-icon-floatend` we will have to add extra padding to the button. Maybe we should do that in core/button CSS, not in selectmenu CSS. Will look i…	gabrielschulhof	2016-04-21 18:28:26
8422	2016-04-14 18:00:33	Actually we don't have to add padding to the button, but margin to the icon. I had absolute positioning of the icon (like we used to this) in my mind when I wrote that. Will add the margin.	jaspermdegroot	2016-04-21 18:28:26
8422	2016-04-21 18:28:26	Fixed in 1.5-dev. Closing.	jaspermdegroot	2016-04-21 18:28:26
8421	2016-04-07 00:08:56	Hi, I spent all day on this and it's driving me crazy... I have two popups. The first one is in the footer : I want the popup to open at the same position as the footer. It works if you don't scroll. If you scroll the popup will open every time on the original position of the footer. How can I update the correct coordinates to the popup position ? Then I have dynamic popups that are created whit …	likeitneverwentaway	2016-04-07 00:37:49
8421	2016-04-07 00:37:35	Oh my god I fixed it simply by replacing position : absolute by fixed... Still has some issue, mostly nothing is centered but I'll go with it.	likeitneverwentaway	2016-04-07 00:37:49
8420	2016-04-06 02:15:33	"<link rel="stylesheet" href="http://code.jquery.com/mobile/1.4.5/jquery.mobile-1.4.5.min.css"> <script src="http://code.jquery.com/jquery-1.11.3.min.js"></script> <script src="http://code.jquery.com/mobile/1.4.5/jquery.mobile-1.4.5.min.js"></script>" using chrome on mobile, opening html page locally on phone	yomasa	2016-05-08 03:08:49
8420	2016-04-06 04:49:57	Hi @yomasa could you use http://jsbin.com/huvoraba/1/edit?html,css,js,output for a better explanation?	marti1125	2016-05-08 03:08:49
8420	2016-04-28 18:09:50	Yes, It seems to be a security issue. When I do this (open a local file with JQM on my machine, I get this error message: --- Uncaught SecurityError: Failed to execute 'replaceState' on 'History': A history state object with URL 'file://macintosh%20hd/Users/anne-gaellecolom/Documents/jQueryStuff/localJQMTest.html' cannot be created in a document with origin 'null' and URL 'file://macintosh%20hd/U…	agcolom	2016-05-08 03:08:49
8420	2016-04-28 22:15:55	@agcolom jqm cant nor ever could work with the local file protocol	arschmitz	2016-05-08 03:08:49
8420	2016-05-08 03:08:49	Closing as not a bug with jqm's implementation.	apsdehal	2016-05-08 03:08:49
8420	2016-05-08 23:46:24	That's basically because it works on my cell phone in firefox On Apr 28, 2016 6:16 PM, "Alexander Schmitz" notifications@github.com wrote: > @agcolom https://github.com/agcolom jqm cant nor ever could work with > the local file protocol > > — > You are receiving this because you were mentioned. > Reply to this email directly or view it on GitHub > https://github.com/jquery/jquery-mobile/issues/84…	yomasa	2016-05-08 03:08:49
8419	2016-04-05 20:21:47	after an ajax call jQuery.ajax('' ...... document.getElementById("id_mode").innerHTML = "Manual"; //this line works document.getElementById("id_ip_mode_dhcp").checked = true; //this line doesn't work anymore Both work before a call. only one works after call. used this exact code with jQuery v2.1.1. It failed after changing to jqmobile ver. 1.4.5.and jQuery 2.22	ktgrach	2016-05-08 03:12:49
8419	2016-04-06 04:56:56	Hi @ktgrach could you add an example about your problem using this: http://jsbin.com/huvoraba/1/edit	marti1125	2016-05-08 03:12:49
8419	2016-05-08 03:12:49	Kindly have a look at [this](http://stackoverflow.com/questions/24514566/checkbox-set-to-checked-false-not-working) question on SO. Kindly from future, ask implementation related question which are not a bug on expected output part of jqm on SO or #jqueryui on IRC. Closing.	apsdehal	2016-05-08 03:12:49
8418	2016-04-04 12:49:11	The `text` variable is first initialized to `this.placeholder`, which is strictly equivalent to use `self.placeholder` inside the function used just after. So in case `selected.length` is falsy, this is not necessary to override `text` to the same value, i.e. its inital value. Also fix a CS.	Hywan	2016-07-08 09:00:05
8418	2016-04-04 12:49:14	Thank you for your pull request. It looks like this may be your first contribution to a jQuery Foundation project, if so we need you to sign our Contributor License Agreement (CLA). **:memo: Please visit http://contribute.jquery.org/CLA/ to sign.** After you signed, the PR is checked again automatically after a minute. If there's still an issue, please reply here to let us know. --- If you've alr…	jquerybot	2016-07-08 09:00:05
8418	2016-04-04 13:23:44	Build is broken because of an HTTP issue when setting up the environment.	Hywan	2016-07-08 09:00:05
8418	2016-07-05 16:34:28	@Hywan Are you willing to update your PR according to latest master?	apsdehal	2016-07-08 09:00:05
8418	2016-07-07 06:51:15	`master` no longer has the issue.	Hywan	2016-07-08 09:00:05
8418	2016-07-07 06:54:37	nope, it still has it https://github.com/jquery/jquery-mobile/blob/master/js/widgets/forms/select.js#L259	apsdehal	2016-07-08 09:00:05
8418	2016-07-08 06:31:05	@apsdehal Done :smiley:.	Hywan	2016-07-08 09:00:05
8418	2016-07-08 09:01:29	@Hywan This has landed into master 2f00774. Thanks a lot.	apsdehal	2016-07-08 09:00:05
8418	2016-07-08 09:39:01	Thanks :-).	Hywan	2016-07-08 09:00:05
8417	2016-03-31 20:04:32	Added :focus back in to one of the selectors per https://github.com/jquery/jquery-mobile/pull/8389#issuecomment-201788595	cogwurx	2016-04-01 10:47:25
8417	2016-04-01 10:47:25	Landed in https://github.com/jquery/jquery-mobile/commit/fe366ad30a0a51f968d8a240c575bcfa26137746 @cogwurx - See http://contribute.jquery.org/commits-and-pull-requests/#commit-guidelines for guidelines about commit messages. We use a tool "commitplease" to prevent incorrect messages, but it looks like this isn't working for you since you were able to commit with a message that doesn't match the g…	jaspermdegroot	2016-04-01 10:47:25
8416	2016-03-31 04:10:19	1. when i type what is on the table head (rank, movie, title or year , etc.) it doesn't filter anything 2. http://demos.jquerymobile.com/1.4.5/filterable/ 3. i just type texts into the search field 4. ? 5. ? 6. i tested chromium 49 and firefox 45 on debian 8.3 x64, another people tested on windows 7, too 7. your demo environment, as i see jquery.js version is 1.10.2, jquery.mobile.min.js version …	szollosi	2016-05-25 17:55:19
8416	2016-04-01 19:20:15	demo uses the last version view-source:http://demos.jquerymobile.com/1.4.5/filterable/ I didn't find any bug about this.	marti1125	2016-05-25 17:55:19
8416	2016-04-02 02:57:15	how can i switch off that feature, when i type in the search input field of "filter table" demo (second demo on this page) that words what is in the table head (ie. "rank", "movie", "title", "year", etc), it doesn't filter anything? :) i attach 3 screenshots: 1. when i filter text what is in table title, it doesn't filter anything. i think it must filter out the entire table, because "rank" text …	szollosi	2016-05-25 17:55:19
8416	2016-04-02 03:34:01	**data-filter="true" on the table element to generate a filter for table rows.** you need a new feature for filter columns	marti1125	2016-05-25 17:55:19
8416	2016-04-02 04:42:55	as i see the data-filter="true" is on the table element. the "table filter" demo is this: `<form> <input id="filterTable-input" data-type="search"> </form> <table data-role="table" id="movie-table" data-filter="true" data-input="#filterTable-input" class="ui-responsive"> <thead> <tr> <th data-priority="1">Rank</th> <th data-priority="persist">Movie Title</th> <th data-priority="2">Year</th> <th d…	szollosi	2016-05-25 17:55:19
8416	2016-04-02 05:23:47	because this behavior is from listview. table Inherited filter from listview https://github.com/jquery/jquery-mobile/blob/master/js/widgets/filterable.backcompat.js#L193 http://ajax.googleapis.com/ajax/libs/jquerymobile/1.4.5/jquery.mobile.js https://github.com/jquery/jquery-mobile/blob/master/js/widgets/filterable.js#L29 (use tbody for filter) I hope it clear for you... =/ or maybe you add Rank …	marti1125	2016-05-25 17:55:19
8416	2016-04-02 06:31:11	not clear for me, why the filter works differently when i type "qq" or "jj" - which is not in tbody - and when i type "ov" or "ws" - which is not in tbody either. one difference what we found is "ov" and "ws" found in thead.	szollosi	2016-05-25 17:55:19
8416	2016-04-07 16:26:23	Hi @szollosi I found an example in stackoverflow. This example uses jqm 1.4.0 http://stackoverflow.com/questions/21257556/jquery-mobile-how-to-table-search-bar http://jsfiddle.net/ezanker/fr8Yd/2/ ![rank_jqm](https://cloud.githubusercontent.com/assets/223240/14358605/4d18e2a2-fcb3-11e5-9516-5cd49406e6cf.png) ![jqmdemofilter](https://cloud.githubusercontent.com/assets/223240/14358606/4d46f412-fcb3…	marti1125	2016-05-25 17:55:19
8416	2016-04-07 17:38:29	hi, i tested with data-mode="columntoggle". when i set this attribute, the filtering works fine. without it the filtering doesn't work well.	szollosi	2016-05-25 17:55:19
8416	2016-05-25 17:55:19	Kindly use SO or #jqueryui for implementation related questions. Demo as I see is working fine as expected.	apsdehal	2016-05-25 17:55:19
8415	2016-03-26 04:32:27	Only a text with search is shown, that works on clicking.	apsdehal	2016-03-26 20:24:54
8415	2016-03-26 20:24:54	this was fixed but in branch closing	arschmitz	2016-03-26 20:24:54
8414	2016-03-22 15:56:37	I was interested in the GSoC idea of using Hammer.js to support the touch events in JQuery and would like some additional information on this	bkazi	2016-03-26 20:24:35
8414	2016-03-22 18:31:48	@bkazi Here is the log of our team meeting from a few weeks ago in which we discussed this: http://irc.jquery.org/%23jquery-meeting/default_%23jquery-meeting_20160225.log.html#t14:16:44	jaspermdegroot	2016-03-26 20:24:35
8414	2016-03-22 20:07:03	@jaspermdegroot I sent a draft about jQuery Mobile husting bugs but I did not receive any feedback :(	marti1125	2016-03-26 20:24:35
8414	2016-03-26 20:24:35	this is not the place for this closing	arschmitz	2016-03-26 20:24:35
8413	2016-03-22 06:56:27	I found the filterable custom selectmenu doesn't working properly after filtered. For example, I have a list as below: <option value="11">11</option> <option value="12">12</option> <option value="21">21</option> <option value="22">22</option> <option value="31">31</option> <option value="32">32</option> after input "2" for filter, I get the new list as below: <option value="12">12</option> <optio…	wwy94621	2016-06-20 09:44:52
8413	2016-03-22 18:27:29	@wwy94621 Can you create a fiddle for this and share the link here?	apsdehal	2016-06-20 09:44:52
8413	2016-03-23 02:26:25	Hi, please check the [jsfiddle](https://jsfiddle.net/wwy94621/3zqvmaae/7/). input "2" and try to select some item, you may see the issue. Thanks	wwy94621	2016-06-20 09:44:52
8413	2016-03-29 00:59:23	@apsdehal Did you check the fiddle, do you see the bug?	wwy94621	2016-06-20 09:44:52
8413	2016-06-16 13:51:52	I can confirm the issue. Closed it by mistake.	apsdehal	2016-06-20 09:44:52
8413	2016-06-20 09:44:52	So I have discussed this with team and custom filterable selectmenu doesn't allow multiple. And since we plan to shift to UI selectmenu, I am going to close this issue. You can fix the select without multiple by removing the multiple attribute.	apsdehal	2016-06-20 09:44:52
8412	2016-03-20 17:33:40	- To 2.8.0 - Add support for `--fix` option to fix files with jscs - Update the `good` files according the new syntax	apsdehal	2016-03-26 10:58:32
8412	2016-03-20 19:01:58	This causes JSCS to fail based on some rule changes and will need updates to be able to land	arschmitz	2016-03-26 10:58:32
8411	2016-03-20 17:12:59		apsdehal	2016-03-26 20:37:56
8411	2016-03-26 20:37:56	landed on 1.5-dev	arschmitz	2016-03-26 20:37:56
8410	2016-03-20 10:06:53	Fixes #8409 Ref #8339	apsdehal	2016-03-26 01:35:14
8410	2016-03-20 11:27:47	:+1:	arschmitz	2016-03-26 01:35:14
8410	2016-03-26 01:35:14	landed in 1.5-dev	arschmitz	2016-03-26 01:35:14
8409	2016-03-20 10:02:52	`!` is a special command in bash and should be escaped in the command. Working on this.	apsdehal	2016-03-26 05:02:39
8408	2016-03-20 09:15:13	With the newest jQuery version, jQuery Mobile popup can't be opened. It throws error: In a.preventdefault(), a.preventdefault is not defined. This problem can be fixed when downgraded to jQuery 2.1.4.	exgphe	2016-03-20 09:44:23
8408	2016-03-20 09:44:23	@exgphe jQuery 2.2 was released after jQuery Mobile 1.4.5 and is not supported by it. This is fixed in the latest code which will be for 1.5.0. Closing as a duplicate of #8381	apsdehal	2016-03-20 09:44:23
8407	2016-03-19 18:36:00	Works on tab + enter, since it focuses on button and then submits. Working on this one through keydown event on input.	apsdehal	2016-03-26 04:46:29
8407	2016-03-19 18:42:42	@jaspermdegroot What is the expected response? As of now in #8406, I have shifted the `enter` key action to take user to the link which is highlighted through navigation. What I think of: - When nothing is highlighted, take to search results - Otherwise to the highlighted link.	apsdehal	2016-03-26 04:46:29
8407	2016-03-21 08:22:41	@apsdehal - Your last comment sounds right to me.	jaspermdegroot	2016-03-26 04:46:29
8406	2016-03-19 17:52:15	As for a reason why `nextAll/prevAll` is used against `next/prev`, follow this [link](http://stackoverflow.com/questions/8359746/jquery-next-with-not-selector-not-working-as-expected) Fixes #8405 Refs #8245	apsdehal	2016-03-26 04:46:17
8406	2016-03-20 17:28:55	:+1:	arschmitz	2016-03-26 04:46:17
8406	2016-03-21 08:07:37	Thanks for fixing this @apsdehal ! @cogwurx has been tweaking the menu styles. I think the background color you set in this PR has to be adjusted to match his style and @cogwurx probably has to fix selectors in his PR to match your changes. See https://github.com/jquery/jquery-mobile/pull/8389/files#diff-ccdaf42db1312d7cb7e21a8bb76543d6R976.	jaspermdegroot	2016-03-26 04:46:17
8406	2016-03-21 08:45:39	@jaspermdegroot I will fix my change, that is why I was waiting for your comment before merging it. :)	apsdehal	2016-03-26 04:46:17
8405	2016-03-19 16:14:27	As mentioned in #8245 arrow navigation is not working in search results. I am working on this issue as of now. Following should be expected results for this issue to be closed: - Arrow key navigation with up and down should work - On pressing the enter button on a selected list item it should take us to that respective page.	apsdehal	2016-03-26 04:46:39
8404	2016-03-19 16:12:27	If you search here: http://view.jquerymobile.com/1.5-demos-issues/demos/ and click on one of the links then you can find a 404 here. Issue is with https://github.com/jquery/jquery-mobile/blob/1.5-demos-issues/demos/jqm-contents.php#L17 `../` used in the links. It simply points on the previous folder. This will work in the sub folders like listview, but not on the home. Possible solution from my s…	apsdehal	2016-03-26 20:25:25
8404	2016-03-20 11:39:48	this is a regression since 1.4.5 so id start by looking at 1.4.5 http://demos.jquerymobile.com/1.4.5/	arschmitz	2016-03-26 20:25:25
8404	2016-03-26 20:25:25	this is fixed in 1.5-dev	arschmitz	2016-03-26 20:25:25
8403	2016-03-19 00:34:31	<S_CODE_TOKEN>	broros	2016-03-19 00:39:34
8402	2016-03-17 14:00:10	Updated the homepage graphic to reflect more up-to-date devices.	cogwurx	2016-03-17 14:05:22
8401	2016-03-16 23:56:13	I create a example over here: http://dotku.github.io/tech/jquery-mobile/jquery.mobile.loadPage-so.html but it doesn't work :(	dotku	2016-04-25 14:28:08
8401	2016-03-17 03:07:51	error message shown > jquery.min.js:1 Uncaught Error: cannot call methods on pagecontainer prior to initialization; attempted to call method 'load' <S_CODE_TOKEN> You should initialise page container widget on **$('#container')** before using as pageContainer option value. <S_CODE_TOKEN>	happyhj	2016-04-25 14:28:08
8401	2016-03-18 10:25:14	You can't have `pageConatiner` inside a page div. All pages should be children of `pageContainer`. Use `$.mobile.pageContainer.pagecontainer("load", "page.html");`	Palestinian	2016-04-25 14:28:08
8401	2016-04-25 14:28:08	Closing as fixed @dotku kindly use #jqueryui on freenode for further help with implementation.	apsdehal	2016-04-25 14:28:08
8400	2016-03-16 19:45:37	Demo page: http://api.jquerymobile.com/jquery.mobile.loadpage/ And the demo won't work due the missing page: http://api.jquerymobile.com/resources/results.php	dotku	2016-03-18 11:12:30
8400	2016-03-18 11:12:30	@dotku - Thanks for reporting the issue! The API documentation has its own repo. I opened a ticket there https://github.com/jquery/api.jquerymobile.com/issues/387	jaspermdegroot	2016-03-18 11:12:30
8399	2016-03-15 17:56:19	Please try it on iOS device, version: 9.2.1 Here is my demo code: http://weijinglin.name/tech/jquery-mobile/page.html Once the scroll reaches the top, it would stop when you try to move it down. It is not smooth as well.	dotku	2016-06-05 14:34:20
8399	2016-03-15 19:56:09	hi @dotku can I try this in xcode ?	marti1125	2016-06-05 14:34:20
8399	2016-03-16 19:08:24	@marti1125 you could but I don't if it has same issue. It is working on chrome, since refresh action is always triggered; but there won't be any effect on safari.	dotku	2016-06-05 14:34:20
8399	2016-05-08 03:22:12	Confirmed on iOS 9.2.1, @arschmitz @gabrielschulhof Any idea about this?	apsdehal	2016-06-05 14:34:20
8399	2016-05-12 18:28:47	@dotku Fiddle created: http://jsbin.com/vucahibayu/1/	apsdehal	2016-06-05 14:34:20
8399	2016-05-12 18:30:35	The problem might be the `-webkit-overflow-scrolling:touch;` that is used in the custom style.	jaspermdegroot	2016-06-05 14:34:20
8399	2016-06-05 14:34:20	Closing due to no activity.	apsdehal	2016-06-05 14:34:20
8398	2016-03-10 21:14:25	`<button type="submit" id="submitBtn" onClick="storeLocalContent(document.querySelector('#firstName').value)" class="Button ctct-button Button--block Button-secondary" style="background-color:#3598DB; color:#ffffff; width: 260px; margin: 0 auto; position: relative;" data-enabled="enabled">Get Access2</button>` form javascript code <S_CODE_TOKEN>	broros	2016-06-05 18:26:15
8398	2016-03-17 22:43:39	is anybody else having this problem? When I submit the button it does not take me to the next page <S_CODE_TOKEN>	broros	2016-06-05 18:26:15
8398	2016-03-18 10:29:53	<S_CODE_TOKEN>	Palestinian	2016-06-05 18:26:15
8398	2016-03-19 01:33:52	it works in safari but not in the ios simulator	broros	2016-06-05 18:26:15
8398	2016-06-05 18:26:15	Kindly provide a jsbin and reopen the issue. See CONTRIBUTING.md	apsdehal	2016-06-05 18:26:15
8397	2016-03-08 20:50:08	Fixes gh-8324	cgack	2016-03-26 01:37:58
8397	2016-03-08 20:51:05	@arschmitz this is ready for a round of review	cgack	2016-03-26 01:37:58
8397	2016-03-24 16:54:31	@arschmitz ready for another round of review on this fix	cgack	2016-03-26 01:37:58
8397	2016-03-26 01:37:58	landed in 1.5-dev	arschmitz	2016-03-26 01:37:58
8396	2016-03-08 19:11:09	Fixes #8200 Closes jquery/jquery-mobile#8200	Sonali-Goyal	2016-03-26 20:51:24
8396	2016-03-08 19:11:20	Thank you for your pull request. It looks like this may be your first contribution to a jQuery Foundation project, if so we need you to sign our Contributor License Agreement (CLA). **:memo: Please visit http://contribute.jquery.org/CLA/ to sign.** After you signed, the PR is checked again automatically after a minute. If there's still an issue, please reply here to let us know. --- If you've alr…	jquerybot	2016-03-26 20:51:24
8396	2016-03-26 20:51:24	landed on 1.5-dev	arschmitz	2016-03-26 20:51:24
8395	2016-03-08 13:02:29	Paragraph (originally) was difficult to understand. Hopefully this makes a little more sense!	s-moon	2016-03-26 04:06:41
8395	2016-03-08 13:02:32	Thank you for your pull request. It looks like this may be your first contribution to a jQuery Foundation project, if so we need you to sign our Contributor License Agreement (CLA). **:memo: Please visit http://contribute.jquery.org/CLA/ to sign.** After you signed, the PR is checked again automatically after a minute. If there's still an issue, please reply here to let us know. --- If you've alr…	jquerybot	2016-03-26 04:06:41
8395	2016-03-08 13:09:36	Hi, I did sign the CLA but despite that, got the error label. I then re-signed (just in case). If there is anything I can do, please let me know. Thanks,	s-moon	2016-03-26 04:06:41
8395	2016-03-08 13:22:49	@s-moon Hi, I've just checked your signature and it all looks fine to me (both your name and email address seem to match those recorded on the PR). @scottgonzalez Are you aware of any issues with the CLA tracker at present? Thanks.	agcolom	2016-03-26 04:06:41
8395	2016-03-08 13:26:20	@s-moon Thanks for the PR. It looks good and can be merged as soon as we figure out why we're getting this error on the CLA check :-)	agcolom	2016-03-26 04:06:41
8395	2016-03-08 13:54:39	I don't know why the CLA check is failing. I do know why the CLA results page doesn't show any information though. See https://github.com/jquery/jquery-wp-content/issues/390.	scottgonzalez	2016-03-26 04:06:41
8395	2016-03-25 22:03:24	Any update on whether the CLA is fixable? Thanks,	s-moon	2016-03-26 04:06:41
8395	2016-03-26 04:06:41	landed in 1.5-dev closing	arschmitz	2016-03-26 04:06:41
8394	2016-03-03 20:38:21	Fixes #8200 Closes jquery/jquery-mobile#8200	Sonali-Goyal	2016-03-26 10:59:51
8394	2016-03-03 20:38:24	Thank you for your pull request. It looks like this may be your first contribution to a jQuery Foundation project, if so we need you to sign our Contributor License Agreement (CLA). **:memo: Please visit http://contribute.jquery.org/CLA/ to sign.** After you signed, the PR is checked again automatically after a minute. If there's still an issue, please reply here to let us know. --- If you've alr…	jquerybot	2016-03-26 10:59:51
8394	2016-03-26 10:59:51	Closing since duplicate	apsdehal	2016-03-26 10:59:51
8393	2016-03-03 17:39:47	When typing in an autogrow textarea, every keypress causes a momentary setting of the height to zero. (code in _updateHeight()). This can result in permanent change to the rest of the page layout, for example if a container scrolls. See example here: http://jsbin.com/kineca/5/edit?html,css,output The jump is clear, just type a key into the textarea. It even happens if no "grow" would have taken p…	danatemple	2016-06-05 18:24:40
8393	2016-03-11 16:48:42	I think you don't need <S_CODE_TOKEN>	marti1125	2016-06-05 18:24:40
8393	2016-03-11 17:03:16	No, probably not, as long as the textarea is long enough so you have scrolled.	danatemple	2016-06-05 18:24:40
8393	2016-03-15 21:44:26	Hi @danatemple Could tell me what do you expect? what is the final design. please I test in chrome and firefox ![textarea](https://cloud.githubusercontent.com/assets/223240/13795046/059035b8-eacd-11e5-9c30-f0cbeb55bdb1.png)	marti1125	2016-06-05 18:24:40
8393	2016-03-16 06:54:03	What I expect is the scroll_container div not to suddenly jump back to the top, just because I typed a char in the textfield. To reproduce, scroll down to the bottom of the textfield, type a char in it, and it will jump back to the top. Happens in every browser I've tried, including mobile. You can see why if you look in the _updateHeight() call (in JSM source) - it momentarily sets the textfield…	danatemple	2016-06-05 18:24:40
8393	2016-03-16 12:50:12	thanks for the answer!! :D yes I saw that effect when I copy data in textarea the scroll go to top =/ I will try again later	marti1125	2016-06-05 18:24:40
8393	2016-04-15 16:28:59	Hi @danatemple I am trying this http://jsfiddle.net/losnir/nnkeH/1/ from http://stackoverflow.com/questions/18262729/how-to-stop-window-jumping-when-typing-in-autoresizing-textarea I think is a bug with textarea (jqm) https://github.com/jquery/jquery-mobile/issues/6898	marti1125	2016-06-05 18:24:40
8393	2016-06-05 18:24:40	Closing as not fixable for now! This was discussed in last to last week meeting and we decided to close it.	apsdehal	2016-06-05 18:24:40
8392	2016-03-03 13:17:42	http://demos.jquerymobile.com/1.4.5/forms/ <img width="901" alt="captura de pantalla 2016-03-02 a las 02 24 19" src="https://cloud.githubusercontent.com/assets/223240/13495375/4cc07f92-e118-11e5-9cad-5ca11edf94d6.png">	marti1125	2016-03-03 16:45:28
8392	2016-03-03 13:29:42	@marti1125 Do you mean the track being over the input field? If this is the case, there is a ticket for it with all the details https://github.com/jquery/jquery-mobile/issues/7991 and I believe this is fixed in master.	agcolom	2016-03-03 16:45:28
8392	2016-03-03 16:45:28	ups sry is fixed https://github.com/jquery/jquery-mobile/pull/7999 =D	marti1125	2016-03-03 16:45:28
8391	2016-03-02 17:51:09		brandy-thomason	2016-03-26 20:54:16
8391	2016-03-02 17:51:12	Thank you for your pull request. It looks like this may be your first contribution to a jQuery Foundation project, if so we need you to sign our Contributor License Agreement (CLA). **:memo: Please visit http://contribute.jquery.org/CLA/ to sign.** After you signed, the PR is checked again automatically after a minute. If there's still an issue, please reply here to let us know. --- If you've alr…	jquerybot	2016-03-26 20:54:16
8391	2016-03-26 20:54:16	This is not correct autoInitalize is often used only to delay while modules load or things like that and this would pre-maturely remove the class in those situations. Please open an issue with a full description of your issue so we can properly address your situation.	arschmitz	2016-03-26 20:54:16
8391	2016-03-27 00:20:37	So when the application is not, in fact, auto initializing, it should wait an arbitrary 5 seconds for the library to remove the class?	brandy-thomason	2016-03-26 20:54:16
8391	2016-04-24 19:08:58	In my opinion the class should be removed. The page is empty (visiblity: hidden) until the timeout removes the class. A regular loading for my app would be: 1. Prevent jqm from autoInit 2. Create DOM by JS, do some calculations 3. init jqm This steps may take <20ms, but the page is empty until the timeOut is finished.	MickL	2016-03-26 20:54:16
8390	2016-03-02 17:36:59		brandy-thomason	2016-03-02 17:40:05
8390	2016-03-02 17:37:02	Thank you for your pull request. It looks like this may be your first contribution to a jQuery Foundation project, if so we need you to sign our Contributor License Agreement (CLA). **:memo: Please visit http://contribute.jquery.org/CLA/ to sign.** After you signed, the PR is checked again automatically after a minute. If there's still an issue, please reply here to let us know. --- If you've alr…	jquerybot	2016-03-02 17:40:05
8389	2016-02-22 14:29:57	Added a bit more contrast to the hover states for the Navigation Panel/Accordion as well as the Search Results Panel. Darkened the hover state of text links to also give more contrast and make obvious that the link is a link.	cogwurx	2016-03-26 01:30:22
8389	2016-02-22 14:30:03	Thank you for your pull request. It looks like this may be your first contribution to a jQuery Foundation project, if so we need you to sign our Contributor License Agreement (CLA). **:memo: Please visit http://contribute.jquery.org/CLA/ to sign.** After you signed, the PR is checked again automatically after a minute. If there's still an issue, please reply here to let us know. --- If you've alr…	jquerybot	2016-03-26 01:30:22
8389	2016-02-25 13:46:50	@cogwurx The changes look good. I noticed one problem. When an accordion is being expanded it gets the green active style, but this style is not removed after the accordion is being collapsed. It remains green until another button gets focus. In the current situation the active style isn't really clear, but it does get removed as soon as the accordion is collapsed (http://view.jquerymobile.com/1.…	jaspermdegroot	2016-03-26 01:30:22
8389	2016-03-09 20:40:13	@jaspermdegroot Just pushed the updates.Fixed the style guide spacing and the accordion focus.Let me know if there is anything else.	cogwurx	2016-03-26 01:30:22
8389	2016-03-10 19:18:05	@cogwurx Thanks. See my two comments on the diff. After that it's good to land.	jaspermdegroot	2016-03-26 01:30:22
8389	2016-03-26 01:30:22	landed this with other demos issues on 1.5-dev	arschmitz	2016-03-26 01:30:22
8389	2016-03-26 12:02:47	This wasn't ready to land. We still have to add `.jqm-navmenu-panel > .ui-panel-inner > .ui-listview li > .ui-accordion-header:focus` back.	jaspermdegroot	2016-03-26 01:30:22
8388	2016-02-20 12:23:25	Demo site: Updates to the side nav and search results hover states Updated text link hover state to be a bit darker for better contrast	cogwurx	2016-02-20 12:48:11
8388	2016-02-20 12:23:29	Thank you for your pull request. It looks like this may be your first contribution to a jQuery Foundation project, if so we need you to sign our Contributor License Agreement (CLA). **:memo: Please visit http://contribute.jquery.org/CLA/ to sign.** After you signed, the PR is checked again automatically after a minute. If there's still an issue, please reply here to let us know. --- If you've alr…	jquerybot	2016-02-20 12:48:11
8388	2016-02-20 12:48:11	Closing because it's against master instead of 1.5-demos-issues	jaspermdegroot	2016-02-20 12:48:11
8387	2016-02-19 16:24:45	Added new hover states on demo for the navmenu and search results Darkened the text link hover state for better readability	cogwurx	2016-02-19 16:41:16
8387	2016-02-19 16:24:48	Thank you for your pull request. It looks like this may be your first contribution to a jQuery Foundation project, if so we need you to sign our Contributor License Agreement (CLA). **:memo: Please visit http://contribute.jquery.org/CLA/ to sign.** After you signed, the PR is checked again automatically after a minute. If there's still an issue, please reply here to let us know. --- If you've alr…	jquerybot	2016-02-19 16:41:16
8387	2016-02-19 16:41:16	@cogwurx will create a new PR using the right branch. Closing.	jaspermdegroot	2016-02-19 16:41:16
8386	2016-02-18 09:57:10	This removes any theme/swatch class from page div.	Palestinian	2016-03-26 17:28:33
8386	2016-02-18 09:57:15	Thank you for your pull request. It looks like this may be your first contribution to a jQuery Foundation project, if so we need you to sign our Contributor License Agreement (CLA). **:memo: Please visit http://contribute.jquery.org/CLA/ to sign.** After you signed, the PR is checked again automatically after a minute. If there's still an issue, please reply here to let us know. --- If you've alr…	jquerybot	2016-03-26 17:28:33
8386	2016-03-21 16:06:00	@arschmitz @cgack @jaspermdegroot @gabrielschulhof @sfrisk Please ignore the CLA error. I've checked it manually and it is all fine.	agcolom	2016-03-26 17:28:33
8386	2016-03-26 17:28:33	this was fixed by the classes option thank you for the PR though	arschmitz	2016-03-26 17:28:33
8385	2016-02-18 09:52:05	Changing theme dynamically does add correct class - e.g. `ui-page-theme-b` - but doesn't remove previous class - e.g. `ui-page-theme-a`. <S_CODE_TOKEN> The fix is within `_setOptions`; remove previous class using `.match()` inside `.removeClass()`. <S_CODE_TOKEN> Demo: https://jsfiddle.net/Palestinian/L6d9wxb2/	Palestinian	2016-06-20 19:05:04
8385	2016-03-15 22:02:22	:+1:	marti1125	2016-06-20 19:05:04
8385	2016-03-16 16:37:27	@marti1125 the fix isn't passing the test. You may try it yourself, if you feel like it :)	Palestinian	2016-06-20 19:05:04
8385	2016-06-20 19:05:04	This should be working in 1.5, as we use `_themeElements` function now to get and apply themes. And method of changing themes would not be like this anymore. Refer widget.theme.js for more info.	apsdehal	2016-06-20 19:05:04
8384	2016-02-16 21:24:41	I use popups for all kind of reasons. One of them being showing page content from another page. This part works great except when I need a popup to ask the user for some stuff like confirming stuff deletion. The second popup will not open while the content popup is still opened. I'm trying to do something as simple as: http://output.jsbin.com/qapizadino/1/ Any workaround to get this concept to wo…	Jahrenski	2016-02-17 14:53:25
8384	2016-02-17 14:53:25	@Jahrenski Chaining popups is currently not possible. This is a known/documented limitation of the popup widget. See "Note: Chaining of popups not allowed" here: http://api.jquerymobile.com/popup/. It also shows a workaround.	jaspermdegroot	2016-02-17 14:53:25
8383	2016-02-16 10:46:38	Loading a jQuery mobile App from an iframe that is located inside hidden div yelds errors in Firefox. Test setup: 1. Top page that loads jQuery mobile app inside iframe. <S_CODE_TOKEN> Page with jQuery mobile app (`app.html`): <S_CODE_TOKEN> Result: Errors are logged in console and the jQuery mobile doesn't start. ![selection_104](https://cloud.githubusercontent.com/assets/247363/13074072/9ddc830…	jodator	2016-05-12 12:04:18
8383	2016-02-16 11:36:43	I confirm the same issue on FireFox 44.0.2 and on FireFox 46.0a2 (2016-02-15) (tested on Window 8.1 and Ubuntu 15.10).	gibbok	2016-05-12 12:04:18
8383	2016-02-16 14:20:18	this is a firefox bug but it should be pretty easy to work around https://bugzilla.mozilla.org/show_bug.cgi?id=548397	arschmitz	2016-05-12 12:04:18
8383	2016-05-12 12:04:18	Closing as issue with firefox and not with jqm.	apsdehal	2016-05-12 12:04:18
8382	2016-02-15 21:15:59	The use of anchors here seems wrong. These elements are functioning as buttons; so why would you use an anchor instead of a button tag? In addition, I suggest applying the aria-expanded and aria-collapsible attributes to this button. Right now all you have is aria-hidden="true" on the expandable content. This is fine, but is not enough to establish a relationship between the button and the conten…	plweil	2016-06-05 18:31:03
8382	2016-03-03 21:23:11	Hi @plweil why should be buttons insteand of `<a></a>` ? I can use tab to focus and enter to expand https://github.com/jquery/jquery-mobile/blob/master/js/widgets/collapsible.js#L153	marti1125	2016-06-05 18:31:03
8382	2016-03-04 02:22:35	Anchors are for links. Using them as buttons is bad semantics. Why confuse people using screenreaders with the wrong tags/semantics? If someone thinks that the anchor is a button (e.g., a keyboard user) and presses the spacebar, nothing will happen. That's unexpected behavior, because pressing the spacebar on a button will "click" it. Let's say someone isn't running javascript. They come across a…	plweil	2016-06-05 18:31:03
8382	2016-03-04 02:27:01	@plweil you are correct about the accessibility issue we don't necessarily need to use buttons but if we use links we need to use proper aria attributes and handlers to make them work as expected. That said the collapsible widget has been deprecated in 1.5 and we are using the jQuery UI accordion widget instead which is properly accessible in all of our testing. However if you do find any problem…	arschmitz	2016-06-05 18:31:03
8382	2016-03-04 13:59:27	> On Mar 3, 2016, at 8:27 PM, Alexander Schmitz notifications@github.com wrote: > > @plweil you are correct about the accessibility issue we don't necessarily need to use buttons but if we use links we need to use proper aria attributes and handlers to make them work as expected. Yes, one could apply role="button" to anchors (or even to divs or spans, for that matter), but why bother with that? W…	plweil	2016-06-05 18:31:03
8382	2016-03-04 15:50:55	I'm wondering: precisely what sort of accessibility testing the jQuery UI accordion widget has been subjected to? At first glance, at least, the code and approach seem dubious. Header tags using role="tab"? Is this an accordian or tabs? This widget got a particularly poor writeup by the SSB Bart Group in 2013. Has anything changed substantially since then? http://www.ssbbartgroup.com/blog/jquery-…	plweil	2016-06-05 18:31:03
8382	2016-03-04 15:59:02	> I'm wondering: precisely what sort of accessibility testing the jQuery UI accordion widget has been subjected to? A fair amount. > At first glance, at least, the code and approach seem dubious. Header tags using role="tab"? Is this an accordian or tabs? Accordions _are_ tablists. See https://www.w3.org/TR/wai-aria-practices/#accordion > Unless there have been significant improvements since 2013…	scottgonzalez	2016-06-05 18:31:03
8382	2016-03-04 18:52:26	> Accordions are tablists. See https://www.w3.org/TR/wai-aria-practices/#accordion They _can_ be tablists, but they don't have to be. The best practices docs are working drafts, and the accordion section is undergoing a review. There is no official accordion "role", and accordions can be done differently. I gave you one example, and there are others that don't use tab-releated roles., eg., https:…	plweil	2016-06-05 18:31:03
8382	2016-03-04 19:37:04	> This kind of combination of aria attributes, leaving out tab roles, and using buttons just might produce a better, more accessible and easier-to-use accordion widget, and as such merits consideration. To be honest, a phrase like "just might" doesn't warrant the team trying out a different approach. If you can point to actual accessibility issues with the existing implementation, then we can tal…	scottgonzalez	2016-06-05 18:31:03
8382	2016-06-05 18:31:03	Closing as not relevant anymore. Use accordion and file any issues with ui.	apsdehal	2016-06-05 18:31:03
8381	2016-02-14 10:28:07	simple popup invocation doesn't work for the combination of the jquery 2.2.0 and jquery mobile 1.4.5 (both are recent versions) Here is a very simple html file, which tries to only open a popup. It fails at least on my system. [test7.html.zip](https://github.com/jquery/jquery-mobile/files/129610/test7.html.zip) The error message is: > TypeError: a.preventDefault is not a function. (In 'a.preventD…	suewonjp
8381	2016-02-15 07:26:44	https://github.com/jquery/jquery-mobile/blob/master/js/navigation/navigator.js#L135 <S_CODE_TOKEN> Then jquery.js tries to execute originalEvent.preventDefault which is not defined. Adding en empty method seems to work fine at least for this case. However I'm not sure whether this should be handled by jquery itself or should be fixed in jquery mobile. Edit: this issue https://github.com/jquery/jq…	jacekkarczmarczyk
8381	2016-02-23 10:09:59	Not work if `data-history="true"` (http://api.jquerymobile.com/popup/#option-history). Example code: http://js.do/code/84344 Problem affected in jquery version 2.2.0 and 2.2.1 (work fine in version 2.1.4).	Gemorroj
8381	2016-02-23 14:07:54	jQuery 2.2 was released after jQuery Mobile 1.4.5 and is not supported by it. This is fixed in the latest code which will be for 1.5.0.	arschmitz
8381	2016-02-23 14:19:39	Closing this ticket, based on @arschmitz his comment.	jaspermdegroot
8381	2016-02-23 14:21:24	@jaspermdegroot i'm going to open this to discuss a possible 1.4.6 just to add compatibility at this weeks meeting we can update once a decision is made.	arschmitz
8381	2016-03-15 10:46:05	@arschmitz any information about 1.4.6?	Gemorroj
8381	2016-04-25 14:29:32	@arschmitz What is the final stance on 1.4.6?	apsdehal
8381	2016-04-25 14:37:01	We are planning a 1.4.6 once we get 1.5 out	arschmitz
8381	2016-05-24 18:01:58	How far away are we from jQM 1.5?	bassena
8381	2016-05-25 17:56:27	@bassena We are very close. We are working API docs and upgrade guide at the moment.	apsdehal
8381	2016-05-25 18:06:32	@apsdehal Glad to hear!	bassena
8381	2016-06-06 07:51:28	While we wait for 1.5 (or 1.4.6), is there a known workaround for this issue? Other than downgrading jQuery, that is.	tmarplatt
8381	2016-08-06 09:49:26	Still no news? For developers that need more than 1.4.5 offers, we are in limbo - drop jqm or wait and see, either way it could cost us dearly.	Chez
8381	2016-08-06 11:47:17	1.5-alpha1 is complete and we are just working on the accompanying documentation. If you want to try this out you can get the `git` version from our CDN or use the download builder on the master branch.	arschmitz
8381	2016-08-07 07:41:49	Ok, that is good news. One question, does 1.5 have right to left (rtl) ability? We use a customized version of 1.4.5 js and css files for our rtl version.	Chez
8381	2017-02-07 04:40:44	+1 this issue. The latest stable version of jqm should work with the latest version of jquery. Or better version pairing guidance should be given to developers, otherwise, the product appears unstable.	jerroydmoore
8380	2016-02-06 10:32:23	Please add an option to duplicate the swatch in theme roller because some users wants the same swatch but with minor modification so currently they have to do it all from scratch..	jrahma	2016-02-06 13:02:24
8380	2016-02-06 13:02:24	This option already exists. click the swatch tab you want and there are delete and duplicate options right at the top. This is also not the right repo for theme roller issue please use https://github.com/jquery/themeroller.jquerymobile.com	arschmitz	2016-02-06 13:02:24
8380	2016-02-06 13:44:05	Thanks :)	jrahma	2016-02-06 13:02:24
8379	2016-02-05 22:32:29	Please add more built-in Icons for buttons.	jrahma	2016-02-06 13:17:41
8379	2016-02-06 13:17:41	@jrahma while we may considder individual icons and will also get a whole new pack when we adopt chassis we will not add bulk icons as it wil add too much blot to the build you can use http://andymatthews.net/code/jquery-mobile-icon-pack/	arschmitz	2016-02-06 13:17:41
8378	2016-02-05 21:27:50	I suggest to add the connection to the database into jquery instead of calling it from PHP using ajax and it should be encrypted..	jrahma	2016-02-06 13:00:28
8378	2016-02-06 13:00:28	@jrahma thank you for the request however this is outside the scope of jQuery mobile. we don't handle things like data base connections or encryption and currently have no plans to. There are options that do this sort of thing and integrate well like couchbase mobile.	arschmitz	2016-02-06 13:00:28
8377	2016-02-05 21:16:06	I suggest you add Media Player to play video, slideshow, etc as well as embedded media e.g. Youtube.	jrahma	2016-02-06 13:04:57
8377	2016-02-05 21:17:55	Live stream as well	jrahma	2016-02-06 13:04:57
8377	2016-02-06 13:04:57	Thank you for reporting this issue however it is currently outside the scope of jQuery Mobile. We are a purely front end frame work and we don't have any plans to support audio or video currently.	arschmitz	2016-02-06 13:04:57
8376	2016-02-05 21:14:20	I suggest you include a PDF Viewer in JQuery Mobile	jrahma	2016-02-06 13:06:06
8376	2016-02-06 13:06:06	Thank you for this request however this is surrently outside the scope of jQuery mobile. We focus on simple re-useable widgets and navigation / transition framework.	arschmitz	2016-02-06 13:06:06
8375	2016-02-05 21:12:53	I suggest you add gauge controls to jquery mobile	jrahma	2016-02-06 13:08:25
8375	2016-02-06 13:08:25	@jrahma thank you for this feature request this is something we would potentially consider adding though it would like be in jQuery UI and shared between the two libraries. Im going to close this since we don't keep feature requests open however feel free to continue to comment here and discuss details and implementation. IF you are interested in adding a proposal to add this to UI. Feel free to …	arschmitz	2016-02-06 13:08:25
8374	2016-02-05 21:12:07	I suggest you add a new datepicker for jquery mobile instead of using the jquery datepicker sp users will feel it's a mobile datepicker similar to the native datepicker in iOS and Android.	jrahma	2016-02-06 13:10:45
8374	2016-02-06 13:10:45	We will not duplicate widget existing in jQuery ui quite the opposite we are attempting to share as much as possible. You can change the look and feel of any jQuery ui or mobile widget by adjusting the theme and css. We make this even easier in 1.5 / 1.12 of the libraries by adding the classes option for custom theming. http://stage.api.jqueryui.com/1.12/jQuery.widget/#option-classes	arschmitz	2016-02-06 13:10:45
8374	2016-02-06 13:42:16	but what I was talking about is something like this: [https://developer.apple.com/library/ios/documentation/UserExperience/Conceptual/UIKitUICatalog/Art/uidatepicker_intro_2x.png](https://developer.apple.com/library/ios/documentation/UserExperience/Conceptual/UIKitUICatalog/Art/uidatepicker_intro_2x.png)	jrahma	2016-02-06 13:10:45
8374	2016-02-06 13:45:06	Thats just a regular input with a type of date on iOS	arschmitz	2016-02-06 13:10:45
8373	2016-02-05 21:10:52	In [theme roller](https://themeroller.jquerymobile.com/), I suggest you add Theme gallery for users to use from existing gallery by jquery team or by other users contribution.	jrahma	2016-02-06 13:11:58
8373	2016-02-06 13:11:58	@jrahma this is a great idea and something we are planning though in a bit of a round about way. We are planning on switching to the Chassis css framework once its ready and will use its themeroller. This has already been planned to support this type of functionality.	arschmitz	2016-02-06 13:11:58
8373	2016-02-06 13:40:28	Great. Thanks.	jrahma	2016-02-06 13:11:58
8372	2016-02-05 21:09:26	The current [theme roller](https://themeroller.jquerymobile.com) doesn't allow you to pick existing theme by url and change so everytime you have to create a new theme from scratch or copy paste to import. I suggest to add Import options (by theme URL) to allow changing existing theme..	jrahma	2016-02-06 13:12:46
8372	2016-02-06 13:12:46	you can import any theme you have previously downloaded with the import button at the top and use it as a starting place	arschmitz	2016-02-06 13:12:46
8372	2016-02-06 13:39:20	but that does not import from URL...	jrahma	2016-02-06 13:12:46
8371	2016-02-05 21:04:56	Can't use Loading progress when using external href. Hope it will be be fixed / updated in future releases..	jrahma	2016-05-08 10:34:08
8371	2016-02-06 13:15:19	@jrahma please see our contributing guidelines. https://github.com/jquery/jquery-mobile/blob/master/CONTRIBUTING.md and create a jsbin test page using our template http://jsbin.com/ofuhaw/1/edit which reproduces the issue.	arschmitz	2016-05-08 10:34:08
8371	2016-05-08 10:34:08	Closing as of now, kindly reopen with fiddle.	apsdehal	2016-05-08 10:34:08
8370	2016-02-05 11:07:14	pagecontainerload is being fired before the new page has actually been loaded into the dom. With a bare bones page I have clocked this event being fired at 5 milliseconds before the new page has been inserted into the dom.	joneschrisan	2016-02-05 14:15:31
8370	2016-02-05 11:09:39	On another test, manipulating the dom within the event. Dom changes take place before the the call to load the new page. This is making changes to the current page and not to the new page once loaded.	joneschrisan	2016-02-05 14:15:31
8370	2016-02-05 14:15:29	Thank you for reporting this however this does not sound like a bug. When pagecontainerload has fired the new page is not the current page but is in the dom so if you try to manipulate the current page it will indeed be the "old page" you should be using the references in the ui object to manipulate the correct page from within the event. please see http://api.jquerymobile.com/pagecontainer/#even…	arschmitz	2016-02-05 14:15:31
8370	2016-02-05 17:23:03	The main point was that the event is being fired before the page has been inserted into the dom not after like the doc says it is.	joneschrisan	2016-02-05 14:15:31
8370	2016-02-05 17:23:42	If you believe there is a bug here please see our contributing guidelines https://github.com/jquery/jquery-mobile/blob/master/CONTRIBUTING.md and create a jsbin test page reproducing the issue using out template http://jsbin.com/ofuhaw/1/edit	arschmitz	2016-02-05 14:15:31
8369	2016-02-03 13:14:51	Hi, We are having an issue with pages in ios9. When a page is opened it is scrolled down instead scrolled to the top?	ghost	2016-02-03 13:35:36
8369	2016-02-03 13:35:31	Thank you for submitting this issue however without more information we are unable to investigate this. Please create a simple test page reproducing the issue using out jsbin template http://jsbin.com/ofuhaw/1/edit If you are going back to this page or refreshing this is the correct behavior and what the browser does natively Closing as incomplete if you provide a test case we will re open	arschmitz	2016-02-03 13:35:36
8368	2016-02-02 08:24:11	1. no problem in Firfox/Chome *\* only in Safari *\* (tested in iphone/mac and also last version 5.1.7 for windows) 2. uses 1.4.5 jqm and 2.1.4 jquery 3. when changing from an initial page to the my target pages in $(document).ready() it will back to initial page after show target page a while! $(document).ready(function() { console.log("Document ready..."); $(":mobile-pagecontainer").pagecontain…	obxyann	2016-02-02 18:49:01
8368	2016-02-02 18:49:01	calling `changpage` prior to the the app finishing loading is not currently supported	arschmitz	2016-02-02 18:49:01
8367	2016-02-01 17:06:54	jquery issue on data-role="popup" on ios9 We are facing this issue on iOS devices , since we updated ipad and iphone to ios 9 before iOS 9 it was OK. the popup appears and suddenly disappear. I have used the "data-history="false"" method, It doesn’t work. Here is my code: <div data-role="footer" data-theme="a" data-position="fixed" > <a href="#menu-items" data-rel="popup" data-transition="pop" da…	ourjouwan	2016-02-02 14:53:50
8367	2016-02-02 14:53:50	hello?	ourjouwan	2016-02-02 14:53:50
8367	2016-02-03 12:28:44	nobody? thanks	ourjouwan	2016-02-02 14:53:50
8367	2016-02-03 14:51:29	@ourjouwan we are a team of volunteers and cannot always respond to every issue immediately we all have full time jobs. Also you closed your issue which would indicate you found your problem. If you believe there is a bug in jQuery Mobile please see our contributing guidelines https://github.com/jquery/jquery-mobile/blob/master/CONTRIBUTING.md and include all the information listed there as well …	arschmitz	2016-02-02 14:53:50
8366	2016-01-29 21:47:53	test	arschmitz	2016-01-29 21:49:31
8365	2016-01-29 21:34:34	test	arschmitz	2016-01-29 21:47:03
8364	2016-01-29 21:17:29	test	arschmitz	2016-01-29 21:26:17
8363	2016-01-29 07:35:00	When I try filterable custom selectmenu from [http://demos.jquerymobile.com/1.4.5/selectmenu-custom-filter/](url), I found the last one (long list) doesn't working: 1. Can't close it with the cross at the left of header. 2. Can't select option, select any of them will empty the list. 3. I try it with iPhone, IE, Chrome, both of them doesn't working.	wwy94621	2016-03-21 07:57:40
8363	2016-03-03 22:09:39	Hi @wwy94621 I trying this https://jsfiddle.net/20zou0qb/ but I can not test the example =/	marti1125	2016-03-21 07:57:40
8363	2016-03-08 23:07:20	The console reports "TypeError: listview is undefined" for this code in 1.4.5/selectmenu-custom-filter/: > <S_CODE_TOKEN>	tomaszn	2016-03-21 07:57:40
8363	2016-03-11 06:56:57	I found there is a bug in the demo, it's working now. Thanks everyone.	wwy94621	2016-03-21 07:57:40
8363	2016-03-11 07:59:03	Hi, the "long list example" doesn't work. "TypeError: listview is undefined"	tomaszn	2016-03-21 07:57:40
8363	2016-03-11 08:20:21	Please check the demo, the bug in line 5, try to change it to "if (!pageIsSelectmenuDialog(data.prevPage)) {", and good luck. --- 1 .on( "pagecontainerhide", function( event, data ) { 2 var listview, form; 3 4 // We only handle the disappearance of a dialog generated by a filterable selectmenu 5 if ( !pageIsSelectmenuDialog( data.toPage ) ) { 6 return; 7 } 8 9 listview = data.prevPage.jqmData( "l…	wwy94621	2016-03-21 07:57:40
8362	2016-01-25 08:37:41	I am using "jquery.mobile-1.4.5 min.js" and "jquery-1.11.1.min.js", but the collapsible sometimes shows the wrong content. For example, 1. When I clicked the first title, it was highlighted with blue background but open the collapsible content of second title. (as following figure) ![ask1](https://cloud.githubusercontent.com/assets/13741347/12545979/ab8bc004-c381-11e5-8fe4-e0df6447ec60.png) 2. Wh…	p60424	2016-05-25 17:58:43
8362	2016-01-25 14:28:54	@p60424 I tried to replicate your issue in this [JSBin](http://jsbin.com/wonepiduxo/edit?html,js,output), but could not see the mentioned issue. Can you give more details about your platform?	apsdehal	2016-05-25 17:58:43
8362	2016-01-26 01:34:15	@apsdehal 1. I use my phone's browser to view the JSBin you supply, it will show the similar result as my issue both in iOS and Android. (click Event ID 1 and then click Event ID 2 quickly, both these two collapsible titles will highlight with blue background but not show any content) ![screenshot_2016-01-26-09-37-15_com android chrome](https://cloud.githubusercontent.com/assets/13741347/12570201…	p60424	2016-05-25 17:58:43
8362	2016-02-03 21:48:41	@p60424 I was able to reproduce the issue, and we will try to fix it. But collapsible is going to be deprecated in the upcoming version 1.5, so kindly use the accordion widget instead of that.	apsdehal	2016-05-25 17:58:43
8362	2016-05-25 17:58:43	Collapsible is deprecated, kindly use accordion, if the issue persists kindly open an issue with ui.	apsdehal	2016-05-25 17:58:43
8361	2016-01-23 21:55:39	Hi Friends, I have 2 screens in Jquery Mobile. Home Screen and Send Message Screen. When a user clicks on a button on home screen, Send message screen is displayed. User will input some data in text fields and clicks on submit button in send message screen. Upon which user should see back Home screen. The below code is working fine in all browsers except iphone 6s or greater version. From iphone …	Bukkanaresh	2016-05-08 03:40:52
8361	2016-05-08 03:40:52	Kindly reopen this by creating a fiddle representing your problem. Use template http://jsbin.com/huvoraba/1/edit?html,output. Thanks.	apsdehal	2016-05-08 03:40:52
8360	2016-01-20 16:10:32	I have latest Android System Webview v47.x updated recently ( Nexus 6 - With Marshmallow 6.0.1). I am trying to run a html page in that webview with jQuery Mobile v1.4.3 / jQuery v2.1.1. All the page navigation animations (via $.mobile.changePage) looks so lagging and the overlay also gets stuck most of the time. I have to tap once on the page, which refreshes the UI properly. Then the issue happ…	happyvig	2016-01-21 11:45:34
8360	2016-01-21 11:45:34	After hours of trying out various options in jQuery mobile animation settings, finally found this : I had to add this to my WebViewClient class in Android which made everything work perfect in the webview. if (Build.VERSION.SDK_INT >= 19) { webView.setLayerType(View.LAYER_TYPE_HARDWARE, null); } else { webView.setLayerType(View.LAYER_TYPE_SOFTWARE, null); } No more lagging page navigations and no…	happyvig	2016-01-21 11:45:34
8359	2016-01-19 11:47:25	Configuration: 1) JQM 1.4.5 (Pagecontainer Widget for routing) 2) jQuery 2.2.0 3) Cordova (Building Windows-x64 App) Installed on Windows 10, the App will crash using following reproduce: 1) Start application 2) Invoke $.mobile.back(); (in Javascript, so not a data-role="back" button) 3) Minimize app 4) Wait about 15 seconds => App crashes Windows event log: Event ID: 2484 Task Category: (2400) S…	nsteenbeek	2016-06-27 10:35:24
8359	2016-05-12 12:09:13	@nsteenbeek Were you able to fix the issue? If not kindly provide me a fiddle so I can test it first on a Windows 10 browser.	apsdehal	2016-06-27 10:35:24
8359	2016-05-16 20:35:43	Hi @apsdehal, It resulted in closing the Windows 10 app. When running directly in the browser it will not close the browser. So, that fiddler will not help, since you need an app.	nsteenbeek	2016-06-27 10:35:24
8359	2016-06-25 13:15:25	@nsteenbeek I would still need a basic jsbin showing all your code so that I can replicate that in Cordova.	apsdehal	2016-06-27 10:35:24
8359	2016-06-25 13:38:32	Creating a reduced test case is the best way to debug problems and report issues. Read http://css-tricks.com/reduced-test-cases/ on why they’re so great. - A reduced test case clearly demonstrates the bug or issue - It contains the bare minimum HTML, CSS, and JavaScript required to demonstrate the bug - A link to your production site is not a reduced test case Creating a reduced test case is the …	frankie-loves-jesus	2016-06-27 10:35:24
8359	2016-06-27 10:35:24	We decided to extract JQM from our Software Product. Since It seems I'm the only one havingthis problem, it may be due to my configuration. So, let's close this issue.	nsteenbeek	2016-06-27 10:35:24
8358	2016-01-18 20:55:58	Closes #8256	patrickhlauke	2016-01-21 18:10:36
8358	2016-01-18 20:56:18	/cc @arschmitz	patrickhlauke	2016-01-21 18:10:36
8358	2016-01-18 20:57:34	@patrickhlauke thank you looks good ill land this shortly	arschmitz	2016-01-21 18:10:36
8358	2016-01-18 21:00:08	wasn't able to install the toolchain for building/testing on my win machine locally at this stage, so hope this tiny tweak doesn't have any side effects i didn't foresee. fingers crossed ;)	patrickhlauke	2016-01-21 18:10:36
8358	2016-01-18 21:01:05	@patrickhlauke travis will let us know soon enough	arschmitz	2016-01-21 18:10:36
8358	2016-01-18 22:02:43	those travis errors seem unrelated to my actual PR...	patrickhlauke	2016-01-21 18:10:36
8358	2016-01-18 22:23:27	@patrickhlauke yeah we have been having trouble with those randomly failing lately need to track that down	arschmitz	2016-01-21 18:10:36
8358	2016-01-20 17:00:35	do i need to try and force a retest of Travis (and if so, is there a magic incantation to do so from here)?	patrickhlauke	2016-01-21 18:10:36
8358	2016-01-20 19:57:23	@patrickhlauke nope your good	arschmitz	2016-01-21 18:10:36
8357	2016-01-16 01:03:12	Just an FYI that page changing is broken in these betas. I go to a page, and the browser jumps back from whence I came. http://plnkr.co/edit/JZdKSf?p=preview is a simple site that skips over a page when going back. The only code is $(window).on("navigate", function(event, data) { if (data.state.direction === "back" && data.state.url.match(/second.html$/)) { $.mobile.navigate("index.html") return …	JakeCigar	2016-02-09 18:21:12
8357	2016-01-16 01:04:34	It probably has nothing to do with the javascript, as it happens right away going to the second page.	JakeCigar	2016-02-09 18:21:12
8357	2016-01-19 00:10:53	I am having the same issue with our Cordova app (using jQM) on iOS 9.3 beta 1. As soon as a navigation happens to a page, something happens to trigger jQM to navigate right back to where it came from. It seems the `popstate` event in iOS 9.3 is now **asynchronous**; in prior versions of iOS, the generated `popstate` is usually stopped at [this line](https://github.com/jquery/jquery-mobile/blob/d0…	dpolivy	2016-02-09 18:21:12
8357	2016-01-19 00:32:22	@arschmitz @gabrielschulhof Any possibility one of you can dig into this? Seems like a major issue to address before the next Safari release goes GA.	dpolivy	2016-02-09 18:21:12
8357	2016-01-19 01:52:47	this is something we will be looking into very soon i just marked it as a blocker for release	arschmitz	2016-02-09 18:21:12
8357	2016-01-19 04:49:02	Are you going to fix in 1.4.X also?	hodoublesy	2016-02-09 18:21:12
8357	2016-02-02 11:54:54	Heya, any progress on this? I tested this on iOS 9.3 Beta 2 and the problems persist. I'm in a pretty desperate need to get this working with the exitsting 1.4.5 version (before iOS 9.3 gets released)..and as far as I understand so is every mobile app that uses jqm's change page mechanism..	attewd	2016-02-09 18:21:12
8357	2016-02-02 12:41:24	I have been looking into this and think i have a workaround for 1.4.5 and solution for 1.5 i will post it here shortly for others to try	arschmitz	2016-02-09 18:21:12
8357	2016-02-03 13:10:21	Excellent, can't wait!	attewd	2016-02-09 18:21:12
8357	2016-02-04 03:53:34	Here's WebKit's test to confirm the new behaviour: https://github.com/WebKit/webkit/blob/master/LayoutTests/fast/loader/stateobjects/popstate-is-asynchronous.html Which links to this commit: https://github.com/WebKit/webkit/commit/7c03cad2fdcf8ff113fa3355f8476fd91cf0d883 Which links to this WebKit issue: https://bugs.webkit.org/show_bug.cgi?id=36202 Which links to a change in the HTML specificati…	jokeyrhyme	2016-02-09 18:21:12
8357	2016-02-05 08:57:23	The same issue exists in a JQM-based Phonegap (Build)-App (at least with the `$(".mobile-pagecontainer").pagecontainer("change"…` call we are using). As of now a relase of iOS 9.3 would break our app because of this. Because there is no "web app" providing its functionality, we couldn't even advise to use a different browser. I really hope there will be a fix/workaround publicly available soon, s…	BSchwetzel	2016-02-09 18:21:12
8357	2016-02-05 09:37:30	I've not been able to reproduce this issue with Ionic. The sensitivity to this issue seems to be something specific to the way jQM handles the events, that at least one other framework does differently enough to be immune.	jokeyrhyme	2016-02-09 18:21:12
8357	2016-02-05 14:54:32	yes i believe this is specific to some old code we have which was implemented for a very old version of ironically iOS (4 ) which had a different bug related to this. Since we no longer support iOS 4 i am working on removing this and will post a backwards compatible patch soon. Its a pretty complex section of the framework so trying to thoroughly test to make sure to not introduce any bugs with t…	arschmitz	2016-02-09 18:21:12
8357	2016-02-06 12:03:59	Depending on the amount of churn, do you think it might be better to outsource the navigation engine to something like https://github.com/unicorn-standard/uniloc ? Even if we keep the same jQM-specific abstractions on top, there might be benefits to moving the underlying implementation to something that is closer to how React and Angular apps handle routes. **Edit**: nevermind, I just realised un…	jokeyrhyme	2016-02-09 18:21:12
8357	2016-02-08 10:39:52	Any progress on the issue? Maybe someone figured out a workaround?	vatrif	2016-02-09 18:21:12
8357	2016-02-08 13:47:46	+	alessandrodamore	2016-02-09 18:21:12
8357	2016-02-09 02:24:46	Hey! It seems to be solved on iOS 9.3 Beta 3 released last night. check it out.	stegoma	2016-02-09 18:21:12
8357	2016-02-09 03:00:59	indeed if you go to the bug linked above they noticed the regression and fixed	arschmitz	2016-02-09 18:21:12
8357	2016-02-09 07:55:42	I can confirm Beta 3 fixed it for our app.	BSchwetzel	2016-02-09 18:21:12
8357	2016-02-09 09:35:56	Thanks for your reply. I've also confirmed Beta 3. I'll be checking behavior of future releases such as Beta 4(?), GM, and CM.	stegoma	2016-02-09 18:21:12
8357	2016-02-09 12:59:58	ok seems like everyone is confirming this fixed so im going to close this issue. If any one notices anything else please open up a new issue and we will get right on it	arschmitz	2016-02-09 18:21:12
8357	2016-02-09 18:19:25	@arschmitz Is it still worth pursuing a change to this code to potentially handle the case in the future?	dpolivy	2016-02-09 18:21:12
8357	2016-02-09 18:20:29	the changes i mentioned are things slated for 1.6 regardless of this change so yes they will still be done	arschmitz	2016-02-09 18:21:12
8357	2016-02-09 18:34:42	@arschmitz Any timeline for 1.6 to be released?	dpolivy	2016-02-09 18:21:12
8357	2016-02-23 20:09:55	More news from the WebKit team: https://bugs.webkit.org/show_bug.cgi?id=153686#c2 > We actually reverted to dispatching popstate synchronously in all cases, due to compatibility concerns: http://trac.webkit.org/changeset/196807. We're going to file a spec issue rather than try to be the only browser that conforms to this part of the spec.	jokeyrhyme	2016-02-09 18:21:12
8356	2016-01-11 01:35:07	since v1.4.4 jquery-mobile, jquery mobile crashed and display blank page, if has special characters in querystring. for example, http://demos.jquerymobile.com/1.4.5/ this link is fine. but, http://demos.jquerymobile.com/1.4.5/?%BA it displaying just blank page. even it has same page source.	bluedisk	2016-04-25 14:37:52
8356	2016-02-24 14:00:09	I think it should be `<meta http-equiv="Content-Type" content="text/html;charset=utf-8">` source: http://stackoverflow.com/questions/15326777/uncaught-urierror-uri-malformed-jquery-ui-tabs-on-windows	ahmostafa	2016-04-25 14:37:52
8356	2016-03-15 21:55:20	Hi @bluedisk is not a bug is "?%AB" because %AB doesn't exist for example http://demos.jquerymobile.com/1.4.5/?%jjksa about Percent-encoding https://en.wikipedia.org/wiki/Percent-encoding	marti1125	2016-04-25 14:37:52
8356	2016-04-25 14:37:52	@bluedisk The URl format for your url is wrong, kindly head over to SO question linked in the issue comments for more information. Closing since not a bug related to JQM.	apsdehal	2016-04-25 14:37:52
8355	2016-01-10 09:04:21	In a Windows app where we want to use jqm as the user interface in an IWebBrowser2, when the document base is the Windows app resource URL `res://device:\\directory\\file.exe/resource.html`, the function jQuery.mobile.path.parseUrl incorrectly parses the 'device' part (which could be e.g. 'C' or 'x-wmapp1') into the authority, host and hostname fields. This causes the function `jQuery.mobile.path…	bbesseling
8355	2016-05-08 03:36:54	JQM is not supposed to work with file and res protocols.	apsdehal
8355	2016-05-09 03:27:23	we do support native file protocols for apps like this	arschmitz
8355	2016-05-09 03:27:57	I think we fixed this already though might just be for 1.5 @gabrielschulhof do you recall?	arschmitz
8355	2016-06-24 15:26:34	Yeah, there was an issue with Cordova on Windows, but I don't remember if it made it into 1.4.x or not.	gabrielschulhof
8355	2016-06-24 15:29:55	https://github.com/jquery/jquery-mobile/issues/6574	gabrielschulhof
8355	2016-06-24 16:04:59	I can reproduce the issue still with latest 1.5-dev, I don't think it is fixed yet.	apsdehal
8355	2016-06-25 03:45:06	The original problem I think was that the res protocol has no absolute path. That is, it looks like this: <S_CODE_TOKEN> And so it's hard to correctly identify the path, because `/` is assumed to follow the protocol to indicate an absolute path.	gabrielschulhof
8355	2016-06-25 03:49:12	Is it possible that there's a regression in Cordova?	gabrielschulhof
8355	2016-06-25 16:06:02	@apsdehal can you please detail the steps you used to reproduce it with 1.5-dev?	gabrielschulhof
8355	2016-06-25 17:42:37	@gabrielschulhof I reproduce it with URI given in the issue description, though I am not sure if this URI is correct. Can you confirm this? `$.mobile.path.makeUrlAbsolute("#two", "res://device:\\directory\\file.exe/resource.html")`	apsdehal
8355	2016-07-05 21:42:41	yes, that is the URL from the original problem submission.	bbesseling
8354	2016-01-04 20:54:36	Its a PR for check the progress of README.md	marti1125	2016-02-25 19:51:02
8354	2016-01-04 20:54:40	Thank you for your pull request. It looks like this may be your first contribution to a jQuery Foundation project, if so we need you to sign our Contributor License Agreement (CLA). **:memo: Please visit http://contribute.jquery.org/CLA/ to sign.** After you signed, the PR is checked again automatically after a minute. If there's still an issue, please reply here to let us know. --- If you've alr…	jquerybot	2016-02-25 19:51:02
8354	2016-02-18 19:15:17	@marti1125 - Thanks for the PR! We have to look into why some tests are failing.	jaspermdegroot	2016-02-25 19:51:02
8354	2016-02-18 20:01:29	@arschmitz - Can you look at the failing test and say if these are caused by table and not by the changes in this PR? Thanks! cc. @marti1125	jaspermdegroot	2016-02-25 19:51:02
8354	2016-02-25 18:24:58	@jaspermdegroot this looks good those are expected failures until the table classes pr lands	arschmitz	2016-02-25 19:51:02
8354	2016-02-25 18:25:24	:+1:	arschmitz	2016-02-25 19:51:02
8354	2016-02-25 19:51:02	Landed. Thanks @marti1125 !	jaspermdegroot	2016-02-25 19:51:02
8353	2015-12-30 21:21:09	Hi, I am developing a test application with phonegap and jquery mobile and I can see a white screen after clicking any navigation menu button. The source of the example app can be downloaded here: https://github.com/balabanmario/basicphonegap/ I'm using : jquery-2.1.4 and jquery.mobile-1.4.5 The white screen does not show in "Ripple" but only on real device (Galaxy S III). Anybody has an idea why…	balabanmario	2016-05-25 18:00:10
8353	2016-05-25 18:00:10	Kindly provide a fiddle for use. See contributing guidelines for the same and reopen the issue.	apsdehal	2016-05-25 18:00:10
8352	2015-12-22 16:54:55	The transitions does not work when I have a list of over 50 items. The page changes correctly put without transition. The first 30 items work with transition, others are without transition. I simulate de bug in JQM demo site: JQM 1.4.5	leandrolimasi	2016-04-25 14:47:19
8352	2016-01-05 01:32:45	@leandrolimasi This is a question probably more suited to the forums, but I'd venture that what you are finding is by design rather than a bug. Refer to: http://demos.jquerymobile.com/1.4.5/transitions/#Maxscrollfortransitions	anthonyac	2016-04-25 14:47:19
8352	2016-04-25 14:47:19	@leandrolimasi as mentioned in the previous comment, this happens due to performance reasons. Kindly refer to the link in the comment for more information. If you want to discuss this further, you can do so on #jqueryui on freenode.	apsdehal	2016-04-25 14:47:19
8351	2015-12-22 16:44:50	Hello all, I am just trying to make a phonegap application with JQM-1.4.5 framework and I have created a listview with a data-filter and I am just entering the text by means of a barcode scanner the issue is initially the whole text(Encoded in the BarCode) is getting entered but if I scan the same or someother barcode again the first character is getting trimmed. P.S:I just tested by entering the…	dineshg2t	2016-06-02 01:26:51
8351	2016-06-02 01:26:50	Please provide a fiddle as per contributing guidelines and reopen the issue.	apsdehal	2016-06-02 01:26:51
8350	2015-12-22 04:42:46	Fixes #7709	apsdehal	2016-02-25 19:25:35
8350	2016-02-18 18:28:21	this looks good once you make the 2 changes	arschmitz	2016-02-25 19:25:35
8350	2016-02-18 19:01:17	@arschmitz Done!	apsdehal	2016-02-25 19:25:35
8350	2016-02-25 17:38:42	:+1:	arschmitz	2016-02-25 19:25:35
8349	2015-12-16 18:33:56	This includes the changes made in the table review branch https://github.com/jquery/jquery-mobile/tree/7360-table-review	cgack	2016-03-28 20:46:12
8349	2015-12-16 18:38:32	TODOS - [x] Implement Classes - [x] use hasClasses, lacksClasses in tests - [ ] review QUnit.skip-ed tests	cgack	2016-03-28 20:46:12
8349	2016-01-21 18:10:58	@arschmitz I think this is read for a round of review. Thanks!	cgack	2016-03-28 20:46:12
8349	2016-01-21 18:11:56	on it	arschmitz	2016-03-28 20:46:12
8349	2016-01-28 18:44:55	A couple things i noticed throughout were use of jqmdata, jqmremovedata, and $.mobile.getAttribute all of which are deprecated. I also noticed there are not any backcompat tests over all looking good	arschmitz	2016-03-28 20:46:12
8349	2016-01-28 18:45:24	Oh and of course no hasClasses, but you have that as a todo already	arschmitz	2016-03-28 20:46:12
8349	2016-01-28 18:46:41	Related to tests it looks like this fixes the failures we are seeing in 1.5-dev on table but the `Basic table: _refreshHeaderCell()` test is failing across the board	arschmitz	2016-03-28 20:46:12
8349	2016-02-18 19:24:02	gh-6531 needs to have the table-stripe removed	cgack	2016-03-28 20:46:12
8349	2016-03-28 20:46:12	rebased fixed and landed on 1.5-dev	arschmitz	2016-03-28 20:46:12
8348	2015-12-16 10:21:36	I'm developing a web app using jQuery Mobile 1.4.5. I have a page where I pass GET parameters, e.g. like this: `index.php?page=locations&id=12` However, when entering the site with this URL and switching to another page using page transitions, there is no way a popup can be opened like this: `<a href="#myPopup">click me</a>` Popups can still be opened using the `$("#myPopup").popup('open');` func…	WindohsCrasher	2016-05-12 12:45:33
8348	2016-05-12 12:45:33	I tried replicating the scenario you mentioned in the demos page of jqm. But couldn't find the response as mentioned by you and worked as expected. Kindly check if there is some issue with your server side implementation. If problem persists, kindly reopen the issue with a demo.	apsdehal	2016-05-12 12:45:33
8346	2015-12-12 14:30:48	When I append a new div with a tap event in a tap event, the new dev's tap event will be called automatically. A demo [http://output.jsbin.com/bolibeqiba](http://output.jsbin.com/bolibeqiba) This happened both in iOS 9.1' and Android 4.4' browsers, but didn't happened in desktop's browsers. ## Steps to reproduce | step | expect | actual | | --- | --- | --- | | tap the btn to append the new div (a…	thesadabc	2016-03-05 08:44:51
8346	2016-03-04 06:06:26	Hi @thesadabc I'm confused @_@ you append a div in body and then tap event show and alert its ok for me... =? http://codepen.io/marti1125/pen/qZObBJ http://codepen.io/marti1125/full/qZObBJ/ `$layout.on('tap', ".child", function () { alert("child"); });`	marti1125	2016-03-05 08:44:51
8345	2015-12-12 13:46:34	Fixes #8253 We were checking for a class without a "." prepended. Also the class that was being checked was not the correct one.	apsdehal	2016-03-26 01:55:30
8345	2016-03-26 01:55:30	landed on 1.5-dev	arschmitz	2016-03-26 01:55:30
8344	2015-12-12 09:00:57	Prepending the icon span before the text gives chance to icon to make space for itself before the text appears and hence fixes the issue. Fixes #8325	apsdehal	2016-01-21 18:10:23
8343	2015-12-11 17:07:29	By checking if the input has disabled attribute we add ui-state-disabled class to give it a look of disabled text input Fixes #8251	apsdehal	2016-01-21 18:07:07
8342	2015-12-10 18:12:49	In the build, the path to the framework JS and CSS files in the demos is incorrect.	jaspermdegroot	2016-05-08 18:18:03
8342	2015-12-10 18:33:50	Actually this was already broken on master and in 1.4-stable.	jaspermdegroot	2016-05-08 18:18:03
8342	2015-12-10 19:08:37	It's not an issue when you go to the dist folder on a web server. Maybe I do something that's not supported, but I thought we changed file extensions to of demos files to .html because we want things to work without server as well.	jaspermdegroot	2016-05-08 18:18:03
8342	2016-05-08 03:45:25	@jaspermdegroot If I am not wrong, I think this has been fixed, right?	apsdehal	2016-05-08 18:18:03
8342	2016-05-08 18:18:03	i fixed this forgot to close	arschmitz	2016-05-08 18:18:03
8341	2015-12-10 14:22:46	Also merge in the table review branch!	cgack	2016-05-12 12:46:02
8340	2015-12-10 05:34:04	<select name="papa" id="papa" data-native-menu="false" pId="2714" ></select> ANGRY!!!!	pospospos2007	2015-12-10 08:04:54
8340	2015-12-10 05:45:23	Angry? Go for a run, once you've calmed down and are ready to explain the issue you're having maybe you'll find help here or on the #jquery-ui channel on freenode.	gseguin	2015-12-10 08:04:54
8340	2015-12-10 06:26:18	![qq 20151210142422](https://cloud.githubusercontent.com/assets/11675650/11708386/c3144cf2-9f49-11e5-98ec-2f821f489d1e.png) here is brouser's console and my jQuery Mobile version: 1.4.5	pospospos2007	2015-12-10 08:04:54
8340	2015-12-10 06:28:55	![Uploading QQ图片20151210142811.png…]()	pospospos2007	2015-12-10 08:04:54
8340	2015-12-10 07:08:35	thx,i had sovled my problem .the cause i added a wrong JS file make me crazzy 2015-12-10 13:45 GMT+08:00 Ghislain Seguin notifications@github.com: > Angry? Go for a run, once you've calmed down and are ready to explain the > issue you're having maybe you'll find help here or on the #jquery-ui > channel on freenode. > > — > Reply to this email directly or view it on GitHub > https://github.com/jqu…	pospospos2007	2015-12-10 08:04:54
8339	2015-12-03 20:07:31	This information is outdated: https://github.com/jquery/jquery-mobile/tree/1.5-dev#buildcustomization Task "dist" doesn't exist anymore. Also have to check the other build tasks and the test tasks (https://github.com/jquery/jquery-mobile/tree/1.5-dev#testing).	jaspermdegroot	2016-04-01 22:23:40
8339	2016-01-03 21:30:23	Hi! @jaspermdegroot how to I can help you with this?	marti1125	2016-04-01 22:23:40
8339	2016-01-04 10:10:24	Hi @marti1125 Thanks a lot for offering help! In the "1.5-dev" branch the Grunt files have been split up in multiple files and tasks have been renamed. The README.md file in that branch should be updated so it contains the right information about how to run tests, build demos, build framework JS and CSS files, etc.. Could you look into this and open a PR for it?	jaspermdegroot	2016-04-01 22:23:40
8339	2016-01-04 15:16:55	@jaspermdegroot sure :D	marti1125	2016-04-01 22:23:40
8339	2016-01-04 20:43:50	Hi @jaspermdegroot could you help with tests - grunt test --suites=button,slider (buttons doesn't appear in console) - grunt test --suites=button (Aborted due to warnings.) - grunt test --type=integration --suites=!navigation (doesn't work....) - I'm using grunt build:js insteand of grunt js because Error: Task "js" not found. List of task https://gist.github.com/marti1125/91ef6af42d76362d71c9	marti1125	2016-04-01 22:23:40
8339	2016-01-05 12:55:37	@arschmitz - Can you help @marti1125 with this since you made the changes in the Grunt tasks? Thanks!	jaspermdegroot	2016-04-01 22:23:40
8339	2016-01-05 16:30:44	@marti1125 the current tasks are listed here https://github.com/jquery/jquery-mobile/blob/1.5-dev/build/tasks/alias.js there is no longer a button suite because this is now pulled in from jQuery UI and its tests live there. If you need anything explained with the aliases we have set up just let me know	arschmitz	2016-04-01 22:23:40
8339	2016-01-06 14:58:15	@arschmitz Thanks How to know what parameter can I pass into grunt task - grunt test - THEME=my-theme grunt css @arschmitz @jaspermdegroot Is it okay if I change grunt build:js instead of grunt js? https://github.com/jquery/jquery-mobile/blob/1.5-dev/build/tasks/alias.js#L24	marti1125	2016-04-01 22:23:40
8339	2016-01-06 15:00:49	@marti1125 the correct new task is `grunt build:js` as far as parameters i don't think those have changed for equivalent tasks	arschmitz	2016-04-01 22:23:40
8339	2016-01-06 15:02:29	cool! I'm going to update the README	marti1125	2016-04-01 22:23:40
8339	2016-01-08 05:20:54	@arschmitz about: grunt test --type=integration --suites=!navigation -bash: !navigation: event not found	marti1125	2016-04-01 22:23:40
8339	2016-04-01 19:22:17	any update about this =)	marti1125	2016-04-01 22:23:40
8339	2016-04-01 22:23:40	@marti1125 This has been merged into 1.5-dev, closing accordingly.	apsdehal	2016-04-01 22:23:40
8339	2016-04-01 22:40:27	ok :)	marti1125	2016-04-01 22:23:40
8338	2015-11-28 18:58:24	firefox console element explorer showing me the following is overriding the ui-collapsible-heading styles .ui-bar h1, .ui-bar h2, .ui-bar h3, .ui-bar h4, .ui-bar h5, .ui-bar h6 { margin: 0px; padding: 0px; font-size: 1em; display: inline-block; }	thenewguy	2016-03-16 16:04:24
8338	2016-03-04 06:22:19	Hi @thenewguy about collapsible > That said the collapsible widget has been deprecated in 1.5 and we are using the jQuery UI accordion widget instead which is properly accessible in all of our testing. https://github.com/jquery/jquery-mobile/issues/8382 please check this solution http://codepen.io/marti1125/pen/MyaKjr	marti1125	2016-03-16 16:04:24
8338	2016-03-15 22:00:22	Hi @thenewguy if is answear is correct could you close the issue, please.	marti1125	2016-03-16 16:04:24
8338	2016-03-15 22:48:19	@marti1125 I am not really sure what you are showing me. I've attached photos showing what it looks like ![screenshot-a pen by willy aguirre - mozilla firefox](https://cloud.githubusercontent.com/assets/77731/13796649/58282a7c-eade-11e5-8557-5ac96f80af55.png) vs the demo ![screenshot-collapsible - jquery mobile demos - mozilla firefox](https://cloud.githubusercontent.com/assets/77731/13796655/5a2…	thenewguy	2016-03-16 16:04:24
8338	2016-03-16 04:51:30	the correct use of this... =/ or could you explain me how to can I help you? <S_CODE_TOKEN>	marti1125	2016-03-16 16:04:24
8338	2016-03-16 13:52:36	I greatly appreciate the attempt but I am not sure how you can help me. The style selectors in jqm need to be adjusted. But this isn't likely since the collapsible widget is depreciated. The .ui-bar classes should not target the header in a collapsible or you end up with the look that your demo showed instead of the collapsible look like in the demos.	thenewguy	2016-03-16 16:04:24
8338	2016-03-16 15:56:42	in firefox inspector I don't see ui-bar in ui-collapsible-heading ![uibar](https://cloud.githubusercontent.com/assets/223240/13818763/2914b692-eb65-11e5-9498-5d997973578a.png) http://code.jquery.com/mobile/1.4.5/jquery.mobile-1.4.5.css I think is for init ui-bar in general, simple demo http://codepen.io/marti1125/pen/YqNPme http://code.jquery.com/mobile/1.3.2/jquery.mobile-1.3.2.css same case but…	marti1125	2016-03-16 16:04:24
8338	2016-03-16 16:02:35	Your codepen doesn't place the collapsible as a child of a ui bar element does it? http://demos.jquerymobile.com/1.4.5/body-bar-classes/ Try moving the collapsible to the header like this http://codepen.io/anon/pen/PNWqwx	thenewguy	2016-03-16 16:04:24
8338	2016-03-16 16:04:24	But I think I will just close this issue. The widget is depreciated	thenewguy	2016-03-16 16:04:24
8338	2016-03-16 16:10:03	ok :)	marti1125	2016-03-16 16:04:24
8337	2015-11-28 04:28:06	## Issue description - Search input 'autofocus' attribute does not work with jQuery Mobile; the search box is not auto-selected ## Test page - http://jsbin.com/teyove/ ## Steps to reproduce - Load/reload the page ## Expected outcome - Search input box auto-selected ## Actual outcome - Search input box not auto-selected ## Platforms/browsers (including version) and devices tested - Google Chrome 4…	jasonjyu
8337	2016-03-02 16:23:24	Hi @jasonjyu I think in jqm autofocus is use for other event not for input like this example: http://www.w3schools.com/tags/tryit.asp?filename=tryhtml5_input_autofocus <S_CODE_TOKEN> https://github.com/jquery/jquery-mobile/blob/master/js/helpers.js#L77 Hi @arschmitz maybe it need other event for example in the input add the class autofocus and via javascript detect if it has and add .focus(); is …	marti1125
8337	2016-07-11 17:32:25	Interestingly enough, this happens only when `type="search"` is applied. It works fine for all other input types.	apsdehal
8337	2016-07-11 22:31:23	@apsdehal that actually makes sense. `degradeInputs` will replace any `type=search` with a `type=text`	arschmitz
8336	2015-11-26 19:48:45	There's an awful lot of issues being in the milestone. Any idea when it might land - other than 'when it's ready'? Thanks	SteveALee	2016-06-22 18:24:35
8336	2015-11-27 01:57:38	Yes we need a roadmap, timeline. Is this project abandoned or still alive, as compared to ionic, this is much less active.	ryanlin1986	2016-06-22 18:24:35
8336	2015-11-29 23:09:06	There has not been a single commit since June. In other words, not a single developer has contributed ANY code in the past 5 months. I'm not sure when to call a project defunct, but jQueryMobile is seriously in need of more developers. Of course I could be just absolutely terrible at reading graphs . . . but I think I'm right.	TimMagee	2016-06-22 18:24:35
8336	2015-11-30 02:45:14	jQuery Mobile is by no means dead and we have had 231 commits since June and the commit you are talking about we simply moved development to the branch named 1.5-dev we are just about ready to release 1.5 we have 2 main blockers to finish and we will be releasing beta	arschmitz	2016-06-22 18:24:35
8336	2015-11-30 03:26:23	Thank you for correcting my terrible misreading of commit logs. And I am so excited to hear that 1.5 will soon be released. I love jQuery Mobile!	TimMagee	2016-06-22 18:24:35
8336	2015-11-30 09:58:39	@arschmitz @TimMagee I did manage to figure out you'd moved to the 1.5 branch and saw all the activity there. Hence my original question on this issue However, I do feel the project status could be communicated better. The lack of clear communication on any of the obvious channels does give the impression of a very quiet project. My guess is lot of devs are keen to know the status. For example: -…	SteveALee	2016-06-22 18:24:35
8336	2015-11-30 10:11:58	Only reopening as my initial Q was not answered. Thanks	SteveALee	2016-06-22 18:24:35
8336	2015-12-12 20:18:54	@SteveALee Hi Steve we are actually going to publish a blog post shortly answering your question ill leave this open though until that is published.	arschmitz	2016-06-22 18:24:35
8336	2015-12-12 23:14:59	@architecture that's good news especially as I still feel jqm is best option for PE, at least for now. I look forward to reading the post and thankd for the heads-up.	SteveALee	2016-06-22 18:24:35
8336	2016-06-22 18:24:35	This was published http://blog.jquerymobile.com/2016/01/28/a-long-overdue-status-update/ an alpha will be out very soon waiting on one last pr to finish up	arschmitz	2016-06-22 18:24:35
8335	2015-11-25 21:46:16	Reading the [button Widget](http://demos.jquerymobile.com/1.4.5/button/) page I got a little confused. - "Enhanced" buttons - I spent a while trying to figure what visuals or interactions were enhanced :) Eventually I read the API docs and read Enhancement is the PE that JQM provides and it seems you only need use data-enhanced if a parent turns enhancement off. But the demos do not make that cle…	SteveALee	2015-11-26 19:15:59
8335	2015-11-26 19:15:59	@SteveALee The `enhanced` option has been introduced to improve performance. You can always use this option if you want. When you set the option to `true` the widget's JavaScript will skip adding classes and/or generating elements which makes things faster. Your markup have to be exactly the same as it would be if it were enhanced by the widget. See also http://api.jquerymobile.com/button/#option…	jaspermdegroot	2015-11-26 19:15:59
8335	2015-11-26 19:33:53	@jaspermdegroot OK, thanks I got mixed up with `data-enhance` as documented on [Data Attributes](http://api.jquerymobile.com/data-attribute) when looking at the source. Easily done as only one letter difference! :) Yes what you say makes sense and agrees with what I saw in the source Thanks for the jsbin demo. Much appreaciated even though I kinda guessed what it looked from from the similar exam…	SteveALee	2015-11-26 19:15:59
8334	2015-11-24 13:48:06	See http://jsfiddle.net/us0egzdq/1/ I have a listview and would like to change the icon of one of it's entries after initialization (when the user clicks on it). Although the data-icon attribute of the < li > element is changed by the script, the listview('refresh') command will not update the icon class of the nested < a > element, so the new icon does not become visible. Tested with jQM 1.4.5	lukaseckert	2016-08-11 17:55:28
8334	2016-01-27 08:20:05	Any workaround for that?	AHorak	2016-08-11 17:55:28
8334	2016-05-25 18:12:21	Confirmed, for now you can manually remove ui icon class and add other one for workaround.	apsdehal	2016-08-11 17:55:28
8334	2016-06-09 18:35:58	- [ ] Add method `updateItems()` with optional collection which does sparing `refresh()` if the collection is not given and restricts itself to the collection if it is given. - [ ] Change `refresh()` to agressively update all items and deprecate sparing `refresh()`	gabrielschulhof	2016-08-11 17:55:28
8333	2015-11-21 17:21:08	If you visit the flipswitch demo here, http://demos.jquerymobile.com/1.4.5/flipswitch, you'll see this code used for custom labels: <S_CODE_TOKEN> However, what isn't made clear is that you are supposed to specify CSS to make the labels fit. This _is_ documented over on the API docs area, but it is entirely possible a person will just use the demo code and assume it will work.	cfjedimaster	2015-11-22 08:28:48
8333	2015-11-22 08:28:48	@cfjedimaster When you click the "view source" button of that demo, the popup contains a HTML and CSS section. That's how we do it for all demos where custom CSS is used. The same goes for when a demo uses custom JS. In my opinion the bright pink CSS section header is hard to miss already, but I am looking into using tabs instead of collapsibles to have all sections next to each other at the top.…	jaspermdegroot	2015-11-22 08:28:48
8333	2015-11-22 14:38:37	My god - I never realized it was sectioned like that. I completely missed it.	cfjedimaster	2015-11-22 08:28:48
8332	2015-11-19 19:43:02	This is still work in progress (see https://github.com/jquery/jquery-mobile/issues/8245) but we can already merge what I have so far. The first 6 commits can be squashed in https://github.com/jquery/jquery-mobile/commit/f40285a6692c21cff2a34702698dc64e4e52aedd (Accordion) once this is in 1.5-dev.	jaspermdegroot	2016-03-26 01:30:51
8332	2016-03-26 01:30:51	landed this along with other demos issues and demos test fixes on 1.5-dev	arschmitz	2016-03-26 01:30:51
8331	2015-11-17 19:35:31	When you use `data-filter-reveal="true"` to initially hide list items, the filter/search input itself gets hidden. See: http://view.jquerymobile.com/1.5-dev/demos/filterable/#FilterReveal	jaspermdegroot	2016-06-23 06:05:21
8331	2016-06-22 19:21:36	The issue seems to be with listview instead of filterable, as the demo above filterReveal is also doesn't have any input. If filterReveal was not working it should also not work in case of search in navigation.	apsdehal	2016-06-23 06:05:21
8331	2016-06-22 19:24:40	Discuss with arschmitz I got to know data-role="listview" is deprecated now. We need to update demos accordingly, Changing heading of the issue	apsdehal	2016-06-23 06:05:21
8331	2016-06-22 19:25:50	@apsdehal not quite istview is not deprecated the list view auto filter functionality from 1.3 is in 1.4 we introduced the filter widget to replace it which no longer auto generates the input	arschmitz	2016-06-23 06:05:21
8331	2016-06-22 19:29:01	Oh again wrong :p . Only autofilter is deprecated.	apsdehal	2016-06-23 06:05:21
8330	2015-11-17 01:58:09	After upgrade iOS9, popup will auto closed immediately when open it first time, I fixed this issue by add data-history="false". The custom select menu (dialog-style) has the same issue, but I have no idea about how to fix it.	wwy94621	2016-05-12 17:00:49
8330	2015-11-19 16:54:12	The custom select menu crashes on iOS 9.1 when run in apple-web-app-capable mode. Works fine in normal iPhone Safari. This happens mostly with long dialogs.	osos	2016-05-12 17:00:49
8330	2016-05-08 05:47:24	@wwy94621 Kindly provide a fiddle using http://jsbin.com/huvoraba/1/edit?html,output	apsdehal	2016-05-12 17:00:49
8330	2016-05-12 17:00:49	Closing, kindly reopen whenever fiddle is ready.	apsdehal	2016-05-12 17:00:49
8329	2015-11-16 09:17:01	Using Samsung Galaxy GT-I9505 Android 4.4.2 and Webkit Browser. Open demo page - http://demos.jquerymobile.com/1.4.5/panel-external-internal/ - open the Panel with the Button "Open right Panel". Panel gets stuck on closing. See Screenshot. ![screenshot_2015-11-16-10-09-55](https://cloud.githubusercontent.com/assets/8328475/11178156/1bdecf18-8c4b-11e5-96b4-28c6209f71d4.png)	grri
8329	2016-05-19 14:34:56	Only happens in native android browser, works fine on Chrome. Works good with iOS chrome, but is closes relatively slow.	apsdehal
8328	2015-11-16 02:11:05	I have inherited a site built with jQuery Mobile and I'm getting an error when trying to use the back button on a page with multiple sections that are loaded on request. See below. My version of jQuery is 1.8.3, jQuery mobile is version 1.2.1 The workflow of this portion of the site is the user is taken to a job search form, they select a few options and submit. The values from the form are appen…	acha5066	2016-05-08 03:44:27
8328	2016-03-15 22:11:03	Hi @acha5066 any update about this issue?	marti1125	2016-05-08 03:44:27
8328	2016-05-08 03:44:27	Hi, this really doesn't seems an issue with jqm but a one with your implementation. Kindly provide the final html output (without any PHP code) using this template: http://jsbin.com/huvoraba/1/edit?html,output and reopen the issue.	apsdehal	2016-05-08 03:44:27
8327	2015-11-14 11:00:31	I couldn't get JM popup selectmenu working when having encoded parameters in url Please see output: http://output.jsbin.com/dipowufame After clicking Submit button, form is reloaded with get parameters, Clicking the select menu popup but nothing is appear. Actual Result: ![image](https://cloud.githubusercontent.com/assets/10325298/11163201/8d10fad0-8b01-11e5-8413-95bc235ca9ce.png) Expected Result…	Js-uniqsign	2016-07-07 18:52:38
8327	2016-03-15 22:16:37	Hi!! @uniqsign I suggest you use click event insteand of submit <form method="get"> or ajax event - any progress about this problem?	marti1125	2016-07-07 18:52:38
8327	2016-03-16 06:00:01	The problem is somehow caused by the encoded URL. It is not related to the click event. Example, the form is using GET method, so when submit it is passing the form element name and value to the URL.. After the page reload, popup can't be open anymore.. If I change it to ajax event it will solve the problem. However, the user couldn't copy and paste the link to others.. I think this is somehow a …	Js-uniqsign	2016-07-07 18:52:38
8327	2016-03-16 12:21:20	when submit a form the web will refresh it. maybe you can use localstorage http://stackoverflow.com/questions/1038572/easiest-way-to-persist-data-on-a-php-page	marti1125	2016-07-07 18:52:38
8327	2016-03-16 13:10:18	Oh, sorry what I mean is example 1. I am creating list all transaction/results page. 2. On top of the results table, there is a search/filter form (GET method) so user can filter the transactions by dates (textfield), categories (select dropdown with jquery mobile popup), etc. 3. Let say the select drop down name is `<select name="filter[category]">` 4. After user submit the form, the website wil…	Js-uniqsign	2016-07-07 18:52:38
8327	2016-03-22 21:49:39	Hi sry for delay!! try to add form action="/" how to save that data? results.php?filter%5Bname%5D=1&text=asdasd Is it return an array? results.php I think must be a jquery mobile page	marti1125	2016-07-07 18:52:38
8327	2016-07-07 18:52:38	Closing due to inactivity.	apsdehal	2016-07-07 18:52:38
8326	2015-11-12 05:44:50	Import of a previously downloaded, non-minified css file loads the visual styles in the theme roller ui, however the modal overlay does not go away unless you click cancel. The hex codes in the style picker on the left seem to be the default settings, while the UI itself is my theme. I get the following in my console. <S_CODE_TOKEN>	acha5066	2015-11-12 18:57:34
8326	2015-11-12 05:46:11	Also, just to add the default theme imported fine, which is strange, because I never modified my custom theme file.	acha5066	2015-11-12 18:57:34
8326	2015-11-12 18:57:34	@acha5066 The ThemeRoller has its own repo and issue tracker: https://github.com/jquery/themeroller.jquerymobile.com/issues Do you mind opening a new ticket there? Thanks! I mean time I will try to reproduce the issue and find out what is the cause of it.	jaspermdegroot	2015-11-12 18:57:34
8325	2015-11-10 07:56:02	Trunctation of text in listview items to limit the text to one line doesn't work as expected with an inline icon. The text gets truncated with ellipsis but the icon wraps to a new line. On Chrome 46 / OS X: ![image](https://cloud.githubusercontent.com/assets/1296793/11057120/cba44094-8788-11e5-9ae4-923290011a31.png)	jaspermdegroot	2016-01-21 21:22:09
8325	2015-11-10 12:25:05	up for the new version of jquery mobile!	rgfpy	2016-01-21 21:22:09
8324	2015-11-09 16:01:48	When opening/closing reveal and push panels, the header and footer don't transition together with the content anymore. I suppose this is because changes in the toolbar widget haven't been applied yet to the panel widget. Test page: http://view.jquerymobile.com/1.5-dev/demos/panel/	jaspermdegroot	2016-05-19 18:27:09
8324	2015-12-17 20:16:40	making a note for my future self... these selectors should be changed here: https://github.com/jquery/jquery-mobile/blob/master/js/widgets/panel.js#L107-L124	cgack	2016-05-19 18:27:09
8324	2016-03-03 15:20:43	It looks as though ui-toolbar-header isn't set by the time we are wrapping the content in ui-panel-wrapper, this is causing the headers to remain unwrapped. continuing to investigate	cgack	2016-05-19 18:27:09
8324	2016-05-19 18:27:09	Closed via gh-8397	cgack	2016-05-19 18:27:09
8323	2015-11-05 11:10:09	When you open a panel, scroll down, and then close the panel, the page scrolls to top. This was not the case in 1.4.5. Test page: http://view.jquerymobile.com/1.5-dev/demos/panel/ For comparison: http://demos.jquerymobile.com/1.4.5/panel/ Tested on Chrome 46 on OS X. This is also the cause of the problem with the Quick Links in our demos. Clicking the link makes the page scroll to the section, bu…	jaspermdegroot	2015-11-05 18:26:45
8323	2015-11-05 18:19:15	@jaspermdegroot this looks like it was added with gh-6767 landing after the 1.4.5 release. Perhaps we should evaluate what we really want to happen here if this isn't desired.	cgack	2015-11-05 18:26:45
8323	2015-11-05 18:26:45	Ah you're right @cgack. I never noticed that ticket. Thanks! I agree we should discuss this. I think we should only scroll to top if `ui-content` is out of view. Will comment on that ticket and re-open it for discussion.	jaspermdegroot	2015-11-05 18:26:45
8322	2015-10-30 21:15:13	Hi All, I have a problem changing pages. I am using multipage but pagecontainer is not working. Please help. <!DOCTYPE html> <html> <head> <meta charset="utf-8" /> <meta name="viewport" content="width=device-width, initial-scale=1"> <meta name="keywords" content="" /> <title>Index/title> <S_CODE_TOKEN> <script type="text/javascript"> $(document).on("pageinit", function(){ // Attach click events $…	Frehiwet	2015-10-30 23:53:18
8322	2015-10-30 23:53:18	@Frehiwet You can post on the [forum](https://forum.jquery.com/jquery-mobile) to ask for help. This issue tracker is meant for reporting bugs in the framework. If you think the problem you run into is a bug, please submit a complete issue report. See the information in our [contributing guidelines](https://github.com/jquery/jquery-mobile/blob/master/CONTRIBUTING.md#issues) about how to report iss…	jaspermdegroot	2015-10-30 23:53:18
8321	2015-10-28 22:20:36	Add testing against php 5.3, 5.4, 5.6 and 7.	paladox	2015-12-10 12:56:44
8321	2015-10-28 22:20:38	Thank you for your pull request. It looks like this may be your first contribution to a jQuery Foundation project, if so we need you to sign our Contributor License Agreement (CLA). **:memo: Please visit http://contribute.jquery.org/CLA/ to sign.** After you signed, the PR is checked again automatically after a minute. If there's still an issue, please reply here to let us know. --- If you've alr…	jquerybot	2015-12-10 12:56:44
8321	2015-12-10 12:56:44	Thank you for the PR. However PHP is only used trivially to do some includes there is no PHP component to the library. This would make our tests take nearly 2 hours to complete so we dont want to test against different versions.	arschmitz	2015-12-10 12:56:44
8320	2015-10-27 22:05:12	Steps to reproduce: 1) Try any of these **on a real mobile device** (tested on Android 5.0, Chrome): http://output.jsbin.com/kiwihi http://output.jsbin.com/savesa 2) "Taphold" on the link that says "TAPHOLD ME" Expected: in the first example the tapped node is replaced by a different node with different contents; in the second example the tapped node is not changed, but text is added after it. **…	teo1978	2016-05-19 18:54:59
8320	2015-10-27 22:11:19	> NOTE: if you use Desktop Chrome (Linux at least) and emulate mobile in the Developer Tools, you will get different results Well, this part is completely random. Sometimes it behaves like the real mobile device, sometimes it doesn't. But that's an issue in Chrome's devTools.	teo1978	2016-05-19 18:54:59
8320	2015-10-28 04:16:42	The behaviour you want can be achieved by adding some css. <S_CODE_TOKEN>	kapilgarg1996	2016-05-19 18:54:59
8320	2015-10-30 22:54:42	That could be a workaround (I found it somewhere and read comments saying it didn't work in all platforms so I didn't even try it) Another that works for me is adding a listener for the `contextmenu` event and preventing default there. However, **neither should be needed**: jQueryMobile's implementation of the taphold event should take care of that.	teo1978	2016-05-19 18:54:59
8320	2016-05-19 18:54:59	Closing in support of tap events to be replaced using Hammer.js.	apsdehal	2016-05-19 18:54:59
8319	2015-10-27 11:11:40	Look at my fork for issue details, screenshots and more. https://github.com/jakubjosef/table-reflow-mobile	jakubjosef	2016-06-06 19:16:23
8319	2015-10-29 15:00:37	Hi @jakubjosef That looks nice. Do you want to open a PR for this so we can see what changes are involved? Thanks!	jaspermdegroot	2016-06-06 19:16:23
8319	2016-06-06 19:16:23	Closing because of no activity.	apsdehal	2016-06-06 19:16:23
8318	2015-10-23 17:45:05	I downloaded a "custom build" selecting "virtual mouse bindings" and "touch events". Something as trivial as: <S_CODE_TOKEN> does nothing. There's no error in the console. The event is just not triggered, and the default behavior not prevented. If I am missing some dependency, the download builder should warn me.	teo1978	2015-10-31 00:17:01
8318	2015-10-31 00:17:01	I just tested this on Chrome 46 / Mac OS X and I don't see any issue. My test page where I included the JS of the custom download: http://jsbin.com/kasuza/edit?html,output I am going to close this ticket as can't reproduce. If you still think there is a problem please provide specific version information about device, OS, browser, jQuery core, etc.. Thanks!	jaspermdegroot	2015-10-31 00:17:01
8317	2015-10-22 21:09:39	I ran across an issue using datatables with JQM where the search would not work. It turns out the issue is related to the function degradeInputsWithin. If you have an input with a type of search that you add to the page and have an event bound to that input, after calling enhanceWithin on the page the event is lost. Here is a simple example of the issue (occurs even without datatables): http://co…	dpeacock	2015-10-22 21:13:19
8317	2015-10-22 21:11:42	@dpeacock this is intentional internet explorer does not allow changing the type property of inputs and will throw an error the only way to do this is to replace the entire input. This behavior is deprecated in the upcoming 1.5 release	arschmitz	2015-10-22 21:13:19
8317	2015-10-22 21:13:19	Im going to close this wont fix	arschmitz	2015-10-22 21:13:19
8317	2015-10-23 13:17:03	Thanks for the info as to why this wasn't done. Could you elaborate on exactly what is being depracated in 1.5? From what I can tell the degradeInputsWithin in the 1.5-dev branch has the same behavior on the search inputs: https://github.com/jquery/jquery-mobile/blob/1.5-dev/js/degradeInputs.js	dpeacock	2015-10-22 21:13:19
8317	2015-10-23 13:23:24	@dpeacock degrade inputs itself is deprecated. This means it will still exist and be on by default in 1.5 but will be removed completely in 1.6	arschmitz	2015-10-22 21:13:19
8316	2015-10-22 01:33:54	filterable in its define only depends on core and widget but in reality it also depends on data ( or once broken up get attribute	arschmitz
8315	2015-10-19 23:47:10	In stock browser the calculated min-height is right but the browser don't refresh and don't apply the right height when the container height is less than screen height. When you touch the screen the browser refresh and apply the new height. I think this occur because the new min-height is applied after on ready event and the browser don't apply the new style. So I solved the issue, as a workaroun…	yamboo-efi
8314	2015-10-19 04:09:23	Test case: http://jsbin.com/jeloxizaye/edit?html,css,output data-iconpos="notext" not working at all and leads to broken checkbox. UPDATE: just for the record, the same problem with radio as well, so .ui-radio should be added to fix. FIX: <S_CODE_TOKEN>	slavap	2016-05-25 18:23:49
8314	2015-10-31 00:28:32	@slavap Thanks for reporting it. I don't think that we considered supporting this, since an empty label is bad for accessibilty. Maybe you can tell a bit more about your use case. Are you injecting the text later? We are working on merging our 1.5-dev branch into master. This also includes changes in checkbox. Your test page uses latest code from branch master so I soon as the changes are merged …	jaspermdegroot	2016-05-25 18:23:49
8314	2015-10-31 05:38:10	In my case I have pretty complex widget next to checkbox, so I don't need any text on checkbox, but need it for making the widget "checked". Also the same fix for 1.4.5, nothing changed since that version.	slavap	2016-05-25 18:23:49
8314	2015-10-31 19:53:37	This is possible pretty easily in 1.5 with a little custom code. Its not something i thing we would add directly to the lib for accessibility reasons. In 1.5 you will simply be able to to wrap the text in your label in a span and hide that span using class `ui-hidden-accessible`. This will keep it accessible for screen readers and give you the visual look you want.	arschmitz	2016-05-25 18:23:49
8314	2015-10-31 21:01:22	Sounds good, please add this to documentation or demos.	slavap	2016-05-25 18:23:49
8314	2016-05-25 18:23:49	Closing as solved.	apsdehal	2016-05-25 18:23:49
8313	2015-10-18 19:18:34		aspaceforsound	2015-10-18 21:05:35
8312	2015-10-18 19:12:00		aspaceforsound	2015-10-18 19:17:09
8311	2015-10-18 18:04:00		gtewallace	2015-10-18 18:19:57
8311	2015-10-18 18:04:03	Thank you for your pull request. It looks like this may be your first contribution to a jQuery Foundation project, if so we need you to sign our Contributor License Agreement (CLA). **:memo: Please visit http://contribute.jquery.org/CLA/ to sign.** After you signed, the PR is checked again automatically after a minute. If there's still an issue, please reply here to let us know. --- If you've alr…	jquerybot	2015-10-18 18:19:57
8311	2015-10-18 21:40:11	CLA has been signed. The commit was just used as example during the summit in NYC.	jaspermdegroot	2015-10-18 18:19:57
8310	2015-10-18 11:20:40	This is OK: <S_CODE_TOKEN> This is not OK: <S_CODE_TOKEN> ... It will still produce the alert: <S_CODE_TOKEN>	julesongithub	2016-06-05 14:08:15
8310	2016-06-05 14:08:15	Kindly read the CONTRIBUTING.md and provide a jsbin. Reopen then.	apsdehal	2016-06-05 14:08:15
8309	2015-10-17 21:24:51		gabrielschulhof	2016-06-23 04:46:20
8309	2015-10-18 01:35:33	@gabrielschulhof were you wanting a review of this	arschmitz	2016-06-23 04:46:20
8309	2015-11-10 10:38:36	@arschmitz I've made a few more changes and I could use a review although I'm fairly certain it's not ready to go yet, but it'll be good to have another set of eyes on it so I have a clear list of what remains to be done. TIA!	gabrielschulhof	2016-06-23 04:46:20
8309	2015-12-03 18:32:39	Looking good done for now	arschmitz	2016-06-23 04:46:20
8309	2016-02-18 18:49:13	looking good only a few things	arschmitz	2016-06-23 04:46:20
8309	2016-03-15 11:18:10	@jaspermdegroot can you please check http://view.jquerymobile.com/7731-selectmenu-classes-option/demos/selectmenu-custom/ and tell me if I'm doing anything wrong with the classes? The styling is obviously wrong, but is it wrong because I'm adding/failing to add classes wrong, or is it wrong because the contents of the CSS is wrong?	gabrielschulhof	2016-06-23 04:46:20
8309	2016-03-18 06:18:11	@jaspermdegroot I have now pushed the commit that removes the class juggling. http://view.jquerymobile.com/7731-selectmenu-classes-option/demos/selectmenu-custom/	gabrielschulhof	2016-06-23 04:46:20
8309	2016-03-18 06:19:49	@jaspermdegroot reminder: 9743d32a56aaef242d29ec184495bed68e74c50c removes the fix for https://github.com/jquery/jquery-mobile/issues/5073, but you said it should be fixed in CSS.	gabrielschulhof	2016-06-23 04:46:20
8309	2016-03-18 11:37:20	@gabrielschulhof @arschmitz This test page shows the issue from #5073: http://jsbin.com/zikohihiyu/edit?html,output I can add CSS to negate the rules from `ui-toolbar-header-button-left/right` when the class is on a span inside a custom select menu, but then the user still doesn't get the header left/right button positioning that (s)he wants. When that ticket was opened we were automatically addi…	jaspermdegroot	2016-06-23 04:46:20
8309	2016-03-18 14:41:25	@jaspermdegroot classes option would be the only fuly supported way to do that	arschmitz	2016-06-23 04:46:20
8309	2016-04-06 15:19:56	@jaspermdegroot could you please have a look at the link below? http://jsbin.com/jujobam/1/ It is based on this PR. Even though the classes `ui-mini` and `ui-toolbar-header-button-right` are getting applied to the selectmenu wrapper, `position: absolute;` from `ui-toolbar-header-button-right` is getting overridden by `position: relative;` from `ui-selectmenu` because the latter seems to have prec…	gabrielschulhof	2016-06-23 04:46:20
8309	2016-04-06 15:57:18	@gabrielschulhof > Even though the classes ui-mini and ui-toolbar-header-button-right are getting applied to the selectmenu wrapper, position: absolute; from ui-toolbar-header-button-right is getting overridden by position: relative; from ui-selectmenu because the latter seems to have precedence. I think we can remove `position: relative;` for `ui-selectmenu`. The `select` element has `position: …	jaspermdegroot	2016-06-23 04:46:20
8309	2016-04-07 08:13:52	@jaspermdegroot Thanks for looking into it! I've removed `position: relative;` from `ui-selectmenu` and it's all good now. Meanwhile, here's a bin illustrating both custom and non-custom select in both a toolbar and non-toolbar setting. The bin should look right once view updates the branch. http://jsbin.com/zukase/1 I've pushed this branch upstream as well. http://view.jquerymobile.com/7731-sele…	gabrielschulhof	2016-06-23 04:46:20
8309	2016-04-07 08:18:33	@jaspermdegroot the problem with the arrow icon on the selectmenu is actually pretty bad on Firefox: ![7731-firefox](https://cloud.githubusercontent.com/assets/976081/14344802/6ee0d5f8-fcb2-11e5-834f-16c072e67752.png)	gabrielschulhof	2016-06-23 04:46:20
8309	2016-04-07 08:34:09	OK, so if the icon span precedes the label span then FF looks OK. Probably because we never set the top and it's absolutely positioned and in FF, the "cursor" wraps to the next line, whereas in Chrome it does not.	gabrielschulhof	2016-06-23 04:46:20
8309	2016-04-07 09:10:00	http://output.jsbin.com/zukase/ fetches the CSS from rawgit.com, so that shows the updated CSS, but unfortunately, I can't show the updated JS because only view can give me that service, and view doesn't seem to be updating.	gabrielschulhof	2016-06-23 04:46:20
8309	2016-04-07 10:02:59	Yaaay! view has updated! http://jsbin.com/zukase/1 now shows both the removal of `position: absolute;` and the effect of having rearranged the spans such that the icon comes first. Works in both FF and Chrome.	gabrielschulhof	2016-06-23 04:46:20
8309	2016-04-07 10:35:44	I think this is ripe for another round of review by both @jaspermdegroot and @arschmitz.	gabrielschulhof	2016-06-23 04:46:20
8309	2016-04-14 18:09:29	The lack of space between text and icon should be fixed with this PR: https://github.com/jquery/jquery-mobile/pull/8426	jaspermdegroot	2016-06-23 04:46:20
8309	2016-04-14 18:17:38	CSS looks good. There are problems with the custom selectmenu popup on FF though.	jaspermdegroot	2016-06-23 04:46:20
8309	2016-04-21 15:41:38	Looks mostly good just those 2 things plus what @jaspermdegroot mentioned	arschmitz	2016-06-23 04:46:20
8309	2016-06-19 16:13:21	@arschmitz we have a load order race condition in kitchensink which seems to reliably manifest itself with core 1.9.1 in this PR. Aside from that it should be golden. I'll try to look into it whenever I get a chance.	gabrielschulhof	2016-06-23 04:46:20
8309	2016-06-19 16:27:21	@arschmitz nm, using a `$.Deferred()`. Lessee...	gabrielschulhof	2016-06-23 04:46:20
8309	2016-06-19 16:56:11	Yaaaay! Tests are now no worse than 1.5-dev!	gabrielschulhof	2016-06-23 04:46:20
8309	2016-06-22 19:46:59	👍	arschmitz	2016-06-23 04:46:20
8309	2016-06-23 04:46:20	Awesome! @gabrielschulhof landed this in 1.5-dev.	apsdehal	2016-06-23 04:46:20
8308	2015-10-17 18:12:30		gabrielschulhof	2015-10-17 21:10:42
8308	2015-10-17 18:14:15	@gabrielschulhof didn't you have a test for this? aside from that :+1:	arschmitz	2015-10-17 21:10:42
8308	2015-10-17 18:31:31	Naw ... I was getting to the point where there were two $s floating around, even though I had made sure to delete $ between tests.	gabrielschulhof	2015-10-17 21:10:42
8308	2015-10-17 18:42:14	ok thats fine :+1:	arschmitz	2015-10-17 21:10:42
8307	2015-10-16 15:56:58	Those commits can be squashed into 7d9fd04	jaspermdegroot	2015-10-18 13:18:12
8307	2015-10-17 17:18:49	:+1:	arschmitz	2015-10-18 13:18:12
8307	2015-10-18 13:19:42	landed in 1.5-dev in 3f034d0f83d0630c2dfd37b6667d6d139d21813e and d020197f128de16b0c5e87276fa87d9fdb13e2b0	jaspermdegroot	2015-10-18 13:18:12
8306	2015-10-14 17:10:47	We started using jQuery Mobile for tap and taphold events on meh.com and then our users started complaining that we broke center-click-scrolling on Windows. https://meh.com/forum/topics/why-can-i-not-center-click-to-scroll-in-the-forums-is-this-just-me Here's a fiddle that demonstrates the broken functionality: http://jsfiddle.net/k7pzm6m5/1/ Expected behavior: The standard Windows scroll cursor …	freshlogic	2016-03-26 02:29:50
8306	2015-10-14 17:10:50	Thank you for your pull request. It looks like this may be your first contribution to a jQuery Foundation project, if so we need you to sign our Contributor License Agreement (CLA). **:memo: Please visit http://contribute.jquery.org/CLA/ to sign.** After you signed, the PR is checked again automatically after a minute. If there's still an issue, please reply here to let us know. --- If you've alr…	jquerybot	2016-03-26 02:29:50
8306	2015-12-10 13:02:01	@freshlogic This overall looks good. Could you add a test please.	arschmitz	2016-03-26 02:29:50
8306	2016-03-26 02:29:50	landed on 1.5-dev	arschmitz	2016-03-26 02:29:50
8305	2015-10-12 05:24:32	Hi, I have a side panel with long list. clicking on any list item it goes to the specific div on the page. For connecting panel with div I am using swiper plugin swiper plugin http://www.idangero.us/swiper/get-started/#.Vhs-tBNVikp The problem is- 1. Panel list scroll is not working on tablets and mobile devices. 2. I want panel and page to be scroll independently. when panel open i don’t want pa…	gigacoder	2016-06-16 14:28:06
8305	2015-10-14 19:43:55	I think jquery-mobile is dead, but framework7 is similar and has many more interesting options http://www.idangero.us/framework7/	rgfpy	2016-06-16 14:28:06
8305	2015-10-18 01:02:48	Thanks rgfpy for the suggestion. I am willing to use the framework7 for my upcoming projects. My App is going to have lot of charts and to plot the charts I have used Highcharts tool with jQuery. Is it advisable to use framework7 with jQuery and Highcharts for my app. Thanks	gigacoder	2016-06-16 14:28:06
8305	2015-10-18 01:33:22	@brunocoder @rgfpy jQuery mobile is far from dead we are getting ready to release a new version very very shortly. It may be confusing because our development shifted off the master branch but if you look at the 1.5-dev branch you will see we are still very active. @brunocoder the jQuery mobile panel currently does not support scrolling the panel separate from the page. to make the panel scroll s…	arschmitz	2016-06-16 14:28:06
8305	2015-10-18 01:56:09	Hello arschmitz... First of all Thanks for the reply I have been struggling because of panel thing from last 2 weeks . I was trying to get some help. I have tried almost everything whatever I could. My project is 80% done. I have not shifted to anything till now, and still using jQuery mobile. but I would like to know when you have next version ready for us and what will be the improvements. Than…	gigacoder	2016-06-16 14:28:06
8305	2015-10-18 03:19:35	@brunocoder we are working hard to get it finished and out ( the whole team is actually together working on it this weekend ) but sadly it will probably be a least a month before we are ready to release the beta. we are happy to help with any bugs you are encountering and help you try to work around them. could you make a jsbin test page using the template here https://github.com/jquery/jquery-mo…	arschmitz	2016-06-16 14:28:06
8305	2015-10-19 13:00:28	@arschmitz I really appreciate Jquery Mobile for easy implementation and excellent documentation that's why I not move to another framework, and even now I continue to support using it but lately new frameworks are appearing and you're running a little behind, but I wish you the greatest force to release patches or upgrades, greetings. Sorry for my english, using Google Translator	rgfpy	2016-06-16 14:28:06
8305	2016-06-16 14:28:06	Closing as no activity from issue poster for a long time.	apsdehal	2016-06-16 14:28:06
8304	2015-10-08 15:18:38	It would be great if I could simply require('jquery-mobile') in browserify like I can with jquery. Instead I have to resort to something like https://github.com/thlorenz/browserify-shim or depend on load orders and global variables (ew!). Would jquery mobile be open to adding a commonjs export to jquery-mobile? It would involve a process like: http://blog.npmjs.org/post/112712169830/making-your-j…	bcomnes	2016-06-07 14:47:40
8304	2016-06-07 14:47:39	I have discussed this with team and it require a lot of changes as of now. It would be better to use for https://github.com/jaredhanson/deamdify for unique usecases which require commonjs export.	apsdehal	2016-06-07 14:47:40
8303	2015-10-08 15:14:30	It looks like jquery mobile on npm is still at 1.4.1 published 2 years ago. Can you update the version hosted on npm? https://www.npmjs.com/package/jquery-mobile cc @gbraad	bcomnes	2017-03-26 03:10:45
8303	2015-10-08 16:19:13	We don't maintain this package and don't have rights to it so we cannot. @gbraad has no affiliation with us.	arschmitz	2017-03-26 03:10:45
8303	2015-10-08 19:10:24	@arschmitz would the jquery-mobile team be willing to maintain a version published on npm? Or is that up to the community? Also on a side note: would jquery-mobile be open to some of of the changes mentioned in http://blog.npmjs.org/post/112712169830/making-your-jquery-plugin-work-better-with-npm ?	bcomnes	2017-03-26 03:10:45
8303	2015-10-08 19:29:38	@bcomnes we are open to a few options to make this easier. I think our first step would be along the lines of https://github.com/jquery/jquery-ui/pull/1600 . The real problem here is that to work the "npm way" we would need to publish each module individually which we don't want to do. We also wont commit built files for a number of reasons including we don't want to encourage use of the library …	arschmitz	2017-03-26 03:10:45
8303	2015-10-08 20:42:16	I won't lie, a modularized jquery-mobile would be ideal (e.g. https://www.npmjs.com/browse/keyword/lodash-modularized), but I think there are some things that could be gained without going that far. 1. Committing built assets to git is never good, agreed. This is what [`prepublish` scripts](https://docs.npmjs.com/misc/scripts) + [.npmignore](https://docs.npmjs.com/misc/developers#keeping-files-ou…	bcomnes	2017-03-26 03:10:45
8303	2016-04-18 05:28:32	Hi guys... I wasn't aware of this discussion. I only published this package for my own needs and have to admit I haven't looked after it. I know jquery-mobile has a release on Bower, but at that time it did not fit my needs. I would like to transfer the namespaces: browser-jquery-mobile and jquery-mobile. Who should take this? Note: thanks to Martin for reaching out to me by email, else I would n…	gbraad	2017-03-26 03:10:45
8303	2016-04-18 11:51:39	@gbraad yeah it would be great it we could get ownership of the npm package as we would like to publish the upcoming release to npm and continue to keep it up to date going forward.	arschmitz	2017-03-26 03:10:45
8303	2016-04-18 11:56:58	@arschmitz the easiest way would be to add you as collaborator first. I guess from there you can do anything. If not, we can always reach out to npmjs and ask them for support. What is the account name I can use? You can me a private message by email if needed.	gbraad	2017-03-26 03:10:45
8303	2016-05-12 15:35:31	@gbraad I am willing to do this, kindly add me as a collaborator.	apsdehal	2017-03-26 03:10:45
8303	2016-05-12 15:41:31	@gbraad sorry got off on other things can you add me as a collaborator and i will cordinate with @apsdehal for moving this over to the official distribution	arschmitz	2017-03-26 03:10:45
8303	2016-05-16 17:22:23	Check. Will do so tomorrow (on mobile now)	gbraad	2017-03-26 03:10:45
8303	2016-05-17 01:17:41	Done	gbraad	2017-03-26 03:10:45
8302	2015-10-07 16:42:34	In a simple multi-page app on iOS 9 in a UIWebView (what Cordova / PhoneGap uses by default) the hash navigation history is broken. I've tested with jqm1.3.0 and the latest jqm. All you have to do to reproduce the issue (in an iOS 9 UIWebView) is: - page loads to page1 - nav to page2 either via a #page2 anchor or via $.mobile.changePage('#page2') - On '#page2', nav to page3 either via a #page3 an…	NipponMonkey	2015-10-08 18:24:15
8302	2015-10-08 16:31:14	A work around seems to be setting $.mobile.pushStateEnabled to false (on mobileinit) if running in iOS 9 UIWebView. Then the back history works - from my initial testing.	NipponMonkey	2015-10-08 18:24:15
8302	2015-10-08 18:24:15	@NipponMonkey Thanks for reporting the issue. I think this is the same problem as https://github.com/jquery/jquery-mobile/issues/8293 so I am closing this ticket as duplicate.	jaspermdegroot	2015-10-08 18:24:15
8302	2015-10-12 19:13:33	It's also worth pointing out that the $.mobile.pushStateEnabled fix breaks all the back animations. For example if you have a popup that you get to with a flip animation, clicking a "Back" button won't do a flip.	studio-dude	2015-10-08 18:24:15
8302	2015-10-13 17:00:19	Yes, I had the back transition animations issues too, but they aren't critical to the app so disabled all page transitions when running in iOS9 UIWebViews.	NipponMonkey	2015-10-08 18:24:15
8301	2015-10-07 06:31:12	Hi Can you please assist. When opening the JQM demo page from a Nokia 1520 running Windows Mobile 8.1, I am experiencing significant refreshing issues. The most significant issues that is preventing us from using JQM is experienced on the popup capabilities(See attached screen shot). It seems that there is a overlay that is displaying blocks in the background. I have not uploaded any sample code …	louiswerth	2016-06-25 13:43:32
8301	2016-04-05 15:52:57	I am facing the same issue. When the popup dialog was shown, the background was broken ![wp_ss_20160403_0002](https://cloud.githubusercontent.com/assets/2825389/14288479/12f077bc-fb81-11e5-843e-5bf0cbabbaf7.png) ![wp_ss_20160403_0003](https://cloud.githubusercontent.com/assets/2825389/14288480/12f4f846-fb81-11e5-9cd5-6503da1c7627.png)	trungpolit	2016-06-25 13:43:32
8301	2016-06-25 13:43:32	I am not able to reproduce on windows 8.1 emulator using 1.5-dev. See the attached screenshot. Closing. http://view.jquerymobile.com/1.5-dev/demos/popup/ ![image](https://cloud.githubusercontent.com/assets/3616806/16357037/c6d736aa-3b08-11e6-8703-7ac2ec98f0ff.png)	apsdehal	2016-06-25 13:43:32
8300	2015-10-07 04:40:37		aftalavera	2015-10-07 05:29:35
8299	2015-10-05 17:23:18	I've worked with @gabrielschulhof on some issues related to `data-url` in the past (see #1383), but there's still a lingering issue here with ampersands and equals (see #3099). Specifically, if a URL query string parameter contains an embedded ampersand or equals sign, then `data-url` is not correctly encoded, and when the URL is updated, the embedded ampersand is interpreted as another parameter…	dpolivy
8299	2015-10-06 20:31:22	I've been looking at this a little, and I wonder if it is sufficient to restate the data-url format to be "NOT urlencoded, except embedded &, +, = characters". Appropriate code modification would be something like this: https://github.com/jquery/jquery-mobile/blob/d3a412e4f017c15a64fc2b132481f93f47606289/js/navigation/path.js#L219 <S_CODE_TOKEN> A bit of a hack, and there might be other character…	dpolivy
8299	2015-10-07 01:35:23	@dpolivy thank you for reporting this that indeed is a bug. Not sure if your fix is really the right one but we will need to figure out what is	arschmitz
8298	2015-10-05 16:59:01	Hey guys: I tried jQuery mobile popup on two ios 9 devices. However, the popups are not working correctly. 1. For iphone 5s with ios 9, the popup crashed at the first appearance. If I trigger the popup the second time, it works perfectly. 2. For iphone 6s with ios 9, the popup did not even show up at all. PS: - the popup works fine on other devices EXCEPT ios 9. - I have used the "data-history="f…	liboyang0615	2015-10-07 06:43:22
8298	2015-10-06 04:25:20	I think this issue is related https://github.com/jquery/jquery-mobile/issues/8293	dezudas	2015-10-07 06:43:22
8298	2015-10-07 06:43:22	@liboyang0615 Thanks for reporting the issue. I think @dezudas is right so I am closing this ticket as duplicate of #8293.	jaspermdegroot	2015-10-07 06:43:22
8297	2015-09-30 19:33:03	This includes the new navbar widget from the navbar review branch.	cgack	2015-10-29 19:15:26
8297	2015-09-30 19:33:07	Thank you for your pull request. It looks like this may be your first contribution to a jQuery Foundation project, if so we need you to sign our Contributor License Agreement (CLA). **:memo: Please visit http://contribute.jquery.org/CLA/ to sign.** After you signed, the PR is checked again automatically after a minute. If there's still an issue, please reply here to let us know. --- If you've alr…	jquerybot	2015-10-29 19:15:26
8297	2015-09-30 19:40:19	@arschmitz ready for review when you get a chance	cgack	2015-10-29 19:15:26
8297	2015-10-16 15:20:34	@arschmitz I made some changes. ready for another round when you get a chance	cgack	2015-10-29 19:15:26
8297	2015-10-16 15:27:25	Sorry to interject, but will this prevent jQM from inserting classes into my navbar elements such as `h2`? I'm using the structure only CSS, and right now I have to wrap all my stuff inside `<div></div>` to prevent this from happening.	dt1973	2015-10-29 19:15:26
8297	2015-10-17 17:21:34	@dt1973 can you open an issue explaining your issue with a jsbin example and we will be happy to take a look and consider this case.	arschmitz	2015-10-29 19:15:26
8297	2015-10-17 17:57:42	@cgack done with review nothing to major mostly style related	arschmitz	2015-10-29 19:15:26
8297	2015-10-18 14:50:07	@arschmitz Ready for another round of review	cgack	2015-10-29 19:15:26
8297	2015-10-18 18:26:15	@arschmitz I updated the more button to actually be a button. Now ready for review	cgack	2015-10-29 19:15:26
8297	2015-10-29 18:07:44	:+1:	arschmitz	2015-10-29 19:15:26
8297	2015-10-29 19:15:26	Closing with f3bd7c4811ec3177417e86d47ffbf68de688a1ef landing on 1.5-dev	cgack	2015-10-29 19:15:26
8296	2015-09-28 12:42:04	Hey Guys, simple thing... `$( ".ui-page-active" )` what i need for many of my jQuery mobile functions is empty in iOS 9. In iOS 8.3 everything works.	Sanafan	2016-06-05 15:02:09
8296	2016-06-05 15:02:09	Please provide a jsbin and reopen.	apsdehal	2016-06-05 15:02:09
8295	2015-09-25 08:20:01	On the iPad Air, on Safari, when I click on a button, modal dialog opens. When I scroll down on the page to click on a different button further down in the document, the dialog box does not scroll/remains stuck in its original open location. In order to see the dialog, I have to scroll back up to the top of the document where I originally clicked on a previous button. This is not an issue on desk…	chaudhan	2016-06-06 19:22:39
8295	2015-10-07 06:47:17	@chaudhan Can you please provide a test page and inform us about the iOS and jQuery Mobile version you are using. See our [contributing guidelines](https://github.com/jquery/jquery-mobile/blob/master/CONTRIBUTING.md#issues). Thanks!	jaspermdegroot	2016-06-06 19:22:39
8294	2015-09-24 15:05:55	This is a first pass on fixing the various demos issues from https://github.com/jquery/jquery-mobile/issues/8245 It can be reviewed and merged into 1.5-dev now or we can wait until all issues are addressed.	jaspermdegroot	2015-09-25 07:20:19
8294	2015-09-24 16:02:55	:+1:	arschmitz	2015-09-25 07:20:19
8293	2015-09-22 09:12:31	Description: I just test on ios 9. The structure is simple , I copy from jquery mobile website . 1, There has blank while sliding from one to another href="#SecondPage" data-transition="slide" 2, You have to click twice. The first time, the dialog open then close quickly.The Second time, the dialog open correctly. There is no response，while you click the cancle button. 3, While data-rel="back" is…	Yixiaoheng	2016-06-22 17:17:37
8293	2015-09-22 09:56:59	![image](https://cloud.githubusercontent.com/assets/7367950/10015510/31ccded2-6153-11e5-9082-5280a85c8972.png) I have found this. Maybe this is not the problem jquery mobile needs to modify.	Yixiaoheng	2016-06-22 17:17:37
8293	2015-09-24 12:16:48	I am having the same issue with IOS9	dezudas	2016-06-22 17:17:37
8293	2015-09-25 16:50:08	If you are using data-role="popup" for your dialogs, this may be of interest: http://stackoverflow.com/questions/32626073/jquery-popupopen-not-working-properly-on-ios-9-device	CdeH	2016-06-22 17:17:37
8293	2015-09-28 10:44:20	According to my question on stackoverflow i think it's the same: http://stackoverflow.com/questions/32820224/jquery-cordova-history-issue-ios-9-history-broken	Sanafan	2016-06-22 17:17:37
8293	2015-09-28 10:48:02	But... in finished applications the back button is still working. So where is the issue?	Sanafan	2016-06-22 17:17:37
8293	2015-09-29 07:59:30	CdeH, I have found this. I noted the code about history in dialog , fixed the popup problem.I thought the root cause is history ,the back function.	Yixiaoheng	2016-06-22 17:17:37
8293	2015-10-01 23:59:33	I am hitting this issue too; the only fix that worked well without other side effects is to set `data-history="false"` on each of the popups.	dpolivy	2016-06-22 17:17:37
8293	2015-10-05 05:17:12	I am using panel still the issue is there	dezudas	2016-06-22 17:17:37
8293	2015-10-13 02:49:24	The temporary workaround I can think of is to change hashListeningEnabled. hashListeningEnabled:!/(iPhone|iPad|iPod);.*OS 9_\d/.test(navigator.userAgent) && !/Version\/9./.test(navigator.userAgent) So,if ios9,you don't need to listen hash.	Yixiaoheng	2016-06-22 17:17:37
8293	2015-10-30 07:52:40	I am having the same issue with IOS9 , too. XCode7 iOS 9 jQuery-1.11.3 jquery.mobile-1.4.5 Cordova 5.1.1 Visual Studio 2015	YisaHsu	2016-06-22 17:17:37
8293	2015-10-30 12:29:23	Thanks for everyones research on this issue sadly this is nothing to do with jQuery Mobile. It is a bug with the new webviews and the history API. For 1.4 as many have already found you can disable history handling or you can switch back to the old style of webview and this should clear up the issue. For the upcoming 1.5 version we are looking for a way to work around this better within JQM it se…	arschmitz	2016-06-22 17:17:37
8293	2015-11-01 19:09:54	I almost got popup's working on IOS9 by setting data-history="false". But there is another issue, I've set attribute data-dismissible="false" and added a close button with data-rel="back" - but the button doesn't work. Only if data-dismissible="true" can the popup be closes manually - but then it's also closing by clicking outside the popup :( Can't wait for version 1.5	bastaware	2016-06-22 17:17:37
8293	2015-11-19 01:32:50	Hi, set data-history="false" is working for popup. But the custom select menu for dialog style has the same problem, it can't add data-history="false", how can I fix this issue for it?	wwy94621	2016-06-22 17:17:37
8293	2015-12-01 06:31:13	Hi, I am also facing an issue in iOS. I used Cordova3.9.2 + jQuery Mobile 1.4.5 which was working perfect in iOS8 but when I upgraded iPad to iOS9 it's back button is not working. I tried $.mobile.hashListeningEnabled=false but due to this it was not allowing me to go back by using parent.history.back(); so I set it true, $.mobile.hashListeningEnabled=true after that it is navigating back till se…	lavinachitara	2016-06-22 17:17:37
8293	2015-12-01 09:27:01	Finally got the solution, below code lines saved my application, and resolved the back button issue for iOS9: document.addEventListener("deviceready", onDeviceReady, false); function onDeviceReady(){ $.mobile.hashListeningEnabled = true; $.mobile.pushStateEnabled = false; }	lavinachitara	2016-06-22 17:17:37
8293	2015-12-13 13:51:59	Upgrading to iOS 9.2 has solved this problem for me.	davidhooey	2016-06-22 17:17:37
8293	2015-12-13 17:04:13	Back navigation seems to be working for me now after upgrading to 9.2. However, transitions aren't working me on IOS 9.2. @davidhooey are you experiencing the same?	JohnMcAvinue	2016-06-22 17:17:37
8293	2015-12-13 17:20:16	@JohnMcAvinue sorry I do not know as I have disabled transitions.	davidhooey	2016-06-22 17:17:37
8293	2015-12-14 21:46:22	@JohnMcAvinue, transitions are still not working for me on 9.2. Also another thing I noticed is that it actually reloads the page on "back". For example, if you make a change on the parent page while on the child page and push back you will see that updated change.	BluGeni	2016-06-22 17:17:37
8293	2015-12-16 21:04:06	@BluGeni @JohnMcAvinue iOS 9.2 fixed this navigation issue for me as well. Transitions still work for me too, but it took some tweaking to get them to work. Make sure that $.mobile.ajaxEnabled isn't getting set to false. jQuery Mobile needs to fetch the pages using Ajax and optimize them in order to do transitions. If $.mobile.ajaxEnabled gets set to false, then the regular full page refresh navi…	ElliotNB	2016-06-22 17:17:37
8293	2016-06-22 17:17:37	This was an issue with iOS 9 when they changed hash events working in WebView, see first comment at https://openradar.appspot.com/22186109. This change has been reverted and fixed.	apsdehal	2016-06-22 17:17:37
8293	2017-03-01 10:55:03	$.mobile.navigate.history.getPrev().hash;	ska1v3r	2016-06-22 17:17:37
8292	2015-09-22 01:44:16	I try to using JQM to create a mobile app. And I try to using external tool bar and using ui-btn-active class to change nabber's css style. But the active style cannot add to anchor tag. I debug jquery.mobile-1.4.5.js, there is a code line remove the active status, I do not know why need to remove current page active status in hide status? jquery.mobile-1.4.5.js#7443 The problem seem is not exist…	yinhaibo	2015-09-22 07:20:42
8292	2015-09-22 07:20:42	Closing as duplicate of https://github.com/jquery/jquery-mobile/issues/7583 We are rewriting the navbar widget for 1.5 and fixing this problem will be part of it. See https://github.com/jquery/jquery-mobile/issues/7359#issuecomment-42962528	jaspermdegroot	2015-09-22 07:20:42
8291	2015-09-21 16:28:44	Hi having issues with the transition of the page om my App using Jquery mobile. It either goes slow or chops in the transition. Pushing the back to previus page button turns the viewport black. Here´s my testpage: http://typografitti.se/www/ Thankfull for any suggestions. Actually i´ve use to versions of jquerymobile, can this cause collisions?	typografitti	2015-09-21 18:58:00
8291	2015-09-21 18:58:00	@typografitti Please see our [contributing guidelines](https://github.com/jquery/jquery-mobile/blob/master/CONTRIBUTING.md#issues). Your app is running jQuery Mobile 1.2.1. Current stable version is 1.4.5. Please test with latest code. > Actually i´ve use to versions of jquerymobile, can this cause collisions? I suppose you mean that you use two versions. Yes, that will cause problems. I also not…	jaspermdegroot	2015-09-21 18:58:00
8291	2015-09-21 19:56:16	Oki, try that. What is JSBin Template and what do you us for debuging? Thaks for your time.	typografitti	2015-09-21 18:58:00
8291	2015-09-21 20:26:45	Also see https://css-tricks.com/reduced-test-cases/. Thank you.	dt1973	2015-09-21 18:58:00
8291	2015-09-21 22:50:54	@typografitti You can find the link to our JSBin template and other information about creating a test page in the contributing guidelines. I use Chrome's developer tools for debugging, but for debugging it's important that all non-relevant scripts are removed and we have to be able to make changes in the page (that's why we ask to use JSBin).	jaspermdegroot	2015-09-21 18:58:00
8290	2015-09-21 13:20:13	Tabs widget works on first html page where jqm css and js is added. When i try to add tabs widget on any other html with data-role="page" and load it via $( ":mobile-pagecontainer" ).pagecontainer( "change", url ); then it displays all the tab contents and the widget doesnt work as expected. ![screen shot 2015-09-21 at 6 49 12 pm](https://cloud.githubusercontent.com/assets/2903564/9992733/8f8faad…	saurabhshah23	2015-09-21 22:54:14
8290	2015-09-21 22:54:14	@saurabhshah23 Please provide a test page. See our [contributing guidelines](https://github.com/jquery/jquery-mobile/blob/master/CONTRIBUTING.md#issues) for more information and link to our JSBin template. I am going to close this ticket for now. We will reopen when the test page has been provided and we are able to reproduce the issue. Thanks.	jaspermdegroot	2015-09-21 22:54:14
8289	2015-09-15 16:24:42	I know there were some issues with the history and back buttons on iOS devices and at first i thought this was part of that as my close buttons where being blocked but I noticed it seems like in iOS devices that all links (close, href, onclick, etc) seem to break inside of a popup that you have to scroll on with the exception of the first link in that popup... weird part is that the subsequent li…	h1pchek	2016-08-25 06:58:51
8289	2016-06-09 21:36:03	+1 Any fix for this?	Alfred-Lu	2016-08-25 06:58:51
8289	2016-08-24 16:03:05	This also happens with a tall listview in a popup. If you scroll to the bottom of a tall listview and click on the listview item, the menu scrolls back up to the last listview item that was at the bottom of the popup before the scroll started and highlights the wrong listview item. This is affecting a production app. I cannot find a solution. It is confirmed in ios 9 and safari on a desktop. In A…	ronsweb	2016-08-25 06:58:51
8289	2016-08-24 21:14:31	I just tested with the JQM version 1.5 and it fixed the problem. The tall listview works now and I also tested the code provided for this bug from h1pchek. I changed out the files to point to the github jqm version 1.5 files: https://code.jquery.com/mobile/git/jquery.mobile-git.css https://code.jquery.com/jquery-1.12.2.min.js https://code.jquery.com/mobile/git/jquery.mobile-git.min.js Also tested…	ronsweb	2016-08-25 06:58:51
8289	2016-08-25 06:58:50	@ronsweb - Thanks for testing again! Closing as fixed.	jaspermdegroot	2016-08-25 06:58:51
8288	2015-09-11 16:57:28	ISSUE: Thank you for building JqueryMobile, I am using it for my one of the app where I am facing some issues with panel transaction. Test page: app is smooth in browser but in android you can see the page try to install Chordpedia app Steps to reproduce : Once list gets loaded try to click on hamburger icon, it will take more then 10 sec and again disconnect to internet and try to click the same…	dezudas	2016-06-05 18:35:15
8288	2015-09-14 06:14:57	https://github.com/jquery/jquery-mobile/issues/4340 http://stackoverflow.com/questions/15673526/slow-jquery-mobile-panels-in-phonegap https://github.com/jquery/jquery-mobile/issues/5636 Issue remains same	dezudas	2016-06-05 18:35:15
8288	2015-09-14 13:56:15	@dezudas Can you please provide a test page. See https://github.com/jquery/jquery-mobile/blob/master/CONTRIBUTING.md#test-page. Thanks!	jaspermdegroot	2016-06-05 18:35:15
8288	2015-09-17 06:03:28	@jaspermdegroot issue is in mobile app, it works fine with browser, I read the contribution page and tried to replicated the issue in browser but it works fine so u need to check it in app :( app name is chordpedia, issue is more in recent beta version I am working on. https://play.google.com/store/apps/details?id=com.dez.chordpedia	dezudas	2016-06-05 18:35:15
8288	2015-09-17 06:17:52	@dezudas I understand that it's an app, but please provide the markup in our JSBin template. We will test in Webview and in Cordova. We can't debug an app installed via de Play Store.	jaspermdegroot	2016-06-05 18:35:15
8288	2015-09-17 09:50:21	@jaspermdegroot http://jsbin.com/seqapuvobu/edit?html,output Please have a review	dezudas	2016-06-05 18:35:15
8288	2015-09-17 09:53:23	@dezudas Thanks for the test page. On what Android version did you see the problem?	jaspermdegroot	2016-06-05 18:35:15
8288	2015-09-17 11:45:15	I tried it different version and the issue is with all, my device version is 4.4.4 and i can fee the issue.	dezudas	2016-06-05 18:35:15
8288	2015-09-17 12:39:54	try with data-animate="false", but the animation is lost is good for old devices where the webview still uses the original Android not chrome	rgfpy	2016-06-05 18:35:15
8288	2015-09-17 15:20:05	@rgfpy I tried that too but the response time is almost same, I can see there is few sec might be 1-2 sec change	dezudas	2016-06-05 18:35:15
8288	2015-09-17 17:14:57	jsbin is for latest version but I am using jquery.mobile-1.4.5	dezudas	2016-06-05 18:35:15
8288	2015-09-17 19:13:00	I download the app but in remote debugging for chrome not appear for testing. Bot in my phone Galaxy S5 with Android 5.0 not see the bug every run ok with normal speed	rgfpy	2016-06-05 18:35:15
8288	2015-09-17 19:51:36	@rgfpy did you tried the side bar, issue is more the new beta version. could you send me ur email I will assign u the beta version what was the timeframe you noticed for left menu and click on any items?	dezudas	2016-06-05 18:35:15
8288	2016-06-05 18:35:15	Closing, I find the latest version of app and jsbin template working fine.	apsdehal	2016-06-05 18:35:15
8287	2015-09-11 12:29:35	I have multiple page structure in jQuery Mobile App. Whenever I try to navigate back to my previous page there a flicker of index page and then it loads the page which I'am navigating to	Pravin-Chopde	2015-09-11 12:31:15
8287	2015-09-11 12:31:15	Please fully describe your issue according to our contributing guidelines https://github.com/jquery/jquery-mobile/blob/master/CONTRIBUTING.md closing this as there is no issue described	arschmitz	2015-09-11 12:31:15
8286	2015-09-10 19:20:47	Hi, It appears that the zip download is not working for the Themerolooer. I reported it about 10 hours ago but it seems that it has been closed by mistake. Thanks for looking into it	pietercal	2015-09-10 19:58:04
8286	2015-09-10 19:39:08	It wasn't closed by mistake, it was simply a duplicate. https://github.com/jquery/jquery-mobile/issues/8285#issuecomment-139137382	arthurvr	2015-09-10 19:58:04
8286	2015-09-10 19:52:38	Ok, but it is still not working and there is no other open issue showing it Can you please tell me how to download the zip file without getting the problem? Many thanks ----- Original Message ----- From: Arthur Verschaeve notifications@github.com To: jquery/jquery-mobile jquery-mobile@noreply.github.com Cc: pietercal pieter@calitz.com Date: Thu, 10 Sep 2015 12:39:29 -0700 Subject: Re: [jquery-mob…	pietercal	2015-09-10 19:58:04
8286	2015-09-10 19:54:22	> Ok, but it is still not working and there is no other open issue showing it As can be read in the link I posted, there's an open issue at https://github.com/jquery/themeroller.jquerymobile.com/issues/221.	arthurvr	2015-09-10 19:58:04
8286	2015-09-10 19:57:26	Ok, sorry about that, my mistake	pietercal	2015-09-10 19:58:04
8286	2015-09-10 19:57:48	@pietercal yes, we only keep one issue open and as @arthurvr mentioned, we have this issue open in the themeroller repository. We are looking into the problem with the infrastructure team. I am closing this issue as we have it covered in https://github.com/jquery/themeroller.jquerymobile.com/issues/221	agcolom	2015-09-10 19:58:04
8285	2015-09-10 05:50:27	Zip Download not working from Themeroller since about 2 hours ago	pietercal	2015-09-10 07:24:41
8285	2015-09-10 07:24:41	@pietercal Thanks for reporting. We will look into this. This issue is a duplicate of #8284 so closing this one.	agcolom	2015-09-10 07:24:41
8284	2015-09-10 05:18:28	Can't download themes via ZIP anymore. tried several browsers, themes etc... thanks for looking into this. marcello	discsox	2015-09-10 18:16:52
8284	2015-09-10 07:29:41	@discsox Thanks for reporting. @arschmitz @jaspermdegroot @gabrielschulhof I can confirm the issue. The browser URL changes to the zip file and nothing gets downloaded.	agcolom	2015-09-10 18:16:52
8284	2015-09-10 08:23:59	I think this is a server issue. @aulvi @gnarf - Can you please take a look at this? Thanks!	jaspermdegroot	2015-09-10 18:16:52
8284	2015-09-10 08:27:03	Gseguin was always the one to maintain these... I'm not going to be online for a bit, I just finished a 8hr road trip from DC to Boston at 4am, and am getting some sleep perhaps @arschmitz can find his way through it if he beats me to it. On Sep 10, 2015 04:24, "Jasper de Groot" notifications@github.com wrote: > I think this is a server issue. > > @aulvi https://github.com/aulvi @gnarf https://gi…	gnarf	2015-09-10 18:16:52
8284	2015-09-10 08:43:31	I remember that in the past a similar problem was caused by a full server and deleting old ZIPs solved it. Not sure if it's the same problem now, but I thought it was worth mentioning.	jaspermdegroot	2015-09-10 18:16:52
8284	2015-09-10 18:16:51	Closing in favour of https://github.com/jquery/themeroller.jquerymobile.com/issues/221	agcolom	2015-09-10 18:16:52
8284	2016-08-22 11:32:17	Hello, Unfortunately this issue has re-occurred as at today Aug 22, 2016. Please check and fix. Thanks.	nnamdy2	2015-09-10 18:16:52
8284	2016-08-22 11:38:20	@nnamdy2 - We are aware of it. See https://github.com/jquery/themeroller.jquerymobile.com/issues/230	jaspermdegroot	2015-09-10 18:16:52
8283	2015-09-07 13:52:16	`npm install` fails on Node 4.0.0-rc.2 due to a [contextify issue](https://github.com/brianmcd/contextify/issues/177). Node.js 4.0.0 stable should come out within the next few days so this will affect the default Node version soon. Unfortunately this is a recurring problem, we've had a [similar one with io.js 2](https://github.com/jquery/jquery/issues/2266) before. Newer jsdom versions, ones that…	mgol	2016-05-12 15:38:13
8283	2015-09-08 01:31:57	@mzgol this might not actually be an issue. We dont actually use jsdom any more this is a left over that needs to be removed. Will have to test to see if there are any other issues though	arschmitz	2016-05-12 15:38:13
8283	2015-09-08 19:31:02	Node.js 4.0.0 final has been released.	mgol	2016-05-12 15:38:13
8283	2015-09-23 14:55:32	Ping? Node 4.1.1 has been released, it's soon going into the LTS phase. More & more people will hit this block as this is the version you'll get when you download Node from the https://nodejs.org/ main page.	mgol	2016-05-12 15:38:13
8283	2015-10-30 18:36:29	@arschmitz Is anything blocking it? Node.js 5.0.0 was released so Mobile now doesn't compile on latest 2 Node releases, the only ones you can download directly from https://nodejs.org/en/ without going for more specialized downloads. Most new contributors will be affected by it.	mgol	2016-05-12 15:38:13
8283	2015-10-31 19:57:26	@mzgol like i said in my last comment this is already fixed in our working branch we have not used jsdom in some time we use cheerio.	arschmitz	2016-05-12 15:38:13
8283	2015-11-01 00:15:07	Ah, I forgot about this branch. Thx for removing. What's the purpose of `master` then?	mgol	2016-05-12 15:38:13
8283	2016-05-12 15:38:13	Closing as fixed in 1.5-dev. Master is not the latest development branch but the latest stable branch. 1.5 will be merged into master when ready to be released.	apsdehal	2016-05-12 15:38:13
8283	2016-05-12 23:10:58	What's the purpose of the `master` branch then? Is it so that people can submit PRs against a stable version as that's what most of them would like? If so, then the `master` branch should work on the most popular Node.js versions which include versions 4 and now 6. However, the contextify issue seems to be fixed now as I was able to successfully ran `npm install` on `master` on Node.js 6.1.0.	mgol	2016-05-12 15:38:13
8281	2015-09-04 22:22:11	Figured this might be relevant incase you're using jQuery Mobile locally in the latest Chrome: http://stackoverflow.com/questions/32398578/history-replacestate-no-longer-working-in-chrome-for-local-file	dt1973	2015-09-21 21:25:02
8281	2015-09-06 23:48:48	I'm running Chrome Version 45.0.2454.85 m - Windows 7 and this just popped up for my local app. No issues in Firefox or Safari. IE asks to allow for blocked content, and works. I haven't found a solid solution yet.	caleb87	2015-09-21 21:25:02
8281	2015-09-14 13:50:24	@arschmitz I think we can close this ticket as duplicate of https://github.com/jquery/jquery-mobile/issues/8142. Agreed?	jaspermdegroot	2015-09-21 21:25:02
8281	2015-09-21 21:25:02	Yup!	dt1973	2015-09-21 21:25:02
8280	2015-09-04 16:36:14	In iPhone 6 The Themeroller image on the jQuery Mobile home page breaks horizontally out of the main container creating a large gutter on the right.	ukozdan	2015-09-14 13:54:43
8280	2015-09-14 13:54:42	@ukozdan Thanks for reporting this. The website has its own repo. I opened a ticket there: https://github.com/jquery/jquerymobile.com/issues/129	jaspermdegroot	2015-09-14 13:54:43
8279	2015-09-03 18:59:42		apsdehal	2016-02-25 15:38:29
8278	2015-09-03 17:18:19		apsdehal	2016-02-25 18:09:47
8277	2015-09-03 11:40:00		apsdehal	2016-02-25 17:20:01
8276	2015-09-03 11:27:51		apsdehal	2016-03-26 05:19:51
8275	2015-08-31 18:34:54	With Node.js 0.10, 0.12 and - soon - 4.0 available it doesn't make sense to make people install Node.js 0.8, especially that it's no longer supported. Building jQuery Mobile should work with any recent Node.js version. Fixes gh-7900 Or do you prefer to just not mention Node.js at all?	mgol	2016-03-26 17:25:26
8275	2015-08-31 18:47:16	Tests are failing but the same applies to `master`... What's up?	mgol	2016-03-26 17:25:26
8275	2015-09-23 14:54:34	Ping? :)	mgol	2016-03-26 17:25:26
8275	2015-09-23 14:56:41	@mzgol this look good :+1: yes tests are failing on master because thats not our "current" branch 1.5-dev is we are using this because it depends on a branch of jquery-ui until thats released	arschmitz	2016-03-26 17:25:26
8275	2015-09-23 15:16:03	@arschmitz What's `master` for then?	mgol	2016-03-26 17:25:26
8275	2015-11-01 00:14:07	@arschmitz Should I report this PR against `1.5-dev` then? Do you merge stuff to `master` or only to `1.5-dev`?	mgol	2016-03-26 17:25:26
8275	2016-03-26 17:25:26	landed on 1.5-dev	arschmitz	2016-03-26 17:25:26
8274	2015-08-31 12:45:38		apsdehal	2016-03-26 05:16:15
8273	2015-08-31 12:39:41		apsdehal	2016-03-26 05:46:08
8272	2015-08-28 15:01:49	In cases where a click event is received after a touchstart event, but prior to receiving any other touch events, wait a set duration and if no further touch events have been received re-enable mouse bindings and call the mouse event click handler again on the click event. This prevents vclick events from firing at unexpected times on Mobile Safari with VoiceOver enabled when the user double taps…	btippett	2016-03-26 20:38:12
8272	2016-03-26 20:38:12	landed on 1.5-dev	arschmitz	2016-03-26 20:38:12
8271	2015-08-26 19:16:20	When using Mobile Safari with the Mobile VoiceOver accessibility tool enabled the vclick event is not triggered reliably on links. One would expect the vclick event to be triggered when double tapping a clickable element. On button elements this is the current outcome. However on links a vclick event is not triggered when the user double taps. It may later be triggered when a user double taps on …	btippett	2016-06-15 15:59:08
8271	2015-08-26 19:49:34	> If the same tests are run without jQuery and/or jQuery Mobile the native event behavior is the same. In other words, the observed behavior of the native events when Mobile VoiceOver is enabled is not being altered by jQuery or jQuery Mobile. @btippett This makes this sound like not a bug if the behavior is the same either way. Also i believe the behavior your describing is the intended behavior…	arschmitz	2016-06-15 15:59:08
8271	2015-08-26 20:49:00	Sure, if VoiceOver were turned off double tap would be the gesture the user uses to zoom. But this issue is only applicable when VoiceOver is turned on. I.e. it's only an issue for users using assistive technology (Mobile VoiceOver) on their iOS device. Having VoiceOver enabled changes the gestures the user uses to navigate in the browser. (E.g. swipe left/right moves the virtual focus, double ta…	btippett	2016-06-15 15:59:08
8271	2015-08-28 15:00:09	One of my colleagues has logged an issue with Apple in regards to the unexpected firing of touch events on links. Issue ID: 22459654 Title: iOS VoiceOver does not fire touchend events on links as expected Apple does not offer public updates on the issue but they may respond directly to him.	btippett	2016-06-15 15:59:08
8271	2016-06-15 15:59:08	Closing as fixed and landed in 1.5-dev.	apsdehal	2016-06-15 15:59:08
8270	2015-08-21 06:59:07	It's the same as jQuery UI's editorconfig. I looked into it and didn't see a reason to make changes for our project. Wasn't sure about what component to use in the commit message. Let me know if it should be something other than "Config".	jaspermdegroot	2015-08-21 11:44:38
8270	2015-08-21 11:35:21	@jaspermdegroot :+1: but can you land it on 1.5-dev instead of master	arschmitz	2015-08-21 11:44:38
8270	2015-08-21 11:45:31	Landed in 1.5-dev	jaspermdegroot	2015-08-21 11:44:38
8269	2015-08-18 19:12:22	Please can somebody point me to any previous issues on getting around the generic 'Error Loading Page' message. I have only started a basic page with a header, ui-content , footer and panel so far and it's the link that opens the panel causing the error. I am running a local web server. Grateful for any help.	hainzee	2015-08-19 10:05:41
8269	2015-08-19 10:05:41	@hainzee This issue tracker is meant for bug reports. For getting help with problems you run into you can post on the [forum](https://forum.jquery.com/jquery-mobile). See also our [contributing guidelines](https://github.com/jquery/jquery-mobile/blob/master/CONTRIBUTING.md#issues). When posting on the forum I suggest you include your markup. With just the information you provided here it will be …	jaspermdegroot	2015-08-19 10:05:41
8268	2015-08-18 07:00:02		prncdahal	2015-08-18 07:18:37
8268	2015-08-18 07:18:37	@prncdahal If you think this is a bug in jQuery Mobile please follow our [contributing guidelines](https://github.com/jquery/jquery-mobile/blob/master/CONTRIBUTING.md#issues) when submitting the issue. If you don't think it is a bug, but you are looking for help with a problem, you can post on the [forum](https://forum.jquery.com/jquery-mobile). Closing this ticket as incomplete.	jaspermdegroot	2015-08-18 07:18:37
8267	2015-08-13 20:38:07	With these changes mini buttons keep the same height as in 1.4.	jaspermdegroot	2015-08-20 19:39:50
8267	2015-08-20 18:17:30	:+1:	arschmitz	2015-08-20 19:39:50
8266	2015-08-13 17:37:11	Fixes gh-7944	jaspermdegroot	2015-08-20 19:37:10
8266	2015-08-13 18:43:07	Still dates in the license.txt, license-info.text, and license-info.min.txt files	arschmitz	2015-08-20 19:37:10
8266	2015-08-20 18:16:48	:+1:	arschmitz	2015-08-20 19:37:10
8265	2015-08-12 20:35:25	This PR add support for bootstrap file which will be used to manage dependencies for a test file easily. It adds support for following attributes to be mentioned in script tag adding bootstrap: `data-init` = Specifies if init is required as in `testHelper` `data-no-backcompat` = Attribute for specifying if backcompat is not needed `data-full` = This is analogous to requiring `index.php` file in `…	apsdehal	2016-03-28 20:45:22
8265	2015-10-17 21:53:39	@apsdehal @arschmitz and I are at the dev summit and would like to land this. Is it ready to go?	gabrielschulhof	2016-03-28 20:45:22
8265	2015-10-18 08:03:47	Yes, it is ready.	apsdehal	2016-03-28 20:45:22
8265	2016-03-26 22:02:12	:+1:	arschmitz	2016-03-28 20:45:22
8264	2015-08-11 22:33:50	I use the following html to show a fixed header: <S_CODE_TOKEN> When scrolling through a listview, clicking a link from that listview and thus going to another page (a real page not a hidden div on the index file) and returning to the listview via a data-rel=back, the header shortly disappears/flickers. Can this be fixed? Example of what happens: https://www.youtube.com/watch?v=Vp2fwklQ_9c I have…	vespino
8264	2015-08-12 09:05:35	@vespino Thanks for reporting the issue. Can you please provide the markup of the two test pages in our JSBin template? See our [contributing guidelines](https://github.com/jquery/jquery-mobile/blob/master/CONTRIBUTING.md#issues) for the link and instructions. Also, on what OS/browser do you see the issue?	jaspermdegroot
8264	2015-08-12 09:39:21	This is my test project, I have never worked with JSBin :( [removed link] I'm using Firefox but the endgoal is to use this as an Android en iOS app so I have also been testing on those devices, browser and webview.	vespino
8264	2015-08-12 10:57:38	@vespino to better understand why live test cases are so important, please see: https://css-tricks.com/reduced-test-cases/ @jaspermdegroot maybe we could add that link to `CONTRIBUTING.md`?	dt1973
8264	2015-08-12 11:08:58	@vespino - We actually explain in our contributing guidelines how to create a JSBin test page. There is really not much too learn. I created a test page for this: http://output.jsbin.com/rolape When you scroll down the first page and then click a link to the second page and on page 2 nav back with the back button the fixed toolbar on page 1 is briefly gone. It only seems to be a problem when a pa…	jaspermdegroot
8264	2015-08-12 11:21:16	Great, it's not me :) Is this a known issue and is there a solution?	vespino
8264	2015-08-18 11:08:51	Any news on this?	vespino
8264	2015-08-19 09:56:37	I looked into this issue and found the cause. We use CSS transform for page transitions. The relevant part from the transform specs: > In the HTML namespace, any value other than `none` for the transform results in the creation of both a stacking context and a containing block. The object acts as a containing block for fixed positioned descendants. This means that when we apply the transform to t…	jaspermdegroot
8264	2015-08-19 11:38:59	I'm hopeful for a solution in the near future. I tried the fix_scroll() solution, this kind of works, but causes the header to bouncy-bouncy a bit so no 100% solution.	vespino
8264	2016-02-19 14:20:20	Any news on this? When can we expect a new release?	vespino
8264	2016-07-06 03:24:06	I had a problem with a button disappearing/flickering on scroll transition and this seems to have fixed it after trying other things that that didn't work... -webkit-transform: translateZ(0); z-index: 1000; source: https://stackoverflow.com/questions/11258877/fixed-element-disappears-in-chrome	Bmint910
8263	2015-08-11 20:58:35	Although this is clearly a bug in VoiceOver/iOS (8.4, not tested 9 beta), just a heads-up that there seem to be issues relating to the use of `overflow-x:hidden` (which seems to be quite core to many of the jQuery Mobile containers) and VoiceOver, which prevents the viewport from scrolling together with the VoiceOver focus and renders controls focused offscreen inoperable. See the video demonstra…	patrickhlauke	2016-01-04 16:14:08
8263	2015-08-11 21:01:26	@patrickhlauke are you aware of any work arounds for this? `overflow-x:hidden` is pretty critical for jQuery Mobile it would break a lot if we stopped using it.	arschmitz	2016-01-04 16:14:08
8263	2015-08-11 21:09:08	currently i'm not aware of any workarounds beyond "make sure your content doesn't overflow horizontally, and then drop the `overflow-x:hidden` I'm afraid. hoping for a fundamental fix from Apple on this.	patrickhlauke	2016-01-04 16:14:08
8263	2015-08-11 21:12:25	Yeah im afraid in our case its a lot more complicated then just "make sure your content doesn't overflow" its an integral part of our layout and transitions.	arschmitz	2016-01-04 16:14:08
8263	2015-08-13 11:32:52	Good news is that it seems iOS9 beta fixed this bug, so once iOS9 final is out, this will become a non-issue. https://bugs.webkit.org/show_bug.cgi?id=147700#c9	patrickhlauke	2016-01-04 16:14:08
8263	2015-08-13 14:44:44	That is indeed good news	arschmitz	2016-01-04 16:14:08
8262	2015-08-10 16:21:29	Description: Select menus, particularly those with many items, do not work properly in iOS 9 UIWebView. We have discovered these issues when testing our cordova/jquery-mobile app on iOS 9. There are two problems: - The first problem is that when a select menu is first activated, it appears, and then is hidden. (Based on some preliminary work, it looks like a navigation event is sent which causes …	skicson	2016-06-22 17:14:30
8262	2015-08-11 13:00:26	Some additional information: It appears (warning: I'm not a Javascript guy) that these iOS 9 problems are related to the generation of JQM navigate events on a hashchange. Perhaps iOS 8 and before just didn't generate hashchanges properly? Anyways, setting the "hashListeningEnabled" attribute in to false in the 1.4.5.js "fixes" the problem with iOS 9's UIWebView. This change also works (in prelim…	skicson	2016-06-22 17:14:30
8262	2015-09-25 20:15:35	@skicson did you manage to confirm the issue. Eventually where should be put the hashListeningEnabled=false Thanks	luigi37	2016-06-22 17:14:30
8262	2015-09-25 20:27:00	@luigi37 yes, I confirmed this was the issue. This is how I set it (needs to go between the jquery.js and jquery.mobile-1.4.5.js in the index.html as shown here) &lt;script type="text/javascript" charset="utf-8" src="js/jquery.js"></script> &lt;script type="text/javascript"> &nbsp;&nbsp; $(document).bind("mobileinit", function(){ &nbsp;&nbsp;&nbsp;&nbsp; $.mobile.hashListeningEnabled = false; &nb…	skicson	2016-06-22 17:14:30
8262	2015-09-25 20:31:21	Thanks a lot! Any side effect?	luigi37	2016-06-22 17:14:30
8262	2015-09-25 20:31:53	surprisingly, no :) works great.	skicson	2016-06-22 17:14:30
8262	2015-09-25 20:36:45	Wonderful, thanks again!	luigi37	2016-06-22 17:14:30
8262	2015-09-28 10:51:42	Side effect is that `data-transition="reverse"` is not working than.	Sanafan	2016-06-22 17:14:30
8262	2015-09-29 05:16:05	Great It works. I was also facing JQM issues regarding events after upgrading to IOS9. Thanks	ham2qur	2016-06-22 17:14:30
8262	2015-10-02 02:02:05	I had the same issue described above after iOS 9 upgrade, and $.mobile.hashListeningEnabled = false; fixed it for me too. However, when I do a page change as follows: $.mobile.changePage("#my-page-name", { reverse: true, transition: 'slide' }); the hashListeningEnabled fix stops working and I run into issues with select menus again. I tried adding "changeHash: false" to the changePage call, but n…	jjm4256	2016-06-22 17:14:30
8262	2015-10-06 05:18:06	@skicson code works for back button but it disable the query string so passing values between pages is not working.	dezudas	2016-06-22 17:14:30
8262	2015-11-02 21:39:09	The issue also occurs on Safari WebAPP (Add to Home Page) and Multi-Select. The situation is very similar to what is happening with the Cordova/Jquery mobile apps. The temporary work around is to add the $.mobile.hashListeningEnabled = false; to the Mobile Options. I suspect the same transition issue will be a side effect (we don't use transitions). I would attach, but apparently I don't have wri…	agador	2016-06-22 17:14:30
8262	2015-11-03 13:53:12	$.mobile.hashListeningEnabled = false works for select, but not for page switching. Disabling hashListeningEnabled will break lots of jquerymobile functionalities. Not a good solution for me. It seems ios9 breaks other frameworks too like http://blog.ionic.io/ios-9-potential-breaking-change/	helloweenpad	2016-06-22 17:14:30
8262	2015-11-20 11:08:39	Unfortunately the @skicson solution disabling the hashListeningEnabled did not solve it for my simple application featurering some custom selectmenus. iOS 9.1 and jqm 1.4.5. This problem is only with apple-mobile-web-app-capable set to yes. Showing the site in normal safari on iOS works fine.	osos	2016-06-22 17:14:30
8262	2015-11-25 17:04:32	<S_CODE_TOKEN> Thank you guys you inspired me and it works like a charm, no side effects. You just have to turn "off" the hashListeningEnabled before opening the popup and then turn it back "on" when you close it. I cannot think of any side effects. Thank you all for the constructive discussion.	fatha	2016-06-22 17:14:30
8262	2015-11-26 08:58:04	@fatha, thanks - unfortunately it does not fix it for me. Pasted my code here: http://output.jsbin.com/fiqosafehi/1/ Seems to work in IE10, problems in firefox. fine with iOS browser, problems as iOS "web app".	osos	2016-06-22 17:14:30
8262	2015-11-26 13:18:22	it is a UIWebView bug of iphone. we replaced UIWebView with WKWebView in our app, the issue was resolved. ios 9 start to use wkwebview instead of uiwebview in safari too, that is why safari works well with jquerymobile.	helloweenpad	2016-06-22 17:14:30
8262	2015-11-26 13:20:11	@osos @fatha thank you for the suggestions . see my comments above.	helloweenpad	2016-06-22 17:14:30
8262	2016-06-22 17:14:30	This issue occured when iOS changed hashlistening events' behavior in iOS 9 but this change was soon reverted. See first comment at https://openradar.appspot.com/22186109. This has been fixed.	apsdehal	2016-06-22 17:14:30
8262	2016-08-19 21:28:05	Or use if(device.platform === "iOS" && parseInt(device.version) === 9){ $.mobile.hashListeningEnabled = false; }	JasonGlez	2016-06-22 17:14:30
8261	2015-08-07 22:09:28	This incorporates and updates #7947 this now uses the classes option to add `.ui-pagecontainer` and uses that as the canonical way to find a page container	arschmitz	2016-03-26 15:43:30
8261	2016-03-26 15:43:30	fixed and merged in 1.5-dev	arschmitz	2016-03-26 15:43:30
8260	2015-08-06 20:54:23	The dialog container should get class `ui-body-inherit` if no theme has been specified. The same as we do for popups. The "Custom Overlay Swatch" demo illustrates the problem now it doesn't get this class: http://view.jquerymobile.com/master/demos/pages-dialog/#Stylingtheming Update: It turns out that we never add a theme class to the dialog container. If a theme has been specified the `ui-body-*…	jaspermdegroot	2016-06-23 05:30:25
8259	2015-08-06 08:53:13	I have scrollable view in my JQM page, but in iPhone the scrolling is not smooth. The scroll lag is clearly visible. The view has several collapsible widgets. Also when I tested the "http://www.gajotres.net/using-iscroll-with-jquery-mobile/" site in iPhone (iOS 8), having simple list controls, has same issue.	viveksandam	2016-05-25 18:20:32
8259	2015-10-17 18:18:14	@viveksandam can you please create a test case for this using jsbin or jsfiddle not including any outside libs like iscroll you can use out template from the contributing guidelines https://github.com/jquery/jquery-mobile/blob/master/CONTRIBUTING.md	arschmitz	2016-05-25 18:20:32
8259	2016-05-25 18:20:32	Kindly use the template and reopen.	apsdehal	2016-05-25 18:20:32
8258	2015-08-06 07:04:32	Page stops pinch zooming when I tried to zoom on Select menu. I noticed this behavior when I try to zoom a page having select menu control. You can reproduce this on JQuery mobile demo site which demonstrate the Select menu options. <b>Reproduction steps:</b> Touch the Select menu control and try to zoom the page. It will not allowed zoom in/ zoom out. Now select any option from the drop down and…	viveksandam	2016-05-25 18:20:59
8258	2016-05-25 18:20:59	Kindly use the template and reopen.	apsdehal	2016-05-25 18:20:59
8257	2015-08-05 23:37:28	Similar to https://github.com/jquery/jquery-mobile/issues/8256 the markup generated for all the different variations of button widgets http://demos.jquerymobile.com/1.4.5/button/ such as <S_CODE_TOKEN> results in redundant VoiceOver/TalkBack announcements - first, the static text, then the actual `<input>` value / `<button>` content. Once again, using `aria-hidden="true"` (and an additional `<spa…	patrickhlauke	2015-08-06 02:58:53
8257	2015-08-06 02:58:48	@patrickhlauke the button widget has been replaced for the upcoming 1.5 version please see http://view.jquerymobile.com/1.5-css-and-demos/demos/button/ for what the new widget looks like. I believe the updated markup solves this problem already so i'm going to close this. If i am wrong and there is still an issue just comment here and i will re-open. Note: This is the same widget as will be in th…	arschmitz	2015-08-06 02:58:53
8257	2015-08-06 07:49:24	Confirming that from what I see in 1.5 there, the issue is resolved. Sorry for the added noise :)	patrickhlauke	2015-08-06 02:58:53
8257	2015-08-06 11:28:53	@patrickhlauke no problem thats not on master so you had no way to know :-)	arschmitz	2015-08-06 02:58:53
8256	2015-08-05 13:02:54	Taking the first example from http://demos.jquerymobile.com/1.4.5/selectmenu/, based on the following simplified markup <S_CODE_TOKEN> when using TalkBack/Android or VoiceOver/iOS, the `<span>` is read/announced separately, before the actual `<select>`. This results in redundant/inappropriate output (as the `<span>` is not announced as being actionable, and the current option is already announced…	patrickhlauke	2016-02-16 21:36:41
8256	2015-08-05 13:44:33	@patrickhlauke thank you for reporting this. PR very welcome if you have time. Either way we will make sure this is fixed for the beta coming shortly.	arschmitz	2016-02-16 21:36:41
8256	2015-08-05 13:46:46	No worries, I'll see if I can find some time to properly PR this in the next few days :)	patrickhlauke	2016-02-16 21:36:41
8255	2015-08-05 12:44:34	Updating collapsible for 1.5 icons	arschmitz	2015-10-17 18:19:35
8255	2015-08-13 18:16:40	The test failures seem legit, though it's weird that they're happening only on core 1.8.	gabrielschulhof	2015-10-17 18:19:35
8254	2015-08-04 15:27:18	On ios9 beta only, using safari or a webview, the link won't load/display the second page even if the url in "window.location.href" changed. I used the page two pages below to test it : page 1 : http://jsbin.com/cejotarira/edit?html,output page 2 : http://jsbin.com/husakemihu/edit?html,output Versions used : jquery v1.11.1 jquery mobile v1.4.5 to reproduce, - click on the link on the first page =…	fabienduval	2015-08-11 08:14:00
8254	2015-08-04 15:31:40	Can you please create a working example? your 2 jsbins are not actually linked and your markup is invalid.	arschmitz	2015-08-11 08:14:00
8254	2015-08-11 07:25:37	By including the css I got it working. However, I still have the problem with a bigger project and I can't find a way to incriminate properly jqm, jquery or simply iOS9. If someone could help that would be great.	fabienduval	2015-08-11 08:14:00
8254	2015-08-11 08:14:00	Closing because not a bug. @fabienduval - To get help with solving your issue you can post on the [forum](https://forum.jquery.com/jquery-mobile/)	jaspermdegroot	2015-08-11 08:14:00
8254	2015-08-28 19:47:39	We solved the problem, if someone googles it, the solutions is to use WKWebview instead of the UIWebview. So it was not a jquery mobile problem, sorry for the trouble.	fabienduval	2015-08-11 08:14:00
8254	2015-09-10 13:47:12	@fabienduval, can you please provide the CSS that solved problem for you.	sachinkt	2015-08-11 08:14:00
8253	2015-08-02 11:38:21	When you check the checkbox the icon gets the active color, but the check icon itself isn't added. This is only a problem when pre-enhanced, not with a checkbox that is enhanced by the widget. See http://view.jquerymobile.com/1.5-css-and-demos/demos/checkboxradio-checkbox/#Enhanced	jaspermdegroot	2016-05-08 05:50:07
8252	2015-08-02 11:32:23	The widget treats the `form` element as wrapper and adds classes to it, while there is already a `div` that serves as wrapper present in the markup. See http://view.jquerymobile.com/1.5-css-and-demos/demos/textinput/#Enhanced	jaspermdegroot	2016-06-23 06:03:19
8252	2015-12-11 18:41:51	This happens because textinput on the demo page doesn't have any div wrapper among it. See https://github.com/jquery/jquery-mobile/blob/1.5-dev/demos/textinput/index.php#L342 . In these cases when the parent has more than one child, I think we should create a wrapper around the element.	apsdehal	2016-06-23 06:03:19
8251	2015-08-02 10:28:49	See http://view.jquerymobile.com/1.5-dev/demos/textinput/#Disabled	jaspermdegroot	2016-01-21 21:22:29
8250	2015-07-30 20:44:04	If I navigate to a page and then navigate back, the window scroll event no longer fires. Fiddle here: https://jsfiddle.net/e2rkozjf/ Before navigation, I can scroll (logging events to the console). After navigating to a different page and back, the scroll event no longer fires. In my real-world app, this breaks Waypoints.	StephenCleary	2016-06-23 05:58:09
8250	2015-07-30 21:19:15	@StephenCleary Thank you for reporting this this is indeed a bug in our scrollstart / stop events we are not properly unbinding. We will get this fixed ASAP however for version 1.4.x you can use this workaround http://jsbin.com/bapeno/edit?html,js,console,output simple add the js in that file in to override the current method and everything should work as expected.	arschmitz	2016-06-23 05:58:09
8250	2015-07-31 14:06:32	That fixed it perfectly for me. Thanks a million!	StephenCleary	2016-06-23 05:58:09
8249	2015-07-29 19:28:38	Fixes gh-8248	gabrielschulhof	2015-07-30 08:30:26
8249	2015-07-29 20:57:34	:+1:	arschmitz	2015-07-30 08:30:26
8248	2015-07-29 17:09:37	If a page doesn't have any children that need wrapping by a panel page wrapper, the wrapper must still be added to the page, even if it ends up having no children.	gabrielschulhof	2016-05-08 05:50:58
8247	2015-07-28 22:08:27	tests/integration/dialog-extension/index.html must have backcompat turned off, but then toolbars either do not instantiate or instantiate as footers, because they require the enhancer backcompat, which picks up custom initSelector values. So, we must first land the toolbar review before we can remove the backcompat from these tests.	gabrielschulhof
8247	2015-07-29 12:59:44	We must turn off backcompat in the following (non-exhaustive list of) tests after we land toolbar: - tests/integration/page/index.html - tests/integration/dialog/index.html - tests/integration/dialog-extension/index.html	gabrielschulhof
8246	2015-07-27 08:13:30		jaspermdegroot
8246	2016-06-23 18:34:13	We are going to add a Grunt task for this and remove the vendor prefixes from the CSS files.	jaspermdegroot
8246	2016-08-23 10:58:37	After merging PR https://github.com/jquery/jquery-mobile/pull/8500 the following things remain to be done: - remove superfluous vendor prefixes theme CSS (can't use autoprefixer here because we need the inline comments for the ThemeRoller) - remove `filter: Alpha(Opacity=*);` (we will only support IE9+) - remove `.ui-toolbar-android-2x-fixed` rule in fixed toolbar CSS (we will drop support for An…	jaspermdegroot
8245	2015-07-27 07:58:13	WIP branch: 1.5-demos-issues (base branch: 1.5-dev) Preview: http://view.jquerymobile.com/1.5-demos-issues/demos/ Update: If you want to help with updating/fixing the demos for version 1.5, please let us know in a comment on this ticket so we can prevent that multiple people work on the same thing. Thanks! - [x] Main menu: duplicates (most widgets) - [x] Main menu: Icons section shouldn't be unde…	jaspermdegroot
8245	2015-08-01 19:54:37	I updated the Icons and Buttons demo pages in the 1.5-css-and-demos branch, but I think we should rewrite them. Instead of Buttons and Icons we should have Button widget and CSS-only Buttons demo pages, both including info about icons. At the top of these pages there should be a link to the other demo page. The overview of all icons and their names doesn't need to be included in both pages. When …	jaspermdegroot
8245	2016-02-11 19:10:11	@cogwurx Maybe you can work on these design/style issues: - Better hover style for navmenu, quick links (table of contents) menu, and search panel list - Check if new custom styles have enough contrast on SD/Windows - New homepage design and content - Replace the outdated image on the homepage (and on jquerymobile.com) Then I can continue working on updating demos content and technical issues. Do…	jaspermdegroot
8245	2016-02-11 19:38:12	Works for me!	cogwurx
8245	2016-04-14 18:34:52	@apsdehal - Could you please check the checkboxes in the list above of the issues with the search navigation that you have fixed already? Thanks!	jaspermdegroot
8245	2016-04-14 19:52:54	@jaspermdegroot Done!	apsdehal
8245	2016-04-25 14:48:52	http://view.jquerymobile.com/1.5-dev/demos/transitions/ should also refrain from using dialogs in examples.	apsdehal
8245	2016-08-25 21:59:28	Bring 1.5 demo site under https. http://view.jquerymobile.com/1.5-demos-issues/demos/map-geolocation/ Google Maps Geolocation now only supports https. Throws warning: getCurrentPosition() and watchPosition() no longer work on insecure origins. To use this feature, you should consider switching your application to a secure origin, such as HTTPS. See https://goo.gl/rStTGz for more details. Details …	ronsweb
8245	2016-08-25 23:01:35	Popup Date Picker broken on 1.5 demo http://view.jquerymobile.com/1.5-demos-issues/demos/datepicker/ Throwing error in console: $(...).zIndex is not a function Line 746: inst.dpDiv.zIndex($(input).zIndex()+1); Possible fix is to update to the latest jqueryUI. The 1.5 demo is using 1.10.4. Should be latest 1.12.0 Page is using: http://cdn.rawgit.com/jquery/jquery-ui/1.10.4/ui/jquery.ui.datepicker.…	ronsweb
8244	2015-07-27 07:38:09	There is still a backcompat issue.	jaspermdegroot	2015-08-02 12:00:19
8244	2015-08-02 12:00:19	Since this is an issue in the 1.5-dev branch only (not on master or in a stable version) and has been fixed (https://github.com/jquery/jquery-mobile/commit/c07486e0de0ed20510e6ed5344387b26164dc6c6), I am closing this ticket.	jaspermdegroot	2015-08-02 12:00:19
8243	2015-07-26 20:52:24	Fixes gh-8194	gabrielschulhof	2015-07-28 19:58:07
8243	2015-07-26 21:09:06	:+1:	arschmitz	2015-07-28 19:58:07
8242	2015-07-26 04:08:57	After ajax loading a page that contains two scripts: 1. changeToPage(); 2. foo(); When the page is inserted into DOM, jQuery will execute the two scripts inside the page. But when the first script is called, change to the page, and the page will be enhanced. As a result, the 2nd script foo() will not be called. jquery.js <S_CODE_TOKEN> The condition is false for the 2nd script after the first scr…	javaone199	2015-07-26 08:17:23
8242	2015-07-26 08:17:23	@javaone199 Please follow our [contributing guidelines](https://github.com/jquery/jquery-mobile/blob/master/CONTRIBUTING.md#issues) when reporting an issue and include a test page. With the information you provided we can't see if this is a bug in the framework or a problem in your code. Note that it is strongly recommended to place scripts in the `head`, not inside the page. I am closing this ti…	jaspermdegroot	2015-07-26 08:17:23
8241	2015-07-24 19:17:30	This updates to use visibility to hide inactive pages. This has several advantages - Changing visibility does not effect layout - now visual updates after transition include full page reflows with animation - no more page show event handlers - unlike opacity visibility removes things from tab order - unlike opacity does not create a new stacking context when hidden ( minor perf benefit ).	arschmitz	2016-03-26 03:14:00
8241	2015-08-13 19:23:44	This looks good to me and the test failure has nothing to do with this change ... :+1: Update: I found an issue (will describe in new comment) so we can't merge yet	jaspermdegroot	2016-03-26 03:14:00
8241	2015-08-18 21:41:12	@arschmitz This comment should be updated: https://github.com/jquery/jquery-mobile/blob/page-hide/js/transitions/transition.js#L118 (display block --> visibility: visible)	jaspermdegroot	2016-03-26 03:14:00
8241	2015-08-18 22:53:15	@arschmitz When we hide the page with `visibility: hidden;` but an element on that page has `visibilty: visible;`, that element will be visible. If you look at our transitions demo (http://view.jquerymobile.com/page-hide/demos/transitions/) on a wide screen you can see the problem that this can cause. We make the menu panel visible on wide screens with `visibilty: visible;` so when you click on a…	jaspermdegroot	2016-03-26 03:14:00
8241	2016-03-26 03:14:00	fixed and landed in 1.5-dev	arschmitz	2016-03-26 03:14:00
8240	2015-07-24 13:11:20	This is a bizarre error I've finally managed to isolate as happening with jquery 1.11.0+ and jquery mobile 1.4.4+ when you have a select menu embedded inside of a panel visibly. In android Chrome if you try to open the dropdown in that situation, it will flash the mobile select menu for a second, then crash either the page, causing an "Aw, snap!" message, or else in case of the below example, wil…	sombranox	2016-06-25 14:07:45
8240	2015-07-24 13:27:14	It apparently does not crash on Android 5 Chrome however, so apparently this is specific to Android 4 and Chrome	sombranox	2016-06-25 14:07:45
8240	2015-07-24 13:40:00	@sombranox please update your example to use latest code including latest jQuery. There was a similar issue fixed in core recently.	arschmitz	2016-06-25 14:07:45
8240	2015-07-24 16:48:33	http://jsfiddle.net/sombranox/3sd1kpd3/2/ (Note the /2 instead of /1) is now updated to use external resources of jquery 1.11.3.min.js and JQM 1.4.5.min.js and it is still crashing on my evo 4g lte android chrome and my co-worker's Nexus 4 android Chrome (which is on android 5.1, so apparently it's not tied only to android 4). My other co-worker with a Moto X and android 5 however does not crash …	sombranox	2016-06-25 14:07:45
8240	2015-07-24 18:24:56	@sombranox those are not latest please try the git versions not the stable please see our template http://jsbin.com/ofuhaw/1/edit in the contributing guidelines https://github.com/jquery/jquery-mobile/blob/master/CONTRIBUTING.md	arschmitz	2016-06-25 14:07:45
8240	2015-07-26 08:33:24	I just tested http://output.jsbin.com/zigimu on Android 4.2.2 (Nexus 7 tablet) and it didn't crash. @sombranox - What specific Android version did you test on and on which devices?	jaspermdegroot	2016-06-25 14:07:45
8240	2015-07-26 08:39:26	On LG G4 Chrome 43 running Android 5.1 I can confirm that it crashes	Ruffio	2016-06-25 14:07:45
8240	2015-07-27 13:26:43	@jaspermdegroot Evo 4G LTE with Chrome 43 running Android 4.13.651.4 is crashing the page to the "Aw, Snap!" page using http://output.jsbin.com/zigimu when I open the panel and click on the test7 dropdown selectmenu. However, I notice that that jsbin template is using jquery-1.11.1.js. Should it be using a newer jquery version if this was possibly fixed in recent build? Is there a way to load the…	sombranox	2016-06-25 14:07:45
8240	2015-07-28 08:35:44	@sombranox Good point. I forgot to change the jQuery link, sorry. I just updated http://output.jsbin.com/zigimu to use jQuery Git build, but now you'll get a JS error. I think that problem is only fixed in our 1.5-dev branch where all test against jQuery Git are green. Testing this with our 1.5-dev branch has no use because in there the selectmenu widget still needs to be updated and is currently…	jaspermdegroot	2016-06-25 14:07:45
8240	2015-07-28 11:38:21	@jaspermdegroot yup i tried doing the same thing yesterday and ran into the same issue.	arschmitz	2016-06-25 14:07:45
8240	2016-06-25 14:07:45	As selectmenu is merged into 1.5-dev, I can confirm this has been fixed. ![image](https://cloud.githubusercontent.com/assets/3616806/16357151/3511f56c-3b0c-11e6-80d2-a5d4374a6212.png) Updated bin: http://output.jsbin.com/kiremu/1	apsdehal	2016-06-25 14:07:45
8239	2015-07-24 09:53:02	Fixes gh-8238	gabrielschulhof	2015-07-29 19:55:22
8239	2015-07-29 18:56:51	:+1:	arschmitz	2015-07-29 19:55:22
8238	2015-07-24 09:51:47	- widgets/enhancer.backcompat: - Long line (weird that JSCS didn't pick this up) - Return value should be `$.enhance` - widgets/enhancer: - Speling: enhancables -> enhanceables Not a very commonly used word: https://answers.yahoo.com/question/index?qid=20090430181036AAHM74V The only context in which I found it used is, of course, [computer science](http://encyclopedia2.thefreedictionary.com/enhan…	gabrielschulhof	2016-05-08 05:51:23
8237	2015-07-24 08:02:40	i test on android,found some can work well but some not.anybody meet this situation? situation like https://github.com/jquery/jquery-mobile/issues/4113	liangzhenghui	2015-07-26 08:35:18
8237	2015-07-26 08:35:18	@liangzhenghui Please follow our [contributing guidelines](https://github.com/jquery/jquery-mobile/blob/master/CONTRIBUTING.md) when reporting an issue. Thanks.	jaspermdegroot	2015-07-26 08:35:18
8236	2015-07-24 00:20:32	This will make sure that prototype is reset after every test on teardown.	apsdehal	2016-03-31 19:31:34
8236	2015-07-30 04:43:00	looks like you have a legit failure here	arschmitz	2016-03-31 19:31:34
8236	2016-03-31 18:28:49	@arschmitz Ready for a review.	apsdehal	2016-03-31 19:31:34
8236	2016-03-31 19:11:16	:+1:	arschmitz	2016-03-31 19:31:34
8235	2015-07-22 19:10:22		apsdehal	2015-07-30 04:20:04
8234	2015-07-21 14:40:13	Hello, We found a wrong behaviour of the jQuery Mobile Themeroller Export. If we export a created theme with changed border-colors we have to change the colors manualy after exporting it. ![2015-07-21 16_33_23-examdiff - c__users_bock sebastian_downloads_inside-false css _ c__users_bock](https://cloud.githubusercontent.com/assets/12858281/8803290/5db4d108-2fc6-11e5-8590-f00125f982f1.png) In the S…	bocksebastian	2015-07-23 14:33:11
8234	2015-07-23 14:33:11	@bocksebastian Thanks for reporting the issue. The ThemeRoller has its own issue tracker. I think your issue might be related to this one: https://github.com/jquery/themeroller.jquerymobile.com/issues/218 Do you mind commenting on that ticket? Thanks!	jaspermdegroot	2015-07-23 14:33:11
8233	2015-07-20 20:29:20	Fixes for some backcompat issues that needed slider to land before they could be addressed	cgack	2015-07-22 14:55:53
8233	2015-07-22 13:16:02	:+1: lets land this ASAP	arschmitz	2015-07-22 14:55:53
8233	2015-07-22 14:55:53	closing because 2efde79e70b71b0eff9bedfe99c2721fd9dfea02 has landed on 1.5-dev	cgack	2015-07-22 14:55:53
8232	2015-07-18 09:35:21		apsdehal	2015-07-30 04:13:52
8231	2015-07-18 09:28:09		apsdehal	2015-07-30 04:16:42
8230	2015-07-18 09:21:25		apsdehal	2015-07-30 04:12:47
8229	2015-07-18 09:20:57		apsdehal	2015-07-30 04:11:26
8228	2015-07-18 09:20:33		apsdehal	2016-03-26 05:56:36
8227	2015-07-18 09:20:01		apsdehal	2015-07-30 04:17:48
8226	2015-07-18 09:19:32		apsdehal	2016-03-26 05:59:46
8226	2016-03-26 05:59:46	Already fixed in 1.5-dev	apsdehal	2016-03-26 05:59:46
8225	2015-07-18 09:18:49		apsdehal	2015-07-30 04:11:17
8224	2015-07-18 09:18:23		apsdehal	2015-07-30 04:29:19
8223	2015-07-18 09:17:37		apsdehal	2015-07-30 04:11:10
8222	2015-07-18 09:17:07		apsdehal	2015-07-30 04:11:04
8221	2015-07-18 09:16:43		apsdehal	2016-03-26 06:42:13
8220	2015-07-18 09:14:29		apsdehal	2015-07-30 04:10:56
8219	2015-07-18 08:42:33		apsdehal	2015-07-30 04:05:18
8218	2015-07-18 08:41:51		apsdehal	2015-07-30 04:19:18
8217	2015-07-18 08:41:08		apsdehal	2015-07-30 04:19:10
8216	2015-07-18 08:40:46		apsdehal	2016-03-03 21:34:57
8215	2015-07-18 08:40:20		apsdehal	2016-03-03 21:30:59
8214	2015-07-18 08:39:56		apsdehal	2016-03-03 19:36:08
8213	2015-07-18 08:14:41		apsdehal	2015-07-30 04:03:50
8212	2015-07-18 08:14:19		apsdehal	2015-07-23 05:48:33
8211	2015-07-18 08:13:52		apsdehal	2015-07-30 04:21:10
8210	2015-07-18 08:13:30		apsdehal	2016-03-03 18:17:52
8209	2015-07-18 08:13:04		apsdehal	2015-07-23 05:47:44
8208	2015-07-18 08:12:21		apsdehal	2015-07-30 04:23:27
8207	2015-07-18 08:11:57		apsdehal	2015-07-30 04:00:54
8206	2015-07-18 07:16:42		apsdehal	2015-07-30 04:28:00
8205	2015-07-18 07:08:42		apsdehal	2016-02-25 18:54:25
8204	2015-07-18 07:06:01		apsdehal	2015-07-23 05:28:47
8204	2015-07-23 05:28:47	Landed on 1.5-dev	arschmitz	2015-07-23 05:28:47
8203	2015-07-18 07:03:08		apsdehal	2015-07-23 05:26:02
8203	2015-07-23 05:26:02	Landed on 1.5-dev	arschmitz	2015-07-23 05:26:02
8202	2015-07-18 07:02:36		apsdehal	2015-07-23 05:26:23
8202	2015-07-23 05:26:23	Landed on 1.5-dev	arschmitz	2015-07-23 05:26:23
8201	2015-07-17 22:21:29		gabrielschulhof	2015-09-16 20:22:00
8201	2015-07-23 15:48:15	@gabrielschulhof looking good only a few things on first pass going to do some testing on some devices	arschmitz	2015-09-16 20:22:00
8201	2015-08-05 14:55:56	@gabrielschulhof this looks like it has some conflicts now	arschmitz	2015-09-16 20:22:00
8201	2015-08-27 19:28:49	@gabrielschulhof just going to run this through the devices again but looks good	arschmitz	2015-09-16 20:22:00
8201	2015-08-28 12:49:08	@arschmitz I'll rebase again so it doesn't have conflicts.	gabrielschulhof	2015-09-16 20:22:00
8201	2015-09-14 14:25:41	:+1:	arschmitz	2015-09-16 20:22:00
8200	2015-07-17 14:23:53	Hi! The version I am using: http://ajax.googleapis.com/ajax/libs/jquerymobile/1.4.5/jquery.mobile.min.js This will be a very long stroy, it has two parts. I am talking about a homepage, products are here, and a basket page, with the wanted products, and shipping method section. 1st issue: When I scolling down, and down, down as the height of basket page, (for example, basket page height is 800, w…	vaso123	2016-05-25 18:21:54
8200	2016-03-03 03:30:53	Hello I am Sonali Goyal from India I am participating in GSOC 2016 and would like to work on this bug as a part of it.	Sonali-Goyal	2016-05-25 18:21:54
8200	2016-05-25 18:32:02	Thank you for your time and for your job. Open source, and such an enthusiastic like you are move the world something better towards.	vaso123	2016-05-25 18:21:54
8200	2016-05-25 18:44:07	@vaso123 :)	apsdehal	2016-05-25 18:21:54
8200	2016-06-17 10:46:45	Hi, I'm having a similar problem where my app jumps back to the top of the page when data has been pulled from database, and so a refresh is being initiated I presume. If this fixes it, how would I go about getting it? I'm using the min.js, and have no idea how to implement this fix in my already existing library version.	Klippers	2016-05-25 18:21:54
8199	2015-07-16 18:18:40	Not sure why we don't have one already but we should.	arschmitz	2015-08-21 13:35:08
8199	2015-08-21 13:35:08	Landed in 1.5-dev	jaspermdegroot	2015-08-21 13:35:08
8198	2015-07-16 03:37:40	Change nav color for third party items to a light blue. Also added a "3rd Party" badge as discussed in the last meeting.	sfrisk	2015-07-23 05:20:36
8198	2015-07-16 17:44:37	:+1: i think this looks better	arschmitz	2015-07-23 05:20:36
8197	2015-07-16 02:28:22	Addresses the CSS and Demo Todos for #7798 One issue currently that needs to be dealt with is that the when the height style is "auto" or "fill", the max height is getting set to zero. Per conversation with @arschmitz, this likely has to do with the fact that the page is hidden on initial load.	sfrisk	2015-10-17 18:24:02
8197	2015-07-23 13:11:48	A couple questions. - Did you consider adding a non "inset style" http://demos.jquerymobile.com/1.4.5/collapsible/#Non-insetcollapsible? - Did you consider a combined style vs individual headers for grouping? - How about a demo showing using the icon option? - Maybe we should have a demo showing how to make them not 100% width?	arschmitz	2015-10-17 18:24:02
8197	2015-07-23 14:57:02	Regarding full width versus inset; we already have this ticket https://github.com/jquery/jquery-mobile/issues/7242. I think it's best to use a generic `ui-inset` class for this.	jaspermdegroot	2015-10-17 18:24:02
8197	2015-08-20 04:13:10	Made some updates, looking into doing the demo with icons options, since it looks like the original ui-accordion accepted a JavaScript object, which doesn't seem to work. I assume I'll have to register some custom `data-icon-header` and `data-icon-activeHeader` attributes?	sfrisk	2015-10-17 18:24:02
8197	2015-10-17 18:24:02	this landed	arschmitz	2015-10-17 18:24:02
8196	2015-07-15 22:31:35		jaspermdegroot	2015-08-13 17:10:27
8196	2015-07-30 03:07:05	@jaspermdegroot i added two commits to this to fix controlgroup backcompat. Now that mini is working i see some issues with they styling of it you may want to check on	arschmitz	2015-08-13 17:10:27
8195	2015-07-15 18:46:56		gabrielschulhof	2015-07-15 19:40:55
8195	2015-07-15 19:06:58	:+1:	arschmitz	2015-07-15 19:40:55
8194	2015-07-15 15:56:46	The code at the top of js/widgets/popup.js adds the class ui-link to some anchors. It a) does so incorrectly, because there's an extra `.end()` in the chain, and b) shouldn't be doing it at all, because ui-link was deprecated and should be removed. This issue reminds that the code adding ui-link should be removed.	gabrielschulhof	2016-05-08 05:52:34
8194	2015-07-15 16:02:24	To avoid confusion; we only deprecated the adding of class ui-link. The CSS for that class remains. If you want to apply the style you can add the class to your markup. The file js/links.js should be removed as well.	jaspermdegroot	2016-05-08 05:52:34
8194	2015-07-25 22:28:28	590df65575744bac9d6a3995ea81758976d18273 removes the code that adds ui-link to popup links. The file js/links.js still needs to be removed.	gabrielschulhof	2016-05-08 05:52:34
8193	2015-07-15 11:11:04	//分页功能中的下一页操作 $('li#next').bind('click', function(event) { $('#toLastTip').popup('open');//#toLastTip is a popup widget's id }); //below HTML of navbar widget with two buttons <div data-role="navbar" data-iconpos="top"> <ul> <li id="previous"> <a href="#" data-transition="fade" data-icon="arrow-l" data-theme="b"> 上一页 </a> </li> <li id="next"> <a href="#page1" data-transition="fade" data-icon="arr…	pei-han	2015-07-15 16:36:31
8193	2015-07-15 16:36:31	@pei-han Please provide a complete bug report including test page when reporting an issue. When you are looking for help you can post on the forum. See our [contributing guidelines](https://github.com/jquery/jquery-mobile/blob/master/CONTRIBUTING.md) for more info. Thanks. This [test page](http://jsbin.com/nuyocusugo/1/edit?html,js,output) shows that this is not a bug in the framework, but a prob…	jaspermdegroot	2015-07-15 16:36:31
8192	2015-07-15 10:29:49	my page1 got some big stuffs, say, a lot of high definition pictures to load.And i have a link <a href='/category' data-prefetch='true'>Category</a> in page1. If user click the link very quickly after page1 showed, the Jquery mobile will fetch two category page into DOM! my Jquery mobile version : 1.4.5	caljohnston
8192	2015-07-15 10:38:12	Have you got an online sample that demonstrates it?	Ruffio
8192	2015-07-15 10:42:35	@caljohnston Thanks for reporting the issue. If I understand you correctly you have a very heavy page with a link on it to another page which should be prefetched. If you click that link while the heavy page is still being loaded and the other page hasn't been prefetched yet, that other page will be loaded in the DOM twice. Correct? Like @Ruffio says, can you please provide a [test page](https://…	jaspermdegroot
8192	2015-07-16 03:13:55	Yes! That’s correct. I try to make a test page with the issue shortly. I guess the pagecontainer did not prevent duplicate load of the same page internally.	caljohnston
8192	2015-07-16 03:39:00	I tried with a light page with only several icons and links. The issue could be reproduced in such a situation too.	caljohnston
8192	2015-07-16 03:42:52	The issue here is that your basically creating a race condition. prefetch is specifically designed to run asynchronously in the background. To fix this we will need to track pages being prefetched and save the deferred so that we can hook to that if a page is in the process of being prefetched.	arschmitz
8192	2015-07-16 04:13:13	Yes, that’s the point! So, currently do you have any advice to prevent such a situation? I cannot have my users not click the link if the page is available.	caljohnston
8192	2015-07-16 04:16:10	i would try making your links point to the internal url not the external one and on failure wait 1 second and try again thats probably the best you can do for now.	arschmitz
8192	2015-07-16 05:05:48	Yes. You are right. But I wonder if I can listen to an event of the prefetching completion? If I can get the completion event then I can safely enable the link. But I cannot find any document on the prefetching event. Do you know anything about that?	caljohnston
8191	2015-07-15 09:37:53		jaspermdegroot	2015-07-16 21:02:17
8191	2015-07-16 17:46:14	:+1:	arschmitz	2015-07-16 21:02:17
8190	2015-07-14 12:12:37		gabrielschulhof	2015-07-14 21:49:25
8190	2015-07-14 21:48:16	:+1:	arschmitz	2015-07-14 21:49:25
8189	2015-07-11 23:15:49	I'm experiencing a bug with iOS, Cordova and JQM. When the users type in a input and then long press anywhere else, the page freezes until the user hit the done button. The expected outcome is the display of the copy/past menu and the actual outcome is a freeze. The version used is JQuery 1.11 and JQuery Mobile 1.4.3 but also present with JQuery Mobile 1.4.5. The bug is not present in a browser, …	Gp2mv3	2015-09-21 22:56:14
8189	2015-07-17 06:18:03	@Gp2mv3 Thanks for reporting the issue. Can you please provide the markup of the page? Just past it in our JS Bin template (see the [contributing guidelines](https://github.com/jquery/jquery-mobile/blob/master/CONTRIBUTING.md#test-page) for the link). Can you also test without JQM, to see if this is not a Cordova bug? Thanks!	jaspermdegroot	2015-09-21 22:56:14
8189	2015-07-23 09:36:11	Hi, this has nothing to do with Cordova, I just tested in the browser (Safari) an input inside an iframe that contains JQM and I was able to reproduce. I'll try to add a test if I have the time.	mlumbroso	2015-09-21 22:56:14
8189	2015-09-21 22:56:14	I am going to close this ticket because there is no test page. We will re-open once a test page has been provided and we are able to reproduce the issue.	jaspermdegroot	2015-09-21 22:56:14
8188	2015-07-11 16:07:36	Hi, I noticed that jQuery Mobile does not correctly work on Microsoft Edge on Windows 10, tested with builds 10162 and 10166. The problem seems to be with the following code at line 3697 of jQuery Mobile 1.5.0-pre (Git HEAD hash: d04308f591d4d0e58443d6a645d0cc1f599888d2 <> Date: Thu Jun 18 2015 17:52:18 UTC): <S_CODE_TOKEN> I have created a sample test page that reproduces the problem: http://jsb…	kpreisser	2015-07-16 22:08:34
8188	2015-07-16 22:08:34	Sorry, it seems this was a bug in previous Edge versions. With Microsoft Edge on the current Windows 10 build (10240) the test page works correctly.	kpreisser	2015-07-16 22:08:34
8188	2015-07-16 22:10:23	@T917820981726 awesome thank you for the update @jacobrossi you are getting too good keep fixing all the bugs we find before we can even report them :-) :+1:	arschmitz	2015-07-16 22:08:34
8187	2015-07-10 12:48:48	The kitchen sink test, which checks to make sure that no class attribute contains "undefined", fails.	gabrielschulhof	2015-07-17 22:27:49
8187	2015-07-17 22:27:49	This is fixed on 1.5-dev in 4467a0ca4b5ea05db4e63ce97d7166e04a6cf4ed.	gabrielschulhof	2015-07-17 22:27:49
8186	2015-07-09 21:48:11	The per-item swatch is set via `data-theme="a"` on the item, not the anchor inside.	gabrielschulhof	2016-06-02 01:56:26
8185	2015-07-06 14:30:34	Add a data-no-filter attribute for an item such that it will always show in both normal and reveal mode when its data-no-filter="true" Closes gh-8184	carsonip
8185	2015-07-09 18:39:38	@carsonip can you please sign the CLA?	arschmitz
8185	2015-07-11 09:47:42	@arschmitz I have signed it twice with different names but with the same correct email address. Please check.	carsonip
8185	2015-07-16 17:48:56	@carsonip thank you. We have decided to add this feature though the implementation might be a bit different. Ill review this soon and give you feedback.	arschmitz
8185	2015-08-04 17:05:38	The CLA signature is fine now.	jzaefferer
8185	2016-07-05 16:57:24	@carsonip sorry about the delay in this finally ready to add this feature. Im wondering if it might be better / more flexible to add an option `ignore` that you can set to any valid selector? thoughts?	arschmitz
8185	2016-07-05 17:00:03	I agree with @arschmitz that an option would be more convenient in this case.	apsdehal
8185	2016-07-12 06:41:31	@arschmitz Sorry for the late reply. I would love to improve the request. Could you elaborate more about the `ignore` option? Which element should it belong to?	carsonip
8185	2016-07-12 09:57:16	@carsonip ignore option will have a value of string which would a valid html selector for the items which should not be filtered.	apsdehal
8185	2016-07-31 20:54:44	Sorry for the wait. I have updated the PR according to the comments. Not sure if there will be a significant performance hit since we will create a jQuery object from each item such that we can use the `is()` function. There will certainly be no performance hit if `data-ignore` is not set.	carsonip
8184	2015-07-06 14:09:33	This is a feature request. Add a data-no-filter attribute like this such that the list item will always show in both normal and reveal mode <S_CODE_TOKEN> It is useful when we use a library like [jqm-tinysort](http://andymatthews.net/code/jqm-tinysort/simple.html) which inserts list items which are not intended for filtering. People having the same problem: http://stackoverflow.com/questions/1412…	carsonip
8184	2015-07-06 15:16:45	@carsonip Thank you for the suggestion this is already easily possible you just need to use a custom filter callback. ( this was also already suggested in the stack overflow post ) You can see a working example here. http://jsbin.com/vatuwo/edit?html,js,output we generally don't add new options when the desired effect is something easily achieved through an existing option. I will admit this seem…	arschmitz
8184	2015-07-06 15:48:48	@arschmitz Thanks for the quick reply and you are right. How about an item that will always show up in reveal mode (with unknown index)? I neither handled that. It will not show up when the content of search is empty. This does not seem to be easy without modifying the jQM code. Would it be easier for users if we have something like a `data-no-filter` attribute?	carsonip
8184	2015-07-06 16:46:57	PR is #8185	gabrielschulhof
8184	2015-07-07 00:11:03	@gabrielschulhof I have updated some code, should I make a new PR?	carsonip
8184	2016-05-08 05:53:27	@carsonip @gabrielschulhof Any updates on this?	apsdehal
8184	2016-05-08 06:25:51	@apsdehal the PR is #8185 with the updates, I have not worked on this since Jul 11, 2015 tho. I thought @arschmitz said you guys will implement it in a different way. Actually is this now implemented?	carsonip
8184	2016-05-09 18:43:47	We still plan on doing this just not sure of exact implementation it will probably go into 1.6	arschmitz
8183	2015-07-03 15:21:26	The "Popup Datepicker" demo is broken. The widget fails to pop up when the user clicks into the textinput.	gabrielschulhof	2016-06-24 04:41:07
8183	2016-04-01 21:09:16	Hi @gabrielschulhof the problem is the build of jquery-mobile in `<script src="../../js/"></script>` it doesn't has zIndex() method like this http://code.jquery.com/mobile/git/jquery.mobile-git.js I'm trying to fix this	marti1125	2016-06-24 04:41:07
8182	2015-07-03 05:40:01	Fixes gh-6302	arschmitz	2015-07-08 04:55:07
8182	2015-07-03 13:37:16	:+1:	gabrielschulhof	2015-07-08 04:55:07
8181	2015-07-03 05:14:51	Fixes gh-6306	arschmitz	2015-07-08 04:53:18
8181	2015-07-03 13:40:09	:+1:	gabrielschulhof	2015-07-08 04:53:18
8180	2015-07-03 04:56:07	Fixes gh-6300	arschmitz	2015-07-08 04:49:01
8180	2015-07-03 13:43:34	We should make sure we do not merge any more references to these variables back into the branch by way of other PRs. :+1:	gabrielschulhof	2015-07-08 04:49:01
8179	2015-07-03 02:53:21	Fixes gh-6405	arschmitz	2015-07-08 04:44:49
8179	2015-07-03 13:47:23	:+1:	gabrielschulhof	2015-07-08 04:44:49
8178	2015-07-03 02:43:37	These are exposed through $.mobile.path and were just shortcuts Fixes gh-6507	arschmitz	2015-07-08 04:41:58
8178	2015-07-03 13:48:50	:+1:	gabrielschulhof	2015-07-08 04:41:58
8177	2015-07-03 02:07:15	Fixes gh-6299	arschmitz	2015-07-08 04:39:17
8177	2015-07-03 13:49:34	:+1:	gabrielschulhof	2015-07-08 04:39:17
8176	2015-07-02 23:14:17		arschmitz	2015-08-05 12:43:07
8176	2015-08-05 11:45:11	@gabrielschulhof can you take another look at this fixed a bunch of things i noticed	arschmitz	2015-08-05 12:43:07
8176	2015-08-05 12:43:07	closing this is not based on the correct branch	arschmitz	2015-08-05 12:43:07
8175	2015-07-02 18:00:15	This adds the ability to instantiate multiple widgets on a single element along with performance and api improvments	arschmitz	2015-07-23 04:49:15
8175	2015-07-22 16:47:34	Make sure this PR fixes demos/popup-outside-multipage before landing it.	gabrielschulhof	2015-07-23 04:49:15
8175	2015-07-22 20:23:06	@gabrielschulhof this is updated per you review if you want to take a look. Landing this fixes a few issues including testing on ie8	arschmitz	2015-07-23 04:49:15
8174	2015-07-02 11:43:41	I am using Jquery Mobile to develop mobile app. Before all thinks was working fine, but after update the android with lolipop i am facing problem relative "$.mobile.navigate("#dashboard", { transition: "slide" })" . Whenever i use "$.mobile.navigate" redirect back page then the app stuck and the back page url change into browser url but page is not open. So please help me.	mgdhiman	2015-07-02 12:39:49
8174	2015-07-02 12:39:49	@mgdhiman Thats because you should not be using navigate directly if your using jQuery mobile navigation please see the note in the API for this method http://api.jquerymobile.com/jQuery.mobile.navigate/ closing as not a bug	arschmitz	2015-07-02 12:39:49
8174	2015-07-03 08:06:21	@arschmitz yes it is work. But i need transition: "slide". For this can you give me solution?	mgdhiman	2015-07-02 12:39:49
8173	2015-07-02 06:14:01	Fixes #8078	arschmitz	2015-07-08 04:36:05
8173	2015-07-03 14:35:34	:+1:	gabrielschulhof	2015-07-08 04:36:05
8172	2015-07-02 06:09:40	Add csslint and css comb for code style enforcement	arschmitz	2015-07-08 05:21:30
8172	2015-07-03 14:58:19	:+1:	gabrielschulhof	2015-07-08 05:21:30
8171	2015-07-02 04:35:16	Fixes gh-7288	arschmitz	2015-07-08 04:33:02
8171	2015-07-03 15:16:25	:+1:	gabrielschulhof	2015-07-08 04:33:02
8170	2015-07-02 04:20:01	If its going to time out the build is no good anyway so the extra time does not matter execpt when things are running slow on travis this may save a fail Fixes gh-8063	arschmitz	2015-07-08 04:31:19
8170	2015-07-05 21:36:28	:+1:	gabrielschulhof	2015-07-08 04:31:19
8169	2015-07-02 04:14:59	Fixes gh-7453	arschmitz	2015-07-23 05:01:14
8169	2015-07-14 22:06:42	:+1:	gabrielschulhof	2015-07-23 05:01:14
8168	2015-07-02 03:18:23	Fixes gh-7701	arschmitz	2015-07-23 05:09:24
8168	2015-07-14 22:14:14	@jaspermdegroot Could you please weigh in on this before we add another `!important`?	gabrielschulhof	2015-07-23 05:09:24
8168	2015-07-14 22:18:34	:+1:	gabrielschulhof	2015-07-23 05:09:24
8168	2015-07-14 22:19:09	@jaspermdegroot nm, saw your comment in the issue.	gabrielschulhof	2015-07-23 05:09:24
8168	2015-07-14 22:29:14	Text shadow is changing as well on hover so we have to change it to: <S_CODE_TOKEN>	jaspermdegroot	2015-07-23 05:09:24
8167	2015-07-02 03:09:10	This avoids needing to listen for clicks and prevent default Fixes gh-8148	arschmitz	2015-07-23 05:02:57
8167	2015-07-14 22:31:48	:+1:	gabrielschulhof	2015-07-23 05:02:57
8166	2015-07-01 19:53:29	-> Remove the global use of QUnit variables	apsdehal	2015-07-30 04:26:35
8165	2015-07-01 19:49:11	This work in progress PR and I will continue to update it -> Remove the global use of QUnit variables	apsdehal	2015-07-01 19:49:34
8164	2015-06-27 09:50:55		kapilgarg1996	2016-03-26 17:23:19
8164	2015-08-04 17:10:22	The CLA check is fine now.	jzaefferer	2016-03-26 17:23:19
8164	2016-03-26 17:23:19	landed on 1.5-dev	arschmitz	2016-03-26 17:23:19
8163	2015-06-27 00:06:42	On Android 5.0.2, it is nearly impossible to use the Android virtual keyboard to input text into form fields contained within a popup. It seems to be an issue related to the popup positioning code -- when the keyboard is shown, the popup tries to reposition around it, and that somehow kills focus on the input field, which then causes the keyboard to disappear. **Repro Steps** 1. Go to the Popup d…	dpolivy	2016-07-07 18:24:13
8163	2016-06-05 15:14:00	Works fine with latest jqm. Closing as not able to reproduce. ![bs_realdroid_mobile_samsung galaxy s6-5 0-1440x2560](https://cloud.githubusercontent.com/assets/3616806/15806318/3429bc2e-2b5e-11e6-8fa6-66a3829a9c45.jpg)	apsdehal	2016-07-07 18:24:13
8163	2016-07-01 23:31:53	Please re-open this, it still repros. I just confirmed the problem with the latest demos using a device with 5.0.2. I was missing a step in the repros -- after tapping in the field, type a character. You will then see it reproduce. Here's a video from a Galaxy S6 Edge running Android 5.0.2. ![07-01-2016 16h23m44s](https://cloud.githubusercontent.com/assets/3200655/16536622/fb719c94-3fa8-11e6-8314…	dpolivy	2016-07-07 18:24:13
8163	2016-07-02 01:58:47	@dpolivy thank you	arschmitz	2016-07-07 18:24:13
8163	2016-07-07 16:54:40	@dpolivy Can you try this on http://view.jquerymobile.com/master/demos/popup/ because I just used Galaxy S6 on browserstack to open this url and wasn't able to reproduce the issue. The above link is the latest jqm.	apsdehal	2016-07-07 18:24:13
8163	2016-07-07 18:03:02	@apsdehal I just tried it on the same device as above, and it does appear to be working properly with the link you provided. Previously, when it reproed, I was using the latest public demo link which I believe went to 1.4.5. So, if this is fixed in the latest release, what's the ETA for availability? Or is there a fix that can be backported to the 1.4.x branch?	dpolivy	2016-07-07 18:24:13
8163	2016-07-07 18:24:13	Yes, it will be available in couple of weeks, but docs aren't ready yet and demos are not updated according to latest api. You can always build the source yourself. Closing the issue for now.	apsdehal	2016-07-07 18:24:13
8163	2016-07-07 20:49:46	@dpolivy the alpha release is dont execpt for a few things like writing the changelog and blog post it should only be a week or 2	arschmitz	2016-07-07 18:24:13
8162	2015-06-25 15:34:56	Fixes gh-8159	cgack	2015-07-09 12:59:52
8162	2015-07-02 16:26:08	:+1:	arschmitz	2015-07-09 12:59:52
8162	2015-07-09 12:59:52	closed by bcca12a9baa19beb4a05e043fad7f93d6c39892d landing on 1.5-dev branch	cgack	2015-07-09 12:59:52
8161	2015-06-24 20:50:35	I have a scenario where I'd like to set the minimum height of a textarea dynamically, and still incorporate the autogrow/shrink behavior that is currently available. This is desirable in order to make UI elements line up correctly in a default layout. Currently, setting min-height on the `textarea` element directly, it will be removed by the autogrow code.	dpolivy
8161	2015-06-24 23:00:03	@dpolivy I think this is a good idea. We are going to be moving the textinput widget to jQuery ui we will keep this in mind for sure.	arschmitz
8161	2015-06-24 23:15:51	@arschmitz Great! FWIW, here's my current 'hack' to enable this: In `_updateHeight` for the `mobile.textinput` widget, I fetch the desired min-height from a data attribute: <S_CODE_TOKEN> Then, I just use `"min-height": minHeight` in the call to update the CSS. Seems to work just fine!	dpolivy
8160	2015-06-22 19:05:44	I noticed a detached node in the heap profiler for a body element that contains a link to 'testurl'. The only reference I can find in the source code is in jquery-mobile/tests/unit/support/support_core.js. I'm not sure how it's actually getting into my heap, but I'm guessing that it shouldn't be there. I'm using the default jquery.mobile.1.4.2.min.js.	adammatthewsmith	2015-06-22 21:06:44
8160	2015-06-22 21:06:44	@adammatthewsmith thank you for reporting this. Please see our contributing guidelines https://github.com/jquery/jquery-mobile/blob/master/CONTRIBUTING.md oh and create a test page using reproducing the problem using latest code and the provided template http://jsbin.com/ofuhaw/1/edit. There is also no way anything in production code is related to something in the tests. I would start by searchin…	arschmitz	2015-06-22 21:06:44
8160	2015-06-23 16:35:12	Created a test page: http://jsbin.com/wapazebazi/1/edit?html,output Windows 7 Chrome 43.0.2357.124 m Switch between pages a few times and then look through the detached DOM nodes in the heap. The detached body only containing an anchor with an href of 'testurl' is there. ![new bitmap image](https://cloud.githubusercontent.com/assets/645399/8311438/33518c04-19a4-11e5-9f98-11021364083e.png)	adammatthewsmith	2015-06-22 21:06:44
8160	2015-06-23 17:05:06	@adammatthewsmith your jsbin does not use the template i provided and uses a several years old and unsupported version of jQuery core along with version 1.3 of jQuery mobile please use the provided template.	arschmitz	2015-06-22 21:06:44
8160	2015-06-23 18:50:02	Not sure how that happened... http://jsbin.com/qupiwipuye/edit?html,output Updating to the newest versions of everything seems to eliminate it in the jsbin. I was using jqm 1.4.2 and jq 2.1.4 on my machine when I first saw it. In any case, it won't actually impact anything. I just thought it was strange that an anchor with an href of 'testurl' was defined in the jqm minified lib and showed up in …	adammatthewsmith	2015-06-22 21:06:44
8160	2015-06-23 18:52:00	@adammatthewsmith looks like we already fixed this then :-)	arschmitz	2015-06-22 21:06:44
8159	2015-06-20 16:25:11	The range slider doesn't fire a change event when the lower bound is approaching the upper bound. Imagine a slider with `{min=1, max=5}`. Now, the transition `{lower=4, upper=5}` to `{lower=5, upper=5}` happens visually, but no change event is fired. I've worked around this by listening to `$(".slider").on("slidedrag")`, then manually triggering a change event, but it's quite clumsy. See the case…	duizendnegen	2015-07-09 12:59:07
8159	2015-06-21 00:29:01	@duizendnegen Hi thank you for reporting this. It is indeed a bug	arschmitz	2015-07-09 12:59:07
8159	2015-07-09 12:59:07	fixed with bcca12a9baa19beb4a05e043fad7f93d6c39892d landing on 1.5-dev branch	cgack	2015-07-09 12:59:07
8159	2015-07-09 13:01:07	:+1:	duizendnegen	2015-07-09 12:59:07
8158	2015-06-19 09:44:38	In Chrome I can access the slider with keyboard: ![screen shot 2015-06-19 at 11 42 26](https://cloud.githubusercontent.com/assets/545175/8250940/64b09576-1678-11e5-9272-43bacc507964.png) while in Firefox I can just access the input element: ![screen shot 2015-06-19 at 11 42 40](https://cloud.githubusercontent.com/assets/545175/8250942/660ddb7c-1678-11e5-929e-3ce24385e643.png) Is this a know diffe…	wwalc	2015-06-30 04:23:50
8158	2015-06-19 18:54:46	@wwalc this is a bug	arschmitz	2015-06-30 04:23:50
8158	2015-06-30 04:23:50	@wwalc it turns out this is a bug in firefox anchor elements are not tabbable even when you add a tabindex http://jsbin.com/rolucu/edit?html,output more on this here http://stackoverflow.com/questions/11704828/how-to-allow-keyboard-focus-of-links-in-firefox im going to close this can't fix	arschmitz	2015-06-30 04:23:50
8158	2015-07-09 12:04:04	Thanks for the research, I agree can't fix makes sense here.	wwalc	2015-06-30 04:23:50
8157	2015-06-18 02:04:53	I saw the documentation, jquery-mobile doesn't require jquery-ui	sprhawk	2015-06-18 17:49:47
8157	2015-06-18 17:49:47	Because we do depend on jQuery UI parts of it are directly part of the jQuery Mobile distributable. Closing this as not a bug	arschmitz	2015-06-18 17:49:47
8157	2015-06-19 02:00:23	But jQuery UI requires 1.11 version of jquery, but jquery mobile can support up to 2.1 version of jquery. 1.11 and 2.1 are compatible, but a bit wired.	sprhawk	2015-06-18 17:49:47
8157	2015-06-19 02:28:52	@sprhawk thats not true jQuery UI only requires jQuery 1.6+ while jQuery Mobile is 1.8+	arschmitz	2015-06-18 17:49:47
8157	2015-06-20 07:38:51	@arschmitz thanks for your replying. bower will downgrade the jquery from 2.1 to 1.x.	sprhawk	2015-06-18 17:49:47
8156	2015-06-17 18:12:10	Hey guys, i got a problem with radio buttons firing the change event, not matter if they really change. That means the change event on these radio buttons behaves exactly like the click event. Is that by intention? Example Code: <S_CODE_TOKEN> <S_CODE_TOKEN> If i do not include JQuery mobile, everything works as expected. The change event only fires the first time i click the same radio button. D…	trixn	2015-06-18 12:59:00
8156	2015-06-18 12:56:06	I've spotted the problem inside the Label click event handler of https://github.com/jquery/jquery-mobile/blob/master/js/widgets/forms/checkboxradio.js <S_CODE_TOKEN> This function handles the click event both for checkboxes and radio buttons. It sets the radio buttons property "checked" true for the clicked radio button and false for every other related radio buttons and triggers the click event …	trixn	2015-06-18 12:59:00
8156	2015-06-18 12:59:00	@trixn thank you for reporting this however this widget is completely replaced in 1.5 and it does not suffer from this issue. At the moment we do not plan any more 1.4.x releases but if we do one we will address this. Im going to close this for now though.	arschmitz	2015-06-18 12:59:00
8155	2015-06-16 08:10:53	<b>Issue description</b> When navigating from one page to another, each having a persistent toolbar, the visuals for the transition between toolbars seem incorrect. <b>Test page</b> <url>http://jsbin.com/zocunicipe/edit?html,js,output</url> <S_CODE_TOKEN> <b>Reproducing the issue</b> Simply click the link "test" to navigate the next page and you can see the incorrect visual in the toolbar transit…	mac89	2015-06-16 12:53:21
8155	2015-06-16 12:53:21	@mac89 thank you for reporting this however, this is a known issue persistent toolbars are also deprecated in 1.4.0 however there is a much simpler work around. just add `data-theme="a"` too your toolbars.	arschmitz	2015-06-16 12:53:21
8154	2015-06-15 10:01:47	Fixes gh-1560	gabrielschulhof	2015-06-20 13:25:04
8154	2015-06-15 13:43:06	This is still using your solution not the one in ui core.	arschmitz	2015-06-20 13:25:04
8154	2015-06-15 21:22:01	Right, sorry, I didn't yet intend it for review.	gabrielschulhof	2015-06-20 13:25:04
8154	2015-06-16 01:22:19	:+1:	arschmitz	2015-06-20 13:25:04
8153	2015-06-13 14:45:45	Fixes gh-7716	cgack	2015-07-09 14:45:03
8153	2015-06-15 15:52:14	Your never adding the classes to the input to style it. If you look at all the number inputs they are not styled.	arschmitz	2015-07-09 14:45:03
8153	2015-06-15 16:07:00	Your adding the theme extension here but never calling or using it.	arschmitz	2015-07-09 14:45:03
8153	2015-06-15 16:07:58	@cgack ready for some updates	arschmitz	2015-07-09 14:45:03
8153	2015-06-15 17:36:21	@arschmitz I've made some adjustments. ready for another round of review.	cgack	2015-07-09 14:45:03
8153	2015-06-15 17:43:32	@cgack it does not look like you addressed the issues with the theme extension or with the styling of the textinputs.	arschmitz	2015-07-09 14:45:03
8153	2015-06-15 18:29:52	@arschmitz I rebased the theme updates and made the theme changes. time for another review	cgack	2015-07-09 14:45:03
8153	2015-06-15 18:41:27	@cgack it looks like your rebase is a little off it includes some of my commits	arschmitz	2015-07-09 14:45:03
8153	2015-06-15 19:44:28	@arschmitz cherry-pick complete, should be cleaner to review this time :)	cgack	2015-07-09 14:45:03
8153	2015-06-15 20:01:18	@cgack thank you reviewing right now	arschmitz	2015-07-09 14:45:03
8153	2015-07-02 17:41:07	This looks good now i just need to do some manual testing and i think this is good to land	arschmitz	2015-07-09 14:45:03
8153	2015-07-09 13:07:02	:+1:	arschmitz	2015-07-09 14:45:03
8153	2015-07-09 14:45:03	Closed via 36becfe52c619d71282c41aa28995bd6d1a327b8 on 1.5-dev	cgack	2015-07-09 14:45:03
8152	2015-06-11 19:36:19	fixes the failing highlight tests on 1.5-dev	cgack	2015-06-15 16:08:55
8152	2015-06-11 22:00:24	@cgack a failure still remains: https://travis-ci.org/jquery/jquery-mobile/jobs/66435398#L311	gabrielschulhof	2015-06-15 16:08:55
8152	2015-06-11 22:03:50	Also, this is super-weird: https://travis-ci.org/jquery/jquery-mobile/jobs/66435400#L616-L644 Please tell me it's an artifact of the way travis renders the log :/	gabrielschulhof	2015-06-15 16:08:55
8152	2015-06-15 16:08:55	I'm going to close this the problem is actually more complex and slider widget needs classes before it can be properly fixed	arschmitz	2015-06-15 16:08:55
8151	2015-06-11 09:26:15	I am using the following markup to display a slider with its value shown on its button: < input type="range" name="my-slider" id="my-slider" min="1" max="5" step="0.5" value="" data-show-value="true" class="ui-hidden-accessible" > When the slider is first displayed, there is no value attached to the slider. Only until I move the button or programmatically set the value, does the slider change. Fo…	mikey213	2015-07-17 07:16:13
8151	2015-07-17 07:16:13	@mikey213 An empty string as value for a number input is invalid markup. So this is not possible. Closing as not a bug.	jaspermdegroot	2015-07-17 07:16:13
8150	2015-06-11 08:42:09	<b>Issue description</b> For quite some time I have been unable to get the swipe to work reliably on android webview. It would sometimes work and sometimes not. As if swipe events were lost. I decided to look into the jquery.mobile source to see what was going on. The main issue was a lot of the time when starting a swipe the line (4077) <S_CODE_TOKEN> would fail early, causing scrolling to occur…	glennpierce	2015-06-19 19:15:56
8150	2015-06-11 09:53:24	I had a quick play with the speed idea and did something like this added to $.event.special.swipe <S_CODE_TOKEN> scrollSupressionThreshold can be removed. Seems to work well for me as people scroll slower. You can't flick to scroll here as that would be too fast and seen as a swipe.	glennpierce	2015-06-19 19:15:56
8150	2015-06-19 19:15:55	@glennpierce Thank you for the suggestion we have decided to go with hammer.js as a replacment for our own touch events in the future as such we wont be adding any new features to our current ones. I'm going to close this.	arschmitz	2015-06-19 19:15:56
8149	2015-06-11 00:38:44	Label & Input break into two lines in the vertical view (tested with Samsung Galaxy S6). I have added custom css but no luck. <div class="ui-field-contain"> <label for="name">Text Input:</label> <input type="text" name="name" id="name" value=""> </div>	qpn35	2015-06-11 01:02:25
8149	2015-06-11 01:02:25	@qpn35 im not sure what your trying to do there is no example please see https://github.com/jquery/jquery-mobile/blob/master/CONTRIBUTING.md and create a test page reproducing the bug and we will reopen this.	arschmitz	2015-06-11 01:02:25
8148	2015-06-10 23:38:45	Within the flipswitch widget, when the knob is clicked I'm taken to the top of the html page. Steps to reproduce: - download a custom build of jquery mobile where only the flipswitch widget and its dependencies are selected. - create a basic html page and paste this in the body of the html <S_CODE_TOKEN> - make sure you scroll down so the window is not at the top of the page already - click the k…	omarshammas	2015-07-23 05:10:30
8148	2015-07-02 02:42:02	@omarshammas Thank you this is indeed a bug we will look into this for 1.5	arschmitz	2015-07-23 05:10:30
8148	2015-07-02 17:23:01	Awesome, thanks :+1:	omarshammas	2015-07-23 05:10:30
8147	2015-06-10 22:33:12	Per bower/bower.json-spec@a325da3	kkirsche	2015-06-18 17:52:13
8146	2015-06-05 13:25:57	Hi, I'm using jquery-mobile-1.4 and i discovered an issue. I have two elements on the page for example selectMenu: <select class="dropDown" name="selectPosition" data-native-menu="false" id="position"/> and datebox: <input class="maskedPlaceHolder" name="startTime" id="startTime" type="text" data-role="datebox" data-options= '{"mode": "timeflipbox", "timeFormatOverride": 12 , "minuteStep": 15, "o…	shustinho	2015-06-05 13:30:17
8146	2015-06-05 13:30:16	@shustinho Thank you for reporting this however this is incomplete please see https://github.com/jquery/jquery-mobile/blob/master/CONTRIBUTING.md and create a reproducible test case. Also it seems like this is an issue with some 3rd party plugin or widget. Im closing this as incomplete we will reopen if you provide the necessary test case and information.	arschmitz	2015-06-05 13:30:17
8146	2015-06-08 13:23:26	@arschmitz, this is test page: http://jsbin.com/nuqitohuku/1/edit?html,output I'm using jquery mobile 1.3.2 and jquery mobile datebox plugin 1.4.0. Steps to reproduce: 1. Open position dropdown (opened in dialog mode) 2. Choose some item in this dropdown. 3. Open dateBox - bug appears page is hanging and dropDown appears. Expected result: only datebox should be opened and page should be available…	shustinho	2015-06-05 13:30:17
8146	2015-06-08 13:27:28	@shustinho Thank you for the details however we will not be doing any new releases of 1.3 to fix bugs its quite old. This is also an issue with a 3rd party plugin not an actual part of JQM. For what its worth this issue does not appear with 1.4	arschmitz	2015-06-05 13:30:17
8145	2015-06-05 07:02:01	Class names: ui-widget-icon-floatbeginning and ui-widget-icon-floatend. (First investigate if it's possible to do this with one class: ui-widget-icon-float) See http://jsbin.com/muceye/1/edit?html,output Also add a demo.	jaspermdegroot	2015-08-21 13:35:33
8145	2015-07-23 18:19:53	We should be able to do this with one class: <S_CODE_TOKEN> Update: negating block icons (top/bottom) is not really necessary.... just don't add the helper class to those.	jaspermdegroot	2015-08-21 13:35:33
8145	2015-07-26 07:46:08	@arschmitz I think we shouldn't add a class for this, but make icons float by default. That's what people are used to in all previous versions and it also looks better IMHO. <S_CODE_TOKEN> What do you think?	jaspermdegroot	2015-08-21 13:35:33
8145	2015-07-26 21:16:26	So i think your right as long as by default we have block buttons vs inline float should be the default. I would really like to see us move towards inline by default, however i think this should wait for chassis.	arschmitz	2015-08-21 13:35:33
8145	2015-07-27 06:50:36	@arschmitz > as long as by default we have block buttons vs inline float should be the default I don't really get this. What does block vs. inline buttons have to do with this?	jaspermdegroot	2015-08-21 13:35:33
8145	2015-07-28 22:39:16	And we are back at the beginning .... using two helper classes (`ui-widget-icon-floatbeginning` and `ui-widget-icon-floatend`). The reason is that the solution should also work with CSS-only buttons (no Button widget) where you can omit the space span and just add a space between icon span and text. In that case the icon span is always `:first-child` no matter if you put the span before or after …	jaspermdegroot	2015-08-21 13:35:33
8145	2015-08-02 10:09:25	@arschmitz I tried to add a demo for this, but how to add the class to the icon if you use the button widget? In other words, when you don't add the icon span to the markup yourself. You can't change the classes of the icon with the classes option, right? See http://view.jquerymobile.com/1.5-css-and-demos/demos/icons/#Floaticons Update: This was a markup problem. It works now!	jaspermdegroot	2015-08-21 13:35:33
8145	2015-08-21 13:35:33	Landed in 1.5-dev	jaspermdegroot	2015-08-21 13:35:33
8144	2015-06-02 15:13:49	I'm using jQuery Mobile 1.4.5 and allowing it to style the select menus (not using native selects). I can access the menus using the keyboard by typing enter to open and the arrow keys to move through the options, but I cannot select an option by typing a letter or combination of letters as usual for a native selectmenu. Because of this (from the jQm site), I'd expect full keyboard functionality:…	clehnert-psl
8143	2015-06-01 14:34:09		jaspermdegroot	2015-06-04 13:45:06
8143	2015-06-04 11:39:38	:+1:	arschmitz	2015-06-04 13:45:06
8143	2015-06-04 13:45:06	Landed in https://github.com/jquery/jquery-mobile/commit/484432ff2e2a0d5af2420ca389c79a4c7d1c5824 and https://github.com/jquery/jquery-mobile/commit/4e45e25f12211b585e0d48369a93e47d3008427c.	jaspermdegroot	2015-06-04 13:45:06
8142	2015-06-01 00:56:24	Chrome Packaged Apps prevent the history API as mentioned here: https://codereview.chromium.org/11196055 This causes an exception within jQuery Mobile like the following: <S_CODE_TOKEN> Changing line `jquery.mobile-1.4.4.js:2932` to first check for the presence of the function seems to solve the problem. <S_CODE_TOKEN> Even with the workaround a Chrome Packaged Apps continues to `console.log` the…	davidhooey	2016-06-12 05:30:15
8142	2015-06-19 21:56:20	Hi, I have the same problem. Can't make it work with jQuery Mobile 1.4.5. Has anyone solved this issue?	samucs	2016-06-12 05:30:15
8142	2015-06-19 21:57:37	Thank you for reporting this we will look into making sure this is fixed for the upcoming 1.5 release	arschmitz	2016-06-12 05:30:15
8142	2015-09-14 11:42:51	same problem, too. chromium 44.0.2403.89 (64 bit). jquerymobile 1.4.3. thanks.	laminko	2016-06-12 05:30:15
8142	2015-09-20 19:51:44	Note https://code.google.com/p/chromium/issues/detail?id=529313 as well.	dt1973	2016-06-12 05:30:15
8141	2015-05-28 11:11:50	This makes the backcompat and theme extensions more flexible to address more of our usecases.	arschmitz	2015-06-13 14:19:38
8141	2015-06-04 19:43:47	Trying this with popup now ...	gabrielschulhof	2015-06-13 14:19:38
8141	2015-06-04 19:44:41	Dont bother i missed a part of the last change there is an error	arschmitz	2015-06-13 14:19:38
8141	2015-06-04 22:00:30	Well, the theme stuff worked with popup.	gabrielschulhof	2015-06-13 14:19:38
8141	2015-06-04 22:02:17	oh well cool lol the issue was with the backcompat portion theme should be good	arschmitz	2015-06-13 14:19:38
8141	2015-06-12 20:02:36	:+1:	gabrielschulhof	2015-06-13 14:19:38
8140	2015-05-27 01:15:17	See http://jsbin.com/deduseraze/1/edit Expected: 1. Behavior of a popup with data-transition="slide" will be to slide in from right, slide out to right (default behavior) 2. Behavior of a popup with data-transition="slide" and data-direction="reverse" will be to slide in from the left, slide out to the left 3. Behavior of a popup with data-transition="reverse slide" will be to slide in from the l…	routinet	2016-06-21 19:40:31
8140	2015-05-27 01:22:55	I also saw these during my research, but these have been closed for about 2 years. Is this a regression? https://github.com/jquery/jquery-mobile/issues/5134 https://github.com/jquery/jquery-mobile/issues/4743 https://github.com/jquery/jquery-mobile/pull/4903	routinet	2016-06-21 19:40:31
8140	2016-06-05 15:56:05	Confirmed on 1.5-dev.	apsdehal	2016-06-21 19:40:31
8140	2016-06-21 19:40:31	First, there is no reverse option for data-transition and also http://api.jquerymobile.com/data-attribute/ mentions specifically that data-direction reverse is not supported on popup.	apsdehal	2016-06-21 19:40:31
8139	2015-05-26 06:34:14	Hi, Im new to github and not really sure if this issue should be posted here and i tried xamarin forums and some other forums but couldnt find a way to fix the issue or pin point where it is exactly occuring. Im building a webview app in xamarin/android and I made the minimum and target android version to be 4.2 jelly bean . The app is working perfectly on my phone samsung duos 4.4.4 and on the e…	ayadtj	2016-06-05 14:38:45
8139	2016-06-05 14:38:45	Not able to reproduce. Closing.	apsdehal	2016-06-05 14:38:45
8138	2015-05-25 23:32:38	Hello Team. Please refer to this question I raised on the official Jquery Mobile forum. All details, with code and a link to JsFiddle have been included. Link: https://forum.jquery.com/topic/tap-event-on-radio-button Regards. Shreerang	Shreerang	2015-05-26 00:03:33
8138	2015-05-26 00:03:33	Hi thank you for reporting this. There are 2 separate but related issues here. First you are binding to tap on the input but what your tapping is the label not the input ( the input is hidden ), so your binding on the correct element. You do correctly see in that forum post that click works. This is because the browser triggers a click on the input when you get a click on the label. this is not t…	arschmitz	2015-05-26 00:03:33
8137	2015-05-21 19:07:07		jaspermdegroot	2016-05-08 05:54:51
8137	2015-07-23 15:03:18	Something else to consider here is `opacity:0` where as toggling display or visibility triggers a layout and repaint an opacity change only repaints that element. However elements with `opacity:0` still receive events where as `visibility:none` do not. I cant think of a case where this would be an issue but something to keep in mind.	arschmitz	2016-05-08 05:54:51
8137	2015-07-26 08:48:47	PR: https://github.com/jquery/jquery-mobile/pull/8241	jaspermdegroot	2016-05-08 05:54:51
8137	2015-07-30 04:41:27	switching this to be for using `visibility:hidden` we cant use opacity because things in inactive pages will still be tabbable	arschmitz	2016-05-08 05:54:51
8136	2015-05-21 01:01:16	jQuery mobile loads through a stub function like so: <S_CODE_TOKEN> Which then loads the components. Each component is wrapped in a scoping closure. However, almost ALL the closures pass "this" as the "window" argument, when the factory did not set any scope (therefor "this", and all "window" variables are "undefined"). <S_CODE_TOKEN> Solution is to either set all "this" references to "window" as…	wyatt-mindnest	2015-05-21 01:06:14
8136	2015-05-21 01:05:52	@wyatt-mindnest thank you for reporting this however we no longer use the wrapper you are referring to please se the 1.5-dev branch for what the current code looks like. ( we no longer pass this or window in the way way you are referencing ) We now use the jquery-plugin UMD wrapper https://github.com/umdjs/umd/blob/master/jqueryPlugin.js I'm going to close this as already fixed.	arschmitz	2015-05-21 01:06:14
8135	2015-05-19 17:08:58	Fixes gh-8134	gabrielschulhof	2015-06-05 08:26:53
8135	2015-05-21 17:56:36	Changes to offset should not be included here these are not final yet and are likely to be reverted.	arschmitz	2015-06-05 08:26:53
8135	2015-05-21 17:58:33	Other then removing the offset changes this looks good	arschmitz	2015-06-05 08:26:53
8135	2015-05-23 20:38:35	@arschmitz I've removed the offset stuff. It's all event-related now.	gabrielschulhof	2015-06-05 08:26:53
8135	2015-05-28 12:10:09	This has TONS of failures on git still not sure if these are related or not have not looked yet. some are offset those can be ignored.	arschmitz	2015-06-05 08:26:53
8135	2015-05-28 17:45:19	@arschmitz there's been some new breakage in core related to some variable named `url` being not a string and core unconditionally calling `.indexOf()` on it.	gabrielschulhof	2015-06-05 08:26:53
8135	2015-05-29 12:26:51	ok lets go ahead and get this landed :+1:	arschmitz	2015-06-05 08:26:53
8134	2015-05-19 17:04:07	Upstream changes are causing our test runs against git core to fail. There are changes we can make to fix the tests which we should make regardless of whether core rolls back the changes or not.	gabrielschulhof	2016-05-08 05:54:11
8133	2015-05-19 15:47:14	When using the selectmenu-custom-filter as in the demo(http://demos.jquerymobile.com/1.4.3/selectmenu-custom-filter/ and http://demos.jquerymobile.com/1.4.5/selectmenu-custom-filter/ ) the custom select menu turns into a dialog when the screen is too small. When the screen gets bigger the searchfiltertextbox isn't visible anymore and not all items are displayed if you still had a value.(see image…	DavidVdd	2016-06-16 09:25:01
8133	2015-05-20 08:15:57	Changing the last block(toPage -> prevPage) in 1.4.3 seems to solve my problem: Old code: <S_CODE_TOKEN> Changed to: <S_CODE_TOKEN> Is this correct?	DavidVdd	2016-06-16 09:25:01
8133	2016-06-16 09:25:01	Closing as I am not able to reproduce on latest chrome with 1.4.5 demos. If problem persists, reopen.	apsdehal	2016-06-16 09:25:01
8132	2015-05-14 08:48:34	I'm using JQuery Mobile 1.4.5 to build a web app. I have found an issue which I'm sure is either a browser or JQM bug when using Google Chrome homescreen (fullscreen) mode in Android (v.4.4.2). When I click on the "Click Here!!" collapsible header and select the text area, the keyboard appears but it hides the text input box, because it is on the lower half of the screen. This prevents the user f…	janey1986	2016-05-08 05:56:33
8132	2015-05-18 14:11:02	@janey1986 thank you for reporting this however this is definitely a bug in the android home screen mode and i'm not sure there is much we can do about this. http://jsbin.com/kagidi/3/edit?html,css,output shows this without any js or layout at all. The browser should move the content up to not be covered by the keyboard when it opens as you can see in the non home screen mode.	arschmitz	2016-05-08 05:56:33
8132	2015-05-18 15:28:29	@janey1986 the only way i could think to attempt to work around this would be something like http://jsbin.com/kagidi/9/edit?html,css,output which fixes the issue on chrome homescreen however this is not really a complete fix it has a few issues that cant really be solved. - There is no way to know the keyboard size, and there for how much height to add to the body, on a particular device even mor…	arschmitz	2016-05-08 05:56:33
8132	2015-05-18 15:32:09	Hello - thanks for the reply, I'll give it a go! At least I know what the issue is now.	janey1986	2016-05-08 05:56:33
8132	2016-05-08 05:56:33	Closing as not really related to JQM.	apsdehal	2016-05-08 05:56:33
8131	2015-05-13 10:41:04	Hello, The env: - Cordova Windows platform v3.8 for WP8.1 universal app (not WP8) - jQuery Mobile v1.4.5 When the custom select menu is opened even once, my cordova app fails to suspend itself (gets killed) when switching to another app (the cordova pause event is also missing then) . If I use the native select menu (or not open the custom select menu), the suspend/resume of the app is working ju…	ToniKorin	2016-06-22 17:08:44
8131	2015-11-21 15:54:12	The same workaround as for iOS9 helps: https://github.com/jquery/jquery-mobile/issues/8262 <S_CODE_TOKEN>	ToniKorin	2016-06-22 17:08:44
8131	2016-06-22 17:08:44	Not enough context available to reproduce the issue. A jsbin would be great, closing till then.	apsdehal	2016-06-22 17:08:44
8130	2015-05-12 14:54:03	Hi! I have a page, this is a responsive site. On desktop site, I do not want to use data-transitions, because the site hase a max-width, so transitions are looking ugly. Anyway, because it is responsive, I do not want to remove the data-transition="..." from my links. All of my transitions are randomly, (wrote a PHP function, when render the page to pick one). That could be good, if there will be…	vaso123	2015-07-27 07:09:17
8130	2015-07-24 16:30:41	Try this: $(document).on("pagecontainerbeforetransition", function (e, data) { if (!/Android|webOS|iPhone|iPad|iPod|BlackBerry|IEMobile|Opera Mini/i.test(navigator.userAgent)) { data.options.transition = "none"; } });	Heidschnucke	2015-07-27 07:09:17
8130	2015-07-26 21:19:35	If your sight is responsive and you want transitions based on width you could do this with css. All our transitions are css based and so you could just negate them within a media query. If you want to use a JavaScript solution instead of testing the userAgent why are you not just checking `$( window ).width()` to decide?	arschmitz	2015-07-27 07:09:17
8130	2015-07-27 07:09:17	@vaso123 - You can use `$.mobile.maxTransitionWidth` for this. From the 1.2 docs: Setting a max width for transitions By default, transitions can be disabled (set to "none") when the window width is greater than a certain pixel width. This feature is useful because transitions can be distracting or perform poorly on larger screens. This value is configurable via the global option $.mobile.maxTran…	jaspermdegroot	2015-07-27 07:09:17
8129	2015-05-11 06:46:14		SrikanthNode	2015-07-28 20:46:18
8129	2015-07-28 20:46:18	@SrikanthNode - Please follow our [contributing guidelines](https://github.com/jquery/jquery-mobile/blob/master/CONTRIBUTING.md#issues) when reporting an issue. For support you can post in the forum. Thanks!	jaspermdegroot	2015-07-28 20:46:18
8128	2015-05-09 22:55:14	I've been using jQuery Mobile on various projects for many years. Yet, I can't find clear documentation anywhere on how to actually set up a page with jQuery Mobile initially. Here are some steps I tried initially, to be used as a real-world example as how someone like myself might try to find the documentation: 1. I looked for "getting started" or something similar on the site at http://jquerymo…	bradisbell	2016-06-06 07:27:37
8128	2015-05-10 04:20:41	@bradisbell thank you for reporting this articles on getting started and other in depth topics like that all live on http://learn.jquery.com for getting started there is this http://learn.jquery.com/jquery-mobile/getting-started/ which is very similar to what you link.	arschmitz	2016-06-06 07:27:37
8128	2015-05-10 05:02:12	Interesting... I've never seen that site. Perhaps all that is needed then are some links.	bradisbell	2016-06-06 07:27:37
8128	2015-05-10 05:05:01	Its linked from the top of each of the websites except for the demos, under support. If there are specific places you think we could use a link to it happy to have a PR	arschmitz	2016-06-06 07:27:37
8128	2015-05-10 05:15:52	@arschmitz there is a link on http://learn.jquery.com/jquery-mobile/getting-started/ which points to http://jquerymobile.com/demos/1.2.0/ I think that should be updated.	kapilgarg1996	2016-06-06 07:27:37
8128	2015-05-10 05:16:41	@kapilgarg1996 yes it should	arschmitz	2016-06-06 07:27:37
8128	2015-05-10 05:22:24	@arschmitz the update is going to be included in learn.jquery.com repo..So p.r. should be made for that repo.. right ?	kapilgarg1996	2016-06-06 07:27:37
8128	2015-05-10 05:58:26	"support" sounds like "paid support". And in fact, even after having the learn.jquery.com link, I found that page by using the footer of the site rather than in the header. "Learning Center" sounds like classes or paid tutorials. I think the messaging you're going for isn't coming through. In any case, a simple link to the quick start example, wherever it is hosted and maintained, from the API do…	bradisbell	2016-06-06 07:27:37
8128	2016-06-06 07:27:37	Closing, as not directly related to source code repository of jQuery Mobile. Maybe a better place to open is api repo or learn repo, but not here.	apsdehal	2016-06-06 07:27:37
8127	2015-05-05 09:53:45	When I copy from view source from demos: ![popup jquery mobile demos](https://cloud.githubusercontent.com/assets/1646220/7470343/9479b78a-f31c-11e4-866b-3c053a2078cb.png) If I paste it in utf-8 document there are ghost chars: ![screenshot 2015-05-05 11 41 57](https://cloud.githubusercontent.com/assets/1646220/7470355/aefcf0cc-f31c-11e4-9209-75e583253a8e.png) In ANSI they appear ![screenshot 2015-…	evilripper	2016-06-23 04:55:28
8127	2015-07-17 07:39:04	I can confirm that the indentation is something other than actual whitespace. We use an external tool for the view source, but let's see if we can fix this anyway. It might take a while though before we have time to look into this.	jaspermdegroot	2016-06-23 04:55:28
8127	2016-06-23 04:55:28	Fixed in 1.5-dev.	apsdehal	2016-06-23 04:55:28
8126	2015-04-29 19:26:16	Problem in page with popup component on windows phone 8 (only). I'm using Cordova, jquery-2.1.1.min.js and Basic popup example http://demos.jquerymobile.com/1.4.5/popup/ Error : Object doesn't support property or method 'getAttribute'. The problem may be comments on html pages and I found two comments from the popup component in jquery-mobile-1.4.5.js file. Line 10402: placeholder: $( "<div style…	JonathasRodrigues	2016-06-05 18:45:19
8126	2015-04-29 20:20:17	@JonathasRodrigues can you please create a simple test page recreating the problem using our jsbin test page http://jsbin.com/ofuhaw/1/edit. I understand it wont directly recreate since it wont be in cordova but we can use this to make sure we are using the exact same markup JS you are using	arschmitz	2016-06-05 18:45:19
8126	2016-06-05 18:45:19	Closing due to missing jsbin. Reopen with that.	apsdehal	2016-06-05 18:45:19
8125	2015-04-29 08:23:55	**Issue description** - Setting the wrapperClass for an already-created flipswitch using the option parameter does not work. Passing the wrapperClass into the constructor works fine. I used an input-based flipswitch. **Test page** - http://output.jsbin.com/yonivugeqo **Steps to reproduce** - Instantiate a new input-based flipswitch (possibly also reproduces for select-based flipswitches). After i…	AlvinStanescu	2016-06-15 17:39:55
8125	2015-04-29 11:46:23	@arschmitz Its happening because we aren't doing anything to update the wrapperClass in _setOptions(). Should it be changed or is it gonna deprecated in 1.5.0 ?	kapilgarg1996	2016-06-15 17:39:55
8125	2016-06-15 17:39:55	Deprecated in 1.5. Use classes options now.	apsdehal	2016-06-15 17:39:55
8124	2015-04-26 23:52:10	Hi! $.mobile.loading('show',{ text: 'Loading...', textVisible: true, theme: 'a', html: "" }); I am trying to use this in chrome but it doesn't work and also this $(document).ajaxStart(function() { var loader = setInterval(function(){ $.mobile.loading('show',{ text: 'Loading...', textVisible: true, theme: 'a', html: "" }); clearInterval(loader); },1); $( document ).ajaxStop(function() { <S_CODE_TO…	marti1125	2015-06-21 11:51:21
8124	2015-04-27 06:02:41	@marti1125 Please provide a simple test page. See the [Contributing Guidelines](https://github.com/jquery/jquery-mobile/blob/master/CONTRIBUTING.md#issues) for our JS Bin template and instructions. Thanks!	jaspermdegroot	2015-06-21 11:51:21
8124	2015-04-27 14:47:38	@marti1125 Its working perfectly. Have a look here http://jsbin.com/dikula/1/edit?html,output And i think the possible reason of its appearing at the end may be the multiple ajax requests you will be making at one time. Because the .ajaxStart() method is only called when only one ajax request is made and no other request is going on simultaneously.	kapilgarg1996	2015-06-21 11:51:21
8124	2015-06-21 05:27:00	please close this issue	marti1125	2015-06-21 11:51:21
8123	2015-04-24 15:14:58	Fixes #8117	kapilgarg1996	2015-05-28 10:33:40
8123	2015-04-30 01:09:07	Thank you for working on this however we never point to fixed versions in demos like this. the links were correct just the wording needed to be changed.	arschmitz	2015-05-28 10:33:40
8123	2015-05-04 15:42:08	@arschmitz Actually the main page http://demos.jquerymobile.com/1.4.5/pages/ consists both the single page and multipage templates. So should we instruct the user on the template pages to use the template code present on the main page ?	kapilgarg1996	2015-05-28 10:33:40
8123	2015-05-04 16:19:13	@kapilgarg1996 i'm not sure what you mean. I believe the only change we need to make here is on http://demos.jquerymobile.com/1.4.5/pages-single-page/ and http://demos.jquerymobile.com/1.4.5/pages-multi-page/ to remove the sentence "All the CSS and JS is linked to the jQuery CDN versions so this is super easy to set up." The only alternative i can see would be to change this in the demos to point…	arschmitz	2015-05-28 10:33:40
8123	2015-05-04 17:17:59	@kapilgarg1996 right i think what your not understanding though is I dont think we want that line there. It would not be correct, and would have to be updated on every release and still would need to point at a git build in the repo.	arschmitz	2015-05-28 10:33:40
8123	2015-05-04 17:22:51	@arschmitz oh yeah right.. my mistake	kapilgarg1996	2015-05-28 10:33:40
8123	2015-05-28 10:33:39	@kapilgarg1996 I'm going to close this since as we discussed its not the fix we need. Feel free to open a new pull request with the proper change though.	arschmitz	2015-05-28 10:33:40
8122	2015-04-21 16:21:35	Should resolve issue #7995.	solymosi	2015-05-28 12:09:02
8122	2015-04-21 16:27:07	Oops, I signed the CLA as "Máté Solymosi", whereas I use "Mate Solymosi" for committing. Signed it again using "Mate Solymosi".	solymosi	2015-05-28 12:09:02
8122	2015-04-23 13:54:44	@solymosi Thank you for looking into this. Unfortunately your fix while it fixes the problem your link to causes a regression when the toolbar is outside the page. The problem here is the logic needs to be different if the toolbar is internal vs external. @solymosi if you could modify your fix to check that and and apply it to the appropriate page that would work. We also would need some tests to…	arschmitz	2015-05-28 12:09:02
8122	2015-04-23 16:55:18	Thanks for the feedback. The regression should now be fixed. I simply copy-pasted the code that the `_setOptions` function uses to determine the page to operate on (first check the `page` property of the widget, and if that does not exist, only then use the currently active page).	solymosi	2015-05-28 12:09:02
8122	2015-04-23 17:04:41	Same thing with the rest of the js files as the one I commented lots of missing spaces :-) could you just ad those in?	arschmitz	2015-05-28 12:09:02
8122	2015-04-23 17:29:17	Oh wow i didn't mean the whole files just the parts you were adding but thank you!	arschmitz	2015-05-28 12:09:02
8122	2015-04-30 01:11:37	@solymosi This look good now thank you i will land this shortly	arschmitz	2015-05-28 12:09:02
8121	2015-04-20 07:52:42	Fixes gh-7707	gabrielschulhof	2015-08-04 10:17:55
8121	2015-04-30 01:45:16	I stopped commenting on everything but lots of a few repeated problems - [ ] still using `hasClass` and `is` in a lot of tests even ones you are updating for class name changes - [ ] Lots of incorrect uses of `deepEqual` - [ ] Most if not all of the classes asserts unnecessarily passing native DOM node instead of jquery objects - [ ] Don't compare length to 0 just do `!thing.length` - [ ] Use `ha…	arschmitz	2015-08-04 10:17:55
8121	2015-05-02 16:12:05	OK, I'll change `.deepEqual()` to `.strictEqual()`, but the brief description on the API doc page for `.deepEqual()` includes "primitive types" in the list of types on which `.deepEqual()` works, and integers and strings are primitive types.	gabrielschulhof	2015-08-04 10:17:55
8121	2015-05-02 17:21:07	@arschmitz can I leave the deprecated dialog widget tests with `.hasClass()` et. al. and the dialog widget with `.addClass()`, or should I put the dialog widget through the whole classes implementation shebang, even though it's deprecated?	gabrielschulhof	2015-08-04 10:17:55
8121	2015-06-04 11:42:32	Lets discuss dialog in meeting today.	arschmitz	2015-08-04 10:17:55
8121	2015-06-04 12:25:22	I don't see any tests for the backcompat here. I also don't see any tests where you exclude and disable the backcompat.	arschmitz	2015-08-04 10:17:55
8121	2015-07-09 17:47:24	Still missing tests for backcompat	arschmitz	2015-08-04 10:17:55
8121	2015-07-14 15:04:36	:+1: this looks good just going to do some device testing before we land	arschmitz	2015-08-04 10:17:55
8121	2015-07-22 04:51:50	- [x] `demos/pages-multi-page/` go to the multi page template click display as popup this is broken - [x] `demos/pages-dialog/` the close button option is not working This can't be tested in IE8 until https://github.com/jquery/jquery-mobile/pull/8175 lands fixing our jquery version but all other browsers are a go!	arschmitz	2015-08-04 10:17:55
8121	2015-07-22 11:41:12	Actualy just noticed that most if not all the buttons with icons need a space added on the demo pages.	arschmitz	2015-08-04 10:17:55
8121	2015-08-03 02:22:05	:+1:	arschmitz	2015-08-04 10:17:55
8120	2015-04-19 17:03:14	Environment: Firefox 37.0.1 Test page: http://www.chioshome.gr/jqueryMobileIframe.html jQuery version: 1.8.3 jQuery mobile version: 1.4.5 In jQuery mobile non-minified: Line 2103: supports = getComputedStyle && Line 2104: getComputedStyle( element, "" ).pointerEvents === "auto"; getComputedStyle( element, "" ) is null and since no check for that is applied it breaks Same issue with jQuery mobile …	zaoudis	2016-06-02 01:54:18
8120	2016-06-02 01:54:18	Kindly provide a fiddle for easy testing of the bug according to contribution guidelines and reopen the issue.	apsdehal	2016-06-02 01:54:18
8119	2015-04-18 12:21:30	expected: the checkbox is removed what happens: an exception is thrown to reproduce 1. go to http://demos.jquerymobile.com/1.4.5/controlgroup-dynamic/ 2. click checkbox 3. click append 4. click "Checkbox 1"	rejetto	2015-04-30 02:45:22
8119	2015-04-19 16:22:51	@jaspermdegroot It is duplicate of #6087. I think we should update the demos page using that solution which you suggested on #6087	kapilgarg1996	2015-04-30 02:45:22
8119	2015-04-20 09:12:01	@kapilgarg1996 Yeah it's the same problem, good catch. I am not sure if we should apply that solution though. The root of the problem is that our demo tries to do something (removing a checkbox when you click on it) that shouldn't want to do in a real use case. If we need to add a ugly workaround just to make our demo work I think it proofs that it's not a good demo. We need to update it anyway f…	jaspermdegroot	2015-04-30 02:45:22
8119	2015-04-20 17:39:18	@jaspermdegroot So no need to look into this issue now ?	kapilgarg1996	2015-04-30 02:45:22
8119	2015-04-20 17:48:23	@jaspermdegroot what if you are removing it because you want to move it to a different group (because of the ticking, deleting and recreating). Is it a real use case? That's how i stumbled on it. I'm not saying it for me, as i already workarounded it (by truly moving the element) but it is better if people don't meet this problem or they will think it's the lib's fault.	rejetto	2015-04-30 02:45:22
8119	2015-04-20 19:20:51	@kapilgarg1996 - We can look into it now, but in the 1.5-dev branch, not on master. @rejetto - Thanks for reporting the issue. I only meant removing the checkbox when you click on it, so you won't get good feedback (don't see anymore which checkbox you checked) and can't uncheck it. That's a very bad UI. Moving it from one controlgroup to another (to group unchecked and checked items separately) …	jaspermdegroot	2015-04-30 02:45:22
8119	2015-04-30 02:45:22	This is all kind of a moot point. Controlgroup is already replaced in 1.5 with a whole new widget. Any issues need to be tested on that widget and if applicable opened on the UI repo once it lands on master or reported to the ui wiki http://wiki.jqueryui.com/w/page/71756381/Button until then. I'm going to closes this @rejetto feel free to test this with the 1.5-dev branch and if you have issues w…	arschmitz	2015-04-30 02:45:22
8118	2015-04-17 17:47:19	Fixes gh-7715	cgack	2015-06-04 14:26:05
8118	2015-05-07 13:14:40	@arschmitz I've made some more changes, ready for you review.. I did not do the themePrefix idea yet since it still is an open question above.	cgack	2015-06-04 14:26:05
8118	2015-05-08 12:53:19	need to add `flipswitch`, `flipswitch.backcompat`, and the test files your changing to `jscs:good`	arschmitz	2015-06-04 14:26:05
8118	2015-05-08 13:05:31	This is failing jshint	arschmitz	2015-06-04 14:26:05
8118	2015-05-21 14:11:54	@arschmitz this should be ready for another round of review	cgack	2015-06-04 14:26:05
8118	2015-05-21 14:12:42	Awesome! ill check it out shortly	arschmitz	2015-06-04 14:26:05
8118	2015-05-29 15:28:42	@arschmitz ready for another round!	cgack	2015-06-04 14:26:05
8118	2015-05-29 20:05:25	Looking good just a few small things... Remaining items before merge: - [x] Fix tab issue https://github.com/jquery/jquery-mobile/pull/8118#discussion_r31359620 - [x] Add tests for `wrapperClass` and `corners` https://github.com/jquery/jquery-mobile/pull/8118#discussion_r31359168 - [x] Fix backcompat tests https://github.com/jquery/jquery-mobile/pull/8118#discussion_r31359032 - [x] Open issue on …	arschmitz	2015-06-04 14:26:05
8118	2015-05-30 00:36:23	@arschmitz made the suggested changes. Opening an issue now on api docs for the changes	cgack	2015-06-04 14:26:05
8118	2015-05-30 01:29:53	:+1: just need to rebase to fixup all the extra commits and the message	arschmitz	2015-06-04 14:26:05
8118	2015-06-04 14:26:05	landed with f8938e0da0a4e8c5f1b6668f70d57bd8e4cd9cc3	cgack	2015-06-04 14:26:05
8117	2015-04-17 15:16:55	Text in the pages-multi-page and pages-single-page demos say "All the CSS and JS is linked to the jQuery CDN versions" but instead they link to relative URIs: <S_CODE_TOKEN> https://github.com/jquery/jquery-mobile/blob/master/demos/pages-multi-page/index.html https://github.com/jquery/jquery-mobile/blob/master/demos/pages-single-page/index.html	dforsi	2016-06-02 01:32:11
8117	2016-06-02 01:32:11	Fixed in 1.5.	apsdehal	2016-06-02 01:32:11
8116	2015-04-17 14:45:30	Fixes gh-7717	cgack	2015-06-04 14:24:32
8116	2015-05-28 10:44:02	Overall looking good just a couple smallish things. In addition to the comments already there. - [x] Add files your working on to `jscs:good` - [x] In the demos the "mini" sliders have something funny going on there is an extra horizontal line below the track. This is not happening on 1.5-dev	arschmitz	2015-06-04 14:24:32
8116	2015-05-30 00:39:56	time for another round @arschmitz	cgack	2015-06-04 14:24:32
8116	2015-06-01 16:51:24	@arschmitz I moved ui-mini to backcompat but could not fully remove it to get the classes applied correctly for the demo to look correct. Lemme know if you see something i'm missing when you review again.	cgack	2015-06-04 14:24:32
8116	2015-06-04 12:48:06	The 2 remaining changes are minor you can go ahead make them rebase and land i don't need to look again. :+1:	arschmitz	2015-06-04 14:24:32
8116	2015-06-04 14:24:32	landed with b6e619ed80968a72eed2349233d8ba82b6a0be1d	cgack	2015-06-04 14:24:32
8115	2015-04-17 13:35:08	A new stand alone auto enhancment module for declarative widgets.	arschmitz	2015-05-06 20:55:26
8115	2015-05-05 14:24:27	Still some usages of `.trigger( "create" )` in demos that need to be cleaned up	arschmitz	2015-05-06 20:55:26
8115	2015-05-05 14:26:41	We had talked about removing our usage of custom `initSelectors` as part of this. This PR does not do that though. Maybe i should add that and move all the custom ones to backCompat before we land this. That does involve a lot of work for the demos and tests though...	arschmitz	2015-05-06 20:55:26
8115	2015-05-06 20:55:26	landed in 1.5-dev	arschmitz	2015-05-06 20:55:26
8114	2015-04-17 13:05:41	Fixes gh-7687	cgack	2015-08-28 01:31:51
8114	2015-05-07 17:53:42	@arschmitz I fixed the demo issues with icon postioning	cgack	2015-08-28 01:31:51
8114	2015-05-08 13:29:40	So a few things on this PR - [ ] Demos are broken the footer is fixed fullscreen on all pages - [ ] Demos buttons in headers are broken - [ ] Buttons in headers without a heading broken - [ ] All fixed headers are extra tall in demos - [ ] jshint is failing - [ ] need to add files to `jscs:good` - [ ] https://github.com/jquery/jquery-mobile/pull/7902 is going to impact this quite a bit - [ ] need…	arschmitz	2015-08-28 01:31:51
8114	2015-05-21 18:22:31	note to self RE: tapToggle -> make it false by default in the extension. in backcompat it will be true	cgack	2015-08-28 01:31:51
8114	2015-05-28 11:15:21	Another thing i just thought of that has always bothered me with toolbar is that it does not work with `data-role="toolbar"` only with roles `header` and `footer` i propose based on the other role changes we are making this should only work with role `toolbar` and we should have another option for header vs footer.	arschmitz	2015-08-28 01:31:51
8114	2015-07-21 20:18:16	@arschmitz I just cherry-picked what I had ontop of the latest 1.5-dev. I'd love it you could give it a once over when you get a change just so I can regroup and focus on what needs to happen next. Thanks!	cgack	2015-08-28 01:31:51
8114	2015-07-23 16:07:22	On first pass it looks like you still need to - [x] Update taptoggle to be an extension - [x] Add backcompat and backcompat tests - [x] Add files to jscs - [x] Use theme extension	arschmitz	2015-08-28 01:31:51
8114	2015-07-24 16:09:37	@arschmitz I made some adjustments, ready for another round of review I think.	cgack	2015-08-28 01:31:51
8114	2015-07-29 19:18:00	- [ ] Missing tests for backcompat - [ ] Buttons stick out of toolbars in demos - [x] Grouped button demo makes toolbar double height - [x] Dialog tests failing - [x] Page tests failing - [x] Fixed toolbar tests failing - [x] Padding is incorrect in dynamic toolbar example - [x] Header too tall in external demo - [x] Fixed toolbar demo is broken / not fixed position / bad padding - [x] Remove not…	arschmitz	2015-08-28 01:31:51
8114	2015-08-13 18:42:35	@arschmitz ready for another round of review. I do need another set of eyes for buttons within the toolbar not being contained as seen here: http://view.jquerymobile.com/1.5-dev/demos/toolbar/	cgack	2015-08-28 01:31:51
8114	2015-08-13 19:41:47	@cgack @arschmitz The problem with the buttons inside toolbars is that the height of mini buttons increased in 1.5-dev. Because the icons are inline-block spans the text needs to have same line-height as the height of the icon to be able to vertically align the icon and text. I think we have to reduce the top/bottom padding for mini buttons to give them the same height as in 1.4. I can create a P…	jaspermdegroot	2015-08-28 01:31:51
8114	2015-08-18 14:48:31	@cgack a few small things but just about there!	arschmitz	2015-08-28 01:31:51
8114	2015-08-19 14:46:43	@arschmitz okay, I made the toolbar changes and updated the tests and demos with the new markup for toolbars. pretty sure another review is in order.	cgack	2015-08-28 01:31:51
8114	2015-08-19 14:49:34	@cgack looks like you have a merge conflict which is preventing travis from running	arschmitz	2015-08-28 01:31:51
8114	2015-08-19 14:51:50	@arschmitz yeah i saw that yesterday, does that mean i just need to rebase again	cgack	2015-08-28 01:31:51
8114	2015-08-19 15:02:21	rebase or cherry pick your choice	arschmitz	2015-08-28 01:31:51
8114	2015-08-20 17:45:59	alright @arschmitz I fixed the merge conflicts and the tests are green... ready for review again.. for real this time.	cgack	2015-08-28 01:31:51
8114	2015-08-20 19:15:16	@arschmitz I added initSelector backcompat for toolbar per the irc conversation in the meeting	cgack	2015-08-28 01:31:51
8114	2015-08-27 18:11:27	:+1:	arschmitz	2015-08-28 01:31:51
8114	2015-08-28 01:31:51	closing because 7d9fd048eac18be28e07cc47a1cd59c2b628a383 landed on 1.5-dev	cgack	2015-08-28 01:31:51
8114	2015-09-02 14:50:28	Something went wrong with solving conflicts while merging this. See https://github.com/jquery/jquery-mobile/tree/1.5-dev/demos/toolbar-fixed-persistent-optimized. The files in that folder are duplicated. @cgack can you look into this? cc @arschmitz	jaspermdegroot	2015-08-28 01:31:51
8114	2015-09-02 14:55:24	interesting. Looks like it came from here: https://github.com/jquery/jquery-mobile/commit/dc64bf7b3eaa8d7392f8f093da4071f29c937ac4#diff-0fc472b8da9c031f19e0d85b2ef1b5e6 unless I'm mistaken	cgack	2015-08-28 01:31:51
8114	2015-09-02 15:11:09	@cgack yeah, I think you're right @arschmitz can you look into this?	jaspermdegroot	2015-08-28 01:31:51
8114	2015-09-02 15:13:36	I'm out of the country until next week so if someone else has time to look at this that would be great Sent from my iPhone > On Sep 2, 2015, at 11:11 AM, Jasper de Groot notifications@github.com wrote: > > @cgack yeah, I think you're right > > @arschmitz can you look into this? > > — > Reply to this email directly or view it on GitHub.	arschmitz	2015-08-28 01:31:51
8114	2015-09-23 13:58:16	@arschmitz @cgack I will take care of this in the 1.5-demos-issues branch.	jaspermdegroot	2015-08-28 01:31:51
8113	2015-04-16 15:26:49		arschmitz	2015-04-17 15:55:08
8112	2015-04-16 15:26:31		arschmitz	2015-04-17 15:55:08
8111	2015-04-16 15:26:16		arschmitz	2015-04-17 15:55:08
8110	2015-04-16 15:26:00		arschmitz	2015-04-17 15:55:08
8109	2015-04-16 15:25:41		arschmitz	2015-04-17 15:55:08
8108	2015-04-16 15:25:15		arschmitz	2015-04-17 15:55:08
8107	2015-04-16 15:24:59		arschmitz	2015-04-17 15:55:08
8106	2015-04-16 15:24:39		arschmitz	2015-04-17 15:55:08
8105	2015-04-16 15:23:42		arschmitz	2015-04-17 15:55:08
8104	2015-04-16 15:22:53		arschmitz	2015-04-17 15:55:08
8103	2015-04-16 15:22:17		arschmitz	2015-04-17 15:55:08
8102	2015-04-16 15:21:25		arschmitz	2015-04-17 15:55:07
8101	2015-04-16 15:20:01		arschmitz	2015-04-17 15:55:07
8100	2015-04-16 15:19:17		arschmitz	2015-04-17 15:55:07
8099	2015-04-16 15:18:48		arschmitz	2015-04-17 15:55:07
8098	2015-04-16 15:17:59		arschmitz	2015-04-17 15:55:07
8097	2015-04-16 15:16:48		arschmitz	2015-04-17 15:55:07
8096	2015-04-16 15:16:08		arschmitz	2015-04-17 15:55:07
8095	2015-04-16 15:15:32		arschmitz	2015-04-17 15:55:07
8094	2015-04-16 15:14:47		arschmitz	2015-04-17 15:55:07
8093	2015-04-16 15:14:21		arschmitz	2015-04-17 15:55:07
8092	2015-04-16 15:13:48		arschmitz	2015-04-17 15:55:07
8091	2015-04-16 14:51:48		arschmitz	2015-04-17 15:51:07
8090	2015-04-16 14:50:31		arschmitz	2015-04-17 15:49:41
8089	2015-04-16 14:49:39		arschmitz	2015-04-17 15:48:44
8088	2015-04-16 14:49:11		arschmitz	2015-04-17 15:55:07
8087	2015-04-16 14:48:10		arschmitz	2015-04-17 15:48:11
8086	2015-04-16 14:47:24		arschmitz	2015-04-17 15:46:51
8085	2015-04-16 14:46:32		arschmitz	2015-04-17 15:45:27
8084	2015-04-16 14:45:55		arschmitz	2015-04-17 15:52:54
8083	2015-04-16 14:44:51		arschmitz	2015-04-17 15:43:39
8082	2015-04-16 14:44:07		arschmitz	2015-04-17 15:39:55
8081	2015-04-16 14:42:39		arschmitz	2015-04-17 15:37:29
8080	2015-04-16 14:41:53		arschmitz	2015-04-17 15:35:26
8079	2015-04-16 14:04:32	This adds an esformatter task and then uses it to format the build files This will serve as a base for more prs for formatting individual components	arschmitz	2015-04-17 15:32:36
8078	2015-04-15 12:53:37	When I try to exclude the form element from tab flow, the tabindex attribute is ignored. See the example bellow. http://codepen.io/Andree643/pen/raXdEb	Andree643	2015-07-08 04:36:14
8078	2015-04-15 17:28:39	@Andree643 Can you please reproduce this problem with our latest code? http://jsbin.com/huvoraba/1/edit provides a great starting point.	gabrielschulhof	2015-07-08 04:36:14
8078	2015-04-16 06:54:54	Here is the problem on jsBin http://jsbin.com/mirupigade/2/	Andree643	2015-07-08 04:36:14
8078	2015-04-16 12:11:20	The problem is we are not copying the tab index from the native select. To the new select.	arschmitz	2015-07-08 04:36:14
8078	2015-04-16 12:45:58	I can see that. Isn't this possible to implement this feature? In my opinion this is quite useful since you can use forward/backward tabbing among the fields in eg. Apple devices.	Andree643	2015-07-08 04:36:14
8078	2015-04-16 12:47:51	@Andree643 yes it is and yes it should be there, but we have to identify and confirm the cause of an issue before we can fix it.	arschmitz	2015-07-08 04:36:14
8078	2015-04-16 12:56:17	@arschmitz So this feature should be already present, but there is a bug if I understand it correctly.	Andree643	2015-07-08 04:36:14
8077	2015-04-15 10:00:50	The slider widget is missing "destroy" method.	Palestinian	2015-04-15 11:46:00
8076	2015-04-15 09:30:37	The widget is missing a "destroy" method.	Palestinian	2015-04-15 09:46:53
8075	2015-04-14 18:58:48	Fixes gh-7699	gabrielschulhof	2015-08-06 18:36:12
8075	2015-04-30 12:09:45	Most of the same issues here as in the page widget classes PR	arschmitz	2015-08-06 18:36:12
8075	2015-06-11 13:00:48	@gabrielschulhof rebasing with master blew this up can you fix it and ill review again?	arschmitz	2015-08-06 18:36:12
8075	2015-07-23 15:54:47	@gabrielschulhof i don't see any separate backcompat tests	arschmitz	2015-08-06 18:36:12
8075	2015-07-23 16:37:46	@arschmitz, you're right - I left them out.	gabrielschulhof	2015-08-06 18:36:12
8075	2015-08-05 13:38:25	:+1:	arschmitz	2015-08-06 18:36:12
8074	2015-04-14 16:56:15	Fixes #8071	kapilgarg1996	2015-06-27 09:30:42
8074	2015-04-30 12:16:35	Can you add a test for this please	arschmitz	2015-06-27 09:30:42
8074	2015-04-30 21:18:56	Okay :+1:	kapilgarg1996	2015-06-27 09:30:42
8074	2015-05-02 10:53:59	@arschmitz tests added.	kapilgarg1996	2015-06-27 09:30:42
8074	2015-05-28 19:05:39	@kapilgarg1996 this should not use `throws` it should just test the destroy method using `domEqual` if it throws an error the test will fail	arschmitz	2015-06-27 09:30:42
8073	2015-04-14 16:40:59	Fixes gh-7954	kakul	2015-05-07 17:34:46
8073	2015-04-14 16:43:29	@jaspermdegroot want to take a look at this?	arschmitz	2015-05-07 17:34:46
8073	2015-04-14 17:03:57	@arschmitz - Sure, will do.	jaspermdegroot	2015-05-07 17:34:46
8073	2015-04-16 18:34:11	@kakul Thanks for the PR. The idea was to give the last row a bit darker border bottom. Instead of removing those styles for the last row we could wrap them in a media query to make them only apply on wider screens, but I think it looks good enough without them so I am fine with removing it. On small screens the last table row looks still a bit different than the others. This can be fixed by remo…	jaspermdegroot	2015-05-07 17:34:46
8073	2015-04-17 14:13:32	Hello @jaspermdegroot Thanks for your review. I have made the change as you proposed.	kakul	2015-05-07 17:34:46
8073	2015-04-17 16:50:07	@kakul - Thanks! @arschmitz - This can be merged in master.	jaspermdegroot	2015-05-07 17:34:46
8073	2015-04-30 02:48:36	@jaspermdegroot thank you @kakul will merge this shortly	arschmitz	2015-05-07 17:34:46
8072	2015-04-14 15:37:22	Fixes gh-8065	kakul	2015-05-28 12:15:37
8072	2015-04-20 17:03:36	@arschmitz I've made the changes.	kakul	2015-05-28 12:15:37
8071	2015-04-14 15:18:56	Calling method destroy (https://api.jquerymobile.com/flipswitch/#method-destroy) on a flipswitch control throws an exception: Object doesn't support property or method 'removeClass' http://code.jquery.com/mobile/1.4.5/jquery.mobile-1.4.5.js line 9408: this.removeClass( "ui-flipswitch-input" );	ramihaly	2016-05-08 05:57:28
8071	2015-04-14 16:41:34	Thank you for reporting this it is indeed a bug that line should be `this.element.removeClass( ... );`	arschmitz	2016-05-08 05:57:28
8070	2015-04-14 14:14:47	Fixes #8065	kakul	2015-04-14 14:15:17
8069	2015-04-13 18:52:14	I am having issues with the 'rows' option in my textarea input field. No matter what value I put, when the text box is created it always defaults to two rows. Either I'm totally missing something, this option is not supported (which would shock me as it is valuable to pre-set the number of rows, or there is an alternative that I'm not able to find. Here's my code: `<textarea name="rs-message" id=…	rhysryan	2015-04-13 19:17:46
8069	2015-04-13 19:17:46	@rhysryan textareas autosize to the content by default. If you don't wish to have this behavior set the `autogrow` option to `false` or don't include the autogrow extension. See http://api.jquerymobile.com/textinput/#option-autogrow. Im going to close this as not a bug.	arschmitz	2015-04-13 19:17:46
8068	2015-04-13 11:07:30	Fixes gh-7686	gabrielschulhof	2015-07-29 09:37:56
8068	2015-05-28 19:01:50	@gabrielschulhof this is blocked by #8141 which is assigned to you and once that lands this will need modification based on it. Thats why I assigned it to you.	arschmitz	2015-07-29 09:37:56
8068	2015-06-11 13:03:17	@gabrielschulhof i blew this up when rebasing 1.5-dev with master can you fix it?	arschmitz	2015-07-29 09:37:56
8068	2015-06-15 21:15:05	@gabrielschulhof is this ready for review i see you added commits?	arschmitz	2015-07-29 09:37:56
8068	2015-06-15 21:23:05	Sorry! Yes, it's ready for review.	gabrielschulhof	2015-07-29 09:37:56
8068	2015-06-16 01:20:19	I don't see any of the tests for deprecated options moved into backcompat. Also everywhere you use classes assertions your accessing and passing the DOM node don't do this classes assertions accept jQuery objects.	arschmitz	2015-07-29 09:37:56
8068	2015-06-16 01:23:34	Also just noticed that you did not add anything to jscs	arschmitz	2015-07-29 09:37:56
8068	2015-06-21 20:33:46	I think I can remove all theme-related code from the arrow, because the arrow elements are inside the popup _payload_, not the popup container, and the popup payload is explicitly themed. Thus, the arrow can just always receive `ui-body-inherit`, and it does not need to react to on-the-fly theme changes at all. Using CSS to transmit the swatch from the payload to the arrow will greatly simplify t…	gabrielschulhof	2015-07-29 09:37:56
8068	2015-07-03 07:42:57	@arschmitz re backcompat tests: I should only be testing the arrow backcompat, because otherwise I'm simply using the widget backcompat module, which should have tests of its own, right?	gabrielschulhof	2015-07-29 09:37:56
8068	2015-07-09 16:23:02	A few small things but looking good	arschmitz	2015-07-29 09:37:56
8068	2015-07-09 16:25:46	This is missing backcompat tests	arschmitz	2015-07-29 09:37:56
8068	2015-07-13 17:49:45	@arschmitz Unfortunately, I can't always use `this._on()`, because the event names are themselves option values, and the default values have namespaces. `_on()` adds its own namespace. In fact, the [regex](https://github.com/jquery/jquery-ui/blob/master/ui/widget.js#L534) that matches the event name won't match a namespaced event name. So, all I can do is put `.on()` in place of `.delegate()`.	gabrielschulhof	2015-07-29 09:37:56
8068	2015-07-14 01:20:29	@arschmitz backcompat tests for popup are here (https://github.com/jquery/jquery-mobile/pull/8068/files#diff-92ebc3fe4d63d804ff946216970f1346R1).	gabrielschulhof	2015-07-29 09:37:56
8068	2015-07-14 14:43:18	@gabrielschulhof those are still in the core file backcompat tests should be in their own file and own html page and there should be a normal one which disables backcompat. See how slider is done https://github.com/jquery/jquery-mobile/tree/1.5-dev/tests/unit/slider	arschmitz	2015-07-29 09:37:56
8068	2015-07-14 15:47:19	@arschmitz my link points to a file [tests/integration/popup/backcompat-tests.html](https://github.com/gabrielschulhof/jquery-mobile/blob/7686-popup-classes-option/tests/integration/popup/backcompat-tests.html). It's a separate file.	gabrielschulhof	2015-07-29 09:37:56
8068	2015-07-14 16:01:32	weird when i followed it it pointed to regular core stuff and i even did a search for "backcompat" on the page and didn't find that file :-/ my bad!	arschmitz	2015-07-29 09:37:56
8068	2015-07-14 17:01:16	:+1: just going to do device testing along with page	arschmitz	2015-07-29 09:37:56
8068	2015-07-14 21:38:36	Awesome!	gabrielschulhof	2015-07-29 09:37:56
8068	2015-07-22 12:37:57	- [x] `demos/popup` tooltip does not work on desktop but works ~50% on iphone - [x] `demos/popup` light box popups broken - [x] most of the pages in the different popup demos that have buttons with icons need to be updated - [x] `/demos/popup-outside-multipage` does not work - [ ] `demos/popup-iframe/` the first time the video player is opened it opens shows video and closes. Once the video is ch…	arschmitz	2015-07-29 09:37:56
8068	2015-07-22 16:11:48	> `demos/popup` tooltip does not work on desktop but works ~50% on iphone That's because the icon was not inside the anchor, but next to it. On the iphone you might get lucky and hit the adjacent anchor, but on the desktop, the mouse pointer almost certainly hits the icon and not the adjacent invisible anchor.	gabrielschulhof	2015-07-29 09:37:56
8068	2015-07-22 16:12:54	ah yup thats it exactly	arschmitz	2015-07-29 09:37:56
8068	2015-07-22 16:43:52	> `/demos/popup-outside-multipage` does not work That's because `$.fn.enhanceWithin()` doesn't return `this`, but `this.children()`. #8175 [fixes](https://github.com/jquery/jquery-mobile/pull/8175/files#diff-3575c431ae9c3ed391a403fb4d574283R36) this.	gabrielschulhof	2015-07-29 09:37:56
8068	2015-07-22 17:00:40	> "Note that large arrows may not be displayed at all. This is because their sides would "stick out" of the popup." this is not true as far back as the demo exists which is 1.4.0 That _is_ true, just not in the preview, because the preview is CSS-only. In a real popup, the placement code eliminates from consideration arrow orientations that would cause the base of the triangle to stick out of the…	gabrielschulhof	2015-07-29 09:37:56
8068	2015-07-22 17:33:49	Ah ok thats fine then just some copy update will be good	arschmitz	2015-07-29 09:37:56
8068	2015-07-22 17:35:21	@gabrielschulhof with the popup video example iv seen this a lot before im trying to remember the cause i think this might not be a regression. I think it has to do with navigation going on within the iframe	arschmitz	2015-07-29 09:37:56
8068	2015-07-23 00:25:28	> windows phone 8.1 closing a popup brings you to top of page then back to where you were with a refresh its kinda odd. I think we need to feature-detect Windows Phone 8.1, because it suffers from the same bug as earlier versions, and $.mobile.browser.oldIE evaluates to false there.	gabrielschulhof	2015-07-29 09:37:56
8068	2015-07-23 02:49:44	@gabrielschulhof that should be easy I think we can just look for pointer events support	arschmitz	2015-07-29 09:37:56
8068	2015-07-25 22:34:01	@arschmitz I know you said I could land this after the last batch of changes, but I've actually made some [significant](https://github.com/jquery/jquery-mobile/commit/81d36cd9d1afcb46fe6afe3be47f6625d077c525) [changes](https://github.com/jquery/jquery-mobile/commit/ffc27de1deba2a79b4aecb03aa7399a14dfb6d28), so please have another look at this before I land it.	gabrielschulhof	2015-07-29 09:37:56
8068	2015-07-25 22:56:46	The popups no longer close like they did before, but on iOS 6.1, when you open the video popup while there's still navigation going on it jumps to the top, and you need to scroll back down to it.	gabrielschulhof	2015-07-29 09:37:56
8068	2015-07-26 21:11:44	:+1: this looks good and i dont see the closing any more. :+1:	arschmitz	2015-07-29 09:37:56
8068	2015-07-29 09:56:34	I don't know !who can teach me!	XZZsr	2015-07-29 09:37:56
8067	2015-04-12 21:31:16	Fixes gh-8066	gabrielschulhof	2016-08-22 22:48:40
8067	2015-04-12 22:33:59	Please see my comments in #8066	arschmitz	2016-08-22 22:48:40
8067	2015-04-30 13:08:38	based on #8066 the only thing to do here is to fix the version setting	arschmitz	2016-08-22 22:48:40
8067	2015-05-28 11:18:25	@gabrielschulhof whats going on with this PR? Last i see it should be a one line fix, but then you added the ui download builder to `package.json`?	arschmitz	2016-08-22 22:48:40
8067	2015-07-30 04:25:16	@gabrielschulhof BUMP!	arschmitz	2016-08-22 22:48:40
8067	2015-08-05 13:40:20	@gabrielschulhof Bump whats the status on this?	arschmitz	2016-08-22 22:48:40
8066	2015-04-12 20:58:07	1. [Gruntfile.js](https://github.com/jquery/jquery-mobile/blob/1.5-dev/Gruntfile.js#L22) should be grabbing the version from `<%= pkg.version %>` instead 2. [onBuildWrite()](https://github.com/jquery/jquery-mobile/blob/1.5-dev/build/tasks/options/requirejs.js#L41) needs to look for `@VERSION`, not `__version__` 3. [onBuildWrite()](https://github.com/jquery/jquery-mobile/blob/1.5-dev/build/tasks/o…	gabrielschulhof
8066	2015-04-12 22:27:44	#2 and #3 are not needed. The @version replacement is part of the release build along with striping the wrapper when we switch to ui download builder. The files we build here are just for development / testing. We wont be using these files for the cdn. The cdn will use download builder to generate its files. See the first 2 functions in https://github.com/jquery/jquery-ui/blob/master/build/releas…	arschmitz
8066	2015-04-13 07:00:35	OK. It looks like the download builder will also be able to provide an implementation of `--modules` by replacing `":all:"` with the list of modules requested at the command line, unless I've misread https://github.com/jquery/jquery-ui/blob/master/build/release.js#L41. So, we can even get rid of `onBuildWrite()`. Come to think of it, shall we make this into an issue about adopting the UI download…	gabrielschulhof
8066	2015-04-13 13:42:26	Yes that sounds good.	arschmitz
8066	2016-05-08 05:58:36	@gabrielschulhof Any plans to pick this up again, it would require a lot of changes in the branch.	apsdehal
8065	2015-04-11 08:19:44	In the default demo there are a few items, but as you keep adding new items on the list using the 'show more' item at the bottom you find out that the list does not slide down to show unseen list items. It is limited to displaying only the top ones visible on screen. This is verified on iPad, latest and latest OS, just updated. Probably iPhone will show the same unexpected behavior. Tested with p…	gmalagutti	2015-05-28 12:15:37
8065	2015-04-11 09:13:00	@gmalagutti Its available in newer versions too..Try that one and see if the issue persists http://demos.jquerymobile.com/1.4.5/map-list-toggle/	kapilgarg1996	2015-05-28 12:15:37
8065	2015-04-11 09:43:40	I confirm that the bug is verified also at http://demos.jquerymobile.com/1.4.5/map-list-toggle/	gmalagutti	2015-05-28 12:15:37
8065	2015-04-11 15:52:17	Issue reproduced in Mozilla Firefox responsive view: ![Scrollbars](https://lh5.googleusercontent.com/-EtgN0p4eTEg/VSk2H6JnqHI/AAAAAAAAA1s/qlq3hE9kC6M/w1043-h515-no/issue.png) Possible reason: Conflicting behavior of overlapping scroll bars Steps to reproduce: 1. Add more items using 'show more'. This creates another scroll bar for div map-page that is hidden behind the body scroll bar. 2. Reduce …	kakul	2015-05-28 12:15:37
8064	2015-04-10 18:49:28	Load the listview demo page - http://demos.jquerymobile.com/1.4.5/listview/ - in the default browser on an android device or safari or chrome on an iPhone / iPod. Scroll down to "Linked" item, then continue scrolling but put your finger on one of the list items to scroll. The item gets the btn-down class while you scroll and the btn-visited class after. Run Chrome on the android device and do the…	ceblanda	2016-06-15 18:16:11
8064	2016-06-15 18:16:11	Not able to reproduce on Safari 9 on iOS.	apsdehal	2016-06-15 18:16:11
8063	2015-04-08 19:26:11	https://github.com/jquery/jquery-mobile/blob/1.5-dev/build/tasks/options/qunit.js#L7 Let's raise this to, say, 45 seconds to avoid load-related timeouts on travis.	gabrielschulhof	2015-07-08 04:31:26
8063	2015-04-08 19:53:14	:+1:	arschmitz	2015-07-08 04:31:26
8062	2015-04-08 17:47:23	Fixes gh-7973	gabrielschulhof	2015-04-09 18:10:50
8062	2015-04-08 19:22:27	See also https://github.com/jquery/api.jquerymobile.com/issues/367 for reasons why some docs/demos metadata comments are missing.	gabrielschulhof	2015-04-09 18:10:50
8062	2015-04-08 19:22:59	Please add missing docs/demos to https://github.com/jquery/api.jquerymobile.com/issues/367!	gabrielschulhof	2015-04-09 18:10:50
8062	2015-04-09 16:09:42	:+1:	arschmitz	2015-04-09 18:10:50
8062	2015-04-09 18:10:50	Pushed this to 1.5-dev.	gabrielschulhof	2015-04-09 18:10:50
8061	2015-04-08 09:27:49	Probably related to #5814. I'm using popups to display menus, dialogs, ... This works fine in all browsers at first, but in IE it soon stops working. The one error I could find is an exception in _safelyblur, because `currentElement` (called with `this.document[ 0 ].activeElement`) is null: <S_CODE_TOKEN> triggered by a call with `$element.popup('open')`. This all happens in a big application, do…	ray007	2015-04-08 10:04:23
8061	2015-04-08 10:04:06	https://github.com/jquery/jquery-mobile/pull/7927 addresses this problem.	gabrielschulhof	2015-04-08 10:04:23
8061	2015-04-08 14:28:09	@gabrielschulhof Thank you very much. Since the target milestone is `1.5.0` I assume there's no plan for a `1.4.6` with this fix in it?	ray007	2015-04-08 10:04:23
8060	2015-04-07 15:02:34	http://jsfiddle.net/jWaEv/13/ When you run this fiddle Click on the square box on the right side of the locations (A Panel is getting displayed and its working fine) The issue is that . When you click on the Delivery and click on the square box on the right side of the locations (The Panel gets displayed but its not working properly (not getting closed and not aligned properly)) Could you please …	ravikiranv	2015-04-07 18:09:13
8060	2015-04-07 16:22:50	Firstly, your provided fiddle is totally broken. Secondly, why are you attempting to hide panel wrapper ? Thirdly, i created a fiddle to take care of what you want and its working perfectly. Check it out https://jsfiddle.net/kapilgarg1996/3q4aezvg/embedded/result/ If you still have some issue then please provide a test page according to the jquery-mobile jsbin template. http://jsbin.com/huvoraba/…	kapilgarg1996	2015-04-07 18:09:13
8060	2015-04-07 18:09:13	@ravikiranv ... and please either reopen this issue or file a new one.	gabrielschulhof	2015-04-07 18:09:13
8059	2015-04-07 13:53:41	Fixes gh-7730	gabrielschulhof	2015-05-07 21:49:55
8059	2015-04-09 17:01:29	This needs a rebase	arschmitz	2015-05-07 21:49:55
8059	2015-04-09 17:54:32	I'll put it on top of the new boilerplate and @jaspermdegroot's CSS.	gabrielschulhof	2015-05-07 21:49:55
8059	2015-04-30 13:14:13	We had talked about adding the files your touching here to jscs good can you do this and fix any issues it finds please.	arschmitz	2015-05-07 21:49:55
8059	2015-05-07 21:18:29	everything looks good except you forgot to add `tests/unit/textinput` to `jscs:good` you have 9 errors once that is added. after that feel free to rebase and go ahead and land this :+1:	arschmitz	2015-05-07 21:49:55
8059	2015-05-07 21:49:38	Landed on 1.5-dev.	gabrielschulhof	2015-05-07 21:49:55
8059	2015-05-07 21:49:51	... as dd4467ffd11c8f2b4b3109fa9d5072647bc90c0a	gabrielschulhof	2015-05-07 21:49:55
8058	2015-04-07 05:41:45	This breaks the grunt config down into individual modules making it easier to read and work on It also removes most of the previous grunt task alias and replaces with a few basic ones and one magic ci one that changes based on environment variables to allow us to only do a full build and test demos once in its own build. With the addition of caching this greatly improves test speed on travis. Oth…	arschmitz	2015-04-09 17:02:07
8058	2015-04-07 13:35:05	@arschmitz you dropped support for --modules, right? At least, I'm not seeing build/tasks/modules.js ... or is that because 1.5-dev is not up-to-speed wrt. master?	gabrielschulhof	2015-04-09 17:02:07
8058	2015-04-07 13:49:19	apparently i did drop modules but not intentionally just got lost in the shuffle ill fix it.	arschmitz	2015-04-09 17:02:07
8058	2015-04-09 17:02:07	this landed in 1.5-dev	arschmitz	2015-04-09 17:02:07
8057	2015-04-05 03:31:04	Hello, I recently encounter that deleting element from JQuery list "http://localhost/proj_x/js/jqm/demos/swipe-list/#demo-page" with jquery UI easing effect For example "slideUp" as shown below can up lift footer for a while UI effect completes. function confirmAndDelete_coupon( coupon_id ,listitem, transition ) { //alert("confirm and delete"+ listitem + " : " + transition); // Highlight the list…	05bca054	2016-06-15 18:33:22
8057	2015-04-05 05:23:55	I couldn't reproduce the issue.. see this jsbin demo http://jsbin.com/gomijogaca/1 check if it is what you want.. Click the 'X' button to open the popup and the listitem will slide up and footer won't lift up..There is no issue at all..	kapilgarg1996	2016-06-15 18:33:22
8056	2015-04-02 12:16:52	http://jsbin.com/jobaho/4.html#/wubowa/4.html&ui-state=dialog Should result in the start page (wubowa) being shown. It's shown, but then it transitions to the redirect page (jobaho).	gabrielschulhof	2015-04-07 12:51:07
8056	2015-04-02 12:37:36	I cannot confirm this on OSX Yosemite with Chrome, Safari, or Firefox? what are you seeing this on? OSX is pretty broad i doubt this is a general OSX issue across all browsers? What version of OSX?	arschmitz	2015-04-07 12:51:07
8056	2015-04-02 12:51:38	Sorry! Safari.	gabrielschulhof	2015-04-07 12:51:07
8056	2015-04-02 12:53:12	@gabrielschulhof What OSX? As i said i cannot confirm on OSX Yosemite Safari 8	arschmitz	2015-04-07 12:51:07
8056	2015-04-02 12:54:06	OK, weird. I was using Browserstack.	gabrielschulhof	2015-04-07 12:51:07
8056	2015-04-02 12:55:06	OK, I accidentally changed the jsbin link to point to my local copy which already has the fix. I'll update the test page.	gabrielschulhof	2015-04-07 12:51:07
8056	2015-04-02 12:55:23	@gabrielschulhof Well browserstack has 5 versions of OSX which one?	arschmitz	2015-04-07 12:51:07
8056	2015-04-02 12:57:02	Yosemite.	gabrielschulhof	2015-04-07 12:51:07
8056	2015-04-02 12:58:12	http://jsbin.com/jobaho/4.html#http://jsbin.com/wubowa/4.html&ui-state=dialog	gabrielschulhof	2015-04-07 12:51:07
8056	2015-04-02 12:58:59	The above link should reproduce the problem on Safari 8 running on OSX Yosemite. It should reproduce with or without Browserstack, though I cannot test without Browserstack.	gabrielschulhof	2015-04-07 12:51:07
8056	2015-04-02 12:59:52	Dang! The link is still wrong!	gabrielschulhof	2015-04-07 12:51:07
8056	2015-04-02 13:00:01	@gabrielschulhof the original test page does not point to a local copy it points to git and works fine in OSX Safari 8 Yosemeti and browser stack the updated # 4 jsbin is exactly the same and still works fine both places	arschmitz	2015-04-07 12:51:07
8056	2015-04-02 13:00:45	OK, then I must be dreaming. I'll make a video.	gabrielschulhof	2015-04-07 12:51:07
8056	2015-04-02 13:12:29	https://www.youtube.com/watch?v=B_-VLTu4pjQ	gabrielschulhof	2015-04-07 12:51:07
8056	2015-04-02 13:16:19	@gabrielschulhof there is indeed a transition flash there but the URL at the end if you check it is http://jsbin.com/wubowa/4.html&ui-state=dialog which is what it should be.	arschmitz	2015-04-07 12:51:07
8056	2015-04-02 13:16:40	Right, but the page isn't. It's the redirect page, not the start page.	gabrielschulhof	2015-04-07 12:51:07
8056	2015-04-02 13:18:42	You never show that in anyway way in your test page or video since the start and destination page are identical. and you never show the inspector to show this either. However the whole thing is cause because your url is invalid http://jsbin.com/jobaho/4.html#http://jsbin.com/wubowa/4.html&ui-state=dialog should be http://jsbin.com/jobaho/4.html#http://jsbin.com/wubowa/4.html?ui-state=dialog You c…	arschmitz	2015-04-07 12:51:07
8056	2015-04-02 14:29:40	I've fixed the URL in the original post, and I've reproduced the issue with that URL on an actual, physical iOS 6.1.2 iPod Touch. It's not reproducible 100% of the time, because I suspect there's a race condition between our initial redirect when encountering an initial URL that requires an Ajax page load, and the arrival of the spurious popstate that Webkit produces. The fix for this issue, whic…	gabrielschulhof	2015-04-07 12:51:07
8056	2015-04-02 14:33:38	The root cause seems to be that, while we identify the spurious popstate in navigator, we do not prevent default on it, because the location.href at that time is not the same as the location.href we record duing the loading of navigator. We then do a squash() from init, causing the location.href to change. So, when the spurious popstate arrives, the location is no longer of the form path1/path2, …	gabrielschulhof	2015-04-07 12:51:07
8056	2015-04-02 14:34:36	I'd sure like to see someone else reproduce this issue though ...	gabrielschulhof	2015-04-07 12:51:07
8056	2015-04-02 14:35:48	Just to recap: Steps to reproduce: 1. Visit http://jsbin.com/jobaho/4.html#/wubowa/4.html&ui-state=dialog from some version of Safari. The more versions/OSs we try the better. 2. Read the title in the header If you see "Redirect", the bug is present. If you see "Start Page", the behaviour is correct.	gabrielschulhof	2015-04-07 12:51:07
8056	2015-04-02 14:49:40	Safari 7/Mavericks on Browserstack also reproduces the issue.	gabrielschulhof	2015-04-07 12:51:07
8056	2015-04-02 17:14:08	I tested on OS X Yosemite 10.10.2 / Safari 8.0.4 and don't see the issue (title is "Start Page").	jaspermdegroot	2015-04-07 12:51:07
8056	2015-04-02 19:14:47	@jaspermdegroot Can you try iOS?	gabrielschulhof	2015-04-07 12:51:07
8056	2015-04-02 19:15:09	@jaspermdegroot Also, can you try loading the URL multiple times?	gabrielschulhof	2015-04-07 12:51:07
8056	2015-04-02 19:41:26	well after 40+ reloads i managed to break it some how this is seeming pretty obscure. i feel like if you reload any page with enough JS going on enough times in a tight loop something will hiccup once in a while lol	arschmitz	2015-04-07 12:51:07
8056	2015-04-02 19:54:58	Well, it's pretty reliable on iOS 6.1.2 on my iPod. Have you tried multiple iDevices? Also, a straight-up reload is not enough, because it does the replace state. You actually need to paste in the URL and hit Enter repeatedly.	gabrielschulhof	2015-04-07 12:51:07
8056	2015-04-02 19:59:23	only iphone 6 ios 8 but yes i was repasting the url each time	arschmitz	2015-04-07 12:51:07
8056	2015-04-03 09:48:34	The first time I tested I just clicked on the link. When I copy and paste the url and hit enter I can easily reproduce. Every time I briefly get to see the "Start Page" and then the "Redirect" page. This is still on MBP OS X Yosemite 10.10.2 / Safari 8.0.4. On Chrome on the same machine I always get the "Start Page". Haven't tested on iPhone and iPad yet.	jaspermdegroot	2015-04-07 12:51:07
8055	2015-04-02 11:09:46	Fixes gh-8054	gabrielschulhof	2015-04-02 18:51:51
8055	2015-04-02 16:58:38	unrelated this has universal failure here tons of timeouts however for this :+1:	arschmitz	2015-04-02 18:51:51
8054	2015-04-02 10:15:53	I had used select menu(http://demos.jquerymobile.com/1.4.5/selectmenu-custom-filter/) When I click close button (long list) the menu can't close. Please help me!	vietnnit	2015-04-02 18:51:51
8054	2015-04-02 10:49:48	@vietnnit Please provide a test page illustrating the problem! You can start with http://jsbin.com/huvoraba/1	gabrielschulhof	2015-04-02 18:51:51
8054	2015-04-02 10:50:25	OK. NM. Reproduced with the demo.	gabrielschulhof	2015-04-02 18:51:51
8054	2015-04-02 11:15:08	@vietnnit here's what you need to change in the sample code to make it work: <S_CODE_TOKEN> JS // After the dialog is closed, the form containing the filter input is returned to the popup. .on( "pagecontainerhide", function( event, data ) { var listview, form; // We only handle the disappearance of a dialog generated by a filterable selectmenu if ( !pageIsSelectmenuDialog( data.toPage ) ) { retur…	gabrielschulhof	2015-04-02 18:51:51
8054	2015-04-07 02:27:05	gabrielschulhof Thanks! :)	vietnnit	2015-04-02 18:51:51
8053	2015-03-31 08:33:46	It would be nice if "popup" have an event triggered after doing positioning. Right now I have to do `setTimeout` in [beforeposition event](http://api.jquerymobile.com/popup/#event-beforeposition) do do some calculation after the dialog has changed position.	jodator	2015-03-31 09:42:48
8053	2015-03-31 09:42:48	@jodator you can solve this with an extension: <S_CODE_TOKEN> Also, if you need to perform this calculation for every popup in your application, you can just perform it right after `this._super()` and forego triggering `afterposition` altogether. If this still does not address your concerns, please feel free to reopen the issue.	gabrielschulhof	2015-03-31 09:42:48
8053	2015-03-31 09:55:19	Thanks for that @gabrielschulhof. This probably will solve this, but I've added this request in case some else would want such event. Also I don't like to mess with external lib's "_private" methods in case something changes.	jodator	2015-03-31 09:42:48
8053	2015-04-07 13:03:40	@jodator OK, that's fair. I'll add this to our list of feature requests.	gabrielschulhof	2015-03-31 09:42:48
8053	2015-04-07 13:06:34	OK, so it's already added :)	gabrielschulhof	2015-03-31 09:42:48
8052	2015-03-31 02:43:03	I'm using jQuery Mobile 1.4.2 to finish a simple demo, and my code is like this: <S_CODE_TOKEN> But every time I tap the navbar, it'll lose the background and become transparent during the transition.	mnotw	2015-03-31 03:26:55
8052	2015-03-31 03:26:53	@mnotw please see our contributing guidelines https://github.com/jquery/jquery-mobile/blob/master/CONTRIBUTING.md and create a jsbin in the future. This is however a known issue the persistent toolbar feature is deprecated in place of true persistent toolbars. http://demos.jquerymobile.com/1.4.5/toolbar-fixed-persistent/index.html if you don't want to change to external toolbars and wish to conti…	arschmitz	2015-03-31 03:26:55
8051	2015-03-28 17:44:13	Fixes gh-8045 The load order of navigation/navigator vs. events/navigate does not matter, because `$.event.special.navigate` attaches to hashchange/popstate only during `setup()`, so someone must attach a navigate event handler first. This happens during the instantiation of the pagecontainer. That, in turn, is sufficiently late, since navigation/navigator attaches its popstate handler effectivel…	gabrielschulhof	2015-04-07 12:51:07
8051	2015-04-02 17:04:35	:+1:	arschmitz	2015-04-07 12:51:07
8050	2015-03-28 17:34:07	Currently the navigate event attaches to popstate/hashchange when the first call to `setup()` is made, and sets a flag indicating that it has attached. Upon subsequent calls to `setup()` it merely checks the flag to make sure it has already attached. We need to change this to attach a handler upon `setup()` and detach <em>that same handler - <strong>identified exactly by means of its function poi…	gabrielschulhof	2016-06-16 09:58:45
8050	2016-06-16 09:58:45	Closing as fixed on 1.5-dev.	apsdehal	2016-06-16 09:58:45
8049	2015-03-27 15:17:02	Fixes gh-8044	gabrielschulhof	2015-03-27 15:29:16
8049	2015-03-27 15:18:17	Ref jquery/jquery#1996	arschmitz	2015-03-27 15:29:16
8049	2015-03-27 15:26:36	:+1:	arschmitz	2015-03-27 15:29:16
8049	2015-03-27 15:29:16	Closed in d34c86ae14d4ea603357be5e326de1fb8c31dbf9	gabrielschulhof	2015-03-27 15:29:16
8048	2015-03-27 15:13:38		gabrielschulhof	2015-07-02 04:27:50
8048	2015-03-27 15:14:11	The cause is the way the popup constructs the deferreds it uses for timing its animation completion-related code.	gabrielschulhof	2015-07-02 04:27:50
8048	2015-07-02 04:27:50	This was already fixed on 1.5-dev	arschmitz	2015-07-02 04:27:50
8047	2015-03-27 14:59:44	Transition this broke because of changes to jQuery git build Ref https://github.com/jquery/jquery/pull/1996	arschmitz	2015-03-27 15:43:31
8047	2015-03-27 15:04:59	Partially fixes #8044 ...	gabrielschulhof	2015-03-27 15:43:31
8047	2015-03-27 15:12:53	Actually completely fixes #8044, because #8044 is only about transitions.	gabrielschulhof	2015-03-27 15:43:31
8047	2015-03-27 15:24:31	:+1: by me ...	gabrielschulhof	2015-03-27 15:43:31
8046	2015-03-27 10:58:29		jaspermdegroot	2015-04-17 15:54:21
8046	2015-04-17 15:54:21	this was commited to 1.5-dev	arschmitz	2015-04-17 15:54:21
8045	2015-03-26 16:13:14	I have noticed that in my Safari on a MAC, a pop-up window automatically closes when it is opened via JavaScript. All seems to work well in Chrome and Firefox. This is related to issue #5794. Here's my environment: - MAC Yosemite 10.10.2 - Safari 8.0.4 - jQuery 2.1.3 - jQuery Mobile 1.4.5 Here's the JavaScript to open the popup: `$("#refreshPopup").popup( "open" );` Here's the main line of the po…	rhysryan	2015-04-07 12:51:07
8045	2015-03-26 16:15:44	@rhysryan if you're opening the popup from a click handler, you must prevent default on the click event. Can you modify our [template](http://jsbin.com/huvoraba/1) to create a test case illustrating the problem?	gabrielschulhof	2015-04-07 12:51:07
8045	2015-03-26 16:17:38	@gabrielschulhof No, I am not using a click handler. In my pageshow function I am just calling the open method. Thanks. gabrielschulhof wrote: > @rhysryan https://github.com/rhysryan if you're opening the popup > from a click handler, you must prevent default on the click event. Can > you modify our template http://jsbin.com/huvoraba/1 to create a test > case illustrating the problem? > > — > Rep…	rhysryan	2015-04-07 12:51:07
8045	2015-03-26 17:02:27	@rhysryan The issue you referenced provides a demo http://jsbin.com/onuduw/5/edit Are you trying to do the same..?	kapilgarg1996	2015-04-07 12:51:07
8045	2015-03-26 17:26:11	@kapilgarg1996 Yes, basically the same. I even took that exact code of that demo, which worked with 1.3.2, and pointed it to 1.4.5. The result was that the popup no longer worked.	rhysryan	2015-04-07 12:51:07
8045	2015-03-26 18:08:16	Yeah, there's a spurious navigate event which closes the popup. This used to be a problem in Chrome too, but it seems it got fixed. Not so in Safari.	gabrielschulhof	2015-04-07 12:51:07
8045	2015-03-26 18:36:24	@gabrielschulhof I don't think it has been fixed in chrome. http://jsbin.com/rifuha/1/edit	kapilgarg1996	2015-04-07 12:51:07
8045	2015-03-26 18:39:48	@kapilgarg1996 It has been. You must define the mobileinit handler before you refer to jQuery Mobile via a script tag, because mobileinit is fired from one of mobile's outermost IIFEs: http://jsbin.com/vohozu/1/	gabrielschulhof	2015-04-07 12:51:07
8045	2015-05-13 10:03:02	I was calling 'open' method within a function and this function was being called by click event. Applying preventDefault() on that click event fixed the issue for me. (and the issue was only seen in android 4.3 default stock browser, not chrome, not even default stock browsers of any other android version). Thank you @gabrielschulhof	Moinkhaan	2015-04-07 12:51:07
8045	2015-05-29 06:10:35	I also have this problem too. Is there anyway to fix this problem yet? Workaround by comment this line `self._bindContainerClose();` does work in safari but not in iphone.	chaintng	2015-04-07 12:51:07
8045	2015-05-29 12:24:42	@chaintan17 this is already fixed on master thats why its closed.	arschmitz	2015-04-07 12:51:07
8044	2015-03-26 07:23:21	Something must've changed in core, because our transitions tests are failing with core from git.	gabrielschulhof	2015-03-27 15:28:14
8044	2015-03-26 07:39:10	Transitions are going to be enhanced and changed as its a gsoc project. Hence new tests will be written.	kapilgarg1996	2015-03-27 15:28:14
8044	2015-03-27 15:13:10	@kapilgarg1996 this is a failure due to a bad test assumption this has nothing to do with potential future changes to our transitions or GSoC	arschmitz	2015-03-27 15:28:14
8043	2015-03-25 01:49:15	Fixes gh-7687 New PR based off of 1.5-dev	cgack	2015-04-17 13:06:13
8043	2015-03-26 00:32:09	@arschmitz more changes for your review. Thanks!	cgack	2015-04-17 13:06:13
8043	2015-04-17 13:06:13	replacing with 8114	cgack	2015-04-17 13:06:13
8042	2015-03-22 11:50:22	Hello, I realize this is an old issue. My select menu is working like a charm on iOS and on my Samsung Galaxy running Android 4.2.2 On my HTC One with Android 5.0.2 however the native selectmenu won't open unless I hit it a few px on the left or on the right of the select. If I aim at the border it works 98% of the times. I tried stripping out almost all other code and is testing with following <…	sjosen	2016-05-08 06:03:10
8042	2015-03-22 11:52:50	<S_CODE_TOKEN>	sjosen	2016-05-08 06:03:10
8042	2015-04-02 17:23:50	I tested http://jsbin.com/totadu on Android 5.0.1 / Chrome 42 on a Nexus 5 and don't see any issue. @sjosen - Why do you say "I realize this is an old issue"? Are you not using latest version of jQuery Mobile? That JS Bin is using jQuery Mobile latest code, can you reproduce the issue on your device with that test page?	jaspermdegroot	2016-05-08 06:03:10
8042	2015-04-05 18:31:34	Hi, Thanks for commenting. First let me apologize for not providing more details about my problem. Your jsbin works fine in my Android browser. I'm in no way Android expert, but my problem is when wrapping it up to an app with Cordova/Phonegap. Perhaps the Android OS uses a slightly different browser for the webview. I'll try to wrap your example up in a test app and get back to you on that. My r…	sjosen	2016-05-08 06:03:10
8042	2015-04-06 08:24:59	@sjosen Thanks for explaining. I understand the problem that you're describing, but I still can't reproduce. I now tested the same JS Bin test page in Webview instead of the Chrome browser on Android 5.01. Maybe this only happens when used with PhoneGap, but looking at #6992 I see that @ldeluca already tested this with PG but also wasn't able to reproduce. Weird.	jaspermdegroot	2016-05-08 06:03:10
8042	2015-04-07 17:11:25	@jaspermdegroot i also tested the code on cordova/phonegap but couldn't reproduce the issue. And i tested it on android 5.0.1 in emulator. <img src="http://1.bp.blogspot.com/-UQJDCsd6PBU/VSQPdnBOLEI/AAAAAAAAAxI/wWL7UD0cbmk/s1600/select-test.png">	kapilgarg1996	2016-05-08 06:03:10
8042	2015-11-25 17:27:47	I'm not sure if you are facing similar issue but I just wanted to give it a shot. While trying to show select dropdown in a popup. Select dropdown was visible but it was not responsing to click events. The page height was less than what the popup was covering. After adding min-height to body tag, "select" was functional again. Below is some css that I'm using. body{ min-height:300px; } .popup-wra…	v-b-r	2016-05-08 06:03:10
8042	2016-05-08 06:03:10	Closing as not able to reproduce. Kindly provide a strong demo to illustrate the bug. Thanks.	apsdehal	2016-05-08 06:03:10
8041	2015-03-21 00:37:34	This is happening in Safari on iOS with the iPhone4s, iPhone5, iPhone6, and the iPhone6Plus (iOS simulator and actual devices). I can't reproduce on Android or iPad. [Full screen example for mobile viewing](http://jsbin.com/runuxu/3/) **To reproduce on an actual iPhone or in iOS simulator:** 1) Click "Go to step 2" to slide to Page 2 2) Reload the page by tapping the circle arrow button on the ri…	clehnert-psl	2016-06-16 10:00:42
8041	2015-03-30 15:12:34	Is this anything like #7797?	gabrielschulhof	2016-06-16 10:00:42
8041	2015-03-30 16:43:15	Yes, this looks to be the same issue. --- _Charles Lehnert_ UI UX Development Lead ## P\S\L Group America On Mon, Mar 30, 2015 at 11:12 AM, gabrielschulhof notifications@github.com wrote: > Is this anything like #7797 > https://github.com/jquery/jquery-mobile/issues/7797? > > — > Reply to this email directly or view it on GitHub > https://github.com/jquery/jquery-mobile/issues/8041#issuecomment-8…	clehnert-psl	2016-06-16 10:00:42
8041	2016-06-16 10:00:42	Closing as duplicate.	apsdehal	2016-06-16 10:00:42
8040	2015-03-19 16:04:34	Fixes gh-7686	gabrielschulhof	2015-04-13 11:07:46
8039	2015-03-19 13:13:30	The ✕ of the close button is in the top left corner of the lightbox popup. The close button itself is correctly placed.	gabrielschulhof	2016-06-05 18:49:57
8039	2015-03-19 13:42:33	@gabrielschulhof I tried to reproduce the issue using user-agent switcher on chrome and switched ti IE8 but its not showing any error regarding the lightbox popup demo. Does the user-agent switcher not a good way to check the issue..??	kapilgarg1996	2016-06-05 18:49:57
8039	2015-03-19 14:49:21	@kapilgarg1996 the user agent switcher does just that switches user agents to fool browser sniffing it does not emulate the rendering or capabilities of ie8 in any way.	arschmitz	2016-06-05 18:49:57
8039	2016-06-05 18:49:57	I see that this issue has been fixed. Closing. ![bs_win7_ie_8 0](https://cloud.githubusercontent.com/assets/3616806/15807463/884638be-2b7c-11e6-97ac-9373bbab0433.jpg)	apsdehal	2016-06-05 18:49:57
8038	2015-03-19 10:36:26	The width of the multi inline select menu keeps increasing on selecting new options and finally the extra width gets hidden. This issue is only appeared when data-inline="true" is set. test page: http://jsbin.com/yobacaveqo Steps to reproduce <ol> <li>Visit this issue template provided above.</li> <li>Add new options by selecting them</li> </ol>	kapilgarg1996	2015-05-28 11:33:12
8037	2015-03-19 09:59:55	Fixes #7918 Fixes #8038	kapilgarg1996	2015-05-28 11:33:12
8036	2015-03-18 18:36:56	Fixes <a href="https://github.com/jquery/jquery-mobile/issues/8035">#8035</a>	kapilgarg1996	2015-03-18 18:53:02
8036	2015-03-18 18:53:02	Closing this is intentional see #8035	arschmitz	2015-03-18 18:53:02
8035	2015-03-18 18:35:08	All the panels are designed to close on clicking either on the page or on the close button. But its not working for push display panels when ui-responsive-panel class is used. This issue can be seen on the demos page http://demos.jquerymobile.com/1.4.5/panel-responsive/ The push panel is not closing whereas the reveal panel on the right is perfectly closing on clicking on the page.	kapilgarg1996	2015-03-18 18:52:36
8035	2015-03-18 18:52:36	@kapilgarg1996 please read the text on the page you linked to "Note that when using the preset class, we also hide the dismiss layer on wider screens if the panel has the push display mode." Closing as not a bug.	arschmitz	2015-03-18 18:52:36
8035	2015-03-18 18:58:21	@arschmitz But why this is designed like this .Doesn't this closing feature must also be applicable for wider screens too..??	kapilgarg1996	2015-03-18 18:52:36
8035	2015-03-19 12:14:53	@kapilgarg1996 No this makes it possible to interact with elements on the main page with out closing the panel.	arschmitz	2015-03-18 18:52:36
8034	2015-03-18 15:12:10	Fixes gh-7973	gabrielschulhof	2015-04-08 17:47:34
[truncated: 37,790 more rows]
