# Supplementary material for: Status, identity, and language: A study of issue discussions in GitHub
Source: PLoS One. 2019 Jun 14;14(6):e0215059. doi: 10.1371/journal.pone.0215059 (PMC6568400; doi:10.1371/journal.pone.0215059)
Supplement: S2 Data — (ZIP) [file pone.0215059.s003.zip › sample_46_projs_issues/jquery_jquery-mobile/issue_comments_mentioned_committer_NOCODE_FULLBODY.csv]

issue_num	datetime	body	login	mention_login
8546	2017-02-14 05:02:57	I second what @fgarzonhz has said. The jQuery Mobile project needs some kind of blog update or announcement . Otherwise people will continue to assume that jQuery Mobile is dead or very close to it. We love jQuery Mobile and want to see it continue to thrive! Thank you all for your efforts! @arschmitz @jaspermdegroot	ElliotNB	arschmitz
8546	2017-02-16 19:25:04	Hey folks. I'm not @arschmitz or @jaspermdegroot (obviously) but I'm a member of the team. We have done a ton of work over the last year or so for 1.5. Lately with everyone's day jobs it has been hard to even coordinate a weekly meeting to update everyone on the status of the project so we know how to move forward with the release. This happens with a volunteer workforce that is distributed aroun…	cgack	arschmitz
8546	2017-03-27 17:50:23	How are things coming along @arschmitz ?	ElliotNB	arschmitz
8538	2016-11-15 16:15:14	@arschmitz I don't have an jsbin account. This is my project: ---. It works in the browser, but when exporting is to iOS using Phonegap Build I'm getting the error. I can send you a zip with all the files so you can build	vespino	arschmitz
8538	2016-11-15 16:20:03	@arschmitz I'm using Phonegap Build which is the same as Cordova/Phonegap only easier. I can send you a simplefied example, but you need to convert it to an iOS app using Phonegap Build. Can/will you do that?	vespino	arschmitz
8538	2016-11-15 16:31:09	@arschmitz does this work? https://jsbin.com/jumajer/7/edit?html,output I'm using jQuery Mobile 1.4.5 and jQuery 1.11.1 btw.	vespino	arschmitz
8530	2016-10-13 14:51:40	**@arschmitz** The issue contains 2 parts: 1) Expand than collapse in the demo from [jQuery Mobile API Documentation](http://api.jquerymobile.com/collapsibleset/) cause different look for the first, second, etc., and the last in **FF/Chrome on desktop Win7**: **First ("partial" blue glow):** ![ff1](https://cloud.githubusercontent.com/assets/22796143/19352794/d6efce0a-9169-11e6-8bd7-ca9bb22b2bbd.j…	duselguy	arschmitz
8529	2016-10-10 23:17:58	@apsdehal I created a JSBin (http://jsbin.com/juvizupofu/edit?html,output) and the issue appears solved. Can I clarify though that https://code.jquery.com/mobile/git/jquery.mobile-git.js is V1.4.5? To be clearer about the issue, I am opening the popup via the 'Open the Dialog' link and trying to select the 'Test Checkbox' at the bottom of the popup. In V1.4.4 this worked fine, but in V1.4.5 it do…	asdfrog	apsdehal
8529	2016-10-10 23:26:48	OK, thanks @apsdehal I've updated the JSBin (http://jsbin.com/wevekayaji/1/edit?html,output) to use jQuery mobile 1.4.5, and the issue does exist in this example.	asdfrog	apsdehal
8512	2016-09-09 01:15:02	@apsdehal What's your code for? The outlook of yours is not what I want.	vrbvillor	apsdehal
8509	2016-08-31 12:41:32	@arschmitz is right.	jaspermdegroot	arschmitz
8509	2016-08-31 13:25:20	@jaspermdegroot we should be able to totally drop that rule now we should never define a background on ui-dialog, thats only there to negate `ui-page-theme-*` which will move down a level where it should be	arschmitz	jaspermdegroot
8507	2016-09-24 22:05:56	@jaspermdegroot Any particular reason [these](https://github.com/jquery/jquery-mobile/blob/3d7eaceff3292058833a110283695ed8cd9f8464/css/themes/default/jquery.mobile.theme.css#L182) were removed in https://github.com/jquery/jquery-mobile/commit/bf6bb09d40d6cd1da5df07dc338f5ea9cf2c522c	apsdehal	jaspermdegroot
8507	2016-09-24 22:14:02	@apsdehal - That was because we are switching from `::after` pseudo element to `span`s for icons.	jaspermdegroot	apsdehal
8507	2016-09-25 05:09:46	@apsdehal - Yeah, that's correct.	jaspermdegroot	apsdehal
8506	2016-08-31 12:13:32	@jaspermdegroot Did you mean #8439?	apsdehal	jaspermdegroot
8506	2016-08-31 12:31:55	@apsdehal Yes! Thanks!! We have to make the same CSS changes (padding) in the selectmenu CSS. Do you remember if there was a specific reason to keep using position absolute for the count bubble, and not make it float? Now it can mask the button text, if we make it float it won't.	jaspermdegroot	apsdehal
8502	2016-08-29 10:44:42	@jaspermdegroot I tested on Safari of iphone 6, Android 5.1.1 and Emulator on Chrome 52 Example: - At step-2, you open "No transition" popup - At step-3, you close "No transition" popup by click on "**Flow**" - At step-4, you must open "**Flow**" again Notes: the **popup type** at step-3 and step-4 must **same**	anhnguyenict	jaspermdegroot
8448	2016-06-22 18:38:36	@arschmitz Fixed.	apsdehal	arschmitz
8431	2016-06-12 05:19:44	@arschmitz Should I merge this one?	apsdehal	arschmitz
8428	2016-04-28 18:41:09	@gabrielschulhof is there a specific demo/example where I can see this?	cgack	gabrielschulhof
8428	2016-04-29 11:17:10	@cgack I was going to build selectmenu that way to save on DOM manip, but I couldn't, because it was marking all pages as `position: relative`. Try this: 1. Go to http://jsbin.com/zifoxi/ 2. Click "Go to other page" 3. Click "Go back" 4. Click "Create popup" 5. Click "Go to other page" At this point the other page will appear below the current page, which is itself `visibility: hidden`-ed, becaus…	gabrielschulhof	cgack
8420	2016-04-28 22:15:55	@agcolom jqm cant nor ever could work with the local file protocol	arschmitz	agcolom
8420	2016-05-08 23:46:24	That's basically because it works on my cell phone in firefox On Apr 28, 2016 6:16 PM, "Alexander Schmitz" notifications@github.com wrote: > @agcolom https://github.com/agcolom jqm cant nor ever could work with > the local file protocol > > — > You are receiving this because you were mentioned. > Reply to this email directly or view it on GitHub > https://github.com/jquery/jquery-mobile/issues/84…	yomasa	agcolom
8418	2016-07-05 16:34:28	@Hywan Are you willing to update your PR according to latest master?	apsdehal	Hywan
8418	2016-07-08 06:31:05	@apsdehal Done :smiley:.	Hywan	apsdehal
8418	2016-07-08 09:01:29	@Hywan This has landed into master 2f00774. Thanks a lot.	apsdehal	Hywan
8417	2016-04-01 10:47:25	Landed in https://github.com/jquery/jquery-mobile/commit/fe366ad30a0a51f968d8a240c575bcfa26137746 @cogwurx - See http://contribute.jquery.org/commits-and-pull-requests/#commit-guidelines for guidelines about commit messages. We use a tool "commitplease" to prevent incorrect messages, but it looks like this isn't working for you since you were able to commit with a message that doesn't match the g…	jaspermdegroot	cogwurx
8414	2016-03-22 20:07:03	@jaspermdegroot I sent a draft about jQuery Mobile husting bugs but I did not receive any feedback :(	marti1125	jaspermdegroot
8413	2016-03-29 00:59:23	@apsdehal Did you check the fiddle, do you see the bug?	wwy94621	apsdehal
8407	2016-03-21 08:22:41	@apsdehal - Your last comment sounds right to me.	jaspermdegroot	apsdehal
8406	2016-03-21 08:07:37	Thanks for fixing this @apsdehal ! @cogwurx has been tweaking the menu styles. I think the background color you set in this PR has to be adjusted to match his style and @cogwurx probably has to fix selectors in his PR to match your changes. See https://github.com/jquery/jquery-mobile/pull/8389/files#diff-ccdaf42db1312d7cb7e21a8bb76543d6R976.	jaspermdegroot	apsdehal
8406	2016-03-21 08:45:39	@jaspermdegroot I will fix my change, that is why I was waiting for your comment before merging it. :)	apsdehal	jaspermdegroot
8399	2016-03-16 19:08:24	@marti1125 you could but I don't if it has same issue. It is working on chrome, since refresh action is always triggered; but there won't be any effect on safari.	dotku	marti1125
8392	2016-03-03 13:29:42	@marti1125 Do you mean the track being over the input field? If this is the case, there is a ticket for it with all the details https://github.com/jquery/jquery-mobile/issues/7991 and I believe this is fixed in master.	agcolom	marti1125
8389	2016-02-25 13:46:50	@cogwurx The changes look good. I noticed one problem. When an accordion is being expanded it gets the green active style, but this style is not removed after the accordion is being collapsed. It remains green until another button gets focus. In the current situation the active style isn't really clear, but it does get removed as soon as the accordion is collapsed (http://view.jquerymobile.com/1.…	jaspermdegroot	cogwurx
8389	2016-03-09 20:40:13	@jaspermdegroot Just pushed the updates.Fixed the style guide spacing and the accordion focus.Let me know if there is anything else.	cogwurx	jaspermdegroot
8389	2016-03-10 19:18:05	@cogwurx Thanks. See my two comments on the diff. After that it's good to land.	jaspermdegroot	cogwurx
8387	2016-02-19 16:41:16	@cogwurx will create a new PR using the right branch. Closing.	jaspermdegroot	cogwurx
8385	2016-03-16 16:37:27	@marti1125 the fix isn't passing the test. You may try it yourself, if you feel like it :)	Palestinian	marti1125
8381	2016-02-23 14:19:39	Closing this ticket, based on @arschmitz his comment.	jaspermdegroot	arschmitz
8381	2016-02-23 14:21:24	@jaspermdegroot i'm going to open this to discuss a possible 1.4.6 just to add compatibility at this weeks meeting we can update once a decision is made.	arschmitz	jaspermdegroot
8381	2016-03-15 10:46:05	@arschmitz any information about 1.4.6?	Gemorroj	arschmitz
8381	2016-04-25 14:29:32	@arschmitz What is the final stance on 1.4.6?	apsdehal	arschmitz
8381	2016-05-25 18:06:32	@apsdehal Glad to hear!	bassena	apsdehal
8362	2016-01-26 01:34:15	@apsdehal 1. I use my phone's browser to view the JSBin you supply, it will show the similar result as my issue both in iOS and Android. (click Event ID 1 and then click Event ID 2 quickly, both these two collapsible titles will highlight with blue background but not show any content) ![screenshot_2016-01-26-09-37-15_com android chrome](https://cloud.githubusercontent.com/assets/13741347/12570201…	p60424	apsdehal
8359	2016-05-16 20:35:43	Hi @apsdehal, It resulted in closing the Windows 10 app. When running directly in the browser it will not close the browser. So, that fiddler will not help, since you need an app.	nsteenbeek	apsdehal
8358	2016-01-18 20:57:34	@patrickhlauke thank you looks good ill land this shortly	arschmitz	patrickhlauke
8358	2016-01-18 21:01:05	@patrickhlauke travis will let us know soon enough	arschmitz	patrickhlauke
8358	2016-01-18 22:23:27	@patrickhlauke yeah we have been having trouble with those randomly failing lately need to track that down	arschmitz	patrickhlauke
8358	2016-01-20 19:57:23	@patrickhlauke nope your good	arschmitz	patrickhlauke
8357	2016-02-09 18:19:25	@arschmitz Is it still worth pursuing a change to this code to potentially handle the case in the future?	dpolivy	arschmitz
8357	2016-02-09 18:34:42	@arschmitz Any timeline for 1.6 to be released?	dpolivy	arschmitz
8355	2016-06-25 16:06:02	@apsdehal can you please detail the steps you used to reproduce it with 1.5-dev?	gabrielschulhof	apsdehal
8355	2016-06-25 17:42:37	@gabrielschulhof I reproduce it with URI given in the issue description, though I am not sure if this URI is correct. Can you confirm this? `$.mobile.path.makeUrlAbsolute("#two", "res://device:\\directory\\file.exe/resource.html")`	apsdehal	gabrielschulhof
8354	2016-02-18 19:15:17	@marti1125 - Thanks for the PR! We have to look into why some tests are failing.	jaspermdegroot	marti1125
8354	2016-02-18 20:01:29	@arschmitz - Can you look at the failing test and say if these are caused by table and not by the changes in this PR? Thanks! cc. @marti1125	jaspermdegroot	marti1125
8354	2016-02-25 18:24:58	@jaspermdegroot this looks good those are expected failures until the table classes pr lands	arschmitz	jaspermdegroot
8354	2016-02-25 19:51:02	Landed. Thanks @marti1125 !	jaspermdegroot	marti1125
8350	2016-02-18 19:01:17	@arschmitz Done!	apsdehal	arschmitz
8342	2016-05-08 03:45:25	@jaspermdegroot If I am not wrong, I think this has been fixed, right?	apsdehal	jaspermdegroot
8339	2016-01-03 21:30:23	Hi! @jaspermdegroot how to I can help you with this?	marti1125	jaspermdegroot
8339	2016-01-04 10:10:24	Hi @marti1125 Thanks a lot for offering help! In the "1.5-dev" branch the Grunt files have been split up in multiple files and tasks have been renamed. The README.md file in that branch should be updated so it contains the right information about how to run tests, build demos, build framework JS and CSS files, etc.. Could you look into this and open a PR for it?	jaspermdegroot	marti1125
8339	2016-01-04 15:16:55	@jaspermdegroot sure :D	marti1125	jaspermdegroot
8339	2016-01-04 20:43:50	Hi @jaspermdegroot could you help with tests - grunt test --suites=button,slider (buttons doesn't appear in console) - grunt test --suites=button (Aborted due to warnings.) - grunt test --type=integration --suites=!navigation (doesn't work....) - I'm using grunt build:js insteand of grunt js because Error: Task "js" not found. List of task https://gist.github.com/marti1125/91ef6af42d76362d71c9	marti1125	jaspermdegroot
8339	2016-01-05 12:55:37	@arschmitz - Can you help @marti1125 with this since you made the changes in the Grunt tasks? Thanks!	jaspermdegroot	marti1125
8339	2016-01-05 16:30:44	@marti1125 the current tasks are listed here https://github.com/jquery/jquery-mobile/blob/1.5-dev/build/tasks/alias.js there is no longer a button suite because this is now pulled in from jQuery UI and its tests live there. If you need anything explained with the aliases we have set up just let me know	arschmitz	marti1125
8339	2016-01-06 14:58:15	@arschmitz Thanks How to know what parameter can I pass into grunt task - grunt test - THEME=my-theme grunt css @arschmitz @jaspermdegroot Is it okay if I change grunt build:js instead of grunt js? https://github.com/jquery/jquery-mobile/blob/1.5-dev/build/tasks/alias.js#L24	marti1125	jaspermdegroot
8339	2016-01-06 14:58:15	@arschmitz Thanks How to know what parameter can I pass into grunt task - grunt test - THEME=my-theme grunt css @arschmitz @jaspermdegroot Is it okay if I change grunt build:js instead of grunt js? https://github.com/jquery/jquery-mobile/blob/1.5-dev/build/tasks/alias.js#L24	marti1125	arschmitz
8339	2016-01-06 15:00:49	@marti1125 the correct new task is `grunt build:js` as far as parameters i don't think those have changed for equivalent tasks	arschmitz	marti1125
8339	2016-01-08 05:20:54	@arschmitz about: grunt test --type=integration --suites=!navigation -bash: !navigation: event not found	marti1125	arschmitz
8339	2016-04-01 22:23:40	@marti1125 This has been merged into 1.5-dev, closing accordingly.	apsdehal	marti1125
8338	2016-03-15 22:48:19	@marti1125 I am not really sure what you are showing me. I've attached photos showing what it looks like ![screenshot-a pen by willy aguirre - mozilla firefox](https://cloud.githubusercontent.com/assets/77731/13796649/58282a7c-eade-11e5-8557-5ac96f80af55.png) vs the demo ![screenshot-collapsible - jquery mobile demos - mozilla firefox](https://cloud.githubusercontent.com/assets/77731/13796655/5a2…	thenewguy	marti1125
8337	2016-07-11 22:31:23	@apsdehal that actually makes sense. `degradeInputs` will replace any `type=search` with a `type=text`	arschmitz	apsdehal
8336	2015-11-30 09:58:39	@arschmitz @TimMagee I did manage to figure out you'd moved to the 1.5 branch and saw all the activity there. Hence my original question on this issue However, I do feel the project status could be communicated better. The lack of clear communication on any of the obvious channels does give the impression of a very quiet project. My guess is lot of devs are keen to know the status. For example: -…	SteveALee	arschmitz
8335	2015-11-26 19:33:53	@jaspermdegroot OK, thanks I got mixed up with `data-enhance` as documented on [Data Attributes](http://api.jquerymobile.com/data-attribute) when looking at the source. Easily done as only one letter difference! :) Yes what you say makes sense and agrees with what I saw in the source Thanks for the jsbin demo. Much appreaciated even though I kinda guessed what it looked from from the similar exam…	SteveALee	jaspermdegroot
8331	2016-06-22 19:25:50	@apsdehal not quite istview is not deprecated the list view auto filter functionality from 1.3 is in 1.4 we introduced the filter widget to replace it which no longer auto generates the input	arschmitz	apsdehal
8323	2015-11-05 18:19:15	@jaspermdegroot this looks like it was added with gh-6767 landing after the 1.4.5 release. Perhaps we should evaluate what we really want to happen here if this isn't desired.	cgack	jaspermdegroot
8323	2015-11-05 18:26:45	Ah you're right @cgack. I never noticed that ticket. Thanks! I agree we should discuss this. I think we should only scroll to top if `ui-content` is out of view. Will comment on that ticket and re-open it for discussion.	jaspermdegroot	cgack
8309	2015-10-18 01:35:33	@gabrielschulhof were you wanting a review of this	arschmitz	gabrielschulhof
8309	2015-11-10 10:38:36	@arschmitz I've made a few more changes and I could use a review although I'm fairly certain it's not ready to go yet, but it'll be good to have another set of eyes on it so I have a clear list of what remains to be done. TIA!	gabrielschulhof	arschmitz
8309	2016-03-18 11:37:20	@gabrielschulhof @arschmitz This test page shows the issue from #5073: http://jsbin.com/zikohihiyu/edit?html,output I can add CSS to negate the rules from `ui-toolbar-header-button-left/right` when the class is on a span inside a custom select menu, but then the user still doesn't get the header left/right button positioning that (s)he wants. When that ticket was opened we were automatically addi…	jaspermdegroot	gabrielschulhof
8309	2016-03-18 11:37:20	@gabrielschulhof @arschmitz This test page shows the issue from #5073: http://jsbin.com/zikohihiyu/edit?html,output I can add CSS to negate the rules from `ui-toolbar-header-button-left/right` when the class is on a span inside a custom select menu, but then the user still doesn't get the header left/right button positioning that (s)he wants. When that ticket was opened we were automatically addi…	jaspermdegroot	arschmitz
8309	2016-03-18 14:41:25	@jaspermdegroot classes option would be the only fuly supported way to do that	arschmitz	jaspermdegroot
8309	2016-04-06 15:19:56	@jaspermdegroot could you please have a look at the link below? http://jsbin.com/jujobam/1/ It is based on this PR. Even though the classes `ui-mini` and `ui-toolbar-header-button-right` are getting applied to the selectmenu wrapper, `position: absolute;` from `ui-toolbar-header-button-right` is getting overridden by `position: relative;` from `ui-selectmenu` because the latter seems to have prec…	gabrielschulhof	jaspermdegroot
8309	2016-04-06 15:57:18	@gabrielschulhof > Even though the classes ui-mini and ui-toolbar-header-button-right are getting applied to the selectmenu wrapper, position: absolute; from ui-toolbar-header-button-right is getting overridden by position: relative; from ui-selectmenu because the latter seems to have precedence. I think we can remove `position: relative;` for `ui-selectmenu`. The `select` element has `position: …	jaspermdegroot	gabrielschulhof
8309	2016-04-07 08:13:52	@jaspermdegroot Thanks for looking into it! I've removed `position: relative;` from `ui-selectmenu` and it's all good now. Meanwhile, here's a bin illustrating both custom and non-custom select in both a toolbar and non-toolbar setting. The bin should look right once view updates the branch. http://jsbin.com/zukase/1 I've pushed this branch upstream as well. http://view.jquerymobile.com/7731-sele…	gabrielschulhof	jaspermdegroot
8309	2016-04-07 08:18:33	@jaspermdegroot the problem with the arrow icon on the selectmenu is actually pretty bad on Firefox: ![7731-firefox](https://cloud.githubusercontent.com/assets/976081/14344802/6ee0d5f8-fcb2-11e5-834f-16c072e67752.png)	gabrielschulhof	jaspermdegroot
8309	2016-04-07 10:35:44	I think this is ripe for another round of review by both @jaspermdegroot and @arschmitz.	gabrielschulhof	jaspermdegroot
8309	2016-04-07 10:35:44	I think this is ripe for another round of review by both @jaspermdegroot and @arschmitz.	gabrielschulhof	arschmitz
8309	2016-04-21 15:41:38	Looks mostly good just those 2 things plus what @jaspermdegroot mentioned	arschmitz	jaspermdegroot
8309	2016-06-19 16:13:21	@arschmitz we have a load order race condition in kitchensink which seems to reliably manifest itself with core 1.9.1 in this PR. Aside from that it should be golden. I'll try to look into it whenever I get a chance.	gabrielschulhof	arschmitz
8309	2016-06-19 16:27:21	@arschmitz nm, using a `$.Deferred()`. Lessee...	gabrielschulhof	arschmitz
8309	2016-06-23 04:46:20	Awesome! @gabrielschulhof landed this in 1.5-dev.	apsdehal	gabrielschulhof
8308	2015-10-17 18:14:15	@gabrielschulhof didn't you have a test for this? aside from that :+1:	arschmitz	gabrielschulhof
8306	2015-12-10 13:02:01	@freshlogic This overall looks good. Could you add a test please.	arschmitz	freshlogic
8305	2015-10-19 13:00:28	@arschmitz I really appreciate Jquery Mobile for easy implementation and excellent documentation that's why I not move to another framework, and even now I continue to support using it but lately new frameworks are appearing and you're running a little behind, but I wish you the greatest force to release patches or upgrades, greetings. Sorry for my english, using Google Translator	rgfpy	arschmitz
8303	2015-10-08 19:10:24	@arschmitz would the jquery-mobile team be willing to maintain a version published on npm? Or is that up to the community? Also on a side note: would jquery-mobile be open to some of of the changes mentioned in http://blog.npmjs.org/post/112712169830/making-your-jquery-plugin-work-better-with-npm ?	bcomnes	arschmitz
8303	2016-04-18 11:56:58	@arschmitz the easiest way would be to add you as collaborator first. I guess from there you can do anything. If not, we can always reach out to npmjs and ask them for support. What is the account name I can use? You can me a private message by email if needed.	gbraad	arschmitz
8303	2016-05-12 15:41:31	@gbraad sorry got off on other things can you add me as a collaborator and i will cordinate with @apsdehal for moving this over to the official distribution	arschmitz	apsdehal
8297	2015-10-17 17:57:42	@cgack done with review nothing to major mostly style related	arschmitz	cgack
8297	2015-10-18 14:50:07	@arschmitz Ready for another round of review	cgack	arschmitz
8297	2015-10-18 18:26:15	@arschmitz I updated the more button to actually be a button. Now ready for review	cgack	arschmitz
8288	2015-09-17 06:03:28	@jaspermdegroot issue is in mobile app, it works fine with browser, I read the contribution page and tried to replicated the issue in browser but it works fine so u need to check it in app :( app name is chordpedia, issue is more in recent beta version I am working on. https://play.google.com/store/apps/details?id=com.dez.chordpedia	dezudas	jaspermdegroot
8288	2015-09-17 09:50:21	@jaspermdegroot http://jsbin.com/seqapuvobu/edit?html,output Please have a review	dezudas	jaspermdegroot
8283	2015-10-30 18:36:29	@arschmitz Is anything blocking it? Node.js 5.0.0 was released so Mobile now doesn't compile on latest 2 Node releases, the only ones you can download directly from https://nodejs.org/en/ without going for more specialized downloads. Most new contributors will be affected by it.	mgol	arschmitz
8275	2015-09-23 15:16:03	@arschmitz What's `master` for then?	mgol	arschmitz
8275	2015-11-01 00:14:07	@arschmitz Should I report this PR against `1.5-dev` then? Do you merge stuff to `master` or only to `1.5-dev`?	mgol	arschmitz
8271	2015-08-26 19:49:34	> If the same tests are run without jQuery and/or jQuery Mobile the native event behavior is the same. In other words, the observed behavior of the native events when Mobile VoiceOver is enabled is not being altered by jQuery or jQuery Mobile. @btippett This makes this sound like not a bug if the behavior is the same either way. Also i believe the behavior your describing is the intended behavior…	arschmitz	btippett
8270	2015-08-21 11:35:21	@jaspermdegroot :+1: but can you land it on 1.5-dev instead of master	arschmitz	jaspermdegroot
8265	2015-10-17 21:53:39	@apsdehal @arschmitz and I are at the dev summit and would like to land this. Is it ready to go?	gabrielschulhof	apsdehal
8264	2015-08-12 10:57:38	@vespino to better understand why live test cases are so important, please see: https://css-tricks.com/reduced-test-cases/ @jaspermdegroot maybe we could add that link to `CONTRIBUTING.md`?	dt1973	jaspermdegroot
8263	2015-08-11 21:01:26	@patrickhlauke are you aware of any work arounds for this? `overflow-x:hidden` is pretty critical for jQuery Mobile it would break a lot if we stopped using it.	arschmitz	patrickhlauke
8257	2015-08-06 02:58:48	@patrickhlauke the button widget has been replaced for the upcoming 1.5 version please see http://view.jquerymobile.com/1.5-css-and-demos/demos/button/ for what the new widget looks like. I believe the updated markup solves this problem already so i'm going to close this. If i am wrong and there is still an issue just comment here and i will re-open. Note: This is the same widget as will be in th…	arschmitz	patrickhlauke
8257	2015-08-06 11:28:53	@patrickhlauke no problem thats not on master so you had no way to know :-)	arschmitz	patrickhlauke
8256	2015-08-05 13:44:33	@patrickhlauke thank you for reporting this. PR very welcome if you have time. Either way we will make sure this is fixed for the beta coming shortly.	arschmitz	patrickhlauke
8245	2016-04-14 19:52:54	@jaspermdegroot Done!	apsdehal	jaspermdegroot
8241	2015-08-18 21:41:12	@arschmitz This comment should be updated: https://github.com/jquery/jquery-mobile/blob/page-hide/js/transitions/transition.js#L118 (display block --> visibility: visible)	jaspermdegroot	arschmitz
8241	2015-08-18 22:53:15	@arschmitz When we hide the page with `visibility: hidden;` but an element on that page has `visibilty: visible;`, that element will be visible. If you look at our transitions demo (http://view.jquerymobile.com/page-hide/demos/transitions/) on a wide screen you can see the problem that this can cause. We make the menu panel visible on wide screens with `visibilty: visible;` so when you click on a…	jaspermdegroot	arschmitz
8240	2015-07-27 13:26:43	@jaspermdegroot Evo 4G LTE with Chrome 43 running Android 4.13.651.4 is crashing the page to the "Aw, Snap!" page using http://output.jsbin.com/zigimu when I open the panel and click on the test7 dropdown selectmenu. However, I notice that that jsbin template is using jquery-1.11.1.js. Should it be using a newer jquery version if this was possibly fixed in recent build? Is there a way to load the…	sombranox	jaspermdegroot
8240	2015-07-27 13:26:43	@jaspermdegroot Evo 4G LTE with Chrome 43 running Android 4.13.651.4 is crashing the page to the "Aw, Snap!" page using http://output.jsbin.com/zigimu when I open the panel and click on the test7 dropdown selectmenu. However, I notice that that jsbin template is using jquery-1.11.1.js. Should it be using a newer jquery version if this was possibly fixed in recent build? Is there a way to load the…	sombranox	arschmitz
8240	2015-07-28 08:35:44	@sombranox Good point. I forgot to change the jQuery link, sorry. I just updated http://output.jsbin.com/zigimu to use jQuery Git build, but now you'll get a JS error. I think that problem is only fixed in our 1.5-dev branch where all test against jQuery Git are green. Testing this with our 1.5-dev branch has no use because in there the selectmenu widget still needs to be updated and is currently…	jaspermdegroot	arschmitz
8240	2015-07-28 11:38:21	@jaspermdegroot yup i tried doing the same thing yesterday and ran into the same issue.	arschmitz	jaspermdegroot
8236	2016-03-31 18:28:49	@arschmitz Ready for a review.	apsdehal	arschmitz
8201	2015-07-23 15:48:15	@gabrielschulhof looking good only a few things on first pass going to do some testing on some devices	arschmitz	gabrielschulhof
8201	2015-08-05 14:55:56	@gabrielschulhof this looks like it has some conflicts now	arschmitz	gabrielschulhof
8201	2015-08-27 19:28:49	@gabrielschulhof just going to run this through the devices again but looks good	arschmitz	gabrielschulhof
8201	2015-08-28 12:49:08	@arschmitz I'll rebase again so it doesn't have conflicts.	gabrielschulhof	arschmitz
8196	2015-07-30 03:07:05	@jaspermdegroot i added two commits to this to fix controlgroup backcompat. Now that mini is working i see some issues with they styling of it you may want to check on	arschmitz	jaspermdegroot
8185	2015-07-11 09:47:42	@arschmitz I have signed it twice with different names but with the same correct email address. Please check.	carsonip	arschmitz
8185	2016-07-05 17:00:03	I agree with @arschmitz that an option would be more convenient in this case.	apsdehal	arschmitz
8185	2016-07-12 06:41:31	@arschmitz Sorry for the late reply. I would love to improve the request. Could you elaborate more about the `ignore` option? Which element should it belong to?	carsonip	arschmitz
8184	2015-07-06 15:48:48	@arschmitz Thanks for the quick reply and you are right. How about an item that will always show up in reveal mode (with unknown index)? I neither handled that. It will not show up when the content of search is empty. This does not seem to be easy without modifying the jQM code. Would it be easier for users if we have something like a `data-no-filter` attribute?	carsonip	arschmitz
8184	2015-07-07 00:11:03	@gabrielschulhof I have updated some code, should I make a new PR?	carsonip	gabrielschulhof
8184	2016-05-08 05:53:27	@carsonip @gabrielschulhof Any updates on this?	apsdehal	gabrielschulhof
8184	2016-05-08 06:25:51	@apsdehal the PR is #8185 with the updates, I have not worked on this since Jul 11, 2015 tho. I thought @arschmitz said you guys will implement it in a different way. Actually is this now implemented?	carsonip	apsdehal
8184	2016-05-08 06:25:51	@apsdehal the PR is #8185 with the updates, I have not worked on this since Jul 11, 2015 tho. I thought @arschmitz said you guys will implement it in a different way. Actually is this now implemented?	carsonip	arschmitz
8183	2016-04-01 21:09:16	Hi @gabrielschulhof the problem is the build of jquery-mobile in `<script src="../../js/"></script>` it doesn't has zIndex() method like this http://code.jquery.com/mobile/git/jquery.mobile-git.js I'm trying to fix this	marti1125	gabrielschulhof
8175	2015-07-22 20:23:06	@gabrielschulhof this is updated per you review if you want to take a look. Landing this fixes a few issues including testing on ie8	arschmitz	gabrielschulhof
8174	2015-07-03 08:06:21	@arschmitz yes it is work. But i need transition: "slide". For this can you give me solution?	mgdhiman	arschmitz
8163	2016-07-07 18:03:02	@apsdehal I just tried it on the same device as above, and it does appear to be working properly with the link you provided. Previously, when it reproed, I was using the latest public demo link which I believe went to 1.4.5. So, if this is fixed in the latest release, what's the ETA for availability? Or is there a fix that can be backported to the 1.4.x branch?	dpolivy	apsdehal
8161	2015-06-24 23:15:51	@arschmitz Great! FWIW, here's my current 'hack' to enable this: In `_updateHeight` for the `mobile.textinput` widget, I fetch the desired min-height from a data attribute: Then, I just use `"min-height": minHeight` in the call to update the CSS. Seems to work just fine!	dpolivy	arschmitz
8157	2015-06-20 07:38:51	@arschmitz thanks for your replying. bower will downgrade the jquery from 2.1 to 1.x.	sprhawk	arschmitz
8153	2015-06-15 16:07:58	@cgack ready for some updates	arschmitz	cgack
8153	2015-06-15 17:36:21	@arschmitz I've made some adjustments. ready for another round of review.	cgack	arschmitz
8153	2015-06-15 17:43:32	@cgack it does not look like you addressed the issues with the theme extension or with the styling of the textinputs.	arschmitz	cgack
8153	2015-06-15 18:29:52	@arschmitz I rebased the theme updates and made the theme changes. time for another review	cgack	arschmitz
8153	2015-06-15 18:41:27	@cgack it looks like your rebase is a little off it includes some of my commits	arschmitz	cgack
8153	2015-06-15 19:44:28	@arschmitz cherry-pick complete, should be cleaner to review this time :)	cgack	arschmitz
8153	2015-06-15 20:01:18	@cgack thank you reviewing right now	arschmitz	cgack
8152	2015-06-11 22:00:24	@cgack a failure still remains: https://travis-ci.org/jquery/jquery-mobile/jobs/66435398#L311	gabrielschulhof	cgack
8146	2015-06-08 13:23:26	@arschmitz, this is test page: http://jsbin.com/nuqitohuku/1/edit?html,output I'm using jquery mobile 1.3.2 and jquery mobile datebox plugin 1.4.0. Steps to reproduce: 1. Open position dropdown (opened in dialog mode) 2. Choose some item in this dropdown. 3. Open dateBox - bug appears page is hanging and dropDown appears. Expected result: only datebox should be opened and page should be available…	shustinho	arschmitz
8145	2015-07-27 06:50:36	@arschmitz > as long as by default we have block buttons vs inline float should be the default I don't really get this. What does block vs. inline buttons have to do with this?	jaspermdegroot	arschmitz
8145	2015-08-02 10:09:25	@arschmitz I tried to add a demo for this, but how to add the class to the icon if you use the button widget? In other words, when you don't add the icon span to the markup yourself. You can't change the classes of the icon with the classes option, right? See http://view.jquerymobile.com/1.5-css-and-demos/demos/icons/#Floaticons Update: This was a markup problem. It works now!	jaspermdegroot	arschmitz
8135	2015-05-23 20:38:35	@arschmitz I've removed the offset stuff. It's all event-related now.	gabrielschulhof	arschmitz
8135	2015-05-28 17:45:19	@arschmitz there's been some new breakage in core related to some variable named `url` being not a string and core unconditionally calling `.indexOf()` on it.	gabrielschulhof	arschmitz
8128	2015-05-10 05:15:52	@arschmitz there is a link on http://learn.jquery.com/jquery-mobile/getting-started/ which points to http://jquerymobile.com/demos/1.2.0/ I think that should be updated.	kapilgarg1996	arschmitz
8128	2015-05-10 05:16:41	@kapilgarg1996 yes it should	arschmitz	kapilgarg1996
8128	2015-05-10 05:22:24	@arschmitz the update is going to be included in learn.jquery.com repo..So p.r. should be made for that repo.. right ?	kapilgarg1996	arschmitz
8124	2015-04-27 06:02:41	@marti1125 Please provide a simple test page. See the [Contributing Guidelines](https://github.com/jquery/jquery-mobile/blob/master/CONTRIBUTING.md#issues) for our JS Bin template and instructions. Thanks!	jaspermdegroot	marti1125
8124	2015-04-27 14:47:38	@marti1125 Its working perfectly. Have a look here http://jsbin.com/dikula/1/edit?html,output And i think the possible reason of its appearing at the end may be the multiple ajax requests you will be making at one time. Because the .ajaxStart() method is only called when only one ajax request is made and no other request is going on simultaneously.	kapilgarg1996	marti1125
8123	2015-05-04 15:42:08	@arschmitz Actually the main page http://demos.jquerymobile.com/1.4.5/pages/ consists both the single page and multipage templates. So should we instruct the user on the template pages to use the template code present on the main page ?	kapilgarg1996	arschmitz
8123	2015-05-04 16:19:13	@kapilgarg1996 i'm not sure what you mean. I believe the only change we need to make here is on http://demos.jquerymobile.com/1.4.5/pages-single-page/ and http://demos.jquerymobile.com/1.4.5/pages-multi-page/ to remove the sentence "All the CSS and JS is linked to the jQuery CDN versions so this is super easy to set up." The only alternative i can see would be to change this in the demos to point…	arschmitz	kapilgarg1996
8123	2015-05-04 17:17:59	@kapilgarg1996 right i think what your not understanding though is I dont think we want that line there. It would not be correct, and would have to be updated on every release and still would need to point at a git build in the repo.	arschmitz	kapilgarg1996
8123	2015-05-04 17:22:51	@arschmitz oh yeah right.. my mistake	kapilgarg1996	arschmitz
8123	2015-05-28 10:33:39	@kapilgarg1996 I'm going to close this since as we discussed its not the fix we need. Feel free to open a new pull request with the proper change though.	arschmitz	kapilgarg1996
8122	2015-04-23 13:54:44	@solymosi Thank you for looking into this. Unfortunately your fix while it fixes the problem your link to causes a regression when the toolbar is outside the page. The problem here is the logic needs to be different if the toolbar is internal vs external. @solymosi if you could modify your fix to check that and and apply it to the appropriate page that would work. We also would need some tests to…	arschmitz	solymosi
8122	2015-04-30 01:11:37	@solymosi This look good now thank you i will land this shortly	arschmitz	solymosi
8121	2015-05-02 17:21:07	@arschmitz can I leave the deprecated dialog widget tests with `.hasClass()` et. al. and the dialog widget with `.addClass()`, or should I put the dialog widget through the whole classes implementation shebang, even though it's deprecated?	gabrielschulhof	arschmitz
8119	2015-04-20 09:12:01	@kapilgarg1996 Yeah it's the same problem, good catch. I am not sure if we should apply that solution though. The root of the problem is that our demo tries to do something (removing a checkbox when you click on it) that shouldn't want to do in a real use case. If we need to add a ugly workaround just to make our demo work I think it proofs that it's not a good demo. We need to update it anyway f…	jaspermdegroot	kapilgarg1996
8119	2015-04-20 17:39:18	@jaspermdegroot So no need to look into this issue now ?	kapilgarg1996	jaspermdegroot
8119	2015-04-20 17:48:23	@jaspermdegroot what if you are removing it because you want to move it to a different group (because of the ticking, deleting and recreating). Is it a real use case? That's how i stumbled on it. I'm not saying it for me, as i already workarounded it (by truly moving the element) but it is better if people don't meet this problem or they will think it's the lib's fault.	rejetto	jaspermdegroot
8119	2015-04-20 19:20:51	@kapilgarg1996 - We can look into it now, but in the 1.5-dev branch, not on master. @rejetto - Thanks for reporting the issue. I only meant removing the checkbox when you click on it, so you won't get good feedback (don't see anymore which checkbox you checked) and can't uncheck it. That's a very bad UI. Moving it from one controlgroup to another (to group unchecked and checked items separately) …	jaspermdegroot	kapilgarg1996
8118	2015-05-21 14:11:54	@arschmitz this should be ready for another round of review	cgack	arschmitz
8118	2015-05-29 15:28:42	@arschmitz ready for another round!	cgack	arschmitz
8118	2015-05-30 00:36:23	@arschmitz made the suggested changes. Opening an issue now on api docs for the changes	cgack	arschmitz
8116	2015-05-30 00:39:56	time for another round @arschmitz	cgack	arschmitz
8116	2015-06-01 16:51:24	@arschmitz I moved ui-mini to backcompat but could not fully remove it to get the classes applied correctly for the demo to look correct. Lemme know if you see something i'm missing when you review again.	cgack	arschmitz
8114	2015-07-21 20:18:16	@arschmitz I just cherry-picked what I had ontop of the latest 1.5-dev. I'd love it you could give it a once over when you get a change just so I can regroup and focus on what needs to happen next. Thanks!	cgack	arschmitz
8114	2015-07-24 16:09:37	@arschmitz I made some adjustments, ready for another round of review I think.	cgack	arschmitz
8114	2015-08-13 18:42:35	@arschmitz ready for another round of review. I do need another set of eyes for buttons within the toolbar not being contained as seen here: http://view.jquerymobile.com/1.5-dev/demos/toolbar/	cgack	arschmitz
8114	2015-08-13 19:41:47	@cgack @arschmitz The problem with the buttons inside toolbars is that the height of mini buttons increased in 1.5-dev. Because the icons are inline-block spans the text needs to have same line-height as the height of the icon to be able to vertically align the icon and text. I think we have to reduce the top/bottom padding for mini buttons to give them the same height as in 1.4. I can create a P…	jaspermdegroot	cgack
8114	2015-08-13 19:41:47	@cgack @arschmitz The problem with the buttons inside toolbars is that the height of mini buttons increased in 1.5-dev. Because the icons are inline-block spans the text needs to have same line-height as the height of the icon to be able to vertically align the icon and text. I think we have to reduce the top/bottom padding for mini buttons to give them the same height as in 1.4. I can create a P…	jaspermdegroot	arschmitz
8114	2015-08-18 14:48:31	@cgack a few small things but just about there!	arschmitz	cgack
8114	2015-08-19 14:46:43	@arschmitz okay, I made the toolbar changes and updated the tests and demos with the new markup for toolbars. pretty sure another review is in order.	cgack	arschmitz
8114	2015-08-19 14:49:34	@cgack looks like you have a merge conflict which is preventing travis from running	arschmitz	cgack
8114	2015-08-19 14:51:50	@arschmitz yeah i saw that yesterday, does that mean i just need to rebase again	cgack	arschmitz
8114	2015-08-20 17:45:59	alright @arschmitz I fixed the merge conflicts and the tests are green... ready for review again.. for real this time.	cgack	arschmitz
8114	2015-08-20 19:15:16	@arschmitz I added initSelector backcompat for toolbar per the irc conversation in the meeting	cgack	arschmitz
8114	2015-09-02 14:50:28	Something went wrong with solving conflicts while merging this. See https://github.com/jquery/jquery-mobile/tree/1.5-dev/demos/toolbar-fixed-persistent-optimized. The files in that folder are duplicated. @cgack can you look into this? cc @arschmitz	jaspermdegroot	cgack
8114	2015-09-02 14:50:28	Something went wrong with solving conflicts while merging this. See https://github.com/jquery/jquery-mobile/tree/1.5-dev/demos/toolbar-fixed-persistent-optimized. The files in that folder are duplicated. @cgack can you look into this? cc @arschmitz	jaspermdegroot	arschmitz
8114	2015-09-02 15:11:09	@cgack yeah, I think you're right @arschmitz can you look into this?	jaspermdegroot	cgack
8114	2015-09-02 15:11:09	@cgack yeah, I think you're right @arschmitz can you look into this?	jaspermdegroot	arschmitz
8114	2015-09-02 15:13:36	I'm out of the country until next week so if someone else has time to look at this that would be great Sent from my iPhone > On Sep 2, 2015, at 11:11 AM, Jasper de Groot notifications@github.com wrote: > > @cgack yeah, I think you're right > > @arschmitz can you look into this? > > — > Reply to this email directly or view it on GitHub.	arschmitz	cgack
8114	2015-09-02 15:13:36	I'm out of the country until next week so if someone else has time to look at this that would be great Sent from my iPhone > On Sep 2, 2015, at 11:11 AM, Jasper de Groot notifications@github.com wrote: > > @cgack yeah, I think you're right > > @arschmitz can you look into this? > > — > Reply to this email directly or view it on GitHub.	arschmitz	arschmitz
8114	2015-09-23 13:58:16	@arschmitz @cgack I will take care of this in the 1.5-demos-issues branch.	jaspermdegroot	arschmitz
8114	2015-09-23 13:58:16	@arschmitz @cgack I will take care of this in the 1.5-demos-issues branch.	jaspermdegroot	cgack
8078	2015-04-16 12:56:17	@arschmitz So this feature should be already present, but there is a bug if I understand it correctly.	Andree643	arschmitz
8075	2015-06-11 13:00:48	@gabrielschulhof rebasing with master blew this up can you fix it and ill review again?	arschmitz	gabrielschulhof
8075	2015-07-23 15:54:47	@gabrielschulhof i don't see any separate backcompat tests	arschmitz	gabrielschulhof
8075	2015-07-23 16:37:46	@arschmitz, you're right - I left them out.	gabrielschulhof	arschmitz
8074	2015-05-02 10:53:59	@arschmitz tests added.	kapilgarg1996	arschmitz
8074	2015-05-28 19:05:39	@kapilgarg1996 this should not use `throws` it should just test the destroy method using `domEqual` if it throws an error the test will fail	arschmitz	kapilgarg1996
8073	2015-04-14 17:03:57	@arschmitz - Sure, will do.	jaspermdegroot	arschmitz
8073	2015-04-16 18:34:11	@kakul Thanks for the PR. The idea was to give the last row a bit darker border bottom. Instead of removing those styles for the last row we could wrap them in a media query to make them only apply on wider screens, but I think it looks good enough without them so I am fine with removing it. On small screens the last table row looks still a bit different than the others. This can be fixed by remo…	jaspermdegroot	kakul
8073	2015-04-17 14:13:32	Hello @jaspermdegroot Thanks for your review. I have made the change as you proposed.	kakul	jaspermdegroot
8073	2015-04-17 16:50:07	@kakul - Thanks! @arschmitz - This can be merged in master.	jaspermdegroot	kakul
8073	2015-04-17 16:50:07	@kakul - Thanks! @arschmitz - This can be merged in master.	jaspermdegroot	arschmitz
8073	2015-04-30 02:48:36	@jaspermdegroot thank you @kakul will merge this shortly	arschmitz	jaspermdegroot
8073	2015-04-30 02:48:36	@jaspermdegroot thank you @kakul will merge this shortly	arschmitz	kakul
8068	2015-05-28 19:01:50	@gabrielschulhof this is blocked by #8141 which is assigned to you and once that lands this will need modification based on it. Thats why I assigned it to you.	arschmitz	gabrielschulhof
8068	2015-06-11 13:03:17	@gabrielschulhof i blew this up when rebasing 1.5-dev with master can you fix it?	arschmitz	gabrielschulhof
8068	2015-06-15 21:15:05	@gabrielschulhof is this ready for review i see you added commits?	arschmitz	gabrielschulhof
8068	2015-07-03 07:42:57	@arschmitz re backcompat tests: I should only be testing the arrow backcompat, because otherwise I'm simply using the widget backcompat module, which should have tests of its own, right?	gabrielschulhof	arschmitz
8068	2015-07-13 17:49:45	@arschmitz Unfortunately, I can't always use `this._on()`, because the event names are themselves option values, and the default values have namespaces. `_on()` adds its own namespace. In fact, the [regex](https://github.com/jquery/jquery-ui/blob/master/ui/widget.js#L534) that matches the event name won't match a namespaced event name. So, all I can do is put `.on()` in place of `.delegate()`.	gabrielschulhof	arschmitz
8068	2015-07-14 01:20:29	@arschmitz backcompat tests for popup are here (https://github.com/jquery/jquery-mobile/pull/8068/files#diff-92ebc3fe4d63d804ff946216970f1346R1).	gabrielschulhof	arschmitz
8068	2015-07-14 14:43:18	@gabrielschulhof those are still in the core file backcompat tests should be in their own file and own html page and there should be a normal one which disables backcompat. See how slider is done https://github.com/jquery/jquery-mobile/tree/1.5-dev/tests/unit/slider	arschmitz	gabrielschulhof
8068	2015-07-14 15:47:19	@arschmitz my link points to a file [tests/integration/popup/backcompat-tests.html](https://github.com/gabrielschulhof/jquery-mobile/blob/7686-popup-classes-option/tests/integration/popup/backcompat-tests.html). It's a separate file.	gabrielschulhof	arschmitz
8068	2015-07-22 17:35:21	@gabrielschulhof with the popup video example iv seen this a lot before im trying to remember the cause i think this might not be a regression. I think it has to do with navigation going on within the iframe	arschmitz	gabrielschulhof
8068	2015-07-23 02:49:44	@gabrielschulhof that should be easy I think we can just look for pointer events support	arschmitz	gabrielschulhof
8068	2015-07-25 22:34:01	@arschmitz I know you said I could land this after the last batch of changes, but I've actually made some [significant](https://github.com/jquery/jquery-mobile/commit/81d36cd9d1afcb46fe6afe3be47f6625d077c525) [changes](https://github.com/jquery/jquery-mobile/commit/ffc27de1deba2a79b4aecb03aa7399a14dfb6d28), so please have another look at this before I land it.	gabrielschulhof	arschmitz
8067	2015-05-28 11:18:25	@gabrielschulhof whats going on with this PR? Last i see it should be a one line fix, but then you added the ui download builder to `package.json`?	arschmitz	gabrielschulhof
8067	2015-07-30 04:25:16	@gabrielschulhof BUMP!	arschmitz	gabrielschulhof
8067	2015-08-05 13:40:20	@gabrielschulhof Bump whats the status on this?	arschmitz	gabrielschulhof
8066	2016-05-08 05:58:36	@gabrielschulhof Any plans to pick this up again, it would require a lot of changes in the branch.	apsdehal	gabrielschulhof
8061	2015-04-08 14:28:09	@gabrielschulhof Thank you very much. Since the target milestone is `1.5.0` I assume there's no plan for a `1.4.6` with this fix in it?	ray007	gabrielschulhof
8058	2015-04-07 13:35:05	@arschmitz you dropped support for --modules, right? At least, I'm not seeing build/tasks/modules.js ... or is that because 1.5-dev is not up-to-speed wrt. master?	gabrielschulhof	arschmitz
8056	2015-04-02 12:53:12	@gabrielschulhof What OSX? As i said i cannot confirm on OSX Yosemite Safari 8	arschmitz	gabrielschulhof
8056	2015-04-02 12:55:23	@gabrielschulhof Well browserstack has 5 versions of OSX which one?	arschmitz	gabrielschulhof
8056	2015-04-02 13:00:01	@gabrielschulhof the original test page does not point to a local copy it points to git and works fine in OSX Safari 8 Yosemeti and browser stack the updated # 4 jsbin is exactly the same and still works fine both places	arschmitz	gabrielschulhof
8056	2015-04-02 13:16:19	@gabrielschulhof there is indeed a transition flash there but the URL at the end if you check it is http://jsbin.com/wubowa/4.html&ui-state=dialog which is what it should be.	arschmitz	gabrielschulhof
8056	2015-04-02 19:14:47	@jaspermdegroot Can you try iOS?	gabrielschulhof	jaspermdegroot
8056	2015-04-02 19:15:09	@jaspermdegroot Also, can you try loading the URL multiple times?	gabrielschulhof	jaspermdegroot
8053	2015-03-31 09:55:19	Thanks for that @gabrielschulhof. This probably will solve this, but I've added this request in case some else would want such event. Also I don't like to mess with external lib's "_private" methods in case something changes.	jodator	gabrielschulhof
8045	2015-03-26 16:17:38	@gabrielschulhof No, I am not using a click handler. In my pageshow function I am just calling the open method. Thanks. gabrielschulhof wrote: > @rhysryan https://github.com/rhysryan if you're opening the popup > from a click handler, you must prevent default on the click event. Can > you modify our template http://jsbin.com/huvoraba/1 to create a test > case illustrating the problem? > > — > Rep…	rhysryan	gabrielschulhof
8045	2015-03-26 17:26:11	@kapilgarg1996 Yes, basically the same. I even took that exact code of that demo, which worked with 1.3.2, and pointed it to 1.4.5. The result was that the popup no longer worked.	rhysryan	kapilgarg1996
8045	2015-03-26 18:36:24	@gabrielschulhof I don't think it has been fixed in chrome. http://jsbin.com/rifuha/1/edit	kapilgarg1996	gabrielschulhof
8045	2015-03-26 18:39:48	@kapilgarg1996 It has been. You must define the mobileinit handler before you refer to jQuery Mobile via a script tag, because mobileinit is fired from one of mobile's outermost IIFEs: http://jsbin.com/vohozu/1/	gabrielschulhof	kapilgarg1996
8045	2015-05-13 10:03:02	I was calling 'open' method within a function and this function was being called by click event. Applying preventDefault() on that click event fixed the issue for me. (and the issue was only seen in android 4.3 default stock browser, not chrome, not even default stock browsers of any other android version). Thank you @gabrielschulhof	Moinkhaan	gabrielschulhof
8044	2015-03-27 15:13:10	@kapilgarg1996 this is a failure due to a bad test assumption this has nothing to do with potential future changes to our transitions or GSoC	arschmitz	kapilgarg1996
8042	2015-04-07 17:11:25	@jaspermdegroot i also tested the code on cordova/phonegap but couldn't reproduce the issue. And i tested it on android 5.0.1 in emulator. <img src="http://1.bp.blogspot.com/-UQJDCsd6PBU/VSQPdnBOLEI/AAAAAAAAAxI/wWL7UD0cbmk/s1600/select-test.png">	kapilgarg1996	jaspermdegroot
8039	2015-03-19 13:42:33	@gabrielschulhof I tried to reproduce the issue using user-agent switcher on chrome and switched ti IE8 but its not showing any error regarding the lightbox popup demo. Does the user-agent switcher not a good way to check the issue..??	kapilgarg1996	gabrielschulhof
8039	2015-03-19 14:49:21	@kapilgarg1996 the user agent switcher does just that switches user agents to fool browser sniffing it does not emulate the rendering or capabilities of ie8 in any way.	arschmitz	kapilgarg1996
8035	2015-03-18 18:52:36	@kapilgarg1996 please read the text on the page you linked to "Note that when using the preset class, we also hide the dismiss layer on wider screens if the panel has the push display mode." Closing as not a bug.	arschmitz	kapilgarg1996
8035	2015-03-18 18:58:21	@arschmitz But why this is designed like this .Doesn't this closing feature must also be applicable for wider screens too..??	kapilgarg1996	arschmitz
8035	2015-03-19 12:14:53	@kapilgarg1996 No this makes it possible to interact with elements on the main page with out closing the panel.	arschmitz	kapilgarg1996
8034	2015-03-19 20:50:10	@gabrielschulhof this also needs to include adding the proper file header https://github.com/jquery/jquery-ui/blob/master/ui/selectmenu.js#L1-L18 and removing `//>>excludeStart("jqmBuildExclude", pragmas.jqmBuildExclude);` the now unused delimiter pragmas.	arschmitz	gabrielschulhof
8034	2015-03-19 22:00:31	@arschmitz Gotcha!	gabrielschulhof	arschmitz
8010	2015-03-18 13:43:58	:+1: @gabrielschulhof feel free to rebase and land this.	arschmitz	gabrielschulhof
8002	2015-03-14 15:38:46	@kapilgarg1996 thank you for the PR. While your fix is correct based on what we are currently doing i think we should change how this works. Right now we are just always hiding the clear button regardless of if we are adding one leaving no way to use the native if you want. I think we should change the current rule being modified to And in the clear button extension we should add the class `ui-te…	arschmitz	kapilgarg1996
8002	2015-03-14 15:47:34	@arschmitz Yeah that'll work perfectly.	kapilgarg1996	arschmitz
8002	2015-03-18 13:11:10	@arschmitz I think that's a good idea.	gabrielschulhof	arschmitz
8002	2015-03-19 19:01:56	@arschmitz +1 Re: "/\* This needs to be its own rule or it does not work in chrome for some reason */". That is because browsers have to drop the whole rule if they encounter an invalid pseudo element and all vendor prefixed pseudo elements are invalid for other vendors.	jaspermdegroot	arschmitz
8002	2015-03-19 19:03:37	> That is because browsers have to drop the whole rule if they encounter an invalid pseudo element and all vendor prefixed pseudo elements are invalid for other vendors. @jaspermdegroot I didn't know that good to know thank you @kapilgarg1996 lets update the comment	arschmitz	jaspermdegroot
8002	2015-03-19 19:03:37	> That is because browsers have to drop the whole rule if they encounter an invalid pseudo element and all vendor prefixed pseudo elements are invalid for other vendors. @jaspermdegroot I didn't know that good to know thank you @kapilgarg1996 lets update the comment	arschmitz	kapilgarg1996
8002	2015-03-20 15:21:49	@jaspermdegroot Thanks for the information. @arschmitz comment updated. have a look at it. @sfrisk Thanks sarah for the styling suggestions.	kapilgarg1996	jaspermdegroot
8002	2015-03-20 15:21:49	@jaspermdegroot Thanks for the information. @arschmitz comment updated. have a look at it. @sfrisk Thanks sarah for the styling suggestions.	kapilgarg1996	arschmitz
8001	2015-03-14 13:12:03	@kapilgarg1996 the jsbin you link to does not even contain a date input. I do see the double clear in the demos.	arschmitz	kapilgarg1996
8001	2015-03-14 13:29:53	@arschmitz Oh sorry for that..wrong example..I have updated the link	kapilgarg1996	arschmitz
8000	2015-04-12 21:45:35	@arschmitz https://github.com/jquery/jquery-mobile/blob/master/Gruntfile.js#L125 and https://github.com/jquery/jquery-mobile/blob/master/Gruntfile.js#L136 should be modified also I think	agcolom	arschmitz
7999	2015-03-19 17:55:50	@gabrielschulhof I just commented on #6795. Your first commit (the revert) does not only fix #7991 but also #7821. I think we should close one of those as duplicate. (update: I just closed #7821). I am going to close PR #7825 in favor of this PR. See also my https://github.com/jquery/jquery-mobile/pull/7825#issuecomment-72269269 on that PR.	jaspermdegroot	gabrielschulhof
7995	2015-04-03 09:32:12	@mdgross First of all, jQuery Mobile is a team/contributors effort. Even if this was an actual regression, it has nothing to do with who is project lead. When you inspect your test page you'll see that the padding-top is removed from the page when you remove the first page. Probably because we had to make a change between 1.4.3 and 1.4.5 to fix an issue with page padding or fixed headers. Like @a…	jaspermdegroot	arschmitz
7995	2015-07-22 19:40:28	@solymosi looks like your PR was merged but it won't be released until v1.5. Is there a fix that we can use for the time being? For now I'm using fix from @mdgross but this doesn't work:	wakiki	solymosi
7992	2015-03-12 12:32:03	@gabrielschulhof this causes a regression to the original issue the commit your reverting fixes. We need to fix that before this can land.	arschmitz	gabrielschulhof
7991	2015-03-11 19:40:20	@kapilgarg1996 The reason your link works is because it includes jQuery Mobile 1.4.2. The regression was introduced in 1.4.5.	gabrielschulhof	kapilgarg1996
7986	2015-03-12 12:20:39	Talked with @apsdehal on IRC, and we are going to go a different direction here. We are going to look into using Intern instead since it gets us cross platform CI and webdriver integration for functional testing out of the box. So going to close this for now, we may come back to it eventually depending on how other testing options turn out.	arschmitz	apsdehal
7985	2015-03-10 05:32:35	@apsdehal looks good ill land this shortly :+1:	arschmitz	apsdehal
7984	2015-03-06 12:52:10	@gabrielschulhof very nice, thank you very much! If this trick isn't already somewhere in the docs or an faq, I think it deserves a place somewhere...	ray007	gabrielschulhof
7975	2015-02-23 14:37:06	@gabrielschulhof > We must instead assume that, if this.options.classes[ this.classProp ] has been modified, then the application we're a part of is running non-deprecated code and the value of this.options.classes[ this.classProp ] completely determines the initial value of the style options. Conversely, if this.options.classes[ this.classProp ] is not modified (i.e., equal to the value in the p…	arschmitz	gabrielschulhof
7975	2015-02-27 07:28:48	@arschmitz AFAICT testsuite.js tests plugins rather than instances. In fact, it doesn't instantiate any widgets. OTOH I'm checking for specific behaviour within a single instance. Maybe it's just my lack of JS-fu that I'm not seeing the overlap :/	gabrielschulhof	arschmitz
7975	2015-03-10 05:19:37	@gabrielschulhof can you update the tests to instantiate like I commented on the first then let me know and ill finish reviewing the tests.	arschmitz	gabrielschulhof
7970	2015-02-26 18:08:21	@arschmitz the missing add/remove mostly look like theme and ui-button related adds... are we adding these classes in the same way using _addClass	cgack	arschmitz
7970	2015-02-26 21:36:57	@arschmitz I've made some more modifications to this PR based on your initial review.	cgack	arschmitz
7970	2015-02-27 05:26:36	@cgack Can you split the removal of deprecated code and the adding of the classes option into seperate commits please. I would actually like to see this PR as 3 commits. 1 for removing deprecated code, 1 for adding classes option, and one for updating existing tests to use new tests.	arschmitz	cgack
7970	2015-03-05 14:57:24	@arschmitz I have updated the PR with the changes you requested	cgack	arschmitz
7970	2015-03-05 20:16:18	@arschmitz I made the requested changes to this PR. No clue why the CLA error happened, hopefully just a glitch	cgack	arschmitz
7970	2015-03-12 17:15:09	@arschmitz i altered the `.ui-page-<role>-fullscreen` classes to be `.ui-toolbar-page...` classes. I have yet to remove any of the iOS workarounds from the fixedtoolbar workaround file because I cannot confirm that they are fixed in recent versions of iOS, but I'm looking into the workarounds.	cgack	arschmitz
7970	2015-03-12 17:32:31	@arschmitz now, i've made the changes to the workarounds file as well.	cgack	arschmitz
7970	2015-03-19 20:08:53	@arschmitz - time for another round of review!	cgack	arschmitz
7970	2015-03-19 20:09:50	@cgack looks like this needs a rebase	arschmitz	cgack
7970	2015-03-19 20:10:39	@cgack also there is a comment above iv asked about 4 times with no change or response	arschmitz	cgack
7970	2015-03-20 12:46:27	@arschmitz how should this be rebased? just fetch upstream and `rebase upstream/ui-1-12` (and then of course fix the plethora of merge conflicts) or do you mean that i should squash my commits?	cgack	arschmitz
7970	2015-03-20 12:57:58	@cgack i added a branch 1.5-dev last night that is a very cleaned up version of ui-1-12. There might be a better way to do this but what i normally do for cases like this is to pull 1.5-dev check it out and then cherry pick your commit range so in this case something like `git cherry-pick e2b6c233e380997a0cc1d435ec62ef09c13d0462^..2e807c5e5d832a79ae27b4bb698272f7714e46f3` this should avoide most …	arschmitz	cgack
7970	2015-03-25 01:39:05	@arschmitz okay, I've cherry-picked my commits on top of the 1.5-dev branch and have addressed the other issues you've mentioned (I think I've hit them all). Time for another round of review	cgack	arschmitz
7970	2015-03-25 01:49:45	@arschmitz thanks, new PR created.... closing this PR	cgack	arschmitz
7964	2015-04-02 17:45:45	@gabrielschulhof if you fix those 2 class names and rebase and force push i think we might be good after that!	arschmitz	gabrielschulhof
7960	2015-02-06 16:48:39	@gabrielschulhof I uploaded the project to GitHub though I'm not sure it is correct or will work. Hopefully it will. If you swap out 1.4.0 and 1.4.5 in the www/js folder and open the index.html file you should see the issue. I did see it happening in Safari even if I resized the browser so it doesn't seem to be an @media CSS issue. https://github.com/mtamony/ios/tree/master/www	mtamony	gabrielschulhof
7957	2016-03-15 18:34:09	Hi @jaspermdegroot any update ? Can I help you?	marti1125	jaspermdegroot
7957	2016-03-21 08:27:01	hi @marti1125 Help is always welcome! If you can open a PR in the https://github.com/jquery/api.jquerymobile.com repo to make the changes as I described in my comment https://github.com/jquery/jquery-mobile/issues/7957#issuecomment-75123138 above that would be great! Thanks!	jaspermdegroot	marti1125
7957	2016-03-26 04:35:35	Hi @jaspermdegroot I'm trying to deploy api.jquerymobile.com but I have error with grunt taks. When I run grunt deploy I get an error about Running "build-xml-entries:all" (build-xml-entries) task <img width="603" alt="captura de pantalla 2016-03-25 a las 23 33 17" src="https://cloud.githubusercontent.com/assets/223240/14058063/0f03a69e-f2e2-11e5-92f2-0154fc0f5265.png"> I added in Mac OS: libxml2…	marti1125	jaspermdegroot
7957	2016-04-02 11:58:44	@marti1125 Yeah, I did hear about problems with deploying the API docs. I think they were fixed by now, but I am not sure to be honest. If you still encounter problems please open a ticket at the API docs repo so the people that are looking into this will be aware of it.	jaspermdegroot	marti1125
7957	2016-04-02 13:56:52	@marti1125 @jaspermdegroot Yes, this issue around the deployment of the api docs was fixed by https://github.com/jquery/api.jquerymobile.com/commit/c9950027ed101b74c94084f02b39c29e5ba8441a#diff-b9cfc7f2cdf78a7f4b91a753d10865a2 and https://github.com/jquery/jquery-wp-content/commit/836858d66f9833dfc02b00c393bdca848acb1205	agcolom	jaspermdegroot
7957	2016-04-02 13:56:52	@marti1125 @jaspermdegroot Yes, this issue around the deployment of the api docs was fixed by https://github.com/jquery/api.jquerymobile.com/commit/c9950027ed101b74c94084f02b39c29e5ba8441a#diff-b9cfc7f2cdf78a7f4b91a753d10865a2 and https://github.com/jquery/jquery-wp-content/commit/836858d66f9833dfc02b00c393bdca848acb1205	agcolom	marti1125
7957	2016-04-02 14:14:01	@agcolom That's great. Thanks for the update!	jaspermdegroot	agcolom
7957	2016-04-02 17:23:15	@agcolom thanks!!	marti1125	agcolom
7956	2015-02-05 18:16:37	@gabrielschulhof several line length issues here.	arschmitz	gabrielschulhof
7954	2015-03-11 22:19:23	@gabrielschulhof those classes are not used in that demo that demo was updated for 1.4 to remove the deprecated styles with an example of how to do this yourself. @kakul pr seems correct i don't see any extra or double borders as a result.	arschmitz	gabrielschulhof
7953	2015-02-04 18:19:35	@gabrielschulhof Sure, I will look into this.	jaspermdegroot	gabrielschulhof
7953	2015-02-05 17:00:37	@gabrielschulhof The clear button doesn't show up because class `ui-textinput-clear-hidden` is not removed from the clear button when the input gets focus. That class sets `display: none;`. So this is probably a JS problem in js/widgets/forms/clearButton.js. The problem with the search icon is that it uses the wrong icon color. With theme A it should use the dark icon but instead the white one is…	jaspermdegroot	gabrielschulhof
7951	2015-02-06 08:43:54	@gabrielschulhof Thank you for hint how to workaround new problem `$.mobile.resetActivePageHeight`: And now all works also with jQueryMobile 1.4.5: http://jsbin.com/yiqoqigaco/1	DzenisevichK	gabrielschulhof
7951	2015-02-09 12:02:52	@gabrielschulhof Found that with `$content.height(0);` I have scroll jumping. So the same will be with your solution but when we have additional controls which allow to see scrolls. To fix this I need to save/restore `scrollTop`: And now this hookup is too complex and I think that we need to review original `$.mobile.resetActivePageHeight` implementation...	DzenisevichK	gabrielschulhof
7951	2015-02-10 05:50:17	@gabrielschulhof I extended example to have real live version: **Without workaround** (check Maximize/Restore Down case where textarea will not be expaned on free space): http://jsbin.com/vewizo/1 **With workaround for page min-height but without workaround for scroll dumping** (to reproduce scroll jumping expand collapsibles, scroll down and then try to resize): http://jsbin.com/vewizo/2 **With …	DzenisevichK	gabrielschulhof
7951	2015-02-10 13:15:38	@gabrielschulhof Found also that when we change header height by showing/hiding an element jQueryMobile doesn't call `$.mobile.resetActivePageHeight` but it's necessary because page padding is updated (by `$.mobile.toolbar.updatePagePadding`)...	DzenisevichK	gabrielschulhof
7948	2015-02-05 19:48:05	@gseguin Thank you for the PR. We discussed this in the meeting today. And why we have no problem with the service or the file directly, we didn't feel any of us would actually use the service. Since none of will use it, we do not see the value in adding the file, so i'm going to close this.	arschmitz	gseguin
7947	2015-04-02 17:48:43	@gabrielschulhof please see my comment above https://github.com/jquery/jquery-mobile/pull/7947#issuecomment-76208775 it does not look like you addressed this at all.	arschmitz	gabrielschulhof
7947	2015-04-30 13:25:00	@gabrielschulhof it looks like you introduced `pagecontainers` but don't actually use it any where can you update to use it where applicable?	arschmitz	gabrielschulhof
7947	2015-04-30 18:02:27	@arschmitz I'm not sure how I would go about using it. Should I always just access `$.mobile.pagecontainers[ 0 ]`?	gabrielschulhof	arschmitz
7947	2015-04-30 18:05:13	@gabrielschulhof yes thats exactly what you should do. maybe add a support comment anywhere we will need to update to support multiple to make it easy to find	arschmitz	gabrielschulhof
7944	2016-01-18 17:00:32	@arschmitz Were your commits reverted? Currently on `master` branch, files like `LICENSE-INFO.min.txt` , `LICENSE-INFO.txt` and `LICENSE.txt` still seem to have years in them	pra85	arschmitz
7943	2015-04-23 13:34:55	@jaspermdegroot the current status to the navbar review doesn't utilize the grid at all so it will behave appropriately: http://jsbin.com/qaguqo/1/edit?html,output	cgack	jaspermdegroot
7940	2016-05-08 06:29:02	@arschmitz I guess this can be closed now.	apsdehal	arschmitz
7938	2015-02-05 18:45:31	@gabrielschulhof what exactly is the reason for this the issue gives no reason why these should be moved or problem it solves?	arschmitz	gabrielschulhof
7938	2015-02-05 23:35:40	@arschmitz The reason is, presumably, that the support module should make no DOM modifications, but it should only test. It is up to the rest of the library to decide what to do with the results of the support tests. @jaspermdegroot when you opened #6168 that's what you were thinking about, right?	gabrielschulhof	arschmitz
7938	2015-02-06 10:12:21	@gabrielschulhof Yes, that's correct. I should have added the reason to that ticket.	jaspermdegroot	gabrielschulhof
7938	2015-02-06 19:26:06	@gabrielschulhof @jaspermdegroot Can you give me a little more on why you think it should be this way? To me these are all support tests. Some are a different style of support test. They are modernizer style tests, where classes are added, to indicate support for a particular feature.	arschmitz	jaspermdegroot
7938	2015-02-06 19:26:06	@gabrielschulhof @jaspermdegroot Can you give me a little more on why you think it should be this way? To me these are all support tests. Some are a different style of support test. They are modernizer style tests, where classes are added, to indicate support for a particular feature.	arschmitz	gabrielschulhof
7938	2015-02-06 19:43:39	@gabrielschulhof how would this fix that? Thats not caused by changing classes, its caused by certain types actual DOM manipulation. If you look at our support tests https://github.com/jquery/jquery-mobile/blob/master/js/support.js you will see a good chunk of them do some sort of DOM manipulation as part of the actual test.	arschmitz	gabrielschulhof
7938	2015-02-06 19:45:07	Back to you, @jaspermdegroot :)	gabrielschulhof	jaspermdegroot
7938	2015-02-06 19:52:16	Wait ... there is one point to be made here ... we do add that fake body tag for a bunch of the tests, but we remove it afterwards. The addition of these classes is a permanent modification of the DOM. Maybe that was undesired in situations where the support tests alone are being used. Nevertheless, if @jaspermdegroot can expound on this subject, I welcome his comment(s).	gabrielschulhof	jaspermdegroot
7938	2015-04-02 17:52:43	I don't really see the point in this still unless someone feels strongly about this and has some good reason id like to just close this? @gabrielschulhof @jaspermdegroot @cgack ?	arschmitz	jaspermdegroot
7938	2015-04-02 17:52:43	I don't really see the point in this still unless someone feels strongly about this and has some good reason id like to just close this? @gabrielschulhof @jaspermdegroot @cgack ?	arschmitz	gabrielschulhof
7938	2015-04-02 18:04:45	When @gabrielschulhof mentioned that the support module shouldn't make DOM manipulations I thought that this was the reason, but now I think of it that doesn't make sense. Reason for the ticket was a failing test according to the IRC discussion so if they no longer fail we can close.	jaspermdegroot	gabrielschulhof
7930	2015-06-11 12:59:47	@gabrielschulhof if you can fix that one minor thing and rebase :+1:	arschmitz	gabrielschulhof
7927	2015-03-09 19:20:53	@gabrielschulhof going to put a temp hold on this, because we are considering adding `$.ui.safeActiveElement()` to ui core as well as a form of safe blur ( though the api's will likely be a bit different ).	arschmitz	gabrielschulhof
7927	2015-04-30 13:28:53	@gabrielschulhof if you base this off 1.5-dev we are on up-to-date ui which contains these now. I'm going to close this since you cant change branches.	arschmitz	gabrielschulhof
7926	2015-01-22 18:52:44	@arschmitz I definitely think we should have a test for making sure the library gets built properly. Do you want me to add the rest of the library? I'm not sure if I can test the order of things, but I can certainly test whether all the things are present.	gabrielschulhof	arschmitz
7918	2015-03-19 19:07:16	@jaspermdegroot narrow the output pane and you will see it	arschmitz	jaspermdegroot
7918	2015-03-19 19:17:58	@slavap @arschmitz - Nevermind. I now see that the JS Bin contains the fix. I expected it to show the issue.	jaspermdegroot	arschmitz
7912	2015-01-15 17:26:22	@gabrielschulhof did you test for regressions on the "blue focus flash"? @lisadeluca want to take a look at this too since you worked on the other issue?	arschmitz	gabrielschulhof
7912	2015-01-18 11:38:10	@arschmitz @ldeluca yes, I tested. I believe the blue focus flash has not returned. I think it was caused by the fact that we were `.attr( "tabindex", 0 ).focus()` before, whereas now we simply add the attribute, but we do not focus.	gabrielschulhof	arschmitz
7903	2015-01-08 13:26:24	@gabrielschulhof can you add a test for this?	arschmitz	gabrielschulhof
7903	2015-01-08 20:11:26	@arschmitz I'm not sure exactly what I should be testing. Should I assert that, upon change, the select retains focus?	gabrielschulhof	arschmitz
7902	2015-01-08 13:30:03	@gabrielschulhof can you add a test for this please	arschmitz	gabrielschulhof
7902	2015-04-02 17:58:59	@gabrielschulhof seems like your removing this with out backcompat?	arschmitz	gabrielschulhof
7896	2015-01-04 14:26:58	@gabrielschulhof - Sure, I'll look into it.	jaspermdegroot	gabrielschulhof
7893	2015-01-08 14:28:01	@gabrielschulhof Is it possible to add a test for this? Seems like it should be possible.	arschmitz	gabrielschulhof
7890	2015-01-08 14:38:53	@gabrielschulhof Im a little hesitant to make this work on one option with out making it work on the rest of the options.	arschmitz	gabrielschulhof
7890	2015-01-09 08:05:28	@arschmitz well, yeah. I guess we can review panel and make all options work.	gabrielschulhof	arschmitz
7890	2015-01-09 15:26:42	@gabrielschulhof see how much work it looks like we already started prototyping the rewrite so dont want to invest much	arschmitz	gabrielschulhof
7890	2015-08-05 13:39:50	@gabrielschulhof if we are going to do this should do it as part of classes and close this maybe?	arschmitz	gabrielschulhof
7889	2015-01-08 15:46:15	@gabrielschulhof you did not remove the scroll events code from `touch.js`	arschmitz	gabrielschulhof
7886	2015-01-09 21:02:06	@arschmitz Thanks.	kevgrig	arschmitz
7875	2014-12-15 11:29:25	@MauriceG Thanks!	gabrielschulhof	MauriceG
7873	2014-12-15 19:42:25	The problem here is actually much simpler then all this. The only reason this is happening is because those are links not buttons to launch the popup. When links are clicked we remove the active class from all other links because we are navigating ( popup from a link is a nav event ). If you use anything else ( like an actual button checkbox open the popup from a button etc http://jsbin.com/qupas…	arschmitz	gabrielschulhof
7873	2014-12-28 20:58:12	@arschmitz I'll fix the api docs. Should I also fix in jquery-mobile AND in demos if we're not going to have a 1.4.6?	agcolom	arschmitz
7873	2016-06-20 19:44:31	@agcolom Are you still willing to fix the api docs? If not, I will take the charge.	apsdehal	agcolom
7872	2015-01-09 19:29:56	@gseguin Yup your right we should fix this.	arschmitz	gseguin
7862	2014-12-05 11:58:01	@gabrielschulhof understood. What is the process to get such a change implemented? I haven't worked with GitHub previously so I am not knowledgeable when it comes to making changes to the JQM scripts themselves. In the meantime would it be easier for me to get a forked build with your recommended changes while waiting for the change to be implemented in the core product build?	sme150	gabrielschulhof
7862	2014-12-07 13:03:33	Thanks @gabrielschulhof Can you possibly send a copy of the changes you made? I am not very versed with editing the jqm scripts and don't want to cause any unintentional regressions by not doing the changes correctly.	sme150	gabrielschulhof
7862	2014-12-09 14:39:55	@gabrielschulhof - I appreciate your help so far! I've checked and the changes don't appear to have caused any regressions with devices that weren't previously experiencing the issue, but you are saying if the input field needs to be re-positioned to be visible, we're back to the same issue correct? Is there anything else I should test from my side?	sme150	gabrielschulhof
7862	2014-12-09 19:15:36	@gabrielschulhof - Thank you again for your help and solution. I have scenario tested the fix you created and so far I have found no situations where on a phone, tablet, or PC the UI reacts in a way that I am unhappy with. I really appreciate you taking the time to aid with the fix. Is there anything needed from my side to recommend/submit this for review and integration into the main branch so u…	sme150	gabrielschulhof
7862	2014-12-12 08:45:56	@gabrielschulhof Perfect. Thanks again. I'll be pushing some final changes into my code over the next couple of week before we go live and will let you know if anything else bypasses this mitigation for any reason, but I think this resolution should at least unblock me for now.	sme150	gabrielschulhof
7859	2014-12-05 11:11:03	@arschmitz I've now deleted that commit.	gabrielschulhof	arschmitz
7856	2015-01-09 23:15:42	@arschmitz this is happening because we no longer set the tabindex on the popup container. It needs to be done per-application, because if we set it wholesale, we risk re-introducing the blue focus flash on Android.	gabrielschulhof	arschmitz
7850	2014-12-08 04:55:54	@arschmitz Thanks for considering for future. I would like to work on it ... Should I prepare to file a pull request? Or there is some other process for jQ projects?	prady00	arschmitz
7841	2014-11-14 21:57:08	@arschmitz Shall I close this and create a new PR?	Palestinian	arschmitz
7841	2014-12-23 16:36:32	@arschmitz No, honestly not. I tried once and it failed. I didn't know what to do next. What do you recommend?	Palestinian	arschmitz
7841	2015-01-22 11:42:22	@arschmitz this test fails on Chrome desktop even on master.	gabrielschulhof	arschmitz
7841	2015-01-22 13:23:13	@gabrielschulhof but it does not fail on master on phantom so something is still wrong here	arschmitz	gabrielschulhof
7841	2015-01-22 13:36:29	@arschmitz Yeah, it was comparing the result of silentScroll() to 0, whereas it should've been $.mobile.defaultHomeScroll. My modified version of the test works on both master and this branch.	gabrielschulhof	arschmitz
7841	2015-01-22 15:28:10	@arschmitz We should not land this PR, because it's not the right fix for the problem. The reason we set height for the `html` and `body` element is to make `min-height: 100%;` for the page (when it's an immediate child of `body`) work, to give the page gets same height as the viewport even before the JS sets a `min-height` with pixel value as inline-style. We shouldn't make any changes that coul…	jaspermdegroot	arschmitz
7841	2015-01-22 16:07:36	@jaspermdegroot thank you! `padding` and `margin` set to `0` is the solution as you've mentioned in your [previous comment](https://github.com/jquery/jquery-mobile/pull/7841#issuecomment-71037510). @arschmitz @gabrielschulhof Thank you both for sparing some time to look into this issue, I appreciate it :)	Palestinian	jaspermdegroot
7841	2015-01-22 16:07:36	@jaspermdegroot thank you! `padding` and `margin` set to `0` is the solution as you've mentioned in your [previous comment](https://github.com/jquery/jquery-mobile/pull/7841#issuecomment-71037510). @arschmitz @gabrielschulhof Thank you both for sparing some time to look into this issue, I appreciate it :)	Palestinian	gabrielschulhof
7841	2015-01-22 16:07:36	@jaspermdegroot thank you! `padding` and `margin` set to `0` is the solution as you've mentioned in your [previous comment](https://github.com/jquery/jquery-mobile/pull/7841#issuecomment-71037510). @arschmitz @gabrielschulhof Thank you both for sparing some time to look into this issue, I appreciate it :)	Palestinian	arschmitz
7839	2014-11-13 14:01:23	@arschmitz Thanks a lot for you message. I agree with you that there is too much widget on this page, but my client is specific about being able to do everything without changing page. You should see the amount of widget I successfully refused to add… ;+) @ruffio Thanks a lot for your time, it's always helpful	matthieubrunet	arschmitz
7839	2014-11-13 21:29:05	@arschmitz I did a git bisect with the original test page (with the 200 popups with headers) and it looks like this commit introduced the performance regression: https://github.com/jquery/jquery-mobile/commit/98ece81ee34cf1a7ef0ad9e3f95b89172fac45da. Do you see anything in there that could have caused did?	jaspermdegroot	arschmitz
7839	2014-11-13 21:54:06	@jaspermdegroot ok i see whats happening. Each of the popups has a toolbar. The toolbar logic has become substantially more complicated to deal with the internal / external toolbar combos possible. We will need to look at how we can improve this. I guess the short term solution don't use so many toolbars :)	arschmitz	jaspermdegroot
7839	2014-11-14 13:07:55	@arschmitz thanks a lot, it worked ! I've still a small difference on my real case (3,5s instead of 3s), so I suppose there is something else. If I found the origin, I'll post a new issue.	matthieubrunet	arschmitz
7839	2014-11-29 21:56:14	@arschmitz In [fixedToolbar.js](https://github.com/jquery/jquery-mobile/blob/f53039987ca016eb129fea49c9739123491ba897/js/widgets/fixedToolbar.js#L38) we should not unconditionally initialize `this.pagecontainer`, because that will initialize it for fixed an non-fixed toolbars alike. It seems that `$( ":mobile-pagecontainer" )` is a really expensive selector, so we should restrict it to fixed tool…	gabrielschulhof	arschmitz
7839	2014-11-29 23:06:05	@arschmitz Also, we shouldn't use `$( ":mobile-pagecontainer" )`, because that traverses the entire DOM, and we know that the page container must be a parent of `this.element` for it to be interesting, so we should use `this.element.closest( ":mobile-pagecontainer" )`.	gabrielschulhof	arschmitz
7834	2014-11-28 15:45:15	@gabrielschulhof looks like neither variation is actually used currently since there are no open issues on this and this is not used because we use :hover now instead of a js handler. So this setting cant possibly do anything in the current theme.	arschmitz	gabrielschulhof
7832	2015-01-08 15:49:24	@vlajos can you please sign our CLA http://contribute.jquery.org/CLA/ and then I will look at this	arschmitz	vlajos
7832	2015-01-15 17:45:47	@vlajos thank you!	arschmitz	vlajos
7831	2014-11-14 21:58:07	@arschmitz In that case, API should be updated by either removing `pagecontainerremove` or adding a note to use `pageremove` instead. what do you think?	Palestinian	arschmitz
7825	2014-11-18 17:28:34	@arschmitz True, thank you. I had an older slider based switch, the newer data-role='flipswitch' works just fine.	denesl	arschmitz
7825	2014-12-23 16:29:18	@ldeluca i see the problem here too. It only shows on your pr not on current master. Can you update to take care of this?	arschmitz	ldeluca
7825	2015-01-08 15:52:28	@ldeluca Bump!	arschmitz	ldeluca
7825	2015-01-09 22:11:33	@arschmitz I have my local environment building the docs now and for the life of me I don't see the issue. The code version i'm on has my changes but viewing the range slider page looks okay to me. Am I doing something wrong maybe with how I build? I'm viewing on Chrome. The css change should only effect .ui-mini classes so I'm also confused why it'd break all of the rangesliders. my change: .ui-…	ldeluca	arschmitz
7825	2015-01-09 22:24:55	@ldeluca its not in your screen shot as its mini only its also very hard to see but if you flip back and forth between http://demos.jquerymobile.com/1.4.0/rangeslider/ and yours you will see the margins on the rangeslider shifting.	arschmitz	ldeluca
7825	2015-01-09 22:33:43	@arschmitz okay, i see what you're referring to: ![image](https://cloud.githubusercontent.com/assets/4448698/5688460/7d68a544-9825-11e4-802e-139931e94527.png) when I throw another window over to align i see: ![image](https://cloud.githubusercontent.com/assets/4448698/5688467/9a2b2d64-9825-11e4-9e48-e98a482be89d.png) that offset is what people are referring to as "broken" correct?	ldeluca	arschmitz
7825	2015-01-09 22:37:58	@arschmitz what's even stranger is chrome dev tools says my css isn't even being applied.... ![image](https://cloud.githubusercontent.com/assets/4448698/5688508/3315e046-9826-11e4-88c0-14c2efc039fd.png)	ldeluca	arschmitz
7822	2014-11-06 14:50:09	@ldeluca did you check on other platforms to make sure this didn't cause anything weird other places?	arschmitz	ldeluca
7822	2014-11-06 15:32:37	@arschmitz I tested on a few other android emulators and then in regular chrome browser.	ldeluca	arschmitz
7820	2015-01-08 17:55:42	@ldeluca actually I take that back sorry You add the new icons but you don't remove the old one.	arschmitz	ldeluca
7815	2014-11-06 12:47:24	@ldeluca as you requested http://jsbin.com/batuvobubi/2/edit?html,output It actually highlights a number of variations	afwd	ldeluca
7808	2014-10-29 20:53:20	@arschmitz why not stay on the same page and fade in a 'normal' popup? Why does it have to fade to a new page? It's the fading that takes time. The scrolling to top and back again when coming back is working perfectly and happens immediately.	Ruffio	arschmitz
7806	2014-10-29 14:00:20	@gabrielschulhof - thanks - I was out of the country and am at a conference now.	imaffett	gabrielschulhof
7806	2014-10-30 12:59:59	@gabrielschulhof fix that one line and this is good :+1:	arschmitz	gabrielschulhof
7805	2014-11-20 07:19:06	@gabrielschulhof , sorry for been so late to see that. yes, I totally agree with your ideas, it also bother me a lot, the only reason what I impressed of jquery mobile is the navigation(ajax simply) & page transition I'm consider to give up jquery mobile, did u have other solution for quickly using the ajax&callbacks plz advise. thx!	jackyon	gabrielschulhof
7805	2014-11-20 15:49:40	@jackyon @gabrielschulhof yeah it looks like we need to sort out some dependency issues here so that can be excluded we will have to make sure we do this before 1.5	arschmitz	gabrielschulhof
7805	2015-09-28 16:34:18	Greetings @arschmitz I believe that am running into this issue #7805 with jquery mobile 1.4.5. I see that this is fixed, however I'm not sure what version this is fixed in (is it 1.4.5 or is it in the forthcoming 1.5?) or otherwise implement the fix on my own which I think is to pull out event.js or is it include it? Thanks!	celron	arschmitz
7804	2014-12-30 14:12:58	@arschmitz you means we should remove `$.support.fixedPosition`?	gabrielschulhof	arschmitz
7793	2014-10-20 13:34:20	@arschmitz I can confirm this bug exist on chrome 38.0.2125.102 (mobile) as well .	zzart	arschmitz
7793	2014-10-20 17:50:18	@gabrielschulhof Interesting but if thats the case it _SHOULD_ happen on firefox too. Lets figure this out and figure out which browser is actually doing the right thing here and file an issue on the one thats not.	arschmitz	gabrielschulhof
7793	2014-10-27 14:10:36	This is **not** fixed in the latest Linux build . As I wrote at the beginning I was testing it on the latest Linux build 40.0.2194.0 (64-bit) and it didn't work. @gabrielschulhof example works indeed , but if you try and modyfy it so it includes some selects and no-icon buttons http://jsbin.com/bufeqizume it still doesn't work. ![screen_3](https://cloud.githubusercontent.com/assets/432901/4792013…	zzart	gabrielschulhof
7793	2015-01-04 23:21:28	@jaspermdegroot isn't the fact that it does not wrap at the left edge when it starts the next row a bug though?	gabrielschulhof	jaspermdegroot
7793	2015-01-05 14:10:04	@gabrielschulhof - No it isn't. This is how floats work. Although it looks like all buttons in the row have the same height, the select ("One") is 3px taller. The button that doesn't fit in the first row bumps against that select when floating left. If you use `clear: left;` (or `both`) it will go all the way to the left, but we can't use that of course because we don't know what button has to go…	jaspermdegroot	gabrielschulhof
7793	2015-01-08 11:43:23	@jaspermdegroot OK. I've created a very simple test case consisting of nothing but divs and one anchor which renders differently in FF than it does in Chrome: http://jsbin.com/sifezo/1/ So, which one renders correctly? FF or Chrome? Note that, in Chrome, if you set the .ui-btn padding to greather than, like, 0.9em, it starts to work the same way as FF. That's why I figured it was a Chrome bug - m…	gabrielschulhof	jaspermdegroot
7793	2015-01-08 13:01:23	@gabrielschulhof - Using `em` values for top/bottom padding does give some unexpected results in Chrome and that is probably a rounding bug (has been reported). I think the reason that the buttons in your test page don't have the same height is that for the first button `inline-block` is applied to an element that does have siblings, while in case of the other buttons it is applied to an element …	jaspermdegroot	gabrielschulhof
7787	2014-10-19 18:13:47	@arschmitz - And Toolbar back button text: http://api.jquerymobile.com/toolbar/#option-backBtnText	jaspermdegroot	arschmitz
7787	2014-10-20 07:24:38	@arschmitz We can call .toString() on all string-valued option names that are supposed to be translatable. That way, if the values are strings, well, nothing happens. However, you can replace the strings with objects that provide the .toString() method. The objects themselves could then be translation-aware. This would take care of translating the string upon insertion into the DOM. If we need re…	gabrielschulhof	arschmitz
7787	2014-10-20 13:06:09	We've already settled on this and as @arschmitz has said you just need to change the options. Using a translation library like gettext won't make this any easier. Either way you have to load the data. When translating your application, you most likely want to just change the default values, so it's a one-time config which can easily be generated on the server, where I'm sure you're already doing …	scottgonzalez	arschmitz
7784	2014-10-20 20:30:31	@arschmitz That's essentially what it's doing. Here's the app flow: 1. Load view. It fires an API request to get a list of stuff. 2. Once the request returns, it renders all the stuff, with a point of emphasis on it using a document fragment to only append the li's once. It triggers the listview refresh when everything is appended. 3. Then it programmatically sets the scroll to the bottom of the …	gabaum10	arschmitz
7784	2014-10-20 20:40:03	@arschmitz triggering updatelayout didn't do the trick. I triggered it on the listview. Should I be triggering it on the page div? In the meantime, I was able to get the hack I mentioned in the original post to work by doing this, although that effectively doesn't allow you to scroll to the top and keep it there, but whatever:	gabaum10	arschmitz
7784	2014-10-20 20:45:10	@arschmitz Yeah, I understand. I was able to reproduce the test here: http://jsbin.com/giwitu/1/ sporadically on my Samsung Galaxy S5 in chrome. It wasn't consistent, but if I scrolled, then rotated the device a bunch of times, at some point it scrolled back to the top. It wasn't consistent though but it's definitely consistent in my Cordova app.	gabaum10	arschmitz
7784	2014-10-20 21:19:46	Hmmm... I'm not sure. @ldeluca are you using the version with the document fragment? My Phone is on 4.4.4 as well. The real code I'm using is significantly more complex. I'm having a hard time breaking it down into a manageable test case that I can post in like jsbin. The link I posted is what it's doing at the most basic level, but something else must be interfering. I'll keep on looking at it t…	gabaum10	ldeluca
7783	2014-10-28 13:51:09	@arschmitz yes, just pushed the update. Thanks	ldeluca	arschmitz
7781	2014-10-16 13:59:44	@frequent you will see this option is not documented on the selectmenu because it has not been added and it will not be added. In the next version of jQuery mobile wrapperClass will be deprecated in all widget which currently have it and will be replaced by the much more flexible classes option currently being integrated into the widget factory. You can see PR's open in both ui and mobile to add …	arschmitz	frequent
7781	2014-10-16 14:01:03	@arschmitz: that was fast. ok. Thanks.	frequent	arschmitz
7777	2014-10-16 12:35:07	@gabrielschulhof it does swipe it does NOT drag	arschmitz	gabrielschulhof
7777	2014-10-16 13:42:47	@arschmitz @gabrielschulhof the issue is swipe events are not working (or very sporadic) on non-chrome browsers on android (Testing a Galaxy S 3 with 4.3). I tried the swipe-list demo and it would rarely work. I'm looking into the swipe event code now.	imaffett	gabrielschulhof
7777	2014-10-16 13:42:47	@arschmitz @gabrielschulhof the issue is swipe events are not working (or very sporadic) on non-chrome browsers on android (Testing a Galaxy S 3 with 4.3). I tried the swipe-list demo and it would rarely work. I'm looking into the swipe event code now.	imaffett	arschmitz
7773	2014-10-11 11:31:16	@jaspermdegroot I disagree. Though the documentatiin is clear about the elements with which .button() can be used, shouldn't the framework handle the negative cases as well? The framework should apply .button() only on input buttons and nothing else.	Shreerang	jaspermdegroot
7771	2014-10-14 12:56:26	@jaspermdegroot - I'm not too familiar with the build script, but I see in processDemos and demos.backbone it's doing the following I think those should just be the following. Happy to submit a PR with the fix.	imaffett	jaspermdegroot
7771	2014-10-14 15:19:52	@jaspermdegroot - What about the script tag above? Should that have the version in it or not? https://github.com/jquery/jquery-mobile/blob/1.4-stable/Gruntfile.js#L105 https://github.com/jquery/jquery-mobile/blob/1.4-stable/Gruntfile.js#L109 If that's the case, then the regex can be changed to just use name instead of processedName	imaffett	jaspermdegroot
7771	2014-10-16 10:53:13	@jaspermdegroot spotted it. We shouldn't be using `processedName` in the concatenation, but `grunt.config.process( name + ".structure" + "<?= versionSuffix %>" )`	gabrielschulhof	jaspermdegroot
7771	2014-10-16 13:56:05	@gabrielschulhof hmm the only thing about that is it takes quite a while to run the casper tests. I will be updating the casper tests shortly to use grunt-spider which allows much better configuration for multiple test runs we can figure something out for testing this then as well. But lets not let that hold up fixing this.	arschmitz	gabrielschulhof
7771	2014-10-16 17:49:08	@arschmitz Yeah, that's cool. In fact, we should separate out the casper tests. Running them with every job is kinda superfluous, unless we key in the jQuery version into the casper tests as well.	gabrielschulhof	arschmitz
7770	2014-10-10 09:19:35	@gabrielschulhof if I may ask this question here, I am not sure, but I will ask anyways. Why is it that 'button' and 'a' are styled flat with no rounded corners and the input buttons - submit, reset and button are styled with rounded corners and shadow? Why this difference?	Shreerang	gabrielschulhof
7770	2014-10-10 09:49:30	Looks like we copied that example from http://demos.jquerymobile.com/1.4.4/button-markup/, but not the custom style that we added in the head of that page. @gabrielschulhof - I am working on merging those two demo pages for 1.5 as part of https://github.com/jquery/jquery-mobile/pull/7753. Since it became less likely that we do a 1.4.5 I suggest we change the milestone of this ticket to 1.5 and as…	jaspermdegroot	gabrielschulhof
7770	2014-10-10 10:00:35	Cool. Thanks @jaspermdegroot	Shreerang	jaspermdegroot
7765	2014-10-09 16:40:57	@ldeluca looks like you have the commits from your popup pr in here too can you seperate our just the last commit updating phonegap to apache cordova.	arschmitz	ldeluca
7757	2014-10-08 17:10:38	@gabrielschulhof Okay, updated the failing test case to first focus on an input text element and then show the popup. Then I test to see if the input text element was blurred. This is my first time running a qunit test so there is a good chance I did something wrong. :) Ran the test case against my code and it no longer fails.	ldeluca	gabrielschulhof
7757	2014-10-09 18:42:22	@gabrielschulhof made the change per your suggestion.	ldeluca	gabrielschulhof
7757	2014-10-24 01:24:10	@ldeluca looks good just a few really minor things	arschmitz	ldeluca
7757	2014-10-24 13:23:17	Thanks @arschmitz @gabrielschulhof . Just pushed changes to address your comments.	ldeluca	gabrielschulhof
7757	2014-10-24 13:23:17	Thanks @arschmitz @gabrielschulhof . Just pushed changes to address your comments.	ldeluca	arschmitz
7756	2014-10-14 10:54:17	@Ruffio @ldeluca @arschmitz Okay, I had some time to dig deep into this. It turns out that the Android 4.3.x stock browser has issues with the popup's semitransparent background if on that page a footer is present with `data-position="fixed"`. If it's not fixed, then it works fine. Wherever I move the popup's div within the page, the problem persists. http://jsbin.com/jitonulunulo/1/edit	mrextreme	ldeluca
7756	2014-10-14 10:54:17	@Ruffio @ldeluca @arschmitz Okay, I had some time to dig deep into this. It turns out that the Android 4.3.x stock browser has issues with the popup's semitransparent background if on that page a footer is present with `data-position="fixed"`. If it's not fixed, then it works fine. Wherever I move the popup's div within the page, the problem persists. http://jsbin.com/jitonulunulo/1/edit	mrextreme	arschmitz
7756	2014-10-20 13:28:39	@gabrielschulhof it sounds like a reimplementation of the widget, when times allow it? Venlig hilsen Rasmus Christiansen 2014-10-20 15:22 GMT+02:00 gabrielschulhof notifications@github.com: > ... and it's not that there are two copies of the screen. I connected to > the browserstack instance where I reproduced the issue via weinre, and I > set the background color of the screen to red. The result…	Ruffio	gabrielschulhof
7755	2014-10-29 19:00:19	using @gabrielschulhof code samples I'm not able to reproduce either on LG G3 Chrome 38	Ruffio	gabrielschulhof
7755	2014-10-30 04:39:13	Hi Christiansen I had solved those issues by using single page transition. Thanks for give me your valuation time. On Thu, Oct 30, 2014 at 12:30 AM, Rasmus Christiansen < notifications@github.com> wrote: > using @gabrielschulhof https://github.com/gabrielschulhof code samples > I'm not able to reproduce either on LG G3 Chrome 38 > > — > Reply to this email directly or view it on GitHub > https://…	biren-patel	gabrielschulhof
7743	2014-10-24 08:24:52	@gabrielschulhof When I select on my LG G3 it opens a native modal popup, but on Nexus 7 it's a dropdown. I will try if I can make a video of both so you can see the difference.	Ruffio	gabrielschulhof
7743	2014-10-24 08:27:39	@gabrielschulhof mayby I misunderstand the 'concept' of native modal popup. On LG G3 there comes a popup, and the background is grayed out, but on Nexus 7 it is just like a dropdown. So on LG G3 I can't select/do anything else. If I try then the popup disappears. On Nexus 7 I can select/do/click on other buttons/select because nothing is grayed out.	Ruffio	gabrielschulhof
7743	2014-10-24 09:22:06	@gabrielschulhof Here is a 18 MB video: https://drive.google.com/file/d/0B0VrAFWWKQ_SOUJ2OTBBLVdEQmM/view?usp=sharing Sorry about quality and landscape mode... I can make a new one if nessesary	Ruffio	gabrielschulhof
7738	2014-10-24 01:29:54	@gabrielschulhof let me know once this is updated if like to land this asap	arschmitz	gabrielschulhof
7736	2016-04-25 14:17:24	@gabrielschulhof Can I close this as dialog has already been deprecated and all the code has been removed.	apsdehal	gabrielschulhof
7727	2014-12-05 11:03:04	@arschmitz Sorry about that! I have now rebased it.	gabrielschulhof	arschmitz
7721	2014-09-26 17:15:54	@arschmitz I've recreated this on Chrome and IE You actually need 2 pages, a layout and a body. The layout is: and the body is:	ceblanda	arschmitz
7721	2014-10-24 13:16:06	@arschmitz I provided the test information but you have not reopened this yet. I can't create a test page in jsbin because it doesn't (as far as I can tell) support cshtml and multiple files. If there is something more that you need from me please let me know, otherwise please open this issue so I know it is being addressed. Thank you.	ceblanda	arschmitz
7721	2014-10-24 14:20:21	@arschmitz I’m sorry, I still can’t get jsbin to do what I want – either I’m not understanding what you mean or you aren’t understanding my issue. If I put all of the HTML in one file, there is not an issue. Unfortunately, I can’t do that in my application. We use a layout file and a ‘body’ code file, which is what I posted in the issue report. Whenever I try to use the @ in jsbin it treats it as…	ceblanda	arschmitz
7719	2014-10-10 04:29:18	All I can think of is that listview loads before page, meaning it won't get registered by autoinit, which is currently located in the page widget. @arschmitz's new autoinit should fix this.	gabrielschulhof	arschmitz
7719	2014-10-17 11:30:15	@jaspermdegroot do you think you can find a way around this?	gabrielschulhof	jaspermdegroot
7719	2014-10-17 12:47:42	@arschmitz I'm trying to add all the classes a priori. Lesse if that works.	gabrielschulhof	arschmitz
7713	2014-09-26 04:06:36	@jaspermdegroot I can not reproduce the Problem with an iPhone 5 and iOS8. Only with an iPhone 6. I use an css File with Version 1.3.1 an import it in theme roller to convert it to 1.4.3 then i do some color changes before i save it. Other Files which i include: jquery.mobile.inline-svg-1.4.4.min.css jquery-2.1.1.min.js jquery.mobile-1.4.4.min.js You can try it by yourself if you have an iPhone 6…	unimatrix73	jaspermdegroot
7712	2014-09-25 12:21:46	@frequent thanks for the idea we will consider this for this when we create the new css-framework. closing as a feature request.	arschmitz	frequent
7711	2014-09-25 12:36:14	@arschmitz do you click on the navigation button or swipe on the second page (Training)? 1. Click on navigation button 2. Click on 'Training' 3. Swipe or click on nvaigation button Result: black background and navigation overlays the header	knobli	arschmitz
7711	2014-09-25 13:06:18	@arschmitz you're right, you can not swipe to another page, put you can swipe to open the navigation. The title of the issue is maybe wrong, but there is an issue with the "split"-navigation combined with "none" transition (please note the picture) ![open_navigation_second_time](https://cloud.githubusercontent.com/assets/1853643/4404724/5ec2fb36-44b4-11e4-8bda-89df26be942b.png) It shoud look like…	knobli	arschmitz
7711	2014-09-26 11:30:12	@arschmitz I check this with some friends and they have the same issue at this jsfiddle example. Do you open the navigation after landing on the 'Training'-site again?	knobli	arschmitz
7711	2014-09-28 07:36:05	@arschmitz could you please reopen the issue?	knobli	arschmitz
7700	2014-09-25 13:20:46	@frequent Im little tossed about this because there are differences between a list and a table. For example the way you navigate a list when using a screen reader is different then a table. Also the way the announce them is different. Also you now getting the link arrow and hover styling on the list ( which is actually a table so should not get this ). It seems to me like this is creating more pr…	arschmitz	frequent
7700	2014-09-25 22:21:41	@arschmitz Of course tables and lists are apples and oranges. I should have said, `make a table look like a listview on a small device`. Then it's technically still a table. If you look around there are no real good implementations out there for handling tables on mobile (JQM being one of the few providing solutions). And in fact, outside of using JQM, do you see a lot of tables on smartphone? To…	frequent	arschmitz
7700	2014-09-25 22:55:39	@frequent I do agree with you about tables on mobile. I also would say your implementation is one of the better looking examples. The issue comes when in a screen reader tables and lists are navigable via keyboard but the navigation works different so for partially sighted people it will look like a list but it will announce and navigate as a table this might be odd. You will notice i have left t…	arschmitz	frequent
7700	2014-09-26 21:34:35	@arschmitz: will do - once I get back from my vacation. Will be a week.	frequent	arschmitz
7696	2014-10-24 02:41:39	@ldeluca no this is just using making the mistake of using the same id twice in the demos it will be fixed by jaspers pr referenced above in 1.4.5	arschmitz	ldeluca
7694	2014-09-28 14:30:10	@arschmitz this issue does not occure everytime, u should try at least 5 times the scenario (tapping the button and re-tapping body) in order for the issue to occure	tareknaj	arschmitz
7693	2014-09-20 13:33:51	@arschmitz I removed the extraneous commit.	cgack	arschmitz
7692	2015-02-02 07:49:38	@gabrielschulhof Yes. CSS for `ui-li-has-icon` should be removed. We keep the CSS for `ui-li-has-thumb`. See http://jquerymobile.com/upgrade-guide/1.4/#images	jaspermdegroot	gabrielschulhof
7684	2014-09-18 18:02:48	Oh, there goes @jaspermdegroot using his issue-fu :)	gabrielschulhof	jaspermdegroot
7683	2014-09-20 12:12:40	@jaspermdegroot with some of the IOS8 issues we are seeing this week we might be forced to do a small 1.4.5 even if its just to fix those. Maybe we should bring back the 1.4.5 label?	arschmitz	jaspermdegroot
7683	2014-09-20 12:15:00	@arschmitz - OK, I'll create a new 1.4.5 milestone.	jaspermdegroot	arschmitz
7682	2014-11-03 12:06:50	@gabrielschulhof pretty sure there is an open ticket to check this and if it really is wrong file a bug with core if it still is. Can't find it right now though.	arschmitz	gabrielschulhof
7677	2014-09-18 08:55:57	@gabrielschulhof Thanks! But your fix is not completely proper. When data-filtertext is defined, original content should be ignored, but in your demo both orange and florida are working.	slavap	gabrielschulhof
7674	2014-09-17 08:58:35	@gabrielschulhof thank you. how to make review request for this PR ?	shao1555	gabrielschulhof
7674	2014-09-17 14:12:34	@shao1555 Sorry! I'll set up the flags.	gabrielschulhof	shao1555
7674	2014-11-06 15:03:52	@shao1555 can you explain why you are changing the check to explicitly check for true rather then just a truthy value and how this reflects a resize vs a non resize?	arschmitz	shao1555
7674	2015-01-19 17:17:08	@arschmitz, @borg4242 explains it in #7923: you must check strictly for `true`, because `_positionPanel()` is also a handler for the throttledresize event, so sometimes its first parameter, `scrollToTop` is the throttledresize event itself, which is truthy.	gabrielschulhof	arschmitz
7670	2014-09-17 01:11:25	@jaspermdegroot as part of the classes option every element of a widget will need a class name in 1.5 so I think that will solve this?	arschmitz	jaspermdegroot
7670	2015-06-05 06:45:07	@arschmitz - Yeah, that will make it possible to change the selector and solve this. @gabrielschulhof - You were working on listview classes option in branch 7692-listview-classes-option. I think the class that will be added to each list item will be `ui-listview-item`. If you can change the selector to `.ui-listview > ui-listview-item.ui-first-child > a.ui-btn` this issue will be fixed.	jaspermdegroot	gabrielschulhof
7670	2015-06-05 06:45:07	@arschmitz - Yeah, that will make it possible to change the selector and solve this. @gabrielschulhof - You were working on listview classes option in branch 7692-listview-classes-option. I think the class that will be added to each list item will be `ui-listview-item`. If you can change the selector to `.ui-listview > ui-listview-item.ui-first-child > a.ui-btn` this issue will be fixed.	jaspermdegroot	arschmitz
7663	2014-10-30 22:34:52	@arschmitz We are launching a big iOS web app with iPad Air running iOS 8.1 in corporate in 3 days, and just noticed this issue only hours minutes ago! We are just panic and biting our nails now! Is there any walk-around for this issue? Say, can I write arbitrary onclick="document.location=xxx" or sth to deal with links and submit buttons?	jinhr	arschmitz
7663	2014-10-30 22:49:23	@arschmitz If I disable transition with data-transition="none", will the link click-through and form submission still work? Sorry, I am freaking out on this. I'm OK without animation/transition, as long as the web app works.	jinhr	arschmitz
7662	2014-09-17 14:43:41	@jaspermdegroot well, we _do_ say that the checkboxes need not be pre-rendered, so maybe we should take that into account.	gabrielschulhof	jaspermdegroot
7660	2014-12-30 14:21:58	@arschmitz can we add this to #7362?	gabrielschulhof	arschmitz
7653	2014-09-04 20:55:58	@arschmitz Updated to `strictEqual`	cgack	arschmitz
7653	2014-09-04 20:56:50	@cgack thanks	arschmitz	cgack
7647	2014-08-29 20:28:27	@dylanb we have some spurious test failures. You restart the job and it runs successfully. You're right about the need to test though. I'll add a test.	gabrielschulhof	dylanb
7645	2014-08-28 12:58:27	@arschmitz I guess this event is really useful, especially for hybrid applications. Sometimes you need to do something before `pushState()` or `replaceState()` when user intends to navigate.	Palestinian	arschmitz
7645	2014-08-28 13:05:16	@arschmitz maybe we can consider this a feature request?	gabrielschulhof	arschmitz
7645	2014-08-28 16:04:32	@gabrielschulhof Yes please, that would nice.	Palestinian	gabrielschulhof
7645	2014-08-31 08:50:44	@arschmitz @gabrielschulhof Even returning `false` on `beforenavigate` doesn't halt updating history and URL. Is it possible to come with an event similar to `beforeunload`, that works for both models _single_ and _multi_.	Palestinian	gabrielschulhof
7645	2014-08-31 08:50:44	@arschmitz @gabrielschulhof Even returning `false` on `beforenavigate` doesn't halt updating history and URL. Is it possible to come with an event similar to `beforeunload`, that works for both models _single_ and _multi_.	Palestinian	arschmitz
7645	2014-08-31 21:02:08	@arschmitz Well, honestly, I don't know what does wrapper event :) anyway, what I am trying to do is, when panel is active and browser's back button/data-rel=back is clicked, close panel instead of navigating back in history. The `navigate` event fires before `pagebeforechange` but after `popstate` and `hashchange`. The only way is to stop `hashchange` is by `pushstate()` current URL and change s…	Palestinian	arschmitz
7641	2014-11-05 15:35:40	@gabrielschulhof didn't this get fixed in 1.4.5?	arschmitz	gabrielschulhof
7638	2014-08-22 16:27:41	@joshk Thank you for submitting this can you please sign our cla at http://contribute.jquery.org/CLA/ and I will take a look at this.	arschmitz	joshk
7637	2014-08-21 16:33:51	@cgack This looks good just going to run the tests and then land this.	arschmitz	cgack
7635	2014-08-26 10:42:37	@gabrielschulhof Looks good, but I wouldn't use class names with the "ui-" prefix for non-framework classes. I suggest something like `my-footer-btn-left`.	jaspermdegroot	gabrielschulhof
7634	2014-08-26 06:38:59	@jaspermdegroot, roger that!	gabrielschulhof	jaspermdegroot
7626	2014-08-18 08:00:03	@PeterDaveHello we need you to sign our [CLA](http://contribute.jquery.org/CLA/) before we can take a look at your pull requrest. Please make sure you use your real name, and that your real name and the same email address as the one you used to sign the CLA is also used in all your commits! Thanks for contributing!	gabrielschulhof	PeterDaveHello
7626	2014-08-21 16:42:31	@PeterDaveHello Thank you i will land this shortly	arschmitz	PeterDaveHello
7625	2014-08-18 07:58:41	@PeterDaveHello we need you to sign our [CLA](http://contribute.jquery.org/CLA/) before we can take a look at your pull requrest. Please make sure you use your real name, and that your real name and the same email address as the one you used to sign the CLA is also used in all your commits! Thanks for contributing!	gabrielschulhof	PeterDaveHello
7620	2014-08-14 14:15:46	@arschmitz : Thankyou for your comment and apologize for the insufficient information now you can try the below scenario to replicate the issue. Device : Samsung Galaxy Note 3 browser : firefox 31.0 URL : http://demos.jquerymobile.com/1.4.3/textinput/#Number Action : Try to enter number in the field issue faced : tap the input field it will bring the number pad and try to input number it will not…	krish4u	arschmitz
7618	2014-08-11 17:26:20	@wtw thank you yes everything looks fine now. I know it seems silly for such a small change its just something we have to do on all pr's.	arschmitz	wtw
7618	2014-08-20 05:24:35	@arschmitz this needs to be cherry-picked, right?	gabrielschulhof	arschmitz
7617	2014-08-11 12:40:54	@cgack I think this looks good now will land later today.	arschmitz	cgack
7610	2014-08-06 13:46:05	Thanks for clearing that up, @arschmitz. Looks like I need to spend some more time with the docs. :)	adammessinger	arschmitz
7610	2014-08-06 14:23:05	@adammessinger no problem hope the links help	arschmitz	adammessinger
7601	2014-07-31 12:19:35	@gabrielschulhof I finally understand "tokentextarea" :-) Nice. So whoever came up with the initial markup for textinputs and already thought about "nesting"... Chapeau!	frequent	gabrielschulhof
7588	2016-05-08 10:01:37	@gabrielschulhof What is the current status of this?	apsdehal	gabrielschulhof
7587	2014-10-30 18:59:42	@devzer01 I'd be happy to look into this as well if you have that test case @gabrielschulhof asked about.	ldeluca	gabrielschulhof
7584	2014-07-29 01:31:43	@cgack We will do it when its ready to land so we don't destroy the pr history. The reason thats its toolbars not demos is because its a demo of toolbar. When possible always use the actual component name your working on as the component name in the commit message. The demos component name is only used if its something thats is not specific to another component. For example if you were to change …	arschmitz	cgack
7583	2014-07-29 19:32:25	Thanks @cgack !! Just checked on Chrome Version 36.0.1985.125 following: 1. Click on Friends tab it is highlighted(shown active) 2. Click on info tab - It is not shown highlighted (not shown active) Now If I click on any tab it is not shown highlighted. Please check.	sachinkt	cgack
7581	2014-08-21 17:14:57	@robdiciuccio thank you this looks good will land shortly	arschmitz	robdiciuccio
7579	2014-07-23 03:55:19	@slavap This is not a feature we are likely to add as you can easily do it your self no matter how many buttons you have. Please see http://jsbin.com/jepuwo/2/edit its just a slightly modified version of @gabrielschulhof to clearly show it works for as many buttons as you want. Also we are going to be at some point in the near future deprecating popup in favor of jQuery ui dialog widget, so we ar…	arschmitz	gabrielschulhof
7579	2014-07-23 18:22:37	@arschmitz thanks for clarifying regarding popup deprecation and example. Anyway I better like additional component property approach, rather than using selector and attaching event.	slavap	arschmitz
7568	2014-08-27 16:22:59	@gabrielschulhof you don't need to test that the method is not called or catch any errors just test destroy on a textarea and an input with out a clearbutton if you don't get an error its not called. If you get an error the test fails.	arschmitz	gabrielschulhof
7565	2014-07-15 10:16:17	@allsteady Can you please add comments to the code indicating options "mini" and "corners" are deprecated?	gabrielschulhof	allsteady
7565	2014-08-21 17:21:31	Is there a matching api docs pr for this if so id like to see that linked in the ticket please. I would also still like to see the code comments @gabrielschulhof asked for.	arschmitz	gabrielschulhof
7563	2014-07-14 23:57:33	@frankie-loves-jesus Thanks for this kind recommendation. I would love to contribute to jQM. @jaspermdegroot Pls guide me on how to add the demo to jQM master demo page? I've written a quick article about it http://jqmtricks.wordpress.com/2014/07/15/infinite-scrolling/	Palestinian	jaspermdegroot
7557	2014-08-25 09:07:01	I think it would indeed be nice to be able to use a checkbox as split button in a listview. @frequent do you mind adding this ticket to the Feature Request wiki page? Thanks! Closing as feature request.	jaspermdegroot	frequent
7557	2014-08-28 12:28:14	@jaspermdegroot : done	frequent	jaspermdegroot
7554	2015-06-27 03:07:56	@ganchenkor, @ivansabik, @evisong I used Grunt only few times, so maybe my solution is not the best, but it works :-) I'm not convinced to use `jquery-mobile-bower`, I would rather use the official repo. I'm too stupid to force `grunt-contrib-requirejs` to create a single jquery-mobile JavaScript file for me (is there somewhere a simple tutorial?), and what @gseguin wrote sounds a bit like magic …	websafe	gseguin
7550	2014-07-06 20:36:58	@frequent that's not entirely accurate. `data-enhanced="true"` tells jQM that all elements and classes necessary for the final markup of the widget have been added _a priori_, so all the widget does is grab the elements via selectors and attach event handlers. This means that jQM will not leave the element alone. It means that it will proceed with creation of the widget, but without injecting any…	gabrielschulhof	frequent
7550	2014-07-06 20:39:26	@gabrielschulhof: Ok. I was thinking markup enhancement.	frequent	gabrielschulhof
7550	2014-07-06 20:39:40	Thanks @frequent and @gabrielschulhof. I find it odd though that it attempts to enhance my selects when I specifically left out the selectmenu widget in the download builder. Perhaps I should change the title of this feature request to: #### Feature request: Do not enhance elements with non-existent widgets Are you sure such a feature would be added complexity rather than necessary complexity in …	frankie-loves-jesus	frequent
7550	2014-07-06 20:39:40	Thanks @frequent and @gabrielschulhof. I find it odd though that it attempts to enhance my selects when I specifically left out the selectmenu widget in the download builder. Perhaps I should change the title of this feature request to: #### Feature request: Do not enhance elements with non-existent widgets Are you sure such a feature would be added complexity rather than necessary complexity in …	frankie-loves-jesus	gabrielschulhof
7546	2014-07-10 18:55:47	@frankie-loves-jesus @gabrielschulhof Border width (1px) and style (solid) are set in the structure CSS. Only border color is set in the theme CSS. Not only for toolbars, but in general. The reason we do this is because many widgets require borders. For example listviews and controlgroups. If the border-width would be part of the theme and you don't use the theme CSS there won't be seperator betw…	jaspermdegroot	gabrielschulhof
7537	2014-07-02 12:12:45	@gabrielschulhof I've signed that agreement before, have done it again just in case.	garygreen	gabrielschulhof
7537	2014-11-06 14:58:16	@gabrielschulhof want to add a test to this since there is no response in over 2 months?	arschmitz	gabrielschulhof
7537	2014-12-21 23:44:11	@gabrielschulhof Bump!	arschmitz	gabrielschulhof
7535	2014-07-01 18:36:38	@frequent Thanks for sharing, I'll take a look and see if it helps me with a workaround. I'm loading in pages externally, so it's a bit more complicated than the code above, I think. It'd be great if this issue could be addressed directly in jQM.	dpolivy	frequent
7533	2014-10-06 19:17:36	@ldeluca OK, excellent observation. If this is the case, then popups must indeed be opened via the pagecontainer "change" method, because that introduces sufficient "distance" (in terms of asynchronicity) between the click event and the opening of the popup. I implemented that for the custom selectmenu in https://github.com/jquery/jquery-mobile/commit/b0a802db5bd621b3e1c14a7d9816ae12dae21a93.	gabrielschulhof	ldeluca
7533	2014-10-06 19:51:18	@ldeluca if you wanna do a PR to fix this issue, you wanna look at the effect of removing https://github.com/jquery/jquery-mobile/blob/master/js/widgets/popup.js#L604 Try removing it or unwinding the stack before focusing. The reason for the .focus() call there is to put the focus on an element (the popup's container div) that will be a valid element in the focus-restricted environment that the p…	gabrielschulhof	ldeluca
7533	2014-10-06 21:43:01	@gabrielschulhof I tried removing the call to _desiredCoords and tested but am still seeing the blue flash. Removing the _desiredCoords call just put the popup near the button instead of at the bottom of the page. Seems like a different issue? It looks like the issue is more about the style that is being applied. The blue glow must be a :focus css style somewhere is my guess. You sure line https:…	ldeluca	gabrielschulhof
7533	2014-10-07 09:47:11	@ldeluca I'm sooo sorry! I mistyped! I meant this: https://github.com/jquery/jquery-mobile/blob/master/js/widgets/popup.js#L642 That is, the line that calls .focus() on the popup container element after the popup has finished opening. I'm thinking though that the line cannot be removed because whatever element is focused before the popup opens cannot remain focused, otherwise we cannot claim that…	gabrielschulhof	ldeluca
7533	2014-10-07 18:10:44	@gabrielschulhof when I add a timeout before the call to .focus then i don't see the blue flash anymore: setTimeout(function() { this._ui.container.attr( "tabindex", "0" ).focus(); }, 300); Is my solution and it appears to work but running grunt test shows some failures.	ldeluca	gabrielschulhof
7533	2014-10-08 17:32:27	I used an alternative solution per @gabrielschulhof suggestion to blur out the other elements that are not within the popup. I updated the test case to verify that an input field that has focus before the popup becomes blurred after the popup gains focus. The pull request can be found here: https://github.com/jquery/jquery-mobile/pull/7757	ldeluca	gabrielschulhof
7533	2014-10-08 18:33:31	Just a quick thanks to @ldeluca and @gabrielschulhof. I appreciate the time you guys are putting in!	SterlingAtXM	ldeluca
7533	2014-10-08 18:33:31	Just a quick thanks to @ldeluca and @gabrielschulhof. I appreciate the time you guys are putting in!	SterlingAtXM	gabrielschulhof
7525	2014-06-30 08:14:22	@Shepard - Thanks for the PR! I noticed you've signed the CLA with a different email address than you use in your git config. Can you please sign again using your Git config email address? Thanks! @arschmitz - I reviewed and tested this and we should land this change. It's an addition to https://github.com/jquery/jquery-mobile/commit/7c4eb004c58df3df71a52f2eb93aacba5314b0ee where I added the widt…	jaspermdegroot	Shepard
7521	2014-07-22 13:46:08	@jaspermdegroot Here's the detail as asked in your contributing guidelines : The detail of a "news" is just supposed to be displayed, and it works correctly on almost every platform (Android for every version, Iphone 4 with IOS 6), except on the Safari browser by default on Iphone 5C with IOS 7 (7.0 & 7.1.) where I have the JQuery code output. As told before, the version of Jquery mobile that we …	jdbarbier	jaspermdegroot
7496	2014-06-13 17:08:58	@gabrielschulhof can you please double check if the report from coveralls is accurate?	gseguin	gabrielschulhof
7496	2014-06-13 17:25:50	@gseguin i just looked and it does not look legit to me	arschmitz	gseguin
7489	2014-06-11 14:23:10	@gabrielschulhof Is this related? https://github.com/jquery/jquery-mobile/issues/7331	frequent	gabrielschulhof
7478	2015-01-10 19:51:52	@arschmitz I am sorry that I do not fully understand this. Could you perhaps modify the example to work properly:	sp1985	arschmitz
7478	2015-01-10 20:20:28	@arschmitz Is it possible to make a jsbin that will show the browsers url. In my opinion it is a major issue that different browser handle this case differently. If I just knew how to make a jsbin that also show the browsers url then I would have done so. I made a static test page instead. How can we get this solved?	sp1985	arschmitz
7468	2014-06-05 15:36:18	@gabrielschulhof - Can you add the steps to reproduce because it's not really clear to me what I have to do to get the 403.	jaspermdegroot	gabrielschulhof
7464	2014-06-03 10:31:07	@allsteady please run from the repository root, and update all demos that have buttons. For example, there are demos in which contain buttons. Could you please make sure they all use classes instead of options?	gabrielschulhof	allsteady
7453	2014-06-01 08:02:22	@frequent Thanks. I agree it would be useful if you can apply the same style to a `legend`. I will look into it for 1.5.	jaspermdegroot	frequent
7453	2014-10-23 21:23:46	@jaspermdegroot @frequent checkboxradio is deprecated but I see that it's marked as a 1.5 milestone and has the component:fieldcontain assigned to it. I'm kinda confused by the title. Can you guys confirm that this is NOT related to checkboxradio? ...we're doing some issue cleanup today so apologizes if this is legit.	ldeluca	jaspermdegroot
7453	2014-10-23 21:23:46	@jaspermdegroot @frequent checkboxradio is deprecated but I see that it's marked as a 1.5 milestone and has the component:fieldcontain assigned to it. I'm kinda confused by the title. Can you guys confirm that this is NOT related to checkboxradio? ...we're doing some issue cleanup today so apologizes if this is legit.	ldeluca	frequent
7453	2014-10-23 21:31:46	@ldeluca - pre 1.5 you'd have `<label>` + `<input>` to make nice looking 2-column forms. For checkbox and radio however, the `<label>` element was used to create the actual checkbox. This is why I proposed to use the `<fieldset>` as "replacement" for the label element not being available for "labeling". If the new checkbox allows the label element to be used as actual label, then you could close.…	frequent	ldeluca
7453	2014-10-23 22:27:05	@ldeluca @frequent no the label is still used for the checkbox button. There is one major accessibility issue with using legends the way you suggest though. Which is that labels are expected to toggle the input when clicked so styling the legend as a label will lead people to believe it should be clickable. The reason we use the label for the button is accessibility related as well. I'd want to c…	arschmitz	frequent
7453	2014-10-23 22:27:05	@ldeluca @frequent no the label is still used for the checkbox button. There is one major accessibility issue with using legends the way you suggest though. Which is that labels are expected to toggle the input when clicked so styling the legend as a label will lead people to believe it should be clickable. The reason we use the label for the button is accessibility related as well. I'd want to c…	arschmitz	ldeluca
7453	2015-07-02 06:02:40	@frequent I did a PR for it already so this will be in 1.5 Sorry it took so long we went through several rounds of consultation trying to get a real answer on this. No worries help is always welcome when you have time :-)	arschmitz	frequent
7450	2014-06-11 13:56:27	@arschmitz I committed a JS solution instead of a PHP include. We started to use PHP because we didn't have another solution to include the global navmenu, but ideally the demos wouldn't use any PHP. So I thought it was better to not add more includes.	jaspermdegroot	arschmitz
7433	2014-06-01 19:51:52	@frankie-loves-jesus @frequent personally I hate tap toggle and the first thing i do when using fixed toolbars myself is turn it off. So I'm open to alternative implementations.	arschmitz	frequent
7431	2014-05-27 13:20:10	@TNT-RoX Thanks for the PR. Can you please sign the [CLA](http://contribute.jquery.org/CLA/). After that we can look into it.	jaspermdegroot	TNT-RoX
7431	2014-05-27 13:22:26	Done On 2014/05/27 3:20 PM, "Jasper de Groot" notifications@github.com wrote: > @TNT-RoX https://github.com/TNT-RoX > > Thanks for the PR. Can you please sign the CLA > http://contribute.jquery.org/CLA/ . After that we can look into it. > > ‹ > Reply to this email directly or view it on GitHub > https://github.com/jquery/jquery-mobile/pull/7431#issuecomment-44274714 .	TNT-RoX	TNT-RoX
7431	2014-12-23 16:17:46	@TNT-RoX Sorry this is so old but the name and email on the cla need to match whats in your git config and must be your real name not a screen name.	arschmitz	TNT-RoX
7431	2015-01-05 05:42:59	@arschmitz done!	TNT-RoX	arschmitz
7431	2015-01-23 22:19:46	@TNT-RoX looking at the second line of the [patch](https://github.com/jquery/jquery-mobile/pull/7431.patch), it looks like it still bears your nickname, rather than your real name. Please change your git configuration and then re-commit. In bash, you can do something like this:	gabrielschulhof	TNT-RoX
7428	2014-05-26 17:19:34	@scottgonzalez Agree on the `instance` check. Nice to know. Feel free to close. I'm back to reviewing system architecture .... ;-)	frequent	scottgonzalez
7415	2014-05-22 13:07:35	I think a table should only contain data, no controls. So I don't think we should make changes that encourage people to use interactive elements (other than links) inside a table. And I agree with @arschmitz that it's not a good idea to have a button in the table head, because it won't be visible on small screens. Closing this issue because this is not something we want to change.	jaspermdegroot	arschmitz
7408	2014-05-16 14:51:01	@arschmitz I confirm there's an issue. Here is a [video](http://screencast-o-matic.com/watch/c2hD2pnaDq). `.ui-panel-wrapper` isn't taking active page's height, it is more obvious with _dark theme_. Setting `.ui-panel-wrapper`'s height once before panel is open fixes the problem. > Chrome 34.0.1847.137 m (Windows 7) > jQuery 1.9 / jQM 1.4.2	Palestinian	arschmitz
7408	2014-05-16 15:33:13	@arschmitz it is a pleasure. Actually, it is two issues in one: 1. `.ui-panel-wrapper` height (only _external_ panel) 2. Navigating to a different page from an active panel **with** transition. I guess - not sure though - this issue was reported before in jQM 1.4.1 (this applies to both _internal_ and _external_ panels)	Palestinian	arschmitz
7406	2014-11-30 08:15:26	@arschmitz It still does not work for me. If I use @Gajotres example, I expect that I see page with "MEH" title, but it goes back to "First page" ... @ldeluca I can not try your example because it says "Error loading page" after I press on button... @mpescador your exampekl does not work, too.	krosoftware	ldeluca
7406	2014-11-30 08:15:26	@arschmitz It still does not work for me. If I use @Gajotres example, I expect that I see page with "MEH" title, but it goes back to "First page" ... @ldeluca I can not try your example because it says "Error loading page" after I press on button... @mpescador your exampekl does not work, too.	krosoftware	arschmitz
7400	2014-05-14 09:42:01	@frequent you can use `.button( "refresh" );`: http://jsbin.com/IFolanOW/426/edit	gabrielschulhof	frequent
7400	2014-05-14 09:45:21	@frequent if you can only set the value of an input, how does it help if the text is inside a span? Can you set the text on on non-input nodes?	gabrielschulhof	frequent
7400	2014-05-14 10:06:05	@gabrielschulhof: mh. Yes I would like to not have to refresh, because the translation plugin will run over the DOM anyway and then I need to re-query the DOM for all inputs and do a manual refresh. Also I'm wondering if I `refresh` is the only method I need on the widget, I could live without creating the widget. If it was a `<span>` I would do pre-enhancing: and set the same `data-i18n="[value]…	frequent	gabrielschulhof
7400	2014-06-10 08:39:47	@frequent - You could use a `button` element with a pseudo element: http://jsbin.com/AKOmUxa/178/edit Making the widget wrap the text in a `span` doesn't really match with reducing of DOM manipulation that we have been working on for all widgets. However, it would be nice if the refresh method wouldn't remove the `span` in a pre-enhanced widget. @arschmitz - Is this something you want to look int…	jaspermdegroot	frequent
7400	2014-10-23 21:34:10	@arschmitz: ok thanks for noting	frequent	arschmitz
7395	2014-05-13 14:22:46	@gabrielschulhof - It's a bit different. The problem here is that we never supported buttons with different icon position in the same navbar and that includes "no icon" (although I don't think that is documented). A combination of icon and no icon works fine with left/right icon position, but @frequent his example clearly shows that top/bottom does not work. There is no CSS fix for this (the butt…	jaspermdegroot	frequent
7395	2014-05-13 14:22:46	@gabrielschulhof - It's a bit different. The problem here is that we never supported buttons with different icon position in the same navbar and that includes "no icon" (although I don't think that is documented). A combination of icon and no icon works fine with left/right icon position, but @frequent his example clearly shows that top/bottom does not work. There is no CSS fix for this (the butt…	jaspermdegroot	gabrielschulhof
7393	2014-05-13 00:08:05	@arschmitz Thank you for clarifying, I implicitly thought that all page events are changed to pagecontainer< pageeventaction > . If you could please provide demos for pagecontainershow or pagecontainerbeforeshow that would be most helpful. Thank you	ranakhalil	arschmitz
7393	2014-05-13 14:47:41	Closing on behave of @arschmitz :)	jaspermdegroot	arschmitz
7386	2014-05-13 09:36:30	@gabrielschulhof What do you think also about introducing new event: `pageresize` and trigger it from `resetActivePageHeight` after setting `min-height`? This even may be used to expand a widget height (for example textarea,ui-textinput) to fill all not used space in `.ui-content`... This idea even better then `autogrow` option and universal (independent from widget type - may be applied to any t…	DzenisevichK	gabrielschulhof
7384	2014-06-02 10:26:18	@gabrielschulhof - I suppose we can delete the branch since we are not going to land this?	jaspermdegroot	gabrielschulhof
7383	2014-05-08 13:29:46	@gabrielschulhof Thanks for the detailed explanation. I think it would be worth adding a page to the documentation with that in it and linking to it from the download-builder.	SamHasler	gabrielschulhof
7382	2014-05-08 12:06:37	@DickvdBrink Yes, please, thanks!	gabrielschulhof	DickvdBrink
7379	2014-05-22 18:04:42	@gabrielschulhof did you intend to include the table commits here they seem unrelated?	arschmitz	gabrielschulhof
7379	2014-05-23 21:33:20	@arschmitz Yes, because this PR fixes two issues. One of them is a table issue, and one of them is a checkboxradio issue. They are related, because the checkboxradio issue revealed the table issue.	gabrielschulhof	arschmitz
7372	2014-12-23 16:28:10	@gabrielschulhof Lets get this rebased on the classes pr once thats updated to new api	arschmitz	gabrielschulhof
7370	2014-05-16 08:13:31	@gabrielschulhof This looks good to me. I would only move the menu button to the left and use a text button with "navigate" in it. @arschmitz can you give the demo a look as well?	jaspermdegroot	gabrielschulhof
7370	2014-05-22 18:09:16	@gabrielschulhof you should look at the the optimized toolbar demos and these should be combined or at least reference each other in some way http://demos.jquerymobile.com/1.4.2/toolbar-fixed-persistent-optimized/	arschmitz	gabrielschulhof
7370	2014-07-31 13:31:55	@gabrielschulhof is this ready to review again?	arschmitz	gabrielschulhof
7370	2014-08-01 07:03:48	@arschmitz no, not yet.	gabrielschulhof	arschmitz
7370	2014-09-09 09:12:29	@arschmitz Could you please go over the PR and convey to me your vision regarding demoing external widgets and the shared `<head>` section and what still needs to be done for the PR to conform to that vision?	gabrielschulhof	arschmitz
7370	2014-09-09 17:07:23	@arschmitz I've now pointed toolbar, popup, and panel external widget demos to the new demo under demos/external-widgets/.	gabrielschulhof	arschmitz
7370	2014-12-21 23:42:58	@gabrielschulhof Bump!	arschmitz	gabrielschulhof
7370	2015-01-08 15:58:26	@gabrielschulhof Is this PR ready to review again?	arschmitz	gabrielschulhof
7370	2015-01-09 05:45:33	@arschmitz Yes it is, absolutely.	gabrielschulhof	arschmitz
7365	2014-07-10 15:23:18	@jaspermdegroot I later fixed all those, but never could get it to work. Even if I did, it would still be an ugly approach that only experts could pull off. Please see https://github.com/jquery/jquerymobile.com/issues/66 for a proposed solution.	frankie-loves-jesus	jaspermdegroot
7363	2014-10-02 18:28:49	@ottoville maybe I misunderstand the issue. This is not a bug in jQuery mobile and not just about select elements. see @gabrielschulhof jsbin above. This is how jQuery events work. If you think this is a bug please feel free to file it as an issue on the jQuery repo. If i have misunderstood this issue please let me know.	arschmitz	gabrielschulhof
7360	2014-05-02 05:52:04	@gabrielschulhof : have you ever considered building the whole widget in memory/detached?	frequent	gabrielschulhof
7360	2014-05-26 03:09:59	@gabrielschulhof I know you have not changed this from the current implementation but the classes option is not being used correctly here this should be a mapping of structural classes to theme classes where the theme classes can be overridden but structural classes are non optional as they are often required by the widget for normal operation. see https://github.com/jquery/jquery-ui/pull/790/fil…	arschmitz	gabrielschulhof
7360	2014-05-26 03:10:26	@gabrielschulhof also can you please update this ticket based on discussions about column toggle popup	arschmitz	gabrielschulhof
7359	2014-05-15 18:08:54	@gabrielschulhof - Ah, good point! I missed that when I copied this over from the old ticket.	jaspermdegroot	gabrielschulhof
7359	2014-05-21 17:52:59	since we talked about removing the idea of "persists" altogether I assume functionality like this: "Navbars will have the ability to be persistent like a tab bar." - will be deprecated with this rewrite? @arschmitz where you thinking an explicit `morebuttonenabled: false/true` option or something more like `morebutton: null` is the default and when it is not null then the morebutton extension bec…	cgack	arschmitz
7359	2014-06-11 21:51:18	I realized I have created a dependency on `listview` by the way I'm generating the items in the popup when we have the `morebutton`. @arschmitz I assume we want to limit the amount of dependencies and I should refactor and use some CSS to make it pretty, eh?	cgack	arschmitz
7356	2014-05-13 15:07:56	@PangbornIdentity We are going to rewrite the panel widget (not sure yet in which version this will land) and will consider making this behaviour optional. However, depending on browser support for overflow scrolling (and how it is implemented), we might work on making the panel scroll independent from the page. In that case we will drop the scroll-to-top behaviour. Closing this ticket as feature…	jaspermdegroot	PangbornIdentity
7352	2014-04-28 18:42:09	@alejandroMunozMulet @arschmitz I just tried it same ipad model and 7.1.1 and i don't see this bug at http://demos.jquerymobile.com/1.4.2/toolbar-fixed/	jonas-db	arschmitz
7348	2014-05-12 11:02:47	@allsteady That's really good so far. Please also modify the elements which use `data-corners="false"` to use `class=... ui-corner-none ...` or `data-wrapper-class=... ui-corner-none ...`. For example, on https://github.com/jquery/jquery-mobile/blob/39fe09ebf3d40321b7d7c389c1b5676b01093971/demos/button/index.php#L57 please replace `data-corners="none"` with `data-wrapper-class="ui-corner-none"`.	gabrielschulhof	allsteady
7348	2014-05-12 11:32:30	@allsteady please do the same for `data-shadow="false"`.	gabrielschulhof	allsteady
7348	2014-05-20 21:17:16	@allsteady Please note that there should not be a period (.) at the end of the first line of the commit message (see http://contribute.jquery.org/commits-and-pull-requests/#commit-guidelines). For commits that add/change a demo for a specific widget we use the name of the widget as component in the commit message instead of "Demos:". For example: "Button: Added negate style options demo" We will …	jaspermdegroot	allsteady
7348	2014-05-21 12:13:50	@allsteady Could you please also use your full name as the commit author?	gabrielschulhof	allsteady
7348	2014-05-27 15:19:53	@allsteady do you think you could add a comment inthe button widget above the options that are deprecated saying that they are deprecated in 1.5 and will be removed in 1.6	arschmitz	allsteady
7348	2014-05-27 20:36:24	@arschmitz @allsteady I would hold off on saying they will be removed in 1.6, because we may not finish all style option removal, and IINM we've agreed that, if it takes longer, we keep those for which we've created CSS-based replacements deprecated until we remove them all at the same time in a future version (1.7.0 if we don't finish creating replacements in time for 1.5.0).	gabrielschulhof	arschmitz
7348	2014-05-27 20:36:24	@arschmitz @allsteady I would hold off on saying they will be removed in 1.6, because we may not finish all style option removal, and IINM we've agreed that, if it takes longer, we keep those for which we've created CSS-based replacements deprecated until we remove them all at the same time in a future version (1.7.0 if we don't finish creating replacements in time for 1.5.0).	gabrielschulhof	allsteady
7348	2014-05-27 20:36:50	@allsteady you should nevertheless add a comment saying that they are deprecated in 1.5.0. That part is for sure.	gabrielschulhof	allsteady
7348	2014-06-03 08:55:36	@allsteady will submit a second PR against the newly created branch "style-option-deprecation".	gabrielschulhof	allsteady
7338	2015-03-12 05:19:12	@arschmitz I ran it through damdify and it didn't produce the desired result. Can you elaborate how deamdify is supposed to solve this issue? How come jQuery mobile can't use the same wrapper as jQuery core? @pex Temporary solution to use jQuery mobile with NPM until a better solution comes out - https://www.npmjs.com/package/jquery-mobile-babel-safe	rsumilang	arschmitz
7331	2015-01-03 07:56:49	@gabrielschulhof: Cool. Thanks a lot! And happy new year!	frequent	gabrielschulhof
7330	2014-04-21 15:36:35	@cgack sadly this breaks our demos tests as it looks for that break @gseguin we need to find another way to target this test because we cant leave this.	arschmitz	cgack
7328	2014-06-02 10:42:54	@gseguin - Yeah, I don't see a reason why we shouldn't do this in 1.4-stable as well. We also have to change it in the Bower JSON file there. I have already done this for master here https://github.com/jquery/jquery-mobile/pull/7448	jaspermdegroot	gseguin
7326	2016-05-25 17:46:33	No longer an issue it seems, @gabrielschulhof if you are able to reproduce kindly reopen.	apsdehal	gabrielschulhof
7322	2014-04-15 18:14:58	@arschmitz Have you tried both in the browser and as a fullscreen app?	gabrielschulhof	arschmitz
7322	2014-04-15 18:19:04	@arschmitz In fact, it seems that fullscreen mode on iOS 7 is the only one that works correctly. By that I mean that, when the vkb pops up, the page actually becomes shorter so that no scrolling is necessary even with the vkb up. This is what should be happening on all platforms since, even with the vkb up, the viewport is sufficiently tall to accommodate the button and the two text inputs.	gabrielschulhof	arschmitz
7322	2014-04-15 18:23:34	@arschmitz Is [this](http://babulina.go-nix.ca/nix/jqm-7322.avi) not what you're seeing on fullscreen iOS7?	gabrielschulhof	arschmitz
7322	2014-04-15 18:38:16	@arschmitz Look at http://jsbin.com/IFolanOW/392/ in the browser vs. fullscreen. In the browser, after the vkb pops up, the page goes on behind the vkb, whereas in fullscreen, the page is resized to the new viewport. I need to figure out if, in the browser, the page has the size it has because there's no resize event, or, because we're setting the height to the former viewport height in resetActi…	gabrielschulhof	arschmitz
7318	2014-04-14 17:35:35	@gseguin awesome! Thanks.	frankie-loves-jesus	gseguin
7318	2014-08-18 08:03:56	@arschmitz as 1.4.3 has already been released, shouldn't this issue be marked as 1.4.4/1.5 or the milestone completely removed? It doesn't make sense, that is has a milestone for a release that has already been shipped...	Ruffio	arschmitz
7315	2014-05-01 16:32:56	@staabm Please file an issue at https://github.com/jquery/jquery-mobile/issues/new, then modify the commit message to end with the line `Fixes gh-nnnn` where `nnnn` is the number of the issue you've filed.	gabrielschulhof	staabm
7315	2014-05-01 22:29:29	@staabm Thanks a lot!	gabrielschulhof	staabm
7308	2014-04-10 15:13:25	@devben Thanks for this PR can you please take a moment and sign our CLA http://contribute.jquery.org/CLA/ once that is done i will be happy to take a look at this.	arschmitz	devben
7308	2014-04-11 12:25:01	@devben Right, sorry, and thanks for the link :) I meant that we need to open a new issue and then modify the commit message to say that it fixes the issue. I'll do these things - don't worry about it.	gabrielschulhof	devben
7301	2014-04-08 09:43:42	@gabrielschulhof : +1	frequent	gabrielschulhof
7298	2014-04-11 14:32:43	@TrueEddie thank you for submitting this PR can you please take a moment and sign our CLA http://contribute.jquery.org/CLA/ then we will be happy to take a look at this.	arschmitz	TrueEddie
7298	2014-04-25 01:11:50	@arschmitz, thanks for helping me with this pull request. I must admit I'm new to GitHub and open source contribution. I added my name to my profile which hopefully is what you meant by step 1. Step 2: Where do I go to make a ticket? Is that different then an issue? Step 3: What framework do you use for unit tests, and where do I submit it? Step 4: I believe I made the appropriate changes with my…	TrueEddie	arschmitz
7298	2014-04-25 01:50:30	@TrueEddie no a ticket is an issue they are the same thing just open one explain the issue and include a reduced test case. and then reference this issue in it. For your name i mean in the actual config of git on your computer right now you are using TrueEddie instead of Eddie Cosme Jr. All jQuery projects use qUnit for testing ( which is also a jQuery project and actually uses it self to test it…	arschmitz	TrueEddie
7298	2014-05-27 15:22:17	@TrueEddie just checking if you still plan on pursuing this PR?	arschmitz	TrueEddie
7296	2014-04-29 07:07:13	Yes exactly, @gabrielschulhof when you clone you get whole repo, but with bower you don't get everything because few things are added into ignore list. So can you please try to reproduce it with bower? Thanks	tahirm	gabrielschulhof
7296	2014-08-05 03:28:47	@gabrielschulhof If you wont allow us to build with grunt can you please include the dist folder with the release files and remove the instructions from the readme on how to build using grunt	gregkeys	gabrielschulhof
7296	2014-08-05 18:18:10	@arschmitz the way you have things setup and documented makes things very confusing for those trying to automate using bower when everything appear to be configured to use it. Cloning does not work well for those who see bower and try to install dependencies using it, you already have 3 people trying to report bugs about it. It seems to me the simplest solution would be to remove the build/ from …	gregkeys	arschmitz
7296	2014-12-10 23:10:11	Hmmm, this seems pretty retarded. For all subsequent developers who are scratching their heads at why the bower version of jquery-mobile is totally unusable outside of the narrow use-case referenced by @gseguin, try this: ...which will give you the 1.3-stable branch of jquery-mobile with a complete build in the `dist` directory.	Revlin	gseguin
7295	2014-04-24 14:53:09	@scottgonzalez thats actually a good point :+1:	arschmitz	scottgonzalez
7293	2014-04-24 15:43:54	@dmethvin @arschmitz I'll try to see if this is reproducible and if so, I'll try to build up a test case for core.	gabrielschulhof	dmethvin
7293	2014-04-24 15:43:54	@dmethvin @arschmitz I'll try to see if this is reproducible and if so, I'll try to build up a test case for core.	gabrielschulhof	arschmitz
7285	2014-05-13 21:42:41	@arschmitz After this has landed, we need to update demos/selectmenu-custom-filter/index.php to no longer rely on `pagebeforeshow` and `pagehide`. Until then, the deprecated events cannot be replaced, because during `pagecontainerhide`, I have no way of knowing which page is being hidden: `$.mobile.activePage` points to the new page, and data only has nextPage.	gabrielschulhof	arschmitz
7285	2014-06-13 21:53:18	@gabrielschulhof this failure is legit	arschmitz	gabrielschulhof
7283	2014-04-10 21:15:35	@arschmitz thank you, we look forward to seeing page events revived.	Palestinian	arschmitz
7283	2014-04-11 06:29:07	@arschmitz, @jtara, @Palestinian, @simsam7, @livewire1407: These are great news. What a great promise and what a quick reaction time... Big thank you :-)	wauwau0977	arschmitz
7283	2014-04-11 15:48:10	Thanks @arschmitz and the jQM team for responding to feedback like this & also thanks to @Palestinian and @wauwau0977 for pushing for it in the way that you have! :-)	simsam7	arschmitz
7283	2014-04-21 16:05:43	@arschmitz Thank you for sharing those handy plugins. Could you please tell us why jQM team has decided to deprecate "Page Events" and replace them with "Page Container"? Is it performance issue? I assume that using `if` or `switch/case` would affect performance negatively. Please correct me if I am mistaken. Thank you once again.	Palestinian	arschmitz
7283	2014-05-15 14:34:32	@arschmitz Once again, thanks for the clarification. Btw, I have tested the `onPage` plugin, but couldn't get to work, could please provide us with a working example?	Palestinian	arschmitz
7279	2014-06-05 15:30:37	@gabrielschulhof - I will take care of those demos.	jaspermdegroot	gabrielschulhof
7274	2014-03-24 19:03:33	@jugglinmike yes that is needed to initialize the library and make autoinit work however i think what we want to test here is that it works without autoinit and the rest of the library for this we have https://github.com/jquery/jquery-mobile/tree/master/tests/unit/individual-modules these are to make sure a build with just that widget works. I think this is what we need for slider and rangeslider.	arschmitz	jugglinmike
7274	2014-03-24 20:02:57	@jugglinmike Nice catch!	gabrielschulhof	jugglinmike
7274	2014-03-25 13:56:36	Thanks! @arschmitz: In order to test this, I plan to simulate two mouse clicks on the slider/rangeslider. This doesn't seem like a unit test exactly, so I wanted to check with you to see if that's the same approach you had in mind. If so, does jQuery Mobile's test infrastructure have any tooling for pointer event simulation that I can re-use?	jugglinmike	arschmitz
7274	2014-03-25 13:57:33	(also: I've updated the dependency lists to specifically reference the `events/touch` module as recommended by @arschmitz)	jugglinmike	arschmitz
7274	2014-04-24 15:00:56	@jugglinmike any interest in still working on tests for this? If so i'm happy to help in any way you need.	arschmitz	jugglinmike
7274	2014-04-29 23:48:52	@arschmitz Certainly! Could you tell me if I was on the right track with [this comment](https://github.com/jquery/jquery-mobile/pull/7274#issuecomment-38566552)?	jugglinmike	arschmitz
7274	2014-04-30 00:44:15	@jugglinmike sorry i thought i had responded to that but clearly I didn't. I think we need two types of tests here. one similar to these tests https://github.com/jquery/jquery-mobile/tree/master/tests/unit/individual-modules to make sure the widget properly initializes on its own this covers the second problem of broken builds. Then a second test like what you mention in your comment. For somethi…	arschmitz	jugglinmike
7274	2014-05-10 00:52:19	@arschmitz I've run up against a problem: I can't reproduce this in the test environment as it stands today. The environment [explicitly depends on the `init` module](https://github.com/jquery/jquery-mobile/blob/39fe09ebf3d40321b7d7c389c1b5676b01093971/tests/unit/slider/index.html#L24), which [depends on the `navigation` module](https://github.com/jquery/jquery-mobile/blob/39fe09ebf3d40321b7d7c38…	jugglinmike	arschmitz
7274	2014-05-10 02:31:49	@jugglinmike all of our normal tests explicitly depend on the init module I think we want to keep that as is at least for now. For tests which we explicitly don't want the init module, like for these tests I think we should add those to the individual module tests so in this case the additional tests would go in the slider_core and rangeslider_core files you added already. We probably want to rec…	arschmitz	jugglinmike
7274	2014-05-14 00:10:02	Alrighty @arschmitz I've added the tests to the respective `_core.js` files as you've suggested. I've also shuffled the commits according to what I think makes sense for `master`: one set for the introduction of the `_core.js` files (which on their own are not related to this pull request), and a separate set for the patch to the source and related "unit" test. It's a lot of test code, so I'm sur…	jugglinmike	arschmitz
7274	2014-05-14 01:09:55	TravisCI is reporting a test error for the "TYPES=unit JQUERIES=git" build: This looks unrelated. Can you verify, @arschmitz?	jugglinmike	arschmitz
7274	2014-05-15 02:19:30	@arschmitz Updated to depend on the `vmouse` module as you requested. Seeing a different set of CasperJS failures on the "JQUERIES=git" build. Let me know what's next :)	jugglinmike	arschmitz
7274	2014-05-15 02:22:10	@jugglinmike awesome im going to pull this local and review it in detail ill let you know if i see anything.	arschmitz	jugglinmike
7274	2014-05-15 11:33:20	Thanks for the feedback, @arschmitz! I think I've addressed it all. I haven't squashed the changes in case that helps you review, but I'm happy to do so at your request.	jugglinmike	arschmitz
7274	2014-05-15 12:12:39	@jugglinmike sorry I missed those line lengths last night but iv tested local and double checked and everything looks good after these. So if you want to squash at the same ill push this to master when your done. Thanks for all the work on this!	arschmitz	jugglinmike
7274	2014-05-15 12:24:42	No worries, @arschmitz. I've wrapped the three lines you identified using [the `button_core.js` tests](https://github.com/jquery/jquery-mobile/blob/9cb1040f1da9309c30b70eccbbfb54a8ddf253aa/tests/unit/button/button_core.js#L52-L53) as a guide.	jugglinmike	arschmitz
7274	2014-05-15 12:39:06	@jugglinmike looks great if you want to squash all the commits ill push it to master	arschmitz	jugglinmike
7274	2014-05-15 12:57:35	Alright @arschmitz . Although I think this should be (at least) two separate commits, I found [one example of a multi-module commit](https://github.com/jquery/jquery-mobile/commit/53a11b1e31ac28e4187707778449166334f76f94) in `master` within the last seven months or so. I've based my commit message on that.	jugglinmike	arschmitz
7274	2014-05-15 15:34:32	@jugglinmike ah you are right i think it should have been two commits but its fine . Thanks for the contribution!	arschmitz	jugglinmike
7274	2014-05-29 16:07:47	@gabrielschulhof Done. Think this is ready to merge?	jugglinmike	gabrielschulhof
7274	2014-05-29 16:19:28	@jugglinmike it is ready i already pulled rebased tested and added the `re` just apparently never pushed it ( it was late at night lol ) ill push it right now	arschmitz	jugglinmike
7274	2014-05-31 01:05:19	@arschmitz Another late night, maybe? :P	jugglinmike	arschmitz
7274	2014-06-02 10:25:12	@arschmitz - To which branch did you push this? For the commit message: merging will fix https://github.com/jquery/jquery-mobile/issues/7383	jaspermdegroot	arschmitz
7260	2014-04-24 19:53:42	@arschmitz switched to using _off and _on as we discussed	cgack	arschmitz
7260	2014-04-24 20:03:24	@cgack please see http://api.jqueryui.com/jQuery.widget/#method-_on for proper usage of _on right now this is not working. This makes me worry also about that we are not testing this properly because all tests pass yet if you go to the responsive panels page in the demos on your fork and open the left panel then run `$("#add-form").panel("open");` in the console you will se this results in an err…	arschmitz	cgack
7260	2014-05-29 19:55:56	@arschmitz I updated this PR with a new commit for you to review whenever	cgack	arschmitz
7260	2014-06-13 21:58:24	@cgack other then that one line this is good to go. Can you fix that and rebase please. When your done ping me on irc and I will land this.	arschmitz	cgack
7260	2014-06-13 22:43:09	@arschmitz fixed the one line and rebased into a single commit. fire at will.	cgack	arschmitz
7260	2014-06-14 01:40:49	@cgack sorry this is my fault but when we say squash we really normally mean fixup otherwise you get a massive and not very useful commit message https://github.com/cgack/jquery-mobile/commit/4c2ed33498f3e96b59a58a52a0ca7817284a0e96 can you just clean this up. Also you forgot Closes gh-7260 to close this pr Thanks!	arschmitz	cgack
7260	2014-06-14 02:13:11	ha! @arschmitz I thought it was a little crazy to have all that noise in there - Updated with a new cleaner message - hopefully this works	cgack	arschmitz
7260	2014-06-14 02:15:33	@cgack can you make the commit message what you did instead of the problem you fixed.	arschmitz	cgack
7260	2014-06-14 02:22:13	@arschmitz sure! how's it look now?	cgack	arschmitz
7258	2014-04-25 16:44:33	@arschmitz I'm afraid I don't know what _grunticon support test_ is, so I'm not sure what you are asking of me. I observed the problem on 1.4.2 and the fixed issue mentions 1.4.0-rc1.	ArturDorochowicz	arschmitz
7254	2014-04-08 19:27:07	@cgack Maybe you should add "Fixes gh-6532" to the commit message.	gabrielschulhof	cgack
7254	2014-05-29 13:54:27	@cgack this looks good if you can just squash it down to a single commit Thanks!	arschmitz	cgack
7254	2014-07-22 00:48:11	@arschmitz This is an old PR that we forced closed in attempt to remove a merge commit. Should I reopen?	cgack	arschmitz
7254	2014-07-23 03:56:24	@cgack you deleted your branch it looks like so we cant reopen it until that branch exists again.	arschmitz	cgack
7254	2014-07-31 13:30:49	@cgack i'm going to close this its a mess with this merge do you mind just opening a new PR from a clean branch and just rebase your changes onto it?	arschmitz	cgack
7252	2014-05-29 19:52:58	@arschmitz I updated the pr with another commit. feel free to review whenever.	cgack	arschmitz
7252	2014-06-02 22:30:46	@arschmitz I have updated this pr. I had left the `$el` alone originally because it had previously existed, but I see the value in removing those when we are in there to clean it up. There are others in that file - should I make an issue to clean up the hungarian notation and get that fixed as well? Also, I switched away from using `$.mobile.pageContainer` as well.	cgack	arschmitz
7252	2014-06-06 02:05:33	@cgack it looks like you don't have your full name ( only have cgack ) in your git config can you update this please.	arschmitz	cgack
7252	2014-06-06 13:24:37	@arschmitz I've updated my git config on that machine so it'll be ready for the next push. it seems that toolbar by itself has no `destroy` method, unless I'm missing it. Should this be a new issue to add that functionality and then allow for `_super()` here	cgack	arschmitz
7252	2014-06-06 13:29:08	@cgack ahh good point ok so destroy here is a mess lol. This is all really the same issue though that toolbars `_destroy` ( what should be actually getting called here ) is missing. So I think we need to just update the issue and fix the real problem here.	arschmitz	cgack
7252	2014-06-06 13:34:57	@cgack Thanks sorry to initially lead you down the wrong path!	arschmitz	cgack
7252	2014-06-06 14:18:21	@arschmitz Thinking maybe we should push this to milestone 1.4.4 so that adding `_destroy` doesn't hold up 1.4.3	cgack	arschmitz
7252	2014-06-06 15:11:28	@cgack you are probably right unless you get to it in next few days	arschmitz	cgack
7252	2014-06-06 20:32:06	@arschmitz I went ahead and gave it a go at adding `_destroy` to toolbar.js. There seems to be a bunch of stuff going on in there and I think I hit it all but a review is most definitely in order here. I wasn't sure what we did about removing aria roles or things like that in `_destroy` methods, also not sure how to handle if the footer has been appended to `body` if we could ever know where to p…	cgack	arschmitz
7252	2014-06-09 12:03:21	@cgack without having read any of the thread except the part about where to put it back, I can tell you that, in popup, where I also move `this.element` from one place to another, I put a hidden div into the location from which I remove `this.element`, so that during `_destroy()` I'll have a place to put it back - i.e., `placeholder.before( this.element ).remove()`.	gabrielschulhof	cgack
7252	2014-07-31 17:13:01	@arschmitz there aren't currently **any** unit test for toolbar alone - there are some for fixedToolbar. Is it okay if I add some general tests for making sure classes get assigned and stuff before created the `destroy` test - or should that be a followup PR?	cgack	arschmitz
7252	2014-07-31 20:11:00	@arschmitz I went through your PR review and made the changes you requested. I also created some tests for toolbar and then some tests for `destroy`.	cgack	arschmitz
7252	2014-08-28 17:06:16	@arschmitz went the the PR and made the requested changes. Thanks for the review!	cgack	arschmitz
7252	2014-08-29 18:30:36	@arschmitz I made some more adjustments per your PR comments. Thanks for reviewing!	cgack	arschmitz
7252	2014-09-04 13:16:07	@arschmitz I have modified the PR. Thanks for the review!	cgack	arschmitz
7252	2014-09-04 13:52:00	@cgack looks good :+1: will land shortly	arschmitz	cgack
7252	2014-09-04 19:01:57	@arschmitz rebased with master and updated - hopefully the line endings are good now	cgack	arschmitz
7245	2014-03-14 17:28:31	weird on my Lenovo ideapad with 8.1 yoga i see the same thing as @agcolom	arschmitz	agcolom
7239	2014-03-12 13:33:16	@arschmitz For a proper single page application, I really need to use the Query on a page by page basis, and not the entire web app. Is there another way to do this? What about passing an option to pageContainer's change function? Something like changeSearch: true / false ?	PangbornIdentity	arschmitz
7239	2014-03-12 13:39:45	@PangbornIdentity We have a demo that illustrates passing information to an internal page via a "query string" (using quotes here because it's not a real query string) attached to the hash: http://demos.jquerymobile.com/1.4.2/navigation-hash-processing/	gabrielschulhof	PangbornIdentity
7239	2014-03-12 21:15:10	@gabrielschulhof Thanks will look into	PangbornIdentity	gabrielschulhof
7238	2014-03-12 09:27:05	@jeremyhill-up @cgack is right. During pagecreate we cannot know which items are hidden and which are not, because all items are hidden - because the page hasn't been displayed yet. So, the only way to indicate that an item will be hidden is to add the class `ui-screen-hidden` to it.	gabrielschulhof	cgack
7238	2014-03-12 09:27:41	@cgack thanks for helping out!	gabrielschulhof	cgack
7232	2014-03-11 11:45:05	OK @gabrielschulhof, thank you for clarification!	Talkless	gabrielschulhof
7231	2014-03-12 20:42:14	@gabrielschulhof the page blowing up when pressing the back button is intentional? Or the query string is required to figure out if a page is embedded is intentional?	PangbornIdentity	gabrielschulhof
7231	2014-03-12 20:46:55	@PangbornIdentity what you are doing is not supported. We do not support query strings in this way. They are part of the url and the page ids are the hash query strings do not change when changing the hash nor should they. This is how native works and we are not changing this. Our goal is to mimc native navigation as closely as possible	arschmitz	PangbornIdentity
7231	2014-03-13 21:27:14	@PangbornIdentity the page blows up because of jsbin. jQuery Mobile treating the URL as external, so it's trying to Ajax in a jsbin page where jsbin pages do not respond well to Ajax. The fact that it's treating the URL as external is intentional.	gabrielschulhof	PangbornIdentity
7231	2014-03-17 19:16:31	@gabrielschulhof Thanks, thought i had found a bug.	PangbornIdentity	gabrielschulhof
7230	2014-09-20 12:07:16	@gabrielschulhof - Yeah, you're right. I closed the other ticket.	jaspermdegroot	gabrielschulhof
7226	2014-03-10 12:03:08	@gabrielschulhof - The component in the commit message should be "Demos" instead of "All".	jaspermdegroot	gabrielschulhof
7214	2014-03-10 15:22:17	Thanks @cgack, closing as duplicate.	jaspermdegroot	cgack
7206	2014-10-08 05:41:50	@jaspermdegroot - Hi There, I have been desperately looking for a help icon from jquery mobile, I did try to create my custom icon with a question mark but it was playing up on mobile and tablet screens, any update around this issue is greatly appreciated.	arpita-singh	jaspermdegroot
7205	2014-03-04 20:22:32	@arschmitz Didn't know that haha :) Thanks! Maybe this could be added to the documentation, because i didn't find it there :)	jonas-db	arschmitz
7204	2014-03-04 23:08:30	@DickvdBrink You're more than welcome to help with this. Before you start working on it, please take a look at our [contributing guidelines](https://github.com/jquery/jquery-mobile/blob/master/CONTRIBUTING.md#pull-requests) and sign the CLA. We can discuss things like options settings here before you create the PR. Yes, you should check the css folder. Thank you for contributing!	jaspermdegroot	DickvdBrink
7195	2014-02-28 17:52:46	@gabrielschulhof Thank you for this. Could you please provide a similar example which demonstrates how to set the background (overlay) to theme "b" on the selectmenu popup? I would like the result to be similar for both examples I have provided.	mdgross	gabrielschulhof
7188	2014-04-23 06:57:28	@arschmitz I've fixed the comments and the commit message.	gabrielschulhof	arschmitz
7169	2014-02-24 23:31:12	@arschmitz, I completely replaced my page1.html and page2.html with your examples, replacing only the link. The problem is still present on my pages (though note that theres a few issues with the markup, like duplicated ID's on the second page). I cannot trust that jsbin is operating as a normal web page would. My environment is a vanilla apache web server and there is no special fetching or ifra…	bkosborne	arschmitz
7169	2014-02-25 20:43:50	@arschmitz brought up the point that an even simpler workaround is to just specify absolute URLs for your tab links. So, that would be http://server/path/to/page2.html#one and http://server/path/to/page2.html#two.	gabrielschulhof	arschmitz
7169	2014-09-19 11:00:41	@gabrielschulhof your idea helps a lot. Thanks.	armanim	gabrielschulhof
7169	2014-11-10 11:29:17	@gabrielschulhof Thanks buddy!! Just embed following code in your first page javascript section and it will work fine. -------------------------Code Starts------------------------------------------- $.widget( "ui.tabs", $.ui.tabs, { }); -------------------------Code Ends------------------------------------------- All credit goes to @gabrielschulhof . This issue raised by @bkosborne is indeed a bu…	ankitgoyal91	gabrielschulhof
7169	2014-11-10 11:33:02	I appreciate the effort spent by @bkosborne in concerning this and raising this to @arschmitz , but don't know why @arschmitz is not understanding and instead giving his own examples.	ankitgoyal91	arschmitz
7169	2015-03-05 22:27:05	Workaround proposed by @gabrielschulhof is almost OK for me, but I've encounter some issues in IE9, for some reason pagebeforeshow was not raised in some cases. So I've improved the code with setInterval(), and now it works just fine in all browsers:	slavap	gabrielschulhof
7169	2015-05-20 21:24:33	I've backported the latest @gabrielschulhof fix to jqm 1.4.5, so now tabs is working just fine. _processTabs() and load() are just copies of original 1.4.5 code with isLocal() replaced by that._isLocal()	slavap	gabrielschulhof
7164	2014-02-24 13:33:53	@frequent Thanks for sharing your work on this! A carousel widget was indeed part of our old roadmap, from before our plan to merge with jQuery UI. We decided not to add to the new roadmap (yet) because we have to discuss a new widget like this with the UI team first. It's a popular feature, but there are several ways you can do this and not just only one good way. That's why it might be better t…	jaspermdegroot	frequent
7163	2014-10-30 15:09:52	@arnekolja It looks like you weren't able to provide additional details to @gabrielschulhof and @arschmitz. If you can add more information we'd be happy to help debug.	ldeluca	gabrielschulhof
7163	2014-10-30 15:09:52	@arnekolja It looks like you weren't able to provide additional details to @gabrielschulhof and @arschmitz. If you can add more information we'd be happy to help debug.	ldeluca	arschmitz
7162	2014-06-05 19:03:35	@frequent Yeah, we should add those. @gabrielschulhof is now working on pre-rendered tests for table.	jaspermdegroot	frequent
7155	2014-08-26 14:59:54	@arschmitz commented on the original ticket, have not looked at the code, will do once my comments are resolved	dylanb	arschmitz
7155	2014-08-29 10:33:48	@dylanb I've updated the PR, adding `aria-hidden="true"` to the clear button markup: https://github.com/jquery/jquery-mobile/pull/7647	gabrielschulhof	dylanb
7154	2014-04-08 07:32:21	@arschmitz, @gabrielschulhof : too late to join the party. Thanks for fixing.	frequent	gabrielschulhof
7154	2014-04-08 07:32:21	@arschmitz, @gabrielschulhof : too late to join the party. Thanks for fixing.	frequent	arschmitz
7146	2014-02-23 22:29:51	@arschmitz I commented things a but. HTH.	gabrielschulhof	arschmitz
7138	2014-10-17 14:17:17	@globalmatt sorry about taking so long to see this can you still reproduce this with latest code i cant reproduce this with any browser currently. I know at the time you posted this there were several animation related glitches that effected panels that have been fixed it patch releases. So based on your description I believe we fixed this. @blandkitz What version of jQuery Mobile are you using? …	arschmitz	globalmatt
7138	2014-10-18 07:16:18	@arschmitz , it resolved! I'd accidentally called jquery mobile twice like a dummy.	blandkitz	arschmitz
7136	2014-02-25 11:27:28	@gabrielschulhof thanks for the link will try... looks more like a workaround though.. a lot of code involved ... hopefully this api will not change that often ;-)	staabm	gabrielschulhof
7128	2014-02-18 21:54:50	@gabrielschulhof I understand. It looks like this won't affect the fix for #5535 but I want to give it a closer look and do some more functional testing.	jaspermdegroot	gabrielschulhof
7128	2014-02-24 06:06:12	@gabrielschulhof @arschmitz I tested this a bit more and it looks good.	jaspermdegroot	gabrielschulhof
7128	2014-02-24 06:06:12	@gabrielschulhof @arschmitz I tested this a bit more and it looks good.	jaspermdegroot	arschmitz
7123	2014-10-24 02:16:09	@globalmatt sorry this never got noticed the demos are correct we will update the website closing	arschmitz	globalmatt
7118	2014-02-17 13:40:56	@gabrielschulhof i think i would prefer to change the name as suggested in the original issue rather then use array notation otherwise we will need to document that this and only this prop can only be set / accessed via array notation because of the reserved keyword. I had already fixed this along with 7114 while on the plane on the way home but didn't have good wifi https://github.com/jquery/jqu…	arschmitz	gabrielschulhof
7113	2014-02-14 00:41:36	@arschmitz No problem, thanks :)	globalmatt	arschmitz
7107	2015-03-14 18:08:37	@globalmatt @Ajaxy This should have been removed in 1.4 its actually not possible for this to work anymore. In 1.3 we used javascript to add hover classes and this allowed for a delay. In 1.4 this is all css with `:hover`. There is no way to set a hover delay in css so this simply is not possible anymore. I'm going to close this and open an issue to remove this from the api docs.	arschmitz	globalmatt
7106	2014-09-29 19:33:01	@jeremyhill-up are you testing in the browser or within an emulator/simulator/device? I created a quick cordova app to test and don't see the error you are seeing. I do see some console logs such as: Resource interpreted as Script but transferred with MIME type text/plain: "file:///android_asset/www/js/jquery.min.js". secondpage.html:13 Resource interpreted as Script but transferred with MIME typ…	ldeluca	arschmitz
7106	2014-09-29 19:37:27	Sounds good @ldeluca and @arschmitz. Thanks for your help!	jeremyhill-up	ldeluca
7106	2014-09-29 19:37:27	Sounds good @ldeluca and @arschmitz. Thanks for your help!	jeremyhill-up	arschmitz
7101	2014-02-18 04:39:06	@soberstadt Feel free to implement a media query if you feeling ambitious. :)	arschmitz	soberstadt
7099	2014-02-12 15:51:20	@Shepard actually, this has already been fixed in #6920 and is a duplicate of #6650.	gabrielschulhof	Shepard
7098	2014-02-11 22:17:07	@gabrielschulhof - Sure. I didn't create labels for all components. I only renamed the existing ones.	jaspermdegroot	gabrielschulhof
7096	2014-02-10 21:05:07	@gabrielschulhof I looked into the fix and tested various ordered lists. Looks good to me.	jaspermdegroot	gabrielschulhof
7093	2014-02-25 19:10:38	Very cool. Thanks @gabrielschulhof and good luck with that @uGoMobi.	frankie-loves-jesus	gabrielschulhof
7087	2014-02-07 12:58:20	@arschmitz: Thanks for you quick reply. Just to make sure I get this right: You are saying that with the optimized fixed persistent toolbar I should add some code like in the non optimized sample to switch the button states according to the clicked tab, right?	ghowen	arschmitz
7086	2014-02-20 16:52:38	@gabrielschulhof please squash the first two commits your change is trivial just line length then :+1:	arschmitz	gabrielschulhof
7082	2014-02-08 04:39:06	@gabrielschulhof while you are correct that its no less wrong, I'm hesitant to change a line we know is incorrect. If it was more separate i would agree however this effects the same line. Also the fix is fairly simple This makes sure that each element in the set has the same formParent as the widget does which is the correct behavior according to spec.	arschmitz	gabrielschulhof
7082	2014-02-08 05:20:28	@gabrielschulhof I would also argue this is all really the same issue in that the real issue is that this statement returns an incorrect array of elements. I think we should update issue #7088 to reflect this fact. The issue with this function returning elements that that should not be in the same set just reflects this is a bigger issue then originally reported. My suggestion would be to fix thi…	arschmitz	gabrielschulhof
7082	2014-02-09 02:03:54	@arschmitz [Here](http://jsbin.com/IFolanOW/163/)'s a potential problem with that.	gabrielschulhof	arschmitz
7080	2014-10-28 15:15:13	@globalmatt sorry about this taking so long but i can confirm this issue still with latest code.	arschmitz	globalmatt
7067	2014-02-05 13:00:51	@gabrielschulhof This might be specific to a browser. I'm not seeing this on Chrome Version 31.0.1650.63, FF 25.0.1 or Safari 6.1 on OS X 10.7.5	agcolom	gabrielschulhof
7067	2014-02-26 10:13:01	@gabrielschulhof Can you still reproduce? Did you see it on Linux/Firefox only?	jaspermdegroot	gabrielschulhof
7064	2014-02-04 22:06:11	@gdi2290 Thanks for your contribution. It appears you haven't signed our CLA. Could you do so at http://contribute.jquery.org/CLA/ so we can look into it?	gseguin	gdi2290
7064	2014-02-04 22:07:24	@gseguin it's under Patrick Stapleton jquery@gdi2290.com	gdi2290	gseguin
7064	2014-02-04 22:11:58	@scottgonzalez I signed it again with my github address <code>github@gdi2290.com</code>	gdi2290	scottgonzalez
7064	2014-02-04 22:30:10	@gseguin updated with tabs. I also added <code>temp/</code> to <code>.gitignore</code>	gdi2290	gseguin
7064	2014-02-05 01:39:45	@gdi2290 We will also need you to use your real name in your git config matching what you signed the CLA with. Thanks for the contribution!	arschmitz	gdi2290
7064	2014-02-05 18:49:23	@jzaefferer @arschmitz @gseguin @scottgonzalez updated git config for all contributes	gdi2290	gseguin
7064	2014-02-05 18:49:23	@jzaefferer @arschmitz @gseguin @scottgonzalez updated git config for all contributes	gdi2290	scottgonzalez
7064	2014-02-05 18:49:23	@jzaefferer @arschmitz @gseguin @scottgonzalez updated git config for all contributes	gdi2290	jzaefferer
7064	2014-02-05 18:49:23	@jzaefferer @arschmitz @gseguin @scottgonzalez updated git config for all contributes	gdi2290	arschmitz
7054	2014-02-24 18:28:03	@gabrielschulhof setting the text is still not working.. and this is not only in chrome as you say this is a chrome bug? http://jsbin.com/IFolanOW/288/edit	jonas-db	gabrielschulhof
7054	2014-02-28 20:33:25	@gabrielschulhof I'm sorry, i was thinking the option was setting the header text! Apologies :)	jonas-db	gabrielschulhof
7046	2014-02-04 07:56:16	@arschmitz I agree this is a documentation issue and not something we have to change in the library. I opened https://github.com/jquery/api.jquerymobile.com/issues/250 and am going to close this ticket as not a bug.	jaspermdegroot	arschmitz
7045	2014-02-06 18:14:53	@gabrielschulhof this looks good but the author info in the commit by @allsteady needs to be updated to use real name. @allsteady can you please update your git config to use your real name matching what you signed the CLA with? :+1:	arschmitz	gabrielschulhof
7043	2014-02-05 14:37:06	@loufranco Thanks for the PR! Could you please sign the CLA (http://contribute.jquery.org/CLA/)?	jaspermdegroot	loufranco
7043	2014-02-06 17:01:18	@loufranco Can you update your git config to make your first name match with the CLA (Lou vs. Louis). Thanks!	jaspermdegroot	loufranco
7043	2014-02-06 17:10:22	@loufranco Can you make sure the example code matches the jQuery style guide (http://contribute.jquery.org/style-guide/js/#spacing). I am aware of the fact that we didn't follow the style guide at other places on that page either. We have to clean that up. Thanks!	jaspermdegroot	loufranco
7043	2014-02-06 21:26:06	@loufranco - Thanks a lot!	jaspermdegroot	loufranco
7040	2014-02-04 09:35:17	@arschmitz I think we should include the code instead of linking to a file on your repo.	jaspermdegroot	arschmitz
7039	2014-02-04 08:42:52	@weeman1337 @arschmitz Can you confirm that this only happens on the native browser, not on Chrome for Android, and that it only happens when the `select` is wrapped in a `fieldset` (first example here http://jsbin.com/AKOmUxa/111)? It's not just the text that runs out the selectmenu button, but the whole button runs out the list item, right?	jaspermdegroot	arschmitz
7037	2014-02-01 02:55:00	@gabrielschulhof from what you say this is only an issue if trying to support 1.3 backgrounds which we should not be doing in 1.4 so why dont remove these and actually fix the issue?	arschmitz	gabrielschulhof
7034	2014-01-30 23:03:57	@calvintam Thanks for the PR. Can you please sign the [CLA](http://contribute.jquery.org/CLA/)?	jaspermdegroot	calvintam
7019	2014-01-30 08:57:36	@gabrielschulhof http://en.wikipedia.org/wiki/Deprecation "Deprecation is a status applied to a computer software feature, characteristic, or practice indicating it should be avoided, typically because it is being superseded." By saying the slider and rangeslider widgets are deprecated in 1.4.0, you are recommending that people avoid using these widgets as of now. Is that what you intended?	globalmatt	gabrielschulhof
7019	2014-01-30 13:50:24	@globalmatt the current slider has many problems and bugs which are unfixable without a full re-write. its performance is very very bad also. While we would like to fix this asap we just dont have time or man power right now to do so. We will continue to have a slider available but its api is subject to change without a prior versions notice. The new slider will be shared between both jQuery ui a…	arschmitz	globalmatt
7019	2014-01-30 21:24:15	@arschmitz That's great to hear. However, are you saying that people should stop using sliders and range sliders right now, in 1.4.0? Because that is what "deprecated" means. If so, fair enough, but I'm unclear as to what people should be using as alternatives to these widgets right now. Should they be replacing all their sliders with text inputs? It seems to me that you should deprecate the curr…	globalmatt	arschmitz
7019	2014-01-30 21:30:23	@globalmatt actually the slider and rangeslider should not be marked as deprecated at all. The flipswitch functionality from slider WILL be deprecated still though as that is replaced by the standalone flipswitch widget. We will be removing that notice from the API docs and the changelog. We will not be taking feature requests or making any changes to the current code meanwhile though. We will fi…	arschmitz	globalmatt
7019	2014-01-30 21:59:58	@arschmitz That sounds like a good plan. Thanks!	globalmatt	arschmitz
7008	2014-01-28 12:07:06	@arschmitz - How about including the code instead of linking?	jaspermdegroot	arschmitz
7008	2014-02-04 15:10:08	@uGoMobi: I already downloaded it few days ago and saw that they are php files. i am not familiar with php. as you might imagine they wont work unless you install apache or some addon to iis.changing extension did not help either. @arschmitz:what is "prs"?	urshanabi	arschmitz
7000	2014-01-25 20:05:33	@arschmitz Shouldn't changes in the library and changes in tests be in separate commits? cc: @scottgonzalez	jaspermdegroot	arschmitz
7000	2014-01-28 14:42:46	@arschmitz @scottgonzalez Ok. I wasn't sure about code and tests in different commits because in the past we used to always split those, but I didn't remember the reason why (probably because there was no good reason). After reading Scott's comment it makes completely sense to me to combine them. Thanks.	jaspermdegroot	scottgonzalez
7000	2014-01-28 14:42:46	@arschmitz @scottgonzalez Ok. I wasn't sure about code and tests in different commits because in the past we used to always split those, but I didn't remember the reason why (probably because there was no good reason). After reading Scott's comment it makes completely sense to me to combine them. Thanks.	jaspermdegroot	arschmitz
6992	2014-10-20 15:41:40	@ldeluca have you tried my code above? Works on a Nexus 5 4.4.2 (never updated to 4.4.4) JM 1.3 Cordova 2.9	mirko77	ldeluca
6992	2014-10-28 14:17:02	@arschmitz I only tried on JQM 1.3.2 no plan to upgrade that application	mirko77	arschmitz
6992	2014-10-28 14:18:45	@mirko77 If you have a test page it could be 'fun' to see if the problem still persists. Venlig hilsen Rasmus Christiansen 2014-10-28 15:17 GMT+01:00 mirko77 notifications@github.com: > @arschmitz https://github.com/arschmitz I only tried on JQM 1.3.2 no > plan to upgrade that application > > — > Reply to this email directly or view it on GitHub > https://github.com/jquery/jquery-mobile/issues/69…	Ruffio	arschmitz
6991	2014-01-29 17:57:28	@scottgonzalez Thanks, that's exactly the workaround I implemented originally (though I adjust the `at` position). There is one subtle issue, though, and that is the jQM `padding-left` is specified in `em`, while the jQuery UI position widget only works in pixels or % -- so if the base unit changes (e.g. someone forces large fonts on the page), there's a potential for things to get misaligned.	dpolivy	scottgonzalez
6991	2014-01-29 18:19:27	@scottgonzalez Thanks! I actually back off the left margin a few pixels to get the text to line up using the default margin so it looks more like this: http://jsbin.com/OhulOCOD/7/edit But, thanks for the pointers! I may revisit this and use the hooks to tweak a bit more.	dpolivy	scottgonzalez
6991	2014-01-29 21:03:34	@dpolivy My first comment was a bit short and I shouldn't have simply closed the ticket. I don't want to give the impression that we don't care if jQuery UI works together with jQuery Mobile. We do care and that's also why we are working on sharing widgets and CSS in the 2.0 versions of both frameworks. Because we don't test the frameworks together yet, we can't always avoid conflicts or regressi…	jaspermdegroot	scottgonzalez
6979	2014-03-05 00:44:07	@gabrielschulhof @arschmitz Does this mean that there is no longer any way to close a dialog programmatically, when using the new `dialog` extension of the `page` widget? The (deprecated) `dialog` widget had a `close()` method: http://api.jquerymobile.com/dialog/#method-close	globalmatt	gabrielschulhof
6979	2014-03-05 00:44:07	@gabrielschulhof @arschmitz Does this mean that there is no longer any way to close a dialog programmatically, when using the new `dialog` extension of the `page` widget? The (deprecated) `dialog` widget had a `close()` method: http://api.jquerymobile.com/dialog/#method-close	globalmatt	arschmitz
6977	2014-02-06 18:36:20	@gabrielschulhof there are some line length issues in both js files	arschmitz	gabrielschulhof
6973	2014-01-22 07:54:15	@globalmatt Do you mind opening a ticket for this in the API docs repo, @ruffio pointed you to? Thanks all!	jaspermdegroot	globalmatt
6972	2014-01-29 22:45:47	@globalmatt Thanks! No, the Demos are on the jquery-mobile repo so this is the right place to report demo issues.	jaspermdegroot	globalmatt
6965	2014-01-29 19:39:30	@gabrielschulhof your summation is correct currently we restrict the valid ids significantly we will no longer place any restriction execpt one reserved string used for enabling back button to close widgets probably	arschmitz	gabrielschulhof
6965	2014-01-30 13:37:31	@Eccenux the real problem here is that jquery mobile simply does not support passing information via the hash and never has. We use the has for internal navigation and so any other use will break this. Changing the has as you say you did in 1.3 is / was not supported either while it may have worked in some cases it was not supported. using navigate is basically the same. except it normalizes a fe…	arschmitz	gabrielschulhof
6965	2014-01-30 14:08:42	@arschmitz Note that the whole point of passing parameters within URL is to allow it to just work in browsers. If you refresh the page it should still work. This will not be a problem on e.g. PhoneGap (where you have a single entry point). But will be a problem for in-browser applications. If a user wants to refresh or share a link to document - he can do that now, but will not be able to that if…	Eccenux	gabrielschulhof
6965	2014-01-30 14:08:42	@arschmitz Note that the whole point of passing parameters within URL is to allow it to just work in browsers. If you refresh the page it should still work. This will not be a problem on e.g. PhoneGap (where you have a single entry point). But will be a problem for in-browser applications. If a user wants to refresh or share a link to document - he can do that now, but will not be able to that if…	Eccenux	arschmitz
6960	2014-01-17 17:00:25	@gabrielschulhof There is no reveal panel, you swipe and it moves the content on the page as if there was a reveal panel. I opened that other jsbin you had set up for my panel naming issue and I couldn't get it to do it in a browser on my phone. Let me try and see if something in my theme roller is doing it. On Fri, Jan 17, 2014 at 12:29 AM, gabrielschulhof notifications@github.comwrote: > I don'…	mtamony	gabrielschulhof
6960	2014-01-17 18:29:58	@gabrielschulhof Here is what I discovered. If I comment out my custom theme roller css and use `<link rel="stylesheet" href="http://code.jquery.com/mobile/1.4.0/jquery.mobile-1.4.0.min.css" />` I do not get the swipe of the background happening. If I then go to theme roller and simply export the default and use that I get the swipe of the background as seen in my images. I think whatever theme r…	mtamony	gabrielschulhof
6960	2014-01-21 16:55:58	@gabrielschulhof The issue is in the 1.4.0 css structure only file. When I comment out this: `/* Panel right closed */ .ui-panel-position-right { right: -17em; } /* Panel right closed animated */ .ui-panel-animate.ui-panel-position-right.ui-panel-display-overlay, .ui-panel-animate.ui-panel-position-right.ui-panel-display-push { right: 0; -webkit-transform: translate3d(17em,0,0); -moz-transform: t…	mtamony	gabrielschulhof
6960	2014-01-21 17:37:09	@mtamony You said you don't have a panel on your page, but you were also talking about `data-display="overlay"` and removing a part of the panel CSS resolves the problem. That doesn't make sense. We really need a test page, like @gabrielschulhof asked. Just paste your markup in the JS Bin template. If you can only reproduce with a custom theme, paste all the custom CSS in the bin as well, and cha…	jaspermdegroot	gabrielschulhof
6955	2014-01-16 13:39:05	@arschmitz I can copy the reassign-tabindex-from-input-to-widget code from slider.	gabrielschulhof	arschmitz
6955	2014-01-16 13:40:24	@arschmitz https://github.com/jquery/jquery-mobile/blob/master/js/widgets/forms/slider.js#L100-L107	gabrielschulhof	arschmitz
6955	2014-01-16 13:42:39	@gabrielschulhof we should do that however i dont think thats the issue here because there is no explicitly set tabindex	arschmitz	gabrielschulhof
6955	2014-01-16 13:44:34	@arschmitz that doesn't mean the input is not tabbable. IINM, it is getting focus, but the focus is not being transferred to the visible parts of the widget.	gabrielschulhof	arschmitz
6955	2014-01-16 13:44:55	@arschmitz So the focus-transferring code still needs to be there.	gabrielschulhof	arschmitz
6955	2014-01-16 13:56:19	@DickvdBrink Yeah, it's currently hard-coded. We'll make that nicer by copying the code I referred to above to the flipswitch widget.	gabrielschulhof	DickvdBrink
6952	2014-01-16 14:39:21	@arschmitz Although Datepicker is not a jQuery Mobile widget, the demo is part of jQuery Mobile so we should fix it or remove the demo. If we don't remove the demo, we should move the link to "3rd party API demos" in the nav menu. I am going to reopen this as an issue with the demos.	jaspermdegroot	arschmitz
6951	2014-02-27 22:20:51	@gabrielschulhof Yes, agreed. I think I read that section in the API docs after I submitted the issue. Thanks :)	globalmatt	gabrielschulhof
6950	2014-01-15 23:13:54	@gabrielschulhof thank you for your fast reply. Kindly go through my code again, I've already assigned `addBackBtn` true. **Edit:** `options` was a typo :)	Palestinian	gabrielschulhof
6950	2014-01-16 09:00:16	@gabrielschulhof When I add _option_ as attributes, I get the following error. > Uncaught TypeError: Cannot call method 'getAttribute' of undefined ------ line jquery.mobile-1.4.0.js:12509	Palestinian	gabrielschulhof
6950	2014-01-23 09:56:22	@gabrielschulhof I'm a jQM advocate; I'm here to assist. Unfortunately, I'm not a programmer and I have a minimal experience in Javascript, otherwise I'd have fixed it myself.	Palestinian	gabrielschulhof
6934	2014-10-29 21:36:07	I don't know what I was thinking. There is no fix to test :-( @ldeluca after reviewing your video, the ruling on the field stands... The transition is indeed very slow but did you notice the flickering? Here is a timetable: ... sec. 14: the button 'Take me back' is pressed sec. 18: the new page is shown the first time, notice that the 'non-fixed' footer is shown a footer hight above the bottom se…	Ruffio	ldeluca
6928	2014-06-11 09:10:24	@frequent Thanks for looking into this. @arschmitz also made deeplinking work for our demos (h2widget.js in the demos assets folder). I am going to close this ticket as duplicate of https://github.com/jquery/jquery-mobile/issues/3616. I suggest we proceed the discussion about the best way to implement this in the thread of that ticket.	jaspermdegroot	frequent
6920	2014-01-14 13:41:23	@frequent Thanks for the PR! I have some feedback regarding the commits. The new test should be in a different commit and the commit messages should look something like this: Panel: Correctly set panel classes Fixes gh-6650 Closes gh-6920 Tests: Added panel classes test	jaspermdegroot	frequent
6920	2014-01-25 20:06:22	@frequent We discussed commit messages and it turned out my previous comment was wrong. The component in the commit message for the new test should be panel instead of tests: "Panel: Added panel classes test". I am not even sure anymore about splitting those commits. See https://github.com/jquery/jquery-mobile/pull/7000#issuecomment-33298763 Sorry for the confusion!	jaspermdegroot	frequent
6920	2014-01-28 14:48:57	@frequent I was wrong, sorry. Code changes and tests should go in the same commit. So we only have to change the commit message to: Panel: Correctly set panel classes Fixes gh-6650 Closes gh-6920 We can do that when merging.	jaspermdegroot	frequent
6920	2014-02-06 18:40:58	@frequent can you please update you git config to use your real name matching what you signed the CLA with	arschmitz	frequent
6920	2014-02-23 16:35:19	@gabrielschulhof can you fix the one line length issue and the author info and land this when you have time? its :+1:	arschmitz	gabrielschulhof
6915	2014-01-14 14:10:56	@gseguin This change broke the demos on master: http://view.jquerymobile.com/master/demos/ We should also test the demos in a build. The Backbone/Requirejs demo probably needs special attention because of the way scipts are loaded in that demo.	jaspermdegroot	gseguin
6915	2014-01-14 14:24:17	I will fix this later today. On Jan 14, 2014 7:11 AM, "Jasper de Groot" notifications@github.com wrote: > @gseguin https://github.com/gseguin > > This change broke the demos on master: > http://view.jquerymobile.com/master/demos/ > We should also test the demos in a build. > The Backbone/Requirejs demo probably needs special attention because of > the way scipts are loaded in that demo. > > — > R…	gseguin	gseguin
6901	2014-01-08 14:06:50	@arschmitz I signed the CLA as requested	marcuskrahl	arschmitz
6901	2014-02-13 08:45:56	@arschmitz should be fixed now	marcuskrahl	arschmitz
6896	2014-01-22 08:59:20	Thanks @arschmitz. Actually I am going to add another commit for #6983 and squash them before merging.	jaspermdegroot	arschmitz
6896	2014-02-24 08:49:17	@scottgonzalez @agcolom - Can you review this PR (again)? Thanks!	jaspermdegroot	scottgonzalez
6896	2014-02-24 12:22:34	@uGoMobi I'm done. Would be happy for @scottgonzalez to also take a look.	agcolom	scottgonzalez
6896	2014-02-24 21:44:18	@agcolom - Can you do the final check and give it the thumbs up when it is good to go? I'll squash the commits before merging. Thanks!	jaspermdegroot	agcolom
6893	2014-01-07 04:14:45	@gseguin Done.	boehle	gseguin
6893	2014-01-22 13:45:40	@arschmitz I updated the commit message according to the new guidelines.	boehle	arschmitz
6893	2014-01-22 14:51:07	@arschmitz nice.	boehle	arschmitz
6887	2014-01-06 15:10:03	@scottgonzalez Doesn't blanket use Istanbul internally, too?	asciidisco	scottgonzalez
6887	2014-01-06 15:23:32	During last week's Mobile meeting I suggested @gseguin to post in the jquery-dev-team Google group. I think it's still a good idea to do that. Next to that we can discuss it during the Dev Leads meeting.	jaspermdegroot	gseguin
6884	2014-01-08 08:40:28	@MauriceG What happens next? As I said it did work in 1.3 and I don't think there is heavy loading. Most images are loaded into the dom after the page is loaded, only thing is one video pre-loaded per page. Or could this be a result of the broken theme roller 1.4?	Radstake	MauriceG
6884	2014-01-11 03:28:28	@gabrielschulhof Thanks you for diving into this one. I'll have look at the possible solution. Thanks again!	Radstake	gabrielschulhof
6884	2014-01-11 06:24:14	@arschmitz the persistent header I use is the one from the current documentation. I would rather use the new one instead of using a workarround. Do you know where I can find the documentation to do so?	Radstake	arschmitz
6873	2014-01-02 14:17:33	@arschmitz Ok, maybe its -webkit-overflow-scrolling: touch but its still there. You just need to open and close the popup several times and try to scroll up and/or down. I tried it on an iPhone 5 6.1.2 and iPad 2 on iOS 7. I also noticed that when scrolling works, then when you close the popup, you can not scroll the actual page. And when the page is scrollable, the popup isn't most of the times.…	mahyarm	arschmitz
6872	2014-01-01 19:26:45	Hi @ErwanMAS Happy New Year :-) Your first example: If you decide to have a header without a heading, you need to add an element with <code>class="ui-title"</code> to show the toolbar. http://demos.jquerymobile.com/1.4.0/toolbar/ > Buttons in headers without a heading. http://jsbin.com/IFolanOW/49/edit Second example: To add a button into a footer toolbar, you need to add the <code>ui-btn-left</c…	MauriceG	ErwanMAS
6872	2014-01-01 20:01:55	Happy new year @MauriceG Thanks for the solution for example 1 & 2 . For example 3 do you have a solution ?	ErwanMAS	MauriceG
6872	2014-01-01 23:28:34	Hi @ErwanMAS Thank you! It seems, I did not recognize example 3. If it is urgent http://jsbin.com/IFolanOW/53/edit shows a workaround with some custom CSS until 1.4.1 goes stable. best regards Maurice	MauriceG	ErwanMAS
6872	2014-06-04 14:49:07	@ErwanMAS @arschmitz The third example is not a bug in the new theme. The `ui-btn-left` and `ui-btn-right` were never meant to be used in a footer and you will get the same result with previous versions. In the documentation we are only talking about the header when it comes to those button positioning classes. See also https://github.com/jquery/jquery-mobile/issues/6137#issuecomment-20569793 and…	jaspermdegroot	ErwanMAS
6872	2014-06-04 14:49:07	@ErwanMAS @arschmitz The third example is not a bug in the new theme. The `ui-btn-left` and `ui-btn-right` were never meant to be used in a footer and you will get the same result with previous versions. In the documentation we are only talking about the header when it comes to those button positioning classes. See also https://github.com/jquery/jquery-mobile/issues/6137#issuecomment-20569793 and…	jaspermdegroot	arschmitz
6868	2013-12-31 16:38:45	@scottgonzalez, not sure what you mean by "commit time" vs "release time". The bowercopy task will be used to update our dependencies after it's executed we will commit the new dependencies into the repo. At that time the `@VERSION` token should have been replaced already.	gseguin	scottgonzalez
6868	2013-12-31 16:39:09	@arschmitz, good catch, adding it.	gseguin	arschmitz
6868	2013-12-31 16:43:57	@gseguin Sorry, I was confusing this was the Bower portion of the release. When this task runs that would be commit time, so what you're planning is correct. Sorry for the confusion.	scottgonzalez	gseguin
6865	2013-12-31 10:55:16	@arschmitz thank you for your prompt answer. Since [`pageshow`](http://api.jquerymobile.com/pageshow/), etc.. are replaced with `pagecontainer` widget events, how can I execute something on a specific page `#id`? Thanks again.	Palestinian	arschmitz
6865	2013-12-31 11:52:51	@arschmitz The only way to attach events to a specific page(s) on _show_, is to place each page in a separate container and set that container as `.pagecontainer()` before calling `change`. Is this what you want us to do? [JS Bin](http://jsbin.com/ekumeYu/1/edit), [JSFiddle](http://jsfiddle.net/Palestinian/59bf8/)	Palestinian	arschmitz
6865	2013-12-31 13:16:47	@arschmitz Thanks again for bearing with me. `if` statement is involved if I retrieve page id from `ui.toPage` object, unlike attaching events directly to a page id. `$(document).on("pageshow", "#page_ID", function () { // code for this page only });`. `pagecontainer` event do fire, but cant be used with a page id selector, this is my concern.	Palestinian	arschmitz
6865	2013-12-31 13:42:46	@arschmitz Thanks for the clarification :)	Palestinian	arschmitz
6865	2013-12-31 21:53:47	@arschmitz by the way, `pagecontainershow` has no `toPage` property in `ui` object, it has `prevPage`.	Palestinian	arschmitz
6865	2014-02-04 09:38:25	@arschmitz : if you ever get a chance to answer the question here : http://stackoverflow.com/questions/21546097/jqm-1-4-what-is-the-preffered-way-to-use-pagecontainer-event-on-a-specific-pag	DColl	arschmitz
6865	2014-02-04 16:59:37	@arschmitz Thanks, looking forward to checking the demo.	Palestinian	arschmitz
6865	2014-03-07 07:16:27	@simsam7 Thanks a lot for your proposal. I think we could go even further and make it a generic procedure, that extracts the pageID and then fires the old event to have the "old world" back again... But i was less about looking for an implementation. I tried to kick off more an design/architectural discussion to @arschmitz because i think JQM initial implementation to have a full lifecycle of a p…	wauwau0977	arschmitz
6860	2013-12-30 14:25:06	@agcolom That is correct so i am going to close this as not an bug.	arschmitz	agcolom
6851	2013-12-30 21:35:01	@gseguin these are both about adding the zips making sure guards are in place when running a test is part of this. if there is anything outside the scope of pushing the zips to the website. then this should be in a separate PR.	arschmitz	gseguin
6851	2013-12-30 21:46:17	@arschmitz, new PR: jquery/jquery-mobile#6864	gseguin	arschmitz
6842	2013-12-24 23:37:55	@gabrielschulhof Thanks, I see that it uses a custom header which a pagecontainerload event handler uses to then load. This would be a significant change not only in my application but I'd have to change my application framework also anywhere it redirects. I'm still unclear whether this reported bug is expected or not? I actually see the correct content (the browser seems to transparently follow …	hellosticky	gabrielschulhof
6842	2013-12-25 04:04:24	@gabrielschulhof I was able to successfully use your example. I catch all redirects in the framework, convert them to 200 responses and change the Location header to X-Redirect. I had some strange behavior in my framework because the sample code you pointed to might POST back on the redirect, so instead I use: I would still like to hear your thoughts on JQM taking a different approach on this, be…	hellosticky	gabrielschulhof
6842	2013-12-28 17:11:43	@gseguin There is one remaining issue that I'm still investigating which occurs with this data-url workaround and also occurred with the workaround provided by @gabrielschulhof - this is the issue that pagecontainershow is not executed on the bound function that the redirected-to page injected. What's strange is that I put this global log: And I do see the pagecontainershow event for the redirect…	hellosticky	gseguin
6842	2013-12-28 17:11:43	@gseguin There is one remaining issue that I'm still investigating which occurs with this data-url workaround and also occurred with the workaround provided by @gabrielschulhof - this is the issue that pagecontainershow is not executed on the bound function that the redirected-to page injected. What's strange is that I put this global log: And I do see the pagecontainershow event for the redirect…	hellosticky	gabrielschulhof
6841	2013-12-24 17:14:34	@gseguin this looks fine can you just remove the period at the end of the commit message	arschmitz	gseguin
6830	2013-12-27 16:52:58	@gseguin isn't the shimming mechanism supposed to work behind the scenes? That is, is it not supposed to allow me to reference a module as if it was an AMD module even when it isn't? Another way to ask this: The fact that the widget factory is not an AMD module should not prevent me from being able to refer to it as if it was when the shimming is in place, should it? Not having "./" in our depend…	gabrielschulhof	gseguin
6830	2014-01-02 07:07:26	@jrburke @gseguin Then it's perhaps best to leave this untouched until the widget factory really becomes a part of the library ...	gabrielschulhof	jrburke
6830	2014-01-02 07:07:26	@jrburke @gseguin Then it's perhaps best to leave this untouched until the widget factory really becomes a part of the library ...	gabrielschulhof	gseguin
6830	2014-01-02 15:31:40	Thanks @jrburke! We'll keep using non-relative ID then.	gseguin	jrburke
6828	2014-10-29 18:00:22	@gseguin Just cleaning up old issues and noticed this one hasn't had any activity in about a year. Is it okay to close or can you provide an update? Thanks	ldeluca	gseguin
6828	2014-10-29 18:01:55	@ldeluca It's still an improvement that needs to be implemented in the release script. I don't think it should be closed.	gseguin	ldeluca
6828	2014-10-29 18:03:27	@gseguin sure, np. Thanks for the update.	ldeluca	gseguin
6824	2013-12-23 03:03:59	@gseguin have you dont any sort of test run to make sure this is working as intended?	arschmitz	gseguin
6824	2013-12-23 03:14:43	@arschmitz I sure did, It checked out jquerymobile.com and modified the builder page as intended. The only untested part is the push part ;)	gseguin	arschmitz
6824	2013-12-23 03:16:17	@gseguin great i think just fix the spaces inside the brackets and squash the commits and you should be good to go to rebase on master.	arschmitz	gseguin
6823	2014-01-02 19:02:58	In fact, using `this._widget._trigger()` avoids having to check whether `event.target === this.element`, because I'm catching the event at the point of emission. Nice! Thanks @scottgonzalez !	gabrielschulhof	scottgonzalez
6821	2013-12-23 23:37:09	@arschmitz Done and done.	gabrielschulhof	arschmitz
6820	2014-01-24 07:38:37	@arschmitz [yes](https://github.com/jquery/jquery-mobile/issues/6878)	gabrielschulhof	arschmitz
6820	2014-01-27 22:21:02	@gabrielschulhof what was it?	arschmitz	gabrielschulhof
6820	2014-01-28 18:50:20	@arschmitz I created #6878 wherein we plan to remove the animate-before-httping-away behaviour so as to become consistent with dialogs and popups. This is for the post-1.4 era.	gabrielschulhof	arschmitz
6819	2013-12-31 03:05:04	@WebVeteran in the future can you please update your PR instead of opening a new one makes it better to keep everything together.	arschmitz	WebVeteran
6816	2014-07-11 08:03:28	@arschmitz @wauwau0977 is it possible to prevent this memory leak without updating to `1.4`?	voronianski	arschmitz
6814	2013-12-24 04:31:29	This looks good to go thanks @gseguin	arschmitz	gseguin
6810	2014-04-23 16:18:21	I can verify that fix #7237 resolves the similar issue I was seeing with paths on Android WebView 4.4 (see http://stackoverflow.com/a/21854149/1028489 for the original issue description). Although I do not use `$.mobile.path` directly, I also get the empty host and leading slashes on the path. Google's WebView 4.4 handles custom schemes and `file://` different than `http://` and `https://`. I onl…	mrodalgaard	gabrielschulhof
6803	2014-01-04 14:22:58	@arschmitz Ok, sorry! I am new to issue reporting.	mahyarm	arschmitz
6801	2014-01-08 18:54:58	@arschmitz Do you have a reference to the issue in Chromium? https://code.google.com/p/chromium/issues/list	nathany	arschmitz
6801	2014-02-10 18:20:00	@gabrielschulhof Yes, it is related. Just testing on desktop Chrome 32.0.1700.107 (without even using emulate) data-autogrow="false" solves the problem. Note: we are still on JQM 1.4.0-rc.1. We should really get that upgraded.	nathany	gabrielschulhof
6801	2014-02-11 03:22:20	@gabrielschulhof Yes, I am absolutely convinced it is related. On iOS devices the flicker effect is very pronounced with JQM 1.40 I'm making do with this minimal but kludgy fix... just added the 'else' as indicated below.	fortress-of-solitude	gabrielschulhof
6801	2014-03-01 22:29:31	@arschmitz we should consider removing the code that sets the height to 0. FF may have obviated the reason for adding it, and now that we have overflow hidden on autogrow text areas there should be no scrollbar, even if we are slightly off with our calculation. As long as the text is never clipped, we should be able to do without setting the height to 0.	gabrielschulhof	arschmitz
6801	2014-09-10 16:42:47	@jaspermdegroot Sorry for the delay. I tracked down a Galaxy Tab, but of course it is now running Chrome 37 rather than Chrome 31. No issues to report. Between [Crosswalk](https://crosswalk-project.org/) and asking people to upgrade Chrome, we have no need to support old versions of Chrome on Android.	nathany	jaspermdegroot
6801	2014-10-17 00:12:07	@jaspermdegroot @gabrielschulhof Textarea disappearing on current latest safari release Version 8.0 (10600.1.25) and on Chrome 38.0.2125.104 both on OS X 10.10. Problem hasn't gone away on everything.	aquachroma	jaspermdegroot
6801	2014-10-17 00:12:07	@jaspermdegroot @gabrielschulhof Textarea disappearing on current latest safari release Version 8.0 (10600.1.25) and on Chrome 38.0.2125.104 both on OS X 10.10. Problem hasn't gone away on everything.	aquachroma	gabrielschulhof
6797	2014-10-23 19:13:40	@arschmitz happy to take a look @grofit Can you provide me with some code to test? I looked at your stackoverflow issue and there wasn't any code to copy into a cordova application to test. I already have a few tests with a simple slide transition between multiple pages within a jQM hybrid app that works but I'd like to use your exact code to debug. Thanks!	ldeluca	arschmitz
6795	2015-03-17 12:04:33	@jaspermdegroot I'm trying various clearfix tricks with my limited CSS-fu. The source is http://stackoverflow.com/questions/211383/which-method-of-clearfix-is-best, though I haven't tried all the solutions. http://jsbin.com/cinito/1/ (overflow: auto) (keeps clipping) http://jsbin.com/cinito/2/ (:after trick) (seems to work) http://jsbin.com/cinito/3/ (:before and :after) (seems to work) http://js…	gabrielschulhof	jaspermdegroot
6795	2015-03-19 17:44:56	@gabrielschulhof We already use a clearfix in controlgroup.css so I suggest we use exactly the same trick. This is the same as your http://jsbin.com/cinito/3/. If I am not mistaken `display: table;` instead of `display: block;` is needed for IE8.	jaspermdegroot	gabrielschulhof
6793	2013-12-06 08:50:17	@patrioticcow Thanks! Note: You can close the issue ticket from your commit. The commit message should look like "Demos: Fixed a broken link. Fixes #6792" and the ticket will be closed when we merge.	jaspermdegroot	patrioticcow
6789	2013-12-10 19:09:52	@frequent This didn't solve the problem in actual project. I will try in JSBIN I guess. So adding has fixed menu but now my content has a white background that seems to be filling the data-role="content". I am using my own ThemeRoller built CSS and if I switch to the menu breaks and the white background goes away. Ugh.	mtamony	frequent
6789	2014-01-10 16:30:38	@gabrielschulhof Sorry about the mess. I am kind of new to all of this and was simply trying to make sure the problem was not my code. Once it was breaking I just left it.	mtamony	gabrielschulhof
6789	2014-01-10 17:03:53	@gabrielschulhof Thanks so much. Embarrassed that I failed to see that in the panel instructions. Off topic but should http://code.jquery.com/mobile/latest/jquery.mobile.js have 1.4.0?	mtamony	gabrielschulhof
6787	2014-02-04 08:09:44	@patrioticcow This problem occurs when the button has mini style (which is the case when a button is inside the header). I am going to change the title of this ticket a little bit.	jaspermdegroot	patrioticcow
6781	2013-12-02 13:04:48	@patrioticcow The `ui-btn-right` class is only meant for buttons inside a header toolbar. Because that class sets `position: absolute;` the bar won't get the height of the button. Currently the only way of doing this is with custom CSS.	jaspermdegroot	patrioticcow
6777	2013-11-30 09:42:20	@patrioticcow Instead of using an anchor element and then prevent it from being an anchor you better don't use an anchor at all. The best way to do this is by not using `data-role="listview"` but adding classes yourself and set styles that aren't set by the framework anymore (because it expects certain markup) in your custom CSS. Here is a demo: http://jsbin.com/AKOmUxa/90/edit	jaspermdegroot	patrioticcow
6768	2014-06-22 16:04:27	@scottgonzalez I don't think, that input event needs to be fully polyfilled first. As described above: In browsers, which do not support input[type="number"] the current events to update the slider are sufficient, but in current Firefox version, which supports input event and input[type=number] we need the input event to update the input[type="range"].	aFarkas	scottgonzalez
6762	2013-11-26 10:59:27	@gabrielschulhof Thank you for clarification! Also thanks for the new "pre-rendered widgets" feature... It's really useful and not only in performance topic but also in customization.	DzenisevichK	gabrielschulhof
6758	2014-10-30 17:05:51	@arschmitz @ldeluca To my knowledge, this hasn't been fixed. When I open that jsfiddle-link in Internet Explorer, the vertical scrollbar is there !? I admit I didn't try this for some time, but I'm quite sure out-of-the-box it's still impossible to display a Google Map with a jQM-header on a correctly sized page (a page that's not higher than the actual screen).	pupvogel	ldeluca
6758	2014-10-30 17:05:51	@arschmitz @ldeluca To my knowledge, this hasn't been fixed. When I open that jsfiddle-link in Internet Explorer, the vertical scrollbar is there !? I admit I didn't try this for some time, but I'm quite sure out-of-the-box it's still impossible to display a Google Map with a jQM-header on a correctly sized page (a page that's not higher than the actual screen).	pupvogel	arschmitz
6758	2014-11-02 09:52:25	@arschmitz In IE11 I still get the vertical scroll bar sometimes when I try a few different window sizes. Looks like it's just one extra pixel though. Firefox and Chrome looking good ! http://jsfiddle.net/TV4HK/13/	pupvogel	arschmitz
6757	2015-08-03 12:52:18	@jaspermdegroot yes remove the quotes around the object in your markup	arschmitz	jaspermdegroot
6757	2015-08-03 13:09:53	@arschmitz Removing the quotes around the object will result in invalid markup, but the problem was related to quotes. Need to use double quotes inside the object. This works:	jaspermdegroot	arschmitz
6751	2014-06-05 20:14:08	@Ruffio - If @stforek updates the PR based on the first feedback we can review it again.	jaspermdegroot	stforek
6748	2013-11-20 08:53:08	I see :) thanks again @agcolom	buste	agcolom
6743	2013-11-19 13:56:40	@arschmitz Thanks for the information. I've put a simple demo on jsbin: http://jsbin.com/OhIvixuL/1/ This demo contains 2 simple views. The platforms that I've tested are Google Chrome (Mac) & Safari (iOS 7). When you click on a link you will go to the other view. When that's happening you'll see a white border at the bottom of the page. Hopefully I provided enough information now. Thanks!	Rido	arschmitz
6743	2013-11-19 14:28:37	@arschmitz, your demo does have the same problem. But you can't see it because the colors looks the same, the colors are gray & white. When you zoom in, you see a 1 pixel border at the bottom. When you switch between views that 1 pixel border is changing between gray & white. But I've found the problem. The div footer has a white background, so I changed that one to blue.	Rido	arschmitz
6738	2014-02-06 18:56:47	@siokoshou actually dont worry about it i can just update it when i rebase this thanks will land shortly!	arschmitz	siokoshou
6735	2013-12-21 22:43:16	@allsteady Could you please rebase your PR onto the current jQM master so as to avoid merge commits? Also, as part of the rebase, could you please remove the periods from the end of your commit messages so as to follow the new [commit guidelines](http://contribute.jquery.org/commits-and-pull-requests/#commit-guidelines)?	gabrielschulhof	allsteady
6731	2014-02-07 09:54:57	@allsteady Dang! I'm sooo sorry! This does indeed conflict with my pull request. I should've pulled yours into mine.	gabrielschulhof	allsteady
6727	2013-11-20 03:48:17	Thanks for you reply @arschmitz. Unfortunately the same behaviour occurs with the latest release (1.4.0-rc1). Test page at: http://jsfiddle.net/58zd3/3/	rthijssen	arschmitz
6712	2013-11-30 13:36:43	@arschmitz: I think this really is a problem concerning toolbars. In this demo http://jsbin.com/ofuhaw/1001 I created a very basic page with an external toolbar (for another issue). All browsers add a scrollbar to that page, even though there's nothing to scroll...quite similar to that GoogleMaps-example above. 'phun007' elaborated about this a year ago here: http://forum.jquery.com/topic/pages-w…	pupvogel	arschmitz
6711	2013-11-20 01:48:15	@arschmitz Thanks for the information. I've put a simple demo on jsbin: http://jsbin.com/ofuhaw/952/ This demo does not contains any customized code. If you open the page with native browser of Android 3.x(Honeycomb), you'll find the icons can't be show. I think there is a problem with the SVG support of Android 3.x Thanks!	dengds	arschmitz
6706	2013-11-21 03:25:22	@arschmitz : I'm sorry that I didn't check the #4052 in advance. Thanks for the explanation. :)	hyunsook	arschmitz
6698	2013-11-05 17:02:30	@allsteady does this fix #6673?	gabrielschulhof	allsteady
6698	2014-02-06 20:18:52	@allsteady can you please add a test for this	arschmitz	allsteady
6688	2013-11-05 14:29:19	@arschmitz Sorry, I'm just helping narrow down in the code where the problem occurs. If my comments aren't helpful then I won't make them.	rmcdaniel	arschmitz
6687	2013-11-01 15:24:06	@hyunsook - Thanks! This landed in e27a97c.	jaspermdegroot	hyunsook
6686	2013-11-01 12:37:08	@arschmitz Sure thing. I can also write some tests for it too if you'll tell me what you want.	rmcdaniel	arschmitz
6686	2013-11-01 12:55:26	@scottgonzalez that bug was fixed already previously however it cause was the method being called twice which is why i suggested a test for the method because the back button issue no longer exists.	arschmitz	scottgonzalez
6686	2013-11-01 13:09:53	@scottgonzalez yes perhaps you are correct and the fix for button it looks like did not include a test so i think you are correct that we should add a test for that and not the method. thank you	arschmitz	scottgonzalez
6686	2013-11-01 13:37:42	@gabrielschulhof Is this an example of a fullscreen toolbar that you are talking about because this is what I was testing with: http://jsfiddle.net/Palestinian/59XDP/	rmcdaniel	gabrielschulhof
6686	2013-11-01 21:12:35	Actually, to respond to @scottgonzalez and @arschmitz, I would have to say that the correct solution would be to 1. remove the check that ensures that, if the back button was already added, then it is not added again 2. change the code so the method that adds the back button is not called twice, and 3. write a test to make sure there's only one back button I also agree with @arschmitz that _setOp…	gabrielschulhof	scottgonzalez
6686	2013-11-01 21:12:35	Actually, to respond to @scottgonzalez and @arschmitz, I would have to say that the correct solution would be to 1. remove the check that ensures that, if the back button was already added, then it is not added again 2. change the code so the method that adds the back button is not called twice, and 3. write a test to make sure there's only one back button I also agree with @arschmitz that _setOp…	gabrielschulhof	arschmitz
6686	2013-11-04 16:01:59	@scottgonzalez _setOptions() almost always chains up, but a newly created function called from _setOptions() won't chain up, because there's nothing to chain up to.	gabrielschulhof	scottgonzalez
6685	2013-10-31 22:46:02	@agcolom Thanks for digging into this issue and finding the commit for traceability. I know there are other selectors using these margin rules: Full Selector Stack: <strong>[class_=ui-block-]>.ui-btn, [class_=ui-block-]>.ui-select, [class_=ui-block-]>.ui-checkbox, [class_=ui-block-]>.ui-radio, [class_=ui-block-]>button.ui-btn-inline, [class_=ui-block-]>button.ui-btn-icon-notext, .ui-grid-solo>[cl…	mattdemps	agcolom
6680	2014-12-30 19:37:43	@arschmitz Should this not be labelled 1.5 as reviewing/rewriting Listview is a part of 1.5?	Ruffio	arschmitz
6663	2013-10-25 22:14:35	I can reproduce it too (iPhone 5 / iOS 7.0.2) but only if I scroll fast. @agcolom @arschmitz - I am closing this ticket as duplicate of https://github.com/jquery/jquery-mobile/issues/6148 but feel free to re-open if you think it's a different issue.	jaspermdegroot	arschmitz
6663	2013-10-25 22:14:35	I can reproduce it too (iPhone 5 / iOS 7.0.2) but only if I scroll fast. @agcolom @arschmitz - I am closing this ticket as duplicate of https://github.com/jquery/jquery-mobile/issues/6148 but feel free to re-open if you think it's a different issue.	jaspermdegroot	agcolom
6659	2013-10-29 06:40:14	@gabrielschulhof : Thanks. :) Yes, 1.3.2 also has this issue/bug. My PR doesn't mean that 1.4.0 is a regression from 1.3.2. I think that a radio button in a page with jQM, 1.4.0 or 1.3.2, should be operated exactly like a radio button in a page without jQM. To do so, I submitted that PR.	hyunsook	gabrielschulhof
6659	2013-10-29 12:13:43	@hyunsook you are correct there is a bug that needs to be fixed the reason @gabrielschulhof mentions it is not a regression is because at the point we are in the release process unless something is a major regression any fixes will need to wait for 1.4.1 unless its substantial enough to warrant a second RC	arschmitz	hyunsook
6659	2013-10-29 12:13:43	@hyunsook you are correct there is a bug that needs to be fixed the reason @gabrielschulhof mentions it is not a regression is because at the point we are in the release process unless something is a major regression any fixes will need to wait for 1.4.1 unless its substantial enough to warrant a second RC	arschmitz	gabrielschulhof
6659	2014-02-06 20:15:21	@hyunsook Can you please update your git config to use your full name matching what you signed the cla with. After that i think this is good to go.	arschmitz	hyunsook
6659	2014-02-24 02:09:22	@arschmitz : Oh no! I'm truly sorry I wasn't aware of your message. @gabrielschulhof : My PR apparently wasn't merged because the solution for that issue was changed. right? It's a pity...... But, there's always next time.	hyunsook	gabrielschulhof
6659	2014-02-24 02:09:22	@arschmitz : Oh no! I'm truly sorry I wasn't aware of your message. @gabrielschulhof : My PR apparently wasn't merged because the solution for that issue was changed. right? It's a pity...... But, there's always next time.	hyunsook	arschmitz
6658	2014-01-03 08:12:37	@arschmitz: ok will do. Rgs & Happy New Year!	frequent	arschmitz
6657	2014-06-02 21:38:11	@frequent wont this change cause internal page in a multi page document to also be removed?	arschmitz	frequent
6657	2014-06-02 21:51:37	@arschmitz : hm. some time ago. Need to delve into the code again.	frequent	arschmitz
6657	2014-12-21 23:36:40	This is pretty stale at this point so im going to close it. @frequent if you still would like to see this change lets talk on irc or move back to the issue about the best way to make this happen.	arschmitz	frequent
6656	2013-10-25 09:35:53	@gabrielschulhof: please use Firefox, because the demo uses a custom promise() implementation which we have not fixed on Chrome :-)	frequent	gabrielschulhof
6656	2013-10-25 09:50:51	@gabrielschulhof - I try to make one btw lunch and dessert :-)	frequent	gabrielschulhof
6656	2013-10-25 10:21:59	The funny thing is that if we fix this using @frequent's PR, then we will **have** to make sure that bindRemove() only gets called once per page and that a second call has no effect, because other people may have stumbled across this problem and applied my workaround. For those people, bindRemove() will certainly get called at least twice for each generated page - once by their own code, and once…	gabrielschulhof	frequent
6656	2014-06-02 14:53:12	@gabrielschulhof - You closed this ticket but the PR https://github.com/jquery/jquery-mobile/pull/6657 is still open. I guess you closed by accident so I am going to re-open. Let me know if I guessed wrong.	jaspermdegroot	gabrielschulhof
6656	2014-06-02 21:49:37	@arschmitz: while I agree to remove by hand I thought `data-external-page=true` was the flag set on pages pulled in (dynamic or not) which triggers removal of external pages upon user departure. I initially hoped I just add the attribute on the dynamic page and save myself a custom handler like:	frequent	arschmitz
6656	2014-06-02 22:00:22	@frequent one thing that comes to mind in all of this is I am planning on moving all page removal logic to pagecontainer as a page isn't going to remove it self so the logic should be where its getting removed. So if we do something along those lines it should be in conjunction with this.	arschmitz	frequent
6655	2014-02-06 20:08:40	@allsteady can you add a test for this?	arschmitz	allsteady
6655	2014-02-06 20:09:00	@allsteady also need you to update your git config to match your actual name you signed the CLA with	arschmitz	allsteady
6654	2013-10-24 21:22:42	Thanks @robschmuecker !	jaspermdegroot	robschmuecker
6652	2013-11-14 12:45:08	@patrioticcow I'm not sure if we support full-width flip switches, because of the way the CSS is set up. It's designed to work with units of _em_, not _%_.	gabrielschulhof	patrioticcow
6652	2013-11-14 13:57:46	@patrioticcow I now know for sure that we do not support full-width flipswitch widgets.	gabrielschulhof	patrioticcow
6652	2013-11-15 17:46:07	@patrioticcow sounds like you have a lot of ideas for demos remember you are always welcome to submit pr's creating new demos	arschmitz	patrioticcow
6652	2013-11-15 19:31:26	@patrioticcow just commited a filterable collapsible set demo it looks like that what you were trying to accomplish. see http://view.jquerymobile.com/master/demos/filterable/#FilterCollapsibleSet	arschmitz	patrioticcow
6652	2013-11-15 20:17:11	@patrioticcow added example filtering collapsible children as well http://view.jquerymobile.com/master/demos/filterable/#FilterCollapsibleSetandcollapsiblechildren	arschmitz	patrioticcow
6652	2013-11-18 13:50:01	@patrioticcow i updated the tabs demo to add in the view source buttons and added some css that somehow got deleted. if you have any more demo issues can you please open separate issues for the this issue is really only about the landing page not the entire demos.	arschmitz	patrioticcow
6624	2013-10-18 05:58:56	@allsteady - Thanks for the PR. Can you please open a ticket for the issue? Thanks!	jaspermdegroot	allsteady
6624	2013-10-21 22:10:58	@allsteady you have identified a weakness of the autoinit system. Indeed, there are situations when widgets get enhanced in the wrong order. Unfortunately, our autoinit system can only do so much. We will draw attention to these limitations in the API docs.	gabrielschulhof	allsteady
6623	2013-10-18 05:52:04	@hyunsook Thanks for reporting the issues. We will look into it.	jaspermdegroot	hyunsook
6618	2013-10-17 09:49:04	@gabrielschulhof : I didn't see jQM 1.4 API, so I refered to jQM 1.3.2 API. As you already know, currently, jQM 1.3.2 API document for buttonMarkup explains like developters can use to set or get options with buttonMarkup. Today, I saw jQM 1.4.0 API on 1-4 branch in api.jquerymobile.com Project and checked that the document for buttonMarkup already is updated so that developers don't confuse. Tha…	hyunsook	gabrielschulhof
6612	2013-10-15 16:12:11	@frequent It is indeed intended behaviour. We can probably stop copying the classes from the `select` to the `span` after we added option `wrapperClasses` to the selectmenu widget.	jaspermdegroot	frequent
6608	2013-10-15 20:55:06	@gabrielschulhof This seems a duplicate of https://github.com/jquery/jquery-mobile/issues/5972 Related: https://github.com/jquery/api.jquerymobile.com/issues/11	jaspermdegroot	gabrielschulhof
6605	2013-10-14 15:18:12	@frequent Technically this won't be possible for the reveal and push panel as long as we need a wrapper for the page contents. But even if it would be possible I am not in favor of supporting this. The idea of a panel is to temporary display content without the need to leave a page. So users expect to be on the same page as long as the panel is open. Anything else seems very confusing to me. Mayb…	jaspermdegroot	frequent
6605	2013-10-14 16:14:09	@arschmitz Isn't your example about dynamically changing the page contents, but done in a way that the whole page is refreshed? Why not using AJAX to load/update the search results?	jaspermdegroot	arschmitz
6605	2013-10-14 19:20:01	@uGoMobi @arschmitz I guess I'm more or less looking for a splitscreen which I had done long time ago with my [multiview plugin](http://www.stokkers.mobi/jqm/multiview/test/fix_triplePop.html) . In my current use case, my external panel contains page links and I want to load the respective pages without having to re-open the panel after every pagechange. Granted, there are many ways to achieve th…	frequent	arschmitz
6605	2013-10-14 20:07:37	@frequent I understand what you are looking for, but that is really something that needs to wait until we work on support for multiview. When we make changes to a widget to make it possible to use it for something it's not really meant to be used for, we sooner or later run into problems.	jaspermdegroot	frequent
6604	2013-10-23 13:56:19	@frequent This issue is because on "tap toggle" fixed toolbars get `position: absolute;`. The footer is outside the page so it's positioned absolute to the body. And because pages have `position: absolute;` as well the body doesn't have the same height as the page. The only way we can fix this is by using `position: relative;` for pages. That's not a simple change (transitions, etc.) that we can …	jaspermdegroot	frequent
6603	2013-10-14 09:23:43	hi @hyunsook It is correct that you have to use `:after` in your selector when you upgrade from 1.3.2 to 1.4. The icon demo page has been updated after the beta release: http://view.jquerymobile.com/master/demos/icons/ Closing as not a bug.	jaspermdegroot	hyunsook
6600	2013-10-12 07:17:42	@gabrielschulhof - No, the demos-nav branch is more about the nav menu and our custom JS for global nav and search. Fixes for broken links from one demo page to another, like this PR, can land in master.	jaspermdegroot	gabrielschulhof
6600	2013-10-14 09:31:03	Landed in fdda872. Thanks @rocco !	jaspermdegroot	rocco
6589	2013-10-11 08:42:55	@rocco Thanks for the PR! Do you mind making a new one where it just links to the folder (remove index.html)? That has to do with PHP to HTML conversion in the build script. Also, can you please sign the CLA (http://contribute.jquery.org/CLA/)? Thanks!	jaspermdegroot	rocco
6585	2016-05-23 13:48:53	@gabrielschulhof What is current state of this?	apsdehal	gabrielschulhof
6584	2014-02-06 21:15:16	@arschmitz Let's pull it in a branch and test https://github.com/jquery/jquery-mobile/issues/5380#issuecomment-26011526	jaspermdegroot	arschmitz
6583	2013-10-09 21:41:01	@dylanb Thanks for reporting the issue and the PR. Let's first look into another solution for https://github.com/jquery/jquery-mobile/issues/5380.	jaspermdegroot	dylanb
6583	2013-10-10 06:22:16	@dylanb If it turns out that we can't fix #5380 in another way, I agree we should revert that change. It's just that I want to look into that first instead of just removing it.	jaspermdegroot	dylanb
6582	2014-10-15 21:12:01	For anyone thinking about adding position fixed a word of caution this will break layout during transitions if you have external headers and footers. The page being fixed will display on top of them during the transition. If you do not use external toolbars this may work for you though. I'm going to close this it is a bug in chrome for sure. And there is no feasible work around we have found for …	arschmitz	ldeluca
6580	2013-10-09 21:02:44	@jzaefferer - I looked into CSS solutions, but you are right that there is none.	jaspermdegroot	jzaefferer
6580	2014-01-13 21:44:26	@jzaefferer That article shows that the CSS-only "solutions" don't work. The author's final solution uses JavaScript.	jaspermdegroot	jzaefferer
6574	2013-10-09 14:07:11	@santhoshinit It looks like you are testing with jQuery Mobile version 1.0. Latest stable release is 1.3.2. Please test with the the latest JS and CSS (see links in @gabrielschulhof his comment). Thanks!	jaspermdegroot	gabrielschulhof
6574	2014-10-10 14:51:15	@vineethvijayan Please verify whether or not you're using PhoneGap vs. Cordova per @gabrielschulhof .	ldeluca	gabrielschulhof
6574	2014-10-13 03:53:42	@ldeluca I have used phonegap online build(build.phonegap.com). It didn't work. But when I locally build it works with both cordova and phonegap.	vinbhai4u	ldeluca
6571	2013-10-06 08:47:39	@soberstadt Thanks a lot for the PR! Can you please sign the CLA (http://contribute.jquery.org/CLA/)? After that I'll merge it.	jaspermdegroot	soberstadt
6571	2013-10-06 14:16:01	Done On Oct 6, 2013 3:48 AM, "Jasper de Groot" notifications@github.com wrote: > @soberstadt https://github.com/soberstadt > > Thanks a lot for the PR! Can you please sign the CLA ( > http://contribute.jquery.org/CLA/)? After that I'll merge it. > > — > Reply to this email directly or view it on GitHubhttps://github.com/jquery/jquery-mobile/pull/6571#issuecomment-25764545 > .	soberstadt	soberstadt
6571	2013-10-06 19:16:15	@soberstadt Thanks! Landed in d7c6268.	jaspermdegroot	soberstadt
6569	2013-10-06 10:02:01	@soberstadt The reason that your example doesn't work is not because `data-role="fieldcontain"` has been deprecated. It is because `$( "selector" ).enhanceWithin();` initializes everything inside the selected element. So the selected element itself won't be enhanced. See http://jsbin.com/AKOmUxa/11/edit Closing as not a bug. PS. Thanks for the PR! Although `data-role="fieldcontain"` still works i…	jaspermdegroot	soberstadt
6568	2015-04-30 02:46:25	@gabrielschulhof yes but @jaspermdegroot is correct any demos need to be updated first	arschmitz	jaspermdegroot
6568	2015-04-30 02:46:25	@gabrielschulhof yes but @jaspermdegroot is correct any demos need to be updated first	arschmitz	gabrielschulhof
6562	2013-10-14 13:14:38	@gabrielschulhof this problem can not be solved?	botaniQQQ	gabrielschulhof
6556	2014-10-29 19:17:36	Using the sample provided by @jaspermdegroot I can't reproduce this either on LG G3 Chrome 38. The original sample by @niranjanswain is not valid any longer. I suggest closing this issue.	Ruffio	jaspermdegroot
6552	2013-10-03 08:22:20	@gabrielschulhof: fast reply. Correct :-)	frequent	gabrielschulhof
6552	2013-10-03 17:26:48	Thanks @frequent Closing as feature request for now.	jaspermdegroot	frequent
6546	2013-10-02 09:07:39	@frequent Thanks! I don't think we look for `ui-btn-left|right` in other widgets. We added option `wrapperClasses` to add classes to the wrapper. Let's discuss the other points with @gabrielschulhof and @arschmitz on IRC. Thanks for your help with this!	jaspermdegroot	frequent
6540	2013-10-04 15:33:48	@gabrielschulhof wonderful..Is this command will be added in 1.4 when calling `.enhanceWith()` or should be added manually? Also, what's replacing `$.mobile.activePage` and `$.mobile.changePage`? Should I post another issue for those functions? Thanks :)	Palestinian	gabrielschulhof
6540	2013-10-04 16:26:25	@gabrielschulhof Many thanks!	Palestinian	gabrielschulhof
6535	2013-10-02 15:08:37	I think this looks good now thank you @PangbornIdentity	arschmitz	PangbornIdentity
6535	2013-10-03 16:47:41	@PangbornIdentity - Can you please sign the CLA (http://contribute.jquery.org/CLA/)? Thanks!	jaspermdegroot	PangbornIdentity
6535	2013-10-08 10:43:55	@PangbornIdentity - Thanks! @arschmitz - Can you give this a final look and land it?	jaspermdegroot	PangbornIdentity
6535	2013-10-08 10:43:55	@PangbornIdentity - Thanks! @arschmitz - Can you give this a final look and land it?	jaspermdegroot	arschmitz
6523	2013-10-03 17:28:34	Thanks @frequent! Closing as feature request for now.	jaspermdegroot	frequent
6522	2013-09-27 12:48:45	Thanks @frequent ! Actually the links were correct but the file names should have been index.php. Just renamed them.	jaspermdegroot	frequent
6514	2013-09-25 20:05:38	@arschmitz Thank you for this information. I changed all my anchor tags for input buttons and now everything works great.	Loupi	arschmitz
6512	2013-09-24 16:38:28	@arschmitz I just added more information. The more I look at this I notice that "click" works on desktop browsers, but not on iOS6. "vclick" does not work on either. The only event that seems to work reliably for me across platforms is actually "vmousedown".	kgx	arschmitz
6512	2013-09-24 16:52:12	@arschmitz I just added a jsbin test page.	kgx	arschmitz
6512	2013-09-24 17:34:47	@arschmitz My concern is that this is a quirky behavior that is specific to JQM. By default mobile safari as well as desktop browsers will propagate click when bound to an input, when the user clicks on the input or the label. When bound to the label they will propagate on the label. IMHO JQM should strive to mirror the normal behavior and not have weird 1 off cases such as this...	kgx	arschmitz
6511	2014-10-23 17:49:33	@gabrielschulhof Since the dialog widget is being deprecated can we close this issue?	ldeluca	gabrielschulhof
6510	2013-09-26 17:26:39	@gabrielschulhof I think we should keep this demo a bit more simple. With just a few rules and no additional classes you can have a listview with collapsible items already: http://jsbin.com/upirol/78/edit. We don't need to use all four of those so we could still add an example where nested lists have left indent, but I think we should first show the basics.	jaspermdegroot	gabrielschulhof
6509	2013-09-24 14:29:12	@gabrielschulhof this PR looks good to go	arschmitz	gabrielschulhof
6500	2013-10-08 20:38:25	this is a bug in ios7 this does happen with latest code as well and can reproduced with out jqm at all. this is an issue of click targets. what happen is the select opens on the focus event. when this occurs the fixed footer moves up AFTER this the click occurs but now where the select used to be the footer is now so it gets the click. there is still a jqm bug here though because the footer shoul…	arschmitz	agcolom
6500	2014-01-07 12:29:32	This Bug is still persistent , makes the JQM application unusable on iOS. When any input is selected the buttons in footer get's activated. The JQM application which runs as expected in Android &WP8 now is rendered useless in iOS 7.0.4. @googol7 were you able to find any solution for this bug ? The suggestion by @arschmitz does not work for data-position="fixed" which is required for my app's aes…	indiandragon	arschmitz
6498	2013-09-23 16:04:55	@gabrielschulhof 100% in favor iv already started cleaning up a bunch of stuff like this when i cleaned up the pagecontainer widget this weekend.	arschmitz	gabrielschulhof
6492	2013-09-24 14:44:58	@PangbornIdentity Thank you for the contribution. I think this could be a good idea however your PR would not work with data-attribute name spacing to make sure your code works with namespacing you should use `$.mobile.getAttribute( element, property )`, this also forces data-id to be persistent for this to work which i don't think makes sense this should either be something like `data-persist="t…	arschmitz	PangbornIdentity
6492	2013-09-25 18:45:53	@PangbornIdentity please see my comments on #6490 if you would like to update your PR	arschmitz	PangbornIdentity
6490	2013-09-25 18:45:08	@PangbornIdentity the more i think about this i think this should not even be an option. if there are other panels which require the same wrapper then the wrapper should be left intact.	arschmitz	PangbornIdentity
6490	2013-09-25 19:50:17	@arschmitz so an alternative solution would be to only remove the wrapper if not in use. we can determine this by 1) getting panels in the current page 2) getting panels outside the page structure 3) all using type push or reveal 4) that arent the same panel, if there are then dont remove Thoughts?	PangbornIdentity	arschmitz
6490	2013-09-29 10:37:15	Thanks @PangbornIdentity! The described logic seems correct to me. @arschmitz how about the code? Using `:mobile-panel` as selector is because the `ui-panel` class might not be there yet, but then the `ui-panel-display-overlay` class can't be used to check if it's an overlay panel. @PangbornIdentity if you want to create a new PR for this, please take a look at the [jQuery style guide](http://con…	jaspermdegroot	PangbornIdentity
6490	2013-09-29 10:37:15	Thanks @PangbornIdentity! The described logic seems correct to me. @arschmitz how about the code? Using `:mobile-panel` as selector is because the `ui-panel` class might not be there yet, but then the `ui-panel-display-overlay` class can't be used to check if it's an overlay panel. @PangbornIdentity if you want to create a new PR for this, please take a look at the [jQuery style guide](http://con…	jaspermdegroot	arschmitz
6487	2013-09-18 14:08:46	That fix is now merged. Modifying `$.mobile.keepNative` will cause modifications of `$.mobile.page.prototype.options.keepNativeDefault` to be ignored, however, if you leave `$.mobile.keepNative` untouched, then `$.mobile.page.prototype.options.keepNativeDefault` will be used. Thus, we support your codebase either always using the new method, or always using the old, deprecated method. @globalmatt…	gabrielschulhof	globalmatt
6487	2013-10-02 05:19:21	@gabrielschulhof Yes, the `$.mobile.keepNative` option appears to work correctly now. Thanks.	globalmatt	gabrielschulhof
6485	2013-09-19 12:38:24	@gabrielschulhof problem with that is its perfectly valid to bind to html tag anchor or whatever you want	arschmitz	gabrielschulhof
6485	2013-09-19 14:30:05	@arschmitz I know. I'm looking through the various events trying to find one item that links them to one another - like having a common .originalEvent, for example. Then I think we can legitimately swallow or otherwise modify the one event that's happening on the html tag.	gabrielschulhof	arschmitz
6485	2013-09-19 15:27:53	So, if we disregard the vclick events, the picture is this: touchend on presumably the anchor followed by a click on the html tag. Sounds like you're right, @arschmitz ... not much we can do.	gabrielschulhof	arschmitz
6485	2013-09-19 22:23:30	@gabrielschulhof, This is really bad news for me. My whole app has fixed toolbars and has been in development for over a year, and we're about to ship v1.3. This bug that I filed here is currently my only showstopper. What are fixed toolbars for if they don't work on Android? I don't understand. Is this explained somewhere? My app's main page has a movable map in a div right below the menus that …	applejacko	gabrielschulhof
6485	2013-09-27 17:51:19	@arschmitz thanks. I tried the SwipeFix, with no success. I see in the instructions that I should include it after the jQuery Mobile script and before I do any event bindings. I include the < script src="jquery.mobile-1.3.1.min.js" >< /script > last, after all my personal source JS code, as this needs to be included after $(document).bind("mobileinit"), which I do in my own source code. So where …	applejacko	arschmitz
6482	2013-09-18 07:31:46	@gabrielschulhof nice. thanks a lot.	frequent	gabrielschulhof
6481	2013-09-16 18:52:57	@frequent Big thanks! You did all the legwork on this one!	gabrielschulhof	frequent
6480	2013-09-17 15:57:14	@gabrielschulhof - Is this fixed by 4a8f2ae?	jaspermdegroot	gabrielschulhof
6470	2013-09-16 21:02:39	@jakeboone02 Thanks for the PR. I am currently working on updating all demos in branch "demos-update", but haven't pushed all changes yet. I am closing this PR because I already changed that line locally. Probably better to wait with demos fixes until that branch is merged into master later this week. There is a lot of demos update work to do so your help with this is highly appreciated!	jaspermdegroot	jakeboone02
6467	2014-08-26 17:30:50	ok, I agree with @scottgonzalez just add aria-hidden=true	dylanb	scottgonzalez
6465	2014-02-06 19:59:04	at this point i think there would probably be to many conflict to merge this easily @gseguin whats your thoughts here?	arschmitz	gseguin
6460	2013-09-15 18:32:27	@frequent Adding an link button to the collapsible heading means having an anchor inside an anchor which means the generated markup is invalid. Even when other elements are used and the markup isn't invalid, a clickable area inside another clickable area should be avoided because you will run into issues on touch devices. You can already use '''data-collapsed-icon="false"''' to have no icon. Have…	jaspermdegroot	frequent
6459	2013-09-12 23:22:15	@frequent Thanks, but I think this is more something for a demo.	jaspermdegroot	frequent
6455	2014-10-29 19:50:19	@gabrielschulhof since you initially reproduced this can you take a look again?	arschmitz	gabrielschulhof
6448	2013-09-08 08:59:55	@patrioticcow We already fixed this. See #6388.	jaspermdegroot	patrioticcow
6447	2013-09-10 03:40:41	@arschmitz were you able to confirm this on windows?	Leonidaz	arschmitz
6445	2013-09-24 14:15:52	@hyunsook Unfortunately this PR is much to far reaching in its removal of $.extend. While its is perfectly valid and infact desirable to remove the use of $.extend in many of these places there are others where it should and must remain. This change even reaches into external files which cannot be changed because they are from other projects. I would love to be able to give a set of clear rules o…	arschmitz	hyunsook
6445	2013-10-02 17:35:52	@hyunsook i would not say of no help i actually plan to cherry pick your first commit both of those are totally valid. and you do bring up a good point we are using this in many places where its just not needed and can be removed we jsut cant remove EVERY place.	arschmitz	hyunsook
6439	2013-09-05 08:17:05	@frequent It's the `href="#" data-rel="popup"` on your links in the footer. The `href` should be the ID of a popup. If you want to dynamically open a popup you should leave out the `data-rel="popup"`. Closing as not a bug.	jaspermdegroot	frequent
6437	2013-09-09 18:05:37	@gabrielschulhof A solution to this would be to add to the refresh function of checkboxradio, I thought you could check the .ui-controlgroup-horizontal class instead, but that doesn't seem to be available since you add the horizontal attribute later on	dhcDeWe	gabrielschulhof
6434	2013-09-04 08:25:17	@negue Both options are not available for listview. See the API docs http://api.jquerymobile.com/listview/. We looked into supporting mini before, but decided not to add it. Because of changes we made for 1.4 you can probably make a basic listview mini by adding class `ui-mini` to the `ul`. Note that this is not a supported feature so you have to resolve CSS issues, if any, by yourself. We will p…	jaspermdegroot	negue
6427	2013-09-03 11:41:15	@gabrielschulhof Merci Beaucoup!	frequent	gabrielschulhof
6418	2013-08-31 14:41:57	@gabrielschulhof i think you are confusing the dialog page extension and the dialog widget both of which exist in 1.4 the dialog extension will still work with :mobile-dialog selector and will still be used if you use data-role="dialog" the dialog extension does not need anything for back compat it is completely new. the dialog page in the demos has been changed to use the dialog extension becaus…	arschmitz	gabrielschulhof
6418	2013-09-01 00:30:25	@gabrielschulhof Yes it's a markup issue remove data-rel='dialog' that explicitly calls the dialog widget so you are calling both on the second one See http://jsbin.com/ofuhaw/324/	arschmitz	gabrielschulhof
6407	2013-08-28 17:12:32	@robschmuecker The expected outcome is that the first group of 4 buttons ("class on element") looks the same as the second ("class on container"). If you remove `data-icon` you don't get an icon at all, so that's not really a solution.	jaspermdegroot	robschmuecker
6407	2013-08-29 10:44:17	@robschmuecker - That is correct and there is no difference between "on the element" and "on the container", it should work in both cases". That's the point of this issue.	jaspermdegroot	robschmuecker
6407	2013-08-29 11:35:52	@robschmuecker - No, it's just that the alt icon gets a semi transparent white disc so you don't see it on the light button. I am going to tweak that a little bit, thanks!	jaspermdegroot	robschmuecker
6403	2013-08-28 06:50:59	Thanks @robschmuecker	jaspermdegroot	robschmuecker
6401	2013-08-27 16:24:23	@arschmitz Apologies, I'll do that.	robschmuecker	arschmitz
6399	2014-02-05 12:47:19	@scottgonzalez, thanks for getting back on this. I did cite two of the three approaches that @uGoMobi mentioned (while the third was not applicable to my problem), but I did not realize your answer had already been merged to jQM. I only tried on 1.3.2 and not 1.4.0. This should indeed work (on 1.4.0) and provides a stable api:	rbu	scottgonzalez
6389	2013-08-25 07:35:06	@pereorga - Thanks for the PR! @toddparker @scottjehl - Did you also look into optimizing the PNG's?	jaspermdegroot	pereorga
6389	2013-09-16 20:29:54	Applied with commit 416c6b0. Closing this PR. Thanks again @pereorga !	jaspermdegroot	pereorga
6368	2013-08-21 19:39:16	@arschmitz thanks for your info, was not aware of the upcoming changes. However, 1.4 is still in alpha and we can't use this in production. I was also considering using a popup widget instead of a dialog, which also contains a popup widget to view a video clip. However, according to the docs popups are not chain-able. We use popups elsewhere with setting history to false $.mobile.popup.prototype.…	bardu	arschmitz
6368	2013-08-22 19:04:35	@arschmitz I'm pretty sure it is not a bug, we just have a special use case where the desired behavior stands in the way. I'm looking for a way to prevent going back to the page the dialog was triggered when the dialog is programmaticallly closed. This seems to be not supported. If there is no hack to achieve that I have to look into other widgets to use.	bardu	arschmitz
6356	2013-10-16 19:13:06	I made some changes in the default theme to improve contrast. I'll leave this ticket open (I changed the title) because we still want to look into centering of the icons. @robschmuecker - Do you want to create a PR for the icons? After changing the SVG's we have to generate new PNG images.	jaspermdegroot	robschmuecker
6355	2013-08-19 06:06:26	@globalmatt Thanks for reporting the issue. I agree that this is a bug. We should only set the placeholder if the framework generates the search input.	jaspermdegroot	globalmatt
6352	2013-08-18 11:45:12	Thanks @frequent. I think the collapsible set widget is not the the right base for tabs, because there are more differences between the two UI components than just horizontal versus vertical. One thing is that with tabs I would expect that there is always one tab visible/open. I also think that they are meant for different purposes and length of content. Accordions should only contain short piece…	jaspermdegroot	frequent
6352	2013-08-19 15:43:52	@frequent in regards to the css this is not missing it is simply not needed see http://view.jquerymobile.com/master/demos/widgets/tabs/ for different ways of styling the tabs	arschmitz	frequent
6352	2013-08-19 16:09:51	@arschmitz: Thx for the demo page. So I was waiting for the listview to magically enhanceItself() without me specifying a data-role. Clear now :-)	frequent	arschmitz
6347	2013-09-25 10:58:06	@arschmitz When I wanted to apply the workarounds solely to fixed toolbars, I wanted to call this._workarounds() via _makeFixed(), like this: That way, I would be reusing the check from _create() in fixedToolbar.js where it is decided that the toolbar should become fixed, and I would also be reusing the _setOptions() logic where _makeFixed() is called once again when the position option is set to…	gabrielschulhof	arschmitz
6347	2013-09-25 11:09:30	@arschmitz I've committed the fix I described above to 504eabe2df4588b1025cc88af1c3dabd865f72c2, however, if you think that it's safe to apply workarounds via _makeFixed(), then I think it would be cleaner to do it that way.	gabrielschulhof	arschmitz
6338	2013-08-23 02:18:18	@arschmitz, I was going to use this feature to use only the very nicely styled jquery mobile form elements on a desktop platform. Jquery mobile kept on styling my other elements and `data-role="false"` wasn't any use. I tried using the Download Builder but that failed as well. Jquery UI does not really fit my needs. How do you suggest getting the form elements on a page without the rest of the en…	DaAwesomeP	arschmitz
6336	2013-08-13 09:14:18	@frequent Are you talking about the grid function that adds gird classes? That is a function for internal use (navbar widget) and not a documented feature. We might even remove it when we refactor the navbar widget for 1.5. Closing because we won't implement, but let me know if I misunderstood.	jaspermdegroot	frequent
6335	2013-08-13 09:08:59	@frequent Thanks for the feedback. In 1.3 we started with the Demo Center where we add demos to show how to customize styles. Especially demos that show how to override/customize widgets where we use more complex CSS We have to update this for 1.4 and will keep adding new ones. I am going to close this ticket because this is not an "issue" that will be fixed at some point, so it shouldn't stay op…	jaspermdegroot	frequent
6335	2013-08-13 09:17:29	@frequent - http://www.w3.org/TR/css3-selectors/#specificity	jaspermdegroot	frequent
6325	2013-08-10 10:10:58	I noticed this issue after 1.4 alpha, but didn't fix it yet because I want to make some changes. We added option inset for textinputs to adjust styling but I want to remove that option and do this a bit differently. @frequent - Thanks, but no need to do a PR for this.	jaspermdegroot	frequent
6324	2013-08-12 06:25:33	@frequent Thanks for the PR. I am going to close because I want to apply a different fix for this. See https://github.com/jquery/jquery-mobile/issues/6319#issuecomment-22475117.	jaspermdegroot	frequent
6320	2013-08-09 14:40:25	@arschmitz: Ok. Thx for the info. `popup.popup().children( "fieldset" ).controlgroup();` also does the job	frequent	arschmitz
6319	2013-08-12 06:24:44	@frequent Thanks! The `display: table-column;` was indeed causing additional space on Firefox. Instead of overriding the display property for the table colomn toggle popup menu I am going to fix this at the root of the problem so it's also fixed in other situations where people use fieldsets inside a popup. Setting vertical alignment willl do the trick.	jaspermdegroot	frequent
6306	2014-02-09 07:52:13	@franva as @scottgonzalez says it would just be `$( window ).height()` also note that this is not and never has been a documented method so it may be removed at any time with out notice or replacement. for historical refrence on this issue https://github.com/jquery/jquery-mobile/commit/aad7df1da1af35176ea54a12edc56087e7b791fd explains the reason for this method	arschmitz	scottgonzalez
6306	2014-02-09 12:38:51	@arschmitz thx make :+1:	franva	arschmitz
6295	2014-10-27 17:21:54	Hey @scottgonzalez @arschmitz @scottjehl I know you all are contributors but I don't see any activity on this one in over a year. Has it already been updated? _cleanupMode_	ldeluca	scottgonzalez
6292	2013-08-06 15:13:14	@stforek Thanks for the new PR. Note that there should always be a separate issue ticket where we discuss if/how we fix something, instead of including a bug report in a PR.	jaspermdegroot	stforek
6291	2013-08-06 13:15:31	@frequent Theme should always come before structure. When you download a custom theme in the Theme Roller this is mentioned. Do you mind opening a ticket in the API docs repo that we should add this information there? Thanks! Icon CSS can be anywhere. Still looking into how we should exactly include this. See https://github.com/jquery/jquery-mobile/issues/6167.	jaspermdegroot	frequent
6274	2013-08-03 03:51:33	@allsteady Thanks for the pull request. It looks like it's not passing the linting. Could you fix the lints and update the PR?	gseguin	allsteady
6273	2014-10-29 17:57:51	@jaspermdegroot just doing some cleanup of old issues. I noticed that you marked as "needs device testing" in May. Is this something I can help with? Do you have a test case or a jsbin code sample I can run as a Cordova app to see if this is okay to close? Happy to help.	ldeluca	jaspermdegroot
6273	2014-10-29 19:48:20	@ldeluca yes it still needs to be tested there is a test case in original issue I believe ill try and track it down.	arschmitz	ldeluca
6260	2013-09-27 12:34:18	@frequent @uGoMobi and i actually investigated this and great depth and it is very necessary in this case every other solution had a major issue on some platform that was a deal breaker	arschmitz	frequent
6260	2013-09-28 12:30:39	@frequent I looked into it again and we can't transition `ui-content`. The reason is that we set a background to the element we transition and make it inherit the height from the page. That means that a footer (not fixed) will be pushed down. I think we should go for the option `enhanced` for panels so you can add the wrapper yourself or (if you don't use a footer) add the wrapper class the `ui-c…	jaspermdegroot	frequent
6252	2013-07-30 14:48:21	@frequent No problem i get the idea and there is some cleanup in there i need to do as well so give me a chance to kill 2 things at same time	arschmitz	frequent
6252	2013-07-30 14:57:21	@gabrielschulhof: good point. thx. @arschmitz: I have not tested the query-param fix. It works without problems in my app, but still missing a few more eyes (and tests...)	frequent	arschmitz
6252	2013-07-30 15:01:19	@arschmitz: also, I don't think `ui-corner-all` should be set on navbar buttons, shouldn't it?	frequent	arschmitz
6252	2013-07-30 15:05:34	@frequent i will check with @uGoMobi because hes the theme man but i cant imagine why it should get that	arschmitz	frequent
6252	2013-07-30 17:09:41	@frequent @arschmitz - No the navbar buttons shouldn't get the `ui-corner-all` class, but as far as I can see that's already the case.	jaspermdegroot	frequent
6252	2013-07-30 17:09:41	@frequent @arschmitz - No the navbar buttons shouldn't get the `ui-corner-all` class, but as far as I can see that's already the case.	jaspermdegroot	arschmitz
6252	2013-08-04 22:39:07	@frequent I am closing this PR because commit https://github.com/frequent/jquery-mobile/commit/cf155552ddc22d306180aa96d92106a3e45cce74 shouldn't be part of it. The reason why I didn't see the `ui-corner-all` class is because I looked at a navbar where the anchor elements didn't have `data-role="button"`. This data- attribute is not needed in navbars but adding it shouldn't cause a problem. This …	jaspermdegroot	frequent
6252	2013-08-04 22:39:07	@frequent I am closing this PR because commit https://github.com/frequent/jquery-mobile/commit/cf155552ddc22d306180aa96d92106a3e45cce74 shouldn't be part of it. The reason why I didn't see the `ui-corner-all` class is because I looked at a navbar where the anchor elements didn't have `data-role="button"`. This data- attribute is not needed in navbars but adding it shouldn't cause a problem. This …	jaspermdegroot	arschmitz
6252	2013-08-07 19:46:44	@frequent - No problem at all. Thanks!	jaspermdegroot	frequent
6241	2013-08-10 10:21:40	@arschmitz If the current persistent toolbars are deprecated I should start using the new ones, outside the page. Are there any example on the demo page? I could not see any.	jonathannaguin	arschmitz
6235	2013-07-29 20:33:07	Hi @arschmitz, just thought I'd follow up and say that: 1) I get the same issue on iPad 3 2) I went ahead and tried https://github.com/arschmitz/JQM-Swipefix just to see if it helped but guess that is now outdated for 1.4 now, made things worse (could only swiperight) Hope that helps	jamiepk	arschmitz
6233	2013-07-29 17:08:25	@agcolom it seems @akhenry specified it was infact from the download page he saw it per his issue description. Closing.	RedWolves	agcolom
6232	2013-08-04 18:15:05	@MvHMontySCOUT @arschmitz We change the `type` attribute from "search" to "text" during enhancement to prevent native clear buttons and add the framework clear button. This way you have a consistent result on all browsers. If we make it optional, we probably have to add an option whether to hide the native clear button yes or no. Another thing is the default value for the option `clearBtn` which …	jaspermdegroot	arschmitz
6230	2013-07-30 15:57:49	@RedWolves can you please point me to where we say that applying data-mini to a filterable listview will cause the resulting textinput to be mini?	gabrielschulhof	RedWolves
6225	2013-07-29 10:57:57	@RedWolves : will have a look tonight. Thanks for reporting.	frequent	RedWolves
6225	2013-07-30 22:41:06	@uGoMobi: @RedWolves: Noted that native select should probably have a `min-height` specified if no option is shown (analog to custom select).	frequent	RedWolves
6224	2013-07-28 20:03:18	I think those options adequately cover your needs. If that's not the case, please feel free to reopen or file another issue. Thanks @frequent!	gabrielschulhof	frequent
6218	2013-07-28 07:50:08	@gabrielschulhof I don't agree. All size and position related CSS is in the structure CSS files. There shouldn't be any widget specific rules in the theme CSS. If you have custom build and don't use popup (arrow) you don't want rules for that in your CSS. I think it would be cool to add a page to the demo center where you can change popup arrow CSS with range inputs and directly see the result. T…	jaspermdegroot	gabrielschulhof
6214	2013-08-27 03:00:59	@gabrielschulhof i dont think js is needed for collapsibility however with a small plugin the old behavior can be emulated i put together a repo with plugin and demos of 6 different ways nested lists can be handled. Demos: http://jsbin.com/ofuhaw/284/edit Repo: https://github.com/arschmitz/jquery-mobile-nestedlists	arschmitz	gabrielschulhof
6214	2013-08-27 05:30:23	@arschmitz - Looks like your demo also covers https://github.com/jquery/jquery-mobile/issues/5539	jaspermdegroot	arschmitz
6214	2013-08-27 05:32:43	@arschmitz you do need JS for collapsibility. In your demo you instantiate a collapsible. That's JS, just not additional special-purpose JS.	gabrielschulhof	arschmitz
6214	2013-11-18 09:30:24	@arschmitz Doesn't 9858387270ef26fcfda690b05480ffc6fd3a854a fix this?	gabrielschulhof	arschmitz
6214	2013-11-18 09:31:58	@arschmitz I guess not ... that commit references a script from your own repo. I guess you'll still add that to the demos before calling this fixed.	gabrielschulhof	arschmitz
6207	2013-08-06 12:48:41	@frequent Thank you for the PR im going to close this though because we have decided starting in 1.5 that we will support ANY valid id so query params will not be stripped or considered special in anyway they will be considdered part of the ID	arschmitz	frequent
6207	2013-08-06 12:50:51	@arschmitz: np. was just a quick fix because I needed it in 1.4.	frequent	arschmitz
6207	2013-08-06 13:15:26	@frequent yeah no problem just cleaning up PR's we want to try and be more proactive with PR's going forward	arschmitz	frequent
6201	2013-07-23 23:39:54	Thanks @frequent !	jaspermdegroot	frequent
6192	2013-07-22 07:29:42	@gabrielschulhof: nice.	frequent	gabrielschulhof
6192	2013-07-23 11:18:23	@gabrielschulhof: I had dropped the original listview.filter form wrapper, because the form is never "submitted" and so that I can use a filterable inside a form, which is not possible when wrapping the input in form, because it will create nested forms.	frequent	gabrielschulhof
6190	2013-07-19 10:01:07	Thanks @frequent @PaliKE - I am closing this ticket because this doesn't seem to be a jQuery Mobile bug. You could post on the forum to get more help from other users.	jaspermdegroot	frequent
6180	2013-08-06 01:46:26	@jhogervorst Thanks for the pr there were conflicts that prevented an automatic merge so i just manually applied changes thanks for the PR!	arschmitz	jhogervorst
6180	2013-08-06 11:12:48	@arschmitz Thanks! Could I've prevented those conflicts from happening?	jhogervorst	arschmitz
6167	2013-08-22 22:26:43	@gseguin Default: - inline SVG + external PNG: jquery.mobile.icons.css + jquery.mobile.theme.css + jquery.mobile.structure.css = jquery.mobile.css Additional files to be used with loader script: - inline SVG: jquery.mobile.icons.data.svg.css + jquery.mobile.theme.css + jquery.mobile.structure.css = jquery.mobile.data.svg.css - data-uri PNG: jquery.mobile.icons.data.png.css + jquery.mobile.theme.c…	jaspermdegroot	gseguin
6167	2013-08-25 07:13:59	@gseguin Sounds good. Let's use those names.	jaspermdegroot	gseguin
6165	2013-08-06 11:05:35	@jhogervorst Thanks. I am closing this as feature request for now. One note about detecting desktop browsers. That would be bad practise for this, because it says nothing about the connection.	jaspermdegroot	jhogervorst
6164	2013-07-15 00:03:34	@frequent - Thanks a lot!! We give this a look tomorrow.	jaspermdegroot	frequent
6163	2013-07-27 13:16:37	@globalmatt `buttonMarkup` is a function and not a widget so there is no `_setOptions()`. That's why your code doesn't work. For anchors with `data-role="button"` and button elements you can use this code to change the option: Inputs with `type="button|submit|reset"` use the button widget so you can use this: When we only need to add or remove classes to/from the native element, just using a func…	jaspermdegroot	globalmatt
6163	2013-08-04 23:36:59	@globalmatt I don't think it's a good idea to answer these questions while we are still on alpha and making changes. Of course the API documentation should answer them once we have updated it for 1.4, but happy to answer (remaining) questions. Probably better to use the forum for this.	jaspermdegroot	globalmatt
6152	2013-08-06 02:17:20	@nschonni thanks for the PR your commit has been applied closing.	arschmitz	nschonni
6149	2013-07-10 21:12:48	@frequent I am not really sure what you mean. Is this a problem in the framework itself or the tests? Don't see an issue here: http://jsbin.com/edeluh/17/edit In listview CSS I used `li.ui-screen-hidden` as selector to give it a higher level of specificity than `.ui-li-static`. In general it's better to avoid `!important` in the framework CSS to keep it easy to override with custom CSS.	jaspermdegroot	frequent
6148	2013-10-23 15:11:48	@seanhsmith @arschmitz iOS 7 was released by now, the issue still exists. Any updates or ideas how to tackle this?	jzaefferer	arschmitz
6148	2013-11-14 11:36:46	Any progress on this, @arschmitz ?	veloek	arschmitz
6148	2013-11-22 13:32:19	@arschmitz can you share the details? Is there a workaround I can use until 1.4.1 is available?	jzaefferer	arschmitz
6148	2013-12-10 22:05:20	@arschmitz How about some clarity? "setting swipe close to false"? Where? On panel? On page? In js?	mtamony	arschmitz
6147	2013-07-10 16:29:22	@frequent Congratulations and thanks for tackling this. Having a "go to" solution for JQM will be a valuable tool. Other off-the-shelf solutions that I am aware of fall far short of being JQM compatible. Many Thanks	solocal	frequent
6147	2014-03-10 16:03:02	@frequent Thanks for the update on this. We are most interested in trying this. Looks very promising...	solocal	frequent
6145	2013-07-09 21:25:27	Thanks @frequent ill look at this tonight.	arschmitz	frequent
6145	2013-07-09 21:44:52	Awesome! Thanks a lot @frequent !	jaspermdegroot	frequent
6145	2013-07-09 22:04:40	@uGoMobi, @arschmitz I just saw I still need to jslint/jshint. Which one are you using and are there some default "rules" applied? Will do tomorrow.	frequent	arschmitz
6145	2013-07-09 22:10:36	@frequent We use jshint. Rules are in https://github.com/jquery/jquery-mobile/blob/master/js/.jshintrc. At the command line just type: `grunt lint`	gseguin	frequent
6145	2013-07-09 22:11:57	@frequent - See also http://contribute.jquery.org/style-guide/js/	jaspermdegroot	frequent
6145	2013-07-11 10:45:34	@jzaefferer, @arschmitz thanks for feedback. I added a demo link in the PR comment above. Here it is again: [Demo](http://www.franckreich.de/jqm/filter/demo.html). The other points I will try to fix tonight.	frequent	jzaefferer
6145	2013-07-11 10:45:34	@jzaefferer, @arschmitz thanks for feedback. I added a demo link in the PR comment above. Here it is again: [Demo](http://www.franckreich.de/jqm/filter/demo.html). The other points I will try to fix tonight.	frequent	arschmitz
6145	2013-07-11 11:06:16	@frequent I meant demos inside this repo. At least a visual test. Something that other contributors will see in the future, once this PR is closed.	jzaefferer	frequent
6145	2013-07-11 21:37:35	@jzaefferer Do you mean "demo-demos" like in [demos](http://view.jquerymobile.com/master/demos/widgets/listviews/)? If so, will try to fit in a few hours tomorrow to add those. And pardon for the missed fix mention.	frequent	jzaefferer
6145	2013-07-15 00:20:57	@uGoMobi, @arschmitz: If you want to help out: - I'm stuck on this test `Native Select Search Filter - using data-filtertext`, which passes no problem on my machine, but fails in Travis. Maybe you see something I don't.	frequent	arschmitz
6144	2013-07-10 19:04:25	@uGoMobi or @arschmitz The last commit changed the unit tests to use clientX and clientY, and the tests complete on my local environment using all jQuery libraries: `grunt test --verbose --jqueries=1.8.3,1.10.1,2.0.2,git` Any ideas on why they would fail on TravisCI?	pastudan	arschmitz
6144	2013-08-06 02:27:33	@arschmitz Hey Alexander, thanks for looking at this issue. Would you mind sharing which browsers have this problem so I can try and find a reliable solution? Currently swipe events in jQuery mobile are completely inaccurate in the Y direction on iOS 6, Chrome for Android, and the stock Android 4.1 browser. I'd be happy to investigate a reliable solution, but I need to know which browsers to test…	pastudan	arschmitz
6139	2013-07-09 10:58:13	@tomascassidy - Thanks for reporting the issue! It has been fixed.	jaspermdegroot	tomascassidy
6137	2013-07-07 12:10:19	@AurelioDeRosa The `ui-btn-left` and `ui-btn-right` classed are used to position buttons in the header. If you want to do something similar in the footer you have to use custom CSS. The easiest way is probably adding rule `.ui-footer .ui-btn-right { top: auto; bottom: .375em; }`. Closing as not a bug because those classes are not documented as feature and not meant for the footer. PS. Your fiddle…	jaspermdegroot	AurelioDeRosa
6137	2013-07-11 08:08:02	@AurelioDeRosa Supporting this would also mean we have to make sure those buttons are not on top of footer text or a navbar, if present. We can't do that properly in the framework with just CSS. From a performance point of view it's not a good idea to use a JS solution while it can be easily achieved with just a bit custom CSS. So we are not going to add this feature.	jaspermdegroot	AurelioDeRosa
6135	2013-07-05 12:15:06	@jzaefferer enhanced is an option we decided to add which when set to true we assume all markup has been supplied completely enhanced. so basically all we need to do on init is attach events. This is to speed up page initialization time on mobile devices.	arschmitz	jzaefferer
6135	2013-07-05 13:20:47	@arschmitz thanks, that makes sense. Have you discussed this with @scottgonzalez and his idea of initialisation-free widgets? It sounds like there's at least some overlap.	jzaefferer	arschmitz
6135	2013-07-05 13:23:37	@jzaefferer yeah actually iv been debating with my self about that name thought about classes but dont want to conflict with the new ui option there. Have a good alternative i agree we should avoid this	arschmitz	jzaefferer
6130	2013-07-03 20:01:05	@PizzaBrandon ill check it out but in general i see no problem with this idea to add the info to the events it makes sense. UPDATE: you are correct that failure has nothing to do with your patch.	arschmitz	PizzaBrandon
6123	2015-02-05 17:17:54	@arschmitz @sfrisk I suggest we close this ticket and open a new one for Windows/IE High Contrast Mode support in https://github.com/jquery/css-chassis. What do you think?	jaspermdegroot	arschmitz
6123	2015-02-05 17:33:16	@sfrisk +1 i'm closing this.	arschmitz	sfrisk
6123	2015-02-05 18:01:03	@sfrisk Thanks! @arschmitz I think you missed the close button ;-)	jaspermdegroot	sfrisk
6123	2015-02-05 18:01:03	@sfrisk Thanks! @arschmitz I think you missed the close button ;-)	jaspermdegroot	arschmitz
6117	2013-07-04 09:18:57	@frequent Thanks! The first error is a bug in the W3C validator: http://lists.w3.org/Archives/Public/www-validator-cvs/2013Apr/0038.html The second one reveals a bug in jQM. The `aria-owns` ID reference should not have a hashtag. Update: Although it shouldn't give an error, we still want to add `role="button"` (https://github.com/jquery/jquery-mobile/issues/4698)	jaspermdegroot	frequent
6112	2013-06-29 05:00:55	@stforek - Thanks for the PR! @arschmitz - Looks like we can just remove var sliderLabel, but can you double check? It landed with commit 6b60d99. CLA has been signed.	jaspermdegroot	stforek
6112	2013-08-06 02:02:19	@jzaefferer it did not catch this because its not truly unused its assigned in a statement then given a value its just the value is then never used for anything	arschmitz	jzaefferer
6099	2014-10-28 15:08:36	@lobbin sorry this took so long to answer this but. Thats because all dynamic pages including dynamically created ones must have a data-url for navigation to function assign one when you create the page. Closing this as not a bug.	arschmitz	lobbin
6084	2013-06-07 20:48:30	@forresst - I guess you don't want us to revert your fix so I close this one :)	jaspermdegroot	forresst
6083	2013-06-07 20:40:06	@forresst - Thanks!	jaspermdegroot	forresst
6080	2013-06-07 20:40:37	@AurelioDeRosa - Thanks!	jaspermdegroot	AurelioDeRosa
6073	2013-07-07 17:59:30	@arschmitz I can't reproduce on my Lumia 520 either. I can't find IE10 version details on that phone. Only other difference I can think of is that @Rhym tested on HD devices.	jaspermdegroot	arschmitz
6073	2013-07-16 11:32:23	@arschmitz : no the issue does not exist also in this querymobile page	ahmedlehamdi	arschmitz
6073	2013-07-16 13:44:01	@arschmitz && @uGoMobi Any body know the reason of this issue?	ahmedlehamdi	arschmitz
6063	2013-06-01 08:17:18	@arschmitz @gabrielschulhof @gseguin The problem is with buttonMarkup self-init that isn't working, probably caused by the different order of the JS. I am not sure if we already addressed this issue on master so I am re-opening this ticket (changed the title). Test page that illustrates the issue: http://ugomobi.github.io/test/custom/ The custom build contains all components. PS. Would be great i…	jaspermdegroot	arschmitz
6057	2013-06-03 08:06:21	@gabrielschulhof We were adding a "hidden" class, but only for button/submit inputs. I removed that in branch "next" because we can just use something like `.ui-input-btn > input`. Only thing we have to think about is that when we add an option to handle all markup yourself; this would also hide the native input on a C-grade browser. Hiding the native input/select element has to be done different…	jaspermdegroot	gabrielschulhof
6057	2013-08-07 08:05:14	@arschmitz @gabrielschulhof - Are we still planning on doing this?	jaspermdegroot	gabrielschulhof
6042	2013-06-06 09:16:31	@arschmitz thanks for looking into this an even providing a working example!! Unfortunately, I cannot use the approach you are proposing since my use case is slightly different from @akc42's. I didn't stress this more in the beginning since I am seeing exactly the same behavior like @akc42 : "chrome seems to wait until the stack has unwound before raising a popstate event whereas firefox(actually…	lisaantagonist	arschmitz
6042	2013-06-06 10:54:21	@arschmitz I can see what you are doing - and it might work in my case. However its not very elegant. the page with id = "Calls" is the default page for the application and all I am doing is if the user is not logged on putting up the dialog box to enable him to logon. Once he has, and providing the cookie doesn't expire (currently when he closes the browser, but I don't want to limit it to that)…	akc42	arschmitz
6042	2013-06-07 16:32:07	Thanks for your suggestions! @arschmitz a) Unfortunately, http://jsbin.com/ayumal/28/edit still auto-closes the popup in my Chrome 27.0.1453.110 on Mac. A timeout of 0 is not enough. By experimentation I arrived at a value of 500 for the timeout so that it works in my environment. But that's not guaranteed for every user, I guess. You mention that "the library has to finish initializing". Is ther…	lisaantagonist	gabrielschulhof
6042	2013-06-07 16:32:07	Thanks for your suggestions! @arschmitz a) Unfortunately, http://jsbin.com/ayumal/28/edit still auto-closes the popup in my Chrome 27.0.1453.110 on Mac. A timeout of 0 is not enough. By experimentation I arrived at a value of 500 for the timeout so that it works in my environment. But that's not guaranteed for every user, I guess. You mention that "the library has to finish initializing". Is ther…	lisaantagonist	arschmitz
6038	2014-11-04 23:30:19	@ldeluca this was an ios bug no real way to fix it but we added some logic to fix some cases closing this as wont fix.	arschmitz	ldeluca
6024	2013-05-20 11:26:39	@gabrielschulhof It's because `bottom: 0;` for the footer has been removed from the custom CSS https://github.com/jquery/jquery-mobile/commit/7abc72027abc39148490e4ded50c5ca47d8ab232#L0L644 I fixed this in branch "next".	jaspermdegroot	gabrielschulhof
6012	2014-10-24 21:41:32	Hi @akloster & @jaspermdegroot Just checking on this issue. We're doing some cleanup of issues and there hasn't been any movement on this one for over a year. Can you guys verify if it's still a problem with the latest jQM or if we can close? Thanks!	ldeluca	jaspermdegroot
6009	2013-05-15 11:40:22	@uGoMobi @gabrielschulhof What i need is to load content of page dynamically whenever it is shown, so the event handler with that should also be present in either pageshow or a function called in ajax complete. So using pageinit wont be the solution for this	atultagra23	gabrielschulhof
5998	2013-05-30 02:51:06	@jzaefferer i just did a custom download adding panel, listview, and support tests. aside from an error on close from resetActivePageHeight which was already fixed by your pr the animations seems to be working correctly. however there is one catch. the page widget must be initialized before the panel is or you will get a js error. Also for the content to show after you call page you must add .ui-…	arschmitz	jzaefferer
5997	2013-05-29 03:01:25	@jzaefferer Thank you for the pr you may also be interested in the ext-panels branch. This branch has panels working outside of pages. This is currently incomplete but working.	arschmitz	jzaefferer
5996	2013-05-29 03:05:24	@jzaefferer working on this is branch panels they are currently functional outside of pages but need to tweak some css and update a few more things.	arschmitz	jzaefferer
5991	2013-05-23 19:51:07	@gabrielschulhof this is because of the double tap to zoom feature in ios by clicking repeatedly in a small amount of time. when ios sees a double tap the touch event is dispatched but the click never is this is why vclick fires it fires on the touch but the click is never dispatched because ios thinks your trying to zoom	arschmitz	gabrielschulhof
5987	2013-05-10 13:40:50	@jzaefferer for listview specifically this can now be used independantly with out pages on the js side on master, @uGoMobi is working on fixing up the css to match on branch next so the classes you mention will not be needed. toolbars & navbars also work independent of pages in branch pageSections. Hoping to be able to do the same with the rest of the widgets for 1.4	arschmitz	jzaefferer
5987	2013-07-04 11:12:37	@jzaefferer I added that label when the work on listview was done in branch "next", but didn't close the issue after the merge because I realized the ticket is not only about listview. This is not done yet for all widgets or the changes are still in branches, so I'll remove that label.	jaspermdegroot	jzaefferer
5987	2013-08-13 08:42:38	@arschmitz @gabrielschulhof Are there still widgets that don't work outside page / without init module?	jaspermdegroot	arschmitz
5987	2016-05-08 10:53:05	@arschmitz Can this be closed as we have individual modules now?	apsdehal	arschmitz
5986	2013-08-07 20:09:13	I think @arschmitz misread my comment. @jeromejaglale it's ok like this.	jaspermdegroot	arschmitz
5980	2013-05-09 12:21:54	@arschmitz Thank you for considering it and making it optional. However there is an issue with [your commit that adds this option](https://github.com/jquery/jquery-mobile/commit/71e6dfcbc0bbd9abe7d9657fe165c30bacac7535). The way I read it (and I verified by testing), when you set the option to true (default), the option will be bypassed and the taphold will not emit a tap (which is fine by me but…	jtblin	arschmitz
5974	2013-05-08 03:25:26	@gabrielschulhof Thank you for your quick response. This issue has been fixed ( keyboard disappears when pop-up is closed )	newrachael	gabrielschulhof
5973	2014-09-06 06:33:19	@jaspermdegroot is this not a browser bug? We cannot really help if the browser does not remove the hover state.	gabrielschulhof	jaspermdegroot
5973	2014-09-08 08:01:52	@gabrielschulhof Yeah, but we still have to see if we can do something about it because it is a problem that comes with the way we enhance the checkbox (using the `label` element as button). Let's see how it looks with the new checkboxradio widget.	jaspermdegroot	gabrielschulhof
5972	2013-10-17 12:36:48	@gabrielschulhof @uGoMobi @agcolom has any one submitted this to bugzilla mike taylor asked in api repo if not we need to do this he want to attempt to fast track issues like this for us	arschmitz	gabrielschulhof
5972	2013-10-17 12:36:48	@gabrielschulhof @uGoMobi @agcolom has any one submitted this to bugzilla mike taylor asked in api repo if not we need to do this he want to attempt to fast track issues like this for us	arschmitz	agcolom
5972	2013-10-17 15:38:15	Thanks for filing a ticket @gabrielschulhof, going to try to come up with a minimized test case to reproduce based on your comments (just to confirm, http://gabrielschulhof.github.io/test-pages/5972.html _does not_ exhibit the bug, correct?)	miketaylr	gabrielschulhof
5970	2013-05-07 17:26:00	@cares Like @arschmitz said the framework shouldn't set or change values of form elements. I am closing this ticket, but let us know if we misunderstood what you mean.	jaspermdegroot	arschmitz
5969	2013-05-06 12:22:31	@arschmitz The images are fixed already, just like the 404/500 errors, as I mentioned in the ticket. I just wanted to inform people about it so they know it will be fixed in 1.3.2 and they don't need to submit a new issue for it. That's also why I used capitals for the title :)	jaspermdegroot	arschmitz
5964	2013-05-05 14:41:12	@agcolom Yes, that would be much better, thanks :) Closing here, re-opening there: https://github.com/jquery/api.jquerymobile.com/issues/114	dAnjou	agcolom
5950	2013-05-01 11:33:43	@agcolom - I am not really sure. Maybe we need a new category for entries about scripting and linking pages, multi vs. single pages, AJAX navigation, etc..	jaspermdegroot	agcolom
5944	2014-10-30 19:56:39	@anujpatel looks like you spelled toggle wrong "toogle". Thanks @arschmitz for finding that. http://jsbin.com/repito/1/edit?html,css,output Testing in chrome now works just fine. I still am seeing the issue with an Android device though when I created a Cordova app. Goes from initially being fixed to being at the top and bottom of the page Here's a video: https://www.youtube.com/watch?v=gaD-kxzsW…	ldeluca	arschmitz
5933	2013-10-04 14:34:51	@gabrielschulhof Yes, so the back button that we generate in the toolbar widget needs to have all classes in place. Currently we add an anchor element with `data-role="button"` which won't work anymore.	jaspermdegroot	gabrielschulhof
5930	2013-04-24 07:24:08	@frequent - Awesome!	jaspermdegroot	frequent
5930	2013-04-29 00:29:22	@frequent: I arrived at my latest suggestion after implementing an interface with multiple ways of filtering a list (or multiple controls where, when any control changes, the same list must update). So, for example, the list has the standard search input filtering by name _and an additional_ radio group filtering on another significant attribute. This type of requirement will be more probable in …	dueckes	frequent
5925	2013-12-15 21:21:31	@slavanga Thank you for your contribution! It looks like you haven't signed our CLA. Could you do so at http://contribute.jquery.org/CLA/ Thank you in advance.	gseguin	slavanga
5922	2013-04-24 08:06:39	@demonslord @agcolom In general: when you add `data-role="[widgetname]"` to an element the framework will enhance it during initialization. If you then call the plugin and set options (read: change options) you have to call the `refresh` method of the widget as well. The panel in that fiddle has `data-role="panel"` on it. If you leave that out you should be able to set the display option when you…	jaspermdegroot	agcolom
5918	2013-08-15 11:52:00	@arschmitz The reason for the error is that you were calling `this._superApply( options );` from `_setOption()`. `_superApply` is just like `apply` in that you need to pass in an array of arguments. Most often you'll want `this._superApply( arguments );`. Also, I don't believe you need to implement `_setOption` if you've implemented `_setOptions` because the widget factory always calls `_setOptio…	gabrielschulhof	arschmitz
5917	2013-04-22 20:32:02	Good point @arschmitz! I forgot about that option.	jaspermdegroot	arschmitz
5917	2013-04-23 05:20:39	@arschmitz and @uGoMobi thank you for your help.	deekshabs	arschmitz
5911	2013-04-22 05:20:59	@arschmitz How you even may compare performance of `:not(.ui-collapsible-collapsed)` selector (even it's slowest) with + Filtering based on selector will be >100 times faster and this is visible even in a Desktop browser - try with 100 collapsibles set.	DzenisevichK	arschmitz
5911	2013-04-23 05:39:49	@gabrielschulhof Thanks! What about to create in [jsperf](http://jsperf.com/5911-collapsibleset/2/) - Test 3 with `siblings( ".ui-collapsible" ).not( ".ui-collapsible-collapsed" )` and - Test 4 with `siblings( ".ui-collapsible-expanded" )` (`.ui-collapsible-expanded` - toggling it as collapsed in `$.mobile.collapsible` widget, will be good if this new class also reduce css definition too)	DzenisevichK	gabrielschulhof
5911	2013-04-23 10:52:20	@gabrielschulhof > Test 3 might be worth performing, but I don't want to introduce a new class just for selection purposes. Yes, and it seems that Test 4 may be also slower because even 3 `toogleClass` is necessary (for collapsible, header and content) that will take time...	DzenisevichK	gabrielschulhof
5911	2013-04-23 11:31:59	@gabrielschulhof I have several topic related to performance too. Will try describe in few words: On our side we work with large data and most critical topic is generating `collapsibleset` and `listview`. Optimization that we use here (for example, in `collapsibleset`): - Clone `collapsible` widget (without re-creating and refreshing) and change only necessary data (all this done with [knockoutjs…	DzenisevichK	gabrielschulhof
5885	2014-10-31 08:51:07	@ldeluca as you can see the issue is still active and forced the jquery mobile team to implement a "complicated logic" for the swipe virtual event. However, the issue is specific of the Opera engine, so the best you can do is to implement a test application and to submit another bug report to the Opera team. However, since I already submitted such a bug report, and after one year ...nothing happe…	frankabbruzzese	ldeluca
5859	2013-04-05 18:06:02	@toddparker I tried to create a "simple" test page but the issue does not show up there so it must not be any thing specific to the jquery code and must be some effect of some thing I'm doing that jquery mobile dosnt like or specifically that the android browser does not like.	614mediagroup	toddparker
5848	2013-04-03 16:09:19	hi @jhogervorst Thanks for the new PR! `.css()` returns 0 if no padding has been set so it seems safe to remove the `|| 0`. Or did you find cases where it results in an empty string or NaN?	jaspermdegroot	jhogervorst
5848	2013-04-03 16:21:32	@jhogervorst - Ok, great! I will merge after your commit.	jaspermdegroot	jhogervorst
5822	2016-05-07 18:17:33	@jaspermdegroot Was there any progress on this?	apsdehal	jaspermdegroot
5801	2013-03-22 15:28:16	Logged it. https://github.com/jquery/api.jquerymobile.com/issues/107 @toddparker Well, I am using it in a production environment, so it is essential for me and the company to have a bug-free JQM. ;)	mrextreme	toddparker
5796	2014-05-30 19:57:16	Thanks @cgack @Marthyn I am going to close this ticket because there doesn't seem to be an issue in the framework. Please comment if we missed something and you still think there is a bug in jQuery Mobile. Thanks.	jaspermdegroot	cgack
5792	2013-04-01 11:36:25	@frequent We are working on big changes to button markup for 1.4. Let's discuss on IRC. Closing this ticket as feature request.	jaspermdegroot	frequent
5791	2013-03-21 09:05:45	@frequent Thanks a lot for the PR! We have to see why PhantomJS times out on the test when we review this. Can you sign the [CLA](http://contribute.jquery.org/CLA/) please?	jaspermdegroot	frequent
5791	2013-03-28 16:25:34	@frequent I tried to merge locally to test but there are too many merge conflicts. Could you merge it and push the merge commit on that branch?	gseguin	frequent
5791	2013-03-28 16:47:13	@gseguin: ok. will try tonight	frequent	gseguin
5791	2013-04-04 23:13:10	@arschmitz @frequent - Can we still use this for the new refresh method for 1.4 or should we close this PR?	jaspermdegroot	frequent
5786	2013-03-20 16:10:38	@stforek, Thank you for the pull request! I noticed that you haven't signed a CLA. Please visit http://contribute.jquery.org/CLA/ and sign it so we can look into your PR. Thank you.	gseguin	stforek
5784	2013-03-19 20:07:30	@Changsuk First, thanks for the PR! It sounds like you're proposing we avoid executing the `enhance` method depending on what widgets are in the page. If you look at the enhance method below, you'll see that nothing really happens if no elements match the initSelector. That is, if there are no elements in the page that the widget handles it won't really do anything. https://github.com/jquery/jque…	johnbender	Changsuk
5784	2013-03-19 22:02:24	@Changsuk I talked with @gabrielschulhof and he explained the idea to me in IRC. He's going to get together some perf numbers on the parsing/interpretation savings and then we'll make a decision on the tradeoff in terms of complexity. Thanks for your help!	johnbender	Changsuk
5784	2013-03-20 04:26:31	@johnbender, First, thanks for your kind comment. :) My proposal executes the same enhance method as jQM does. Even if there are no elements in the Web page, all of $.widget() methods in widget's IIFEs are parsed and compiled by JS engine and all of widgets' binders call enhance(). JS engines pratically take time to parse and compile JS function more than we know. So my team wanted to reduce the …	Changsuk	johnbender
5784	2013-03-20 16:54:17	@Changsuk I noticed that you haven't signed a CLA. Please visit http://contribute.jquery.org/CLA/ and sign it. Thank you.	gseguin	Changsuk
5784	2013-03-20 23:02:22	@gseguin, I'm sorry that I didn't check your message on IRC. I signed the CLA. Thanks for your information. +1:	Changsuk	gseguin
5784	2013-03-21 00:43:47	@gabrielschulhof , I saw the talks on #jquerymobile-dev with @arschmitz. Hence, my team is checking the problems. And I really appreciate your effort to get my team's proposal. I'll look into "lazy-widget" repository on which you're working and If I get any ideas, I'll tell you.	Changsuk	gabrielschulhof
5784	2013-03-21 04:38:17	@gabrielschulhof, @johnbender I'm sorry that my team didn't know that "lazy-widget" branch on which you're developing. The concept of lazy-widget seems to be similar to my PR and the two rules Gabriel wrote should be held in jQM, I think. So I think Lazy widget definition idea can be used on a specific web UI framework, such as Tizen Web UIFW.	Changsuk	gabrielschulhof
5784	2013-03-21 04:38:17	@gabrielschulhof, @johnbender I'm sorry that my team didn't know that "lazy-widget" branch on which you're developing. The concept of lazy-widget seems to be similar to my PR and the two rules Gabriel wrote should be held in jQM, I think. So I think Lazy widget definition idea can be used on a specific web UI framework, such as Tizen Web UIFW.	Changsuk	johnbender
5784	2013-03-28 00:41:32	@gabrielschulhof My team made and checked launching time of three Web Apps. using your web pages as follows. 1. Custom-built from master 2. Standard-built from master 3. Standard-built from lazy-widgets and I get the Web Apps' launching time as follows 1. Custom-built from master takes <b>982 ms</b> 2. Standard-built from master takes <b>1082 ms</b> 3. Standard-built from lazy-widgets takes <b>10…	Changsuk	scottgonzalez
5784	2013-03-28 00:41:32	@gabrielschulhof My team made and checked launching time of three Web Apps. using your web pages as follows. 1. Custom-built from master 2. Standard-built from master 3. Standard-built from lazy-widgets and I get the Web Apps' launching time as follows 1. Custom-built from master takes <b>982 ms</b> 2. Standard-built from master takes <b>1082 ms</b> 3. Standard-built from lazy-widgets takes <b>10…	Changsuk	gabrielschulhof
5784	2013-03-28 00:41:32	@gabrielschulhof My team made and checked launching time of three Web Apps. using your web pages as follows. 1. Custom-built from master 2. Standard-built from master 3. Standard-built from lazy-widgets and I get the Web Apps' launching time as follows 1. Custom-built from master takes <b>982 ms</b> 2. Standard-built from master takes <b>1082 ms</b> 3. Standard-built from lazy-widgets takes <b>10…	Changsuk	johnbender
5784	2013-03-29 18:32:04	@Changsuk did you use the camera to test it from click to screen?	gabrielschulhof	Changsuk
5784	2013-03-29 18:40:47	I have created another [spreadsheet](https://docs.google.com/spreadsheet/ccc?key=0Au8wFOs7WWDUdGwwMThKenFWRkxLZWs1bmVtQmlOV0E#gid=0) showing complete page load time of master vs. [lazy-widgets-with-registry](https://github.com/jquery/jquery-mobile/tree/lazy-widgets-with-registry), measured like this: @Changsuk, could you do another run on this version as well? The files are here: http://babulina.…	gabrielschulhof	Changsuk
5784	2013-04-01 00:28:40	@gabrielschulhof, My team checked the time with WebKit2 based profiling module which my team had developed. the profiling module logs WebKit2 loader's web page and JS loading time. The module also logs JSC's JS compile, parsing and execution time, and logs Render(DOM) tree manipulation time and contents painting time finally. So the Web App's launching time means logging time between index.html f…	Changsuk	gabrielschulhof
5784	2013-04-01 08:09:36	@gabrielschulhof, My team checked the page loading time of master vs. lazy-widgets-with-registry with the profiling module as I commented on the previous words above. My team tested five times per each case and got the mean values as follows. Master case(using "jqm.master.standard-build.min.js"): 927 ms. Lazy-widgets-with-registry case(using "jqm.lazy-widgets-with-registry.min.js"): 907 ms. Lazy-…	Changsuk	gabrielschulhof
5784	2013-04-01 21:37:47	@Changsuk @gabrielschulhof I think the tradeoff here isn't worth the additional complexity. We have a lot of low hanging performance fruit in terms of page reflows and dom manipulation to address before we get the the point where we're looking to snag 40ms our of a total 1k ms. It's something we might consider further down the road but we have a lot of other work to do before we get there. Thanks…	johnbender	Changsuk
5784	2013-04-01 21:37:47	@Changsuk @gabrielschulhof I think the tradeoff here isn't worth the additional complexity. We have a lot of low hanging performance fruit in terms of page reflows and dom manipulation to address before we get the the point where we're looking to snag 40ms our of a total 1k ms. It's something we might consider further down the road but we have a lot of other work to do before we get there. Thanks…	johnbender	gabrielschulhof
5772	2013-03-16 12:11:24	@agcolom thanks i reopen the api.jquery.com issues.	panghea	agcolom
5770	2013-03-21 18:44:52	@toddparker The bottom panel is workable. I have added a demo for the bottom panel onto the first demo page. https://dl.dropbox.com/u/15518861/test.html	rdavidwu	toddparker
5770	2013-03-26 19:51:07	@toddparker Just created a demo with different panel sizes. This is using JS to add the different css transforms. https://dl.dropbox.com/u/15518861/test.html	rdavidwu	toddparker
5770	2013-03-27 15:36:13	@toddparker PR updated!	rdavidwu	toddparker
5770	2013-03-28 18:15:52	@gseguin - done	rdavidwu	gseguin
5770	2013-08-07 10:05:52	@rdavidwu @arschmitz I agree top/bottom panels are a nice feature to add. Before we start working on this for 1.5 I want to create a new roadmap to see if it fits in the planning. And because we made some bigger changes to the panel widget for 1.4 we first have to make sure it's bug free. Before creating a PR we should first discuss the approach in a feature request ticket.	jaspermdegroot	arschmitz
5769	2013-08-06 12:15:27	@arschmitz I updated the branch that was used for this PR because I wanted to merge, but didn't have time to test before 1.4 alpha. One thing I wasn't sure about is what should be called the left and what the right cover transition. http://view.jquerymobile.com/coverTansitions/demos/widgets/transitions/	jaspermdegroot	arschmitz
5769	2013-08-07 07:09:54	@arschmitz - I set milestone 1.4. Let's test this on some devices and merge for alpha 2.	jaspermdegroot	arschmitz
5766	2013-03-18 12:30:43	@poonkave Thanks a lot for the PR! Although this resolves the issue as mentioned in #5708 it doesn't provide a complete refresh method. Refresh should allow to change all options on-the-fly (theme, mini, clear button text, etc.). What we probably need to do here is move code from the create method to a new refresh method and have the former call the latter. Do you feel like working on a PR for th…	jaspermdegroot	poonkave
5759	2014-08-21 22:00:36	Thanks @gabrielschulhof and @cgack for the follow-up	nightbook	cgack
5748	2013-03-20 14:00:34	@agcolom I have created a simple jsfiddle to illustrate: http://jsfiddle.net/Shreerang/P5a3U/embedded/result/ The jsbin that you have created does not replicate the issue that I am facing. You have used <div data-role="content">. Including data-role="content" is not causing the issue, but excluding it will cause the issue. I have also attached the image showing the issue. ![IMG_1347](https://f.cl…	Shreerang	agcolom
5745	2013-03-11 07:25:00	@jakeboone02 Thanks for the PR. Actually the script needs to be in the `head` to make the "view source" utility work. I fixed the issue by setting `data-role="false"` on the link to the loader widget page (496c55e). Thanks for pointing us at the issue!	jaspermdegroot	jakeboone02
5743	2013-04-20 19:10:19	Closing as feature request. @frequent did you add a link at the wiki page?	jaspermdegroot	frequent
5742	2013-03-09 21:48:45	@dmethvin I think I'm going to define jQuery.event.special.beforenavigate with a setup that consists of $( window ).on( "navigate", someFunctionThatsANoopDeclaredInsideTheNavigateEventModulesIIFE ); The teardown will be the same, but with .off()	gabrielschulhof	dmethvin
5739	2014-10-23 17:52:07	@joshmouch and @jaspermdegroot This appears to be an issue with the dialog widget and since support is deprecated is it okay to close this issue?	ldeluca	jaspermdegroot
5737	2013-03-11 07:09:17	@RedWolves - Thanks Ralph!	jaspermdegroot	RedWolves
5735	2013-03-13 03:39:24	@gabrielschulhof, yeah I know that it's ultimately a behaviour of the mobile browsers. However, we're talking about a popup dialog here. Since the browser doesn't know it is a popup dialog (it just appears to be part of the page from it's perspective), it's default behaviour is probably not what users are expecting in the context of a popup. It would be good if jQuery Mobile could provide some wo…	asgeo1	gabrielschulhof
5733	2013-03-12 16:24:30	@gabrielschulhof Are these workarounds really applicable for my issue #5725? I have already tried disabling history for the popup and I do not understand how to manipulate the hash in my case. Thanks	ghost	gabrielschulhof
5732	2013-03-06 08:36:07	@gabrielschulhof Thanks a lot. So can I make "$.mobile._getAttrFixed()" method in global area? or could you make it?	Changsuk	gabrielschulhof
5731	2016-05-07 18:13:20	Not able to reproduce @commadelimited it would be better if you provide a fiddle. Closing as of now.	apsdehal	commadelimited
5714	2013-02-28 09:09:40	hey @gabrielschulhof - I am going to close this one as duplicate of #5652	jaspermdegroot	gabrielschulhof
5707	2013-02-27 22:34:36	@agcolom Yes - it is fixed when "#" is used as the href of for the current page. I was hoping to not have to do that, since we are using the same code for our navbar on all pages (while only changing which nav option gets the `ui-btn-active` on a given page). It can also be seen on the persistant navbar demo page: http://jquerymobile.com/demos/1.3.0/docs/widgets/navbar/footer-persist-a.html	lentz	agcolom
5706	2013-02-27 21:18:22	@agcolom thanks for the reply! I did more testing and I could reproduce the bug on all environments: on Galaxy Note 2 / Android 4.1.2: - up to date Chrome. - Android Stock browser. - Webview. on desktop / Windows 7: - Safari 5.1 - Firefox 18.0 - Chrome 25.0.1364.97 m If you first click on an input field and then click somewhere else in the popup (like on the "Please sign in" h3), do you loose the…	vkammerer	agcolom
5706	2013-02-27 21:27:09	@agcolom I am only reading now the description of the component : "You can place a form inside a popup. When it opens, focus will be restricted to elements inside the popup." So it seems that this component is behaving so by design and that this is not a bug. I'm a bit dubious about this behaviour though, as it can be interesting to place other elements in popups that can be focused.	vkammerer	agcolom
5706	2013-02-27 21:39:46	@agcolom actually, this is a bug: the description says: "focus will be restricted to elements inside the popup" but it doesn't say "focus cannot be lost inside the popup" The behaviour I am experiencing in my Android Phonegap app is that the soft keyboard keeps popin after setting focus to a field inside a popup. I am sure this can't be so by design.	vkammerer	agcolom
5706	2013-02-27 21:57:01	@agcolom thanks! your question to @uGoMobi is exactly what I was trying to explain :-)	vkammerer	agcolom
5706	2013-02-28 11:03:44	@gabrielschulhof it's all good now, thanks!	vkammerer	gabrielschulhof
5691	2013-03-20 16:12:57	@jhogervorst, Thank you for the pull request! I noticed that you haven't signed a CLA. Please visit http://contribute.jquery.org/CLA/ and sign it so we can look into your PR. Thank you.	gseguin	jhogervorst
5691	2013-04-03 11:51:21	@jhogervorst Thanks for the PR. Looks good... merged!	jaspermdegroot	jhogervorst
5688	2013-04-03 16:29:05	@jhogervorst If we remove the extra line when disabled it will suddenly come back at the first keyup when the textarea is enabled again. Not sure if that's a good idea. Let's see how this looks now your PR #5848 has been merged.	jaspermdegroot	jhogervorst
5688	2013-04-03 18:04:03	@jhogervorst Ah ok, I was only thinking about the 3rd option. My comment was about that and I don't think I like that one. I would be in favor of the first option. Currently it looks like this http://jsbin.com/owasir/3 which isn't too bad if you ask me. I agree it can be optimized, but we always have to consider if it's worth the extra code and what it does to performance. Checking if the textare…	jaspermdegroot	jhogervorst
5688	2013-04-03 19:30:21	@jhogervorst Ok, great! Please note that the fix for this issue as well as the one for #2719 will be for 1.4. They are not really bug fixes, but more improvements so they shouldn't land in a 1.3.x maintenance release. You are always welcome to hop on #jquerymobile-dev freenode IRC if you wan't to discuss things. Thanks!	jaspermdegroot	jhogervorst
5680	2014-06-02 13:36:30	@gabrielschulhof - https://github.com/jquery/jquery-mobile/pull/7339 landed in 1.4-stable, right? Can we can close this ticket as fixed?	jaspermdegroot	gabrielschulhof
5661	2013-04-20 20:22:51	@frequent I think the "do not enhance" option as mentioned here https://github.com/jquery/jquery-mobile/issues/4935#issuecomment-15927346 addresses this as well.	jaspermdegroot	frequent
5659	2013-02-19 10:17:51	@frequent Thanks for reporting the issue. The missing refresh method can be considered as a bug so let's try to get this in 1.3.1	jaspermdegroot	frequent
5658	2013-02-19 23:57:52	thanks @jerone !	jaspermdegroot	jerone
5642	2013-02-14 10:20:21	@nschonni Thanks for the PR. Here is my feedback. - `-moz-border-radius`: We just removed this from the CSS because we support Firefox 4+ which supports the unprefixed property. - `-moz-appearance`: I think we added `-webkit-appearance: none;` to those two rules for hiding the native element to resolve an issue on an older WebKit browser. Hiding the element works fine on Firefox and Firefox for A…	jaspermdegroot	nschonni
5642	2013-02-14 15:18:24	@nschonni `transform: translate3d(0,0,0);` isn't needed there. This rule is there to force mobile WebKit browsers to use hardware acceleration. This trick isn't needed for Firefox or IE so we only use the `-webkit` prefixed property.	jaspermdegroot	nschonni
5636	2013-02-14 17:24:54	@Don12 I just tested that page in webview and didn't notice such a long delay. It's a bit slower than the browser but the delay I see is certainly not 4-15 secs. A small can be expected as @arschmitz already mentioned. Could it be there is something else in play? I see `data-cache-m-app="true"` for example.	jaspermdegroot	arschmitz
5629	2013-02-11 21:50:22	@toddparker : I just replaced the whole listview.filter with the filter widget, so yes, change required :-) I will try to commit tomorrow, then you can have a look. @arschmitz, @uGoMobi: it shouldn't be difficult to continue with the code I did. I'm more or less replacing elements with hardcoded tags (parent: TABLE, UL, children: TR,LI), so if this can be done more flexible, you'd have a generic …	frequent	toddparker
5629	2013-06-16 18:32:47	@uGoMobi, @toddparker I have finally had some time to work on the filter widget. I took the version in the "next" branch and made a few admendments. Demo here: [filter widget](http://www.franckreich.de/jqm/filter/demo.html) Comments: - I did not change much except for the `children()` selector - I have replaced the wrapping `<form>` because I'm often stuck wanting to use a filter inside a larger …	frequent	toddparker
5626	2013-02-11 10:20:53	@stforek Good catch. Thanks!	jaspermdegroot	stforek
5625	2014-12-30 19:41:51	@arschmitz Shouldn't this issue be marked as 1.5 as suggested on the 25th of august 2013 by @jaspermdegroot as Selectmenu is a part of 1.5?	Ruffio	jaspermdegroot
5615	2013-02-09 12:43:15	@toddparker I wonder whether Addy Osmani or Paul Irish could help with this? We will see Addy in Vienna...	agcolom	toddparker
5609	2013-02-07 12:06:41	@poonkave Thanks for submitting the issue. I close this ticket as duplicate of #3790.	jaspermdegroot	poonkave
5601	2013-02-07 18:21:26	@poonkave I couldn't reproduce the issue. What OS/Chrome version? What do you mean by "Chrome where slide is not supported"?	jaspermdegroot	poonkave
5601	2013-02-08 13:04:25	@poonkave I think Chrome doesn't support transform3d on Win XP. That's why transitions don't work there. Will test this with transitions set to false and see if there is something in the logic we need to change.	jaspermdegroot	poonkave
5601	2013-08-13 00:29:35	@poonkave can you check and see if this is still an issue for you with latest we have made some changes in this area and hoping this has fixed this issue if not i will see what i can find for the logical error causing this.	arschmitz	poonkave
5601	2014-12-30 18:04:25	@arschmitz I think we can close this one due to stall/lack of response	Ruffio	arschmitz
5594	2013-02-11 10:26:35	@nschonni Thanks for the PR. We can clean this up indeed. We are at RC for 1.3 so we don't make any changes if not really necessary, but will merge after the final release.	jaspermdegroot	nschonni
5563	2016-06-25 18:39:25	@gabrielschulhof It would be great if you can add a description and expected results to this issue.	apsdehal	gabrielschulhof
5558	2013-02-04 13:00:57	@toddparker I have pasted a JSBin url in my previous post. Here's what you can do to repro the issue after which you probably will have a clear understanding of the problem. 1) Fire the URL in iPad with Mobile Safari environment. 2) Open the Custom SelectMenu. 3) Click on any of the option in Custom SelectMenu. If you have fiddler attached to the session, you would not notice any HTTP request fro…	sachinbambal	toddparker
5558	2013-02-05 07:44:18	@arschmitz ie10 browser on desktop works fine but in actual surface device you can notice this behavior	sachinbambal	arschmitz
5557	2013-01-30 10:26:53	@AurelioDeRosa Thanks for your post. We are moving the API documentation to the new website. The current docs will be replaced and will focus on examples and demos. In the new API docs `live()` has been replaced.	jaspermdegroot	AurelioDeRosa
5548	2013-02-24 08:07:52	This seems to be a Download Builder issue so I am closing this ticket. @webdpro - If you still see the problem, can you provide the info @gseguin asked for in a new ticket at the [Download Builder repo](https://github.com/jquery/jquery-mobile-builder/issues) with a link to this ticket. Thanks!	jaspermdegroot	gseguin
5543	2013-01-29 13:48:15	@arschmitz it's still a bug..!? the selectmenu doesn't update by itself, as it does without jQM...	pupvogel	arschmitz
5541	2013-01-29 23:21:22	@savagepanda make sure you add the above snippet @johnbender posted _before_ the script tag which loads jQuery Mobile, or else those settings won't take effect.	gabrielschulhof	johnbender
5541	2013-01-30 11:20:02	@savagepanda Re: "I had to disable hashListening explicitly to make it work" - See @johnbender his comment. `$.mobile.hashListeningEnabled = false;` disables hashListening. Do you mean you had to do something else as well to make it work? About the second issue. I had a look at that readme, but it's still not clear to me. JQM's logic to add a header/footer is looking for a div with `data-role="[h…	jaspermdegroot	johnbender
5534	2013-01-26 21:13:54	@jerone Thanks! Was closing the panel buggy too? What Android version is your S3 running? Also 4.1.1?	jaspermdegroot	jerone
5534	2013-01-26 21:48:04	Thanks again @jerone ! I changed the title again... from broken to buggy. Not sure if that PhotoSwipe demo is a good reference, because I would have to see their code if they modify anything. But if swipe works better on that demo with JQM 1.0rc2 than with latest code we should check if this is a regression.	jaspermdegroot	jerone
5534	2013-01-26 23:10:16	After testing a couple of swipe apps. Even In old version, the swipe is buggy on Android. But they work on iPhone. 1.1.1 is buggy. Check this one: http://www.moretechtips.net/2012/07/building-web-presentations-using-jquery.html The 1.2.0 is also buggy. Check this one: http://lazcreative.com/blog/how-to/how-to-adding-swipe-support-to-bootstraps-carousel/ On Sat, Jan 26, 2013 at 1:48 PM, Jasper de …	dzhongxu	jerone
5534	2013-02-12 00:24:56	Hi Jerone, Have you fixed the bug? I met a difficulty to change the width of the panel. I simply set the width of the panel with css but it makes the panel always showing. Can you show me how to override the panel width with css? Thanks a lot? David On Sat, Jan 26, 2013 at 1:48 PM, Jasper de Groot notifications@github.comwrote: > Thanks again @jerone https://github.com/jerone ! > > I changed the …	dzhongxu	jerone
5534	2013-09-23 08:00:35	@arschmitz - You are right. Thanks! @mfive - I am closing this ticket again in favor of #6347.	jaspermdegroot	arschmitz
5534	2013-10-22 14:52:29	@arschmitz huh thaught 1.3.2 is the latest stable version? i tried 1.4.0-beta.1 but it has the same behaviour on chrome and android E: okay after some searching i found this snip "e.stopImmediatePropagation();" and now it works better than before.	Shupal	arschmitz
5534	2014-05-28 15:43:38	Andrew @TNT-RoX We only have a unique way to describe your first fix... 'EUREKA', thanks so much Andrew, you nailed it! We are working for the most important newspaper and mass media in Colombia, and our tester team has tried on all mobile devices (tablets and cells) including Blackberry, Windows Mobile, Nokia, Android, Iphone and many other and I am excited to say... your first workaround has so…	diegotorres50	TNT-RoX
5534	2014-05-30 15:45:14	@TNT-RoX I wish the fix were that simple. While you are correct we need to add`touchcancel`, the rest of this does not fix the issue on kitkat at all. You can see where I made your changes in a branch http://view.jquerymobile.com/issue-5534/tests/functional/swipe.html. The issue is fully described here https://github.com/jquery/jquery-mobile/issues/5534#issuecomment-41387998 . We are working with…	arschmitz	TNT-RoX
5534	2014-05-30 15:46:59	@TNT-RoX as for the pixel density issue this is something we are looking into in more depth. Thank you for the PR on this.	arschmitz	TNT-RoX
5534	2014-05-30 15:55:29	Hi @arschmitz please, keep us posted if adjustments are going to be done related with pixel density issue, I just may say that proposal solution by @TNT-RoX is working out fine by the time, Our testing team has done several testes with several mobile devices and swipe gesture is perfect now.	diegotorres50	TNT-RoX
5534	2014-05-30 15:55:29	Hi @arschmitz please, keep us posted if adjustments are going to be done related with pixel density issue, I just may say that proposal solution by @TNT-RoX is working out fine by the time, Our testing team has done several testes with several mobile devices and swipe gesture is perfect now.	diegotorres50	arschmitz
5534	2014-06-27 14:53:00	@mrextreme @arschmitz is correct there is no direct fix for this issue.	TNT-RoX	arschmitz
5534	2014-06-27 15:05:45	@TNT-RoX thanks for confirming this for everyone. Its something I have put a LOT of time and effort into and have worked directly with a member of the chrome team on this. Its not an answer I like but its just how it is :( Thankfully at least starting in chrome 35 which is stable now its a simple fix for most cases with the touch-action css prop. Also once the jQuery pointer events polyfill https…	arschmitz	TNT-RoX
5534	2015-05-30 20:20:23	Still seeing this problem with an up-to-date S5 (AT&T) running Android native browser and Android 4.4.2. Not surprisingly angular ng-swipe-left and ng-swipe-right are also effected. I did notice a discrepancy in the user-agent strings between Chrome and Native Browser on this device: **Chrome:** ...(HTML, Like Gecko) **Chrome/43.0.2357.78**... **Native Browser:** ...(HTML, Like Gecko) **Version 1…	jackspaniel	TNT-RoX
5534	2015-06-07 21:43:58	@arschmitz - do you have any idea if hammer.js horizontal swipe works better than jQuery Mobile or Angular swipe on Android native browser? I will give it a try on Monday when I have access.	jackspaniel	arschmitz
5532	2013-02-14 23:50:19	@jhogervorst Since we planned to fix this in 1.3 but couldn't fix the whole issue it makes sense to set the milestone to 1.3.1. I think the 1.4 was my mistake. If we find a way to fix this issue you will find a link to the commit here so you can see for yourself if you already want to apply them.	jaspermdegroot	jhogervorst
5532	2013-03-28 15:45:43	@jhogervorst This should be fixed in lastest code.	jaspermdegroot	jhogervorst
5532	2013-04-09 18:37:09	After a lot of fiddling, I got to the same solution as @jhogervorst - I wish I found it here before wasting so much time. I confirm this solution works for forms on both long scrolling and non-scrolling pages. @IHNEL I think you meant on blur, not on focus. I quickly tested the fix on focus and did not work. I have validation on the page (jquery.validation), and even with the above fix, when one …	jaxtheking	jhogervorst
5532	2013-05-01 11:45:42	I made this workaround based on @jhogervorst 's one... since the one he gave wasn't working for me. $(document).on('focus', 'input, textarea', function() { $.mobile.silentScroll($('div[data-role="header"]').offset().top); });	anitsirc	jhogervorst
5528	2013-01-25 12:26:44	@negue Thanks for your post. `$.event.handle` has been fixed already in latest code (commit 34e1268). Regarding `$.attrFn`. See #4759. Especially the second commit of that PR.	jaspermdegroot	negue
5525	2013-01-24 21:36:45	closing this found the logic controlling this @gabrielschulhof confirms	arschmitz	gabrielschulhof
5523	2013-05-20 03:55:50	@gabrielschulhof I am also experiencing this issue, this doesn't happens when first time clicked on input field in popup but next time when the input(if closed using cross button) it does tend to reposition when focused on textfield again.	atultagra23	gabrielschulhof
5523	2013-05-20 09:22:38	@gabrielschulhof Due to an additional scroll bar appearing on this page http://view.jquerymobile.com/master/demos/widgets/popup/ i am unable to open it in ipad. I was previously talking about cross button on the popup i.e the button to close a popup on my site. After using it once the popup readjusts its position when textfield is focused ![1](https://f.cloud.github.com/assets/4436462/529178/a09b…	atultagra23	gabrielschulhof
5523	2013-05-22 04:33:01	@gabrielschulhof Hey i tried to create the sample page for you but didn't got the issue here on test page http://jsbin.com/opower/10 i want to tell you that i am using jQM version 1.3.0 and i am checking issue on iOS version 6.1.3 PS : Just to get you notified on my page i am getting issue when key is processed on keyboard, the popup tries to reposition itself	atultagra23	gabrielschulhof
5522	2013-01-24 11:46:39	@poonkave Thanks for your post. Do you mind adding a link to this ticket here https://github.com/jquery/jquery-mobile/wiki/Feature-Requests I am closing this ticket as feature request. We reopen when we decide to implement this feature.	jaspermdegroot	poonkave
5522	2013-02-12 09:02:05	@poonkave We are going to work on a generic filter widget extension so it can be used on custom select list as well. Ticket for this is #5629. Closing this ticket as duplicate.	jaspermdegroot	poonkave
5521	2013-01-24 16:31:46	Good to know it will be fixed soon. Thanks @jasondscott !	jaspermdegroot	jasondscott
5515	2013-01-24 09:07:51	@Mahendra-Kadwa @arschmitz pointed you at the [contributing guidelines](https://github.com/jquery/jquery-mobile/blob/master/CONTRIBUTING.md#test-page) where we link to our JS Bin template and explain exactly how to provide a test page. A screenshot doesn't tell us much. Especially since it looks like you use custom CSS: We need to see if the issue can be reproduced with latest code, without custo…	jaspermdegroot	arschmitz
5514	2013-02-04 14:07:04	@arschmitz and I looked into this (http://jsbin.com/ixudew/20/edit), but we need more time to test the solution so I set milestone 1.3.1 for this ticket.	jaspermdegroot	arschmitz
5514	2015-01-07 10:55:27	@jaspermdegroot I've found the reason why: Android 4.1.2 blurs the selectmenu button when it opens the native menu, so the fixedToolbar receives focusin and focusout in quick succession. Both focusin and focusout attach .animationComplete() handlers, which can interfere with each other. I've filed #7902 wherein I fix the problem. It's not a fix for this issue, but it's a good branch to work on is…	gabrielschulhof	jaspermdegroot
5514	2015-01-07 13:38:06	@gabrielschulhof pretty sure we already came to the conclusion its not possible for hideDurring focus to work everywhere on selectmenus and were going to drop this in 1.5?	arschmitz	gabrielschulhof
5512	2013-01-24 20:33:55	@erikyuzwa This appears to be resolved in master (replacing the beta min with `http://jquerymobile.com/test/js/jquery.mobile.js`). http://jsbin.com/uyakox/4 Can you confirm? (please re-open if there's a problem)	johnbender	erikyuzwa
5512	2013-01-24 22:56:49	Hi @johnbender, thanks for getting back to me on this, but this may not be quite working 100% yet. I've checked out the jsbin link you've included and the back button / navigation issue seems to have been fixed across everything but IE7 (curses!) On IE7, the hash tag in the url location bar is correctly going backwards, however there is no corresponding page change to the previous page. I could r…	erikyuzwa	johnbender
5512	2013-02-12 18:57:23	@erikyuzwa Alright this should be addressed if you can can verify in the jsbin the fix is now up with the latest on /test/.	johnbender	erikyuzwa
5512	2013-02-12 19:36:48	Thanks for the attention @johnbender , I appreciate it. The included jsbin test still seems to misbehave on IE7. It requires 2-3 back button clicks before the page transitions from page2 back to page1. I've tried under both IE7 emulation in IE9 (eg 'IE7 mode') along with IE7 vanilla. This worked okay under 1.2.0, but I realize there looks to be a restructuring of the codebase for 1.3.0 which make…	erikyuzwa	johnbender
5512	2013-02-13 18:12:22	thanks @johnbender, I regularly share the agony of the IE7 anchor, so I appreciate the help.	erikyuzwa	johnbender
5512	2013-02-14 16:32:33	..okaayy. Thanks for the tips @gabrielschulhof, it's just leaving me confused. Just curious why this is cropping up in 1.3.0 but non-existent in 1.2.x. I "get" that a re-org of the codebase keeps things clean to help move forward (and I'm all for it), just puzzled that existing functionality would suddenly snap...it's not like there's been any recent IE7 browser patches (that I know of). I'll try…	erikyuzwa	gabrielschulhof
5512	2013-02-18 12:52:58	@erikyuzwa AFAICT IE7 is also broken on 1.2.0: http://jsbin.com/esazem/1 ... as you go through the sequence page1(start) -> page2 -> page3 -> page1 -> page2 and then hit "Back" repeatedly, you find that you have to click the "Back" button many times before it will retreat to the previous page: The first step (page1 <- page2) back is immediate - that's correct. The second step (page3 <- page1) tak…	gabrielschulhof	erikyuzwa
5512	2013-02-19 08:04:39	I stand corrected! Thanks for pointing this out and explaining the great pains you and the team must've suffered from this wonderful "feature" of IE7 (and the lessons learned). I apologize profusely for taking yours and @johnbender's brain cycles away from the important stuff, just to deal with this.	erikyuzwa	johnbender
5511	2013-01-22 13:01:48	@owais In addition to @gabrielschulhof his comment... In previous versions the JS applied those corner classes. For performance we changed this to having the JS only apply the `ui-corner-all` or `ui-btn-corner-all` class. In the CSS we added rules to make child elements inherit the `border-radius` for the applicable corners. If you used those classes for other elements you have to add them to you…	jaspermdegroot	gabrielschulhof
5506	2013-01-23 16:50:21	ooo that looks way prettier. Thanks for the lesson @gabrielschulhof	erikyuzwa	gabrielschulhof
5500	2013-01-21 11:23:57	hi @frequent Both seem to work fine: http://jquerymobile.com/test/docs/demos/tables/phone-compare.html	jaspermdegroot	frequent
5491	2013-01-19 15:24:20	@arschmitz Thanks again! :+1:	Radstake	arschmitz
5488	2013-01-18 23:04:15	@jhogervorst what browser are you using it looks like safari is that correct ? i tried this on chrome and safari on windows 7 and could not replicate. Ill check on osX mountain lion when i get home. Can you provide the exact os version number and browser version number?	arschmitz	jhogervorst
5488	2013-01-19 05:41:25	@jhogervorst i am able to reproduce this on safari on OS X we will have to take a look at whats going on here.	arschmitz	jhogervorst
5488	2013-08-21 13:13:29	@katiehennessey, this might work if you are using something like iScroll to limit the height of the page content to always be no more than 100%, but if you have a normal page, you will lose your background when you scroll. And the jump is still there, just minimised. IMHO it is a javascript problem. Maybe a dev @uGoMobi or @toddparker could give us pointer to where to look at? I would be willing …	louim	toddparker
5488	2014-11-10 12:23:14	I have seen the video and can see the problem. In slide transition there is a 1px scroll and it is easy to see. I have used the test page from the first post, but can not reproduce it. I have tested on Windows 7 x64: IE11 Chrome 38 FX 33 Android 4.4.4 Nexus 7 Chrome browser Android 4.4.2 LG 3 Chrome browser iOS 7.1.2 iPad 3 Safari @jhogervorst, @fernandoacorreia, @robsonselzelin, @jerryshao2012 a…	Ruffio	jhogervorst
5488	2014-11-10 17:59:27	@jhogervorst @Ruffio thanks for testing this and confirming its been fixed im going to close this now as fixed by the browser.	arschmitz	jhogervorst
5487	2013-01-18 21:32:45	@jhogervorst can you try and reproduce this with out panels? we had a similar issue previously but we thought it was fixed. Either way if you could open a new issue for this and make a simple jsbin to demonstrate we will take a look.	arschmitz	jhogervorst
5487	2013-01-21 18:25:24	@jhogervorst I see the issue. It appears to be a timing problem. On iOS6 on `pagebeforeshow` the padding-top of the second page is 2px. We set a default padding for `.ui-page-header-fixed`, but it looks like on `pagebeforeshow` this class has not been added yet. Calling `updatePagePadding` before starting the transition won't help because, again on `pagebeforeshow`, the height of the header is 0p…	jaspermdegroot	jhogervorst
5484	2013-01-18 14:35:57	@jhogervorst Thanks for reporting the issue. I can confirm this and will look into a cross-browser solution.	jaspermdegroot	jhogervorst
5483	2013-01-18 15:15:53	@jhogervorst I've tried the workaround but it does not help. I'm not quite sure why i have this issue (if it's really the changePage). I'll wait for some jquerymobile contributors to answer here what they think about that and i'll post a sample if needed.	tdurand	jhogervorst
5483	2013-01-18 16:38:46	@arschmitz It's resolved with the latest code. Thanks and good luck for this 1.3.0 release !	tdurand	arschmitz
5481	2013-01-19 01:06:37	@jhogervorst - Thanks!	jaspermdegroot	jhogervorst
5480	2013-01-19 01:05:54	@jhogervorst Thanks a lot for the complete issue report and providing a PR! Agreed, we should bind to `pagehide`here. I am going to merge your commit.	jaspermdegroot	jhogervorst
5475	2013-07-01 06:23:10	@arschmitz I can confirm this is now working on HTC 8X :+1:	FLasH3r	arschmitz
5466	2013-01-17 13:36:54	.jqmData() actually calls .data() after adding the $.mobile.ns namespace to the key. I'm not sure whether the replacements provided in this PR are equivalent to .jqmData(), because they merely set attributes on the DOM element, whereas .jqmData() also sets jQuery data items. Thus, is the corresponding retrieval is made using .jqmData() rather than .attr(), then the data will not get retrieved cor…	gabrielschulhof	Changsuk
5466	2013-01-17 13:49:59	@Changsuk in addition to @gabrielschulhof concerns above, while it is true using getAttribute may be faster getAttribute is not safe for cross browser use it does not always work properly in IE. Also we use jquery's data functions to prevent potential problems with with circular references and memory leaks. data ensures all data is properly set and retrieved. it also ensure all data is removed wh…	arschmitz	Changsuk
5466	2013-01-17 13:49:59	@Changsuk in addition to @gabrielschulhof concerns above, while it is true using getAttribute may be faster getAttribute is not safe for cross browser use it does not always work properly in IE. Also we use jquery's data functions to prevent potential problems with with circular references and memory leaks. data ensures all data is properly set and retrieved. it also ensure all data is removed wh…	arschmitz	gabrielschulhof
5466	2013-01-18 01:22:42	@jerone, Should the false result of an getAttribute method result in an undefined? -> Yes, If jqmData() can't find matched attribute or a data in an array, jqmData() returns undefined. The committed codes with undefined can meet the jqmData()'s return value. What is jqmData doing in those cases when the attribute is not found? -> As you may know, jqmData() calls jQuery.fn.extend.data() hence, if …	Changsuk	jerone
5466	2013-01-18 03:30:37	@gabrielschulhof, Yes, my team did all of the unit test twice and all test cases are passed. Also my team verified all of jQuery Mobile widgets and Tizen widgets apparently. :) @gabrielschulhof and @arschmitz, As you can guess, the codes I modified doesn't need to store cache data on jQuery.cache because the cases are just retrieve the DOM elementary's attribute. Hence, my team thought that we co…	Changsuk	gabrielschulhof
5466	2013-01-18 03:30:37	@gabrielschulhof, Yes, my team did all of the unit test twice and all test cases are passed. Also my team verified all of jQuery Mobile widgets and Tizen widgets apparently. :) @gabrielschulhof and @arschmitz, As you can guess, the codes I modified doesn't need to store cache data on jQuery.cache because the cases are just retrieve the DOM elementary's attribute. Hence, my team thought that we co…	Changsuk	arschmitz
5466	2013-01-22 02:07:07	@All, Thanks for accepting my team's idea. @gabrielschulhof I saw the test - http://jsperf.com/jqmdatavsremovedata/7. Thanks for your effort to make a new method and modify the other codes. After you modify the other files with new method - getAttrFixed, I'll do another PR to improve performance by using the method.	Changsuk	gabrielschulhof
5466	2013-02-28 08:09:46	@gabrielschulhof Thanks so much, Gabriel. I'll put another PR to complete replacing jqmData() to get/setAttribute. :)	Changsuk	gabrielschulhof
5465	2013-01-19 22:42:12	Hold on a sec - I can't reproduce this going-to-blank-page thing ... I've tried [this](http://jsbin.com/amozef/105). @jhogervorst, is this what you're trying to do? In the above example, if you 1. click "Open Dialog" 2. click the resulting dialog's "Close" button you end up back on the page that opens the dialog, not on a blank page. Granted, that is with latest master, but if that works for you …	gabrielschulhof	jhogervorst
5465	2013-01-20 19:24:19	@jhogervorst I couldn't get the second example to work. When I follow your second link, I get a blank page, so it doesn't look like page 1 is getting loaded. Nevertheless your first link illustrates the problem well enough. Closing the dialog should not cause a jump back to page 1, but to page 2.	gabrielschulhof	jhogervorst
5465	2013-01-21 17:25:06	@jhogervorst I'm guessing I introduced this bug when I re-implemented `$.mobile.hashListeningEnabled`. Part of the problem is that it's not clear what that setting accomplished before the refactor. That is, we didn't have any tests for it :( @gabrielschulhof When `$.mobile.hashListeningEnabled` is `false` how are dialogs supposed to work? Recall that previously our entire navigation infrastructur…	johnbender	jhogervorst
5465	2013-01-21 17:25:06	@jhogervorst I'm guessing I introduced this bug when I re-implemented `$.mobile.hashListeningEnabled`. Part of the problem is that it's not clear what that setting accomplished before the refactor. That is, we didn't have any tests for it :( @gabrielschulhof When `$.mobile.hashListeningEnabled` is `false` how are dialogs supposed to work? Recall that previously our entire navigation infrastructur…	johnbender	gabrielschulhof
5465	2013-01-21 17:58:50	@johnbender Thanks for the extensive reply. I don't know very much about the internal working of jQuery Mobile, but in my experience it turned out to be possible to disable changes of the URL/hash by just commenting out the line `window.location.hash = hash;` in `$.mobile.Navigator.prototype.go()` (see code example from four days ago). Wouldn't that be an easy solution (or is it too easy)?	jhogervorst	johnbender
5465	2013-01-21 18:20:33	@jhogervorst It depends. Calling `$.mobile.navigate` comes with some expectations, including history entry creation that matches the browsers history. Breaking that assumption might hurt other parts of the library. Also we want to keep those settings confined to the old nav code where we can. They're already bleeding into the navigate event. The goal is to have these stand on their own as functio…	johnbender	jhogervorst
5465	2013-01-21 20:24:27	@johnbender These two settings in concert pretty much turn off browser history handling. [Dialog](https://github.com/jquery/jquery-mobile/blob/a9a6b234c45f0e100d613fed3e55eecb58f8ed60/js/widgets/dialog.js#L123) and [popup](https://github.com/jquery/jquery-mobile/blob/a9a6b234c45f0e100d613fed3e55eecb58f8ed60/js/widgets/popup.js#L190) both have provisions for dealing with the situation where modifi…	gabrielschulhof	johnbender
5456	2013-01-21 11:17:40	@arschmitz One thing we can look at is the space we add to icon-only buttons to fix some Android issues. See d3603c0. Can you check if setting `.ui-btn-icon-notext .ui-icon { font-size: 0px; }` fixes it without reintroducing the Android issues?	jaspermdegroot	arschmitz
5456	2013-01-25 18:08:17	@salamanders There is a problem with our icon sprite. The issue has not been fixed yet by @arschmitz his commit. When we've replaced the icon sprite the issue will most probably be gone. However, I am not completely sure if there isn't some other issue in play here, because it is strange that the problem is gone when you hover the icon or test without border-radius. Maybe you can put the ticket y…	jaspermdegroot	arschmitz
5456	2013-01-25 18:08:17	@salamanders There is a problem with our icon sprite. The issue has not been fixed yet by @arschmitz his commit. When we've replaced the icon sprite the issue will most probably be gone. However, I am not completely sure if there isn't some other issue in play here, because it is strange that the problem is gone when you hover the icon or test without border-radius. Maybe you can put the ticket y…	jaspermdegroot	toddparker
5456	2013-01-28 14:46:43	We replaced the icon sprite and adjusted background position in the CSS. @arschmitz tested this on Retina MBP and the issue is resolved. @salamanders - Thanks again for reporting the issue. Turned out to be only a problem at our end so you can close the Chrome bug report. Closing as fixed by commit 1d293e0.	jaspermdegroot	arschmitz
5453	2013-01-16 04:51:03	@erikyuzwa not a problem thank you very much for reporting the issue and doing a pull request. This is actually a bit bigger change then just the one line. We use this in a few other places also. Dont worry about finding them all for your pr though i can take care of it first thing in the morning just not at my comp to do it right now.	arschmitz	erikyuzwa
5451	2013-01-16 08:54:20	@oiva Thanks for the PR! Merging.	jaspermdegroot	oiva
5429	2013-01-09 12:08:14	@jzaefferer We are aware of this. It's on the roadmap for 1.4 to make all widgets work outside a page as well.	jaspermdegroot	jzaefferer
5427	2013-04-23 09:52:44	@johnbender There once was a fetchlink functionality planned for JQM 1.past ([here's a demo](http://view.jquerymobile.com/fetchlink/docs/pages/fetchlinks/pix-4.html)). I'm doing a lot of content-pulling and was thinking whether this should not be combined into the container widget. Something like: - a page can have any number of `<div data-role="container"></div>` widgets. - like the `<body>` tag…	frequent	johnbender
5427	2013-04-23 12:39:47	@frequent fetch link is still on the roadmap but not until 1.6 https://github.com/jquery/jquery-mobile/wiki/Roadmap	arschmitz	frequent
5427	2013-04-25 17:34:53	@frequent A lot of what you outlined is what I have in mind for the content container. - This is the first pass at breaking up navigation but the ultimate purpose for having a content container is to allow multiple content containers on the same page for tablet UI applications - The default state is for jquery mobile applications to have a single container that defaults to the body. This is impor…	johnbender	frequent
5427	2013-04-25 17:42:22	@frequent @arschmitz One more note on link bindings. I've talked with @gabrielschulhof about this but we can pretty easily setup `$.mobile.navigate` to pass arguments through when it triggers the navigate event so we can remove the `$.mobile.changePage` calls from our link bindings and make them an optional module. Obviously that has implications for the "fetch links" in that they would just be l…	johnbender	frequent
5427	2013-04-25 17:42:22	@frequent @arschmitz One more note on link bindings. I've talked with @gabrielschulhof about this but we can pretty easily setup `$.mobile.navigate` to pass arguments through when it triggers the navigate event so we can remove the `$.mobile.changePage` calls from our link bindings and make them an optional module. Obviously that has implications for the "fetch links" in that they would just be l…	johnbender	arschmitz
5422	2013-01-07 16:21:27	@zachleat im going to make this change (it cant be automatically merged) maybe this will fix the issues @toddmparker and i were seeing on android this weekend as well. This is also a fix for some iOS issues we observed.	arschmitz	zachleat
5414	2013-01-03 13:18:36	The scenario described by @jerone can be generalized as follows: Given a history of pages a -> b -> c -> d -> e, if you go back d <- e, the location changes but the page does not. If you then go back again (c <- d) and again (b <- c), and again, until you're supposed to be back on a, you will find that it works. Only the first backwards step is broken. Behind the scenes, the first backwards step …	gabrielschulhof	jerone
5414	2013-01-03 16:58:35	@gabrielschulhof I'll take a look too. My guess is that one of the locks isn't disabled or similar.	johnbender	gabrielschulhof
5414	2013-01-08 18:50:07	@gabrielschulhof @uGoMobi Would either of you mind verifying this works in your environments?	johnbender	gabrielschulhof
5414	2013-01-08 23:27:18	@johnbender I tested latest on Opera and IE10 and I cannot longer reproduce the issue. Great!	jaspermdegroot	johnbender
5412	2013-01-03 08:38:35	@zachleat Let me know if you want me to merge this in the branch or if you want @scottjehl / @jlembeck to have a look at it first.	jaspermdegroot	zachleat
5412	2013-01-03 16:09:53	@zachleat @toddparker had asked me to look at some panel issues i noticed last week and it looks like the changes i made are going to cause some merge conflicts. I already implemented immediate for open and close also as it was the solution to some issues I noticed. If you want i can go ahead and take care of your changes to panel.js they are very simple. and the changes in panel js are the confl…	arschmitz	zachleat
5412	2013-01-03 16:19:02	@arschmitz I'd recommend sticking with your immediate implementation, since I didn't implement to solve any issues. The other JavaScript changes are whitespace/code-cleanup things. The one CSS change is a bit more important (it solves the FF issue mentioned above).	zachleat	arschmitz
5412	2013-01-03 16:58:58	@zachleat our implementations are the same :) ... ill take care of your css and panel changes and leave the tests for @scottjehl to look at.	arschmitz	zachleat
5412	2013-01-03 18:26:11	The only other comment I have is on the css and attribute testing. It's hard for me to tell but looks like we're testing all of the attributes in each test. We can probably just trim that down to the attributes that should be different between tests and a baseline that each attribute is set to the defaults in it's own test. Great work @zachleat	johnbender	zachleat
5412	2013-01-05 03:16:30	@zachleat @toddparker @scottjehl @jlembeck @uGoMobi @johnbender @Wilto Panels are merged in master with these changes.	arschmitz	zachleat
5412	2013-01-05 03:16:30	@zachleat @toddparker @scottjehl @jlembeck @uGoMobi @johnbender @Wilto Panels are merged in master with these changes.	arschmitz	johnbender
5410	2013-01-02 23:30:51	@ErwanMAS Thanks for the PR! Can you tell a bit more about what sort of behaviour you want to prevent?	jaspermdegroot	ErwanMAS
5410	2013-01-03 14:43:19	@ErwanMAS Thanks for the example. On iOS6 you can prevent the context menu with the CSS properties `-webkit-touch-callout` and `-webkit-user-select`: http://jsbin.com/ehowik/3/edit (http://jsbin.com/ehowik/3 for preview). However, the first property is not supported on Android (yet) and I think not on Chrome either. I will discuss with the team if we want to make this an option or maybe just chan…	jaspermdegroot	ErwanMAS
5410	2013-01-03 21:44:05	@uGoMobi @gseguin This might be a good opportunity to move this portion of the `_create` into a child method. That way it can be overridden by enterprising users like @ErwanMAS without having to technically support it. RaaF - Refactoring as a Feature (c) John Bender all rights reserved.	johnbender	ErwanMAS
5410	2013-01-03 21:47:30	I second @johnbender comments i think adding the ability to easily extend is much better then add an option and handles all sorts of different requests and situations.	arschmitz	johnbender
5410	2013-01-03 21:57:36	In general we should try to prevent adding all kind of options, so I am not in favor of making this an option either. @johnbender his solution sounds very good to me. If we all agree I suggest to close this PR and create a ticket for this for 1.4.	jaspermdegroot	johnbender
5410	2013-03-20 16:38:28	@ErwanMAS, It seems like you haven't signed a CLA. Please visit http://contribute.jquery.org/CLA/ and sign it so we can look into your PR. Thank you.	gseguin	ErwanMAS
5410	2013-03-20 16:56:25	@gseguin CLA signed done	ErwanMAS	gseguin
5404	2012-12-28 16:07:03	@jerone That wouldn't work as each module has its own IIFE.	gseguin	jerone
5404	2013-01-04 13:37:12	@Changsuk Thanks for the PR! It's a very nice performance improvement. I pulled your changes in a branch called "pr-5404". There was a small issue in vmouse.js but that is fixed in the branch. I discussed your PR with @arschmitz and we are in favor of using `$.mobile.window` and `$.mobile.document` (without the $ sign) as variable names. Going to run all tests on that branch now.	jaspermdegroot	Changsuk
5404	2013-01-04 14:11:58	@Changsuk Really nice job with this though i tested $( window ) vs $.window in a jsperf and the difference was around 80% improvement in general http://jsperf.com/jquery-window-vs-window	arschmitz	Changsuk
5403	2012-12-26 07:09:36	@arschmitz Thanks for the feedback. I thought the link I gave is pretty simple and would be enough. Also the problem occurs after form post action and I thought it would be hard to reproduce on jsbin or like since I am not sure they allow form data to be posted. But I will look into and provide the test page as you asked soon when I have more time.	Hamdiakoguz	arschmitz
5401	2012-12-31 14:35:28	@toddparker iOS chrome is just a web view i checked in a normal ios web view and this problem does not show so this is a weird one. not sure how they could actually be different? I see problems in chrome as well with popup's (iphone 4 ios5) popups open fine and stay open however when i close a popup it causes the whole page to reload UPDATE: i get this issue on ipad 2 ios6 also	arschmitz	toddparker
5401	2013-01-01 23:03:44	@gabrielschulhof that test page seems to work fine. Popup stays open and then when user closes the popup it just closes (rather than reloading the page - like on the other test link)	Rusta	gabrielschulhof
5400	2014-11-03 16:32:07	@mox8iro @jaspermdegroot I went to try to reproduce this but my version of xcode doesn't even allow me to download an older ios 6 simulator. Can you guys confirm whether or not this is still an issue since it's almost 2 years old? If it is then I'll try to figure out how to get my local environment working. Thanks	ldeluca	jaspermdegroot
5399	2012-12-24 13:08:10	@ErwanMAS Thanks for the PR! To be honest I don't see the need of adding an option "disable" for collapsible. It adds quite some code to the framework while this is currently already possible by simply adding class `ui-disabled` to your collapsible heading. That also prevents the collapsible to expand on click. Example: http://jsbin.com/osiwuw/18 Thanks for the effort, but I am closing this PR as…	jaspermdegroot	ErwanMAS
5399	2013-09-30 16:33:17	Landed here as well looking for the same solution as @bernharduw. Many of the documentation sections (1.4 alpha 2) have a "disabled" example (i.e. checkboxes, radio's etc.). I agree a note about "ui-disabled" class on ListView and Collapsible and Accordion would be a great addition. Thanks for the great work you guys do btw!	mattholtom	bernharduw
5397	2012-12-24 11:37:17	Thanks @jerone ! Based on @markusweb his workaround I agree that PR #5235 addresses this issue as well.	jaspermdegroot	jerone
5394	2012-12-21 10:25:55	@toddparker Do you think "smart scroll" should be an option, maybe including the possibility to turn it off at a certain screen width like we do for transitions? Another solution could be to put the code as it is in a separate file and people could exclude it when using the download builder.	jaspermdegroot	toddparker
5390	2013-08-13 08:16:27	@gabrielschulhof Are there still widgets where this needs to implemented? If so, I suggest we close this ticket and create new ones for each of those widgets and refer to this ticket.	jaspermdegroot	gabrielschulhof
5386	2012-12-18 10:33:41	@rohitbharel - Please provide a test page as @gabrielschulhof requested and described in our [contributing guidelines](https://github.com/jquery/jquery-mobile/blob/master/CONTRIBUTING.md#test-page).	jaspermdegroot	gabrielschulhof
5385	2014-12-30 20:48:50	@amit-purkait, @jaspermdegroot Testing with the live preview page (http://jsbin.com/osiwuw/13) in FX 34 (Windows), Chrome 39 (Windows and Android), IE 11 (Windows) I can't reproduce the issue. The input element get focus (but the page isn't scrolled down). @arschmitz I suggest closing this issue as it has been fixed or/and the issue is stall.	Ruffio	jaspermdegroot
5380	2013-01-08 23:10:35	This should be closed by bafa5d95d1ae2f028749c710aa198b96de7eeb3d. @agcolom, mind double-checking? It’s a nonsense fix, so we’ll need to make sure no other browsers are impacted.	Wilto	agcolom
5368	2012-12-13 07:16:59	@mzedeler Your adjusted JSFiddle seems to work fine. On what platform/browser did you test? Just in case, here is the same test case using JS Bin: http://jsbin.com/osiwuw/4 @jerone - Thanks for helping out here! Closing as not an issue.	jaspermdegroot	jerone
5368	2012-12-13 10:18:12	My two JSFiddles demonstrates the issue, but the JS Bin works(!?!), so this must be an issue with the way I use JSFiddle. @uGoMobi and @jerone: thanks for the speedy feedback.	mzedeler	jerone
5367	2012-12-16 03:41:15	@arschmitz Thanks for the test case. The jsbin one works. But I am working offline, in my file system, the url is file:// prefix. And I changed the jquery, JQM link to the same one as your test case, it still cannot work.	hqinnus	arschmitz
5366	2012-12-12 18:49:12	@jerone Yes I already found this just need to make sure removing fielder will not cause any adverse side effects	arschmitz	jerone
5359	2012-12-18 13:35:35	@arschmitz - Thanks for looking into this. @Wilto fixed the IE9 issue already. Closing as fixed by commit f071078	jaspermdegroot	arschmitz
5355	2012-12-07 21:09:57	@jerone clicking on a handle and then clicking on the track will adjust that handle this is inline with how typical two handle sliders work and how the UI range slider works. As far as pushing the handles my personal opinion is that this will make it too hard to do narrow ranges on touch devices because it will be to easy to push the other handle.	arschmitz	jerone
5355	2012-12-07 23:47:44	@jerone Thanks for looking into them not matching exactly I'll adjust the demo to use real values here and it should fix this As far as the clicking to move I can't reproduce this right now but I'll give it a better look as well as the highlight updating properly on orientation change this weekend As far as a push mode we discussed this today and we are not going to add this option it has usabili…	arschmitz	jerone
5355	2012-12-11 14:32:30	@jerone Did some updates over the weekend fixed the issue you noticed with the highlight. Also implemented what you mentioned with making it so if you click the track on either extreme it will adjust the closest slider. The issue with the handles not lining up is actually an issue with our base slider not properly respecting steps. I fixed this. I also wrote an extension to allow for the push mod…	arschmitz	jerone
5355	2012-12-11 16:57:05	@arschmitz very cool. Just tested it on my desktop and iPad and working great! The one with clicking on the track, as soon as you drag instead of click (press) it will drag the other handle. Need to be careful with that one. Found one issue (I think a base slider bug); the highlight from the slider is below other elements and is cut off (confirmed on desktop FF & Chrome and iPad): ![Untitled](htt…	jerone	arschmitz
5355	2012-12-11 17:04:05	@jerone thanks for taking a look. on the track clicking. I am aware of this right now there isnt a way around it but the purpose of this is really to support things like WP7 where there are no touch events so this wont be an issue there im looking at solutions for this but nothing yet. The highlight being cut off its actually an issue in range still fine tuning the css for range and will need to …	arschmitz	jerone
5353	2012-12-07 13:06:43	Hmm, those are all files we recently added. @Krinkle - Is this about branch master?	jaspermdegroot	Krinkle
5353	2012-12-20 20:09:33	@Krinkle, Accessing which URL produces these warnings?	gabrielschulhof	Krinkle
5353	2013-01-02 22:33:10	Going to close this for now. This has to be in a branch, so we can look into it as soon as we know which branch. @Krinkle - Can you let us know on IRC?	jaspermdegroot	Krinkle
5346	2013-01-23 16:58:47	@arschmitz Thx alot! I did not know how to do this when u posted your message, but finally found this one to be an easy solution! $(".ui-slider-handle").click(function(e){ e.preventDefault() })	stephanMettler	arschmitz
5333	2012-11-29 00:08:52	@toddparker - the test page (http://jsbin.com/uzaret/551) uses latest code that contains the fix. I just tested on browserstack iPhone 5 / iOS6 and could reproduce it when clicking on the label, and when using the next/prev buttons and when the focus is on the text input and you click on the select button.	jaspermdegroot	toddparker
5327	2012-11-29 21:01:00	@ErwanMAS Thanks for the PR. I will test this and see if we need to make adjusments in CSS as well for this no-icon option. After that we can pull this in for 1.3.	jaspermdegroot	ErwanMAS
5327	2012-11-30 15:48:01	@ErwanMAS The collapsible unit tests 12.3 and 12.4 fail. Can you give that a look? Thanks!	jaspermdegroot	ErwanMAS
5327	2012-12-03 20:21:27	@ErwanMAS I made the required changes to make things work in collapsible sets. The tests pass now. I also made a minor change in the CSS so it covers a collapsible without icon as well. Your commit and these changes are merged in branch master now. Note that if you want a collapsible to have no icons and the correct CSS to be applied, you have to set all three options `collapsedIcon`, `expandedIc…	jaspermdegroot	ErwanMAS
5325	2014-10-30 15:27:40	@marvvv @jaspermdegroot Just doing some cleanup of old issues and noticed this one hasn't had any activity in almost 2 years. Have any of you tested with the latests jQM? Is this still an issue?	ldeluca	jaspermdegroot
5318	2013-08-07 09:03:10	@arschmitz @gabrielschulhof We set background none for dialogs because we want to show the overlay (page container). That's why you see other content that is not wrapped in a page. When we switch from dialog as a widget to an option in the page widget we could consider setting the overlay theme on the page if it is a dialog. However, I think it's the dev's responsibility to handle content (other …	jaspermdegroot	gabrielschulhof
5318	2013-08-07 09:03:10	@arschmitz @gabrielschulhof We set background none for dialogs because we want to show the overlay (page container). That's why you see other content that is not wrapped in a page. When we switch from dialog as a widget to an option in the page widget we could consider setting the overlay theme on the page if it is a dialog. However, I think it's the dev's responsibility to handle content (other …	jaspermdegroot	arschmitz
5317	2012-12-05 20:21:02	@forresst Your commits have been merged. Thanks!	jaspermdegroot	forresst
5309	2012-11-21 14:11:35	Based on @arschmitz his comment I changed the test page to use an alert. @Hamdiakoguz - Can you test those pages and let me know what the alert shows and if you get a white page or not? Thanks! Test page latest code: http://goo.gl/iWt1c Test page latest code with possible fix: http://goo.gl/v2dkK	jaspermdegroot	arschmitz
5301	2012-12-16 01:34:34	@gabrielschulhof - Shall we try to add this for 1.3 together with changing controlgroup into a widget?	jaspermdegroot	gabrielschulhof
5293	2013-08-13 08:32:58	@arschmitz @gabrielschulhof I changed the title to also mention the use of `._on()` for event bindings. Closing #5294 as duplicate. Can you create tickets for each widget that doesn't have a destroy method and/or use `.on()` yet. Thanks!	jaspermdegroot	arschmitz
5293	2016-05-07 17:59:02	Listview, Loader, Page and Slider still don't have them. @arschmitz Should I create separate issues for them all?	apsdehal	arschmitz
5291	2012-11-19 14:38:14	@arschmitz I pulled your commits in branch fix-4724 (https://github.com/jquery/jquery-mobile/commits/fix-4724) to be sure merging your branch master wouldn't cause conflicts and to make some minor coding standards changes. I'd like to look at #5303 before merging in master. To see if more changes are needed here.	jaspermdegroot	arschmitz
5285	2012-11-15 13:49:53	@gabrielschulhof There are no messages on the console. And it seems the codelines I pointed are not the culprits as I tried out a non-CDN non minified version of the js file with my web application where I noticed the phenomenon. I commented out the block and just returned true, still the style element was there floating around ... sometimes before, sometimes after the body element. I did not fin…	DoubleMalt	gabrielschulhof
5281	2012-11-14 01:03:41	@collinforrester Thanks for the PR! I reviewed your code and created a [test page](http://jquerymobile.com/branches/text-input-clear-btn/docs/demos/textinput/index.html). Here is my feedback: - `clearBtn: false` should be added to `options` so you can configure the default or set the option programmatically, not only with the data- attribute. - With your code the clear button is added if you don'…	jaspermdegroot	collinforrester
5281	2012-11-15 18:51:45	hi @collinforrester Thanks a lot! I pulled your changes in the branch that I created, so the test page is updated... looks good! Had to make a small change because of an undeclared variable. Also, at second thought `clearBtnText` is a more consistent name for the option, so I changed that. See my commits here https://github.com/jquery/jquery-mobile/commits/text-input-clear-btn I will take a close…	jaspermdegroot	collinforrester
5281	2012-11-20 21:39:47	@collinforrester I just merged your commits in master. I made a few changes. We think the clear button shouldn't be optional for "search". I enabled the option for all input types. We still have to look into date, number, color and other HTML5 input types, but those can be added to the blacklist. We also decided not to add the feature for textareas because this is not really common, and you are n…	jaspermdegroot	collinforrester
5276	2012-11-18 08:53:33	@toddparker When I wrote that I was thinking about using the same one or two breakpoints for all widgets and you mentioned 30em (480px) for tables as one of them. As discussed we are not going to use generic breakpoints, so make sense to use 28em here. I agree that making changes to this feature, just for the sake of consistency is not a good idea. That was not the main reason for suggesting an o…	jaspermdegroot	toddparker
5268	2014-12-30 20:33:35	@frequent I'm not able to reproduce this issue. I loaded the demopage (http://demos.jquerymobile.com/1.4.5/listview/), copied the (enhacned) html and pasted it into http://validator.w3.org/#validate_by_input. It shows no errors regarding role="heading". Do you have a testpage that demonstrates the issue?	Ruffio	frequent
5250	2012-11-06 08:33:19	@jakeboone02 Thanks for the PR!	jaspermdegroot	jakeboone02
5249	2012-11-29 08:29:55	I agree with @gabrielschulhof. These errors should be shown in the console. I had a similar issue with the same line in jquery.mobile.js. A listitem with link and then overruling the click to open a page. I forgot to cancel the original event. I changed it to:	jerone	gabrielschulhof
5244	2012-11-02 11:45:32	@gabrielschulhof Great! Thanks a lot!	DzenisevichK	gabrielschulhof
5243	2012-11-05 11:17:02	@gabrielschulhof `pagehide` was only as example - the same problem will be during `pagebeforeshow` usage: http://jsbin.com/icanux/14 (`pagehide` changed on `pagebeforeshow`).	DzenisevichK	gabrielschulhof
5243	2012-11-05 11:21:29	@gabrielschulhof > It does not mean that the user has navigated away from your page. This is exact a problem that now it's not possible detect when user has navigated away from page or when selectmenu page has shown!	DzenisevichK	gabrielschulhof
5243	2012-11-05 11:30:58	@gabrielschulhof > the framework cannot know when your application considers that the user has navigated away from the page. The framework creates one case that our of common scope - INTERNAL DYNAMIC page for large selectmenu - showings/hidings for all other pages are expected... Previously was the same problem for popup but after introducing history option it was gone. > "pageclear" This new eve…	DzenisevichK	gabrielschulhof
5243	2012-11-05 12:01:56	@gabrielschulhof This issue may be formulated in other words: It's not possible to say selectmenu to don't track it's history in case when shown in separate page! What about this? :-)	DzenisevichK	gabrielschulhof
5242	2014-03-11 18:37:16	@cgack thank you for updating and testing this i can confirm this is fixed in latest code pretty much all the code surrounding this has been re-written since this time so makes sense it would be fixed Thanks! closing as fixed	arschmitz	cgack
5238	2014-10-06 15:27:56	@viviangledhill @sajithvk @jaspermdegroot Looks like there hasn't been any activity on this issue for a while. Is this still an open issue? Or did @jaspermdegroot 's suggestion fix it? If it's fixed can we close it out for cleanup?	ldeluca	jaspermdegroot
5238	2014-12-16 16:26:26	@KrIsHnA-Revoked @arschmitz No activity for over a month on this. Unable to reproduce, no test page.	ldeluca	arschmitz
5236	2012-10-30 13:57:01	Thanks for all the troubleshooting @arschmitz. I'm going to close this as won't fix since this is far outside our control and more of a mobile safari issue.	toddparker	arschmitz
5221	2012-10-26 15:26:05	This test fails without the code change and passes with it on Chrome 22/ OS X. Thanks @gseguin	jefflembeck	gseguin
5219	2012-10-26 15:29:48	@frequent This will cause styling issues if you wrap a form in a field container: http://jsbin.com/enetay/22/edit I think there are too many "if's" to put this in the docs, but maybe you want to copy this post to the forum? Thanks!	jaspermdegroot	frequent
5218	2013-01-02 18:25:16	@arschmitz... I'm just getting back into the swing of things today... I'll whip up a test page as soon as I can.	davidvaccaro	arschmitz
5216	2012-10-24 14:10:26	@gabrielschulhof - the link to the UI issue is a 404, can you re-link?	toddparker	gabrielschulhof
5214	2012-10-23 17:28:47	@frequent it's not necessarily going to be a single action, it could be a collection of behaviors. "Behaviors" is poor anyway, but that's a general software convention (Mixins => behavioral). I have to fix this up to use `$.widget` anyhow. See @scottgonzalez's comment	johnbender	frequent
5214	2012-10-23 17:28:47	@frequent it's not necessarily going to be a single action, it could be a collection of behaviors. "Behaviors" is poor anyway, but that's a general software convention (Mixins => behavioral). I have to fix this up to use `$.widget` anyhow. See @scottgonzalez's comment	johnbender	scottgonzalez
5214	2012-10-23 17:32:06	Adjusted per @scottgonzalez's suggestion	johnbender	scottgonzalez
5214	2012-10-23 17:44:52	@frequent That was a poor explanation. Actions suggests, to me at least, a single function/method. In this case we might have collections of functions or methods that work together to form some common "behavior" - that's the idea at least.	johnbender	frequent
5214	2012-10-23 17:58:49	@johnbender I see. I was thinking along, like in a collection of "actions", but general software convention does sound convincing :-)	frequent	johnbender
5214	2012-10-25 07:03:28	@gabrielschulhof: so with this implemented, I could ditch my "manual form widget reset", since JQM will reset selects/sliders et al to their intial values? One thing I'm starting to like lately is adding a `data-persist="true"` attribute on form elements, which then are not reset when I'm running my form cleanup. Anyway, can't wait to use this :+1:	frequent	gabrielschulhof
5209	2012-10-26 17:44:05	This would be a great demo to add to the new demos @gseguin	toddparker	gseguin
5209	2012-10-26 17:47:16	@toddparker - Already added it here #4389 and commented on the original issue https://github.com/jquery/jquery-mobile/issues/5208#issuecomment-9821108	jaspermdegroot	toddparker
5208	2012-10-26 17:44:20	@yanbin7 See @gseguin his comment on your PR #5208 including @arschmitz's example. #4389 is about demos we are going to add to the docs. I added a link to this ticket there and am going to close this issue. When we are going to work on the demo we will also look into making a collapsed list expand if the filter matches one if its list items. Downside of that is that if you have many collapsible l…	jaspermdegroot	gseguin
5207	2012-10-23 14:18:56	Hmmm ... while implementing this other route, I ran into @johnbender's 3. from above: We cannot simply move the body of refresh() into _reset() and then call _reset() from refresh() because, for example, the slider's refresh() method takes parameters, whereas the _reset() method does not. Thus, in the current implementation, the slider overrides the form widget's implementation of _reset(), calli…	gabrielschulhof	johnbender
5205	2012-10-25 17:11:05	@gfranko I'm looking into this today	gseguin	gfranko
5201	2012-10-20 10:15:00	@chrisboakes @jerone This is a duplicate of #5094 that has been fixed. It should work if you test with latest code on branch master.	jaspermdegroot	jerone
5199	2012-10-23 13:15:53	@arschmitz - Thanks for showing a way to make this work. Closing as resolved.	jaspermdegroot	arschmitz
5198	2012-12-16 14:06:16	This is an issue we have to look into. Test case: http://jquerymobile.com/test/docs/demos/listviews/listview-filter-autocomplete.html Steps to reproduce: Enter first 3 characters of a city name. Click on the clear button or view source button. Because the "change" event is fired after you blur the input, the first click on one of those buttons triggers that event. Only after you click a second ti…	jaspermdegroot	arschmitz
5198	2013-01-04 22:27:12	After talking with @arschmitz and @uGoMobi we decided that the keyUp handler should trigger once and only once per event whether it is `keyup`, `change` or `input` for the same value. I've implemented a fix I'll issue a PR once I have a test for it.	gseguin	arschmitz
5196	2012-10-23 12:23:47	@forresst This is caused by `overflow-x: hidden;` that we set for `.ui-content`. See a68f6ee for the reason why we do this. Simple workaround: http://jsbin.com/uzaret/351/edit As long as UI's drag and drop doesn't work on touchscreens I don't see a need to fix this in the Mobile framework, so I am closing the issue.	jaspermdegroot	forresst
5196	2012-10-23 13:00:38	@toddparker I can take care of that if you want iv used touch punch to make ipad apps with draggable and sortable.	arschmitz	toddparker
5196	2012-10-23 15:37:27	@uGoMobi Thank you for the tip @toddparker @arschmitz I wrote an article about it. ( http://forresst.github.com/2012/06/22/Make-a-list-jQuery-Mobile-sortable-by-drag-and-drop/ ) And several readers have pointed out that this does not work with a long list. That is why I have taken zero my study and I came across this problem. I redo the test with jQuery UI Touch Punch and I'll let you know.	forresst	arschmitz
5196	2012-10-23 15:37:27	@uGoMobi Thank you for the tip @toddparker @arschmitz I wrote an article about it. ( http://forresst.github.com/2012/06/22/Make-a-list-jQuery-Mobile-sortable-by-drag-and-drop/ ) And several readers have pointed out that this does not work with a long list. That is why I have taken zero my study and I came across this problem. I redo the test with jQuery UI Touch Punch and I'll let you know.	forresst	toddparker
5189	2012-10-23 12:50:02	Thanks @arschmitz! @andergrim, I just check that docs page and it uses "none" in the example: `$.mobile.transitionFallbacks.slideout = "none"` Closing as resolved.	toddparker	arschmitz
5189	2012-10-23 12:55:31	@toddparker - According to @arschmitz's examples it doesn't work with "none" like we say in the docs, but only when you set it to an empty string. So I think this is still something we should look into.	jaspermdegroot	arschmitz
5189	2012-10-23 12:55:31	@toddparker - According to @arschmitz's examples it doesn't work with "none" like we say in the docs, but only when you set it to an empty string. So I think this is still something we should look into.	jaspermdegroot	toddparker
5189	2012-10-23 12:57:45	@toddparker @uGoMobi yes i couldent find it in the docs did now though and yes it should be updated in the docs to show "" instead of "none" since this breaks.	arschmitz	toddparker
5185	2012-10-18 15:27:17	If there's a chance that ids may become duplicated by some process, you should always restrict your selectors to parts of the DOM which are relevant (in this case, $.mobile.activePage). Please reopen this issue if @robschmuecker's idea doesn't work for you.	gabrielschulhof	robschmuecker
5185	2012-10-25 17:59:48	@gabrielschulhof @robschmuecker idea did work for the display of the size but not the tapping of the save button. If you notice on the test1.html page, tapping save will log the 'save pressed' message, clicking next then tapping it again will not trigger it. I'm not sure how to reopen this, i don't have the option too.	jostster	robschmuecker
5185	2012-10-25 17:59:48	@gabrielschulhof @robschmuecker idea did work for the display of the size but not the tapping of the save button. If you notice on the test1.html page, tapping save will log the 'save pressed' message, clicking next then tapping it again will not trigger it. I'm not sure how to reopen this, i don't have the option too.	jostster	gabrielschulhof
5177	2012-10-23 12:47:25	@arschmitz - Thanks for testing with latest. @headkit - I am closing this issue as fixed.	jaspermdegroot	arschmitz
5167	2015-09-24 22:37:16	@arschmitz the usage of `*-beginning / end` is awesome, and actually working on a proper RTL implementation is awesome, too. The other part of class naming for icons is for when the icon itself has an indication of directionality, but is has `*-l / r` in the name. For example, the icon arrow-r is often used to indicate a forward facing arrow (as far as LTR is concerned) for more options in a list…	rhelms	arschmitz
5167	2016-06-23 06:25:47	@arschmitz Any tentative timeline for Mobile 1.6 release ?	gnanaswaroop	arschmitz
5165	2012-12-05 21:30:20	@adammessinger Thanks for the suggestion. I think changing the `min-device-pixel-ratio` in our icon MQ's from 1.5 to 1.3 might be a good idea. I don't think we should change the `min-resolution` from 240 to 124dpi. That would target devices that shouldn't use the HD sprite: http://en.wikipedia.org/wiki/List_of_displays_by_pixel_density @toddparker @Wilto - What do you guys think about this change?	jaspermdegroot	adammessinger
5163	2012-10-12 20:42:48	Good call @jasondscott - can you link to the files for this in the BB10 repo?	toddparker	jasondscott
5163	2012-11-20 21:04:41	@jasondscott created a prototype here in a branch: http://jquerymobile.com/branches/SlidingPanel/docs/content/content-overflow.html I think for 1.3, we should just focus on the left/right and push/over modes and skip top/bottom.	toddparker	jasondscott
5163	2012-11-20 21:19:55	@toddparker Great to see you're actively working on this! :D Looks and already works quite good in webkit on the desktop.. A whole lot of bugs left on mobile unfortunately :/ I could provide you a list of the bugs I can find, if that would be helpful but I assume you're already aware of them since it's just a prototype. Good luck!	m-vdv	toddparker
5163	2012-12-03 23:37:43	@toddparker Thanks! Here are a few observations: 1. I think you'll want a way to prevent horizontal scrolling when the panel is open. Our method was to give the body a class consisting of: position:fixed;top:0;right:0;bottom:0;left:0;overflow-x:hidden;. 2. It can be problematic if the height of the panel equals the height of the page, i.e. if a user open the panel using a link in the middle of th…	josh-io	toddparker
5163	2012-12-06 20:41:10	@forresst - for #1, are you talking about the layer to dismiss the panel? RIght now, we hide that overlay at wide breakpoints to allow you to basically open the panel and leave it open as you work with the page, sort of like a collapsible column. Is that what you're referring to? Docs need an update for sure.	toddparker	forresst
5163	2012-12-07 07:39:30	@toddparker I'll try to be more explicit (still under chrome 23 desktop): **For mode reveal or mode overlay** 1) scroll the page to the section "Setting panel display mode" 2) click on the link "reveal" (or "overlay") => the panel opens and scroll position of the page (right side of the screen) does not move ( **test OK** ) 3) click again on the "reveal" (or "overlay") => the panel closes and the…	forresst	toddparker
5163	2012-12-28 00:33:38	@toddparker You're welcome! I didn't set Hardware acceleration to "true" for the WebView, so that's probably not it. The android WebView behaves quite differently from the standard browser or Chrome and to my findings it's the worst of all :/ However I believe PhoneGap uses the Android WebView as well, so good support for it would be welcomed by many. Now I haven't had time to test your suggestio…	m-vdv	toddparker
5163	2012-12-28 15:56:25	@toddparker Tested the refactored slide panel with the suggested css rule but it appears to have no effect within WebView. (In standard browser and Chrome the slide panel still works) Also tested with animations turned off, exact same behaviour (slidepanel only shows after a phone orientation change), just without the animations. The best slide panel I've seen so far is the one Google has on it's…	m-vdv	toddparker
5163	2012-12-28 16:38:42	@arschmitz That's great to hear! ;)	m-vdv	arschmitz
5163	2012-12-31 15:09:49	I think we might want to kick Android 4.0 out manually by failing the 3D test. Animations are pretty bad in ICS and the fixed positioning is killing PhoneGap. Seems like 4.1 is fine on both counts so I think this is just a case where 4.0 isn't quite up to snuff on some pretty basic CSS stuff. @scottjehl @zachleat @arschmitz @uGoMobi - What do you think?	toddparker	arschmitz
5163	2012-12-31 15:11:41	@toddparker both @uGoMobi and myself were able to reproduce this in 4.1 also :(	arschmitz	toddparker
5163	2013-01-02 14:51:03	@arschmitz No problem, go ahead!	m-vdv	arschmitz
5163	2013-01-06 04:45:33	@toddparker @webslash the option to remove position fixed was actually landed prior to the merge though its not documented yet. Setting data-position-fixed="false" will disable fixed positioning and fix the issue in web views	arschmitz	toddparker
5163	2013-01-06 05:29:39	@toddparker I looked into the android issue. It seems that for some reason the stock browser is now showing the same bug as the webviews setting data-position-fixed="false" fixes the issue on 4.0 and 4.1 stock. Im curious to find exactly what caused the issue to show on stock browser perhaps this could lead us to a fix for for web views possibly? I'm going to git bisect this on monday probably wo…	arschmitz	toddparker
5163	2013-01-06 05:33:55	@toddparker I looked into the android issue. It seems that for some reason the stock browser is now showing the same bug as the webviews setting data-position-fixed="false" fixes the issue on 4.0 and 4.1 stock. Im curious to find exactly what caused the issue to show on stock browser perhaps this could lead us to a fix for for web views possibly? I'm going to git bisect this on monday probably wo…	arschmitz	toddparker
5163	2013-01-06 10:01:11	@toddparker @arschmitz I landed option positionFixed last friday night, but didn't add it to the documentation yet. Sorry. When I test http://jquerymobile.com/test/docs/panels/index.html on Android 4.1 (Galaxy Nexus) stock browser and Chrome I still see the same issues as I mentioned in my previous comment. Alex, when you say "the same bug as WebView" do you mean you don't get to see the panel at…	jaspermdegroot	arschmitz
5163	2013-01-06 10:01:11	@toddparker @arschmitz I landed option positionFixed last friday night, but didn't add it to the documentation yet. Sorry. When I test http://jquerymobile.com/test/docs/panels/index.html on Android 4.1 (Galaxy Nexus) stock browser and Chrome I still see the same issues as I mentioned in my previous comment. Alex, when you say "the same bug as WebView" do you mean you don't get to see the panel at…	jaspermdegroot	toddparker
5163	2013-01-17 18:55:17	@yevheniyc - See @toddparker his comment at #5449	jaspermdegroot	toddparker
5160	2012-10-12 20:03:28	@satanasdiabolo Please create a page illustrating the issue using our [jsbin template](http://jsbin.com/uzaret/edit). Your example is ill-placed inside your report, because github completely obliterates the HTML. Besides, it uses php, which doesn't work outside the server it's supposed to run on. I'm especially interested in the part of the issue where "a random value is selected", because, as @M…	gabrielschulhof	MauriceG
5160	2012-10-19 06:45:26	@gabrielschulhof sorry for the late answer. Here is a link to a sample page with only the popup: http://satanasdiabolo.net/jqm-popup.html	satanasdiabolo	gabrielschulhof
5153	2012-10-11 14:41:20	@gabrielschulhof First, I have to say your disembodied head icon is fantastic! A great debug setup for mobile development ( webkit especially ) is Mac mini running iOS simulator with Safari web developer tools enabled for the simulator. With iOS 6 you can debug web apps running on the physical iOS device as well.	ToddThomson	gabrielschulhof
5153	2012-10-11 14:45:58	@gabrielschulhof What was the reason for moving the popup off the viewport on an orientationchage?	ToddThomson	gabrielschulhof
5153	2012-12-19 20:47:29	@gabrielschulhof - Did you cherry-pick this for 1.2.1 or does it need to wait for 1.3 (I see it's not a small change)?	jaspermdegroot	gabrielschulhof
5149	2012-11-28 13:13:21	@gabrielschulhof i looked at this and this is because of the native ios double tap to zoom both taps are registered but it suppresses the click. in pages with zoom disabled you don't see the zoom but ios still has same behavior. Im not sure if we even should try to fix this sense its the native os intended behavior.	arschmitz	gabrielschulhof
5146	2012-10-10 21:04:55	@blowsie: I think so, too	frequent	blowsie
5146	2014-04-05 21:12:13	@blowsie in the meantime i created a plugin for jqm 1.4 which allows url parameters https://github.com/CameronAskew/jquery.mobile.paramsHandler	CameronAskew	blowsie
5146	2014-04-05 21:14:07	@frequent @gabrielschulhof Please see previous comment. Hopefully this library helps a person or 2...also feel free to contribute or let me know if there are issues	CameronAskew	frequent
5146	2014-04-05 21:14:07	@frequent @gabrielschulhof Please see previous comment. Hopefully this library helps a person or 2...also feel free to contribute or let me know if there are issues	CameronAskew	gabrielschulhof
5145	2012-10-12 21:11:11	@jerone good job, thanks! - @gabrielschulhof Thanks for take this in!	MauriceG	jerone
5138	2012-10-07 09:05:41	@RedWolves We made some changes to the controlgroup CSS to fix a few issues. You would have to add this to your custom CSS to make the controlgroup full width: Example: http://jsfiddle.net/6pfkF/2/ Closing as resolved.	jaspermdegroot	RedWolves
5137	2012-10-22 16:46:24	This looks great @gabrielschulhof.	toddparker	gabrielschulhof
5132	2012-12-16 00:39:09	@frequent I don't think it's a good idea to skip "these parts" (scripts) on subsequent pages because the page would break when the user refreshes the page.	jaspermdegroot	frequent
5132	2012-12-16 09:37:20	@frequent Sorry, I misinterpreted "skipping". Thought you meant leaving it out completely.	jaspermdegroot	frequent
5129	2012-10-04 16:58:03	@poonkave I am sorry, but it's not completely clear to me what's the issue. Also, does the test page illustrate the issue or does it include a workaround?	jaspermdegroot	poonkave
5129	2012-10-05 09:13:13	hi @poonkave It looks like the collapse event is triggered intentional on create to mark up the collapsible. If you dynamical create an expanded collapsible, the expand event is triggered instead. I don't think this is an issue. Maurice	MauriceG	poonkave
5129	2012-10-05 10:36:08	@poonkave Yes, for a collapsed collapsible the `collapse` event is supposed to trigger on create. => https://github.com/jquery/jquery-mobile/blob/master/js/widgets/collapsible.js#L148 Maurice	MauriceG	poonkave
5129	2012-10-05 11:25:38	@MauriceG Closing. Since it is working as intended.	poonkave	MauriceG
5129	2012-10-05 11:29:38	@poonkave Thank you ! Maurice	MauriceG	poonkave
5122	2012-10-22 21:44:11	@MauriceG - Are you tinkering with the code in these demos or it is just stock links? In your demo, opening a popup and refreshing also kills all future popups, no need to do that long chain. However, when I tested that scenario in 1.1, 1.2 and latest, I can open a popup, refresh and open another popup just fine. What's the difference? http://jquerymobile.com/demos/1.1.1/docs/pages/page-dialogs.h…	toddparker	MauriceG
5121	2012-10-03 13:06:14	@jerone Thanks for reporting the issue. I am closing this ticket as a duplicate of #5085.	jaspermdegroot	jerone
5113	2012-11-18 10:55:37	@gabrielschulhof After commit c32d94b we have another `getInheritedTheme` issue. The dialog close button doesn't inherit the theme from the header anymore. Test page: http://jsbin.com/omegup/29 Long custom select (second example, "Your state:"): http://jquerymobile.com/test/docs/forms/selects/custom.html	jaspermdegroot	gabrielschulhof
5111	2012-10-01 08:49:17	@toddparker I mentioned the simple solution (excluding those classes) as well because I was thinking we could land that in 1.1.2 and 1.2.1. For 1.3 we are going to work on nav refactor and active state of buttons so that seems a good moment to see if we can remove this code. @SumoMobi Thanks for posting a workaround but let's establish the issue first. I created another test page: http://jsbin.co…	jaspermdegroot	toddparker
5105	2012-09-28 15:24:59	hi @robschmuecker ! Thanks a lot for working on this! I suggest to move the popup example to its own page like the other "advanced popup examples". Right now your example won't work if you navigate from another page to the popup page because of our Ajax nav. We set ```data-ajax="false" on the links to the example pages to make sure the script is loaded. We probably have to do something similar fo…	jaspermdegroot	robschmuecker
5105	2012-12-16 22:32:16	@robschmuecker Hi Rob, Haven't seen you for a while. Hope you are doing ok! We are currently working on demos for the new docs I told you about, so I am going to close this PR. I want to add a more advanced dynamic popup popup demo there that shows how you can resolve an issue like this #5101. Nevertheless, thanks for your work on this. Jasper	jaspermdegroot	robschmuecker
5103	2014-12-30 18:23:01	@arschmitz, @johnbender Is this still relevant?	Ruffio	johnbender
5101	2012-09-28 13:54:39	Thanks @robschmuecker - I can see these are being very useful additions to the demos.	toddparker	robschmuecker
5101	2012-09-28 14:19:47	@irsick @robschmuecker You don't need to set a fixed width to solve this. The only problem is this part: Change `bind` into `on` and it will work. However, you don't need to set a max-width at all, because the widget contains CSS for this and a tolerance functionality. Only thing you have to look into is max-height. See http://jquerymobile.com/test/docs/pages/popup/popup-images.html We will demon…	jaspermdegroot	robschmuecker
5100	2014-10-29 14:29:27	@gabrielschulhof looks like you referenced this issue in a commit. Was it fixed and just never got closed by the system? Asking in case this is one of those issues that got lost since it's over 2 years old. :)	ldeluca	gabrielschulhof
5094	2012-10-02 17:35:01	@gabrielschulhof - The test page I posted in my previous comment was still using transition "none" (my bad). I updated it. Can you test again?	jaspermdegroot	gabrielschulhof
5093	2012-09-27 20:09:08	@toddparker, @wilto - feel free to use the version I did ([tableview](http://www.franckreich.de/jqm/tableview/demo.html)), since it's based on Filaments responsive column plugin plus JQM listview. I also did a version that integrates with [datatables](http://www.datatables.net/). I can email you a link if you want to have a look (app still off limits). Or wait until I get a sample page done on th…	frequent	toddparker
5093	2012-09-27 20:13:00	@frequent - very cool. I'd like to compare notes on this plugin with you for sure. Did you adapt the FG script or write your own? I was thinking about doing something less complex for the first release - just hiding and showing columns, but the filter is a neat feature too. Is this on GitHub?	toddparker	frequent
5093	2012-09-27 20:24:10	@toddparker - no code on Github yet. [Repo](https://github.com/frequent/tableview) has stars and issues though :-D I pretty much followed the code on Filament example and just replaced elements with JQM widgets. So I'm following the same logic as in your provided link. For the datatables version, I partially replaced datatables optional JqueryUI with JqueryMobileUI and then ported the functions f…	frequent	toddparker
5093	2012-09-29 12:40:56	@toddparker, @Wilto: I have updated my demo to the latest JQM (new page: [here](http://www.franckreich.de/jqm/tableview/demo.html) and pushed the commented code to my [tableview repo](https://github.com/frequent/tableview)). This version is close to the version I'm currently using (with datatables). I have changed the custom select to native selects on my site, but for the new demo I changed nati…	frequent	toddparker
5093	2012-09-30 09:39:10	@toddparker - on a sidenote: The tableview filter extension is 99% the same as the listview filter extension. I'm basically only changing names and switch between LI / TR elements. Maybe the listview filter extension can be made into a general filter extension, so it can be used across widgets vs. having almost duplicate code for filtering lists and tables?	frequent	toddparker
5093	2012-10-03 15:41:04	@frequent - this is really great. Thanks so much for posting this up, well give this a review and pull out what we need.	toddparker	frequent
5093	2012-10-15 21:06:22	@toddparker: nice, already had a look. Give me a day or two to get my other stuff out of the way, then I will have a look in detai.	frequent	toddparker
5093	2012-10-18 18:38:54	@toddparker, @Wilto, @uGoMobi ok. My 2cents: - I wouldn't close the popup after every check. I had used custom selects before switching to native selects and I sorely miss configuring the table in one step and not having to select over and over to get the layout I want. - prio 1-6 does seem like a lot. Unless you are aming for webTV. - nice idea with the `abbr` - curious to see what users say reg…	frequent	toddparker
5093	2012-10-22 22:33:28	I agree with @frequent about auto-closing the popup. I think it'd be nice to keep it open while in use. I'm also curious if we think we need a popup plugin dependency here, as it'll add a bit of weight. Agreed on the number of priorities too, though I admittedly don't know what would be appropriate. It seems like a more simple system of having just high and low priority items would be enough for …	scottjehl	frequent
5093	2012-10-31 22:10:44	Hi all @toddparker and I have pretty much finished the first draft of the table plugins and documentation. You can check out the latest in the https://github.com/jquery/jquery-mobile/tree/tables branch. The scripts for these plugins can be found in that branch's `js/widgets` folder - there are 3 tables scripts in all. It's not currently updated with today's changes, but the branch preview is here…	scottjehl	toddparker
5093	2012-11-01 15:28:41	Thanks @jerone Can you explain your reasoning for using strong here? These elements are purely for visual aid and are not exposed to any assistive technologies. In this case, I believe we've used `b` in accordance with HTML5's recommendation: stylistic offset.	scottjehl	jerone
5093	2012-11-01 15:29:04	Hey @jerone! Using the `b` tag actually makes sense here, semantically. `b` conveys that the text is stylistically offset from the surrounding text, without implying any additional importance—I admit it’s a pretty dubious sort of “semantic meaning,” but so says the spec. By using `b`, we’re allowing the semantics of the parent `th` and `td` to define the contents of the `b` tag, unmodified. By us…	Wilto	jerone
5093	2012-11-01 15:29:24	@agcolom - I see that dotted underline under rating and that's because we have a `abbr` wrapped around that element and FF must style it differently. We could add an override for that, but I'm not sure if that's a good idea. It does give you hint there is more info if you hover over. I just check in changed to use TH, TD, and ID in running text @jerome - I just fixed all the popups on the phone c…	toddparker	Wilto
5093	2012-11-01 15:29:24	@agcolom - I see that dotted underline under rating and that's because we have a `abbr` wrapped around that element and FF must style it differently. We could add an override for that, but I'm not sure if that's a good idea. It does give you hint there is more info if you hover over. I just check in changed to use TH, TD, and ID in running text @jerome - I just fixed all the popups on the phone c…	toddparker	agcolom
5093	2012-11-01 21:26:32	@scottjehl @Wilto @toddparker I just read the specs and you're correct in this situation. In HTML4 `<strong>` meant ‘strong emphasis’. Now in HTML5 it's meaning is 'importance'.	jerone	Wilto
5093	2012-11-01 21:26:32	@scottjehl @Wilto @toddparker I just read the specs and you're correct in this situation. In HTML4 `<strong>` meant ‘strong emphasis’. Now in HTML5 it's meaning is 'importance'.	jerone	toddparker
5093	2012-11-16 11:38:06	Hi @toddparker. I am very happy with the arrival of the new widget. It can be very useful in many cases. However, I have a point, there are two modes very interresting (reflow method and Column toggle mode), but there is a third possible. Based on an idea by David Bushell : "The tables change orientation on small screens. A horizontal scroll or swipe is used to view more data. The table head is a…	forresst	toddparker
5093	2012-11-16 13:58:02	@forresst - thanks for the link. That is a nice pattern and we gave that some thought when prototyping possible solutions. Ultimately, we decided that approach wasn't going to be compatible with enough of our target platforms and were concerned that when the technique failed, it could render the content inaccessible. If you we're building a hybrid app for just newer iOS or android, this is a nice…	toddparker	forresst
5093	2012-11-16 16:09:44	@toddparker OK thank you for your answer.	forresst	toddparker
5091	2012-10-01 19:03:22	@frequent I'll definitely ping you for review, after I get the basic navigation event structure in place. I'm really looking forward to getting this cleaned up and I your help could be invaluable.	johnbender	frequent
5091	2012-10-01 19:51:54	@johnbender: I could do a quick write-up of the current navigation model I'm using (storing container transitions in JQM history). Although I'm still not happy with and it has it's bugs (spell multipe pages in the DOM each with containers), the logic is pretty simple, which... I like.	frequent	johnbender
5091	2012-10-01 23:12:36	@frequent Let me sort out the `navigate` event first and think about page containers a bit, and then we'll talk. Fresh eyes :)	johnbender	frequent
5091	2012-10-02 06:55:31	@johnbender - you have a point :-)	frequent	johnbender
5091	2012-10-04 12:18:14	@gabrielschulhof - do you know if double entries are allowed/possible/wanted in the URL history? After a transition, I'm running a cleanser, that clears out double entries in the URL history when they are last in stack, so: page 1 page 2 page 3 page 3 refresh would clear out the last `page 3` entry, which "maintains" the user on the current page and entry.	frequent	gabrielschulhof
5091	2012-10-04 15:04:30	@gabrielschulhof: Can't do browser history, only `$.mobile.urlHistory` as well.... Hhaven't looked at this in a while...	frequent	gabrielschulhof
5091	2012-10-11 22:10:22	@johnbender: have a look [here](http://www.nexedi.org/static/slapos/slapos/#/overview). Don't click documentation, the rest should stay in the containers/page boundaries. I could only test on iPad and PC but this sure is in sync with browser history. In the source, the js file includes jquery, jqm and url.js (almost at the bottom - search for url.js v1.0.0 ). I haven't really looked into the code…	frequent	johnbender
5091	2012-10-22 23:37:08	@johnbender: Nice work! @scottjehl, @toddparker Some late night thinking on using `$(window)` as global object with pageContainers: (1) I'm using two layers of JQM pages (wrappers and nested), so a page with containers would look like this. While I figured out a way to use JQMs current navigation to work with this setup, I like the idea of using `$( window )` as top-level object "managing" differ…	frequent	toddparker
5091	2012-10-22 23:37:08	@johnbender: Nice work! @scottjehl, @toddparker Some late night thinking on using `$(window)` as global object with pageContainers: (1) I'm using two layers of JQM pages (wrappers and nested), so a page with containers would look like this. While I figured out a way to use JQMs current navigation to work with this setup, I like the idea of using `$( window )` as top-level object "managing" differ…	frequent	johnbender
5091	2012-10-23 05:12:57	@frequent Thanks for the notes and the vote of confidence, this is super useful stuff to know up front :+1:	johnbender	frequent
5091	2012-10-23 15:49:38	@johnbender: thx. One important point I want to add: (5) Best reason for using `$(window)` is if you can manage to handle the last backwards transition on a container, which currently is a nightmare of excepctions for me. Using above example: Loading this page will create an entry for `base.html` in the `urlHistory`. If you do this: you will get a 2nd entry in the `urlHistory`, which will be `thr…	frequent	johnbender
5091	2012-11-30 17:24:19	@frequent We'll have to revisit that issue once I get this merged so I can fully understand it. It sounds like what we need in that case is a history stack per page container, which is something I had planned to push down to the container widget (1.4) I could be way off there though.	johnbender	frequent
5091	2012-11-30 17:33:51	@johnbender. ok. I did my first multiview version like this = with every container keeping it's own urlHistory. I later switched to using JQMs urlHistory, which only required to add the container to the urlHistory like so (from almost latest): Both variants have their pros and cons :-)	frequent	johnbender
5091	2012-11-30 18:27:23	@toddparker Per your request an executive summary of the nav work: There are two new additions to the navigation functionality in jQuery Mobile. A `navigate` event that normalizes the URL alteration events `hashchange`/`popstate`, and a `$.mobile.navigate` method that allows users to receive extended traversal information in `navigate` bindings (eg, directionality). The `navigate` event is a ligh…	johnbender	toddparker
5091	2013-01-08 18:44:39	This is merged into master so closing as complete for the first pass per @johnbender	arschmitz	johnbender
5088	2012-09-26 14:58:01	@MauriceG Yeah, I've seen that one but it uses images. @toddparker I don't think the pointy back button is an iOS only feature, sencha touch for example has it too and many others so I don't believe this would be copying iOS at all, it's just good UI which I believe jQuery is trying to provide (and is doing so very well). I guess we'll just have to wait for better css mask browser support to see …	m-vdv	MauriceG
5088	2012-09-26 14:58:01	@MauriceG Yeah, I've seen that one but it uses images. @toddparker I don't think the pointy back button is an iOS only feature, sencha touch for example has it too and many others so I don't believe this would be copying iOS at all, it's just good UI which I believe jQuery is trying to provide (and is doing so very well). I guess we'll just have to wait for better css mask browser support to see …	m-vdv	toddparker
5085	2012-09-26 11:09:52	Hi @gabrielschulhof , I'm the author of one of those plugins, so I have a good understanding of this topic. I'm aware that jQM won't support query parameters natively, since the previous behavior was more of a bug than an intended feature. But the sample-reuse-page contains a certain pagebeforechange handler technique, which is the basis on which we can develop routing plugins. Unfortunately, wit…	azicchetti	gabrielschulhof
5084	2012-09-25 14:20:40	@ceblanda This is because we currently don't support chaining popups. See the last paragraph of this page for more information and how to make this work by using `setTimeout`: http://jquerymobile.com/test/docs/pages/popup/index.html. ... and then I saw @MauriceG his comment popping up :) Anyway, closing as not a bug.	jaspermdegroot	MauriceG
5080	2014-06-11 08:34:58	Thanks @cgack for testing. Closing as fixed.	jaspermdegroot	cgack
5069	2013-08-07 22:18:35	@dcarrith glad it worked, thank you for update it to the current branch.	dahool	dcarrith
5065	2014-10-23 20:06:20	@gabrielschulhof is this still relevant? this is old and dialogs are gone? re open this if its still is. Closing	arschmitz	gabrielschulhof
[truncated: 3,115 more rows]
