# Supplementary material for: Status, identity, and language: A study of issue discussions in GitHub
Source: PLoS One. 2019 Jun 14;14(6):e0215059. doi: 10.1371/journal.pone.0215059 (PMC6568400; doi:10.1371/journal.pone.0215059)
Supplement: S2 Data — (ZIP) [file pone.0215059.s003.zip › sample_46_projs_issues/jquery_jquery-mobile/issue_first_in.csv]

6224	gabrielschulhof	2013-07-28 20:03:18
1419	toddparker	2011-05-13 18:09:06
7533	ldeluca	2014-10-06 21:43:01
7533	gabrielschulhof	2014-10-06 19:17:36
7533	SterlingAtXM	2014-10-08 18:33:31
3520	toddparker	2012-05-16 04:21:11
3520	johnbender	2012-05-14 21:23:06
3497	gseguin	2012-01-28 18:13:23
4773	jaspermdegroot	2012-07-30 23:31:13
2066	johnbender	2011-08-30 07:39:21
2066	adriaan-pelzer	2011-11-02 16:14:40
2066	iksela	2011-11-09 09:59:39
2066	toddparker	2011-08-31 20:07:30
2066	jblas	2011-08-31 19:56:04
2066	ryantofteland	2011-09-02 12:52:13
4451	agcolom	2012-05-25 19:36:47
4451	chetankjain	2012-05-25 19:40:10
3541	toddparker	2012-05-05 01:48:37
3541	jaspermdegroot	2012-05-05 20:11:07
3812	toddparker	2012-03-14 14:18:05
3812	jakeboone02	2012-03-14 14:15:08
7696	arschmitz	2014-10-24 02:41:39
5353	jaspermdegroot	2012-12-07 13:06:43
5353	gabrielschulhof	2012-12-20 20:09:33
4297	frequent	2012-05-05 23:34:55
4297	jaspermdegroot	2012-05-06 00:15:34
4297	MauriceG	2012-05-05 23:09:33
6202	jaspermdegroot	2013-07-24 11:17:45
3151	jakeboone02	2011-11-25 05:38:17
7755	Ruffio	2014-10-29 19:00:19
7755	biren-patel	2014-10-30 04:39:13
6972	jaspermdegroot	2014-01-29 22:45:47
6546	jaspermdegroot	2013-10-02 09:07:39
6568	arschmitz	2015-04-30 02:46:25
6568	gabrielschulhof	2015-02-20 22:26:13
6757	arschmitz	2015-08-03 12:52:18
6757	jaspermdegroot	2015-08-02 10:07:03
6905	apsdehal	2016-05-12 11:59:26
4857	arschmitz	2012-10-26 21:02:30
3218	toddparker	2012-01-11 19:03:25
3218	gabrielschulhof	2012-01-11 11:27:10
3218	patik	2012-05-21 12:35:17
5091	johnbender	2012-10-01 19:03:22
5091	arschmitz	2013-01-08 18:44:39
5091	frequent	2012-09-28 18:55:13
5748	Shreerang	2013-03-20 14:00:34
4864	jaspermdegroot	2012-09-19 11:40:15
6319	jaspermdegroot	2013-08-12 06:24:44
4236	jaspermdegroot	2012-06-17 12:43:39
2461	johnbender	2011-09-24 03:25:45
7841	arschmitz	2015-01-22 13:23:13
7841	jaspermdegroot	2015-01-22 15:28:10
7841	gabrielschulhof	2015-01-22 11:42:22
7841	Palestinian	2014-11-14 21:57:08
1110	mathiasconradt	2011-11-08 02:52:45
2734	johnbender	2011-10-18 16:04:45
7254	arschmitz	2014-05-29 13:54:27
7254	gabrielschulhof	2014-04-08 19:27:07
7254	cgack	2014-07-22 00:48:11
6687	jaspermdegroot	2013-11-01 15:24:06
6192	frequent	2013-07-22 07:29:42
7834	arschmitz	2014-11-28 15:45:15
7834	gabrielschulhof	2014-11-27 10:23:03
3420	mrjd15	2012-06-01 10:41:43
4935	toddparker	2012-09-04 12:52:10
4935	frequent	2012-09-04 15:59:08
5563	apsdehal	2016-06-25 18:39:25
7638	arschmitz	2014-08-22 16:27:41
4301	agcolom	2012-05-06 17:00:27
4094	ebaranov	2012-05-02 14:38:51
4094	frequent	2012-04-26 19:14:56
4094	gseguin	2012-04-26 21:42:38
7960	mtamony	2015-02-06 16:48:39
3354	toddparker	2011-12-30 15:57:01
6347	gabrielschulhof	2013-09-25 10:58:06
4186	jaspermdegroot	2012-05-06 16:42:39
7107	arschmitz	2015-03-14 18:08:37
2443	toddparker	2011-09-22 14:17:09
4309	jaspermdegroot	2012-05-07 16:14:43
3074	toddparker	2011-11-16 18:04:57
3074	eddiemonge	2011-11-16 18:17:46
3074	frequent	2011-11-16 18:29:30
8114	arschmitz	2015-08-18 14:48:31
8114	jaspermdegroot	2015-08-13 19:41:47
8114	cgack	2015-05-07 17:53:42
3588	toddparker	2012-02-17 02:11:09
3588	scottjehl	2012-02-16 09:48:24
3811	jaspermdegroot	2012-08-08 14:12:24
6911	jaspermdegroot	2014-01-15 22:23:06
6580	jaspermdegroot	2013-10-09 21:02:44
6600	jaspermdegroot	2013-10-12 07:17:42
8034	arschmitz	2015-03-19 20:50:10
8034	gabrielschulhof	2015-03-19 22:00:31
1464	jblas	2011-09-02 18:55:07
5521	jaspermdegroot	2013-01-24 11:54:23
8339	arschmitz	2016-01-05 16:30:44
8339	marti1125	2016-01-03 21:30:23
8339	jaspermdegroot	2016-01-04 10:10:24
8339	apsdehal	2016-04-01 22:23:40
5570	jaspermdegroot	2013-03-21 13:48:56
4984	johnbender	2012-09-24 16:43:43
4984	asyraf9	2012-09-21 13:15:37
4984	gabrielschulhof	2012-09-21 11:46:16
5204	jaspermdegroot	2012-10-24 14:05:55
7328	jaspermdegroot	2014-06-02 10:42:54
5146	frequent	2012-10-10 21:04:55
5146	CameronAskew	2014-04-05 21:12:13
7406	krosoftware	2014-11-30 08:15:26
2237	johnbender	2011-11-15 00:33:50
3461	mathiasconradt	2012-01-19 16:58:27
7019	globalmatt	2014-01-30 08:57:36
7019	arschmitz	2014-01-30 13:50:24
8288	dezudas	2015-09-17 06:03:28
4461	agcolom	2012-06-08 09:13:08
2245	jblas	2011-09-23 22:29:32
7583	sachinkt	2014-07-29 19:32:25
7287	frankie-loves-jesus	2014-05-24 16:51:16
5303	jaspermdegroot	2012-11-19 17:46:31
4965	toddparker	2012-09-17 19:38:58
4965	koracz	2013-08-22 12:34:37
4965	jaspermdegroot	2012-09-17 19:27:22
2742	ldeluca	2014-10-21 20:47:20
4571	ldeluca	2014-10-23 16:33:35
4571	arschmitz	2014-10-23 17:03:47
4571	jaspermdegroot	2012-12-15 22:38:41
5488	Ruffio	2014-11-10 12:23:14
5488	arschmitz	2013-01-18 23:04:15
5488	louim	2013-08-21 13:13:29
3807	scottjehl	2012-03-13 16:44:59
6828	ldeluca	2014-10-29 18:00:22
6828	apsdehal	2016-05-08 10:47:36
6828	gseguin	2014-10-29 18:01:55
8270	arschmitz	2015-08-21 11:35:21
1846	adambiggs	2011-06-17 21:37:51
7746	gabrielschulhof	2014-10-07 09:42:09
6965	Eccenux	2014-01-30 14:08:42
6965	arschmitz	2014-01-29 19:39:30
6965	gabrielschulhof	2014-01-29 18:58:11
5230	azicchetti	2012-10-28 23:15:40
4329	toddparker	2012-05-16 03:19:04
4329	gabrielschulhof	2012-05-16 12:24:43
4869	johnbender	2012-08-20 22:00:41
1752	agcolom	2012-02-15 23:12:41
3832	gabrielschulhof	2012-03-23 08:49:11
8056	arschmitz	2015-04-02 12:53:12
8056	gabrielschulhof	2015-04-02 19:14:47
7771	arschmitz	2014-10-16 13:56:05
7771	jaspermdegroot	2014-10-14 15:12:53
7771	imaffett	2014-10-14 12:56:26
7771	gabrielschulhof	2014-10-16 10:53:13
4794	jaspermdegroot	2012-08-02 22:27:33
4794	mruffolo	2012-08-03 11:42:15
3558	toddparker	2012-03-08 19:25:08
3558	sgrebnov	2012-02-28 14:11:02
3558	Wilto	2012-02-28 23:01:41
3558	jaspermdegroot	2012-06-19 12:40:04
3558	gseguin	2012-06-19 13:24:57
7315	gabrielschulhof	2014-05-01 16:32:56
8414	marti1125	2016-03-22 20:07:03
5963	arschmitz	2013-08-25 16:03:01
5267	arschmitz	2012-11-16 20:20:04
5381	jaspermdegroot	2013-01-16 10:15:27
5368	jaspermdegroot	2012-12-13 07:16:59
5368	mzedeler	2012-12-13 10:18:12
4913	RahulLamkhade	2012-08-30 12:58:59
5224	jaspermdegroot	2012-10-30 12:05:57
7188	gabrielschulhof	2014-04-23 06:57:28
4455	jefflembeck	2012-05-26 00:20:58
2938	eddiemonge	2011-11-06 23:09:43
2938	gseguin	2011-11-06 23:37:35
5950	jaspermdegroot	2013-05-01 08:10:44
4419	toddparker	2012-05-24 01:36:56
4419	jaspermdegroot	2013-07-04 11:33:06
4419	gabrielschulhof	2012-08-02 07:43:52
4858	jaspermdegroot	2012-09-03 09:59:00
6893	boehle	2014-01-07 04:14:45
8256	arschmitz	2015-08-05 13:44:33
7101	arschmitz	2014-02-18 04:39:06
4678	toddparker	2012-07-12 12:19:22
4678	agcolom	2012-07-11 20:16:09
4678	MauriceG	2012-07-11 20:53:56
7839	matthieubrunet	2014-11-13 14:01:23
7839	arschmitz	2014-11-13 21:54:06
7839	jaspermdegroot	2014-11-13 21:29:05
7839	gabrielschulhof	2014-11-29 21:56:14
4782	arschmitz	2012-10-26 20:49:45
3912	toddparker	2012-11-16 21:14:29
3912	arschmitz	2012-11-16 21:03:01
7496	arschmitz	2014-06-13 17:25:50
7496	gseguin	2014-06-13 17:08:58
1106	johnbender	2011-09-26 23:35:38
1106	keshin	2011-09-27 02:07:33
2709	toddparker	2012-11-18 03:32:25
2709	jaspermdegroot	2012-11-18 09:51:29
2452	johnbender	2011-09-17 01:37:59
2452	myrealpage	2012-05-25 19:40:23
2452	atdev2	2013-02-13 16:41:01
2452	smackie604	2011-09-15 18:42:40
2042	jblas	2011-10-14 05:55:37
2661	apsdehal	2016-04-25 08:47:00
4656	jaspermdegroot	2012-07-07 22:44:32
7098	jaspermdegroot	2014-02-11 22:17:07
4517	agcolom	2012-06-15 22:01:40
4517	jasondscott	2012-06-14 16:06:18
3922	toddparker	2012-05-24 02:45:41
3922	jaspermdegroot	2012-06-08 21:53:27
5318	jaspermdegroot	2013-08-07 09:03:10
3548	arschmitz	2012-10-24 16:40:05
2424	johnbender	2011-09-12 16:10:11
2424	MauriceG	2011-09-12 20:09:41
6487	globalmatt	2013-10-02 05:19:21
6487	gabrielschulhof	2013-09-18 14:08:46
4038	johnbender	2012-05-15 18:11:33
5051	arschmitz	2012-10-23 02:59:32
4254	jaspermdegroot	2012-05-07 07:08:48
4254	MauriceG	2012-05-25 20:14:56
2211	anpsince83	2011-10-07 20:32:32
2211	tqc	2011-10-10 00:00:45
2211	jaspermdegroot	2012-06-21 10:13:17
5659	jaspermdegroot	2013-02-19 10:17:51
7930	arschmitz	2015-06-11 12:59:47
1286	toddparker	2012-02-13 20:10:10
4881	johnbender	2012-08-21 17:25:27
4501	jasondscott	2012-06-08 02:00:51
5986	jaspermdegroot	2013-08-07 20:09:13
3851	johnbender	2012-03-19 16:56:46
6256	frequent	2013-07-30 21:37:31
8072	kakul	2015-04-20 17:03:36
7702	jaspermdegroot	2014-10-24 08:01:32
3474	gseguin	2012-01-30 16:49:19
3705	Wilto	2012-03-01 18:32:44
3705	jasonlcrane	2012-03-01 17:44:22
7318	Ruffio	2014-08-18 08:03:56
7318	frankie-loves-jesus	2014-04-14 17:00:24
8236	apsdehal	2016-03-31 18:28:49
7626	arschmitz	2014-08-21 16:42:31
7626	gabrielschulhof	2014-08-18 08:00:03
6460	jaspermdegroot	2013-09-15 18:32:27
2236	toddparker	2012-04-30 00:23:35
2236	robertjp	2012-04-30 00:55:02
5080	jaspermdegroot	2014-06-11 08:34:58
6891	gseguin	2014-01-06 21:44:17
3869	scottjehl	2012-03-23 07:36:30
4179	jaspermdegroot	2012-10-26 13:53:20
4683	jaspermdegroot	2012-09-17 13:57:37
7873	agcolom	2014-12-28 20:58:12
7873	arschmitz	2014-12-15 19:42:25
7873	apsdehal	2016-06-20 19:44:31
7873	gabrielschulhof	2014-12-15 19:06:47
6212	jaspermdegroot	2013-07-26 12:58:02
5453	arschmitz	2013-01-16 04:21:54
6137	jaspermdegroot	2013-07-07 12:10:19
4430	jaspermdegroot	2012-05-26 15:22:30
6352	frequent	2013-08-17 14:04:21
6352	arschmitz	2013-08-19 15:43:52
6352	jaspermdegroot	2013-08-18 11:45:12
7862	sme150	2014-12-05 11:58:01
3803	arcreative	2013-04-26 17:48:40
3803	arschmitz	2013-05-08 14:38:17
3803	cfjedimaster	2013-05-08 14:47:28
3803	jtblin	2013-05-08 12:28:42
5129	jaspermdegroot	2012-10-04 16:58:03
5129	poonkave	2012-10-05 11:25:38
5129	MauriceG	2012-10-05 09:13:13
5907	jaspermdegroot	2013-08-09 11:14:33
6599	datag	2014-05-31 20:54:42
3516	johnbender	2012-01-31 20:27:18
3516	sgrebnov	2012-02-01 13:26:43
3516	toddparker	2012-02-03 15:37:51
5017	jaspermdegroot	2012-09-17 18:17:12
7902	arschmitz	2015-01-08 13:30:03
3707	jblas	2012-04-06 00:22:55
4492	chetankjain	2012-06-07 23:53:34
826	naugtur	2011-02-18 07:50:25
8128	arschmitz	2015-05-10 05:16:41
8128	kapilgarg1996	2015-05-10 05:15:52
8381	arschmitz	2016-02-23 14:21:24
8381	jaspermdegroot	2016-02-23 14:19:39
8381	apsdehal	2016-04-25 14:29:32
8381	bassena	2016-05-25 18:06:32
8381	Gemorroj	2016-03-15 10:46:05
4482	tegansnyder	2012-06-01 22:03:58
2162	johnbender	2011-08-03 20:17:47
3677	jblas	2012-02-29 16:08:16
3677	dcarrith	2012-02-29 16:36:23
7645	gabrielschulhof	2014-08-28 13:05:16
7645	Palestinian	2014-08-28 12:58:27
7721	ceblanda	2014-09-26 17:15:54
5209	toddparker	2012-10-26 17:44:05
5209	jaspermdegroot	2012-10-26 17:47:16
5209	gseguin	2012-10-26 15:29:55
7037	arschmitz	2014-02-01 02:55:00
1902	toddparker	2012-02-14 15:48:19
1902	agcolom	2012-03-02 08:37:57
2427	toddparker	2012-02-22 03:17:20
2427	jostster	2011-12-13 18:03:59
2427	gabrielschulhof	2012-11-24 21:54:01
3882	toddparker	2012-05-24 03:05:32
5625	Ruffio	2014-12-30 19:41:51
3791	johnbender	2012-03-11 20:10:24
4959	mrcai	2012-09-27 10:00:12
4959	phanf	2012-09-10 19:10:26
5096	toddparker	2012-12-06 21:04:02
2598	toddparker	2011-10-04 14:55:23
4280	MauriceG	2012-05-03 21:40:03
7940	apsdehal	2016-05-08 06:29:02
6403	jaspermdegroot	2013-08-28 06:50:59
8422	gabrielschulhof	2016-04-07 18:22:54
7943	jaspermdegroot	2015-03-19 18:48:49
7943	gabrielschulhof	2015-03-17 21:51:01
7943	cgack	2015-04-23 13:34:55
3351	johnbender	2012-01-16 23:07:41
8152	gabrielschulhof	2015-06-11 22:00:24
7832	arschmitz	2015-01-08 15:49:24
2883	Wilto	2011-10-31 16:06:11
7588	apsdehal	2016-05-08 10:01:37
2675	toddparker	2012-09-24 03:22:53
2675	samatjain	2012-09-24 03:35:00
4691	jaspermdegroot	2012-08-08 12:21:39
6960	jaspermdegroot	2014-01-21 17:37:09
6960	mtamony	2014-01-17 17:00:25
3498	toddparker	2012-02-16 22:00:06
7285	arschmitz	2014-06-13 21:53:18
7285	gabrielschulhof	2014-05-13 21:42:41
7677	slavap	2014-09-18 08:55:57
3379	jaspermdegroot	2012-05-05 08:15:55
3379	lijumathews	2012-01-05 19:33:44
8271	arschmitz	2015-08-26 19:49:34
2702	agcolom	2012-02-15 21:24:55
2702	jaspermdegroot	2012-07-16 13:57:38
4340	scottjehl	2012-05-31 13:46:15
4340	gabrielschulhof	2012-06-05 07:10:41
4340	dcarrith	2012-05-14 17:20:22
4340	MauriceG	2012-06-23 18:32:13
4340	toddparker	2012-05-16 02:50:05
4340	jblas	2012-05-14 16:49:38
4340	frequent	2012-06-13 09:37:29
4340	gseguin	2012-06-21 21:17:48
2876	arschmitz	2012-10-26 12:38:00
5506	erikyuzwa	2013-01-23 16:50:21
1259	johnbender	2011-12-13 22:57:22
7206	arpita-singh	2014-10-08 05:41:50
3136	toddparker	2012-10-26 13:36:38
3136	arschmitz	2012-10-26 12:45:48
3136	gabrielschulhof	2012-11-28 12:40:15
3136	DzenisevichK	2013-04-26 09:47:20
5385	Ruffio	2014-12-30 20:48:50
2481	toddparker	2011-09-20 13:25:29
2481	jblas	2011-09-20 17:08:51
2481	evgenyneu	2011-09-20 17:32:44
3152	johnbender	2011-12-12 16:14:33
3157	johnbender	2011-12-20 17:27:54
7986	arschmitz	2015-03-12 12:20:39
1485	toddparker	2012-02-15 17:28:15
1485	agcolom	2012-02-21 12:39:53
5707	lentz	2013-02-27 22:34:36
5707	jaspermdegroot	2013-02-27 22:27:13
5707	agcolom	2013-02-27 22:40:32
3981	toddparker	2012-05-24 02:23:46
3981	MauriceG	2012-05-25 18:24:17
3872	ldeluca	2014-10-29 14:18:42
3711	DoctorRob	2012-03-02 14:02:32
7584	arschmitz	2014-07-29 01:31:43
3073	toddparker	2011-11-21 23:19:55
3073	jaspermdegroot	2013-07-02 09:47:40
4720	jaspermdegroot	2012-07-18 21:01:21
6291	jaspermdegroot	2013-08-06 13:15:31
1475	nsaleh	2011-05-02 08:40:10
8420	yomasa	2016-05-08 23:46:24
8420	arschmitz	2016-04-28 22:15:55
5456	jaspermdegroot	2013-01-21 11:17:40
3499	agcolom	2012-02-23 22:26:03
5973	jaspermdegroot	2014-09-08 08:01:52
5973	gabrielschulhof	2014-09-06 06:33:19
6135	arschmitz	2013-07-05 12:15:06
6135	jzaefferer	2013-07-05 13:20:47
3493	toddparker	2012-02-21 21:06:58
3493	agcolom	2012-02-21 15:26:29
3493	jaspermdegroot	2012-06-17 13:47:10
3493	scottjehl	2012-02-21 15:44:09
6511	ldeluca	2014-10-23 17:49:33
6012	ldeluca	2014-10-24 21:41:32
6335	jaspermdegroot	2013-08-13 09:08:59
4964	jaspermdegroot	2012-12-21 11:27:55
5221	jefflembeck	2012-10-26 15:26:05
5290	Krinkle	2012-11-15 11:33:27
6698	arschmitz	2014-02-06 20:18:52
6698	gabrielschulhof	2013-11-05 17:02:30
3894	johnbender	2012-03-24 00:52:34
3894	agcolom	2012-03-24 00:06:48
8035	arschmitz	2015-03-18 18:52:36
8035	kapilgarg1996	2015-03-18 18:58:21
7641	arschmitz	2014-11-05 15:35:40
7641	gabrielschulhof	2014-08-27 05:49:57
5009	jaspermdegroot	2012-09-15 07:37:52
5009	jerone	2012-11-25 22:31:51
5009	gabrielschulhof	2012-11-26 11:56:55
6338	DaAwesomeP	2013-08-23 02:18:18
3076	agcolom	2011-11-20 09:20:42
3563	toddparker	2012-02-12 10:36:20
3038	johnbender	2011-11-14 16:56:26
3038	MauriceG	2011-11-14 17:12:16
1243	jblas	2011-09-21 19:54:10
4462	jaspermdegroot	2012-06-14 13:28:51
3524	jasondscott	2012-03-15 18:47:58
6355	jaspermdegroot	2013-08-19 06:06:26
6562	botaniQQQ	2013-10-14 13:14:38
4502	johnbender	2012-06-08 18:41:16
4502	frequent	2012-06-08 12:50:23
4502	gabrielschulhof	2012-06-08 14:56:20
4502	gseguin	2012-06-08 16:44:09
3007	toddparker	2011-11-09 22:02:29
368	scottjehl	2010-11-04 02:01:10
5615	agcolom	2013-02-09 12:43:15
4471	agcolom	2012-06-17 11:05:09
6233	RedWolves	2013-07-29 17:08:25
3001	Belelros	2011-11-09 18:35:44
5948	agcolom	2013-04-30 19:28:14
5201	jaspermdegroot	2012-10-20 10:15:00
6973	jaspermdegroot	2014-01-22 07:54:15
3973	johnbender	2012-08-08 22:39:19
3973	jaspermdegroot	2012-08-28 12:09:23
6950	Palestinian	2014-01-15 23:13:54
5355	arschmitz	2012-12-07 21:09:57
5355	jerone	2012-12-11 16:57:05
1640	shanegenschaw	2011-05-25 19:53:21
4759	johnbender	2012-08-06 22:06:05
6163	jaspermdegroot	2013-07-27 13:16:37
3776	toddparker	2012-03-09 03:41:14
3776	jakeboone02	2012-03-08 21:58:31
3232	mattmakai	2011-12-07 17:13:44
3232	johnbender	2011-12-07 21:04:14
3232	Rfvgyhn	2011-12-16 16:22:19
8349	cgack	2016-01-21 18:10:58
7279	jaspermdegroot	2014-06-05 15:30:37
5532	jaxtheking	2013-04-09 18:37:09
5532	jaspermdegroot	2013-02-14 23:50:19
5532	anitsirc	2013-05-01 11:45:42
7951	DzenisevichK	2015-02-06 08:43:54
5480	jaspermdegroot	2013-01-19 01:05:54
5242	arschmitz	2014-03-11 18:37:16
4049	agcolom	2012-04-15 21:15:17
3885	johnbender	2012-03-24 07:20:05
3885	toddparker	2012-05-24 03:03:43
3885	jokeyrhyme	2012-03-24 10:21:51
6274	gseguin	2013-08-03 03:51:33
2273	johnbender	2011-11-23 21:33:49
3415	johnbender	2012-08-14 19:50:24
3415	scottjehl	2012-01-11 16:32:53
3415	frequent	2012-06-17 17:12:23
4271	toddparker	2012-06-08 02:50:58
4271	jaspermdegroot	2012-12-16 16:01:50
2530	anikralhan	2011-09-30 05:02:57
853	dave1010	2011-04-04 10:26:49
2206	toddparker	2012-04-30 00:21:46
2206	agcolom	2012-02-17 21:29:21
3456	toddparker	2012-01-19 22:53:30
7859	gabrielschulhof	2014-12-05 11:11:03
6481	gabrielschulhof	2013-09-16 18:52:57
3201	toddparker	2011-12-05 00:24:15
3201	scottjehl	2012-02-22 06:11:05
3201	agcolom	2011-12-04 11:03:42
3201	MarkHamby	2011-12-02 15:04:31
1617	toddparker	2011-05-16 14:22:00
6928	jaspermdegroot	2014-06-11 09:10:24
7163	ldeluca	2014-10-30 15:09:52
6459	jaspermdegroot	2013-09-12 23:22:15
3693	nn5	2012-03-02 12:33:43
6735	gabrielschulhof	2013-12-21 22:43:16
2665	mattdsteele	2012-09-18 22:30:14
5491	Radstake	2013-01-19 15:24:20
5743	jaspermdegroot	2013-04-20 19:10:19
4700	agcolom	2012-07-14 22:58:23
7620	krish4u	2014-08-14 14:15:46
4510	jaspermdegroot	2012-06-09 18:37:13
1373	toddparker	2011-09-22 21:50:30
2855	arschmitz	2012-12-04 02:28:38
2855	jeez	2012-12-04 11:01:40
3110	MauriceG	2011-11-19 03:01:26
5427	johnbender	2013-04-25 17:34:53
5427	arschmitz	2013-04-23 12:39:47
5427	frequent	2013-04-23 09:52:44
4994	johnbender	2012-09-18 02:38:11
3116	toddparker	2012-06-08 02:12:24
3116	jaspermdegroot	2012-12-16 21:47:48
8153	arschmitz	2015-06-15 16:07:58
8153	cgack	2015-06-15 17:36:21
5780	jaspermdegroot	2013-03-18 18:20:26
4863	jaspermdegroot	2012-08-19 08:47:54
5745	jaspermdegroot	2013-03-11 07:25:00
4234	MauriceG	2012-05-04 17:33:53
2776	johnbender	2011-10-22 18:34:18
2776	MauriceG	2011-10-21 14:03:45
2466	skyronic	2011-09-20 06:24:01
8074	arschmitz	2015-05-28 19:05:39
8074	kapilgarg1996	2015-05-02 10:53:59
2527	toddparker	2011-09-26 17:51:40
2527	gseguin	2011-09-26 15:56:15
2527	MauriceG	2011-09-26 11:54:05
3223	jostster	2011-12-05 22:14:11
7489	frequent	2014-06-11 14:23:10
5399	jaspermdegroot	2012-12-24 13:08:10
5399	mattholtom	2013-09-30 16:33:17
7720	cgack	2014-09-26 15:15:14
6884	Radstake	2014-01-08 08:40:28
6624	jaspermdegroot	2013-10-18 05:58:56
6624	gabrielschulhof	2013-10-21 22:10:58
3303	toddparker	2012-06-08 02:52:40
3303	jaspermdegroot	2012-05-26 12:18:01
2603	jeremyblalock	2011-10-29 19:45:16
6145	frequent	2013-07-09 21:22:54
6145	arschmitz	2013-07-09 21:25:27
6145	jaspermdegroot	2013-07-09 21:44:52
6145	gseguin	2013-07-09 22:10:36
6145	jzaefferer	2013-07-11 11:06:16
4281	arschmitz	2012-10-26 20:32:43
4281	jaspermdegroot	2012-10-26 23:13:40
4281	garris	2012-05-03 16:14:04
2439	johnbender	2011-12-05 16:21:47
7711	knobli	2014-09-25 12:36:14
5733	ghost	2013-03-12 16:24:30
5733	gabrielschulhof	2013-03-06 11:20:54
1251	jblas	2011-09-22 21:42:34
2719	toddparker	2011-10-17 15:00:12
2719	Leonidaz	2013-04-19 18:19:26
2719	jaspermdegroot	2013-04-24 11:15:09
2719	MauriceG	2011-10-18 18:14:22
4968	toddparker	2012-09-11 18:20:25
4968	jaspermdegroot	2012-09-11 08:08:05
3089	toddparker	2011-11-17 14:38:35
3089	MauriceG	2011-11-17 13:55:47
2822	jaspermdegroot	2012-05-27 21:59:41
2344	toddparker	2011-09-22 17:40:52
2715	toddparker	2011-10-17 15:21:01
2715	agcolom	2011-10-16 08:07:19
5822	apsdehal	2016-05-07 18:17:33
7054	jonas-db	2014-02-24 18:28:03
7054	jaspermdegroot	2014-02-03 20:14:39
8407	jaspermdegroot	2016-03-21 08:22:41
8407	apsdehal	2016-03-19 18:42:42
3113	eddiemonge	2011-12-15 17:29:41
6887	jaspermdegroot	2014-01-06 15:23:32
6887	asciidisco	2014-01-06 15:10:03
4330	johnbender	2012-05-21 23:10:34
8264	dt1973	2015-08-12 10:57:38
7694	tareknaj	2014-09-28 14:30:10
453	johnbender	2011-12-13 07:42:54
453	toddparker	2011-12-16 19:57:58
453	sghoweri	2013-01-04 02:34:58
453	pollingj	2011-12-13 08:23:02
3371	toddparker	2012-01-03 03:47:34
3371	dilbert-elbonia	2012-01-09 08:53:31
3309	johnbender	2011-12-20 19:24:24
3309	jblas	2011-12-21 18:06:07
3309	chetankjain	2011-12-21 02:37:44
3953	toddparker	2012-05-16 04:58:42
3953	agcolom	2012-04-16 13:51:35
1916	trainiac	2011-06-27 17:27:26
2664	cmptrgeekken	2011-11-12 16:29:15
7617	arschmitz	2014-08-11 12:40:54
7617	cgack	2014-08-10 01:38:53
3624	toddparker	2012-02-24 06:30:04
3624	agcolom	2012-02-23 17:27:09
3624	scottjehl	2012-02-23 17:32:24
6232	jaspermdegroot	2013-08-04 18:15:05
5025	jaspermdegroot	2012-09-18 23:18:49
6389	jaspermdegroot	2013-08-25 07:35:06
6896	agcolom	2014-02-24 12:22:34
6896	jaspermdegroot	2014-01-22 08:59:20
5238	ldeluca	2014-10-06 15:27:56
6344	jaspermdegroot	2013-08-15 04:51:00
2931	agcolom	2012-02-23 22:58:19
2851	johnbender	2011-10-26 17:23:46
2851	toddparker	2011-12-19 16:54:15
4500	nightbook	2012-06-08 04:30:21
6369	rxaviers	2013-08-21 18:18:25
4225	silentrob	2012-05-25 05:02:32
1589	lxg	2011-11-26 15:18:05
3125	johnbender	2011-12-12 19:37:46
3125	MauriceG	2011-12-20 20:47:47
7498	scottgonzalez	2014-06-27 11:26:10
8042	jaspermdegroot	2015-04-06 08:24:59
8042	kapilgarg1996	2015-04-07 17:11:25
6273	ldeluca	2014-10-29 17:57:51
6273	arschmitz	2014-10-29 19:48:20
5093	scottjehl	2012-10-22 22:33:28
5093	Wilto	2012-11-01 15:29:04
5093	jerone	2012-11-01 21:26:32
5093	toddparker	2012-09-27 20:13:00
5093	frequent	2012-09-27 20:09:08
5093	forresst	2012-11-16 11:38:06
7468	jaspermdegroot	2014-06-05 15:36:18
4164	tbosch	2013-06-27 11:28:00
3449	gseguin	2012-01-18 22:26:56
2636	leopd	2011-10-07 07:20:51
6605	frequent	2013-10-14 19:20:01
6605	jaspermdegroot	2013-10-14 15:18:12
1829	jasonparallel	2011-09-26 18:09:37
1829	toddparker	2011-09-26 22:26:50
1930	toddparker	2011-07-07 03:06:03
3505	jakeboone02	2012-02-03 14:33:04
6693	koosvanderkolk	2013-11-04 09:03:11
7737	arschmitz	2014-10-04 21:31:36
8417	jaspermdegroot	2016-04-01 10:47:25
4875	toddparker	2012-12-06 19:26:28
3551	jaspermdegroot	2012-12-16 22:41:22
5404	arschmitz	2013-01-04 14:11:58
5404	jaspermdegroot	2013-01-04 13:37:12
5404	gseguin	2012-12-28 16:07:03
8500	jaspermdegroot	2016-08-23 10:26:00
7912	arschmitz	2015-01-15 17:26:22
7912	gabrielschulhof	2015-01-18 11:38:10
5951	jaspermdegroot	2013-05-01 06:53:48
5918	gabrielschulhof	2013-08-15 11:52:00
7719	gabrielschulhof	2014-10-10 04:29:18
5094	jaspermdegroot	2012-10-02 17:35:01
4554	jaspermdegroot	2012-06-18 16:39:56
4648	agcolom	2012-07-06 07:30:41
4031	jaspermdegroot	2012-04-13 15:14:06
5412	johnbender	2013-01-03 18:26:11
5412	arschmitz	2013-01-03 16:09:53
5412	jaspermdegroot	2013-01-03 08:38:35
5412	zachleat	2013-01-03 16:19:02
3549	josemite	2012-02-27 07:45:56
1554	jfeyen	2011-07-26 19:28:54
2550	johnbender	2011-10-04 06:13:35
2550	gseguin	2011-10-04 06:21:30
7825	ldeluca	2015-01-09 22:11:33
7825	arschmitz	2014-12-23 16:29:18
7825	denesl	2014-11-18 17:28:34
5390	jaspermdegroot	2013-08-13 08:16:27
5534	TNT-RoX	2014-06-27 14:53:00
5534	dzhongxu	2013-01-26 23:10:16
5534	arschmitz	2014-05-30 15:45:14
5534	jaspermdegroot	2013-01-26 21:13:54
5534	jackspaniel	2015-05-30 20:20:23
5534	diegotorres50	2014-05-28 15:43:38
5534	Shupal	2013-10-22 14:52:29
2930	ssssssssssss	2011-11-11 04:51:30
8116	cgack	2015-05-30 00:39:56
1324	toddparker	2011-09-15 20:41:18
1324	jblas	2011-09-15 20:21:32
3306	Neiru	2011-12-20 19:48:14
3880	toddparker	2012-11-13 02:33:59
3880	scottjehl	2012-03-27 06:22:48
3880	jaspermdegroot	2012-11-11 11:52:52
3880	arschmitz	2012-11-12 05:56:19
4932	serbanghita	2012-09-03 13:22:58
4932	jaspermdegroot	2012-09-03 12:43:20
4161	toddparker	2012-04-23 02:09:01
4161	agcolom	2012-04-24 20:58:38
4161	jaspermdegroot	2012-04-24 18:50:50
4161	MauriceG	2012-04-24 18:37:06
4043	clickslide	2012-04-19 23:02:25
6552	frequent	2013-10-03 08:22:20
6552	jaspermdegroot	2013-10-03 17:26:48
4664	jaspermdegroot	2012-07-10 13:56:14
4260	Belelros	2012-06-05 07:24:46
4260	balshamali	2012-06-15 03:58:11
4260	jaspermdegroot	2012-06-13 18:33:19
4260	johnbender	2012-06-01 23:10:46
4260	MauriceG	2012-06-16 09:36:08
5801	mrextreme	2013-03-22 15:28:16
5213	jaspermdegroot	2012-10-23 15:49:34
5213	iamarindam	2013-02-14 06:32:38
3417	lijumathews	2012-01-11 22:48:55
7128	jaspermdegroot	2014-02-18 21:54:50
7128	gabrielschulhof	2014-02-18 21:23:28
843	hotTea	2012-05-04 23:15:45
4728	ldeluca	2014-10-23 17:15:10
6356	jaspermdegroot	2013-10-16 19:13:06
3454	MarkHamby	2012-01-18 20:47:29
1564	toddparker	2011-05-09 20:39:33
1564	nsaleh	2011-05-06 16:15:38
1564	StevenBlack	2011-05-06 15:31:43
5160	gabrielschulhof	2012-10-12 20:03:28
5160	satanasdiabolo	2012-10-19 06:45:26
6814	arschmitz	2013-12-24 04:31:29
1077	johnbender	2011-10-21 07:52:25
7647	gabrielschulhof	2014-08-29 10:22:56
2865	DzenisevichK	2013-05-10 05:59:59
2865	jaspermdegroot	2012-09-18 09:11:10
2865	MauriceG	2011-10-27 18:58:56
3979	toddparker	2012-04-11 16:44:28
3979	jaspermdegroot	2012-04-11 15:34:30
8125	kapilgarg1996	2015-04-29 11:46:23
2650	toddparker	2011-11-21 17:48:15
2650	gseguin	2011-11-21 17:53:55
6465	arschmitz	2014-02-06 19:59:04
4302	agcolom	2012-05-07 10:13:53
2242	toddparker	2011-09-07 14:52:47
2242	johnbender	2011-09-13 18:19:00
2242	mahesh2000	2011-09-13 18:05:47
8196	arschmitz	2015-07-30 03:07:05
3819	agcolom	2012-03-14 22:09:44
3881	johnbender	2012-05-15 18:06:52
3881	pikotea	2012-05-24 18:32:48
6522	jaspermdegroot	2013-09-27 12:48:45
5856	frequent	2013-07-13 10:01:57
3370	jakeboone02	2012-02-16 22:14:35
3370	gseguin	2012-02-16 23:05:17
4888	serbanghita	2012-08-23 15:16:31
4374	jaspermdegroot	2012-05-18 07:51:32
5293	jaspermdegroot	2013-08-13 08:32:58
5293	apsdehal	2016-05-07 17:59:02
7316	arschmitz	2014-10-28 14:58:48
8335	SteveALee	2015-11-26 19:33:53
3198	johnbender	2011-12-02 09:44:57
2540	mathiasconradt	2011-10-01 13:24:02
2540	ajangus	2011-10-29 04:01:13
2540	stoem	2011-12-22 15:37:11
1712	jasonparallel	2011-05-27 17:53:12
1712	jblas	2011-05-27 00:20:26
4920	jaspermdegroot	2012-09-01 08:09:42
4920	MauriceG	2012-08-31 20:37:21
5380	Wilto	2013-01-08 23:10:35
694	odedbd	2012-04-17 07:12:15
1416	gfortytwo	2011-04-08 22:09:55
3289	johnbender	2012-02-14 19:53:26
3289	sgrebnov	2012-02-15 11:30:03
3289	toddparker	2012-02-15 12:14:12
4895	dalethedeveloper	2012-08-24 16:59:11
4895	jaspermdegroot	2012-08-29 18:02:07
6657	frequent	2014-06-02 21:51:37
6657	arschmitz	2014-06-02 21:38:11
1029	titpetric	2011-05-05 07:04:20
6853	arschmitz	2013-12-30 21:24:50
2369	FlorianX	2011-09-26 19:29:18
2369	charleskline	2011-09-06 13:03:12
5469	jaspermdegroot	2013-01-17 18:42:51
3302	johnbender	2011-12-19 22:54:09
3302	toddparker	2011-12-22 17:04:07
3302	jblas	2011-12-21 17:33:29
3302	townxelliot	2011-12-22 10:34:39
5111	jaspermdegroot	2012-10-01 08:49:17
5742	gabrielschulhof	2013-03-09 21:48:45
2190	johnbender	2012-06-15 18:07:46
2190	Zero3	2011-11-13 14:58:10
2190	jblas	2011-10-17 19:02:03
2190	josh-h	2011-11-17 10:06:29
2190	shazron	2011-11-08 23:20:08
2613	johnbender	2011-10-05 22:57:14
5735	asgeo1	2013-03-13 03:39:24
7820	arschmitz	2015-01-08 17:55:42
3889	agcolom	2012-09-19 06:10:37
3889	jaspermdegroot	2012-09-19 00:30:56
3889	MauriceG	2012-09-18 22:44:38
860	gabrielgrant	2011-02-10 22:43:31
3719	haroldneal-cap	2012-03-06 23:58:47
3254	jaspermdegroot	2012-12-16 01:46:07
3254	gseguin	2012-12-16 02:47:28
7918	arschmitz	2015-03-19 19:07:16
7918	jaspermdegroot	2015-03-19 19:17:58
5512	johnbender	2013-01-24 20:33:55
5512	erikyuzwa	2013-01-24 22:56:49
5512	gabrielschulhof	2013-02-18 12:52:58
7713	unimatrix73	2014-09-26 04:06:36
5934	jaspermdegroot	2013-04-25 13:13:19
3962	CWSpear	2012-05-31 02:19:08
4764	jaspermdegroot	2012-08-02 07:14:18
1647	jblas	2011-05-18 22:20:35
7625	gabrielschulhof	2014-08-18 07:58:41
3758	raldred	2012-03-07 14:58:53
3758	frequent	2012-03-07 14:50:49
3758	jasonlcrane	2012-03-07 14:44:43
3455	toddparker	2012-01-18 22:26:33
3455	agcolom	2012-01-18 22:24:12
3455	MarkHamby	2012-01-18 22:21:22
5269	jaspermdegroot	2012-11-13 13:31:25
7146	gabrielschulhof	2014-02-23 22:29:51
3820	johnbender	2012-05-15 18:04:46
3820	gabrielschulhof	2012-05-08 08:33:11
7634	gabrielschulhof	2014-08-21 05:41:27
3280	redaemn	2011-12-16 10:17:39
3280	johnbender	2011-12-15 22:05:31
3280	dmethvin	2011-12-16 16:06:05
7113	globalmatt	2014-02-14 00:41:36
5543	pupvogel	2013-01-29 13:48:15
2308	eddiemonge	2011-11-19 18:51:19
4746	johnbender	2012-10-30 06:27:31
4746	arschmitz	2012-10-26 16:08:47
4746	jaspermdegroot	2012-10-29 15:36:14
5609	jaspermdegroot	2013-02-07 12:06:41
3466	johnbender	2012-04-06 22:00:18
3402	jakeboone02	2012-01-10 19:43:04
3402	gseguin	2012-02-16 18:03:27
4564	realsnleo	2012-06-19 17:06:39
6260	arschmitz	2013-09-27 12:34:18
6260	jaspermdegroot	2013-09-28 12:30:39
8387	jaspermdegroot	2016-02-19 16:41:16
2753	toddparker	2012-10-23 12:53:09
6024	jaspermdegroot	2013-05-20 11:26:39
5254	jaspermdegroot	2012-11-09 13:30:04
2521	toddparker	2011-09-27 22:07:24
2521	johnbender	2011-10-11 05:30:41
2521	jblas	2011-09-27 17:03:14
5177	jaspermdegroot	2012-10-23 12:47:25
1516	dgeb	2011-10-17 13:24:34
3033	johnbender	2011-12-05 23:40:13
3033	MauriceG	2011-11-21 09:11:32
5020	jaspermdegroot	2012-09-19 09:08:33
1914	jblas	2011-06-23 16:49:32
806	phillpafford	2011-03-23 15:59:09
6816	voronianski	2014-07-11 08:03:28
7983	jaspermdegroot	2015-03-08 21:07:53
7983	gabrielschulhof	2015-03-08 19:43:51
8240	arschmitz	2015-07-28 11:38:21
8240	jaspermdegroot	2015-07-28 08:35:44
8240	sombranox	2015-07-27 13:26:43
3594	agcolom	2012-02-16 22:31:11
3594	Wilto	2012-02-16 22:43:33
6820	arschmitz	2014-01-27 22:21:02
6820	gabrielschulhof	2014-01-24 07:38:37
5312	gabrielschulhof	2012-11-22 07:49:57
4621	johnbender	2012-07-17 18:26:19
4621	jaspermdegroot	2012-07-04 17:57:31
4621	rid00z	2012-07-31 23:31:49
8509	arschmitz	2016-08-31 13:25:20
8509	jaspermdegroot	2016-08-31 12:41:32
2505	jaspermdegroot	2012-06-21 08:41:43
8306	arschmitz	2015-12-10 13:02:01
5414	johnbender	2013-01-03 16:58:35
5414	jaspermdegroot	2013-01-08 23:27:18
5414	gabrielschulhof	2013-01-03 13:18:36
8265	gabrielschulhof	2015-10-17 21:53:39
2956	mischah	2011-11-13 21:09:48
3658	scottjehl	2012-02-29 11:38:11
7896	jaspermdegroot	2015-01-04 14:26:58
7896	gabrielschulhof	2015-01-04 14:16:02
6139	jaspermdegroot	2013-07-09 10:58:13
4386	jaspermdegroot	2012-05-18 14:43:15
1272	toddparker	2011-09-27 02:37:33
1272	johnbender	2011-09-27 04:40:06
1272	sgrebnov	2012-02-21 17:03:21
8429	arschmitz	2016-05-03 14:01:40
3824	johnbender	2012-03-15 21:44:02
4800	psimondk	2012-08-08 14:25:23
4800	jaspermdegroot	2012-08-08 10:28:53
2082	andyl	2011-10-21 00:22:12
3327	agcolom	2011-12-30 21:37:19
3827	toddparker	2012-10-15 21:43:10
3827	jasondscott	2012-06-20 15:00:15
3827	mattdsteele	2012-08-30 15:41:51
2239	agcolom	2012-03-14 21:03:52
6480	jaspermdegroot	2013-09-17 15:57:14
4543	johnbender	2012-06-19 00:03:03
4543	dcarrith	2012-06-22 02:07:08
2467	toddparker	2011-09-19 02:20:00
7298	arschmitz	2014-04-11 14:32:43
7298	TrueEddie	2014-04-25 01:11:50
7043	jaspermdegroot	2014-02-05 14:37:06
5796	jaspermdegroot	2014-05-30 19:57:16
6144	jaspermdegroot	2013-07-09 19:51:51
6144	pastudan	2013-07-10 19:04:25
5401	Rusta	2013-01-01 23:03:44
5401	arschmitz	2012-12-31 14:35:28
5401	gabrielschulhof	2013-01-01 20:09:19
2017	toddparker	2011-09-01 16:35:15
2017	gseguin	2011-09-01 04:37:42
3847	johnbender	2012-03-19 16:49:52
3792	toddparker	2012-03-11 14:48:30
4828	toddparker	2012-08-09 21:01:08
8053	jodator	2015-03-31 09:55:19
4850	jaspermdegroot	2012-08-17 08:58:17
1495	rbahumi	2012-07-26 07:52:59
3376	agcolom	2012-02-18 17:13:31
7883	arschmitz	2014-12-23 17:44:27
4264	arschmitz	2012-10-26 12:43:36
4264	jaspermdegroot	2012-10-26 13:56:58
2731	jaspermdegroot	2012-05-27 22:38:05
6292	jaspermdegroot	2013-08-06 15:13:14
5642	jaspermdegroot	2013-02-14 10:20:21
7226	jaspermdegroot	2014-03-10 12:03:08
3482	jakeboone02	2012-03-01 19:04:24
3482	agcolom	2012-03-01 20:59:52
2101	toddparker	2012-01-01 04:23:23
8176	arschmitz	2015-08-05 11:45:11
3777	toddparker	2012-03-09 03:47:37
6851	arschmitz	2013-12-30 21:35:01
6851	gseguin	2013-12-30 21:46:17
7382	gabrielschulhof	2014-05-08 12:06:37
3422	toddparker	2012-01-12 18:46:02
3422	jblas	2012-01-12 18:44:22
3545	toddparker	2012-05-05 01:49:52
2212	jblas	2011-09-28 18:48:46
3921	toddparker	2012-05-24 02:46:36
7948	arschmitz	2015-02-05 19:48:05
4789	jaspermdegroot	2012-08-07 23:13:19
4371	jaspermdegroot	2012-05-16 17:22:23
3347	toddparker	2012-02-22 02:59:03
3347	johnbender	2012-02-24 19:24:59
4666	jaspermdegroot	2012-07-10 17:51:39
5922	jaspermdegroot	2013-04-24 08:06:39
2150	toddparker	2012-04-30 00:53:08
2150	agcolom	2012-05-15 14:48:23
3332	agcolom	2012-03-09 21:35:26
1449	toddparker	2012-02-13 20:07:01
3695	jaspermdegroot	2012-10-23 19:13:12
7238	gabrielschulhof	2014-03-12 09:27:05
687	dcousineau	2011-01-14 03:47:18
7926	gabrielschulhof	2015-01-22 18:52:44
4261	jaspermdegroot	2012-05-14 08:59:16
6246	jaspermdegroot	2013-08-04 17:19:23
3296	jaspermdegroot	2012-07-16 14:40:54
6418	arschmitz	2013-08-31 14:41:57
2574	MauriceG	2011-09-30 17:23:53
3171	johnbender	2011-12-06 08:48:56
3171	eddiemonge	2011-12-06 08:54:00
3156	jasondscott	2012-05-11 14:43:53
3768	johnbender	2012-03-22 22:08:37
6824	arschmitz	2013-12-23 03:03:59
6824	gseguin	2013-12-23 03:14:43
271	urbien	2013-08-09 20:25:08
6500	indiandragon	2014-01-07 12:29:32
6500	arschmitz	2013-10-08 20:38:25
2270	jaspermdegroot	2012-06-12 15:19:49
3274	arschmitz	2012-10-24 04:35:55
3726	johnbender	2012-05-25 17:33:34
6569	jaspermdegroot	2013-10-06 10:02:01
3821	toddparker	2012-04-18 23:05:36
3821	jakeboone02	2012-04-16 19:48:30
5500	jaspermdegroot	2013-01-21 11:23:57
4560	toddparker	2012-06-21 18:39:42
4560	jasondscott	2012-06-20 14:52:08
4560	dcarrith	2012-06-20 16:48:39
7138	blandkitz	2014-10-18 07:16:18
7138	arschmitz	2014-10-17 14:17:17
2465	skyronic	2011-09-17 09:21:44
3331	toddparker	2012-01-03 17:00:57
3331	chetankjain	2012-01-03 05:46:31
3736	arschmitz	2014-10-22 13:13:42
3736	jaspermdegroot	2014-06-05 09:44:55
4498	johnbender	2012-06-07 18:20:42
4498	jaspermdegroot	2012-06-08 21:29:11
6918	dpolivy	2014-01-21 00:44:47
793	johnbender	2011-09-20 22:23:09
793	TZAdvantage	2011-02-01 20:07:22
5746	jaspermdegroot	2013-03-10 08:25:31
2400	johnbender	2011-09-08 07:20:01
2400	syedpenrose	2011-09-08 16:53:33
2111	agcolom	2012-04-29 17:33:29
8305	rgfpy	2015-10-19 13:00:28
4364	toddparker	2012-05-16 04:32:45
4364	cjolif	2012-05-16 22:06:13
2706	tommedema	2011-10-14 14:05:44
5927	jaspermdegroot	2013-05-03 11:28:15
3632	toddparker	2012-10-26 13:32:47
3632	arschmitz	2012-10-26 12:08:02
5218	davidvaccaro	2013-01-02 18:25:16
5394	jaspermdegroot	2012-12-21 10:25:55
2757	jakeboone02	2011-10-20 16:38:18
2444	hotTea	2011-09-14 23:11:34
4317	toddparker	2012-05-13 01:48:10
4317	agcolom	2012-05-11 23:12:19
4317	jaspermdegroot	2012-05-11 22:43:46
4317	MauriceG	2012-05-13 13:29:40
7252	arschmitz	2014-06-06 02:05:33
7252	gabrielschulhof	2014-06-09 12:03:21
7252	cgack	2014-05-29 19:52:58
3100	agcolom	2011-11-18 14:51:41
3100	jblas	2011-11-18 20:19:33
3100	gseguin	2011-11-18 19:25:03
3100	MauriceG	2011-11-18 10:18:07
6314	frequent	2013-08-09 09:00:12
7804	gabrielschulhof	2014-12-30 14:12:58
3485	gseguin	2012-01-24 23:34:20
2296	Wilkins-	2011-09-22 20:17:52
2651	tommedema	2011-10-11 15:22:19
5946	jaspermdegroot	2013-04-29 18:35:27
7363	arschmitz	2014-10-02 18:28:49
2532	toddparker	2011-09-26 20:01:33
7258	ArturDorochowicz	2014-04-25 16:44:33
3667	scottjehl	2012-02-29 08:23:59
849	adammessinger	2011-01-25 18:01:20
2046	kvdml	2012-05-11 07:24:54
4441	jaspermdegroot	2012-05-31 20:21:35
3222	thstart	2011-12-05 19:48:04
8135	gabrielschulhof	2015-05-23 20:38:35
7393	jaspermdegroot	2014-05-13 14:47:41
7393	ranakhalil	2014-05-13 00:08:05
4662	arschmitz	2012-10-26 20:03:48
4662	jaspermdegroot	2012-10-29 16:11:06
7136	staabm	2014-02-25 11:27:28
6307	arschmitz	2013-08-06 21:10:12
5207	gabrielschulhof	2012-10-23 14:18:56
5458	jaspermdegroot	2013-01-18 16:38:52
6743	Rido	2013-11-19 13:56:40
2891	johnbender	2011-10-31 21:16:21
6080	jaspermdegroot	2013-06-07 20:40:37
2885	toddparker	2012-02-16 21:57:48
2885	agcolom	2012-02-16 21:45:56
3149	jblas	2011-12-12 23:34:40
3149	frequent	2011-12-13 00:04:32
5132	jaspermdegroot	2012-12-16 00:39:09
6149	jaspermdegroot	2013-07-10 21:12:48
7637	arschmitz	2014-08-21 16:33:51
8121	gabrielschulhof	2015-05-02 17:21:07
4930	jaspermdegroot	2012-09-03 11:42:45
4565	johnbender	2012-06-19 17:51:13
4565	serbanghita	2014-03-21 22:42:48
3237	agcolom	2012-02-23 22:50:47
4512	frequent	2012-06-11 14:40:04
4069	WHGAMICAT	2012-04-20 02:15:45
5961	jaspermdegroot	2013-05-03 12:16:12
2697	shazron	2011-12-22 21:57:56
4726	toddparker	2012-07-19 21:15:34
4176	jaspermdegroot	2012-04-23 16:04:20
7874	agcolom	2014-12-13 21:00:48
762	tanepiper	2011-08-25 20:13:59
7781	frequent	2014-10-16 14:01:03
7781	arschmitz	2014-10-16 13:59:44
6901	marcuskrahl	2014-01-08 14:06:50
7420	arschmitz	2014-05-25 20:02:54
3238	jblas	2011-12-08 18:17:57
3238	dhaywood	2011-12-08 19:20:26
3068	toddparker	2012-10-24 14:09:20
3068	jblas	2011-11-16 22:16:49
3068	arschmitz	2012-10-24 04:05:02
1524	kpozin	2011-07-29 14:49:30
1524	jasondscott	2012-01-27 17:51:44
6222	gabrielschulhof	2013-07-30 13:45:13
6789	mtamony	2013-12-10 19:09:52
5103	Ruffio	2014-12-30 18:23:01
5285	DoubleMalt	2012-11-15 13:49:53
5065	arschmitz	2014-10-23 20:06:20
7985	arschmitz	2015-03-10 05:32:35
6209	jaspermdegroot	2013-08-12 23:55:39
1376	jblas	2011-09-06 16:34:11
4523	MauriceG	2012-06-16 10:05:02
4652	jaspermdegroot	2012-10-29 23:15:22
3345	philipri	2012-01-05 09:14:01
7803	jaspermdegroot	2016-03-18 11:05:25
6873	mahyarm	2014-01-02 14:17:33
1926	kpozin	2011-08-08 02:33:34
4024	elfgoh	2012-04-19 14:24:51
4024	scottjehl	2012-10-02 19:45:21
4024	jaspermdegroot	2012-06-16 13:35:15
4024	schmunk42	2012-06-05 12:46:36
4024	3drockz	2012-05-03 05:08:52
4024	christophercarlsson	2012-06-10 08:50:44
4535	johnbender	2012-06-18 23:26:18
4535	dcarrith	2012-06-18 23:16:56
1907	adambiggs	2011-06-22 23:52:33
5289	Krinkle	2012-11-15 11:29:27
5216	toddparker	2012-10-24 14:10:26
5216	gabrielschulhof	2012-10-24 10:10:56
7415	arschmitz	2014-05-22 12:10:34
7415	jaspermdegroot	2014-05-22 13:07:35
4352	chetankjain	2012-05-15 06:42:58
5964	dAnjou	2013-05-05 14:41:12
8201	arschmitz	2015-07-23 15:48:15
8201	gabrielschulhof	2015-08-28 12:49:08
2695	johnbender	2011-10-14 22:38:47
4721	johnbender	2012-07-30 18:03:24
4721	toddparker	2012-07-19 18:33:49
4721	nbigot	2012-07-28 09:50:20
4721	gseguin	2012-07-27 17:22:40
3817	tehraven	2012-03-14 19:06:02
7670	arschmitz	2014-09-17 01:11:25
7670	jaspermdegroot	2015-06-05 06:45:07
5885	frankabbruzzese	2014-10-31 08:51:07
5791	frequent	2013-03-28 16:47:13
5791	jaspermdegroot	2013-03-21 09:05:45
5791	gseguin	2013-03-28 16:25:34
403	jblas	2012-01-12 19:31:56
403	ntziolis	2011-01-17 09:53:39
1983	toddparker	2012-02-15 19:18:54
5541	jaspermdegroot	2013-01-30 11:20:02
5541	gabrielschulhof	2013-01-29 23:21:22
7607	gabrielschulhof	2014-08-04 10:12:55
7566	Palestinian	2014-07-15 13:07:16
4484	toddparker	2012-06-08 02:31:22
4484	jaspermdegroot	2012-06-08 07:40:40
6214	arschmitz	2013-08-27 03:00:59
6214	jaspermdegroot	2013-08-27 05:30:23
6214	gabrielschulhof	2013-08-27 05:32:43
1087	wturnerharris	2012-05-22 21:24:09
2618	mathiasconradt	2011-10-05 15:17:23
6608	jaspermdegroot	2013-10-15 20:55:06
2623	toddparker	2011-10-05 21:52:33
2623	jblas	2011-10-05 21:07:38
3178	toddparker	2011-12-14 22:33:55
3178	JFK99	2011-12-15 18:59:30
3444	adaptabi	2012-05-05 18:08:45
3444	jaspermdegroot	2012-05-05 20:04:14
4582	jaspermdegroot	2012-07-04 14:56:15
2217	johnbender	2011-09-14 15:31:57
2217	jblas	2011-09-14 00:08:57
2217	jeffv	2011-09-16 15:37:55
2217	Wilkins-	2011-09-17 00:26:19
2217	hotTea	2011-09-20 07:05:53
7326	apsdehal	2016-05-25 17:46:33
450	azicchetti	2011-09-15 13:48:56
450	andyl	2011-10-20 23:23:42
450	nisc	2011-10-20 22:50:07
8309	arschmitz	2015-10-18 01:35:33
8309	jaspermdegroot	2016-03-18 11:37:20
8309	gabrielschulhof	2015-11-10 10:38:36
8309	apsdehal	2016-06-23 04:46:20
8529	asdfrog	2016-10-10 23:17:58
7783	ldeluca	2014-10-28 13:51:09
7783	arschmitz	2014-10-28 13:40:11
6768	aFarkas	2014-06-22 16:04:27
2126	jaspermdegroot	2012-08-12 10:07:10
8336	SteveALee	2015-11-30 09:58:39
6868	scottgonzalez	2013-12-31 16:43:57
6868	gseguin	2013-12-31 16:38:45
6509	arschmitz	2013-09-24 14:29:12
2563	agcolom	2012-02-15 19:10:35
4725	nilsschmidthamburg	2015-09-02 15:00:29
4725	kworth	2013-08-19 20:01:33
5680	jaspermdegroot	2014-06-02 13:36:30
4686	jaspermdegroot	2012-11-22 09:42:51
4686	postnerd	2012-07-13 09:03:13
3144	agcolom	2012-02-23 23:30:24
6252	frequent	2013-07-30 14:57:21
6252	arschmitz	2013-07-30 14:48:21
6252	jaspermdegroot	2013-07-30 17:09:41
7082	arschmitz	2014-02-08 04:39:06
7082	gabrielschulhof	2014-02-08 00:53:14
4285	scottjehl	2012-05-15 12:32:51
6207	frequent	2013-07-25 13:48:28
6207	arschmitz	2013-08-06 12:48:41
6325	jaspermdegroot	2013-08-10 10:10:58
4454	mghiasi75	2012-05-28 00:16:51
3802	toddparker	2012-03-13 20:21:23
3802	agcolom	2012-03-13 20:19:15
3802	Wilto	2012-03-13 20:32:07
7565	arschmitz	2014-08-21 17:21:31
7565	gabrielschulhof	2014-07-15 10:16:17
4469	jaspermdegroot	2012-06-07 22:07:03
3486	agcolom	2012-02-22 21:23:38
2174	johnbender	2011-08-29 18:31:21
7408	Palestinian	2014-05-16 14:51:01
2317	tluyben	2011-08-22 18:37:16
5000	jaspermdegroot	2012-09-14 14:04:03
5991	arschmitz	2013-05-23 19:51:07
5800	gabrielschulhof	2013-03-22 12:53:24
4388	toddparker	2012-05-24 01:50:26
4388	agcolom	2012-05-24 16:58:41
4388	jaspermdegroot	2012-05-24 09:04:16
6758	pupvogel	2014-10-30 17:05:51
6758	gabrielschulhof	2013-11-26 13:37:06
6602	gabrielschulhof	2015-01-14 14:37:11
2940	agcolom	2011-11-04 22:35:19
8389	jaspermdegroot	2016-02-25 13:46:50
8389	cogwurx	2016-03-09 20:40:13
2832	arschmitz	2012-10-26 12:55:20
3919	jaspermdegroot	2012-05-06 19:29:37
6801	nathany	2014-01-08 18:54:58
6801	gabrielschulhof	2014-03-01 22:29:31
6801	fortress-of-solitude	2014-02-11 03:22:20
6801	aquachroma	2014-10-17 00:12:07
3141	redaemn	2011-12-20 22:41:35
3141	toddparker	2012-01-01 04:28:22
3141	jblas	2011-12-22 00:56:30
3761	toddparker	2012-03-08 02:29:28
3761	jakeboone02	2012-03-08 02:26:37
3761	marceloverdijk	2012-03-09 07:35:13
2460	willpracht	2011-09-29 21:56:32
1432	wookiehangover	2011-04-20 17:07:13
5769	jaspermdegroot	2013-08-06 12:15:27
8161	dpolivy	2015-06-24 23:15:51
7947	arschmitz	2015-04-02 17:48:43
7947	gabrielschulhof	2015-04-30 18:02:27
7944	pra85	2016-01-18 17:00:32
7204	jaspermdegroot	2014-03-04 23:08:30
1906	webbiesdk	2011-06-22 22:02:16
7373	jaspermdegroot	2014-05-06 23:02:41
3299	johnbender	2012-04-06 16:10:47
3574	toddparker	2012-02-13 23:45:19
2721	toddparker	2011-10-17 21:25:07
2721	MauriceG	2011-10-17 22:00:30
4188	jaspermdegroot	2012-04-24 14:46:20
4007	toddparker	2012-04-28 03:16:42
3653	gabrielschulhof	2012-03-16 17:37:54
3258	toddparker	2011-12-14 21:55:50
3258	JanBecker	2011-12-17 11:51:43
5268	Ruffio	2014-12-30 20:33:35
4433	johnbender	2012-05-24 22:05:49
4433	jasondscott	2012-05-24 19:43:14
4433	MauriceG	2012-05-24 15:10:10
4463	ldeluca	2014-10-23 16:31:53
4832	jaspermdegroot	2012-08-10 13:41:22
4832	datimson	2012-08-15 22:19:26
4946	johnbender	2012-09-06 22:54:42
1603	toddparker	2011-05-13 18:04:19
4299	agcolom	2012-05-06 17:12:19
4299	jaspermdegroot	2012-05-06 14:40:05
4229	jasondscott	2012-05-04 05:55:30
5484	jaspermdegroot	2013-01-18 14:35:57
3565	pkoretic	2012-02-11 09:03:57
1922	agcolom	2012-04-15 20:42:46
5333	jaspermdegroot	2012-11-29 00:08:52
4000	hgross	2012-04-10 22:58:30
3547	jblas	2012-02-08 16:54:13
3547	dmapr	2012-02-08 21:09:33
8122	arschmitz	2015-04-23 13:54:44
6073	jaspermdegroot	2013-07-07 17:59:30
6073	ahmedlehamdi	2013-07-16 11:32:23
4291	scottjehl	2012-05-15 12:23:02
4291	jaspermdegroot	2012-05-04 14:46:16
3615	agcolom	2012-03-07 08:38:44
1606	StevenBlack	2011-05-12 04:30:20
4350	phuongnd08	2012-05-14 11:20:45
3358	agcolom	2011-12-31 15:33:16
2146	jaspermdegroot	2012-07-16 14:03:10
8337	arschmitz	2016-07-11 22:31:23
8337	marti1125	2016-03-02 16:23:24
4658	hzlzh	2012-07-09 11:33:27
6841	arschmitz	2013-12-24 17:14:34
1590	tenor	2011-05-09 17:23:53
6215	frequent	2013-08-01 18:41:11
5557	jaspermdegroot	2013-01-30 10:26:53
2698	agcolom	2012-02-15 21:17:24
5714	jaspermdegroot	2013-02-28 09:09:40
6797	ldeluca	2014-10-23 19:13:40
6797	arschmitz	2014-10-23 19:07:05
7372	arschmitz	2014-12-23 16:28:10
4389	jaspermdegroot	2012-05-18 18:58:16
4680	jaspermdegroot	2012-07-10 19:32:07
4039	jaspermdegroot	2012-04-19 08:52:32
7970	arschmitz	2015-02-27 05:26:36
7970	cgack	2015-02-26 18:08:21
4619	agcolom	2012-06-28 19:17:23
2813	toddparker	2011-10-28 21:32:38
2813	johnbender	2011-10-23 03:35:46
6009	atultagra23	2013-05-15 11:40:22
7478	Ruffio	2015-01-03 10:54:23
7478	arschmitz	2015-01-09 18:27:12
7478	jaspermdegroot	2014-06-06 10:39:10
7478	sp1985	2015-01-10 19:51:52
5944	ldeluca	2014-10-30 19:56:39
8281	jaspermdegroot	2015-09-14 13:50:24
6623	jaspermdegroot	2013-10-18 05:52:04
4508	johnbender	2012-06-08 20:58:29
5113	jaspermdegroot	2012-11-18 10:55:37
4023	toddparker	2012-04-16 16:15:21
1338	johnbender	2011-05-25 23:45:48
5770	rdavidwu	2013-03-21 18:44:52
5770	jaspermdegroot	2013-08-07 10:05:52
7162	arschmitz	2014-12-21 23:42:29
7162	jaspermdegroot	2014-06-05 19:03:35
7046	jaspermdegroot	2014-02-04 07:56:16
6512	kgx	2013-09-24 16:38:28
3796	toddparker	2012-06-08 01:27:35
2602	nanomo	2012-06-08 03:20:34
8355	arschmitz	2016-05-09 03:27:57
8355	apsdehal	2016-06-25 17:42:37
8355	gabrielschulhof	2016-06-25 16:06:02
2418	toddparker	2011-12-06 11:51:47
2418	johnbender	2011-12-05 15:58:20
8342	apsdehal	2016-05-08 03:45:25
3154	johnbender	2012-02-17 20:18:25
3154	jblas	2011-11-23 19:33:12
6076	jaspermdegroot	2013-06-05 07:53:43
4568	jaspermdegroot	2012-06-20 18:03:52
5069	jaspermdegroot	2012-12-16 00:24:03
5069	dahool	2013-08-07 22:18:35
5069	dcarrith	2013-08-08 20:58:56
5069	gabrielschulhof	2014-06-10 11:42:47
2537	toddparker	2011-09-28 09:52:33
2537	kurteknikk	2011-09-28 15:55:43
4284	ldeluca	2014-10-23 17:02:22
4408	agcolom	2012-05-22 17:43:43
4408	MauriceG	2012-05-22 21:24:38
7765	arschmitz	2014-10-09 16:40:57
3208	jaspermdegroot	2012-10-30 10:48:28
3340	arschmitz	2012-11-19 22:17:39
3340	dilbert-elbonia	2012-01-03 09:33:21
2915	toddparker	2011-11-02 21:03:51
2546	johnbender	2011-10-14 17:20:35
2546	laustdeleuran	2011-09-27 19:05:05
2546	arschmitz	2012-10-24 04:27:37
2546	jblas	2011-10-14 06:01:36
4253	frequent	2012-05-03 19:59:44
3863	ldeluca	2014-10-22 21:08:45
3863	arschmitz	2012-10-29 20:45:23
3863	jaspermdegroot	2012-10-29 23:07:44
3863	adammessinger	2012-03-20 19:21:20
1925	begmandev	2011-07-01 21:12:48
1925	jostster	2011-08-24 23:21:46
1353	agcolom	2012-02-12 16:09:51
6336	jaspermdegroot	2013-08-13 09:14:18
2567	jblas	2011-09-29 20:04:53
2567	staabm	2011-09-29 22:33:05
1255	frequent	2013-04-22 09:48:48
1255	raouldevil	2013-05-09 10:01:18
2370	PHANTOMIAS	2011-09-28 21:00:55
2370	grandecomplex	2012-02-03 00:14:46
2367	agcolom	2012-04-30 07:02:51
3793	toddparker	2012-05-13 20:35:24
3793	agcolom	2012-05-13 20:30:17
3793	jaspermdegroot	2012-05-04 15:11:06
1872	jblas	2011-09-21 18:57:44
1872	scottjehl	2011-09-21 19:05:16
2266	Evil2000	2011-08-11 17:16:13
4905	pupvogel	2013-02-02 16:50:39
7956	arschmitz	2015-02-05 18:16:37
7956	gabrielschulhof	2015-02-03 20:54:32
3833	dankh	2012-03-17 11:16:10
3833	jakeboone02	2012-03-16 19:37:40
3833	tehraven	2012-03-16 19:50:13
7875	gabrielschulhof	2014-12-15 11:29:25
7749	gabrielschulhof	2014-10-07 09:53:32
6556	Ruffio	2014-10-29 19:17:36
7537	arschmitz	2014-11-06 14:58:16
7537	garygreen	2014-07-02 12:12:45
6793	jaspermdegroot	2013-12-06 08:50:17
3356	toddparker	2012-01-01 03:22:49
3356	jakeboone02	2012-01-12 19:51:05
2616	ghost	2011-10-13 14:16:44
2327	jaspermdegroot	2012-05-26 15:09:38
6584	jaspermdegroot	2014-02-06 21:15:16
3680	leizhao4	2012-10-31 21:33:31
3680	jaspermdegroot	2013-02-14 23:21:15
3680	prusswan	2012-09-12 03:46:32
5548	jaspermdegroot	2013-02-24 08:07:52
5820	Ruffio	2014-12-30 20:03:48
7209	frankie-loves-jesus	2014-03-05 15:27:36
7330	arschmitz	2014-04-21 15:36:35
8308	arschmitz	2015-10-17 18:14:15
3348	agcolom	2011-12-28 21:32:39
5199	jaspermdegroot	2012-10-23 13:15:53
3954	toddparker	2012-05-16 04:55:36
2963	gseguin	2011-11-09 23:20:34
2963	MauriceG	2011-11-10 09:59:57
2652	johnbender	2011-10-10 21:26:54
2652	jblas	2011-10-10 21:28:15
2652	jaspermdegroot	2012-05-28 06:32:33
7359	jaspermdegroot	2014-05-15 18:08:54
7359	cgack	2014-05-21 17:52:59
8385	Palestinian	2016-03-16 16:37:27
4052	jaspermdegroot	2012-08-08 12:59:10
7957	agcolom	2016-04-02 13:56:52
7957	marti1125	2016-03-15 18:34:09
7957	jaspermdegroot	2016-03-21 08:27:01
8350	apsdehal	2016-02-18 19:01:17
4696	jaspermdegroot	2012-07-14 12:49:08
5205	gseguin	2012-10-25 17:11:05
5205	gfranko	2012-10-20 09:05:29
4566	jaspermdegroot	2012-12-16 21:00:40
4630	ldeluca	2014-10-23 16:34:59
4630	arschmitz	2014-10-23 16:56:51
4630	scottgonzalez	2014-11-03 15:51:54
4630	gabrielschulhof	2014-10-24 10:32:38
3190	jakeboone02	2011-11-30 03:15:08
3190	arschmitz	2012-10-24 12:37:12
3190	chris-steele	2011-11-30 09:05:17
3834	johnbender	2012-04-09 18:43:36
6235	jamiepk	2013-07-29 20:33:07
7618	wtw	2014-08-11 16:33:22
7618	arschmitz	2014-08-11 17:26:20
7618	gabrielschulhof	2014-08-20 05:24:35
6706	hyunsook	2013-11-21 03:25:22
3781	jaspermdegroot	2013-07-02 09:35:23
4431	jaspermdegroot	2012-05-24 12:12:10
6680	Ruffio	2014-12-30 19:37:43
2568	toddparker	2011-10-13 14:14:48
2859	johnbender	2011-11-02 18:11:06
2859	jblas	2011-11-02 21:26:21
2859	jaspermdegroot	2013-07-27 14:00:19
2859	CameronAskew	2014-04-03 21:07:37
6165	jaspermdegroot	2013-08-06 11:05:35
2471	gseguin	2011-09-19 01:59:36
2333	wengzhiwen	2011-08-25 07:51:26
6712	pupvogel	2013-11-30 13:36:43
6261	cweitkamp	2013-07-31 18:56:00
4923	toddparker	2012-10-29 15:23:36
4923	arschmitz	2012-10-26 20:41:47
4520	arschmitz	2012-10-26 20:07:24
8263	arschmitz	2015-08-11 21:01:26
4551	jaspermdegroot	2012-06-18 08:42:51
8331	arschmitz	2016-06-22 19:25:50
6810	mrodalgaard	2014-04-23 16:18:21
3397	jblas	2012-01-09 17:28:20
7260	arschmitz	2014-04-24 20:03:24
7260	cgack	2014-04-24 19:53:42
4065	arschmitz	2012-10-24 16:00:18
4065	gseguin	2012-10-24 16:11:44
3508	dericcrago	2012-01-31 21:29:59
7954	arschmitz	2015-03-11 22:19:23
2699	toddparker	2011-10-14 00:05:25
1476	toddparker	2012-06-08 01:07:35
7927	arschmitz	2015-03-09 19:20:53
7808	Ruffio	2014-10-29 20:53:20
7756	Ruffio	2014-10-20 13:28:39
7756	mrextreme	2014-10-14 10:54:17
2744	anpsince83	2011-10-19 22:04:27
5359	arschmitz	2012-12-18 05:29:05
5359	jaspermdegroot	2012-12-16 00:26:46
455	MonsieurDart	2011-08-24 08:55:29
455	karol-f	2011-10-26 15:41:20
455	mmtg	2011-07-22 06:34:35
455	jblas	2011-10-26 20:35:17
2643	gabrielschulhof	2014-06-10 12:18:47
6295	ldeluca	2014-10-27 17:21:54
5366	arschmitz	2012-12-12 18:49:12
6915	jaspermdegroot	2014-01-14 14:10:56
6915	gseguin	2014-01-11 06:23:55
1335	johnbender	2011-09-14 19:14:48
1335	itechnology	2011-09-30 22:13:59
4665	jaspermdegroot	2012-07-11 22:50:59
4665	MauriceG	2012-07-11 23:32:59
8010	arschmitz	2015-03-18 13:43:58
8010	gabrielschulhof	2015-03-18 09:34:41
7991	gabrielschulhof	2015-03-11 19:40:20
6063	jaspermdegroot	2013-06-01 08:17:18
7177	gabrielschulhof	2014-08-18 07:23:39
2426	dipold	2012-02-19 17:39:12
5949	gabrielschulhof	2013-04-30 07:15:33
5258	jaspermdegroot	2012-11-09 12:53:30
4011	jaspermdegroot	2012-05-10 22:46:12
4008	toddparker	2012-04-11 16:46:05
5434	arschmitz	2013-01-11 13:17:37
4221	jasondscott	2012-05-04 05:55:08
6658	frequent	2014-01-03 08:12:37
3192	brandonpayton	2012-01-17 21:38:18
2127	jaspermdegroot	2012-08-09 10:46:12
4736	arschmitz	2014-10-24 21:17:34
5137	toddparker	2012-10-22 16:46:24
879	adammessinger	2011-01-26 01:44:39
6612	jaspermdegroot	2013-10-15 16:12:11
4224	jaspermdegroot	2013-05-29 20:18:12
4224	arschmitz	2012-10-24 16:29:28
4224	cjblomqvist	2012-04-28 20:19:31
4224	MauriceG	2012-04-28 18:19:11
2683	toddparker	2011-10-20 19:02:34
2683	tommedema	2011-10-12 14:58:15
2683	jblas	2011-10-26 16:48:24
8448	apsdehal	2016-06-22 18:38:36
7718	cgack	2014-09-29 13:23:14
6371	jaspermdegroot	2013-08-22 11:29:33
4383	toddparker	2012-05-18 14:12:39
5970	jaspermdegroot	2013-05-07 17:26:00
5933	jaspermdegroot	2013-10-04 14:34:51
6781	jaspermdegroot	2013-12-02 13:04:48
3702	johnbender	2012-03-15 23:26:22
3702	scottjehl	2012-03-09 11:25:20
1851	agcolom	2012-04-15 20:39:38
1067	jblas	2011-02-22 16:53:15
3072	arschmitz	2012-10-24 04:19:40
2869	gseguin	2011-10-27 21:36:59
2869	MauriceG	2011-10-27 22:33:38
3602	scottjehl	2012-02-21 03:30:45
3602	arschmitz	2012-11-26 17:16:24
3602	gabrielschulhof	2012-11-26 13:25:03
3602	toddparker	2012-11-18 02:50:39
3602	scottgonzalez	2012-11-26 15:03:52
3602	jzaefferer	2012-11-27 10:44:22
3372	Benjaminsson	2012-01-03 14:55:43
7453	frequent	2014-10-23 21:31:46
7453	ldeluca	2014-10-23 21:23:46
7453	jaspermdegroot	2014-06-01 08:02:22
7453	arschmitz	2014-10-23 22:27:05
3631	johnbender	2012-02-24 21:39:29
3631	scottjehl	2012-02-27 04:14:15
6654	jaspermdegroot	2013-10-24 21:22:42
3534	toddparker	2012-02-24 06:11:36
3534	agcolom	2012-02-23 22:19:34
2746	tommedema	2011-10-19 16:30:55
4650	toddparker	2012-07-16 17:52:41
4650	jaspermdegroot	2012-07-17 15:49:31
4650	MauriceG	2012-07-17 23:42:05
6987	cgack	2014-03-15 18:24:08
5085	johnbender	2012-09-28 00:20:16
5085	azicchetti	2012-09-26 11:09:52
5085	gabrielschulhof	2012-09-26 10:37:39
7610	arschmitz	2014-08-06 14:23:05
7610	adammessinger	2014-08-06 13:46:05
8075	arschmitz	2015-06-11 13:00:48
8075	gabrielschulhof	2015-07-23 16:37:46
639	toddparker	2011-01-18 01:17:26
2413	johnbender	2011-09-09 17:20:17
2413	scottjehl	2011-09-09 16:33:10
2413	paulirish	2011-09-09 22:04:44
2413	jblas	2011-09-09 18:14:38
2107	toddparker	2011-09-22 17:23:25
2107	jblas	2011-10-10 20:48:38
2107	dcarrith	2012-07-18 16:33:32
4242	MauriceG	2012-04-30 19:43:35
4206	toddparker	2012-05-01 22:19:07
4206	jblas	2012-05-01 17:29:13
4206	agcolom	2012-05-26 20:43:30
874	phuongnd08	2012-03-12 04:56:05
5980	jtblin	2013-05-09 12:21:54
4390	bmurmistro	2012-05-22 15:49:37
3636	alejandrotoro	2012-04-10 16:14:44
5683	jaspermdegroot	2013-02-23 15:44:09
4413	jaspermdegroot	2012-05-26 23:45:38
6201	frequent	2013-07-23 22:51:50
6201	jaspermdegroot	2013-07-23 23:39:54
4813	toddparker	2012-08-08 13:48:31
4813	jaspermdegroot	2012-08-07 13:30:04
4599	agcolom	2012-06-23 20:55:54
4599	MauriceG	2012-06-23 22:35:01
5661	jaspermdegroot	2013-04-20 20:22:51
5325	ldeluca	2014-10-30 15:27:40
5325	jaspermdegroot	2012-11-27 17:28:04
7579	slavap	2014-07-23 18:22:37
7579	arschmitz	2014-07-23 03:55:19
5706	vkammerer	2013-02-27 21:18:22
5706	jaspermdegroot	2013-02-27 22:30:06
2558	johnbender	2011-10-07 20:16:25
2558	MauriceG	2011-09-28 21:21:15
7232	Talkless	2014-03-11 11:45:05
2716	toddparker	2011-10-17 15:18:57
2716	MauriceG	2011-10-16 12:54:37
4037	johnbender	2012-04-14 18:32:55
4037	commadelimited	2012-04-14 19:05:49
7360	arschmitz	2014-05-26 03:09:59
7360	frequent	2014-05-02 05:52:04
7360	apsdehal	2016-05-08 10:39:07
4901	jaspermdegroot	2012-08-29 13:57:06
3078	johnbender	2011-12-10 01:16:24
3078	adrianpike	2011-12-15 23:09:16
3956	jaspermdegroot	2013-02-10 17:31:21
3233	toddparker	2011-12-30 15:56:36
6731	arschmitz	2014-02-06 19:03:52
6731	gabrielschulhof	2014-02-07 09:54:57
5917	jaspermdegroot	2013-04-22 20:32:02
5917	deekshabs	2013-04-23 05:20:39
8284	agcolom	2015-09-10 07:29:41
8284	jaspermdegroot	2015-09-10 08:23:59
8284	gnarf	2015-09-10 08:27:03
8512	vrbvillor	2016-09-09 01:15:02
5624	jaspermdegroot	2013-02-10 20:26:53
5465	johnbender	2013-01-21 17:25:06
5465	gabrielschulhof	2013-01-19 22:28:08
5465	jhogervorst	2013-01-21 17:58:50
2655	agcolom	2012-03-10 22:06:15
2725	toddparker	2011-10-20 18:34:49
2725	jblas	2011-10-17 16:14:43
3818	agcolom	2012-03-14 21:41:03
7230	jaspermdegroot	2014-09-20 12:07:16
5710	gabrielschulhof	2013-03-14 10:17:03
2748	jakeboone02	2011-10-19 19:00:47
2748	agcolom	2011-10-19 19:30:08
4961	toddparker	2012-11-21 19:45:14
1452	toddparker	2012-02-15 17:30:24
1452	frequent	2012-02-20 17:51:35
7352	jonas-db	2014-04-28 18:42:09
4855	jaspermdegroot	2012-09-18 08:06:55
2458	arschmitz	2012-10-24 02:18:32
2458	jaspermdegroot	2012-10-24 10:12:00
6618	hyunsook	2013-10-17 09:49:04
7606	jaspermdegroot	2014-08-07 13:14:37
3216	toddparker	2011-12-05 02:47:17
3216	lhwparis	2011-12-31 11:32:25
3216	agcolom	2012-01-22 22:56:11
3216	scottjehl	2012-01-23 13:53:00
6434	jaspermdegroot	2013-09-04 08:25:17
2329	johnbender	2011-08-24 16:47:01
2329	jblas	2011-08-24 03:15:51
2329	jostster	2011-08-23 22:00:04
7953	jaspermdegroot	2015-02-04 18:19:35
7953	gabrielschulhof	2015-02-02 14:32:22
5998	arschmitz	2013-05-30 02:51:06
5019	jaspermdegroot	2012-10-24 10:29:08
5387	gabrielschulhof	2013-01-05 21:16:16
3395	agcolom	2012-02-19 21:14:29
3469	gseguin	2012-01-23 20:49:43
7995	wakiki	2015-07-22 19:40:28
7995	jaspermdegroot	2015-04-03 09:32:12
3553	gseguin	2012-02-09 05:30:51
7214	jaspermdegroot	2014-03-10 15:22:17
3278	Wilto	2011-12-30 18:44:40
3278	MaZderMind	2011-12-15 18:47:57
7096	jaspermdegroot	2014-02-10 21:05:07
7096	gabrielschulhof	2014-02-10 19:54:38
4570	jaspermdegroot	2012-07-04 14:57:57
4570	stevegrove	2012-07-04 14:59:12
8044	arschmitz	2015-03-27 15:13:10
2095	johnbender	2011-12-13 22:39:11
4089	MauriceG	2012-04-19 09:35:25
6821	gabrielschulhof	2013-12-23 23:37:09
4172	wishpot	2012-04-23 17:40:52
4907	toddparker	2012-08-29 17:07:04
2585	jblas	2011-10-10 22:04:40
2272	johnbender	2011-08-12 17:41:20
7169	slavap	2015-03-05 22:27:05
7169	bkosborne	2014-02-24 23:31:12
7169	ankitgoyal91	2014-11-10 11:29:17
7169	gabrielschulhof	2014-02-25 11:32:07
7169	armanim	2014-09-19 11:00:41
6655	arschmitz	2014-02-06 20:08:40
4829	jaspermdegroot	2012-08-09 21:40:22
2904	johnbender	2011-11-01 17:41:21
6682	Ruffio	2014-12-30 20:17:29
4195	eugenebond	2013-04-10 20:13:04
4195	ldeluca	2014-10-24 17:50:44
2762	jblas	2011-10-20 16:21:29
2762	nisc	2011-10-20 15:12:42
2417	pjjanak	2011-09-20 19:06:25
3696	johnbender	2012-03-06 00:47:57
3696	frequent	2012-03-01 10:33:32
5309	jaspermdegroot	2012-11-21 14:11:35
3088	jokeyrhyme	2012-02-27 20:25:19
1112	toddparker	2011-03-09 21:47:32
6401	robschmuecker	2013-08-27 16:24:23
2881	agcolom	2011-11-01 21:33:41
8119	rejetto	2015-04-20 17:48:23
8119	jaspermdegroot	2015-04-20 09:12:01
8119	kapilgarg1996	2015-04-19 16:22:51
4321	ackernaut	2012-05-09 17:53:18
4321	jaspermdegroot	2012-05-09 18:46:45
7024	cgack	2014-03-17 18:23:05
3826	agcolom	2012-03-19 22:18:52
5249	jerone	2012-11-29 08:29:55
3941	rbdcti	2012-05-24 02:36:54
185	jblas	2011-02-23 17:14:45
3286	johnbender	2012-04-06 22:15:48
6510	jaspermdegroot	2013-09-26 17:26:39
2410	maldaraus	2011-09-15 09:19:01
7293	arschmitz	2014-04-24 14:59:17
7293	gabrielschulhof	2014-04-03 09:24:53
3640	jakeboone02	2012-02-29 18:15:19
3640	agcolom	2012-02-25 13:52:58
3640	Wilto	2012-02-29 19:32:04
7653	arschmitz	2014-09-04 20:56:50
7653	cgack	2014-09-04 20:55:58
6583	jaspermdegroot	2013-10-09 21:41:01
3235	endform	2011-12-08 05:25:28
7370	arschmitz	2014-05-22 18:09:16
7370	jaspermdegroot	2014-05-16 08:13:31
7370	gabrielschulhof	2014-08-01 07:03:48
3207	agcolom	2012-03-17 23:04:33
3207	itechnology	2012-03-23 00:01:30
3424	scottjehl	2012-01-13 07:22:50
3424	jblas	2012-01-12 18:50:38
2644	johnbender	2011-10-08 00:40:00
2644	jblas	2011-10-09 02:15:02
6860	agcolom	2013-12-29 17:13:51
6860	arschmitz	2013-12-30 14:25:06
6952	jaspermdegroot	2014-01-16 14:39:21
6241	jonathannaguin	2013-08-10 10:21:40
8395	agcolom	2016-03-08 13:22:49
3606	agcolom	2012-02-22 22:17:24
6930	gabrielschulhof	2014-01-17 14:01:37
5198	jaspermdegroot	2012-12-16 14:06:16
5198	gseguin	2013-01-04 22:27:12
3433	johnbender	2012-04-06 21:49:21
2828	johnbender	2011-10-25 18:25:24
2828	jblas	2011-10-25 23:13:53
5636	jaspermdegroot	2013-02-14 17:24:54
6093	allsteady	2013-06-12 02:31:01
2935	agcolom	2011-11-04 21:21:05
3748	Wilto	2012-03-06 18:30:27
3748	rbdcti	2012-03-06 18:16:39
4563	DzenisevichK	2012-06-22 04:34:52
4009	toddparker	2012-05-16 04:48:08
3923	toddparker	2012-06-08 01:31:09
3923	jaspermdegroot	2012-12-19 09:15:50
5172	jaspermdegroot	2012-10-15 17:12:56
5029	quanta42	2014-10-01 03:15:57
43	naton	2010-10-19 20:55:36
43	jordandobson	2011-11-11 18:31:30
43	staabm	2011-09-28 15:01:40
5185	gabrielschulhof	2012-10-18 15:27:17
5185	jostster	2012-10-25 17:59:48
4867	serbanghita	2012-08-21 06:10:16
4867	cawoodm	2012-08-21 09:50:08
6523	jaspermdegroot	2013-10-03 17:28:34
7040	jaspermdegroot	2014-02-04 09:35:17
7693	cgack	2014-09-19 14:29:01
4324	adammessinger	2012-05-15 15:12:01
1440	toddparker	2012-02-15 17:31:17
1440	agcolom	2012-02-15 17:35:06
4871	serbanghita	2012-08-21 06:23:20
5219	jaspermdegroot	2012-10-26 15:29:48
7727	gabrielschulhof	2014-12-05 11:03:04
4378	johnbender	2012-05-17 15:27:53
4378	frequent	2012-05-17 11:32:38
4378	ebaranov	2012-05-17 10:12:07
7692	jaspermdegroot	2015-02-02 07:49:38
7692	gabrielschulhof	2015-02-01 21:54:08
3266	toddparker	2011-12-15 21:18:12
7554	websafe	2015-06-27 03:07:56
7539	gabrielschulhof	2014-07-03 15:04:33
5772	panghea	2013-03-16 12:11:24
5466	arschmitz	2013-01-17 13:49:59
5466	gabrielschulhof	2013-01-17 13:36:54
5466	Changsuk	2013-01-18 01:22:42
5974	newrachael	2013-05-08 03:25:26
1287	toddparker	2011-09-27 02:40:51
2406	jblas	2011-09-13 07:07:09
4311	toddparker	2012-05-13 02:42:57
4311	miketaylr	2012-05-16 04:21:07
4311	jaspermdegroot	2012-05-14 10:25:45
4311	evgenyneu	2012-05-11 08:20:49
6762	DzenisevichK	2013-11-26 10:59:27
8123	arschmitz	2015-05-04 16:19:13
8123	kapilgarg1996	2015-05-04 15:42:08
6225	frequent	2013-07-29 10:57:57
3098	emret	2012-05-30 11:19:15
8359	nsteenbeek	2016-05-16 20:35:43
7773	Shreerang	2014-10-11 11:31:16
7773	jaspermdegroot	2014-10-11 11:16:13
7525	jaspermdegroot	2014-06-30 08:14:22
3086	MauriceG	2011-11-21 22:13:18
2283	jblas	2011-08-18 23:29:16
7992	arschmitz	2015-03-12 12:32:03
4267	toddparker	2012-05-13 02:32:15
8001	arschmitz	2015-03-14 13:12:03
8001	kapilgarg1996	2015-03-14 13:29:53
5037	jaspermdegroot	2012-09-20 04:26:13
7118	arschmitz	2014-02-17 13:40:56
6787	jaspermdegroot	2014-02-04 08:09:44
4836	jaspermdegroot	2012-08-12 16:36:16
4583	agcolom	2012-07-04 21:11:59
4583	drkhdr	2012-07-06 22:41:38
2463	MauriceG	2011-09-17 11:23:27
8358	arschmitz	2016-01-18 20:57:34
8358	patrickhlauke	2016-01-18 20:56:18
7777	arschmitz	2014-10-16 12:35:07
7777	imaffett	2014-10-16 13:42:47
7805	arschmitz	2014-11-20 15:49:40
7805	jackyon	2014-11-20 07:19:06
7805	celron	2015-09-28 16:34:18
7805	gabrielschulhof	2014-10-29 10:53:02
3427	scottjehl	2012-01-13 07:31:55
3301	jakeboone02	2012-03-08 22:31:52
3301	semoi	2011-12-20 08:53:26
3557	agcolom	2012-03-08 22:54:26
2631	agcolom	2011-10-21 20:44:34
2631	NPC	2011-10-06 16:38:18
4001	toddparker	2012-09-12 16:25:23
4417	agcolom	2012-06-19 22:32:28
2202	johnbender	2011-10-08 03:08:21
2202	odedbd	2011-08-21 21:37:17
2202	jblas	2011-12-15 06:41:30
2202	haddnin	2011-10-08 02:59:17
4474	patrickpawsey	2012-05-30 17:03:33
4269	adammessinger	2012-05-09 21:01:31
4066	MauriceG	2012-04-16 17:50:10
7064	gdi2290	2014-02-04 22:07:24
7064	arschmitz	2014-02-05 01:39:45
7064	gseguin	2014-02-04 22:06:11
8517	gabrielschulhof	2016-09-09 10:53:00
3423	toddparker	2012-05-08 19:52:53
3423	jaspermdegroot	2012-05-05 12:22:13
8174	mgdhiman	2015-07-03 08:06:21
5487	arschmitz	2013-01-18 21:32:45
5487	jaspermdegroot	2013-01-21 18:25:24
7700	frequent	2014-09-25 22:21:41
7700	arschmitz	2014-09-25 13:20:46
8506	apsdehal	2016-08-31 12:13:32
8506	jaspermdegroot	2016-08-31 06:51:40
5167	gnanaswaroop	2016-06-23 06:25:47
5167	rhelms	2015-09-24 22:37:16
5475	FLasH3r	2013-07-01 06:23:10
5475	jaspermdegroot	2013-01-20 13:09:47
3386	johnbender	2012-01-05 20:56:57
3386	jrburke	2012-01-05 21:43:21
3386	gseguin	2012-01-05 21:52:43
7338	rsumilang	2015-03-12 05:19:12
3234	johnbender	2011-12-07 22:33:40
3234	jblas	2011-12-07 22:52:34
3234	JeffSkee	2011-12-08 02:26:11
5121	jaspermdegroot	2012-10-03 13:06:14
6164	frequent	2013-07-14 18:16:42
6164	jaspermdegroot	2013-07-15 00:03:34
5105	jaspermdegroot	2012-09-28 15:24:59
2961	jasonparallel	2011-11-07 21:50:20
2961	arschmitz	2012-10-24 12:27:52
2961	jaspermdegroot	2012-10-24 13:09:05
7684	gabrielschulhof	2014-09-18 18:02:48
3260	johnbender	2011-12-13 21:46:11
7665	jaspermdegroot	2014-09-17 01:02:31
4456	johnbender	2012-06-19 16:12:33
4456	toddparker	2012-06-08 01:42:26
4456	lthurston	2012-06-08 03:31:16
4456	pillex	2012-12-21 18:05:14
5732	Changsuk	2013-03-05 07:43:33
3276	johnbender	2012-02-03 18:50:45
3276	toddparker	2012-02-22 03:02:44
3276	scottjehl	2012-02-24 00:44:40
3644	agcolom	2012-03-09 20:58:44
8406	jaspermdegroot	2016-03-21 08:07:37
8406	apsdehal	2016-03-21 08:45:39
7782	gabrielschulhof	2014-10-17 11:55:30
6738	arschmitz	2014-02-06 18:56:47
3608	arschmitz	2012-10-24 04:43:02
2597	jblas	2011-10-04 07:07:13
5138	jaspermdegroot	2012-10-07 09:05:41
3273	johnbender	2012-04-06 15:59:20
3273	jblas	2011-12-21 19:24:21
3273	jguyomard	2011-12-22 10:44:36
3694	agcolom	2012-03-06 11:34:05
8257	arschmitz	2015-08-06 02:58:48
6099	arschmitz	2014-10-28 15:08:36
5314	Krinkle	2012-11-22 00:34:59
5189	toddparker	2012-10-23 12:50:02
5189	arschmitz	2012-10-23 12:57:45
5189	jaspermdegroot	2012-10-23 12:55:31
8418	Hywan	2016-07-08 06:31:05
8418	apsdehal	2016-07-05 16:34:28
4243	begmandev	2012-05-16 22:18:27
5786	gseguin	2013-03-20 16:10:38
7099	gabrielschulhof	2014-02-11 21:08:01
3230	ucavus	2011-12-08 02:27:26
7123	arschmitz	2014-10-24 02:16:09
8362	p60424	2016-01-26 01:34:15
5410	johnbender	2013-01-03 21:44:05
5410	ErwanMAS	2013-03-20 16:56:25
5410	arschmitz	2013-01-03 21:47:30
5410	jaspermdegroot	2013-01-02 23:30:51
5410	gseguin	2013-03-20 16:38:28
7173	gabrielschulhof	2014-02-25 08:22:59
8357	dpolivy	2016-01-19 00:32:22
5997	arschmitz	2013-05-29 03:01:25
3729	johnbender	2012-03-07 18:41:52
4415	johnbender	2012-05-22 18:27:02
4415	ajimix	2012-05-23 06:13:49
4326	jaspermdegroot	2012-05-10 12:33:44
5911	DzenisevichK	2013-04-22 05:20:59
2679	jaspermdegroot	2012-07-07 09:07:33
2541	johnbender	2011-09-27 05:59:25
1799	TommyKolkman	2011-06-16 14:32:50
1799	sdhull	2011-06-09 19:41:23
7635	jaspermdegroot	2014-08-26 10:42:37
1899	toddparker	2011-09-20 01:25:31
4614	toddparker	2012-06-27 10:47:16
4614	jaspermdegroot	2012-06-27 09:19:12
4614	SpidrrMan	2012-06-27 11:55:19
3484	scottjehl	2012-01-25 11:00:47
6306	franva	2014-02-09 12:38:51
6306	arschmitz	2014-02-09 07:52:13
1633	jblas	2011-05-18 17:16:02
1633	gm90	2011-05-18 22:59:46
1051	hnilsen	2011-06-28 08:40:38
4611	jaspermdegroot	2012-07-05 16:51:06
4611	MauriceG	2012-06-26 08:26:48
5397	jaspermdegroot	2012-12-24 11:37:17
3114	agcolom	2012-02-23 22:56:20
4644	jaspermdegroot	2012-07-04 13:43:53
3926	johnbender	2012-03-27 23:46:00
785	toddparker	2011-09-09 17:06:27
785	jblas	2011-01-25 18:03:31
3877	brianAckermann	2012-03-26 16:02:26
5844	jaspermdegroot	2013-05-29 22:16:13
1898	jasondscott	2012-05-10 22:35:03
6490	arschmitz	2013-09-25 18:45:08
6490	jaspermdegroot	2013-09-29 10:37:15
6490	PangbornIdentity	2013-09-25 19:50:17
2658	jblas	2011-10-10 19:54:50
2658	jaspermdegroot	2012-07-16 11:37:27
2523	agcolom	2011-09-27 06:38:02
2523	staabm	2011-09-27 12:29:24
2523	MauriceG	2011-09-25 14:46:01
3277	jaspermdegroot	2012-05-26 13:08:43
6652	arschmitz	2013-11-15 17:46:07
6652	gabrielschulhof	2013-11-14 12:45:08
7587	ldeluca	2014-10-30 18:59:42
7893	arschmitz	2015-01-08 14:28:01
8392	agcolom	2016-03-03 13:29:42
7736	apsdehal	2016-04-25 14:17:24
2608	dcherman	2011-11-17 15:49:13
3603	staabm	2012-02-17 20:31:14
2830	JonSmart	2011-10-25 18:04:30
6312	frequent	2013-08-07 21:06:27
8241	jaspermdegroot	2015-08-18 21:41:12
8145	jaspermdegroot	2015-07-26 07:46:08
2954	MauriceG	2011-11-07 18:25:37
6399	rbu	2014-02-05 12:47:19
3528	scottjehl	2012-03-20 14:10:02
3528	jcostanza	2012-03-13 23:25:39
3722	jaspermdegroot	2012-05-26 14:22:45
3757	johnbender	2012-03-07 18:19:12
2257	jaspermdegroot	2012-10-03 13:07:50
2704	tommedema	2011-10-14 18:43:54
7386	DzenisevichK	2014-05-13 09:36:30
1816	jblas	2011-06-16 22:47:47
3989	johnbender	2012-04-09 17:21:56
3727	arschmitz	2012-10-26 12:18:15
4111	MauriceG	2012-04-19 09:22:35
3145	bayan	2011-11-25 00:01:29
4377	jaspermdegroot	2012-05-22 00:43:58
3621	gseguin	2012-02-21 21:38:04
2634	johnbender	2011-10-12 22:59:15
2634	jblas	2011-10-11 18:51:49
2634	gseguin	2011-10-12 23:17:56
3883	arschmitz	2014-04-24 13:07:33
3883	cgack	2014-04-24 13:04:23
5327	jaspermdegroot	2012-11-29 21:01:00
4048	oviroa	2012-04-16 08:36:36
4048	toddparker	2012-04-19 02:38:19
4048	agcolom	2012-04-16 07:41:18
4048	frequent	2012-04-17 16:31:36
3556	toddparker	2012-02-22 02:54:23
3556	jasondscott	2012-02-22 15:45:38
3268	johnbender	2011-12-15 23:51:58
4982	jaspermdegroot	2012-09-13 20:25:40
3671	agcolom	2012-03-06 22:34:45
5243	DzenisevichK	2012-11-05 11:17:02
6571	jaspermdegroot	2013-10-06 08:47:39
6571	soberstadt	2013-10-06 14:16:01
7308	arschmitz	2014-04-10 15:13:25
7308	gabrielschulhof	2014-04-11 12:25:01
5691	jaspermdegroot	2013-04-03 11:51:21
5691	gseguin	2013-03-20 16:12:57
3310	Wilto	2011-12-30 15:54:14
3095	vitorbal	2011-11-18 14:24:02
6482	frequent	2013-09-18 07:31:46
6482	gabrielschulhof	2013-09-17 22:06:11
3645	johnbender	2012-02-27 19:09:28
3645	agcolom	2012-02-26 12:44:41
3645	frequent	2012-02-27 19:57:10
1551	toddparker	2012-02-13 20:03:38
8146	shustinho	2015-06-08 13:23:26
1847	gseguin	2011-08-12 00:05:34
5165	jaspermdegroot	2012-12-05 21:30:20
7975	arschmitz	2015-02-23 14:37:06
7975	gabrielschulhof	2015-02-27 07:28:48
3878	agcolom	2012-03-23 20:25:51
4490	jaspermdegroot	2012-06-14 17:18:39
4490	jacksodj	2012-06-14 19:39:31
4805	johnbender	2012-08-06 15:41:27
4805	jaspermdegroot	2012-08-06 13:23:23
7379	arschmitz	2014-05-22 18:04:42
7379	gabrielschulhof	2014-05-23 21:33:20
4410	dwong1234	2012-05-21 18:06:17
7770	Shreerang	2014-10-10 09:19:35
7770	jaspermdegroot	2014-10-10 09:49:30
2729	toddparker	2011-10-17 23:16:53
2729	MauriceG	2011-10-17 23:14:32
4661	frequent	2012-10-27 09:05:06
5731	apsdehal	2016-05-07 18:13:20
3946	toddparker	2012-04-28 18:33:08
3946	agcolom	2012-04-28 15:18:49
7093	frankie-loves-jesus	2014-02-25 19:10:38
2857	MauriceG	2011-10-27 08:42:16
8061	ray007	2015-04-08 14:28:09
2343	toddparker	2011-09-22 01:48:04
2343	scottjehl	2011-09-22 01:58:25
2343	jblas	2011-09-22 00:37:49
2343	agcolom	2012-02-16 19:54:14
7784	gabaum10	2014-10-20 20:30:31
4921	etlolap	2012-09-01 17:13:58
5018	toddparker	2012-09-18 13:21:02
5018	jaspermdegroot	2012-09-18 12:43:26
5018	jasondscott	2012-09-18 15:51:35
7535	dpolivy	2014-07-01 18:36:38
8124	jaspermdegroot	2015-04-27 06:02:41
8124	kapilgarg1996	2015-04-27 14:47:38
3170	johnbender	2011-12-06 08:45:00
4349	udaykadaboina	2012-05-14 18:23:41
4349	jaspermdegroot	2012-05-14 07:58:09
4349	adammessinger	2012-05-14 12:59:08
4375	jaspermdegroot	2012-05-16 16:34:26
4647	jaspermdegroot	2012-07-05 22:53:15
6147	solocal	2013-07-10 16:29:22
6818	jaspermdegroot	2013-12-20 15:31:53
3119	johnbender	2011-11-21 21:58:42
7428	frequent	2014-05-26 17:19:34
8522	gabrielschulhof	2016-09-27 12:51:59
2161	toddparker	2011-08-10 01:04:28
2161	jaspermdegroot	2012-08-09 10:22:21
2161	Toverbal	2011-08-12 14:26:49
7886	kevgrig	2014-12-28 18:10:01
1092	toddparker	2011-09-22 15:26:16
6428	gabrielschulhof	2013-09-03 12:46:12
6656	arschmitz	2014-06-02 22:00:22
6656	frequent	2013-10-25 09:35:53
6656	jaspermdegroot	2014-06-02 14:53:12
6656	gabrielschulhof	2013-10-25 10:21:59
5275	jaspermdegroot	2012-11-13 13:02:10
6447	Leonidaz	2013-09-10 03:40:41
5244	DzenisevichK	2012-11-02 11:45:32
4812	jaspermdegroot	2012-08-07 13:56:53
5969	jaspermdegroot	2013-05-06 08:21:08
8428	gabrielschulhof	2016-04-29 11:17:10
8428	cgack	2016-04-28 18:41:09
2948	toddparker	2011-11-11 15:40:50
2948	johnbender	2011-11-10 23:52:49
2948	MauriceG	2011-11-07 11:57:57
5859	614mediagroup	2013-04-05 18:06:02
4486	jaspermdegroot	2012-06-08 08:12:12
7889	arschmitz	2015-01-08 15:46:15
7155	arschmitz	2014-08-26 12:39:17
7155	gabrielschulhof	2014-08-29 10:33:48
7155	dylanb	2014-08-26 14:59:54
4449	jasondscott	2012-05-25 18:21:23
1601	jasonparallel	2011-05-12 04:17:46
5149	arschmitz	2012-11-28 13:13:21
5149	gabrielschulhof	2012-11-28 09:48:10
4105	MauriceG	2012-04-18 14:33:19
2533	johnbender	2011-12-05 16:22:56
3887	jaspermdegroot	2012-06-17 11:58:21
8168	gabrielschulhof	2015-07-14 22:14:14
2288	jasondscott	2012-03-20 19:23:11
2479	toddparker	2011-09-20 12:59:25
2479	jblas	2011-09-20 05:24:51
1461	sebabal	2011-05-05 21:58:49
4411	scottjehl	2012-05-21 13:55:53
4411	jaspermdegroot	2012-05-21 09:56:09
6582	arschmitz	2014-10-15 21:12:01
2717	toddparker	2011-10-17 15:11:53
2717	johnbender	2011-10-18 17:52:33
2717	agcolom	2011-10-16 20:36:59
[truncated: 949 more rows]
