# Supplementary material for: Status, identity, and language: A study of issue discussions in GitHub
Source: PLoS One. 2019 Jun 14;14(6):e0215059. doi: 10.1371/journal.pone.0215059 (PMC6568400; doi:10.1371/journal.pone.0215059)
Supplement: S2 Data — (ZIP) [file pone.0215059.s003.zip › sample_46_projs_issues/jquery_jquery-mobile/issue_comments_mentioned_NOCODE_FULLBODY.csv]

issue_num	datetime	body	login	mention_login
8550	2017-03-02 20:09:42	@coordinate despite this not being valid it is actually working as intended. Controlgroups are display block by default and therefor 100% width if you would like to center using the align attribute you cant use block elements and will need to set the controlgroup to be `inline-block`	arschmitz	coordinate
8546	2017-01-08 16:56:37	@JimHapenney Yes it is fully compatible with jQuery 3.x	arschmitz	JimHapenney
8546	2017-01-08 21:04:05	I'm very glad to see these updates! The jQuery Mobile framework is a very important part of our development stack. While other mobile frameworks often impose their own strict rules and convention, JQM is wonderfully flexible and versatile. +1 to @vincedan "we need this framework alive".	ElliotNB	vincedan
8546	2017-01-11 12:50:22	@deblocker we fixed several hundred issues during the 1.5 development cycle reducing the issue count to its lowest point since before 1.0	arschmitz	deblocker
8546	2017-02-14 05:02:57	I second what @fgarzonhz has said. The jQuery Mobile project needs some kind of blog update or announcement . Otherwise people will continue to assume that jQuery Mobile is dead or very close to it. We love jQuery Mobile and want to see it continue to thrive! Thank you all for your efforts! @arschmitz @jaspermdegroot	ElliotNB	fgarzonhz
8546	2017-02-14 05:02:57	I second what @fgarzonhz has said. The jQuery Mobile project needs some kind of blog update or announcement . Otherwise people will continue to assume that jQuery Mobile is dead or very close to it. We love jQuery Mobile and want to see it continue to thrive! Thank you all for your efforts! @arschmitz @jaspermdegroot	ElliotNB	arschmitz
8546	2017-02-16 19:25:04	Hey folks. I'm not @arschmitz or @jaspermdegroot (obviously) but I'm a member of the team. We have done a ton of work over the last year or so for 1.5. Lately with everyone's day jobs it has been hard to even coordinate a weekly meeting to update everyone on the status of the project so we know how to move forward with the release. This happens with a volunteer workforce that is distributed aroun…	cgack	arschmitz
8546	2017-02-25 13:16:14	@vankampenp Yes we will add that the changelog is generated from commits and there was no specific commit for that so it was missed thank you	arschmitz	vankampenp
8546	2017-03-03 10:46:27	@SuhniCalifornia jq mobile is an open source framework, developed by people who have other professional business to do. If you are ungrateful or dissatisfied you can choose to stay away from the community	DropkickSteve	SuhniCalifornia
8546	2017-03-27 17:50:23	How are things coming along @arschmitz ?	ElliotNB	arschmitz
8546	2017-03-27 19:02:41	@DropkickSteve re: jq mobile is an open source framework, developed by people who have other professional business to do. If you are ungrateful or dissatisfied you can choose to stay away from the community i stand by my comment & honest expression regarding the progress of this project best of luck & maybe another team will come to the rescue sometimes it is wise to admit when you are in over yo…	SuhniCalifornia	DropkickSteve
8538	2016-11-15 15:40:07	@vespino can you please make a jsbin of your situation even if it does not reproduce the problem. It makes it easy to put into an app to test	arschmitz	vespino
8538	2016-11-15 16:15:14	@arschmitz I don't have an jsbin account. This is my project: ---. It works in the browser, but when exporting is to iOS using Phonegap Build I'm getting the error. I can send you a zip with all the files so you can build	vespino	arschmitz
8538	2016-11-15 16:20:03	@arschmitz I'm using Phonegap Build which is the same as Cordova/Phonegap only easier. I can send you a simplefied example, but you need to convert it to an iOS app using Phonegap Build. Can/will you do that?	vespino	arschmitz
8538	2016-11-15 16:31:09	@arschmitz does this work? https://jsbin.com/jumajer/7/edit?html,output I'm using jQuery Mobile 1.4.5 and jQuery 1.11.1 btw.	vespino	arschmitz
8533	2016-12-13 21:17:02	@marioja Can you generate a js bin example using your code based on contribution guidelines? Please reopen this one when you do.	apsdehal	marioja
8532	2016-12-01 19:12:37	@jasonjyu I guess you opened PR from wrong branch, closing this for now.	apsdehal	jasonjyu
8530	2016-10-13 12:58:51	@duselguy sorry i missed that it needed to be collapsed i can reproduce this cross browser now. We just need to adjust the z-index on `:focus`. Thank you for reporting this. What on chrome for android looks different i just tried and everything looked the same to me? can you provide a screenshot of the difference?	arschmitz	duselguy
8530	2016-10-13 14:51:40	**@arschmitz** The issue contains 2 parts: 1) Expand than collapse in the demo from [jQuery Mobile API Documentation](http://api.jquerymobile.com/collapsibleset/) cause different look for the first, second, etc., and the last in **FF/Chrome on desktop Win7**: **First ("partial" blue glow):** ![ff1](https://cloud.githubusercontent.com/assets/22796143/19352794/d6efce0a-9169-11e6-8bd7-ca9bb22b2bbd.j…	duselguy	arschmitz
8529	2016-10-10 22:54:00	@asdfrog Please review repo's Contributing guidelines https://github.com/jquery/jquery-mobile/blob/master/CONTRIBUTING.md and create a JSBin for the issue.	apsdehal	asdfrog
8529	2016-10-10 23:17:58	@apsdehal I created a JSBin (http://jsbin.com/juvizupofu/edit?html,output) and the issue appears solved. Can I clarify though that https://code.jquery.com/mobile/git/jquery.mobile-git.js is V1.4.5? To be clearer about the issue, I am opening the popup via the 'Open the Dialog' link and trying to select the 'Test Checkbox' at the bottom of the popup. In V1.4.4 this worked fine, but in V1.4.5 it do…	asdfrog	apsdehal
8529	2016-10-10 23:26:48	OK, thanks @apsdehal I've updated the JSBin (http://jsbin.com/wevekayaji/1/edit?html,output) to use jQuery mobile 1.4.5, and the issue does exist in this example.	asdfrog	apsdehal
8527	2016-10-04 07:39:30	Thanks @slavap . I agree. Since it's a small change in theme CSS we should be able to make this change for 1.5.	jaspermdegroot	slavap
8517	2016-09-09 10:53:00	@ceblanda @arschmitz what about the following sequence: page -> dialog1 -> dialog2 If you hit back from dialog2, you may not want to skip dialog1, depending on the desired interaction. For example, if you have a button in a dialog like "Advanced..." that brings up another dialog. In version 1.4.x the framework would not skip past a dialog when coming back **from a dialog**.	gabrielschulhof	ceblanda
8513	2016-09-01 10:45:35	@vrbvillor Please follow the instructions in our [contributing guidelines](https://github.com/jquery/jquery-mobile/blob/master/CONTRIBUTING.md#issues) and include a simple test page, information about which versions are used, which OS/browser you tested on, etc.. Thanks.	jaspermdegroot	vrbvillor
8513	2016-09-02 01:18:55	@Eccenux Thanks a lot The problem resolves.	vrbvillor	Eccenux
8512	2016-09-01 10:46:54	@vrbvillor - Please provide a complete bug report. See https://github.com/jquery/jquery-mobile/issues/8513#issuecomment-244043002. Thanks.	jaspermdegroot	vrbvillor
8512	2016-09-09 01:15:02	@apsdehal What's your code for? The outlook of yours is not what I want.	vrbvillor	apsdehal
8510	2016-08-31 11:19:17	@vrbvillor Each new version comes with an upgrade guide and changelog. These can be found on the website [jquerymobile.com](http://jquerymobile.com). Please note that this issue tracker is meant for bug reports. For questions you can use the (forum)[https://forum.jquery.com/jquery-mobile].	jaspermdegroot	vrbvillor
8509	2016-08-31 12:41:32	@arschmitz is right.	jaspermdegroot	arschmitz
8509	2016-08-31 13:25:20	@jaspermdegroot we should be able to totally drop that rule now we should never define a background on ui-dialog, thats only there to negate `ui-page-theme-*` which will move down a level where it should be	arschmitz	jaspermdegroot
8507	2016-09-24 22:05:56	@jaspermdegroot Any particular reason [these](https://github.com/jquery/jquery-mobile/blob/3d7eaceff3292058833a110283695ed8cd9f8464/css/themes/default/jquery.mobile.theme.css#L182) were removed in https://github.com/jquery/jquery-mobile/commit/bf6bb09d40d6cd1da5df07dc338f5ea9cf2c522c	apsdehal	jaspermdegroot
8507	2016-09-24 22:14:02	@apsdehal - That was because we are switching from `::after` pseudo element to `span`s for icons.	jaspermdegroot	apsdehal
8507	2016-09-25 05:09:46	@apsdehal - Yeah, that's correct.	jaspermdegroot	apsdehal
8506	2016-08-31 12:13:32	@jaspermdegroot Did you mean #8439?	apsdehal	jaspermdegroot
8506	2016-08-31 12:31:55	@apsdehal Yes! Thanks!! We have to make the same CSS changes (padding) in the selectmenu CSS. Do you remember if there was a specific reason to keep using position absolute for the count bubble, and not make it float? Now it can mask the button text, if we make it float it won't.	jaspermdegroot	apsdehal
8503	2016-08-29 09:58:28	@vrbvillor This has been fixed in branch master. See http://view.jquerymobile.com/master/demos/forms-field-contain/ for example.	jaspermdegroot	vrbvillor
8503	2016-08-31 07:26:56	@vrbvillor > The third component is on the new line. But the content of the select is not too long to have this apperance. There is already a ticket for this: #8493 > What's the select for? To toggle switch the slider on/off ?? The flip toggle examples have been fixed in PR #8494 (preview: http://view.jquerymobile.com/demos/demos/forms-field-contain/), but this PR has not been merged in master ye…	jaspermdegroot	vrbvillor
8503	2016-08-31 07:48:32	@vrbvillor I know that it's our demo page. I just want to test with the same font as you. What Windows version and what version of IE/Edge are you using?	jaspermdegroot	vrbvillor
8503	2016-08-31 18:48:23	@vrbvillor Your system uses the SimSun font for latin characters. I tested on a Windows 7 system with that font and was able to reproduce the problem. I tested with many other serif and sans-serif fonts but it only happened with SimSun. In the code inspector in Chrome, can you select the `body` element and then change the font-family in this rule: to: Is the Arial font used now (and the problem g…	jaspermdegroot	vrbvillor
8502	2016-08-29 10:06:16	@anhnguyenict I just tested this on a Nexus 5 phone, Android 6.0.1, Chrome 52 and I am not able to reproduce the problem. I scrolled down to the "Transitions" section and tried all type of transitions, closing and reopening the popup very fast, and they work as expected. Can you provide us info about your device, OS, and browser version? Thanks!	jaspermdegroot	anhnguyenict
8502	2016-08-29 10:44:42	@jaspermdegroot I tested on Safari of iphone 6, Android 5.1.1 and Emulator on Chrome 52 Example: - At step-2, you open "No transition" popup - At step-3, you close "No transition" popup by click on "**Flow**" - At step-4, you must open "**Flow**" again Notes: the **popup type** at step-3 and step-4 must **same**	anhnguyenict	jaspermdegroot
8502	2016-08-29 10:57:48	@anhnguyenict Ok, I understand what you mean but this is not a bug but expected behaviour. When you open a popup, the page gets an overlay that covers the whole page, and the popup comes on top of it. When you click outside the popup you are clicking on the overlay, and this event triggers closing of the popup. In your example it means you are not clicking on the "Flow" button but on the overlay …	jaspermdegroot	anhnguyenict
8501	2016-08-23 18:02:21	@Michael-F-Ellis This doesn't seem to be a problem in jQuery Mobile itself. This JS Bin test page shows that without your custom CSS the issue doesn't appear: http://jsbin.com/nomateyobe/edit?html,output Something in your cafe-au-lait.css stylesheet breaks the jQuery Mobile grid. I am going to close this ticket since it's not a bug. You can post on the [jQuery Mobile forum](https://forum.jquery.c…	jaspermdegroot	Michael-F-Ellis
8501	2016-08-23 22:44:55	@Michael-F-Ellis I didn't realise that cafe-au-lait.css was a renamed jQuery Mobile theme CSS stylesheet, downloaded from the ThemeRoller. I tested again, see http://jsbin.com/bufuyiguku/1/edit?html,output. Also tested with exactly the same page, using the file system (file://) but I can't reproduce the problem. Very strange.	jaspermdegroot	Michael-F-Ellis
8499	2016-08-23 18:18:38	@karenbennett - Thanks for reporting this. I added a fix for this to PR https://github.com/jquery/jquery-mobile/pull/8494.	jaspermdegroot	karenbennett
8496	2016-08-05 05:51:34	@sawan619 This issue tracker is meant for reporting bugs. For questions you can use the [jQuery Mobile forum](https://forum.jquery.com/jquery-mobile). See also our [contributing guidelines](https://github.com/jquery/jquery-mobile/blob/master/CONTRIBUTING.md#issues). Closing as not a bug.	jaspermdegroot	sawan619
8448	2016-06-22 18:38:36	@arschmitz Fixed.	apsdehal	arschmitz
8435	2016-06-02 20:00:27	@jdc20181 i cant reproduce your issue the collapsibles are full width for me on all the devices i tried. If you are still facing this problem please create a simple jsbin test page so we can lookinto and debug this issue. I'm going to close this until then	arschmitz	jdc20181
8431	2016-06-12 05:19:44	@arschmitz Should I merge this one?	apsdehal	arschmitz
8429	2016-05-05 09:29:24	@faabalia - I'm also currently experiencing this same issue. I believe it has to do with a conflict between JQuery Mobile hiding the data-position="fixed" elements on the page (i.e. the header and footer) and the native android select options menu. As a workaround if you hide the header and footer earlier than JQuery Mobile normally does, things work correctly. I've added a demo of this over at s…	clintirving	faabalia
8429	2016-05-06 07:13:55	Hi @faabalia I'm glad my second solution works for you - it's definitely the better option as it's much closer to addressing the cause than the first option which was a pretty far-fetched workaround. Interesting observation regarding the text input - don't worry, there's a solution to this which just expands on my previous answer. By adding **data-hide-during-focus="input, textarea"** jquery-mobi…	clintirving	faabalia
8429	2016-05-06 23:11:04	Hi @faabalia - check to make sure that you have put data-hide-during-focus="" in both your header AND your footer. Also check to make sure that Chrome isn't loading a cached page (it often does this). I reproduced your scenario yesterday and I believe this does fix the issue. The value "input, textarea, select" for o.hideDuringFocus is just the default value in jQuery mobile of hideDuringFocus - …	clintirving	faabalia
8429	2016-05-07 03:00:01	Hi @lukebarber i have exact issue as you. i have tried the solutions of adding data-hide-during-focus="" to both header and footer and to no avail. has anyone tried this and not work still?	crs2m5	lukebarber
8429	2016-05-18 22:11:28	@nthapakiTransplant are you saying the dropdown on your desktop page which does not use jQuery Mobile does not work after redirecting to it from the jQuery Mobile site?	arschmitz	nthapakiTransplant
8429	2016-05-18 22:20:07	@nthapakiTransplant that can't possibly be jQuery Mobile if jQuery mobile is not on the page your having the issue with.	arschmitz	nthapakiTransplant
8428	2016-04-28 18:41:09	@gabrielschulhof is there a specific demo/example where I can see this?	cgack	gabrielschulhof
8428	2016-04-29 11:17:10	@cgack I was going to build selectmenu that way to save on DOM manip, but I couldn't, because it was marking all pages as `position: relative`. Try this: 1. Go to http://jsbin.com/zifoxi/ 2. Click "Go to other page" 3. Click "Go back" 4. Click "Create popup" 5. Click "Go to other page" At this point the other page will appear below the current page, which is itself `visibility: hidden`-ed, becaus…	gabrielschulhof	cgack
8420	2016-04-06 04:49:57	Hi @yomasa could you use http://jsbin.com/huvoraba/1/edit?html,css,js,output for a better explanation?	marti1125	yomasa
8420	2016-04-28 22:15:55	@agcolom jqm cant nor ever could work with the local file protocol	arschmitz	agcolom
8420	2016-05-08 23:46:24	That's basically because it works on my cell phone in firefox On Apr 28, 2016 6:16 PM, "Alexander Schmitz" notifications@github.com wrote: > @agcolom https://github.com/agcolom jqm cant nor ever could work with > the local file protocol > > — > You are receiving this because you were mentioned. > Reply to this email directly or view it on GitHub > https://github.com/jquery/jquery-mobile/issues/84…	yomasa	agcolom
8419	2016-04-06 04:56:56	Hi @ktgrach could you add an example about your problem using this: http://jsbin.com/huvoraba/1/edit	marti1125	ktgrach
8418	2016-07-05 16:34:28	@Hywan Are you willing to update your PR according to latest master?	apsdehal	Hywan
8418	2016-07-08 06:31:05	@apsdehal Done :smiley:.	Hywan	apsdehal
8418	2016-07-08 09:01:29	@Hywan This has landed into master 2f00774. Thanks a lot.	apsdehal	Hywan
8417	2016-04-01 10:47:25	Landed in https://github.com/jquery/jquery-mobile/commit/fe366ad30a0a51f968d8a240c575bcfa26137746 @cogwurx - See http://contribute.jquery.org/commits-and-pull-requests/#commit-guidelines for guidelines about commit messages. We use a tool "commitplease" to prevent incorrect messages, but it looks like this isn't working for you since you were able to commit with a message that doesn't match the g…	jaspermdegroot	cogwurx
8416	2016-04-07 16:26:23	Hi @szollosi I found an example in stackoverflow. This example uses jqm 1.4.0 http://stackoverflow.com/questions/21257556/jquery-mobile-how-to-table-search-bar http://jsfiddle.net/ezanker/fr8Yd/2/ ![rank_jqm](https://cloud.githubusercontent.com/assets/223240/14358605/4d18e2a2-fcb3-11e5-9516-5cd49406e6cf.png) ![jqmdemofilter](https://cloud.githubusercontent.com/assets/223240/14358606/4d46f412-fcb3…	marti1125	szollosi
8414	2016-03-22 18:31:48	@bkazi Here is the log of our team meeting from a few weeks ago in which we discussed this: http://irc.jquery.org/%23jquery-meeting/default_%23jquery-meeting_20160225.log.html#t14:16:44	jaspermdegroot	bkazi
8414	2016-03-22 20:07:03	@jaspermdegroot I sent a draft about jQuery Mobile husting bugs but I did not receive any feedback :(	marti1125	jaspermdegroot
8413	2016-03-22 18:27:29	@wwy94621 Can you create a fiddle for this and share the link here?	apsdehal	wwy94621
8413	2016-03-29 00:59:23	@apsdehal Did you check the fiddle, do you see the bug?	wwy94621	apsdehal
8408	2016-03-20 09:44:23	@exgphe jQuery 2.2 was released after jQuery Mobile 1.4.5 and is not supported by it. This is fixed in the latest code which will be for 1.5.0. Closing as a duplicate of #8381	apsdehal	exgphe
8407	2016-03-21 08:22:41	@apsdehal - Your last comment sounds right to me.	jaspermdegroot	apsdehal
8406	2016-03-21 08:07:37	Thanks for fixing this @apsdehal ! @cogwurx has been tweaking the menu styles. I think the background color you set in this PR has to be adjusted to match his style and @cogwurx probably has to fix selectors in his PR to match your changes. See https://github.com/jquery/jquery-mobile/pull/8389/files#diff-ccdaf42db1312d7cb7e21a8bb76543d6R976.	jaspermdegroot	apsdehal
8406	2016-03-21 08:45:39	@jaspermdegroot I will fix my change, that is why I was waiting for your comment before merging it. :)	apsdehal	jaspermdegroot
8401	2016-04-25 14:28:08	Closing as fixed @dotku kindly use #jqueryui on freenode for further help with implementation.	apsdehal	dotku
8400	2016-03-18 11:12:30	@dotku - Thanks for reporting the issue! The API documentation has its own repo. I opened a ticket there https://github.com/jquery/api.jquerymobile.com/issues/387	jaspermdegroot	dotku
8399	2016-03-15 19:56:09	hi @dotku can I try this in xcode ?	marti1125	dotku
8399	2016-03-16 19:08:24	@marti1125 you could but I don't if it has same issue. It is working on chrome, since refresh action is always triggered; but there won't be any effect on safari.	dotku	marti1125
8399	2016-05-12 18:28:47	@dotku Fiddle created: http://jsbin.com/vucahibayu/1/	apsdehal	dotku
8395	2016-03-08 13:22:49	@s-moon Hi, I've just checked your signature and it all looks fine to me (both your name and email address seem to match those recorded on the PR). @scottgonzalez Are you aware of any issues with the CLA tracker at present? Thanks.	agcolom	s-moon
8395	2016-03-08 13:26:20	@s-moon Thanks for the PR. It looks good and can be merged as soon as we figure out why we're getting this error on the CLA check :-)	agcolom	s-moon
8393	2016-03-15 21:44:26	Hi @danatemple Could tell me what do you expect? what is the final design. please I test in chrome and firefox ![textarea](https://cloud.githubusercontent.com/assets/223240/13795046/059035b8-eacd-11e5-9c30-f0cbeb55bdb1.png)	marti1125	danatemple
8393	2016-04-15 16:28:59	Hi @danatemple I am trying this http://jsfiddle.net/losnir/nnkeH/1/ from http://stackoverflow.com/questions/18262729/how-to-stop-window-jumping-when-typing-in-autoresizing-textarea I think is a bug with textarea (jqm) https://github.com/jquery/jquery-mobile/issues/6898	marti1125	danatemple
8392	2016-03-03 13:29:42	@marti1125 Do you mean the track being over the input field? If this is the case, there is a ticket for it with all the details https://github.com/jquery/jquery-mobile/issues/7991 and I believe this is fixed in master.	agcolom	marti1125
8389	2016-02-25 13:46:50	@cogwurx The changes look good. I noticed one problem. When an accordion is being expanded it gets the green active style, but this style is not removed after the accordion is being collapsed. It remains green until another button gets focus. In the current situation the active style isn't really clear, but it does get removed as soon as the accordion is collapsed (http://view.jquerymobile.com/1.…	jaspermdegroot	cogwurx
8389	2016-03-09 20:40:13	@jaspermdegroot Just pushed the updates.Fixed the style guide spacing and the accordion focus.Let me know if there is anything else.	cogwurx	jaspermdegroot
8389	2016-03-10 19:18:05	@cogwurx Thanks. See my two comments on the diff. After that it's good to land.	jaspermdegroot	cogwurx
8387	2016-02-19 16:41:16	@cogwurx will create a new PR using the right branch. Closing.	jaspermdegroot	cogwurx
8385	2016-03-16 16:37:27	@marti1125 the fix isn't passing the test. You may try it yourself, if you feel like it :)	Palestinian	marti1125
8384	2016-02-17 14:53:25	@Jahrenski Chaining popups is currently not possible. This is a known/documented limitation of the popup widget. See "Note: Chaining of popups not allowed" here: http://api.jquerymobile.com/popup/. It also shows a workaround.	jaspermdegroot	Jahrenski
8382	2016-03-03 21:23:11	Hi @plweil why should be buttons insteand of `<a></a>` ? I can use tab to focus and enter to expand https://github.com/jquery/jquery-mobile/blob/master/js/widgets/collapsible.js#L153	marti1125	plweil
8382	2016-03-04 02:27:01	@plweil you are correct about the accessibility issue we don't necessarily need to use buttons but if we use links we need to use proper aria attributes and handlers to make them work as expected. That said the collapsible widget has been deprecated in 1.5 and we are using the jQuery UI accordion widget instead which is properly accessible in all of our testing. However if you do find any problem…	arschmitz	plweil
8382	2016-03-04 13:59:27	> On Mar 3, 2016, at 8:27 PM, Alexander Schmitz notifications@github.com wrote: > > @plweil you are correct about the accessibility issue we don't necessarily need to use buttons but if we use links we need to use proper aria attributes and handlers to make them work as expected. Yes, one could apply role="button" to anchors (or even to divs or spans, for that matter), but why bother with that? W…	plweil	plweil
8381	2016-02-23 14:19:39	Closing this ticket, based on @arschmitz his comment.	jaspermdegroot	arschmitz
8381	2016-02-23 14:21:24	@jaspermdegroot i'm going to open this to discuss a possible 1.4.6 just to add compatibility at this weeks meeting we can update once a decision is made.	arschmitz	jaspermdegroot
8381	2016-03-15 10:46:05	@arschmitz any information about 1.4.6?	Gemorroj	arschmitz
8381	2016-04-25 14:29:32	@arschmitz What is the final stance on 1.4.6?	apsdehal	arschmitz
8381	2016-05-25 17:56:27	@bassena We are very close. We are working API docs and upgrade guide at the moment.	apsdehal	bassena
8381	2016-05-25 18:06:32	@apsdehal Glad to hear!	bassena	apsdehal
8379	2016-02-06 13:17:41	@jrahma while we may considder individual icons and will also get a whole new pack when we adopt chassis we will not add bulk icons as it wil add too much blot to the build you can use http://andymatthews.net/code/jquery-mobile-icon-pack/	arschmitz	jrahma
8378	2016-02-06 13:00:28	@jrahma thank you for the request however this is outside the scope of jQuery mobile. we don't handle things like data base connections or encryption and currently have no plans to. There are options that do this sort of thing and integrate well like couchbase mobile.	arschmitz	jrahma
8375	2016-02-06 13:08:25	@jrahma thank you for this feature request this is something we would potentially consider adding though it would like be in jQuery UI and shared between the two libraries. Im going to close this since we don't keep feature requests open however feel free to continue to comment here and discuss details and implementation. IF you are interested in adding a proposal to add this to UI. Feel free to …	arschmitz	jrahma
8373	2016-02-06 13:11:58	@jrahma this is a great idea and something we are planning though in a bit of a round about way. We are planning on switching to the Chassis css framework once its ready and will use its themeroller. This has already been planned to support this type of functionality.	arschmitz	jrahma
8371	2016-02-06 13:15:19	@jrahma please see our contributing guidelines. https://github.com/jquery/jquery-mobile/blob/master/CONTRIBUTING.md and create a jsbin test page using our template http://jsbin.com/ofuhaw/1/edit which reproduces the issue.	arschmitz	jrahma
8367	2016-02-03 14:51:29	@ourjouwan we are a team of volunteers and cannot always respond to every issue immediately we all have full time jobs. Also you closed your issue which would indicate you found your problem. If you believe there is a bug in jQuery Mobile please see our contributing guidelines https://github.com/jquery/jquery-mobile/blob/master/CONTRIBUTING.md and include all the information listed there as well …	arschmitz	ourjouwan
8363	2016-03-03 22:09:39	Hi @wwy94621 I trying this https://jsfiddle.net/20zou0qb/ but I can not test the example =/	marti1125	wwy94621
8362	2016-01-25 14:28:54	@p60424 I tried to replicate your issue in this [JSBin](http://jsbin.com/wonepiduxo/edit?html,js,output), but could not see the mentioned issue. Can you give more details about your platform?	apsdehal	p60424
8362	2016-01-26 01:34:15	@apsdehal 1. I use my phone's browser to view the JSBin you supply, it will show the similar result as my issue both in iOS and Android. (click Event ID 1 and then click Event ID 2 quickly, both these two collapsible titles will highlight with blue background but not show any content) ![screenshot_2016-01-26-09-37-15_com android chrome](https://cloud.githubusercontent.com/assets/13741347/12570201…	p60424	apsdehal
8362	2016-02-03 21:48:41	@p60424 I was able to reproduce the issue, and we will try to fix it. But collapsible is going to be deprecated in the upcoming version 1.5, so kindly use the accordion widget instead of that.	apsdehal	p60424
8359	2016-05-12 12:09:13	@nsteenbeek Were you able to fix the issue? If not kindly provide me a fiddle so I can test it first on a Windows 10 browser.	apsdehal	nsteenbeek
8359	2016-05-16 20:35:43	Hi @apsdehal, It resulted in closing the Windows 10 app. When running directly in the browser it will not close the browser. So, that fiddler will not help, since you need an app.	nsteenbeek	apsdehal
8359	2016-06-25 13:15:25	@nsteenbeek I would still need a basic jsbin showing all your code so that I can replicate that in Cordova.	apsdehal	nsteenbeek
8358	2016-01-18 20:57:34	@patrickhlauke thank you looks good ill land this shortly	arschmitz	patrickhlauke
8358	2016-01-18 21:01:05	@patrickhlauke travis will let us know soon enough	arschmitz	patrickhlauke
8358	2016-01-18 22:23:27	@patrickhlauke yeah we have been having trouble with those randomly failing lately need to track that down	arschmitz	patrickhlauke
8358	2016-01-20 19:57:23	@patrickhlauke nope your good	arschmitz	patrickhlauke
8357	2016-02-09 18:19:25	@arschmitz Is it still worth pursuing a change to this code to potentially handle the case in the future?	dpolivy	arschmitz
8357	2016-02-09 18:34:42	@arschmitz Any timeline for 1.6 to be released?	dpolivy	arschmitz
8356	2016-03-15 21:55:20	Hi @bluedisk is not a bug is "?%AB" because %AB doesn't exist for example http://demos.jquerymobile.com/1.4.5/?%jjksa about Percent-encoding https://en.wikipedia.org/wiki/Percent-encoding	marti1125	bluedisk
8356	2016-04-25 14:37:52	@bluedisk The URl format for your url is wrong, kindly head over to SO question linked in the issue comments for more information. Closing since not a bug related to JQM.	apsdehal	bluedisk
8355	2016-06-25 16:06:02	@apsdehal can you please detail the steps you used to reproduce it with 1.5-dev?	gabrielschulhof	apsdehal
8355	2016-06-25 17:42:37	@gabrielschulhof I reproduce it with URI given in the issue description, though I am not sure if this URI is correct. Can you confirm this? `$.mobile.path.makeUrlAbsolute("#two", "res://device:\\directory\\file.exe/resource.html")`	apsdehal	gabrielschulhof
8354	2016-02-18 19:15:17	@marti1125 - Thanks for the PR! We have to look into why some tests are failing.	jaspermdegroot	marti1125
8354	2016-02-18 20:01:29	@arschmitz - Can you look at the failing test and say if these are caused by table and not by the changes in this PR? Thanks! cc. @marti1125	jaspermdegroot	marti1125
8354	2016-02-25 18:24:58	@jaspermdegroot this looks good those are expected failures until the table classes pr lands	arschmitz	jaspermdegroot
8354	2016-02-25 19:51:02	Landed. Thanks @marti1125 !	jaspermdegroot	marti1125
8352	2016-01-05 01:32:45	@leandrolimasi This is a question probably more suited to the forums, but I'd venture that what you are finding is by design rather than a bug. Refer to: http://demos.jquerymobile.com/1.4.5/transitions/#Maxscrollfortransitions	anthonyac	leandrolimasi
8352	2016-04-25 14:47:19	@leandrolimasi as mentioned in the previous comment, this happens due to performance reasons. Kindly refer to the link in the comment for more information. If you want to discuss this further, you can do so on #jqueryui on freenode.	apsdehal	leandrolimasi
8350	2016-02-18 19:01:17	@arschmitz Done!	apsdehal	arschmitz
8346	2016-03-04 06:06:26	Hi @thesadabc I'm confused @_@ you append a div in body and then tap event show and alert its ok for me... =? http://codepen.io/marti1125/pen/qZObBJ http://codepen.io/marti1125/full/qZObBJ/ `$layout.on('tap', ".child", function () { alert("child"); });`	marti1125	thesadabc
8342	2016-05-08 03:45:25	@jaspermdegroot If I am not wrong, I think this has been fixed, right?	apsdehal	jaspermdegroot
8339	2016-01-03 21:30:23	Hi! @jaspermdegroot how to I can help you with this?	marti1125	jaspermdegroot
8339	2016-01-04 10:10:24	Hi @marti1125 Thanks a lot for offering help! In the "1.5-dev" branch the Grunt files have been split up in multiple files and tasks have been renamed. The README.md file in that branch should be updated so it contains the right information about how to run tests, build demos, build framework JS and CSS files, etc.. Could you look into this and open a PR for it?	jaspermdegroot	marti1125
8339	2016-01-04 15:16:55	@jaspermdegroot sure :D	marti1125	jaspermdegroot
8339	2016-01-04 20:43:50	Hi @jaspermdegroot could you help with tests - grunt test --suites=button,slider (buttons doesn't appear in console) - grunt test --suites=button (Aborted due to warnings.) - grunt test --type=integration --suites=!navigation (doesn't work....) - I'm using grunt build:js insteand of grunt js because Error: Task "js" not found. List of task https://gist.github.com/marti1125/91ef6af42d76362d71c9	marti1125	jaspermdegroot
8339	2016-01-05 12:55:37	@arschmitz - Can you help @marti1125 with this since you made the changes in the Grunt tasks? Thanks!	jaspermdegroot	marti1125
8339	2016-01-05 16:30:44	@marti1125 the current tasks are listed here https://github.com/jquery/jquery-mobile/blob/1.5-dev/build/tasks/alias.js there is no longer a button suite because this is now pulled in from jQuery UI and its tests live there. If you need anything explained with the aliases we have set up just let me know	arschmitz	marti1125
8339	2016-01-06 14:58:15	@arschmitz Thanks How to know what parameter can I pass into grunt task - grunt test - THEME=my-theme grunt css @arschmitz @jaspermdegroot Is it okay if I change grunt build:js instead of grunt js? https://github.com/jquery/jquery-mobile/blob/1.5-dev/build/tasks/alias.js#L24	marti1125	jaspermdegroot
8339	2016-01-06 14:58:15	@arschmitz Thanks How to know what parameter can I pass into grunt task - grunt test - THEME=my-theme grunt css @arschmitz @jaspermdegroot Is it okay if I change grunt build:js instead of grunt js? https://github.com/jquery/jquery-mobile/blob/1.5-dev/build/tasks/alias.js#L24	marti1125	arschmitz
8339	2016-01-06 15:00:49	@marti1125 the correct new task is `grunt build:js` as far as parameters i don't think those have changed for equivalent tasks	arschmitz	marti1125
8339	2016-01-08 05:20:54	@arschmitz about: grunt test --type=integration --suites=!navigation -bash: !navigation: event not found	marti1125	arschmitz
8339	2016-04-01 22:23:40	@marti1125 This has been merged into 1.5-dev, closing accordingly.	apsdehal	marti1125
8338	2016-03-04 06:22:19	Hi @thenewguy about collapsible > That said the collapsible widget has been deprecated in 1.5 and we are using the jQuery UI accordion widget instead which is properly accessible in all of our testing. https://github.com/jquery/jquery-mobile/issues/8382 please check this solution http://codepen.io/marti1125/pen/MyaKjr	marti1125	thenewguy
8338	2016-03-15 22:00:22	Hi @thenewguy if is answear is correct could you close the issue, please.	marti1125	thenewguy
8338	2016-03-15 22:48:19	@marti1125 I am not really sure what you are showing me. I've attached photos showing what it looks like ![screenshot-a pen by willy aguirre - mozilla firefox](https://cloud.githubusercontent.com/assets/77731/13796649/58282a7c-eade-11e5-8557-5ac96f80af55.png) vs the demo ![screenshot-collapsible - jquery mobile demos - mozilla firefox](https://cloud.githubusercontent.com/assets/77731/13796655/5a2…	thenewguy	marti1125
8337	2016-03-02 16:23:24	Hi @jasonjyu I think in jqm autofocus is use for other event not for input like this example: http://www.w3schools.com/tags/tryit.asp?filename=tryhtml5_input_autofocus https://github.com/jquery/jquery-mobile/blob/master/js/helpers.js#L77 Hi @arschmitz maybe it need other event for example in the input add the class autofocus and via javascript detect if it has and add .focus(); is an idea...	marti1125	jasonjyu
8337	2016-07-11 22:31:23	@apsdehal that actually makes sense. `degradeInputs` will replace any `type=search` with a `type=text`	arschmitz	apsdehal
8336	2015-11-30 09:58:39	@arschmitz @TimMagee I did manage to figure out you'd moved to the 1.5 branch and saw all the activity there. Hence my original question on this issue However, I do feel the project status could be communicated better. The lack of clear communication on any of the obvious channels does give the impression of a very quiet project. My guess is lot of devs are keen to know the status. For example: -…	SteveALee	TimMagee
8336	2015-11-30 09:58:39	@arschmitz @TimMagee I did manage to figure out you'd moved to the 1.5 branch and saw all the activity there. Hence my original question on this issue However, I do feel the project status could be communicated better. The lack of clear communication on any of the obvious channels does give the impression of a very quiet project. My guess is lot of devs are keen to know the status. For example: -…	SteveALee	arschmitz
8336	2015-12-12 20:18:54	@SteveALee Hi Steve we are actually going to publish a blog post shortly answering your question ill leave this open though until that is published.	arschmitz	SteveALee
8335	2015-11-26 19:15:59	@SteveALee The `enhanced` option has been introduced to improve performance. You can always use this option if you want. When you set the option to `true` the widget's JavaScript will skip adding classes and/or generating elements which makes things faster. Your markup have to be exactly the same as it would be if it were enhanced by the widget. See also http://api.jquerymobile.com/button/#option…	jaspermdegroot	SteveALee
8335	2015-11-26 19:33:53	@jaspermdegroot OK, thanks I got mixed up with `data-enhance` as documented on [Data Attributes](http://api.jquerymobile.com/data-attribute) when looking at the source. Easily done as only one letter difference! :) Yes what you say makes sense and agrees with what I saw in the source Thanks for the jsbin demo. Much appreaciated even though I kinda guessed what it looked from from the similar exam…	SteveALee	jaspermdegroot
8333	2015-11-22 08:28:48	@cfjedimaster When you click the "view source" button of that demo, the popup contains a HTML and CSS section. That's how we do it for all demos where custom CSS is used. The same goes for when a demo uses custom JS. In my opinion the bright pink CSS section header is hard to miss already, but I am looking into using tabs instead of collapsibles to have all sections next to each other at the top.…	jaspermdegroot	cfjedimaster
8331	2016-06-22 19:25:50	@apsdehal not quite istview is not deprecated the list view auto filter functionality from 1.3 is in 1.4 we introduced the filter widget to replace it which no longer auto generates the input	arschmitz	apsdehal
8330	2016-05-08 05:47:24	@wwy94621 Kindly provide a fiddle using http://jsbin.com/huvoraba/1/edit?html,output	apsdehal	wwy94621
8328	2016-03-15 22:11:03	Hi @acha5066 any update about this issue?	marti1125	acha5066
8326	2015-11-12 18:57:34	@acha5066 The ThemeRoller has its own repo and issue tracker: https://github.com/jquery/themeroller.jquerymobile.com/issues Do you mind opening a new ticket there? Thanks! I mean time I will try to reproduce the issue and find out what is the cause of it.	jaspermdegroot	acha5066
8323	2015-11-05 18:19:15	@jaspermdegroot this looks like it was added with gh-6767 landing after the 1.4.5 release. Perhaps we should evaluate what we really want to happen here if this isn't desired.	cgack	jaspermdegroot
8323	2015-11-05 18:26:45	Ah you're right @cgack. I never noticed that ticket. Thanks! I agree we should discuss this. I think we should only scroll to top if `ui-content` is out of view. Will comment on that ticket and re-open it for discussion.	jaspermdegroot	cgack
8322	2015-10-30 23:53:18	@Frehiwet You can post on the [forum](https://forum.jquery.com/jquery-mobile) to ask for help. This issue tracker is meant for reporting bugs in the framework. If you think the problem you run into is a bug, please submit a complete issue report. See the information in our [contributing guidelines](https://github.com/jquery/jquery-mobile/blob/master/CONTRIBUTING.md#issues) about how to report iss…	jaspermdegroot	Frehiwet
8319	2015-10-29 15:00:37	Hi @jakubjosef That looks nice. Do you want to open a PR for this so we can see what changes are involved? Thanks!	jaspermdegroot	jakubjosef
8317	2015-10-22 21:11:42	@dpeacock this is intentional internet explorer does not allow changing the type property of inputs and will throw an error the only way to do this is to replace the entire input. This behavior is deprecated in the upcoming 1.5 release	arschmitz	dpeacock
8317	2015-10-23 13:23:24	@dpeacock degrade inputs itself is deprecated. This means it will still exist and be on by default in 1.5 but will be removed completely in 1.6	arschmitz	dpeacock
8314	2015-10-31 00:28:32	@slavap Thanks for reporting it. I don't think that we considered supporting this, since an empty label is bad for accessibilty. Maybe you can tell a bit more about your use case. Are you injecting the text later? We are working on merging our 1.5-dev branch into master. This also includes changes in checkbox. Your test page uses latest code from branch master so I soon as the changes are merged …	jaspermdegroot	slavap
8309	2015-10-18 01:35:33	@gabrielschulhof were you wanting a review of this	arschmitz	gabrielschulhof
8309	2015-11-10 10:38:36	@arschmitz I've made a few more changes and I could use a review although I'm fairly certain it's not ready to go yet, but it'll be good to have another set of eyes on it so I have a clear list of what remains to be done. TIA!	gabrielschulhof	arschmitz
8309	2016-03-18 11:37:20	@gabrielschulhof @arschmitz This test page shows the issue from #5073: http://jsbin.com/zikohihiyu/edit?html,output I can add CSS to negate the rules from `ui-toolbar-header-button-left/right` when the class is on a span inside a custom select menu, but then the user still doesn't get the header left/right button positioning that (s)he wants. When that ticket was opened we were automatically addi…	jaspermdegroot	gabrielschulhof
8309	2016-03-18 11:37:20	@gabrielschulhof @arschmitz This test page shows the issue from #5073: http://jsbin.com/zikohihiyu/edit?html,output I can add CSS to negate the rules from `ui-toolbar-header-button-left/right` when the class is on a span inside a custom select menu, but then the user still doesn't get the header left/right button positioning that (s)he wants. When that ticket was opened we were automatically addi…	jaspermdegroot	arschmitz
8309	2016-03-18 14:41:25	@jaspermdegroot classes option would be the only fuly supported way to do that	arschmitz	jaspermdegroot
8309	2016-04-06 15:19:56	@jaspermdegroot could you please have a look at the link below? http://jsbin.com/jujobam/1/ It is based on this PR. Even though the classes `ui-mini` and `ui-toolbar-header-button-right` are getting applied to the selectmenu wrapper, `position: absolute;` from `ui-toolbar-header-button-right` is getting overridden by `position: relative;` from `ui-selectmenu` because the latter seems to have prec…	gabrielschulhof	jaspermdegroot
8309	2016-04-06 15:57:18	@gabrielschulhof > Even though the classes ui-mini and ui-toolbar-header-button-right are getting applied to the selectmenu wrapper, position: absolute; from ui-toolbar-header-button-right is getting overridden by position: relative; from ui-selectmenu because the latter seems to have precedence. I think we can remove `position: relative;` for `ui-selectmenu`. The `select` element has `position: …	jaspermdegroot	gabrielschulhof
8309	2016-04-07 08:13:52	@jaspermdegroot Thanks for looking into it! I've removed `position: relative;` from `ui-selectmenu` and it's all good now. Meanwhile, here's a bin illustrating both custom and non-custom select in both a toolbar and non-toolbar setting. The bin should look right once view updates the branch. http://jsbin.com/zukase/1 I've pushed this branch upstream as well. http://view.jquerymobile.com/7731-sele…	gabrielschulhof	jaspermdegroot
8309	2016-04-07 08:18:33	@jaspermdegroot the problem with the arrow icon on the selectmenu is actually pretty bad on Firefox: ![7731-firefox](https://cloud.githubusercontent.com/assets/976081/14344802/6ee0d5f8-fcb2-11e5-834f-16c072e67752.png)	gabrielschulhof	jaspermdegroot
8309	2016-04-07 10:35:44	I think this is ripe for another round of review by both @jaspermdegroot and @arschmitz.	gabrielschulhof	jaspermdegroot
8309	2016-04-07 10:35:44	I think this is ripe for another round of review by both @jaspermdegroot and @arschmitz.	gabrielschulhof	arschmitz
8309	2016-04-21 15:41:38	Looks mostly good just those 2 things plus what @jaspermdegroot mentioned	arschmitz	jaspermdegroot
8309	2016-06-19 16:13:21	@arschmitz we have a load order race condition in kitchensink which seems to reliably manifest itself with core 1.9.1 in this PR. Aside from that it should be golden. I'll try to look into it whenever I get a chance.	gabrielschulhof	arschmitz
8309	2016-06-19 16:27:21	@arschmitz nm, using a `$.Deferred()`. Lessee...	gabrielschulhof	arschmitz
8309	2016-06-23 04:46:20	Awesome! @gabrielschulhof landed this in 1.5-dev.	apsdehal	gabrielschulhof
8308	2015-10-17 18:14:15	@gabrielschulhof didn't you have a test for this? aside from that :+1:	arschmitz	gabrielschulhof
8306	2015-12-10 13:02:01	@freshlogic This overall looks good. Could you add a test please.	arschmitz	freshlogic
8305	2015-10-18 01:33:22	@brunocoder @rgfpy jQuery mobile is far from dead we are getting ready to release a new version very very shortly. It may be confusing because our development shifted off the master branch but if you look at the 1.5-dev branch you will see we are still very active. @brunocoder the jQuery mobile panel currently does not support scrolling the panel separate from the page. to make the panel scroll s…	arschmitz	rgfpy
8305	2015-10-19 13:00:28	@arschmitz I really appreciate Jquery Mobile for easy implementation and excellent documentation that's why I not move to another framework, and even now I continue to support using it but lately new frameworks are appearing and you're running a little behind, but I wish you the greatest force to release patches or upgrades, greetings. Sorry for my english, using Google Translator	rgfpy	arschmitz
8303	2015-10-08 19:10:24	@arschmitz would the jquery-mobile team be willing to maintain a version published on npm? Or is that up to the community? Also on a side note: would jquery-mobile be open to some of of the changes mentioned in http://blog.npmjs.org/post/112712169830/making-your-jquery-plugin-work-better-with-npm ?	bcomnes	arschmitz
8303	2015-10-08 19:29:38	@bcomnes we are open to a few options to make this easier. I think our first step would be along the lines of https://github.com/jquery/jquery-ui/pull/1600 . The real problem here is that to work the "npm way" we would need to publish each module individually which we don't want to do. We also wont commit built files for a number of reasons including we don't want to encourage use of the library …	arschmitz	bcomnes
8303	2016-04-18 11:51:39	@gbraad yeah it would be great it we could get ownership of the npm package as we would like to publish the upcoming release to npm and continue to keep it up to date going forward.	arschmitz	gbraad
8303	2016-04-18 11:56:58	@arschmitz the easiest way would be to add you as collaborator first. I guess from there you can do anything. If not, we can always reach out to npmjs and ask them for support. What is the account name I can use? You can me a private message by email if needed.	gbraad	arschmitz
8303	2016-05-12 15:35:31	@gbraad I am willing to do this, kindly add me as a collaborator.	apsdehal	gbraad
8303	2016-05-12 15:41:31	@gbraad sorry got off on other things can you add me as a collaborator and i will cordinate with @apsdehal for moving this over to the official distribution	arschmitz	apsdehal
8303	2016-05-12 15:41:31	@gbraad sorry got off on other things can you add me as a collaborator and i will cordinate with @apsdehal for moving this over to the official distribution	arschmitz	gbraad
8302	2015-10-08 18:24:15	@NipponMonkey Thanks for reporting the issue. I think this is the same problem as https://github.com/jquery/jquery-mobile/issues/8293 so I am closing this ticket as duplicate.	jaspermdegroot	NipponMonkey
8299	2015-10-07 01:35:23	@dpolivy thank you for reporting this that indeed is a bug. Not sure if your fix is really the right one but we will need to figure out what is	arschmitz	dpolivy
8298	2015-10-07 06:43:22	@liboyang0615 Thanks for reporting the issue. I think @dezudas is right so I am closing this ticket as duplicate of #8293.	jaspermdegroot	liboyang0615
8298	2015-10-07 06:43:22	@liboyang0615 Thanks for reporting the issue. I think @dezudas is right so I am closing this ticket as duplicate of #8293.	jaspermdegroot	dezudas
8297	2015-10-17 17:21:34	@dt1973 can you open an issue explaining your issue with a jsbin example and we will be happy to take a look and consider this case.	arschmitz	dt1973
8297	2015-10-17 17:57:42	@cgack done with review nothing to major mostly style related	arschmitz	cgack
8297	2015-10-18 14:50:07	@arschmitz Ready for another round of review	cgack	arschmitz
8297	2015-10-18 18:26:15	@arschmitz I updated the more button to actually be a button. Now ready for review	cgack	arschmitz
8295	2015-10-07 06:47:17	@chaudhan Can you please provide a test page and inform us about the iOS and jQuery Mobile version you are using. See our [contributing guidelines](https://github.com/jquery/jquery-mobile/blob/master/CONTRIBUTING.md#issues). Thanks!	jaspermdegroot	chaudhan
8293	2015-12-13 17:04:13	Back navigation seems to be working for me now after upgrading to 9.2. However, transitions aren't working me on IOS 9.2. @davidhooey are you experiencing the same?	JohnMcAvinue	davidhooey
8293	2015-12-13 17:20:16	@JohnMcAvinue sorry I do not know as I have disabled transitions.	davidhooey	JohnMcAvinue
8293	2015-12-14 21:46:22	@JohnMcAvinue, transitions are still not working for me on 9.2. Also another thing I noticed is that it actually reloads the page on "back". For example, if you make a change on the parent page while on the child page and push back you will see that updated change.	BluGeni	JohnMcAvinue
8293	2015-12-16 21:04:06	@BluGeni @JohnMcAvinue iOS 9.2 fixed this navigation issue for me as well. Transitions still work for me too, but it took some tweaking to get them to work. Make sure that $.mobile.ajaxEnabled isn't getting set to false. jQuery Mobile needs to fetch the pages using Ajax and optimize them in order to do transitions. If $.mobile.ajaxEnabled gets set to false, then the regular full page refresh navi…	ElliotNB	JohnMcAvinue
8293	2015-12-16 21:04:06	@BluGeni @JohnMcAvinue iOS 9.2 fixed this navigation issue for me as well. Transitions still work for me too, but it took some tweaking to get them to work. Make sure that $.mobile.ajaxEnabled isn't getting set to false. jQuery Mobile needs to fetch the pages using Ajax and optimize them in order to do transitions. If $.mobile.ajaxEnabled gets set to false, then the regular full page refresh navi…	ElliotNB	BluGeni
8291	2015-09-21 18:58:00	@typografitti Please see our [contributing guidelines](https://github.com/jquery/jquery-mobile/blob/master/CONTRIBUTING.md#issues). Your app is running jQuery Mobile 1.2.1. Current stable version is 1.4.5. Please test with latest code. > Actually i´ve use to versions of jquerymobile, can this cause collisions? I suppose you mean that you use two versions. Yes, that will cause problems. I also not…	jaspermdegroot	typografitti
8291	2015-09-21 22:50:54	@typografitti You can find the link to our JSBin template and other information about creating a test page in the contributing guidelines. I use Chrome's developer tools for debugging, but for debugging it's important that all non-relevant scripts are removed and we have to be able to make changes in the page (that's why we ask to use JSBin).	jaspermdegroot	typografitti
8290	2015-09-21 22:54:14	@saurabhshah23 Please provide a test page. See our [contributing guidelines](https://github.com/jquery/jquery-mobile/blob/master/CONTRIBUTING.md#issues) for more information and link to our JSBin template. I am going to close this ticket for now. We will reopen when the test page has been provided and we are able to reproduce the issue. Thanks.	jaspermdegroot	saurabhshah23
8289	2016-08-25 06:58:50	@ronsweb - Thanks for testing again! Closing as fixed.	jaspermdegroot	ronsweb
8288	2015-09-14 13:56:15	@dezudas Can you please provide a test page. See https://github.com/jquery/jquery-mobile/blob/master/CONTRIBUTING.md#test-page. Thanks!	jaspermdegroot	dezudas
8288	2015-09-17 06:03:28	@jaspermdegroot issue is in mobile app, it works fine with browser, I read the contribution page and tried to replicated the issue in browser but it works fine so u need to check it in app :( app name is chordpedia, issue is more in recent beta version I am working on. https://play.google.com/store/apps/details?id=com.dez.chordpedia	dezudas	jaspermdegroot
8288	2015-09-17 06:17:52	@dezudas I understand that it's an app, but please provide the markup in our JSBin template. We will test in Webview and in Cordova. We can't debug an app installed via de Play Store.	jaspermdegroot	dezudas
8288	2015-09-17 09:50:21	@jaspermdegroot http://jsbin.com/seqapuvobu/edit?html,output Please have a review	dezudas	jaspermdegroot
8288	2015-09-17 09:53:23	@dezudas Thanks for the test page. On what Android version did you see the problem?	jaspermdegroot	dezudas
8288	2015-09-17 15:20:05	@rgfpy I tried that too but the response time is almost same, I can see there is few sec might be 1-2 sec change	dezudas	rgfpy
8288	2015-09-17 19:51:36	@rgfpy did you tried the side bar, issue is more the new beta version. could you send me ur email I will assign u the beta version what was the timeframe you noticed for left menu and click on any items?	dezudas	rgfpy
8286	2015-09-10 19:57:48	@pietercal yes, we only keep one issue open and as @arthurvr mentioned, we have this issue open in the themeroller repository. We are looking into the problem with the infrastructure team. I am closing this issue as we have it covered in https://github.com/jquery/themeroller.jquerymobile.com/issues/221	agcolom	pietercal
8286	2015-09-10 19:57:48	@pietercal yes, we only keep one issue open and as @arthurvr mentioned, we have this issue open in the themeroller repository. We are looking into the problem with the infrastructure team. I am closing this issue as we have it covered in https://github.com/jquery/themeroller.jquerymobile.com/issues/221	agcolom	arthurvr
8285	2015-09-10 07:24:41	@pietercal Thanks for reporting. We will look into this. This issue is a duplicate of #8284 so closing this one.	agcolom	pietercal
8284	2015-09-10 07:29:41	@discsox Thanks for reporting. @arschmitz @jaspermdegroot @gabrielschulhof I can confirm the issue. The browser URL changes to the zip file and nothing gets downloaded.	agcolom	discsox
8284	2016-08-22 11:38:20	@nnamdy2 - We are aware of it. See https://github.com/jquery/themeroller.jquerymobile.com/issues/230	jaspermdegroot	nnamdy2
8283	2015-10-30 18:36:29	@arschmitz Is anything blocking it? Node.js 5.0.0 was released so Mobile now doesn't compile on latest 2 Node releases, the only ones you can download directly from https://nodejs.org/en/ without going for more specialized downloads. Most new contributors will be affected by it.	mgol	arschmitz
8280	2015-09-14 13:54:42	@ukozdan Thanks for reporting this. The website has its own repo. I opened a ticket there: https://github.com/jquery/jquerymobile.com/issues/129	jaspermdegroot	ukozdan
8275	2015-09-23 15:16:03	@arschmitz What's `master` for then?	mgol	arschmitz
8275	2015-11-01 00:14:07	@arschmitz Should I report this PR against `1.5-dev` then? Do you merge stuff to `master` or only to `1.5-dev`?	mgol	arschmitz
8271	2015-08-26 19:49:34	> If the same tests are run without jQuery and/or jQuery Mobile the native event behavior is the same. In other words, the observed behavior of the native events when Mobile VoiceOver is enabled is not being altered by jQuery or jQuery Mobile. @btippett This makes this sound like not a bug if the behavior is the same either way. Also i believe the behavior your describing is the intended behavior…	arschmitz	btippett
8270	2015-08-21 11:35:21	@jaspermdegroot :+1: but can you land it on 1.5-dev instead of master	arschmitz	jaspermdegroot
8269	2015-08-19 10:05:41	@hainzee This issue tracker is meant for bug reports. For getting help with problems you run into you can post on the [forum](https://forum.jquery.com/jquery-mobile). See also our [contributing guidelines](https://github.com/jquery/jquery-mobile/blob/master/CONTRIBUTING.md#issues). When posting on the forum I suggest you include your markup. With just the information you provided here it will be …	jaspermdegroot	hainzee
8268	2015-08-18 07:18:37	@prncdahal If you think this is a bug in jQuery Mobile please follow our [contributing guidelines](https://github.com/jquery/jquery-mobile/blob/master/CONTRIBUTING.md#issues) when submitting the issue. If you don't think it is a bug, but you are looking for help with a problem, you can post on the [forum](https://forum.jquery.com/jquery-mobile). Closing this ticket as incomplete.	jaspermdegroot	prncdahal
8265	2015-10-17 21:53:39	@apsdehal @arschmitz and I are at the dev summit and would like to land this. Is it ready to go?	gabrielschulhof	apsdehal
8264	2015-08-12 09:05:35	@vespino Thanks for reporting the issue. Can you please provide the markup of the two test pages in our JSBin template? See our [contributing guidelines](https://github.com/jquery/jquery-mobile/blob/master/CONTRIBUTING.md#issues) for the link and instructions. Also, on what OS/browser do you see the issue?	jaspermdegroot	vespino
8264	2015-08-12 10:57:38	@vespino to better understand why live test cases are so important, please see: https://css-tricks.com/reduced-test-cases/ @jaspermdegroot maybe we could add that link to `CONTRIBUTING.md`?	dt1973	jaspermdegroot
8264	2015-08-12 10:57:38	@vespino to better understand why live test cases are so important, please see: https://css-tricks.com/reduced-test-cases/ @jaspermdegroot maybe we could add that link to `CONTRIBUTING.md`?	dt1973	vespino
8264	2015-08-12 11:08:58	@vespino - We actually explain in our contributing guidelines how to create a JSBin test page. There is really not much too learn. I created a test page for this: http://output.jsbin.com/rolape When you scroll down the first page and then click a link to the second page and on page 2 nav back with the back button the fixed toolbar on page 1 is briefly gone. It only seems to be a problem when a pa…	jaspermdegroot	vespino
8264	2015-08-12 11:08:58	@vespino - We actually explain in our contributing guidelines how to create a JSBin test page. There is really not much too learn. I created a test page for this: http://output.jsbin.com/rolape When you scroll down the first page and then click a link to the second page and on page 2 nav back with the back button the fixed toolbar on page 1 is briefly gone. It only seems to be a problem when a pa…	jaspermdegroot	dt1973
8263	2015-08-11 21:01:26	@patrickhlauke are you aware of any work arounds for this? `overflow-x:hidden` is pretty critical for jQuery Mobile it would break a lot if we stopped using it.	arschmitz	patrickhlauke
8262	2015-09-25 20:15:35	@skicson did you manage to confirm the issue. Eventually where should be put the hashListeningEnabled=false Thanks	luigi37	skicson
8262	2015-09-25 20:27:00	@luigi37 yes, I confirmed this was the issue. This is how I set it (needs to go between the jquery.js and jquery.mobile-1.4.5.js in the index.html as shown here) &lt;script type="text/javascript" charset="utf-8" src="js/jquery.js"></script> &lt;script type="text/javascript"> &nbsp;&nbsp; $(document).bind("mobileinit", function(){ &nbsp;&nbsp;&nbsp;&nbsp; $.mobile.hashListeningEnabled = false; &nb…	skicson	luigi37
8262	2015-10-06 05:18:06	@skicson code works for back button but it disable the query string so passing values between pages is not working.	dezudas	skicson
8262	2015-11-20 11:08:39	Unfortunately the @skicson solution disabling the hashListeningEnabled did not solve it for my simple application featurering some custom selectmenus. iOS 9.1 and jqm 1.4.5. This problem is only with apple-mobile-web-app-capable set to yes. Showing the site in normal safari on iOS works fine.	osos	skicson
8262	2015-11-26 08:58:04	@fatha, thanks - unfortunately it does not fix it for me. Pasted my code here: http://output.jsbin.com/fiqosafehi/1/ Seems to work in IE10, problems in firefox. fine with iOS browser, problems as iOS "web app".	osos	fatha
8262	2015-11-26 13:20:11	@osos @fatha thank you for the suggestions . see my comments above.	helloweenpad	osos
8262	2015-11-26 13:20:11	@osos @fatha thank you for the suggestions . see my comments above.	helloweenpad	fatha
8259	2015-10-17 18:18:14	@viveksandam can you please create a test case for this using jsbin or jsfiddle not including any outside libs like iscroll you can use out template from the contributing guidelines https://github.com/jquery/jquery-mobile/blob/master/CONTRIBUTING.md	arschmitz	viveksandam
8257	2015-08-06 02:58:48	@patrickhlauke the button widget has been replaced for the upcoming 1.5 version please see http://view.jquerymobile.com/1.5-css-and-demos/demos/button/ for what the new widget looks like. I believe the updated markup solves this problem already so i'm going to close this. If i am wrong and there is still an issue just comment here and i will re-open. Note: This is the same widget as will be in th…	arschmitz	patrickhlauke
8257	2015-08-06 11:28:53	@patrickhlauke no problem thats not on master so you had no way to know :-)	arschmitz	patrickhlauke
8256	2015-08-05 13:44:33	@patrickhlauke thank you for reporting this. PR very welcome if you have time. Either way we will make sure this is fixed for the beta coming shortly.	arschmitz	patrickhlauke
8254	2015-08-11 08:14:00	Closing because not a bug. @fabienduval - To get help with solving your issue you can post on the [forum](https://forum.jquery.com/jquery-mobile/)	jaspermdegroot	fabienduval
8254	2015-09-10 13:47:12	@fabienduval, can you please provide the CSS that solved problem for you.	sachinkt	fabienduval
8250	2015-07-30 21:19:15	@StephenCleary Thank you for reporting this this is indeed a bug in our scrollstart / stop events we are not properly unbinding. We will get this fixed ASAP however for version 1.4.x you can use this workaround http://jsbin.com/bapeno/edit?html,js,console,output simple add the js in that file in to override the current method and everything should work as expected.	arschmitz	StephenCleary
8245	2016-04-14 19:52:54	@jaspermdegroot Done!	apsdehal	jaspermdegroot
8242	2015-07-26 08:17:23	@javaone199 Please follow our [contributing guidelines](https://github.com/jquery/jquery-mobile/blob/master/CONTRIBUTING.md#issues) when reporting an issue and include a test page. With the information you provided we can't see if this is a bug in the framework or a problem in your code. Note that it is strongly recommended to place scripts in the `head`, not inside the page. I am closing this ti…	jaspermdegroot	javaone199
8241	2015-08-18 21:41:12	@arschmitz This comment should be updated: https://github.com/jquery/jquery-mobile/blob/page-hide/js/transitions/transition.js#L118 (display block --> visibility: visible)	jaspermdegroot	arschmitz
8241	2015-08-18 22:53:15	@arschmitz When we hide the page with `visibility: hidden;` but an element on that page has `visibilty: visible;`, that element will be visible. If you look at our transitions demo (http://view.jquerymobile.com/page-hide/demos/transitions/) on a wide screen you can see the problem that this can cause. We make the menu panel visible on wide screens with `visibilty: visible;` so when you click on a…	jaspermdegroot	arschmitz
8240	2015-07-24 13:40:00	@sombranox please update your example to use latest code including latest jQuery. There was a similar issue fixed in core recently.	arschmitz	sombranox
8240	2015-07-24 18:24:56	@sombranox those are not latest please try the git versions not the stable please see our template http://jsbin.com/ofuhaw/1/edit in the contributing guidelines https://github.com/jquery/jquery-mobile/blob/master/CONTRIBUTING.md	arschmitz	sombranox
8240	2015-07-26 08:33:24	I just tested http://output.jsbin.com/zigimu on Android 4.2.2 (Nexus 7 tablet) and it didn't crash. @sombranox - What specific Android version did you test on and on which devices?	jaspermdegroot	sombranox
8240	2015-07-27 13:26:43	@jaspermdegroot Evo 4G LTE with Chrome 43 running Android 4.13.651.4 is crashing the page to the "Aw, Snap!" page using http://output.jsbin.com/zigimu when I open the panel and click on the test7 dropdown selectmenu. However, I notice that that jsbin template is using jquery-1.11.1.js. Should it be using a newer jquery version if this was possibly fixed in recent build? Is there a way to load the…	sombranox	jaspermdegroot
8240	2015-07-27 13:26:43	@jaspermdegroot Evo 4G LTE with Chrome 43 running Android 4.13.651.4 is crashing the page to the "Aw, Snap!" page using http://output.jsbin.com/zigimu when I open the panel and click on the test7 dropdown selectmenu. However, I notice that that jsbin template is using jquery-1.11.1.js. Should it be using a newer jquery version if this was possibly fixed in recent build? Is there a way to load the…	sombranox	arschmitz
8240	2015-07-28 08:35:44	@sombranox Good point. I forgot to change the jQuery link, sorry. I just updated http://output.jsbin.com/zigimu to use jQuery Git build, but now you'll get a JS error. I think that problem is only fixed in our 1.5-dev branch where all test against jQuery Git are green. Testing this with our 1.5-dev branch has no use because in there the selectmenu widget still needs to be updated and is currently…	jaspermdegroot	sombranox
8240	2015-07-28 08:35:44	@sombranox Good point. I forgot to change the jQuery link, sorry. I just updated http://output.jsbin.com/zigimu to use jQuery Git build, but now you'll get a JS error. I think that problem is only fixed in our 1.5-dev branch where all test against jQuery Git are green. Testing this with our 1.5-dev branch has no use because in there the selectmenu widget still needs to be updated and is currently…	jaspermdegroot	arschmitz
8240	2015-07-28 11:38:21	@jaspermdegroot yup i tried doing the same thing yesterday and ran into the same issue.	arschmitz	jaspermdegroot
8237	2015-07-26 08:35:18	@liangzhenghui Please follow our [contributing guidelines](https://github.com/jquery/jquery-mobile/blob/master/CONTRIBUTING.md) when reporting an issue. Thanks.	jaspermdegroot	liangzhenghui
8236	2016-03-31 18:28:49	@arschmitz Ready for a review.	apsdehal	arschmitz
8234	2015-07-23 14:33:11	@bocksebastian Thanks for reporting the issue. The ThemeRoller has its own issue tracker. I think your issue might be related to this one: https://github.com/jquery/themeroller.jquerymobile.com/issues/218 Do you mind commenting on that ticket? Thanks!	jaspermdegroot	bocksebastian
8201	2015-07-23 15:48:15	@gabrielschulhof looking good only a few things on first pass going to do some testing on some devices	arschmitz	gabrielschulhof
8201	2015-08-05 14:55:56	@gabrielschulhof this looks like it has some conflicts now	arschmitz	gabrielschulhof
8201	2015-08-27 19:28:49	@gabrielschulhof just going to run this through the devices again but looks good	arschmitz	gabrielschulhof
8201	2015-08-28 12:49:08	@arschmitz I'll rebase again so it doesn't have conflicts.	gabrielschulhof	arschmitz
8200	2016-05-25 18:44:07	@vaso123 :)	apsdehal	vaso123
8196	2015-07-30 03:07:05	@jaspermdegroot i added two commits to this to fix controlgroup backcompat. Now that mini is working i see some issues with they styling of it you may want to check on	arschmitz	jaspermdegroot
8193	2015-07-15 16:36:31	@pei-han Please provide a complete bug report including test page when reporting an issue. When you are looking for help you can post on the forum. See our [contributing guidelines](https://github.com/jquery/jquery-mobile/blob/master/CONTRIBUTING.md) for more info. Thanks. This [test page](http://jsbin.com/nuyocusugo/1/edit?html,js,output) shows that this is not a bug in the framework, but a prob…	jaspermdegroot	pei-han
8192	2015-07-15 10:42:35	@caljohnston Thanks for reporting the issue. If I understand you correctly you have a very heavy page with a link on it to another page which should be prefetched. If you click that link while the heavy page is still being loaded and the other page hasn't been prefetched yet, that other page will be loaded in the DOM twice. Correct? Like @Ruffio says, can you please provide a [test page](https://…	jaspermdegroot	Ruffio
8192	2015-07-15 10:42:35	@caljohnston Thanks for reporting the issue. If I understand you correctly you have a very heavy page with a link on it to another page which should be prefetched. If you click that link while the heavy page is still being loaded and the other page hasn't been prefetched yet, that other page will be loaded in the DOM twice. Correct? Like @Ruffio says, can you please provide a [test page](https://…	jaspermdegroot	caljohnston
8189	2015-07-17 06:18:03	@Gp2mv3 Thanks for reporting the issue. Can you please provide the markup of the page? Just past it in our JS Bin template (see the [contributing guidelines](https://github.com/jquery/jquery-mobile/blob/master/CONTRIBUTING.md#test-page) for the link). Can you also test without JQM, to see if this is not a Cordova bug? Thanks!	jaspermdegroot	Gp2mv3
8185	2015-07-09 18:39:38	@carsonip can you please sign the CLA?	arschmitz	carsonip
8185	2015-07-11 09:47:42	@arschmitz I have signed it twice with different names but with the same correct email address. Please check.	carsonip	arschmitz
8185	2015-07-16 17:48:56	@carsonip thank you. We have decided to add this feature though the implementation might be a bit different. Ill review this soon and give you feedback.	arschmitz	carsonip
8185	2016-07-05 16:57:24	@carsonip sorry about the delay in this finally ready to add this feature. Im wondering if it might be better / more flexible to add an option `ignore` that you can set to any valid selector? thoughts?	arschmitz	carsonip
8185	2016-07-05 17:00:03	I agree with @arschmitz that an option would be more convenient in this case.	apsdehal	arschmitz
8185	2016-07-12 06:41:31	@arschmitz Sorry for the late reply. I would love to improve the request. Could you elaborate more about the `ignore` option? Which element should it belong to?	carsonip	arschmitz
8185	2016-07-12 09:57:16	@carsonip ignore option will have a value of string which would a valid html selector for the items which should not be filtered.	apsdehal	carsonip
8184	2015-07-06 15:16:45	@carsonip Thank you for the suggestion this is already easily possible you just need to use a custom filter callback. ( this was also already suggested in the stack overflow post ) You can see a working example here. http://jsbin.com/vatuwo/edit?html,js,output we generally don't add new options when the desired effect is something easily achieved through an existing option. I will admit this seem…	arschmitz	carsonip
8184	2015-07-06 15:48:48	@arschmitz Thanks for the quick reply and you are right. How about an item that will always show up in reveal mode (with unknown index)? I neither handled that. It will not show up when the content of search is empty. This does not seem to be easy without modifying the jQM code. Would it be easier for users if we have something like a `data-no-filter` attribute?	carsonip	arschmitz
8184	2015-07-07 00:11:03	@gabrielschulhof I have updated some code, should I make a new PR?	carsonip	gabrielschulhof
8184	2016-05-08 05:53:27	@carsonip @gabrielschulhof Any updates on this?	apsdehal	carsonip
8184	2016-05-08 05:53:27	@carsonip @gabrielschulhof Any updates on this?	apsdehal	gabrielschulhof
8184	2016-05-08 06:25:51	@apsdehal the PR is #8185 with the updates, I have not worked on this since Jul 11, 2015 tho. I thought @arschmitz said you guys will implement it in a different way. Actually is this now implemented?	carsonip	apsdehal
8184	2016-05-08 06:25:51	@apsdehal the PR is #8185 with the updates, I have not worked on this since Jul 11, 2015 tho. I thought @arschmitz said you guys will implement it in a different way. Actually is this now implemented?	carsonip	arschmitz
8183	2016-04-01 21:09:16	Hi @gabrielschulhof the problem is the build of jquery-mobile in `<script src="../../js/"></script>` it doesn't has zIndex() method like this http://code.jquery.com/mobile/git/jquery.mobile-git.js I'm trying to fix this	marti1125	gabrielschulhof
8175	2015-07-22 20:23:06	@gabrielschulhof this is updated per you review if you want to take a look. Landing this fixes a few issues including testing on ie8	arschmitz	gabrielschulhof
8174	2015-07-02 12:39:49	@mgdhiman Thats because you should not be using navigate directly if your using jQuery mobile navigation please see the note in the API for this method http://api.jquerymobile.com/jQuery.mobile.navigate/ closing as not a bug	arschmitz	mgdhiman
8174	2015-07-03 08:06:21	@arschmitz yes it is work. But i need transition: "slide". For this can you give me solution?	mgdhiman	arschmitz
8163	2016-07-02 01:58:47	@dpolivy thank you	arschmitz	dpolivy
8163	2016-07-07 16:54:40	@dpolivy Can you try this on http://view.jquerymobile.com/master/demos/popup/ because I just used Galaxy S6 on browserstack to open this url and wasn't able to reproduce the issue. The above link is the latest jqm.	apsdehal	dpolivy
8163	2016-07-07 18:03:02	@apsdehal I just tried it on the same device as above, and it does appear to be working properly with the link you provided. Previously, when it reproed, I was using the latest public demo link which I believe went to 1.4.5. So, if this is fixed in the latest release, what's the ETA for availability? Or is there a fix that can be backported to the 1.4.x branch?	dpolivy	apsdehal
8163	2016-07-07 20:49:46	@dpolivy the alpha release is dont execpt for a few things like writing the changelog and blog post it should only be a week or 2	arschmitz	dpolivy
8161	2015-06-24 23:00:03	@dpolivy I think this is a good idea. We are going to be moving the textinput widget to jQuery ui we will keep this in mind for sure.	arschmitz	dpolivy
8161	2015-06-24 23:15:51	@arschmitz Great! FWIW, here's my current 'hack' to enable this: In `_updateHeight` for the `mobile.textinput` widget, I fetch the desired min-height from a data attribute: Then, I just use `"min-height": minHeight` in the call to update the CSS. Seems to work just fine!	dpolivy	arschmitz
8160	2015-06-22 21:06:44	@adammatthewsmith thank you for reporting this. Please see our contributing guidelines https://github.com/jquery/jquery-mobile/blob/master/CONTRIBUTING.md oh and create a test page using reproducing the problem using latest code and the provided template http://jsbin.com/ofuhaw/1/edit. There is also no way anything in production code is related to something in the tests. I would start by searchin…	arschmitz	adammatthewsmith
8160	2015-06-23 17:05:06	@adammatthewsmith your jsbin does not use the template i provided and uses a several years old and unsupported version of jQuery core along with version 1.3 of jQuery mobile please use the provided template.	arschmitz	adammatthewsmith
8160	2015-06-23 18:52:00	@adammatthewsmith looks like we already fixed this then :-)	arschmitz	adammatthewsmith
8159	2015-06-21 00:29:01	@duizendnegen Hi thank you for reporting this. It is indeed a bug	arschmitz	duizendnegen
8158	2015-06-19 18:54:46	@wwalc this is a bug	arschmitz	wwalc
8158	2015-06-30 04:23:50	@wwalc it turns out this is a bug in firefox anchor elements are not tabbable even when you add a tabindex http://jsbin.com/rolucu/edit?html,output more on this here http://stackoverflow.com/questions/11704828/how-to-allow-keyboard-focus-of-links-in-firefox im going to close this can't fix	arschmitz	wwalc
8157	2015-06-19 02:28:52	@sprhawk thats not true jQuery UI only requires jQuery 1.6+ while jQuery Mobile is 1.8+	arschmitz	sprhawk
8157	2015-06-20 07:38:51	@arschmitz thanks for your replying. bower will downgrade the jquery from 2.1 to 1.x.	sprhawk	arschmitz
8156	2015-06-18 12:59:00	@trixn thank you for reporting this however this widget is completely replaced in 1.5 and it does not suffer from this issue. At the moment we do not plan any more 1.4.x releases but if we do one we will address this. Im going to close this for now though.	arschmitz	trixn
8155	2015-06-16 12:53:21	@mac89 thank you for reporting this however, this is a known issue persistent toolbars are also deprecated in 1.4.0 however there is a much simpler work around. just add `data-theme="a"` too your toolbars.	arschmitz	mac89
8153	2015-06-15 16:07:58	@cgack ready for some updates	arschmitz	cgack
8153	2015-06-15 17:36:21	@arschmitz I've made some adjustments. ready for another round of review.	cgack	arschmitz
8153	2015-06-15 17:43:32	@cgack it does not look like you addressed the issues with the theme extension or with the styling of the textinputs.	arschmitz	cgack
8153	2015-06-15 18:29:52	@arschmitz I rebased the theme updates and made the theme changes. time for another review	cgack	arschmitz
8153	2015-06-15 18:41:27	@cgack it looks like your rebase is a little off it includes some of my commits	arschmitz	cgack
8153	2015-06-15 19:44:28	@arschmitz cherry-pick complete, should be cleaner to review this time :)	cgack	arschmitz
8153	2015-06-15 20:01:18	@cgack thank you reviewing right now	arschmitz	cgack
8152	2015-06-11 22:00:24	@cgack a failure still remains: https://travis-ci.org/jquery/jquery-mobile/jobs/66435398#L311	gabrielschulhof	cgack
8151	2015-07-17 07:16:13	@mikey213 An empty string as value for a number input is invalid markup. So this is not possible. Closing as not a bug.	jaspermdegroot	mikey213
8150	2015-06-19 19:15:55	@glennpierce Thank you for the suggestion we have decided to go with hammer.js as a replacment for our own touch events in the future as such we wont be adding any new features to our current ones. I'm going to close this.	arschmitz	glennpierce
8149	2015-06-11 01:02:25	@qpn35 im not sure what your trying to do there is no example please see https://github.com/jquery/jquery-mobile/blob/master/CONTRIBUTING.md and create a test page reproducing the bug and we will reopen this.	arschmitz	qpn35
8148	2015-07-02 02:42:02	@omarshammas Thank you this is indeed a bug we will look into this for 1.5	arschmitz	omarshammas
8146	2015-06-05 13:30:16	@shustinho Thank you for reporting this however this is incomplete please see https://github.com/jquery/jquery-mobile/blob/master/CONTRIBUTING.md and create a reproducible test case. Also it seems like this is an issue with some 3rd party plugin or widget. Im closing this as incomplete we will reopen if you provide the necessary test case and information.	arschmitz	shustinho
8146	2015-06-08 13:23:26	@arschmitz, this is test page: http://jsbin.com/nuqitohuku/1/edit?html,output I'm using jquery mobile 1.3.2 and jquery mobile datebox plugin 1.4.0. Steps to reproduce: 1. Open position dropdown (opened in dialog mode) 2. Choose some item in this dropdown. 3. Open dateBox - bug appears page is hanging and dropDown appears. Expected result: only datebox should be opened and page should be available…	shustinho	arschmitz
8146	2015-06-08 13:27:28	@shustinho Thank you for the details however we will not be doing any new releases of 1.3 to fix bugs its quite old. This is also an issue with a 3rd party plugin not an actual part of JQM. For what its worth this issue does not appear with 1.4	arschmitz	shustinho
8145	2015-07-27 06:50:36	@arschmitz > as long as by default we have block buttons vs inline float should be the default I don't really get this. What does block vs. inline buttons have to do with this?	jaspermdegroot	arschmitz
8145	2015-08-02 10:09:25	@arschmitz I tried to add a demo for this, but how to add the class to the icon if you use the button widget? In other words, when you don't add the icon span to the markup yourself. You can't change the classes of the icon with the classes option, right? See http://view.jquerymobile.com/1.5-css-and-demos/demos/icons/#Floaticons Update: This was a markup problem. It works now!	jaspermdegroot	arschmitz
8136	2015-05-21 01:05:52	@wyatt-mindnest thank you for reporting this however we no longer use the wrapper you are referring to please se the 1.5-dev branch for what the current code looks like. ( we no longer pass this or window in the way way you are referencing ) We now use the jquery-plugin UMD wrapper https://github.com/umdjs/umd/blob/master/jqueryPlugin.js I'm going to close this as already fixed.	arschmitz	wyatt-mindnest
8135	2015-05-23 20:38:35	@arschmitz I've removed the offset stuff. It's all event-related now.	gabrielschulhof	arschmitz
8135	2015-05-28 17:45:19	@arschmitz there's been some new breakage in core related to some variable named `url` being not a string and core unconditionally calling `.indexOf()` on it.	gabrielschulhof	arschmitz
8132	2015-05-18 14:11:02	@janey1986 thank you for reporting this however this is definitely a bug in the android home screen mode and i'm not sure there is much we can do about this. http://jsbin.com/kagidi/3/edit?html,css,output shows this without any js or layout at all. The browser should move the content up to not be covered by the keyboard when it opens as you can see in the non home screen mode.	arschmitz	janey1986
8132	2015-05-18 15:28:29	@janey1986 the only way i could think to attempt to work around this would be something like http://jsbin.com/kagidi/9/edit?html,css,output which fixes the issue on chrome homescreen however this is not really a complete fix it has a few issues that cant really be solved. - There is no way to know the keyboard size, and there for how much height to add to the body, on a particular device even mor…	arschmitz	janey1986
8130	2015-07-27 07:09:17	@vaso123 - You can use `$.mobile.maxTransitionWidth` for this. From the 1.2 docs: Setting a max width for transitions By default, transitions can be disabled (set to "none") when the window width is greater than a certain pixel width. This feature is useful because transitions can be distracting or perform poorly on larger screens. This value is configurable via the global option $.mobile.maxTran…	jaspermdegroot	vaso123
8129	2015-07-28 20:46:18	@SrikanthNode - Please follow our [contributing guidelines](https://github.com/jquery/jquery-mobile/blob/master/CONTRIBUTING.md#issues) when reporting an issue. For support you can post in the forum. Thanks!	jaspermdegroot	SrikanthNode
8128	2015-05-10 04:20:41	@bradisbell thank you for reporting this articles on getting started and other in depth topics like that all live on http://learn.jquery.com for getting started there is this http://learn.jquery.com/jquery-mobile/getting-started/ which is very similar to what you link.	arschmitz	bradisbell
8128	2015-05-10 05:15:52	@arschmitz there is a link on http://learn.jquery.com/jquery-mobile/getting-started/ which points to http://jquerymobile.com/demos/1.2.0/ I think that should be updated.	kapilgarg1996	arschmitz
8128	2015-05-10 05:16:41	@kapilgarg1996 yes it should	arschmitz	kapilgarg1996
8128	2015-05-10 05:22:24	@arschmitz the update is going to be included in learn.jquery.com repo..So p.r. should be made for that repo.. right ?	kapilgarg1996	arschmitz
8126	2015-04-29 20:20:17	@JonathasRodrigues can you please create a simple test page recreating the problem using our jsbin test page http://jsbin.com/ofuhaw/1/edit. I understand it wont directly recreate since it wont be in cordova but we can use this to make sure we are using the exact same markup JS you are using	arschmitz	JonathasRodrigues
8124	2015-04-27 06:02:41	@marti1125 Please provide a simple test page. See the [Contributing Guidelines](https://github.com/jquery/jquery-mobile/blob/master/CONTRIBUTING.md#issues) for our JS Bin template and instructions. Thanks!	jaspermdegroot	marti1125
8124	2015-04-27 14:47:38	@marti1125 Its working perfectly. Have a look here http://jsbin.com/dikula/1/edit?html,output And i think the possible reason of its appearing at the end may be the multiple ajax requests you will be making at one time. Because the .ajaxStart() method is only called when only one ajax request is made and no other request is going on simultaneously.	kapilgarg1996	marti1125
8123	2015-05-04 15:42:08	@arschmitz Actually the main page http://demos.jquerymobile.com/1.4.5/pages/ consists both the single page and multipage templates. So should we instruct the user on the template pages to use the template code present on the main page ?	kapilgarg1996	arschmitz
8123	2015-05-04 16:19:13	@kapilgarg1996 i'm not sure what you mean. I believe the only change we need to make here is on http://demos.jquerymobile.com/1.4.5/pages-single-page/ and http://demos.jquerymobile.com/1.4.5/pages-multi-page/ to remove the sentence "All the CSS and JS is linked to the jQuery CDN versions so this is super easy to set up." The only alternative i can see would be to change this in the demos to point…	arschmitz	kapilgarg1996
8123	2015-05-04 17:17:59	@kapilgarg1996 right i think what your not understanding though is I dont think we want that line there. It would not be correct, and would have to be updated on every release and still would need to point at a git build in the repo.	arschmitz	kapilgarg1996
8123	2015-05-04 17:22:51	@arschmitz oh yeah right.. my mistake	kapilgarg1996	arschmitz
8123	2015-05-28 10:33:39	@kapilgarg1996 I'm going to close this since as we discussed its not the fix we need. Feel free to open a new pull request with the proper change though.	arschmitz	kapilgarg1996
8122	2015-04-23 13:54:44	@solymosi Thank you for looking into this. Unfortunately your fix while it fixes the problem your link to causes a regression when the toolbar is outside the page. The problem here is the logic needs to be different if the toolbar is internal vs external. @solymosi if you could modify your fix to check that and and apply it to the appropriate page that would work. We also would need some tests to…	arschmitz	solymosi
8122	2015-04-30 01:11:37	@solymosi This look good now thank you i will land this shortly	arschmitz	solymosi
8121	2015-05-02 17:21:07	@arschmitz can I leave the deprecated dialog widget tests with `.hasClass()` et. al. and the dialog widget with `.addClass()`, or should I put the dialog widget through the whole classes implementation shebang, even though it's deprecated?	gabrielschulhof	arschmitz
8119	2015-04-20 09:12:01	@kapilgarg1996 Yeah it's the same problem, good catch. I am not sure if we should apply that solution though. The root of the problem is that our demo tries to do something (removing a checkbox when you click on it) that shouldn't want to do in a real use case. If we need to add a ugly workaround just to make our demo work I think it proofs that it's not a good demo. We need to update it anyway f…	jaspermdegroot	kapilgarg1996
8119	2015-04-20 17:39:18	@jaspermdegroot So no need to look into this issue now ?	kapilgarg1996	jaspermdegroot
8119	2015-04-20 17:48:23	@jaspermdegroot what if you are removing it because you want to move it to a different group (because of the ticking, deleting and recreating). Is it a real use case? That's how i stumbled on it. I'm not saying it for me, as i already workarounded it (by truly moving the element) but it is better if people don't meet this problem or they will think it's the lib's fault.	rejetto	jaspermdegroot
8119	2015-04-20 19:20:51	@kapilgarg1996 - We can look into it now, but in the 1.5-dev branch, not on master. @rejetto - Thanks for reporting the issue. I only meant removing the checkbox when you click on it, so you won't get good feedback (don't see anymore which checkbox you checked) and can't uncheck it. That's a very bad UI. Moving it from one controlgroup to another (to group unchecked and checked items separately) …	jaspermdegroot	kapilgarg1996
8119	2015-04-20 19:20:51	@kapilgarg1996 - We can look into it now, but in the 1.5-dev branch, not on master. @rejetto - Thanks for reporting the issue. I only meant removing the checkbox when you click on it, so you won't get good feedback (don't see anymore which checkbox you checked) and can't uncheck it. That's a very bad UI. Moving it from one controlgroup to another (to group unchecked and checked items separately) …	jaspermdegroot	rejetto
8119	2015-04-30 02:45:22	This is all kind of a moot point. Controlgroup is already replaced in 1.5 with a whole new widget. Any issues need to be tested on that widget and if applicable opened on the UI repo once it lands on master or reported to the ui wiki http://wiki.jqueryui.com/w/page/71756381/Button until then. I'm going to closes this @rejetto feel free to test this with the 1.5-dev branch and if you have issues w…	arschmitz	rejetto
8118	2015-05-21 14:11:54	@arschmitz this should be ready for another round of review	cgack	arschmitz
8118	2015-05-29 15:28:42	@arschmitz ready for another round!	cgack	arschmitz
8118	2015-05-30 00:36:23	@arschmitz made the suggested changes. Opening an issue now on api docs for the changes	cgack	arschmitz
8116	2015-05-30 00:39:56	time for another round @arschmitz	cgack	arschmitz
8116	2015-06-01 16:51:24	@arschmitz I moved ui-mini to backcompat but could not fully remove it to get the classes applied correctly for the demo to look correct. Lemme know if you see something i'm missing when you review again.	cgack	arschmitz
8114	2015-07-21 20:18:16	@arschmitz I just cherry-picked what I had ontop of the latest 1.5-dev. I'd love it you could give it a once over when you get a change just so I can regroup and focus on what needs to happen next. Thanks!	cgack	arschmitz
8114	2015-07-24 16:09:37	@arschmitz I made some adjustments, ready for another round of review I think.	cgack	arschmitz
8114	2015-08-13 18:42:35	@arschmitz ready for another round of review. I do need another set of eyes for buttons within the toolbar not being contained as seen here: http://view.jquerymobile.com/1.5-dev/demos/toolbar/	cgack	arschmitz
8114	2015-08-13 19:41:47	@cgack @arschmitz The problem with the buttons inside toolbars is that the height of mini buttons increased in 1.5-dev. Because the icons are inline-block spans the text needs to have same line-height as the height of the icon to be able to vertically align the icon and text. I think we have to reduce the top/bottom padding for mini buttons to give them the same height as in 1.4. I can create a P…	jaspermdegroot	cgack
8114	2015-08-13 19:41:47	@cgack @arschmitz The problem with the buttons inside toolbars is that the height of mini buttons increased in 1.5-dev. Because the icons are inline-block spans the text needs to have same line-height as the height of the icon to be able to vertically align the icon and text. I think we have to reduce the top/bottom padding for mini buttons to give them the same height as in 1.4. I can create a P…	jaspermdegroot	arschmitz
8114	2015-08-18 14:48:31	@cgack a few small things but just about there!	arschmitz	cgack
8114	2015-08-19 14:46:43	@arschmitz okay, I made the toolbar changes and updated the tests and demos with the new markup for toolbars. pretty sure another review is in order.	cgack	arschmitz
8114	2015-08-19 14:49:34	@cgack looks like you have a merge conflict which is preventing travis from running	arschmitz	cgack
8114	2015-08-19 14:51:50	@arschmitz yeah i saw that yesterday, does that mean i just need to rebase again	cgack	arschmitz
8114	2015-08-20 17:45:59	alright @arschmitz I fixed the merge conflicts and the tests are green... ready for review again.. for real this time.	cgack	arschmitz
8114	2015-08-20 19:15:16	@arschmitz I added initSelector backcompat for toolbar per the irc conversation in the meeting	cgack	arschmitz
8114	2015-09-02 14:50:28	Something went wrong with solving conflicts while merging this. See https://github.com/jquery/jquery-mobile/tree/1.5-dev/demos/toolbar-fixed-persistent-optimized. The files in that folder are duplicated. @cgack can you look into this? cc @arschmitz	jaspermdegroot	cgack
8114	2015-09-02 14:50:28	Something went wrong with solving conflicts while merging this. See https://github.com/jquery/jquery-mobile/tree/1.5-dev/demos/toolbar-fixed-persistent-optimized. The files in that folder are duplicated. @cgack can you look into this? cc @arschmitz	jaspermdegroot	arschmitz
8114	2015-09-02 15:11:09	@cgack yeah, I think you're right @arschmitz can you look into this?	jaspermdegroot	cgack
8114	2015-09-02 15:11:09	@cgack yeah, I think you're right @arschmitz can you look into this?	jaspermdegroot	arschmitz
8114	2015-09-02 15:13:36	I'm out of the country until next week so if someone else has time to look at this that would be great Sent from my iPhone > On Sep 2, 2015, at 11:11 AM, Jasper de Groot notifications@github.com wrote: > > @cgack yeah, I think you're right > > @arschmitz can you look into this? > > — > Reply to this email directly or view it on GitHub.	arschmitz	cgack
8114	2015-09-02 15:13:36	I'm out of the country until next week so if someone else has time to look at this that would be great Sent from my iPhone > On Sep 2, 2015, at 11:11 AM, Jasper de Groot notifications@github.com wrote: > > @cgack yeah, I think you're right > > @arschmitz can you look into this? > > — > Reply to this email directly or view it on GitHub.	arschmitz	arschmitz
8114	2015-09-23 13:58:16	@arschmitz @cgack I will take care of this in the 1.5-demos-issues branch.	jaspermdegroot	arschmitz
8114	2015-09-23 13:58:16	@arschmitz @cgack I will take care of this in the 1.5-demos-issues branch.	jaspermdegroot	cgack
8078	2015-04-15 17:28:39	@Andree643 Can you please reproduce this problem with our latest code? http://jsbin.com/huvoraba/1/edit provides a great starting point.	gabrielschulhof	Andree643
8078	2015-04-16 12:47:51	@Andree643 yes it is and yes it should be there, but we have to identify and confirm the cause of an issue before we can fix it.	arschmitz	Andree643
8078	2015-04-16 12:56:17	@arschmitz So this feature should be already present, but there is a bug if I understand it correctly.	Andree643	arschmitz
8075	2015-06-11 13:00:48	@gabrielschulhof rebasing with master blew this up can you fix it and ill review again?	arschmitz	gabrielschulhof
8075	2015-07-23 15:54:47	@gabrielschulhof i don't see any separate backcompat tests	arschmitz	gabrielschulhof
8075	2015-07-23 16:37:46	@arschmitz, you're right - I left them out.	gabrielschulhof	arschmitz
8074	2015-05-02 10:53:59	@arschmitz tests added.	kapilgarg1996	arschmitz
8074	2015-05-28 19:05:39	@kapilgarg1996 this should not use `throws` it should just test the destroy method using `domEqual` if it throws an error the test will fail	arschmitz	kapilgarg1996
8073	2015-04-14 17:03:57	@arschmitz - Sure, will do.	jaspermdegroot	arschmitz
8073	2015-04-16 18:34:11	@kakul Thanks for the PR. The idea was to give the last row a bit darker border bottom. Instead of removing those styles for the last row we could wrap them in a media query to make them only apply on wider screens, but I think it looks good enough without them so I am fine with removing it. On small screens the last table row looks still a bit different than the others. This can be fixed by remo…	jaspermdegroot	kakul
8073	2015-04-17 14:13:32	Hello @jaspermdegroot Thanks for your review. I have made the change as you proposed.	kakul	jaspermdegroot
8073	2015-04-17 16:50:07	@kakul - Thanks! @arschmitz - This can be merged in master.	jaspermdegroot	kakul
8073	2015-04-17 16:50:07	@kakul - Thanks! @arschmitz - This can be merged in master.	jaspermdegroot	arschmitz
8073	2015-04-30 02:48:36	@jaspermdegroot thank you @kakul will merge this shortly	arschmitz	jaspermdegroot
8073	2015-04-30 02:48:36	@jaspermdegroot thank you @kakul will merge this shortly	arschmitz	kakul
8069	2015-04-13 19:17:46	@rhysryan textareas autosize to the content by default. If you don't wish to have this behavior set the `autogrow` option to `false` or don't include the autogrow extension. See http://api.jquerymobile.com/textinput/#option-autogrow. Im going to close this as not a bug.	arschmitz	rhysryan
8068	2015-05-28 19:01:50	@gabrielschulhof this is blocked by #8141 which is assigned to you and once that lands this will need modification based on it. Thats why I assigned it to you.	arschmitz	gabrielschulhof
8068	2015-06-11 13:03:17	@gabrielschulhof i blew this up when rebasing 1.5-dev with master can you fix it?	arschmitz	gabrielschulhof
8068	2015-06-15 21:15:05	@gabrielschulhof is this ready for review i see you added commits?	arschmitz	gabrielschulhof
8068	2015-07-03 07:42:57	@arschmitz re backcompat tests: I should only be testing the arrow backcompat, because otherwise I'm simply using the widget backcompat module, which should have tests of its own, right?	gabrielschulhof	arschmitz
8068	2015-07-13 17:49:45	@arschmitz Unfortunately, I can't always use `this._on()`, because the event names are themselves option values, and the default values have namespaces. `_on()` adds its own namespace. In fact, the [regex](https://github.com/jquery/jquery-ui/blob/master/ui/widget.js#L534) that matches the event name won't match a namespaced event name. So, all I can do is put `.on()` in place of `.delegate()`.	gabrielschulhof	arschmitz
8068	2015-07-14 01:20:29	@arschmitz backcompat tests for popup are here (https://github.com/jquery/jquery-mobile/pull/8068/files#diff-92ebc3fe4d63d804ff946216970f1346R1).	gabrielschulhof	arschmitz
8068	2015-07-14 14:43:18	@gabrielschulhof those are still in the core file backcompat tests should be in their own file and own html page and there should be a normal one which disables backcompat. See how slider is done https://github.com/jquery/jquery-mobile/tree/1.5-dev/tests/unit/slider	arschmitz	gabrielschulhof
8068	2015-07-14 15:47:19	@arschmitz my link points to a file [tests/integration/popup/backcompat-tests.html](https://github.com/gabrielschulhof/jquery-mobile/blob/7686-popup-classes-option/tests/integration/popup/backcompat-tests.html). It's a separate file.	gabrielschulhof	arschmitz
8068	2015-07-22 17:35:21	@gabrielschulhof with the popup video example iv seen this a lot before im trying to remember the cause i think this might not be a regression. I think it has to do with navigation going on within the iframe	arschmitz	gabrielschulhof
8068	2015-07-23 02:49:44	@gabrielschulhof that should be easy I think we can just look for pointer events support	arschmitz	gabrielschulhof
8068	2015-07-25 22:34:01	@arschmitz I know you said I could land this after the last batch of changes, but I've actually made some [significant](https://github.com/jquery/jquery-mobile/commit/81d36cd9d1afcb46fe6afe3be47f6625d077c525) [changes](https://github.com/jquery/jquery-mobile/commit/ffc27de1deba2a79b4aecb03aa7399a14dfb6d28), so please have another look at this before I land it.	gabrielschulhof	arschmitz
8067	2015-05-28 11:18:25	@gabrielschulhof whats going on with this PR? Last i see it should be a one line fix, but then you added the ui download builder to `package.json`?	arschmitz	gabrielschulhof
8067	2015-07-30 04:25:16	@gabrielschulhof BUMP!	arschmitz	gabrielschulhof
8067	2015-08-05 13:40:20	@gabrielschulhof Bump whats the status on this?	arschmitz	gabrielschulhof
8066	2016-05-08 05:58:36	@gabrielschulhof Any plans to pick this up again, it would require a lot of changes in the branch.	apsdehal	gabrielschulhof
8065	2015-04-11 09:13:00	@gmalagutti Its available in newer versions too..Try that one and see if the issue persists http://demos.jquerymobile.com/1.4.5/map-list-toggle/	kapilgarg1996	gmalagutti
8061	2015-04-08 14:28:09	@gabrielschulhof Thank you very much. Since the target milestone is `1.5.0` I assume there's no plan for a `1.4.6` with this fix in it?	ray007	gabrielschulhof
8060	2015-04-07 18:09:13	@ravikiranv ... and please either reopen this issue or file a new one.	gabrielschulhof	ravikiranv
8058	2015-04-07 13:35:05	@arschmitz you dropped support for --modules, right? At least, I'm not seeing build/tasks/modules.js ... or is that because 1.5-dev is not up-to-speed wrt. master?	gabrielschulhof	arschmitz
8056	2015-04-02 12:53:12	@gabrielschulhof What OSX? As i said i cannot confirm on OSX Yosemite Safari 8	arschmitz	gabrielschulhof
8056	2015-04-02 12:55:23	@gabrielschulhof Well browserstack has 5 versions of OSX which one?	arschmitz	gabrielschulhof
8056	2015-04-02 13:00:01	@gabrielschulhof the original test page does not point to a local copy it points to git and works fine in OSX Safari 8 Yosemeti and browser stack the updated # 4 jsbin is exactly the same and still works fine both places	arschmitz	gabrielschulhof
8056	2015-04-02 13:16:19	@gabrielschulhof there is indeed a transition flash there but the URL at the end if you check it is http://jsbin.com/wubowa/4.html&ui-state=dialog which is what it should be.	arschmitz	gabrielschulhof
8056	2015-04-02 19:14:47	@jaspermdegroot Can you try iOS?	gabrielschulhof	jaspermdegroot
8056	2015-04-02 19:15:09	@jaspermdegroot Also, can you try loading the URL multiple times?	gabrielschulhof	jaspermdegroot
8054	2015-04-02 10:49:48	@vietnnit Please provide a test page illustrating the problem! You can start with http://jsbin.com/huvoraba/1	gabrielschulhof	vietnnit
8054	2015-04-02 11:15:08	@vietnnit here's what you need to change in the sample code to make it work: JS // After the dialog is closed, the form containing the filter input is returned to the popup. .on( "pagecontainerhide", function( event, data ) { var listview, form; // We only handle the disappearance of a dialog generated by a filterable selectmenu if ( !pageIsSelectmenuDialog( data.toPage ) ) { return; /* ^^^^^^ */…	gabrielschulhof	vietnnit
8053	2015-03-31 09:42:48	@jodator you can solve this with an extension: Also, if you need to perform this calculation for every popup in your application, you can just perform it right after `this._super()` and forego triggering `afterposition` altogether. If this still does not address your concerns, please feel free to reopen the issue.	gabrielschulhof	jodator
8053	2015-03-31 09:55:19	Thanks for that @gabrielschulhof. This probably will solve this, but I've added this request in case some else would want such event. Also I don't like to mess with external lib's "_private" methods in case something changes.	jodator	gabrielschulhof
8053	2015-04-07 13:03:40	@jodator OK, that's fair. I'll add this to our list of feature requests.	gabrielschulhof	jodator
8052	2015-03-31 03:26:53	@mnotw please see our contributing guidelines https://github.com/jquery/jquery-mobile/blob/master/CONTRIBUTING.md and create a jsbin in the future. This is however a known issue the persistent toolbar feature is deprecated in place of true persistent toolbars. http://demos.jquerymobile.com/1.4.5/toolbar-fixed-persistent/index.html if you don't want to change to external toolbars and wish to conti…	arschmitz	mnotw
8045	2015-03-26 16:15:44	@rhysryan if you're opening the popup from a click handler, you must prevent default on the click event. Can you modify our [template](http://jsbin.com/huvoraba/1) to create a test case illustrating the problem?	gabrielschulhof	rhysryan
8045	2015-03-26 16:17:38	@gabrielschulhof No, I am not using a click handler. In my pageshow function I am just calling the open method. Thanks. gabrielschulhof wrote: > @rhysryan https://github.com/rhysryan if you're opening the popup > from a click handler, you must prevent default on the click event. Can > you modify our template http://jsbin.com/huvoraba/1 to create a test > case illustrating the problem? > > — > Rep…	rhysryan	rhysryan
8045	2015-03-26 16:17:38	@gabrielschulhof No, I am not using a click handler. In my pageshow function I am just calling the open method. Thanks. gabrielschulhof wrote: > @rhysryan https://github.com/rhysryan if you're opening the popup > from a click handler, you must prevent default on the click event. Can > you modify our template http://jsbin.com/huvoraba/1 to create a test > case illustrating the problem? > > — > Rep…	rhysryan	gabrielschulhof
8045	2015-03-26 17:02:27	@rhysryan The issue you referenced provides a demo http://jsbin.com/onuduw/5/edit Are you trying to do the same..?	kapilgarg1996	rhysryan
8045	2015-03-26 17:26:11	@kapilgarg1996 Yes, basically the same. I even took that exact code of that demo, which worked with 1.3.2, and pointed it to 1.4.5. The result was that the popup no longer worked.	rhysryan	kapilgarg1996
8045	2015-03-26 18:36:24	@gabrielschulhof I don't think it has been fixed in chrome. http://jsbin.com/rifuha/1/edit	kapilgarg1996	gabrielschulhof
8045	2015-03-26 18:39:48	@kapilgarg1996 It has been. You must define the mobileinit handler before you refer to jQuery Mobile via a script tag, because mobileinit is fired from one of mobile's outermost IIFEs: http://jsbin.com/vohozu/1/	gabrielschulhof	kapilgarg1996
8045	2015-05-13 10:03:02	I was calling 'open' method within a function and this function was being called by click event. Applying preventDefault() on that click event fixed the issue for me. (and the issue was only seen in android 4.3 default stock browser, not chrome, not even default stock browsers of any other android version). Thank you @gabrielschulhof	Moinkhaan	gabrielschulhof
8044	2015-03-27 15:13:10	@kapilgarg1996 this is a failure due to a bad test assumption this has nothing to do with potential future changes to our transitions or GSoC	arschmitz	kapilgarg1996
8042	2015-04-02 17:23:50	I tested http://jsbin.com/totadu on Android 5.0.1 / Chrome 42 on a Nexus 5 and don't see any issue. @sjosen - Why do you say "I realize this is an old issue"? Are you not using latest version of jQuery Mobile? That JS Bin is using jQuery Mobile latest code, can you reproduce the issue on your device with that test page?	jaspermdegroot	sjosen
8042	2015-04-06 08:24:59	@sjosen Thanks for explaining. I understand the problem that you're describing, but I still can't reproduce. I now tested the same JS Bin test page in Webview instead of the Chrome browser on Android 5.01. Maybe this only happens when used with PhoneGap, but looking at #6992 I see that @ldeluca already tested this with PG but also wasn't able to reproduce. Weird.	jaspermdegroot	sjosen
8042	2015-04-07 17:11:25	@jaspermdegroot i also tested the code on cordova/phonegap but couldn't reproduce the issue. And i tested it on android 5.0.1 in emulator. <img src="http://1.bp.blogspot.com/-UQJDCsd6PBU/VSQPdnBOLEI/AAAAAAAAAxI/wWL7UD0cbmk/s1600/select-test.png">	kapilgarg1996	jaspermdegroot
8039	2015-03-19 13:42:33	@gabrielschulhof I tried to reproduce the issue using user-agent switcher on chrome and switched ti IE8 but its not showing any error regarding the lightbox popup demo. Does the user-agent switcher not a good way to check the issue..??	kapilgarg1996	gabrielschulhof
8039	2015-03-19 14:49:21	@kapilgarg1996 the user agent switcher does just that switches user agents to fool browser sniffing it does not emulate the rendering or capabilities of ie8 in any way.	arschmitz	kapilgarg1996
8035	2015-03-18 18:52:36	@kapilgarg1996 please read the text on the page you linked to "Note that when using the preset class, we also hide the dismiss layer on wider screens if the panel has the push display mode." Closing as not a bug.	arschmitz	kapilgarg1996
8035	2015-03-18 18:58:21	@arschmitz But why this is designed like this .Doesn't this closing feature must also be applicable for wider screens too..??	kapilgarg1996	arschmitz
8035	2015-03-19 12:14:53	@kapilgarg1996 No this makes it possible to interact with elements on the main page with out closing the panel.	arschmitz	kapilgarg1996
8034	2015-03-19 20:50:10	@gabrielschulhof this also needs to include adding the proper file header https://github.com/jquery/jquery-ui/blob/master/ui/selectmenu.js#L1-L18 and removing `//>>excludeStart("jqmBuildExclude", pragmas.jqmBuildExclude);` the now unused delimiter pragmas.	arschmitz	gabrielschulhof
8034	2015-03-19 22:00:31	@arschmitz Gotcha!	gabrielschulhof	arschmitz
8010	2015-03-17 18:47:36	Thanks @leobalter. Fixed.	apsdehal	leobalter
8010	2015-03-18 13:43:58	:+1: @gabrielschulhof feel free to rebase and land this.	arschmitz	gabrielschulhof
8007	2015-03-23 01:36:23	@weitzhandler just out of curiosity can't you just check `somestring? !!somestring.trim() : false`	arschmitz	weitzhandler
8005	2015-03-16 17:57:49	@Ajaxy the first page is added elsewhere http://jsbin.com/tekebu Closing as not a bug	arschmitz	Ajaxy
8005	2015-03-16 18:07:14	@Ajaxy `$.mobile.navigate.history.getActive()` is also working fine http://jsbin.com/tekebu if your experiencing a bug i suggest you see our contributing guidelines https://github.com/jquery/jquery-mobile/blob/master/CONTRIBUTING.md and make a reproducible test case showing the bug. Also note however that `$.mobile.navigate.history.getActive()` is internal undocumented and unsuported api.	arschmitz	Ajaxy
8004	2015-03-17 21:00:52	This may be a manifestation of #6925. @roemhildtg can you please try with the git version of jQuery Mobile as that contains a fix to #6925.	gabrielschulhof	roemhildtg
8002	2015-03-14 15:38:46	@kapilgarg1996 thank you for the PR. While your fix is correct based on what we are currently doing i think we should change how this works. Right now we are just always hiding the clear button regardless of if we are adding one leaving no way to use the native if you want. I think we should change the current rule being modified to And in the clear button extension we should add the class `ui-te…	arschmitz	kapilgarg1996
8002	2015-03-14 15:47:34	@arschmitz Yeah that'll work perfectly.	kapilgarg1996	arschmitz
8002	2015-03-18 13:11:10	@arschmitz I think that's a good idea.	gabrielschulhof	arschmitz
8002	2015-03-19 19:01:56	@arschmitz +1 Re: "/\* This needs to be its own rule or it does not work in chrome for some reason */". That is because browsers have to drop the whole rule if they encounter an invalid pseudo element and all vendor prefixed pseudo elements are invalid for other vendors.	jaspermdegroot	arschmitz
8002	2015-03-19 19:03:37	> That is because browsers have to drop the whole rule if they encounter an invalid pseudo element and all vendor prefixed pseudo elements are invalid for other vendors. @jaspermdegroot I didn't know that good to know thank you @kapilgarg1996 lets update the comment	arschmitz	jaspermdegroot
8002	2015-03-19 19:03:37	> That is because browsers have to drop the whole rule if they encounter an invalid pseudo element and all vendor prefixed pseudo elements are invalid for other vendors. @jaspermdegroot I didn't know that good to know thank you @kapilgarg1996 lets update the comment	arschmitz	kapilgarg1996
8002	2015-03-20 15:21:49	@jaspermdegroot Thanks for the information. @arschmitz comment updated. have a look at it. @sfrisk Thanks sarah for the styling suggestions.	kapilgarg1996	jaspermdegroot
8002	2015-03-20 15:21:49	@jaspermdegroot Thanks for the information. @arschmitz comment updated. have a look at it. @sfrisk Thanks sarah for the styling suggestions.	kapilgarg1996	arschmitz
8001	2015-03-14 13:12:03	@kapilgarg1996 the jsbin you link to does not even contain a date input. I do see the double clear in the demos.	arschmitz	kapilgarg1996
8001	2015-03-14 13:29:53	@arschmitz Oh sorry for that..wrong example..I have updated the link	kapilgarg1996	arschmitz
8000	2015-04-12 21:45:35	@arschmitz https://github.com/jquery/jquery-mobile/blob/master/Gruntfile.js#L125 and https://github.com/jquery/jquery-mobile/blob/master/Gruntfile.js#L136 should be modified also I think	agcolom	arschmitz
7999	2015-03-19 17:55:50	@gabrielschulhof I just commented on #6795. Your first commit (the revert) does not only fix #7991 but also #7821. I think we should close one of those as duplicate. (update: I just closed #7821). I am going to close PR #7825 in favor of this PR. See also my https://github.com/jquery/jquery-mobile/pull/7825#issuecomment-72269269 on that PR.	jaspermdegroot	gabrielschulhof
7996	2015-03-13 12:48:09	@HolgerHees please see our contributing guidelines https://github.com/jquery/jquery-mobile/blob/master/CONTRIBUTING.md and create a reproducible test case demonstrating the issue using our jsbin template linked from there. Closing as incomplete.	arschmitz	HolgerHees
7995	2015-03-12 17:05:45	@mdgross thank you for reporting this. removing the first page is not supported this will defiantly break navigation. Closing as not a bug.	arschmitz	mdgross
7995	2015-03-12 17:20:42	@mdgross i was really jus commenting on what you said because your fiddle does not work because the resources are blocked from loading so i cant view your example please use are jsbin template at http://jsbin.com/ofuhaw/1/edit but either way what your doing is 100% not supported.	arschmitz	mdgross
7995	2015-04-03 09:32:12	@mdgross First of all, jQuery Mobile is a team/contributors effort. Even if this was an actual regression, it has nothing to do with who is project lead. When you inspect your test page you'll see that the padding-top is removed from the page when you remove the first page. Probably because we had to make a change between 1.4.3 and 1.4.5 to fix an issue with page padding or fixed headers. Like @a…	jaspermdegroot	arschmitz
7995	2015-04-03 09:32:12	@mdgross First of all, jQuery Mobile is a team/contributors effort. Even if this was an actual regression, it has nothing to do with who is project lead. When you inspect your test page you'll see that the padding-top is removed from the page when you remove the first page. Probably because we had to make a change between 1.4.3 and 1.4.5 to fix an issue with page padding or fixed headers. Like @a…	jaspermdegroot	mdgross
7995	2015-07-22 19:40:28	@solymosi looks like your PR was merged but it won't be released until v1.5. Is there a fix that we can use for the time being? For now I'm using fix from @mdgross but this doesn't work:	wakiki	mdgross
7995	2015-07-22 19:40:28	@solymosi looks like your PR was merged but it won't be released until v1.5. Is there a fix that we can use for the time being? For now I'm using fix from @mdgross but this doesn't work:	wakiki	solymosi
7995	2016-02-14 17:44:33	@wakiki I posted an alternate workaround that may be of interest https://github.com/jquery/jquery-mobile/issues/3249#issuecomment-183936117	thenewguy	wakiki
7992	2015-03-12 12:32:03	@gabrielschulhof this causes a regression to the original issue the commit your reverting fixes. We need to fix that before this can land.	arschmitz	gabrielschulhof
7991	2015-03-11 19:40:20	@kapilgarg1996 The reason your link works is because it includes jQuery Mobile 1.4.2. The regression was introduced in 1.4.5.	gabrielschulhof	kapilgarg1996
7986	2015-03-12 12:20:39	Talked with @apsdehal on IRC, and we are going to go a different direction here. We are going to look into using Intern instead since it gets us cross platform CI and webdriver integration for functional testing out of the box. So going to close this for now, we may come back to it eventually depending on how other testing options turn out.	arschmitz	apsdehal
7985	2015-03-10 05:32:35	@apsdehal looks good ill land this shortly :+1:	arschmitz	apsdehal
7984	2015-03-06 12:52:10	@gabrielschulhof very nice, thank you very much! If this trick isn't already somewhere in the docs or an faq, I think it deserves a place somewhere...	ray007	gabrielschulhof
7981	2015-03-02 13:29:18	@douglaslise Thank you for the contribution. However we are going to be adopting the Chassis CSS framework and its grid https://github.com/jquery/css-chassis/issues/5 in the near future. We will not be adding any new features to the current grid. Feel free to comment on that issue on that issues and PR's are always welcome on chassis as well!	arschmitz	douglaslise
7981	2015-03-02 13:56:03	@Ruffio regarding the minutes, yes, sorry about that. I will add the latest ones asap.	agcolom	Ruffio
7977	2015-02-24 15:12:52	@AhmedAglan thank you for submitting this but it looks like that page has a multitude of problems the side bar is all broken and you have not provided any sort of test case. Also please read the page for showing a screen shot of the datepicker is not part of jQuery mobile and is not supported by jQuery Mobile. Please open an issue on that repo if you believe there is a bug in the datepicker. Clos…	arschmitz	AhmedAglan
7976	2015-02-24 11:19:42	I have been unable to reproduce this in browser fullscreen mode on iOS 8 on iPhone 6 Plus with browserstack. Of course, I haven't tried Cordova. @louisdoe could you please try Cordova with the following page: http://jsbin.com/wovavi/1/?	gabrielschulhof	louisdoe
7976	2015-02-27 09:42:22	@louisdoe Phonegap, then. Please build that page into a Phonegap app, and let us know :)	gabrielschulhof	louisdoe
7976	2015-03-02 16:03:33	I can't, I have a PG Build account with only one app. And my app is in production, So I can't really. I have a found a bug in JQM 1.4.5. It's been confirmed here publicly : http://stackoverflow.com/questions/28678093/jquery-mobiles-checkboxes-change-firing-twice-with-phonegap-on-ios-but-working/28683043?noredirect=1#comment45742104_28683043 It's best if you do your own testing with JQM guys. 2015…	louisdoe	louisdoe
7975	2015-02-23 14:37:06	@gabrielschulhof > We must instead assume that, if this.options.classes[ this.classProp ] has been modified, then the application we're a part of is running non-deprecated code and the value of this.options.classes[ this.classProp ] completely determines the initial value of the style options. Conversely, if this.options.classes[ this.classProp ] is not modified (i.e., equal to the value in the p…	arschmitz	gabrielschulhof
7975	2015-02-27 07:28:48	@arschmitz AFAICT testsuite.js tests plugins rather than instances. In fact, it doesn't instantiate any widgets. OTOH I'm checking for specific behaviour within a single instance. Maybe it's just my lack of JS-fu that I'm not seeing the overlap :/	gabrielschulhof	arschmitz
7975	2015-03-10 05:19:37	@gabrielschulhof can you update the tests to instantiate like I commented on the first then let me know and ill finish reviewing the tests.	arschmitz	gabrielschulhof
7970	2015-02-26 18:08:21	@arschmitz the missing add/remove mostly look like theme and ui-button related adds... are we adding these classes in the same way using _addClass	cgack	arschmitz
7970	2015-02-26 21:36:57	@arschmitz I've made some more modifications to this PR based on your initial review.	cgack	arschmitz
7970	2015-02-27 05:26:36	@cgack Can you split the removal of deprecated code and the adding of the classes option into seperate commits please. I would actually like to see this PR as 3 commits. 1 for removing deprecated code, 1 for adding classes option, and one for updating existing tests to use new tests.	arschmitz	cgack
7970	2015-03-05 14:57:24	@arschmitz I have updated the PR with the changes you requested	cgack	arschmitz
7970	2015-03-05 20:16:18	@arschmitz I made the requested changes to this PR. No clue why the CLA error happened, hopefully just a glitch	cgack	arschmitz
7970	2015-03-12 17:15:09	@arschmitz i altered the `.ui-page-<role>-fullscreen` classes to be `.ui-toolbar-page...` classes. I have yet to remove any of the iOS workarounds from the fixedtoolbar workaround file because I cannot confirm that they are fixed in recent versions of iOS, but I'm looking into the workarounds.	cgack	arschmitz
7970	2015-03-12 17:32:31	@arschmitz now, i've made the changes to the workarounds file as well.	cgack	arschmitz
7970	2015-03-19 20:08:53	@arschmitz - time for another round of review!	cgack	arschmitz
7970	2015-03-19 20:09:50	@cgack looks like this needs a rebase	arschmitz	cgack
7970	2015-03-19 20:10:39	@cgack also there is a comment above iv asked about 4 times with no change or response	arschmitz	cgack
7970	2015-03-20 12:46:27	@arschmitz how should this be rebased? just fetch upstream and `rebase upstream/ui-1-12` (and then of course fix the plethora of merge conflicts) or do you mean that i should squash my commits?	cgack	arschmitz
7970	2015-03-20 12:57:58	@cgack i added a branch 1.5-dev last night that is a very cleaned up version of ui-1-12. There might be a better way to do this but what i normally do for cases like this is to pull 1.5-dev check it out and then cherry pick your commit range so in this case something like `git cherry-pick e2b6c233e380997a0cc1d435ec62ef09c13d0462^..2e807c5e5d832a79ae27b4bb698272f7714e46f3` this should avoide most …	arschmitz	cgack
7970	2015-03-25 01:39:05	@arschmitz okay, I've cherry-picked my commits on top of the 1.5-dev branch and have addressed the other issues you've mentioned (I think I've hit them all). Time for another round of review	cgack	arschmitz
7970	2015-03-25 01:49:45	@arschmitz thanks, new PR created.... closing this PR	cgack	arschmitz
7968	2015-02-19 19:00:45	@salluvada what version of IE? Also, can you please try with the latest code from master? http://jsbin.com/xiyete/1/	gabrielschulhof	salluvada
7966	2015-02-19 02:28:38	@einsgoshin Your fiddle does not work without jQuery mobile either https://jsfiddle.net/usTHG/113/ The problem is your not waiting for the document to be ready https://jsfiddle.net/usTHG/114/ closing as not a bug.	arschmitz	einsgoshin
7964	2015-04-02 17:45:45	@gabrielschulhof if you fix those 2 class names and rebase and force push i think we might be good after that!	arschmitz	gabrielschulhof
7963	2015-02-13 21:14:46	@magourex does the same problem happen when you use the latest jQuery Mobile from git? http://code.jquery.com/mobile/git/jquery.mobile-git.css http://code.jquery.com/mobile/git/jquery.mobile-git.js	gabrielschulhof	magourex
7963	2015-02-17 18:54:24	@magourex right, that's the modification. Well, if the bug proves to still be present, please reopen this issue or file a new one, referring to this issue. We'll have a look then. Thanks for reporting!	gabrielschulhof	magourex
7961	2015-02-12 11:33:31	You can get part of the way there with as the default action. I'm assuming there's a way of retrieving the URL for which the default action is to be taken. That's what the click handler ends up calling anyway. The only piece you'll be missing is the click handlers checks which make sure the URL is one it can handle. I'm going to reopen the issue because it sheds light on an aspect of navigation w…	gabrielschulhof	starnutoditopo
7960	2015-02-06 14:56:18	@mtamony ideally we need a link to a page showing good performance with 1.4.0 and a link to a page that is identical to the first but which refers to 1.4.5 and shows bad performance. Is there a discrepancy in performance on plain Web pages as well, or just Cordova?	gabrielschulhof	mtamony
7960	2015-02-06 16:48:39	@gabrielschulhof I uploaded the project to GitHub though I'm not sure it is correct or will work. Hopefully it will. If you swap out 1.4.0 and 1.4.5 in the www/js folder and open the index.html file you should see the issue. I did see it happening in Safari even if I resized the browser so it doesn't seem to be an @media CSS issue. https://github.com/mtamony/ios/tree/master/www	mtamony	gabrielschulhof
7960	2015-04-18 17:43:43	@mtamony can you make a jsbin sample showing the issue?	Ruffio	mtamony
7958	2015-02-04 13:26:46	@slavap The checkboxradio widget has never had this option, its not a bug, it just does not have the corners option. Even if we were to add this it would be an api change and so could not happen until 1.5. You can still remove the corners your self. CSS HTML Regarding 1.5 it will be relatively soon work is nearly done.	arschmitz	slavap
7957	2015-02-20 17:12:36	@slavap > What about implementing separate option in selectmenu for popup styling? You can style the selectmenu popup. See http://jsbin.com/qavisoxaro/1/edit?html,output	jaspermdegroot	slavap
7957	2016-03-15 18:34:09	Hi @jaspermdegroot any update ? Can I help you?	marti1125	jaspermdegroot
7957	2016-03-21 08:27:01	hi @marti1125 Help is always welcome! If you can open a PR in the https://github.com/jquery/api.jquerymobile.com repo to make the changes as I described in my comment https://github.com/jquery/jquery-mobile/issues/7957#issuecomment-75123138 above that would be great! Thanks!	jaspermdegroot	marti1125
7957	2016-03-26 04:35:35	Hi @jaspermdegroot I'm trying to deploy api.jquerymobile.com but I have error with grunt taks. When I run grunt deploy I get an error about Running "build-xml-entries:all" (build-xml-entries) task <img width="603" alt="captura de pantalla 2016-03-25 a las 23 33 17" src="https://cloud.githubusercontent.com/assets/223240/14058063/0f03a69e-f2e2-11e5-92f2-0154fc0f5265.png"> I added in Mac OS: libxml2…	marti1125	jaspermdegroot
7957	2016-04-02 11:58:44	@marti1125 Yeah, I did hear about problems with deploying the API docs. I think they were fixed by now, but I am not sure to be honest. If you still encounter problems please open a ticket at the API docs repo so the people that are looking into this will be aware of it.	jaspermdegroot	marti1125
7957	2016-04-02 13:56:52	@marti1125 @jaspermdegroot Yes, this issue around the deployment of the api docs was fixed by https://github.com/jquery/api.jquerymobile.com/commit/c9950027ed101b74c94084f02b39c29e5ba8441a#diff-b9cfc7f2cdf78a7f4b91a753d10865a2 and https://github.com/jquery/jquery-wp-content/commit/836858d66f9833dfc02b00c393bdca848acb1205	agcolom	jaspermdegroot
7957	2016-04-02 13:56:52	@marti1125 @jaspermdegroot Yes, this issue around the deployment of the api docs was fixed by https://github.com/jquery/api.jquerymobile.com/commit/c9950027ed101b74c94084f02b39c29e5ba8441a#diff-b9cfc7f2cdf78a7f4b91a753d10865a2 and https://github.com/jquery/jquery-wp-content/commit/836858d66f9833dfc02b00c393bdca848acb1205	agcolom	marti1125
7957	2016-04-02 14:14:01	@agcolom That's great. Thanks for the update!	jaspermdegroot	agcolom
7957	2016-04-02 17:23:15	@agcolom thanks!!	marti1125	agcolom
7956	2015-02-05 18:16:37	@gabrielschulhof several line length issues here.	arschmitz	gabrielschulhof
7955	2015-02-03 21:23:11	@janey1986 I believe this is already fixed by the modification submitted via PR #7956 that also fixes #7856. I made a jsbin illustrating the [broken](http://jsbin.com/pohali/1) version and one illustrating the [fixed](http://jsbin.com/pohali/2/) version. The latter uses code from PR #7956.	gabrielschulhof	janey1986
7954	2015-03-11 22:19:23	@gabrielschulhof those classes are not used in that demo that demo was updated for 1.4 to remove the deprecated styles with an example of how to do this yourself. @kakul pr seems correct i don't see any extra or double borders as a result.	arschmitz	gabrielschulhof
7953	2015-02-04 18:19:35	@gabrielschulhof Sure, I will look into this.	jaspermdegroot	gabrielschulhof
7953	2015-02-05 17:00:37	@gabrielschulhof The clear button doesn't show up because class `ui-textinput-clear-hidden` is not removed from the clear button when the input gets focus. That class sets `display: none;`. So this is probably a JS problem in js/widgets/forms/clearButton.js. The problem with the search icon is that it uses the wrong icon color. With theme A it should use the dark icon but instead the white one is…	jaspermdegroot	gabrielschulhof
7951	2015-02-05 09:51:56	@DzenisevichK [this](http://jsbin.com/cazahi/4/) is how I've managed to get resize-with-window to work. Note that I'm referring to the jQuery Mobile JS via http://view.jquerymobile.com/master/js/ rather than the usual CDN URL of the git version because throttledresize is currently erroneously omitted from the build (#7925). Nevertheless, the jsbin works with 1.4.5 as well: http://jsbin.com/cazahi…	gabrielschulhof	DzenisevichK
7951	2015-02-06 08:43:54	@gabrielschulhof Thank you for hint how to workaround new problem `$.mobile.resetActivePageHeight`: And now all works also with jQueryMobile 1.4.5: http://jsbin.com/yiqoqigaco/1	DzenisevichK	gabrielschulhof
7951	2015-02-09 12:02:52	@gabrielschulhof Found that with `$content.height(0);` I have scroll jumping. So the same will be with your solution but when we have additional controls which allow to see scrolls. To fix this I need to save/restore `scrollTop`: And now this hookup is too complex and I think that we need to review original `$.mobile.resetActivePageHeight` implementation...	DzenisevichK	gabrielschulhof
7951	2015-02-09 22:06:21	@DzenisevichK the code in my demo was designed for a page that is by default not as tall as the viewport. That is, it is designed for a page that needs to be stretched. If the page is taller than the viewport, then I'm not sure why you would want to stretch anything to the size of the viewport. Can you give me a demo illustrating your jump-to-top problem?	gabrielschulhof	DzenisevichK
7951	2015-02-10 05:50:17	@gabrielschulhof I extended example to have real live version: **Without workaround** (check Maximize/Restore Down case where textarea will not be expaned on free space): http://jsbin.com/vewizo/1 **With workaround for page min-height but without workaround for scroll dumping** (to reproduce scroll jumping expand collapsibles, scroll down and then try to resize): http://jsbin.com/vewizo/2 **With …	DzenisevichK	gabrielschulhof
7951	2015-02-10 13:15:38	@gabrielschulhof Found also that when we change header height by showing/hiding an element jQueryMobile doesn't call `$.mobile.resetActivePageHeight` but it's necessary because page padding is updated (by `$.mobile.toolbar.updatePagePadding`)...	DzenisevichK	gabrielschulhof
7948	2015-02-05 19:48:05	@gseguin Thank you for the PR. We discussed this in the meeting today. And why we have no problem with the service or the file directly, we didn't feel any of us would actually use the service. Since none of will use it, we do not see the value in adding the file, so i'm going to close this.	arschmitz	gseguin
7947	2015-04-02 17:48:43	@gabrielschulhof please see my comment above https://github.com/jquery/jquery-mobile/pull/7947#issuecomment-76208775 it does not look like you addressed this at all.	arschmitz	gabrielschulhof
7947	2015-04-30 13:25:00	@gabrielschulhof it looks like you introduced `pagecontainers` but don't actually use it any where can you update to use it where applicable?	arschmitz	gabrielschulhof
7947	2015-04-30 18:02:27	@arschmitz I'm not sure how I would go about using it. Should I always just access `$.mobile.pagecontainers[ 0 ]`?	gabrielschulhof	arschmitz
7947	2015-04-30 18:05:13	@gabrielschulhof yes thats exactly what you should do. maybe add a support comment anywhere we will need to update to support multiple to make it easy to find	arschmitz	gabrielschulhof
7944	2015-01-28 07:13:31	@jtara Yes, our lawyer told us this was ok.	agcolom	jtara
7944	2016-01-18 17:00:32	@arschmitz Were your commits reverted? Currently on `master` branch, files like `LICENSE-INFO.min.txt` , `LICENSE-INFO.txt` and `LICENSE.txt` still seem to have years in them	pra85	arschmitz
7944	2016-01-18 18:06:42	@pra85 The changes are made in a 1.5 branch which hasn't been merged into master yet.	jaspermdegroot	pra85
7943	2015-04-23 13:34:55	@jaspermdegroot the current status to the navbar review doesn't utilize the grid at all so it will behave appropriately: http://jsbin.com/qaguqo/1/edit?html,output	cgack	jaspermdegroot
7940	2015-05-22 14:53:36	@ray007 the init selector for selectmenu will be `[data-ui-role='selectmenu']` after this change	arschmitz	ray007
7940	2016-05-08 06:29:02	@arschmitz I guess this can be closed now.	apsdehal	arschmitz
7939	2015-01-29 08:36:40	@Ruffio it's not just the turn transition. It's all sequential transitions, I think. The only one that truly works is slide, because (I suspect) slide uses the simultaneous transition handler rather than the sequential one.	gabrielschulhof	Ruffio
7938	2015-02-05 18:45:31	@gabrielschulhof what exactly is the reason for this the issue gives no reason why these should be moved or problem it solves?	arschmitz	gabrielschulhof
7938	2015-02-05 23:35:40	@arschmitz The reason is, presumably, that the support module should make no DOM modifications, but it should only test. It is up to the rest of the library to decide what to do with the results of the support tests. @jaspermdegroot when you opened #6168 that's what you were thinking about, right?	gabrielschulhof	arschmitz
7938	2015-02-06 10:12:21	@gabrielschulhof Yes, that's correct. I should have added the reason to that ticket.	jaspermdegroot	gabrielschulhof
7938	2015-02-06 19:26:06	@gabrielschulhof @jaspermdegroot Can you give me a little more on why you think it should be this way? To me these are all support tests. Some are a different style of support test. They are modernizer style tests, where classes are added, to indicate support for a particular feature.	arschmitz	jaspermdegroot
7938	2015-02-06 19:26:06	@gabrielschulhof @jaspermdegroot Can you give me a little more on why you think it should be this way? To me these are all support tests. Some are a different style of support test. They are modernizer style tests, where classes are added, to indicate support for a particular feature.	arschmitz	gabrielschulhof
7938	2015-02-06 19:43:39	@gabrielschulhof how would this fix that? Thats not caused by changing classes, its caused by certain types actual DOM manipulation. If you look at our support tests https://github.com/jquery/jquery-mobile/blob/master/js/support.js you will see a good chunk of them do some sort of DOM manipulation as part of the actual test.	arschmitz	gabrielschulhof
7938	2015-02-06 19:45:07	Back to you, @jaspermdegroot :)	gabrielschulhof	jaspermdegroot
7938	2015-02-06 19:52:16	Wait ... there is one point to be made here ... we do add that fake body tag for a bunch of the tests, but we remove it afterwards. The addition of these classes is a permanent modification of the DOM. Maybe that was undesired in situations where the support tests alone are being used. Nevertheless, if @jaspermdegroot can expound on this subject, I welcome his comment(s).	gabrielschulhof	jaspermdegroot
7938	2015-04-02 17:52:43	I don't really see the point in this still unless someone feels strongly about this and has some good reason id like to just close this? @gabrielschulhof @jaspermdegroot @cgack ?	arschmitz	jaspermdegroot
7938	2015-04-02 17:52:43	I don't really see the point in this still unless someone feels strongly about this and has some good reason id like to just close this? @gabrielschulhof @jaspermdegroot @cgack ?	arschmitz	gabrielschulhof
7938	2015-04-02 18:04:45	When @gabrielschulhof mentioned that the support module shouldn't make DOM manipulations I thought that this was the reason, but now I think of it that doesn't make sense. Reason for the ticket was a failing test according to the IRC discussion so if they no longer fail we can close.	jaspermdegroot	gabrielschulhof
7930	2015-06-11 12:59:47	@gabrielschulhof if you can fix that one minor thing and rebase :+1:	arschmitz	gabrielschulhof
7927	2015-03-09 19:20:53	@gabrielschulhof going to put a temp hold on this, because we are considering adding `$.ui.safeActiveElement()` to ui core as well as a form of safe blur ( though the api's will likely be a bit different ).	arschmitz	gabrielschulhof
7927	2015-04-30 13:28:53	@gabrielschulhof if you base this off 1.5-dev we are on up-to-date ui which contains these now. I'm going to close this since you cant change branches.	arschmitz	gabrielschulhof
7926	2015-01-22 18:52:44	@arschmitz I definitely think we should have a test for making sure the library gets built properly. Do you want me to add the rest of the library? I'm not sure if I can test the order of things, but I can certainly test whether all the things are present.	gabrielschulhof	arschmitz
7923	2015-01-19 17:15:22	@borg4242 Thanks! I think you have provided the explanation we were missing in #7674 :)	gabrielschulhof	borg4242
7923	2015-01-19 17:18:30	@borg4242 I've reopened #7674 based on your explanation.	gabrielschulhof	borg4242
7923	2015-01-19 17:37:36	Closing this as a duplicate of #7572. Thanks for the analysis, @borg4242!	gabrielschulhof	borg4242
7922	2015-01-17 18:48:57	Hi @baig Would this not end with a link inside a link, what means invalid markup?	FritzTheBlitz	baig
7922	2015-04-18 17:47:56	@baig, any comments on this one? This issue has been stalled for 3 months, maybe it should be closed?	Ruffio	baig
7921	2015-01-22 16:34:56	@cuongtallcat Please see our contributing guidelines https://github.com/jquery/jquery-mobile/blob/master/CONTRIBUTING.md and create a simple jsbin test page using the template there to recreate the issue. Im going to close this as incomplete. If a page is provided we will reopen.	arschmitz	cuongtallcat
7918	2015-03-19 19:05:05	@slavap On what browser/device do you see the issue? I don't really see the problem when checking your JS Bin on OS X / Chrome. Thanks!	jaspermdegroot	slavap
7918	2015-03-19 19:07:16	@jaspermdegroot narrow the output pane and you will see it	arschmitz	jaspermdegroot
7918	2015-03-19 19:17:58	@slavap @arschmitz - Nevermind. I now see that the JS Bin contains the fix. I expected it to show the issue.	jaspermdegroot	slavap
7918	2015-03-19 19:17:58	@slavap @arschmitz - Nevermind. I now see that the JS Bin contains the fix. I expected it to show the issue.	jaspermdegroot	arschmitz
7912	2015-01-15 17:26:22	@gabrielschulhof did you test for regressions on the "blue focus flash"? @lisadeluca want to take a look at this too since you worked on the other issue?	arschmitz	gabrielschulhof
7912	2015-01-18 11:38:10	@arschmitz @ldeluca yes, I tested. I believe the blue focus flash has not returned. I think it was caused by the fact that we were `.attr( "tabindex", 0 ).focus()` before, whereas now we simply add the attribute, but we do not focus.	gabrielschulhof	arschmitz
7907	2015-01-08 16:06:29	@nielspardon - Thanks for reporting the issue. This doesn't seem to be related to table. I can't select any text inside a popup on OS X / Chrome 39. Test page with only a paragraph: http://jsbin.com/wipiva/1/edit?html,output Update: Same problem on Safari 8.0.2	jaspermdegroot	nielspardon
7903	2015-01-08 13:26:24	@gabrielschulhof can you add a test for this?	arschmitz	gabrielschulhof
7903	2015-01-08 20:11:26	@arschmitz I'm not sure exactly what I should be testing. Should I assert that, upon change, the select retains focus?	gabrielschulhof	arschmitz
7902	2015-01-08 13:30:03	@gabrielschulhof can you add a test for this please	arschmitz	gabrielschulhof
7902	2015-04-02 17:58:59	@gabrielschulhof seems like your removing this with out backcompat?	arschmitz	gabrielschulhof
7899	2015-01-07 08:16:19	@robcaldecott I don't have an iOS 8.1 device, so could you please check whether jQuery Mobile is required for this to happen? That is, if you use a plain HTML file with no scripts, does the same thing happen?	gabrielschulhof	robcaldecott
7896	2015-01-04 14:26:58	@gabrielschulhof - Sure, I'll look into it.	jaspermdegroot	gabrielschulhof
7893	2015-01-08 14:28:01	@gabrielschulhof Is it possible to add a test for this? Seems like it should be possible.	arschmitz	gabrielschulhof
7891	2014-12-30 11:32:58	@mrextreme do you have a testpage that I can test on? Else make one, then I can test your issue.	Ruffio	mrextreme
7891	2014-12-30 12:08:40	@Ruffio : I don't know if I can make a good enough test case for that, that's why I didn't link in any. I'll try.	mrextreme	Ruffio
7891	2014-12-30 12:25:44	@mrextreme what version of iOS are you seeing this on? I'm going to close this issue for now as incomplete. Since there is no test page and no iOS version listed. We will reopen if that information is provided.	arschmitz	mrextreme
7891	2015-01-02 12:35:31	@mrextreme please provide a testpage that demonstrates the issue. Then we can test and verify the issue.	Ruffio	mrextreme
7890	2015-01-08 14:38:53	@gabrielschulhof Im a little hesitant to make this work on one option with out making it work on the rest of the options.	arschmitz	gabrielschulhof
7890	2015-01-09 08:05:28	@arschmitz well, yeah. I guess we can review panel and make all options work.	gabrielschulhof	arschmitz
7890	2015-01-09 15:26:42	@gabrielschulhof see how much work it looks like we already started prototyping the rewrite so dont want to invest much	arschmitz	gabrielschulhof
7890	2015-08-05 13:39:50	@gabrielschulhof if we are going to do this should do it as part of classes and close this maybe?	arschmitz	gabrielschulhof
7889	2015-01-08 15:46:15	@gabrielschulhof you did not remove the scroll events code from `touch.js`	arschmitz	gabrielschulhof
7887	2014-12-29 04:01:51	@davidekarasek we do not maintain the jQuery Mobile nuget package. I suggest you contact one of the owners. Closing as not an issue.	arschmitz	davidekarasek
7886	2015-01-09 20:10:38	@kevgrig This is not a bug your markup is incorrect ( you are correct the upgrade guide is wrong, #7123 ) however the demos show the correct markup, http://demos.jquerymobile.com/1.4.1/listview/#Icons:16x16, and here is your jsfiddle corrected http://jsfiddle.net/7maL9a8d/1/ The problem is your not adding a thumb your adding an icon icons do not require a class on the `li` they just need to be 16…	arschmitz	kevgrig
7886	2015-01-09 21:02:06	@arschmitz Thanks.	kevgrig	arschmitz
7885	2015-01-01 12:40:58	@dezudas Do you have a test page demonstration the issue?	Ruffio	dezudas
7885	2015-01-09 19:48:02	@Ruffio you can see the issue in my current version of the app hosted in appstore chordpedia.	dezudas	Ruffio
7883	2014-12-23 17:44:27	@mckenzielong This sounds like something pretty crazy with BB10. Sadly i don't have an actual working BB10 device at the moment we had some alpha devices but they have stopped working. @ldeluca can you see if you can reproduce this in a simulator when you have a chance?	arschmitz	mckenzielong
7883	2014-12-23 17:51:07	@mckenzielong Just thinking out loud here on some things to try and narrow this down. Can you try to put an input with a placeholder just inside a hidden div? We don't handle placeholders in anyway so i'm thinking this is some combo of markup that is causing this issue in BB10.	arschmitz	mckenzielong
7883	2014-12-23 18:07:06	@mckenzielong if you want to spend some time looking into the cause of this i would start by trying to copy the enhanced popup markup and placing it in the page but removing that `data-role="popup"` to tell if this is due to css/markup or something with the popups js.	arschmitz	mckenzielong
7875	2014-12-15 11:29:25	@MauriceG Thanks!	gabrielschulhof	MauriceG
7873	2014-12-15 19:42:25	The problem here is actually much simpler then all this. The only reason this is happening is because those are links not buttons to launch the popup. When links are clicked we remove the active class from all other links because we are navigating ( popup from a link is a nav event ). If you use anything else ( like an actual button checkbox open the popup from a button etc http://jsbin.com/qupas…	arschmitz	adammatthewsmith
7873	2014-12-15 19:42:25	The problem here is actually much simpler then all this. The only reason this is happening is because those are links not buttons to launch the popup. When links are clicked we remove the active class from all other links because we are navigating ( popup from a link is a nav event ). If you use anything else ( like an actual button checkbox open the popup from a button etc http://jsbin.com/qupas…	arschmitz	gabrielschulhof
7873	2014-12-18 17:03:41	@adammatthewsmith its about using elements for their intended purpose. Links are meant to do exactly that link. So if your not using it for that your kinda misusing the element. If your really going for interaction within a page you should use a button. I do agree we should update the demos and docs on this. Also just as a note we are reviewing our link handling soon and will keep this in mind.	arschmitz	adammatthewsmith
7873	2014-12-28 20:58:12	@arschmitz I'll fix the api docs. Should I also fix in jquery-mobile AND in demos if we're not going to have a 1.4.6?	agcolom	arschmitz
7873	2016-06-20 19:44:31	@agcolom Are you still willing to fix the api docs? If not, I will take the charge.	apsdehal	agcolom
7872	2015-01-09 19:29:56	@gseguin Yup your right we should fix this.	arschmitz	gseguin
7869	2014-12-10 15:25:47	@mrextreme Thank you for the feature request. I agree it could be worth while except auto generation of the input was deprecated in 1.4 in 1.5 you will have to put the input in the markup your self this means you can just add the attribute directly to the input with no need for an option. This is already possible in 1.4. I'm going to close this since its already possible without an option.	arschmitz	mrextreme
7869	2014-12-10 15:35:09	@mrextreme sorry yes the listview built in filter is actually already gone and there is just a back compat layer using filterable. This should probably be mentioned on the demo page though.	arschmitz	mrextreme
7868	2014-12-15 13:24:44	@liangzhenghui I've tried http://jsbin.com/vufogi/1/ on all iOSs available on browserstack.com and I couldn't get the header to move to the middle of the window in either of them.	gabrielschulhof	liangzhenghui
7862	2014-12-04 12:51:06	@sme150 I'll have a look today ...	gabrielschulhof	sme150
7862	2014-12-04 13:22:09	@sme150 the good news is that it doesn't seem to be happening everywhere, all the time. For example, http://jsbin.com/lehopo/1/ works just fine. So, I'm going to try and figure out what causes the instability.	gabrielschulhof	sme150
7862	2014-12-04 15:22:55	@sme150 I've been able to work around the problem by skipping the repositioning code if the popup remains on-screen despite the window resize events. So, I changed the logic to this: In response to a resize event, before doing any hiding/showing/repositioning, check if any part of the popup is still visible. If so, do nothing.	gabrielschulhof	sme150
7862	2014-12-05 11:36:55	@sme150 I'm pretty sure this will require a change to the code for the popup widget.	gabrielschulhof	sme150
7862	2014-12-05 11:58:01	@gabrielschulhof understood. What is the process to get such a change implemented? I haven't worked with GitHub previously so I am not knowledgeable when it comes to making changes to the JQM scripts themselves. In the meantime would it be easier for me to get a forked build with your recommended changes while waiting for the change to be implemented in the core product build?	sme150	gabrielschulhof
7862	2014-12-07 10:05:36	@sme150 yes, you should probably use a modified copy.	gabrielschulhof	sme150
7862	2014-12-07 13:03:33	Thanks @gabrielschulhof Can you possibly send a copy of the changes you made? I am not very versed with editing the jqm scripts and don't want to cause any unintentional regressions by not doing the changes correctly.	sme150	gabrielschulhof
7862	2014-12-09 08:30:16	@sme150 http://babulina.go-nix.ca/nix/jquery.mobile.7862-1.4.5.js Please try that and let me know if it helps with your problem.	gabrielschulhof	sme150
7862	2014-12-09 13:59:47	@sme150 I've tried the modification and, basically, it's not at all surprising: If the popup manages to stay on-screen as a result of the appearance of the keyboard, it behaves OK. However, if the keyboard causes it to disappear off-screen, the whole enchilada with the focus-losing starts to happen.	gabrielschulhof	sme150
7862	2014-12-09 14:39:55	@gabrielschulhof - I appreciate your help so far! I've checked and the changes don't appear to have caused any regressions with devices that weren't previously experiencing the issue, but you are saying if the input field needs to be re-positioned to be visible, we're back to the same issue correct? Is there anything else I should test from my side?	sme150	gabrielschulhof
7862	2014-12-09 19:15:36	@gabrielschulhof - Thank you again for your help and solution. I have scenario tested the fix you created and so far I have found no situations where on a phone, tablet, or PC the UI reacts in a way that I am unhappy with. I really appreciate you taking the time to aid with the fix. Is there anything needed from my side to recommend/submit this for review and integration into the main branch so u…	sme150	gabrielschulhof
7862	2014-12-11 19:07:45	@sme150 I'll push the fix into the next version, although a more detailed analysis may be necessary to determine whether this can be fixed more systematically.	gabrielschulhof	sme150
7862	2014-12-12 08:45:56	@gabrielschulhof Perfect. Thanks again. I'll be pushing some final changes into my code over the next couple of week before we go live and will let you know if anything else bypasses this mitigation for any reason, but I think this resolution should at least unblock me for now.	sme150	gabrielschulhof
7859	2014-12-05 11:11:03	@arschmitz I've now deleted that commit.	gabrielschulhof	arschmitz
7856	2015-01-09 23:15:42	@arschmitz this is happening because we no longer set the tabindex on the popup container. It needs to be done per-application, because if we set it wholesale, we risk re-introducing the blue focus flash on Android.	gabrielschulhof	arschmitz
7856	2016-01-28 16:41:22	@suewonjp Can you specify the exact browser, its version and specific widget from where you copied the source?	apsdehal	suewonjp
7855	2014-12-03 13:51:10	@Palestinian - I think this is because of iOS 8/Safari (and the new WKWebView?) are sending scroll events more now. If you test the code in Chrome on desktop, you see the same as Safari on iOS 8.1.1 . With Chrome 39 on iOS 8, scroll events are NOT sent continuously with the UIWebView due to performance reasons. TJ VanToll has a great article describing more at http://developer.telerik.com/feature…	imaffett	Palestinian
7851	2014-12-05 21:03:19	@pavanshirguppi If you van provide a test page I will be happy to verify your finding/issue.	Ruffio	pavanshirguppi
7851	2014-12-16 17:22:20	@pavanshirguppi I recreated your issue in jsbin instead of jsfiddle (we're not using jsbin for issues for jqm). http://jsbin.com/hozed/1/edit?html,output When recreating I noticed that you call a main.login() method that I don't see the code for. So I can't get to the next page to test whether the functionality works on my nexus 7. I did add an alert statement to let me know when a swipe left or …	ldeluca	pavanshirguppi
7851	2014-12-18 18:48:57	@pavanshirguppi no, this wouldn't have anything to do with Worklight/Cordova. Once we get your test case working we can try to reproduce.	ldeluca	pavanshirguppi
7850	2014-12-05 17:26:44	@prady00 Hi thank you for posting this. Im going to close this as a feature request for now we may considder this in the future but for now it is not on the road map.	arschmitz	prady00
7850	2014-12-08 04:55:54	@arschmitz Thanks for considering for future. I would like to work on it ... Should I prepare to file a pull request? Or there is some other process for jQ projects?	prady00	arschmitz
7850	2014-12-24 12:41:28	@prady00 well before something actually comes to the library we would first need to decide we wanted to include it. Then we start with a document to outline the proposed api markup structure etc. Once the details in that are agreed on then we would actually start writing something. With this in mind if you want to see this sooner rather then later would be to make your own widget for it and publi…	arschmitz	prady00
7843	2014-11-14 21:41:55	@Palestinian is correct this is the expected behavior in this case. If you were on lets say google.com prior to your page it would go back there it goes to a blank page or empty tab because there is no previous history entry to go back to. Im going to close this as not a bug	arschmitz	Palestinian
7842	2014-11-15 21:06:15	@jtara assuming that you want to have a different wrapper than `body` for any reason. Something like this http://stackoverflow.com/q/26919289/1771795	Palestinian	jtara
7841	2014-11-14 21:43:54	@Palestinian your change is cause a test failure. Either the test assumptions are no longer valid and needs to be updates or your change has broken something.	arschmitz	Palestinian
7841	2014-11-14 21:57:08	@arschmitz Shall I close this and create a new PR?	Palestinian	arschmitz
7841	2014-12-23 16:27:15	@Palestinian Bump any progress on this?	arschmitz	Palestinian
7841	2014-12-23 16:36:32	@arschmitz No, honestly not. I tried once and it failed. I didn't know what to do next. What do you recommend?	Palestinian	arschmitz
7841	2015-01-22 11:42:22	@arschmitz this test fails on Chrome desktop even on master.	gabrielschulhof	arschmitz
7841	2015-01-22 13:23:13	@gabrielschulhof but it does not fail on master on phantom so something is still wrong here	arschmitz	gabrielschulhof
7841	2015-01-22 13:36:29	@arschmitz Yeah, it was comparing the result of silentScroll() to 0, whereas it should've been $.mobile.defaultHomeScroll. My modified version of the test works on both master and this branch.	gabrielschulhof	arschmitz
7841	2015-01-22 15:28:10	@arschmitz We should not land this PR, because it's not the right fix for the problem. The reason we set height for the `html` and `body` element is to make `min-height: 100%;` for the page (when it's an immediate child of `body`) work, to give the page gets same height as the viewport even before the JS sets a `min-height` with pixel value as inline-style. We shouldn't make any changes that coul…	jaspermdegroot	arschmitz
7841	2015-01-22 15:28:10	@arschmitz We should not land this PR, because it's not the right fix for the problem. The reason we set height for the `html` and `body` element is to make `min-height: 100%;` for the page (when it's an immediate child of `body`) work, to give the page gets same height as the viewport even before the JS sets a `min-height` with pixel value as inline-style. We shouldn't make any changes that coul…	jaspermdegroot	Palestinian
7841	2015-01-22 16:07:36	@jaspermdegroot thank you! `padding` and `margin` set to `0` is the solution as you've mentioned in your [previous comment](https://github.com/jquery/jquery-mobile/pull/7841#issuecomment-71037510). @arschmitz @gabrielschulhof Thank you both for sparing some time to look into this issue, I appreciate it :)	Palestinian	jaspermdegroot
7841	2015-01-22 16:07:36	@jaspermdegroot thank you! `padding` and `margin` set to `0` is the solution as you've mentioned in your [previous comment](https://github.com/jquery/jquery-mobile/pull/7841#issuecomment-71037510). @arschmitz @gabrielschulhof Thank you both for sparing some time to look into this issue, I appreciate it :)	Palestinian	gabrielschulhof
7841	2015-01-22 16:07:36	@jaspermdegroot thank you! `padding` and `margin` set to `0` is the solution as you've mentioned in your [previous comment](https://github.com/jquery/jquery-mobile/pull/7841#issuecomment-71037510). @arschmitz @gabrielschulhof Thank you both for sparing some time to look into this issue, I appreciate it :)	Palestinian	arschmitz
7840	2014-11-13 14:54:37	@SunboX please see our contributing guidelines https://github.com/jquery/jquery-mobile/blob/master/CONTRIBUTING.md and create a simple jsbin test page recreating the issue. Closing as incomplete.	arschmitz	SunboX
7840	2014-11-13 15:38:24	@SunboX Sorry I have not used them together and am not sure what would cause this. Please try #jquery stackoverflow or the forums for support	arschmitz	SunboX
7839	2014-11-13 13:45:46	@matthieubrunet I don't know about future versions of jQM. I'm just a 'user/developer' like you, but I try to help the dev. team by testing as much as I can. Just to be clear.	Ruffio	matthieubrunet
7839	2014-11-13 13:53:01	@matthieubrunet @Ruffio We take performance regressions very seriously and will look into this despite the case being a bit convoluted. ( the original case had an incredible amount of widgets on the page as well just not all popups ) This is generally a bad design and UI choice especially on mobile devices. I suggest you try to think of ways to simplify your design and look at it from a users per…	arschmitz	Ruffio
7839	2014-11-13 13:53:01	@matthieubrunet @Ruffio We take performance regressions very seriously and will look into this despite the case being a bit convoluted. ( the original case had an incredible amount of widgets on the page as well just not all popups ) This is generally a bad design and UI choice especially on mobile devices. I suggest you try to think of ways to simplify your design and look at it from a users per…	arschmitz	matthieubrunet
7839	2014-11-13 14:01:23	@arschmitz Thanks a lot for you message. I agree with you that there is too much widget on this page, but my client is specific about being able to do everything without changing page. You should see the amount of widget I successfully refused to add… ;+) @ruffio Thanks a lot for your time, it's always helpful	matthieubrunet	arschmitz
7839	2014-11-13 21:29:05	@arschmitz I did a git bisect with the original test page (with the 200 popups with headers) and it looks like this commit introduced the performance regression: https://github.com/jquery/jquery-mobile/commit/98ece81ee34cf1a7ef0ad9e3f95b89172fac45da. Do you see anything in there that could have caused did?	jaspermdegroot	arschmitz
7839	2014-11-13 21:54:06	@jaspermdegroot ok i see whats happening. Each of the popups has a toolbar. The toolbar logic has become substantially more complicated to deal with the internal / external toolbar combos possible. We will need to look at how we can improve this. I guess the short term solution don't use so many toolbars :)	arschmitz	jaspermdegroot
7839	2014-11-13 21:54:46	@matthieubrunet remove the data-role="header" from your headers in the toolbars and just add the classes directly to fix this.	arschmitz	matthieubrunet
7839	2014-11-14 13:07:55	@arschmitz thanks a lot, it worked ! I've still a small difference on my real case (3,5s instead of 3s), so I suppose there is something else. If I found the origin, I'll post a new issue.	matthieubrunet	arschmitz
7839	2014-11-29 21:56:14	@arschmitz In [fixedToolbar.js](https://github.com/jquery/jquery-mobile/blob/f53039987ca016eb129fea49c9739123491ba897/js/widgets/fixedToolbar.js#L38) we should not unconditionally initialize `this.pagecontainer`, because that will initialize it for fixed an non-fixed toolbars alike. It seems that `$( ":mobile-pagecontainer" )` is a really expensive selector, so we should restrict it to fixed tool…	gabrielschulhof	arschmitz
7839	2014-11-29 23:06:05	@arschmitz Also, we shouldn't use `$( ":mobile-pagecontainer" )`, because that traverses the entire DOM, and we know that the page container must be a parent of `this.element` for it to be interesting, so we should use `this.element.closest( ":mobile-pagecontainer" )`.	gabrielschulhof	arschmitz
7838	2014-11-12 21:29:46	@Ruffio Its because its the old Flipswitch from the slider widget which was deprecated in 1.4 but we tend to use this page to make sure everything looks consistent not so much as a demo which is why its still included here but not mentioned elsewhere in the demos. Since there will be no more 1.4.x releases and this will be removed in 1.5 I'm going to close this as wont fix	arschmitz	Ruffio
7837	2014-11-12 12:16:31	@matthieubrunet Thank you for reporting this however this is far from a simple test case infact the markup is completely incomprehensible the vast majority of your markup is crammed onto a single line. It also contains over 260 validation errors meaning its also not valid markup. Im going to close this if you can provide a reasonable test case ( including something a little easier to confirm then…	arschmitz	matthieubrunet
7835	2014-11-11 19:27:06	@Ruffio our current one is based on a commit from pre 1.11 because 1.4 was released before 1.11. The current UI core still contains this code though as UI still supports 1.6 and will continue to even in 1.12. We cant upgrade our current UI versions because there were api changes between the commits we are based on and 1.11 . Regardless though there will not be another 1.4.x release and 1.5 will u…	arschmitz	Ruffio
7834	2014-11-27 10:18:01	@Ruffio the helpers.js part will be taken care of when we start using the new stand-alone autoinit module.	gabrielschulhof	Ruffio
7834	2014-11-28 15:45:15	@gabrielschulhof looks like neither variation is actually used currently since there are no open issues on this and this is not used because we use :hover now instead of a js handler. So this setting cant possibly do anything in the current theme.	arschmitz	gabrielschulhof
7833	2014-12-02 07:12:49	@markvr, @jtara how's about http://view.jquerymobile.com/7833-improve-page-lifecycle-description/demos/intro/ ?	gabrielschulhof	jtara
7833	2014-12-02 07:12:49	@markvr, @jtara how's about http://view.jquerymobile.com/7833-improve-page-lifecycle-description/demos/intro/ ?	gabrielschulhof	markvr
7832	2015-01-08 15:49:24	@vlajos can you please sign our CLA http://contribute.jquery.org/CLA/ and then I will look at this	arschmitz	vlajos
7832	2015-01-15 17:45:47	@vlajos thank you!	arschmitz	vlajos
7831	2014-11-14 21:37:06	@Palestinian looks like this is a bug that should have been addressed in 1.4.4 but was not we will fix it for 1.5 it should not use trigger with deprecated though it will have to be its own mechanisim because pageremove was actually triggered by the page widget unlike other page events which are being removed.	arschmitz	Palestinian
7831	2014-11-14 21:58:07	@arschmitz In that case, API should be updated by either removing `pagecontainerremove` or adding a note to use `pageremove` instead. what do you think?	Palestinian	arschmitz
7829	2014-11-07 12:18:41	@idanbezalel Please see our contributing guidelines https://github.com/jquery/jquery-mobile/blob/master/CONTRIBUTING.md and create a simple jsbin testpage which recreates the issue. Closing as incomplete.	arschmitz	idanbezalel
7825	2014-11-18 17:03:10	@denesl the slider based flipswitch was deprecated in 1.4 and will be removed in 1.5 since this will only land in 1.5 there is not need for any fix for the slider switch	arschmitz	denesl
7825	2014-11-18 17:28:34	@arschmitz True, thank you. I had an older slider based switch, the newer data-role='flipswitch' works just fine.	denesl	arschmitz
7825	2014-11-18 17:36:52	@denesl yes this only effects the old ones if we were doing a 1.4.6 this would need to be fixed but since 1.5 will not have this no need to account for it.	arschmitz	denesl
7825	2014-12-02 15:15:57	@tjelka rangeslider seems to look fine here: http://view.jquerymobile.com/1.4.5/demos/rangeslider/	ldeluca	tjelka
7825	2014-12-23 16:29:18	@ldeluca i see the problem here too. It only shows on your pr not on current master. Can you update to take care of this?	arschmitz	ldeluca
7825	2015-01-08 15:52:28	@ldeluca Bump!	arschmitz	ldeluca
7825	2015-01-09 22:11:33	@arschmitz I have my local environment building the docs now and for the life of me I don't see the issue. The code version i'm on has my changes but viewing the range slider page looks okay to me. Am I doing something wrong maybe with how I build? I'm viewing on Chrome. The css change should only effect .ui-mini classes so I'm also confused why it'd break all of the rangesliders. my change: .ui-…	ldeluca	arschmitz
7825	2015-01-09 22:24:55	@ldeluca its not in your screen shot as its mini only its also very hard to see but if you flip back and forth between http://demos.jquerymobile.com/1.4.0/rangeslider/ and yours you will see the margins on the rangeslider shifting.	arschmitz	ldeluca
7825	2015-01-09 22:33:43	@arschmitz okay, i see what you're referring to: ![image](https://cloud.githubusercontent.com/assets/4448698/5688460/7d68a544-9825-11e4-802e-139931e94527.png) when I throw another window over to align i see: ![image](https://cloud.githubusercontent.com/assets/4448698/5688467/9a2b2d64-9825-11e4-9e48-e98a482be89d.png) that offset is what people are referring to as "broken" correct?	ldeluca	arschmitz
7825	2015-01-09 22:37:58	@arschmitz what's even stranger is chrome dev tools says my css isn't even being applied.... ![image](https://cloud.githubusercontent.com/assets/4448698/5688508/3315e046-9826-11e4-88c0-14c2efc039fd.png)	ldeluca	arschmitz
7824	2014-11-04 13:45:17	@yagyesha This is because we use em for the majority of sizes to allow easy adjustment and to keep everything sized properly in relation to each other. So when you change the font size on the footer you are changing how big 1em is for the footer. so then when we push it over 17em to make room for the panel the 17em that the panel opens is different then the 17em that the footer pushes over. @yagy…	arschmitz	yagyesha
7823	2014-11-04 13:51:29	@mbalyaba Thank you for reporting this. Please see our contributing guidelines https://github.com/jquery/jquery-mobile/blob/master/CONTRIBUTING.md and create a jsbin test page reproducing the issue. I'm going to close this as incomplete if a test page is provided we will reopen this.	arschmitz	mbalyaba
7822	2014-11-06 14:50:09	@ldeluca did you check on other platforms to make sure this didn't cause anything weird other places?	arschmitz	ldeluca
7822	2014-11-06 15:32:37	@arschmitz I tested on a few other android emulators and then in regular chrome browser.	ldeluca	arschmitz
7821	2014-12-23 21:06:43	@tjelka I don't see any problem with rangeslider. Look here: http://jsbin.com/yozibiriho/1/edit So this fix is working:	slavap	tjelka
7820	2015-01-08 17:55:42	@ldeluca actually I take that back sorry You add the new icons but you don't remove the old one.	arschmitz	ldeluca
7817	2014-11-01 19:09:00	@aihimel thank you for reporting this. Please see our contributing guidelines https://github.com/jquery/jquery-mobile/blob/master/CONTRIBUTING.md and create a full report including a simple jsbin test case and what browser and version you are seeing this on. Im going to close this as incomplete.	arschmitz	aihimel
7815	2014-11-06 12:47:24	@ldeluca as you requested http://jsbin.com/batuvobubi/2/edit?html,output It actually highlights a number of variations	afwd	ldeluca
7812	2014-11-03 18:48:37	@usercore11 Please see our contributing guidelines at https://github.com/jquery/jquery-mobile/blob/master/CONTRIBUTING.md and create a jsbin test page using the template there. Then we can reproduce and debug to get to a possible solution. Thanks.	ldeluca	usercore11
7808	2014-10-29 20:26:41	@Ruffio its actually not quite that way. the actual sequence is... 1) the page is scrolled to top 2) the page is faded out to white 3) the new page ( which is the list ) is faded in and yes the reverse happens on selection. the only non optimal part i see here is the scroll to top. This is essentially unavoidable for a long list of reason I wont get into here. Is there a different part you think …	arschmitz	Ruffio
7808	2014-10-29 20:53:20	@arschmitz why not stay on the same page and fade in a 'normal' popup? Why does it have to fade to a new page? It's the fading that takes time. The scrolling to top and back again when coming back is working perfectly and happens immediately.	Ruffio	arschmitz
7808	2014-10-30 15:13:14	This is the entire concept of this widget is to fall back to a new page because scrolling of popups can be weird on mobile devices ( really really bad when fixed position is used ) so to make it usable we open it as a dialog. If speed is your concern disable transitions and there will be essentially no time involved. That being said this widget is on its way out. We will be switching to the jQuer…	arschmitz	Ruffio
7806	2014-10-29 14:00:20	@gabrielschulhof - thanks - I was out of the country and am at a conference now.	imaffett	gabrielschulhof
7806	2014-10-30 12:59:59	@gabrielschulhof fix that one line and this is good :+1:	arschmitz	gabrielschulhof
7805	2014-10-29 10:53:02	@arschmitz I was going to suggest to @jackyon building a custom version of jQuery Mobile using the download builder. At that point I discovered a few problems: 1. The swipe events are inside events/touch, so if you wanna build without them, you need to uncheck events/touch, however this leads to the following problems: navigation.js (because of the vclick handler that adds the active button class…	gabrielschulhof	jackyon
7805	2014-11-20 07:19:06	@gabrielschulhof , sorry for been so late to see that. yes, I totally agree with your ideas, it also bother me a lot, the only reason what I impressed of jquery mobile is the navigation(ajax simply) & page transition I'm consider to give up jquery mobile, did u have other solution for quickly using the ajax&callbacks plz advise. thx!	jackyon	gabrielschulhof
7805	2014-11-20 15:49:40	@jackyon @gabrielschulhof yeah it looks like we need to sort out some dependency issues here so that can be excluded we will have to make sure we do this before 1.5	arschmitz	jackyon
7805	2014-11-20 15:49:40	@jackyon @gabrielschulhof yeah it looks like we need to sort out some dependency issues here so that can be excluded we will have to make sure we do this before 1.5	arschmitz	gabrielschulhof
7805	2015-09-28 16:34:18	Greetings @arschmitz I believe that am running into this issue #7805 with jquery mobile 1.4.5. I see that this is fixed, however I'm not sure what version this is fixed in (is it 1.4.5 or is it in the forthcoming 1.5?) or otherwise implement the fix on my own which I think is to pull out event.js or is it include it? Thanks!	celron	arschmitz
7804	2014-12-30 14:12:58	@arschmitz you means we should remove `$.support.fixedPosition`?	gabrielschulhof	arschmitz
7797	2014-11-05 17:45:30	@johbor I created a jsbin page per the contribution guidelines here: http://jsbin.com/bulivu/1/ and will attempt to reproduce. I don't have an iPhone but I'll test on the simulator. Based on your initial comment it sounds like it sometimes is a problem with the iOS simulator.	ldeluca	johbor
7797	2014-11-05 18:22:21	@johbor you can ignore my last messages. I tried from within Safari on the simulator and was able to reproduce.	ldeluca	johbor
7797	2014-11-05 19:24:24	@johbor have you reproduced this outside the simulator i cannot reproduce on an iPhone 5s with iOS8.1	arschmitz	johbor
7797	2014-11-05 19:26:54	@johbor nevermind I just managed to do it	arschmitz	johbor
7797	2014-11-13 18:07:23	@rasneu Try getting rid of the initial and max scale in your viewport meta tag. I made a jsbin [here](http://jsbin.com/vuzuxeduru). It seems to work for me. At my company, we realized yesterday that minimal-ui might not have been what fixed it for us, but just the fact that we got rid of the initial and max scaling when we tested minimal-ui. Hope it works! EDIT: If that viewport above doesn't wor…	0not	rasneu
7796	2014-10-21 14:20:23	@atomless this is part of jQuery Core not ui you should open an issue at http://github.com/jquery/jquery/issues Closing as not part of jQuery Mobile	arschmitz	atomless
7796	2014-10-21 14:38:56	@atomless have you tried `event.originalEvent.state`?	gabrielschulhof	atomless
7794	2014-10-20 16:10:50	@seaders Thank you for reporting this however this is not the place for questions and support. This is only for issues or bugs in the library. For support please try the forums Stackoverflow or #jquery on freenode on IRC Closing as not a bug.	arschmitz	seaders
7793	2014-10-20 12:44:42	@zzart thank you for reporting this however we wont fix issues until a browser is released and since current is still 38 40 is still a little while out and likely to have bugs still. I'm going to close this for now but if this still exists when 40 is released we will re-open it.	arschmitz	zzart
7793	2014-10-20 13:34:20	@arschmitz I can confirm this bug exist on chrome 38.0.2125.102 (mobile) as well .	zzart	arschmitz
7793	2014-10-20 13:35:57	@zzart if you can reproduce this on current versions please see our https://github.com/jquery/jquery-mobile/blob/master/CONTRIBUTING.md and use the jsbin test page linked there to create a simple test case reproducing the issue and we will re open this.	arschmitz	zzart
7793	2014-10-20 17:50:18	@gabrielschulhof Interesting but if thats the case it _SHOULD_ happen on firefox too. Lets figure this out and figure out which browser is actually doing the right thing here and file an issue on the one thats not.	arschmitz	gabrielschulhof
7793	2014-10-27 14:10:36	This is **not** fixed in the latest Linux build . As I wrote at the beginning I was testing it on the latest Linux build 40.0.2194.0 (64-bit) and it didn't work. @gabrielschulhof example works indeed , but if you try and modyfy it so it includes some selects and no-icon buttons http://jsbin.com/bufeqizume it still doesn't work. ![screen_3](https://cloud.githubusercontent.com/assets/432901/4792013…	zzart	gabrielschulhof
7793	2014-12-28 07:04:59	This issue happens because the `div.ui-btn` inside `div.ui-select` gets `display: inline-block`: Chrome adds 3px margin at the bottom of inline block elements which makes the `.ui-select` wrapper `div` 3px higher than the other elements in the group. That's just browser default style, not a browser bug. I will make a change in the CSS to make sure we override `inline-block` for the select button.…	jaspermdegroot	zzart
7793	2015-01-04 23:21:28	@jaspermdegroot isn't the fact that it does not wrap at the left edge when it starts the next row a bug though?	gabrielschulhof	jaspermdegroot
7793	2015-01-05 14:10:04	@gabrielschulhof - No it isn't. This is how floats work. Although it looks like all buttons in the row have the same height, the select ("One") is 3px taller. The button that doesn't fit in the first row bumps against that select when floating left. If you use `clear: left;` (or `both`) it will go all the way to the left, but we can't use that of course because we don't know what button has to go…	jaspermdegroot	gabrielschulhof
7793	2015-01-08 11:43:23	@jaspermdegroot OK. I've created a very simple test case consisting of nothing but divs and one anchor which renders differently in FF than it does in Chrome: http://jsbin.com/sifezo/1/ So, which one renders correctly? FF or Chrome? Note that, in Chrome, if you set the .ui-btn padding to greather than, like, 0.9em, it starts to work the same way as FF. That's why I figured it was a Chrome bug - m…	gabrielschulhof	jaspermdegroot
7793	2015-01-08 13:01:23	@gabrielschulhof - Using `em` values for top/bottom padding does give some unexpected results in Chrome and that is probably a rounding bug (has been reported). I think the reason that the buttons in your test page don't have the same height is that for the first button `inline-block` is applied to an element that does have siblings, while in case of the other buttons it is applied to an element …	jaspermdegroot	gabrielschulhof
7789	2014-10-19 19:34:22	@yosikal Thank you for reporting this however this is actually a documentation issue the word hide is kinda misleading here. The fixed toolbars don't ever actually hide ( with the exception of footers in some cases for technical reasons on some mobiles I wont get into here ) what actually happens is the fixed position is removed so that they just go into the content flow like normal. When you hav…	arschmitz	yosikal
7789	2016-01-29 19:54:17	@Jahrenski you will have to do that yourself using `.css` just set it to `0`	arschmitz	Jahrenski
7788	2014-10-19 20:19:36	@mangodan2003 Noticed a few other issues in your fiddle no var statements causing scope issues and using `attr` instead of `prop` were both causing issues http://jsfiddle.net/3Lxr8hht/8/	arschmitz	mangodan2003
7788	2014-10-20 04:41:40	@mangodan2003 it works if you use `.prop( "checked" )` instead of `.attr( "checked" )`: http://jsfiddle.net/3Lxr8hht/10/ You should be using `.prop( "checked" )` because that's what actually controls the checked state of the input. The attribute is used for specifying the default value of the input, not the current value. Setting the attribute actually modifies the markup, whereas setting the pro…	gabrielschulhof	mangodan2003
7787	2014-10-19 17:49:17	@PanderMusubi While this is not really the place for questions and support. Your question actually brings up a good point which is that we dont currently document all the places you would need to change. I Think this would be a really good thing to document. So i'm going to keep this open but change the Title to Document translation and internationalization points. Off the top of my head the the …	arschmitz	PanderMusubi
7787	2014-10-19 18:13:47	@arschmitz - And Toolbar back button text: http://api.jquerymobile.com/toolbar/#option-backBtnText	jaspermdegroot	arschmitz
7787	2014-10-19 18:47:17	@PanderMusubi Nothing in jQuery Mobile uses i18n files these are just widget options you would need to change based on your local. There are no translations provided as these are the only three values that would need to be changed ( unlike jQuery ui which has date picker and spinner which support formatting and require internationalization )	arschmitz	PanderMusubi
7787	2014-10-20 07:24:38	@arschmitz We can call .toString() on all string-valued option names that are supposed to be translatable. That way, if the values are strings, well, nothing happens. However, you can replace the strings with objects that provide the .toString() method. The objects themselves could then be translation-aware. This would take care of translating the string upon insertion into the DOM. If we need re…	gabrielschulhof	arschmitz
7787	2014-10-20 13:06:09	We've already settled on this and as @arschmitz has said you just need to change the options. Using a translation library like gettext won't make this any easier. Either way you have to load the data. When translating your application, you most likely want to just change the default values, so it's a one-time config which can easily be generated on the server, where I'm sure you're already doing …	scottgonzalez	arschmitz
7785	2014-10-20 18:49:21	@osCMattiFinn Mind providing some sample code so we can reproduce? https://github.com/jquery/jquery-mobile/blob/master/CONTRIBUTING.md When submitting an issue include the following: Issue description Test page (see below) Steps to reproduce Expected outcome Actual outcome Platforms/browsers (including version) and devices tested jQuery Mobile and jQuery core version used Other relevant informati…	ldeluca	osCMattiFinn
7784	2014-10-20 19:10:11	@gabaum10 are you using the latest jquery mobile? I just created a cordova app for my nexus running android 4.4.4 and wasn't able to reproduce. https://www.youtube.com/watch?v=acnN96aUtOQ&feature=youtube_gdata_player	ldeluca	gabaum10
7784	2014-10-20 19:14:26	@gabaum10 if you don't mind sending over some code for how you're dynamically adding to the list I can throw it in my cordova test app real quick and see if I can reproduce.	ldeluca	gabaum10
7784	2014-10-20 20:18:43	@gabaum10 i have not looked into this much yet but based on your comment that it only happens with dynamic content it sounds like whats happening is when you rotate its then seeing the page height has increased and triggering an updatelayout. @gabaum10 can you trying triggering update layout after you add the dynamic content but before you change orientation?	arschmitz	gabaum10
7784	2014-10-20 20:30:31	@arschmitz That's essentially what it's doing. Here's the app flow: 1. Load view. It fires an API request to get a list of stuff. 2. Once the request returns, it renders all the stuff, with a point of emphasis on it using a document fragment to only append the li's once. It triggers the listview refresh when everything is appended. 3. Then it programmatically sets the scroll to the bottom of the …	gabaum10	arschmitz
7784	2014-10-20 20:32:42	@gabaum10 `$.mobile.silentScroll()` doesn't trigger `scroll` event, that's why when `scroll` is triggered on `orientationchange` it scrolls to top. So if you instead `$(window).scrollTop($("listview")[0].scrollHeight);` it should work.	Palestinian	gabaum10
7784	2014-10-20 20:34:40	@gabaum10 no i want you to actually trigger the event `updatelayout` so after you append everything and call refresh do `.trigger( "updatelayout" );` and see if this helps.	arschmitz	gabaum10
7784	2014-10-20 20:40:03	@arschmitz triggering updatelayout didn't do the trick. I triggered it on the listview. Should I be triggering it on the page div? In the meantime, I was able to get the hack I mentioned in the original post to work by doing this, although that effectively doesn't allow you to scroll to the top and keep it there, but whatever:	gabaum10	arschmitz
7784	2014-10-20 20:43:10	@gabaum10 thank you for trying this so quickly if we can actually get a reproducible test case for this ill be happy to look further but for now until one of us can reproduce this its just guessing.	arschmitz	gabaum10
7784	2014-10-20 20:45:10	@arschmitz Yeah, I understand. I was able to reproduce the test here: http://jsbin.com/giwitu/1/ sporadically on my Samsung Galaxy S5 in chrome. It wasn't consistent, but if I scrolled, then rotated the device a bunch of times, at some point it scrolled back to the top. It wasn't consistent though but it's definitely consistent in my Cordova app.	gabaum10	arschmitz
7784	2014-10-20 21:19:46	Hmmm... I'm not sure. @ldeluca are you using the version with the document fragment? My Phone is on 4.4.4 as well. The real code I'm using is significantly more complex. I'm having a hard time breaking it down into a manageable test case that I can post in like jsbin. The link I posted is what it's doing at the most basic level, but something else must be interfering. I'll keep on looking at it t…	gabaum10	ldeluca
7784	2014-10-20 21:40:56	@gabaum10 yes, let's go ahead and close it for now but if you're able to reproduce it with some sample code you can share then we can reopen. Once we can reproduce it on our devices/systems then we'll be able to debug.	ldeluca	gabaum10
7783	2014-10-28 13:51:09	@arschmitz yes, just pushed the update. Thanks	ldeluca	arschmitz
7781	2014-10-16 13:59:44	@frequent you will see this option is not documented on the selectmenu because it has not been added and it will not be added. In the next version of jQuery mobile wrapperClass will be deprecated in all widget which currently have it and will be replaced by the much more flexible classes option currently being integrated into the widget factory. You can see PR's open in both ui and mobile to add …	arschmitz	frequent
7781	2014-10-16 14:01:03	@arschmitz: that was fast. ok. Thanks.	frequent	arschmitz
7779	2014-10-16 13:26:47	@PanderMusubi - the default CSS for the .ui-header .ui-title has margins set to 0 30% (I'm guessing to work with other elements). You can override this yourself using the following	imaffett	PanderMusubi
7779	2014-10-16 13:50:06	@imaffett yes its to keep space for buttons which are very common on the sides. and that work around is exactly what I would recommend. I'm going to close this as not a bug.	arschmitz	imaffett
7777	2014-10-16 12:35:07	@gabrielschulhof it does swipe it does NOT drag	arschmitz	gabrielschulhof
7777	2014-10-16 12:36:55	@Astutech Pretty sure this is swipe being broken on older android stock browsers though i'm a bit confused by your comment because chrome is the default android browser in 4.4?	arschmitz	Astutech
7777	2014-10-16 13:42:47	@arschmitz @gabrielschulhof the issue is swipe events are not working (or very sporadic) on non-chrome browsers on android (Testing a Galaxy S 3 with 4.3). I tried the swipe-list demo and it would rarely work. I'm looking into the swipe event code now.	imaffett	gabrielschulhof
7777	2014-10-16 13:42:47	@arschmitz @gabrielschulhof the issue is swipe events are not working (or very sporadic) on non-chrome browsers on android (Testing a Galaxy S 3 with 4.3). I tried the swipe-list demo and it would rarely work. I'm looking into the swipe event code now.	imaffett	arschmitz
7777	2014-10-16 13:44:21	@imaffett see https://github.com/jquery/jquery-mobile/issues/5534 closing this as a dupe of that	arschmitz	imaffett
7777	2014-10-17 13:36:42	@Astutech - So this is a nasty "feature" of Android 4+ browsers (fixed in Chrome 36). When you add a touchmove listener, it expects event.preventDefault() to be called. If it does not, then touchend/touchcancel are not dispatched, which causes the problem you see. While this isn't recommended, this should fix your issue.	imaffett	Astutech
7776	2014-10-15 20:38:11	@qikhan There are lots of regular expressions used within the code so it's hard to find the location you're referring to. Can you give some more context and/or grab the non-minified version and let us know which line number?	ldeluca	qikhan
7776	2014-10-15 20:58:09	@qikhan Thank you for reporting this but you don't even say what this regex is or what its breaking. Please see our contributing guidelines https://github.com/jquery/jquery-mobile/blob/master/CONTRIBUTING.md and create a simple test page reproducing the issue using the template provided. Im going to close this for now as incomplete @qikhan if you update with the requested information we will re o…	arschmitz	qikhan
7776	2014-10-15 21:12:08	@qikhan The regular expression you mention consists of a single paranthesis which in turn contains a single character class. Inside a character class (i.e., between `[` and `]`), it is not necessary to escape the character `/`. In fact, `[/]` is a common alternative to escaping via `\/`. Thus, the regular expression in question is, in fact, correct.	gabrielschulhof	qikhan
7776	2014-10-16 15:17:24	Sorry for not providing enough details. In My-Ecplise IDE I keep getting syntax error in the following function [image: Inline image 1] So I have changed _return ( hasHash ? "#" : "" ) + hash.replace( /([!"#$%&'()_+,./:;<=>?@[]^`{|}~])/g, "\\$1" );* to *return ( hasHash ? "#" : "" ) + hash.replace( /([!"#$%&'()*+,.\/:;<=>?@[\]^`{|}~])/g, "\$1" );* Thanks, Quamrul Khan On Wed, Oct 15, 2014 at 5:12…	qikhan	qikhan
7774	2014-10-13 19:51:08	@imaffett could you please add a test for this?	gabrielschulhof	imaffett
7773	2014-10-11 11:16:13	@Shreerang If the documentation is clear about which elements are supported, why would you call the plugin on anything else? I don't think we should add code to the library to prevent plugins from running if the developer does something that is not supported according to the documentation. I am closing this ticket because I think this is not a bug, but feel free to comment. cc: @arschmitz	jaspermdegroot	Shreerang
7773	2014-10-11 11:31:16	@jaspermdegroot I disagree. Though the documentatiin is clear about the elements with which .button() can be used, shouldn't the framework handle the negative cases as well? The framework should apply .button() only on input buttons and nothing else.	Shreerang	jaspermdegroot
7773	2014-10-11 14:04:27	@Shreerang If we would add a check to see if you called the plugin on a supported element we would only be masking a problem, not solving any. Your spans, paragraphs, etc. wouldn't be styled as button but still the plugin will run for no reason, which is something you really shouldn't want.	jaspermdegroot	Shreerang
7772	2014-10-10 21:23:33	@osCMattiFinn enhancewithin is just an auto enhancer it initializes any widgets within the container its called on it has nothing to do with width. Closing as incomplete and not a bug.	arschmitz	osCMattiFinn
7771	2014-10-14 12:56:26	@jaspermdegroot - I'm not too familiar with the build script, but I see in processDemos and demos.backbone it's doing the following I think those should just be the following. Happy to submit a PR with the fix.	imaffett	jaspermdegroot
7771	2014-10-14 15:12:53	@imaffett Thanks for your offer to contribute! I am not too familiar with the build script either, but I think the problem is more this part of the script: https://github.com/jquery/jquery-mobile/blob/1.4-stable/Gruntfile.js#L147 @gseguin can you chime in here?	jaspermdegroot	imaffett
7771	2014-10-14 15:19:52	@jaspermdegroot - What about the script tag above? Should that have the version in it or not? https://github.com/jquery/jquery-mobile/blob/1.4-stable/Gruntfile.js#L105 https://github.com/jquery/jquery-mobile/blob/1.4-stable/Gruntfile.js#L109 If that's the case, then the regex can be changed to just use name instead of processedName	imaffett	jaspermdegroot
7771	2014-10-16 10:53:13	@jaspermdegroot spotted it. We shouldn't be using `processedName` in the concatenation, but `grunt.config.process( name + ".structure" + "<?= versionSuffix %>" )`	gabrielschulhof	jaspermdegroot
7771	2014-10-16 13:56:05	@gabrielschulhof hmm the only thing about that is it takes quite a while to run the casper tests. I will be updating the casper tests shortly to use grunt-spider which allows much better configuration for multiple test runs we can figure something out for testing this then as well. But lets not let that hold up fixing this.	arschmitz	gabrielschulhof
7771	2014-10-16 17:49:08	@arschmitz Yeah, that's cool. In fact, we should separate out the casper tests. Running them with every job is kinda superfluous, unless we key in the jQuery version into the casper tests as well.	gabrielschulhof	arschmitz
7770	2014-10-10 09:15:21	@Shreerang good point!	gabrielschulhof	Shreerang
7770	2014-10-10 09:19:35	@gabrielschulhof if I may ask this question here, I am not sure, but I will ask anyways. Why is it that 'button' and 'a' are styled flat with no rounded corners and the input buttons - submit, reset and button are styled with rounded corners and shadow? Why this difference?	Shreerang	gabrielschulhof
7770	2014-10-10 09:49:30	Looks like we copied that example from http://demos.jquerymobile.com/1.4.4/button-markup/, but not the custom style that we added in the head of that page. @gabrielschulhof - I am working on merging those two demo pages for 1.5 as part of https://github.com/jquery/jquery-mobile/pull/7753. Since it became less likely that we do a 1.4.5 I suggest we change the milestone of this ticket to 1.5 and as…	jaspermdegroot	gabrielschulhof
7770	2014-10-10 09:49:30	Looks like we copied that example from http://demos.jquerymobile.com/1.4.4/button-markup/, but not the custom style that we added in the head of that page. @gabrielschulhof - I am working on merging those two demo pages for 1.5 as part of https://github.com/jquery/jquery-mobile/pull/7753. Since it became less likely that we do a 1.4.5 I suggest we change the milestone of this ticket to 1.5 and as…	jaspermdegroot	Shreerang
7770	2014-10-10 10:00:35	Cool. Thanks @jaspermdegroot	Shreerang	jaspermdegroot
7765	2014-10-09 16:40:57	@ldeluca looks like you have the commits from your popup pr in here too can you seperate our just the last commit updating phonegap to apache cordova.	arschmitz	ldeluca
7759	2014-10-08 18:01:17	@rsa408 saying something is seriously wrong does not tell us anything which we can look into or reproduce you dont even describe what is seriously wrong. Please create a simple reproducible test case which we can recreate the issue with and we will be happy to look into it.	arschmitz	rsa408
7757	2014-10-08 17:10:38	@gabrielschulhof Okay, updated the failing test case to first focus on an input text element and then show the popup. Then I test to see if the input text element was blurred. This is my first time running a qunit test so there is a good chance I did something wrong. :) Ran the test case against my code and it no longer fails.	ldeluca	gabrielschulhof
7757	2014-10-09 18:42:22	@gabrielschulhof made the change per your suggestion.	ldeluca	gabrielschulhof
7757	2014-10-24 01:24:10	@ldeluca looks good just a few really minor things	arschmitz	ldeluca
7757	2014-10-24 13:23:17	Thanks @arschmitz @gabrielschulhof . Just pushed changes to address your comments.	ldeluca	gabrielschulhof
7757	2014-10-24 13:23:17	Thanks @arschmitz @gabrielschulhof . Just pushed changes to address your comments.	ldeluca	arschmitz
7756	2014-10-07 14:14:30	@mrextreme are both of these phones rooted or only the Samsung GT-I9100? we have had issues with phones on CyanogenMod in the past but it was never reproducible on anything that was not rooted to CyanogenMod.	arschmitz	mrextreme
7756	2014-10-08 17:52:00	@mrextreme I'd be happy to try to reproduce this and look into it as well if you can share some code to reproduce.	ldeluca	mrextreme
7756	2014-10-14 10:54:17	@Ruffio @ldeluca @arschmitz Okay, I had some time to dig deep into this. It turns out that the Android 4.3.x stock browser has issues with the popup's semitransparent background if on that page a footer is present with `data-position="fixed"`. If it's not fixed, then it works fine. Wherever I move the popup's div within the page, the problem persists. http://jsbin.com/jitonulunulo/1/edit	mrextreme	ldeluca
7756	2014-10-14 10:54:17	@Ruffio @ldeluca @arschmitz Okay, I had some time to dig deep into this. It turns out that the Android 4.3.x stock browser has issues with the popup's semitransparent background if on that page a footer is present with `data-position="fixed"`. If it's not fixed, then it works fine. Wherever I move the popup's div within the page, the problem persists. http://jsbin.com/jitonulunulo/1/edit	mrextreme	Ruffio
7756	2014-10-14 10:54:17	@Ruffio @ldeluca @arschmitz Okay, I had some time to dig deep into this. It turns out that the Android 4.3.x stock browser has issues with the popup's semitransparent background if on that page a footer is present with `data-position="fixed"`. If it's not fixed, then it works fine. Wherever I move the popup's div within the page, the problem persists. http://jsbin.com/jitonulunulo/1/edit	mrextreme	arschmitz
7756	2014-10-20 13:28:39	@gabrielschulhof it sounds like a reimplementation of the widget, when times allow it? Venlig hilsen Rasmus Christiansen 2014-10-20 15:22 GMT+02:00 gabrielschulhof notifications@github.com: > ... and it's not that there are two copies of the screen. I connected to > the browserstack instance where I reproduced the issue via weinre, and I > set the background color of the screen to red. The result…	Ruffio	gabrielschulhof
7756	2014-10-27 07:44:31	@mrextreme I've tried adding such a border and, at least on the browserstack simulation, it doesn't always fix the issue even after opening the popup multiple times.	gabrielschulhof	mrextreme
7755	2014-10-27 08:17:14	@biren-patel I'm afraid I cannot reproduce the issue. I've copied your code to the jsbin pages http://jsbin.com/refoco/3/ and http://jsbin.com/belexe/1/ that are linked to each other. Both the deprecated pageshow and its replacement, pagecontainershow fire promptly, both when navigating forward (from http://jsbin.com/refoco/3/ to http://jsbin.com/belexe/1/) and when navigating back (from http://j…	gabrielschulhof	biren-patel
7755	2014-10-29 19:00:19	using @gabrielschulhof code samples I'm not able to reproduce either on LG G3 Chrome 38	Ruffio	gabrielschulhof
7755	2014-10-30 04:39:13	Hi Christiansen I had solved those issues by using single page transition. Thanks for give me your valuation time. On Thu, Oct 30, 2014 at 12:30 AM, Rasmus Christiansen < notifications@github.com> wrote: > using @gabrielschulhof https://github.com/gabrielschulhof code samples > I'm not able to reproduce either on LG G3 Chrome 38 > > — > Reply to this email directly or view it on GitHub > https://…	biren-patel	gabrielschulhof
7755	2014-10-30 11:56:49	@biren-patel thank you for the update ill close this then	arschmitz	biren-patel
7755	2014-10-30 12:43:08	Yes Surely you can close it. On Thu, Oct 30, 2014 at 5:27 PM, Alexander Schmitz <notifications@github.com > wrote: > > @biren-patel https://github.com/biren-patel thank you for the update > ill close this then > > — > Reply to this email directly or view it on GitHub > https://github.com/jquery/jquery-mobile/issues/7755#issuecomment-61080581 > .	biren-patel	biren-patel
7751	2014-10-16 16:46:27	@Ruffio thanks for the update always good when the chrome team finds and fixes bugs like this so we don't have to have piles of workarounds.	arschmitz	Ruffio
7748	2014-10-07 09:51:37	@Ruffio thanks for taking a thorough look at our demos!	gabrielschulhof	Ruffio
7743	2014-10-24 07:58:26	@Ruffio when you open a select on the Nexus 7, it creates a native modal popup with the options. So, what do you mean by saying "If you press it again"? You cannot press it again until you've dismissed it. Do you think you could create a video showing the misbehaviour?	gabrielschulhof	Ruffio
7743	2014-10-24 08:24:52	@gabrielschulhof When I select on my LG G3 it opens a native modal popup, but on Nexus 7 it's a dropdown. I will try if I can make a video of both so you can see the difference.	Ruffio	gabrielschulhof
7743	2014-10-24 08:27:39	@gabrielschulhof mayby I misunderstand the 'concept' of native modal popup. On LG G3 there comes a popup, and the background is grayed out, but on Nexus 7 it is just like a dropdown. So on LG G3 I can't select/do anything else. If I try then the popup disappears. On Nexus 7 I can select/do/click on other buttons/select because nothing is grayed out.	Ruffio	gabrielschulhof
7743	2014-10-24 09:22:06	@gabrielschulhof Here is a 18 MB video: https://drive.google.com/file/d/0B0VrAFWWKQ_SOUJ2OTBBLVdEQmM/view?usp=sharing Sorry about quality and landscape mode... I can make a new one if nessesary	Ruffio	gabrielschulhof
7743	2014-10-24 21:28:49	@Ruffio thanks i can see the issue in your video. The reason the look is different here is because those devices render their native select menus differently we are not changing the rendering of the popup menu at all here. This does look like a bug, however these seems to be device specific ( too often device specific bugs are not fixable :-1: ) We are also replacing our controlgroup widget in 1.…	arschmitz	Ruffio
7738	2014-10-24 01:29:54	@gabrielschulhof let me know once this is updated if like to land this asap	arschmitz	gabrielschulhof
7736	2016-04-25 14:17:24	@gabrielschulhof Can I close this as dialog has already been deprecated and all the code has been removed.	apsdehal	gabrielschulhof
7735	2014-10-02 13:59:27	@tnijkes thank you for reporting this. However this is because we define the vast majority of our dimensions in css by em so when you change the font size the change cascades. Instead of changing the `font-size` on the header change it on `ui-title` and any other elements within the header to avoid this. see http://jsbin.com/huvoraba/151/edit closing as not a bug	arschmitz	tnijkes
7735	2014-10-03 13:49:55	Hi Alexander, Thanks for you speedy response. Your suggestion works like a charm! It is sometimes hard (for me) to track down rendering weirdness in JQM, but you saved my day :-) On Thu, Oct 2, 2014 at 3:59 PM, Alexander Schmitz notifications@github.com wrote: > @tnijkes https://github.com/tnijkes thank you for reporting this. > However this is because we define the vast majority of our dimension…	tnijkes	tnijkes
7733	2014-10-02 13:50:37	@Palestinian @ottoville this is not a bug you are basically saying this is what you want to happen. Your not adding the page to the history stack so when you go back a page ( regardless of how this is done ) that page will be skipped.	arschmitz	ottoville
7733	2014-10-02 13:50:37	@Palestinian @ottoville this is not a bug you are basically saying this is what you want to happen. Your not adding the page to the history stack so when you go back a page ( regardless of how this is done ) that page will be skipped.	arschmitz	Palestinian
7728	2014-09-30 01:57:00	@chsivakumar just saying your app does not work does not tell us anything. We need details of exactly whats not working and a simple reproducible test case please see our contributing guidelines https://github.com/jquery/jquery-mobile/blob/master/CONTRIBUTING.md . I'm going to close this issue as incomplete.	arschmitz	chsivakumar
7727	2014-12-05 11:03:04	@arschmitz Sorry about that! I have now rebased it.	gabrielschulhof	arschmitz
7726	2014-09-29 12:20:45	@panda672 Thanks for reporting the issue. I am closing this ticket as duplicate of https://github.com/jquery/jquery-mobile/issues/7663	jaspermdegroot	panda672
7724	2014-10-24 02:11:04	@ceblanda thank you for reporting this. Please see our https://github.com/jquery/jquery-mobile/blob/master/CONTRIBUTING.md and create a simple test page reproducing the issue using latest code. Closing as incomplete if you update with a test page we will reopen.	arschmitz	ceblanda
7724	2014-10-24 14:04:36	@ceblanda Hmm i'm not really sure if we should consider this a bug or not. The header is designed to be the first element in the page so putting things before it is not really supported. Also your example just looks like multiple headers. Is there a reason you cant do multiple headers? http://jsbin.com/yutiqa/1/edit	arschmitz	ceblanda
7724	2014-10-24 15:21:01	@ceblanda that is correct you can you any valid html markup however that does not mean that this will not effect the layout of the page. Nothing is breaking here you can do it but there are many many combinations of html and css which will effect the page layout.	arschmitz	ceblanda
7721	2014-09-26 01:39:06	@ceblanda thank you for reporting this can you please create a simple jsbin test page reproducing the issue, also can you please include what browser and version you are seeing this in. For now I'm going to close this issue but will re-open when a test page is provided.	arschmitz	ceblanda
7721	2014-09-26 17:15:54	@arschmitz I've recreated this on Chrome and IE You actually need 2 pages, a layout and a body. The layout is: and the body is:	ceblanda	arschmitz
7721	2014-10-24 13:16:06	@arschmitz I provided the test information but you have not reopened this yet. I can't create a test page in jsbin because it doesn't (as far as I can tell) support cshtml and multiple files. If there is something more that you need from me please let me know, otherwise please open this issue so I know it is being addressed. Thank you.	ceblanda	arschmitz
7721	2014-10-24 13:45:25	@ceblanda thank you sorry I missed this update jsBin does support multiple files just create 2 bins and link them ( but make sure you add .html to your links or the ajax will break as jsbin will return json instead of html ). cshtml should not be needed to recreate the issue just write out the most basic markup possible to recreate the the issue.	arschmitz	ceblanda
7721	2014-10-24 14:20:21	@arschmitz I’m sorry, I still can’t get jsbin to do what I want – either I’m not understanding what you mean or you aren’t understanding my issue. If I put all of the HTML in one file, there is not an issue. Unfortunately, I can’t do that in my application. We use a layout file and a ‘body’ code file, which is what I posted in the issue report. Whenever I try to use the @ in jsbin it treats it as…	ceblanda	arschmitz
7721	2014-10-24 14:47:10	@ceblanda this sounds like a problem with your template then. Have you tried pasting the output into a plain html page to ensure its being generated correctly?	arschmitz	ceblanda
7719	2014-09-25 16:01:55	@cataquil yeah I can confirm thats pretty ugly. We will need to take a look at this but my guess is its a race condition and incorrect dependency declaration if you don't see it without require	arschmitz	cataquil
7719	2014-10-10 04:29:18	All I can think of is that listview loads before page, meaning it won't get registered by autoinit, which is currently located in the page widget. @arschmitz's new autoinit should fix this.	gabrielschulhof	arschmitz
7719	2014-10-13 14:09:50	@cataquil its not something that could just be dropped into jqm currently its a replacement for the current autoinit that will be in 1.5 it has the benefit of being load order independent. It's actually only in a gist right now but will be landing on master within the next week or so.	arschmitz	cataquil
7719	2014-10-17 11:30:15	@jaspermdegroot do you think you can find a way around this?	gabrielschulhof	jaspermdegroot
7719	2014-10-17 12:47:42	@arschmitz I'm trying to add all the classes a priori. Lesse if that works.	gabrielschulhof	arschmitz
7714	2014-09-25 12:14:15	@NikitaForm thank you for reporting this however this is just a rendering difference between browsers and nothing to do with jqm. in your jsbin you will see the hidden option shows in desktop chrome, safari, and newer IE, it is only hidden in firefox desktop. you can see the same behavior here with out any JS or anything just display none on an option. Closing as not a bug.	arschmitz	NikitaForm
7713	2014-09-25 11:54:14	@unimatrix73 was the minified css something we generated or your own custom css?	arschmitz	unimatrix73
7713	2014-09-25 17:18:33	I just tested this and wasn't able to reproduce. My test case: - ThemeRoller custom 1.4.3 theme (Note: The ThemeRoller has been updated to 1.4.4 but somehow it has not been deployed to the site. We are looking into this problem.) - Minified icon CSS from the ThemeRoller ZIP - Minified structure CSS from the 1.4.4 ZIP - Minified JS from the 1.4.4 ZIP - iPhone 5 / iOS 8.0 @unimatrix73 Is your web a…	jaspermdegroot	unimatrix73
7713	2014-09-26 04:06:36	@jaspermdegroot I can not reproduce the Problem with an iPhone 5 and iOS8. Only with an iPhone 6. I use an css File with Version 1.3.1 an import it in theme roller to convert it to 1.4.3 then i do some color changes before i save it. Other Files which i include: jquery.mobile.inline-svg-1.4.4.min.css jquery-2.1.1.min.js jquery.mobile-1.4.4.min.js You can try it by yourself if you have an iPhone 6…	unimatrix73	jaspermdegroot
7713	2014-10-08 13:00:59	@unimatrix73 I just tested the "not working version" on two iPhone 6's with iOS 8.0.2 and both rendered fine. Are you on 8.0.0 or 8.0.1 by any chance?	imaffett	unimatrix73
7712	2014-09-25 12:21:46	@frequent thanks for the idea we will consider this for this when we create the new css-framework. closing as a feature request.	arschmitz	frequent
7711	2014-09-25 12:27:46	@knobli there is nothing in your fiddle that implements swipe navigation only swipe to open the panel which seems to work fine. and the transition none from the button in the panel works fine too. Also the SO question you link to is something that was fixed in 1.4.2 and also not about swipe navigation. Im closing this as cant reproduce / incomplete.	arschmitz	knobli
7711	2014-09-25 12:36:14	@arschmitz do you click on the navigation button or swipe on the second page (Training)? 1. Click on navigation button 2. Click on 'Training' 3. Swipe or click on nvaigation button Result: black background and navigation overlays the header	knobli	arschmitz
7711	2014-09-25 12:38:35	@knobli there is no way in your fiddle to swipe to a new page you have nothing implementing this. I have followed these steps and cannot reproduce the issue you are talking about. what browser are you using what version?	arschmitz	knobli
7711	2014-09-25 13:06:18	@arschmitz you're right, you can not swipe to another page, put you can swipe to open the navigation. The title of the issue is maybe wrong, but there is an issue with the "split"-navigation combined with "none" transition (please note the picture) ![open_navigation_second_time](https://cloud.githubusercontent.com/assets/1853643/4404724/5ec2fb36-44b4-11e4-8bda-89df26be942b.png) It shoud look like…	knobli	arschmitz
7711	2014-09-25 13:08:22	@knobli this is what iv been doing the whole time and i cannot reproduce. Again what browser/device/version are you using to see this?	arschmitz	knobli
7711	2014-09-26 11:30:12	@arschmitz I check this with some friends and they have the same issue at this jsfiddle example. Do you open the navigation after landing on the 'Training'-site again?	knobli	arschmitz
7711	2014-09-26 12:50:53	@Ruffio 1. I open the navigation on the 'News' page ![open_navigation_first_time](https://cloud.githubusercontent.com/assets/1853643/4420575/3cc0c6ae-457b-11e4-8fe5-9f1d16c7732c.png) 2. I click on the link 'Training' 3. The 'Training' page appears, everything looks good 4. I click on the nvaigation on the 'Training' page ![open_navigation_second_time](https://cloud.githubusercontent.com/assets/18…	knobli	Ruffio
7711	2014-09-26 13:15:52	I see your point. The first time the (News) page is moved to the right along as the panel moves in from the left. The second time the (Training) page just stays still and the panel moves in from the left above the page. I used FX 32.0.3 Venlig hilsen Rasmus Christiansen 2014-09-26 14:51 GMT+02:00 Raffael Santschi notifications@github.com: > @Ruffio https://github.com/Ruffio > 1. I open the naviga…	Ruffio	Ruffio
7711	2014-09-28 07:36:05	@arschmitz could you please reopen the issue?	knobli	arschmitz
7710	2014-10-24 02:34:00	@sucat thank you for reporting this please see our contributing guidelines https://github.com/jquery/jquery-mobile/blob/master/CONTRIBUTING.md and create a simple test page using the jsbin template there which reproduces the issue. Im going to close this as incomplete. We will reopen when a test case is provided	arschmitz	sucat
7704	2014-09-23 08:01:08	@jodator Thanks for your request. We are planning on a rewrite of the panel widget for 1.6 or 1.7. If we want to make this possible it has to wait until then. Personally I am not in favor of this change. Most of all because I think it's not user-friendly. I am curious what kind of content you have in the panels that you want to be open at the same time. Besides that it will cause some other issue…	jaspermdegroot	jodator
7704	2014-09-23 08:30:21	@wwalc You might want to take a look at how we've done the same for our demos. The menu at the left is a panel, but we made its content always visible at wider screens with some custom CSS. At the right we have an overlay panel for search.	jaspermdegroot	wwalc
7700	2014-09-25 13:20:46	@frequent Im little tossed about this because there are differences between a list and a table. For example the way you navigate a list when using a screen reader is different then a table. Also the way the announce them is different. Also you now getting the link arrow and hover styling on the list ( which is actually a table so should not get this ). It seems to me like this is creating more pr…	arschmitz	frequent
7700	2014-09-25 22:21:41	@arschmitz Of course tables and lists are apples and oranges. I should have said, `make a table look like a listview on a small device`. Then it's technically still a table. If you look around there are no real good implementations out there for handling tables on mobile (JQM being one of the few providing solutions). And in fact, outside of using JQM, do you see a lot of tables on smartphone? To…	frequent	arschmitz
7700	2014-09-25 22:55:39	@frequent I do agree with you about tables on mobile. I also would say your implementation is one of the better looking examples. The issue comes when in a screen reader tables and lists are navigable via keyboard but the navigation works different so for partially sighted people it will look like a list but it will announce and navigate as a table this might be odd. You will notice i have left t…	arschmitz	frequent
7700	2014-09-26 21:34:35	@arschmitz: will do - once I get back from my vacation. Will be a week.	frequent	arschmitz
7698	2014-09-22 21:11:07	@NikitaForm Thanks for reporting the issue. The problem is caused by `data-theme="b"` for the content. `data-role="content"` and setting a theme for it has been deprecated in 1.4. We already recommended to only set a theme for the page and not for the content, because the page can be longer than the content. As from 1.5 we will drop support for theming the content. You can use class `ui-content` …	jaspermdegroot	NikitaForm
7697	2014-09-25 13:22:23	@kaansengul thank you for reporting this however using push state with jqm will break history and cause the page you push to attempt to load. JQM manages history internally for you you should not attempt to manipulate the history when using jqm execpt through JQM methods. Closing this as not a bug.	arschmitz	kaansengul
7696	2014-09-22 21:30:40	@Shreerang Thanks for reporting the issue. We used the same ID for the first checkbox in the Theme example and the Disabled example. Will fix this.	jaspermdegroot	Shreerang
7696	2014-10-23 21:24:30	@Shreerang this sounds related to checkboxradio which is no longer being supported.	ldeluca	Shreerang
7696	2014-10-24 02:41:39	@ldeluca no this is just using making the mistake of using the same id twice in the demos it will be fixed by jaspers pr referenced above in 1.4.5	arschmitz	ldeluca
7694	2014-09-25 13:30:02	@tareknaj I cannot reproduce this on on the same device / os is there anything else special you need to do to make it happen or just touch button then body? I'm going to close this for now but if you can give details to reproduce ill reopen the issue.	arschmitz	tareknaj
7694	2014-09-28 14:30:10	@arschmitz this issue does not occure everytime, u should try at least 5 times the scenario (tapping the button and re-tapping body) in order for the issue to occure	tareknaj	arschmitz
7694	2014-09-28 17:32:00	@tareknaj I tried dozens of times and i cannot reproduce even once.	arschmitz	tareknaj
7693	2014-09-20 13:33:51	@arschmitz I removed the extraneous commit.	cgack	arschmitz
7692	2015-02-02 07:49:38	@gabrielschulhof Yes. CSS for `ui-li-has-icon` should be removed. We keep the CSS for `ui-li-has-thumb`. See http://jquerymobile.com/upgrade-guide/1.4/#images	jaspermdegroot	gabrielschulhof
7685	2014-10-10 13:05:03	@ndrake ah shoot your right i missed the step of selecting another option. So much for hoping apple fixed this...	arschmitz	ndrake
7685	2015-02-20 18:14:42	I can confirm there are problems with iPad / iOS 8.1.3, using the test page provided http://greenti.cl/test.html (thanks @silva96). However, as that test page is basic HTML5 only, this is definitely a core Safari issue and nothing to do with jQuery mobile, or even javascript for that matter. I'm posting this here as I'm sure others will find this issue as I did. I have submitted a bug report to A…	rascopeeko	silva96
7684	2014-09-18 17:40:42	@caipigott Thanks for reporting the issue. It was reported before (issue https://github.com/jquery/jquery-mobile/issues/5380) but only for Safari 5.1, not for Android ~~4.2~~ 4.1.2. We fixed it with commit https://github.com/jquery/jquery-mobile/commit/bafa5d95d1ae2f028749c710aa198b96de7eeb3d but that change turned out to cause accessibility problems (issue https://github.com/jquery/jquery-mobile…	jaspermdegroot	caipigott
7684	2014-09-18 18:02:48	Oh, there goes @jaspermdegroot using his issue-fu :)	gabrielschulhof	jaspermdegroot
7683	2014-09-20 12:12:40	@jaspermdegroot with some of the IOS8 issues we are seeing this week we might be forced to do a small 1.4.5 even if its just to fix those. Maybe we should bring back the 1.4.5 label?	arschmitz	jaspermdegroot
7683	2014-09-20 12:15:00	@arschmitz - OK, I'll create a new 1.4.5 milestone.	jaspermdegroot	arschmitz
7682	2014-09-20 11:33:11	@plkilroy Thanks for reporting the issue. Please use our JS Bin template which uses latest code on master for test pages. Don't modify the library but add overrides to illustrate issues. Leave everything out that is not relevant (like the flow transition, just use buttons instead of images for navigation, etc.). See the [contributing guidelines](https://github.com/jquery/jquery-mobile/blob/master…	jaspermdegroot	plkilroy
7682	2014-09-23 10:30:20	Hi Jasper, thanks for your feedback. Please can you re-open this issue as #6136 is not related to the bug im reporting. The Panel Swipe does show the extended body but does not replicate the body content being moved up. The jsbin example also does not produce this. As per the screenshots I provided, onload UI is fullscreen with everything in place,( but there is the ability to scroll the body, an…	plkilroy	plkilroy
7682	2014-09-23 10:38:08	@plkilroy I didn't notice that it was moved up after navigating away and back when I tested with the JS Bin on iPad and iPhone. That's why I thought it was a duplicate. Maybe the two issues are still related, but I will re-open this one for now and we will further investigate the problem.	jaspermdegroot	plkilroy
7682	2014-09-23 11:11:50	Thanks Jasper, I have Web App build to do, that runs fullscreen, this bug just kills it! So appreciate your help. P On Tuesday, September 23, 2014 10:38 PM, Jasper de Groot notifications@github.com wrote: @plkilroy I didn't notice that it was moved up after navigating away and back when I tested with the JS Bin on iPad and iPhone. That's why I thought it was a duplicate. Maybe the two issues are …	plkilroy	plkilroy
7682	2014-09-27 04:01:06	OK found something: iOS 7 iPad Safari Landscape innerHeight/outerHeight layout issue iOS 7 iPad Safari Landscape innerHeight/outerHeight layo... We're seeing issues with a web app that has a height of 100% on Safari in iOS 7. It appears that the window.innerHeight (672px) doesn't match window.outerHeight (69... View on stackoverflow.com Preview by Yahoo And tweaked a fix. if (navigator.userAgent.…	plkilroy	plkilroy
7682	2014-11-03 12:06:50	@gabrielschulhof pretty sure there is an open ticket to check this and if it really is wrong file a bug with core if it still is. Can't find it right now though.	arschmitz	gabrielschulhof
7680	2014-09-18 17:58:49	@rajzshkr We do not plan to support swipe up or down it does not work well with scrolling. We have implemented extension points and documented these in the api http://api.jquerymobile.com/swipe/ that make it fairly trivial to implement your self though if you don't care about scrolling. Closing this as wont fix.	arschmitz	rajzshkr
7678	2014-11-05 16:10:33	@agador When I run through your use case and open the app that was added to the home screen it opens in Safari right away. It doesn't run like an Apache Cordova app in it's own webview. I'm testing on an iPad running iOS 8. Is your use case for an iPhone?	ldeluca	agador
7677	2014-09-18 08:01:40	@slavap I've [updated](http://view.jquerymobile.com/7677-selectmenu-custom-filter-data-filterable/demos/selectmenu-custom-filter/) the demo to take into account the filtertext. The updated demo should appear in the next version of jQuery Mobile. Note that the updated demo also fixes another issue I accidentally introduced, whereby, once a select menu opens as a dialog, the text input doing the fi…	gabrielschulhof	slavap
7677	2014-09-18 08:55:57	@gabrielschulhof Thanks! But your fix is not completely proper. When data-filtertext is defined, original content should be ignored, but in your demo both orange and florida are working.	slavap	gabrielschulhof
7677	2014-09-18 18:58:00	@Sanafan Orange is just display value, but search value for it is Florida. That's why flori gives you orange, and flora gives you nothing.	slavap	Sanafan
7675	2014-09-17 14:37:05	@Sanafan thank you for reporting this ill be updating some devices today and will look into this.	arschmitz	Sanafan
7674	2014-09-17 08:58:35	@gabrielschulhof thank you. how to make review request for this PR ?	shao1555	gabrielschulhof
7674	2014-09-17 14:12:34	@shao1555 Sorry! I'll set up the flags.	gabrielschulhof	shao1555
7674	2014-11-06 15:03:52	@shao1555 can you explain why you are changing the check to explicitly check for true rather then just a truthy value and how this reflects a resize vs a non resize?	arschmitz	shao1555
7674	2015-01-19 17:17:08	@arschmitz, @borg4242 explains it in #7923: you must check strictly for `true`, because `_positionPanel()` is also a handler for the throttledresize event, so sometimes its first parameter, `scrollToTop` is the throttledresize event itself, which is truthy.	gabrielschulhof	arschmitz
7673	2014-09-17 00:34:45	@agador This JS Bin shows the correct markup for buttons in the navbar widget: http://jsbin.com/sekujuqa/14/edit You shouldn't wrap the button elements in a `div` or add data- attributes or classes. Just do the same as we show for anchor elements in the API docs and demos. This commit https://github.com/jquery/jquery-mobile/commit/69b11448526672719d1adbf2611efbf9fd6f78f4 shows the changes that la…	jaspermdegroot	agador
7671	2014-10-01 15:53:51	I'm going to close this for now. @jayboyd if you can give us steps to reproduce we can reopen this issue.	arschmitz	jayboyd
7670	2014-09-17 01:11:25	@jaspermdegroot as part of the classes option every element of a widget will need a class name in 1.5 so I think that will solve this?	arschmitz	jaspermdegroot
7670	2015-06-05 06:45:07	@arschmitz - Yeah, that will make it possible to change the selector and solve this. @gabrielschulhof - You were working on listview classes option in branch 7692-listview-classes-option. I think the class that will be added to each list item will be `ui-listview-item`. If you can change the selector to `.ui-listview > ui-listview-item.ui-first-child > a.ui-btn` this issue will be fixed.	jaspermdegroot	gabrielschulhof
7670	2015-06-05 06:45:07	@arschmitz - Yeah, that will make it possible to change the selector and solve this. @gabrielschulhof - You were working on listview classes option in branch 7692-listview-classes-option. I think the class that will be added to each list item will be `ui-listview-item`. If you can change the selector to `.ui-listview > ui-listview-item.ui-first-child > a.ui-btn` this issue will be fixed.	jaspermdegroot	arschmitz
7668	2014-09-15 16:57:34	@jonas-db the change log is partially automated based on commit messages but that would not be very readable and would include things that do not belong in the change log. So it has to be manually edited once the release is complete. This weekend was our jQuery Conference in Chicago so very busy im editing it today should be up later today or tomorrow.	arschmitz	jonas-db
7665	2014-09-17 01:22:50	Thanks @ToddThomson !	jaspermdegroot	ToddThomson
7663	2014-10-30 22:34:52	@arschmitz We are launching a big iOS web app with iPad Air running iOS 8.1 in corporate in 3 days, and just noticed this issue only hours minutes ago! We are just panic and biting our nails now! Is there any walk-around for this issue? Say, can I write arbitrary onclick="document.location=xxx" or sth to deal with links and submit buttons?	jinhr	arschmitz
7663	2014-10-30 22:42:08	@jinhr sorry but this is a bug in ios and not jQuery mobile and i have yet to see any work around. you can google around and find similar issues in other places. It seems like anything using an animation or transition suffers from this. Closing as patches welcome.	arschmitz	jinhr
7663	2014-10-30 22:49:23	@arschmitz If I disable transition with data-transition="none", will the link click-through and form submission still work? Sorry, I am freaking out on this. I'm OK without animation/transition, as long as the web app works.	jinhr	arschmitz
7663	2014-10-30 22:54:51	@jinhr i suggest you try stack overflow or the forums and see if any one else has run into and solved this issue	arschmitz	jinhr
7662	2014-09-17 14:43:41	@jaspermdegroot well, we _do_ say that the checkboxes need not be pre-rendered, so maybe we should take that into account.	gabrielschulhof	jaspermdegroot
7660	2014-12-30 14:21:58	@arschmitz can we add this to #7362?	gabrielschulhof	arschmitz
7658	2014-11-04 20:23:08	@ganchenkor @rushijogle I need a jsbin version to duplicate per the contribution guidelines https://github.com/jquery/jquery-mobile/blob/master/CONTRIBUTING.md. I tried creating one but obviously am missing something. So feel free to edit this directly: http://jsbin.com/fehoje/1/ or create a new one.	ldeluca	rushijogle
7658	2014-11-04 20:23:08	@ganchenkor @rushijogle I need a jsbin version to duplicate per the contribution guidelines https://github.com/jquery/jquery-mobile/blob/master/CONTRIBUTING.md. I tried creating one but obviously am missing something. So feel free to edit this directly: http://jsbin.com/fehoje/1/ or create a new one.	ldeluca	ganchenkor
7656	2014-09-08 16:07:02	@phani5285 This is more a support question than a bug report. You can post your question on the forum. See our [contributing guidelines](https://github.com/jquery/jquery-mobile/blob/master/CONTRIBUTING.md#issues). Thanks.	jaspermdegroot	phani5285
7655	2014-09-07 14:03:40	@dezudas there is no sorting built in it filters only this is also more of a questions for stack overflow or the forums I'm closing this as not a bug.	arschmitz	dezudas
7653	2014-09-04 20:55:58	@arschmitz Updated to `strictEqual`	cgack	arschmitz
7653	2014-09-04 20:56:50	@cgack thanks	arschmitz	cgack
7652	2014-09-04 12:11:03	@PassHours Thanks for reporting the issue. Can you please provide a test page, following the instructions in our [contributing guidelines](https://github.com/jquery/jquery-mobile/blob/master/CONTRIBUTING.md#issues). You are referring to JS files which we don't see here on GitHub. Please, also provide information about the device, OS, and browser where the problem occurs. I am closing this issue f…	jaspermdegroot	PassHours
7647	2014-08-29 20:28:27	@dylanb we have some spurious test failures. You restart the job and it runs successfully. You're right about the need to test though. I'll add a test.	gabrielschulhof	dylanb
7645	2014-08-28 12:42:33	@Palestinian the before navigate event is not currently part of our public api so you cannot rely on the event existing in the future or the data which it will contain. I'm closing this we can revisit if we decide to make this part of the public api until then we wont add anything that we don't actually use internally.	arschmitz	Palestinian
7645	2014-08-28 12:58:27	@arschmitz I guess this event is really useful, especially for hybrid applications. Sometimes you need to do something before `pushState()` or `replaceState()` when user intends to navigate.	Palestinian	arschmitz
7645	2014-08-28 13:05:16	@arschmitz maybe we can consider this a feature request?	gabrielschulhof	arschmitz
7645	2014-08-28 16:04:32	@gabrielschulhof Yes please, that would nice.	Palestinian	gabrielschulhof
7645	2014-08-31 08:50:44	@arschmitz @gabrielschulhof Even returning `false` on `beforenavigate` doesn't halt updating history and URL. Is it possible to come with an event similar to `beforeunload`, that works for both models _single_ and _multi_.	Palestinian	gabrielschulhof
7645	2014-08-31 08:50:44	@arschmitz @gabrielschulhof Even returning `false` on `beforenavigate` doesn't halt updating history and URL. Is it possible to come with an event similar to `beforeunload`, that works for both models _single_ and _multi_.	Palestinian	arschmitz
7645	2014-08-31 14:22:27	@Palestinian even if we add `beforenavigate` i think your missing the point of the navigate event it is a wrapper around the `haschange` and `popstate` events so I'm not sure i see how this would relate to `beforeunload`. Also the navigate event is meant to be used only in a standalone app not using the JQM in JQM navigate only triggers on the first load not every change. If you want events surro…	arschmitz	Palestinian
7645	2014-08-31 21:02:08	@arschmitz Well, honestly, I don't know what does wrapper event :) anyway, what I am trying to do is, when panel is active and browser's back button/data-rel=back is clicked, close panel instead of navigating back in history. The `navigate` event fires before `pagebeforechange` but after `popstate` and `hashchange`. The only way is to stop `hashchange` is by `pushstate()` current URL and change s…	Palestinian	arschmitz
7643	2014-09-17 01:26:42	@ganchenkor The npm package is not maintained by us. See https://www.npmjs.org/package/jquery-mobile. Have to ask @gbraad to update it.	jaspermdegroot	ganchenkor
7643	2014-09-17 03:38:11	I once created it as a package for one of my apps. I'll reconsider, since I believe jquery-mobile should probably only exist in Bower. On Wed, Sep 17, 2014 at 9:26 AM, Jasper de Groot notifications@github.com wrote: > @ganchenkor https://github.com/ganchenkor > > The npm package is not maintained by us. See > https://www.npmjs.org/package/jquery-mobile. Have to ask @gbraad > https://github.com/gb…	gbraad	ganchenkor
7643	2014-09-17 11:08:42	@gbraad for the time being that is our feeling as well, which is why we have never created an npm package. This may change in the future as npm moves to potentially better support front end dependency management.	arschmitz	gbraad
7642	2014-08-28 18:01:01	@slavap This is expected behaviour in current version, but it has been deprecated so it will be removed. See the "Placeholder" section in the [Selectmenu API documentation](http://api.jquerymobile.com/selectmenu/). Closing as not a bug.	jaspermdegroot	slavap
7641	2014-11-05 15:35:40	@gabrielschulhof didn't this get fixed in 1.4.5?	arschmitz	gabrielschulhof
7640	2014-08-22 16:07:22	@pirvudoru Thank you for submitting this however we are going to be adopting the jquery ui selectmenu widget so we will not be adding any new options or changing the api of the current widget until then.	arschmitz	pirvudoru
7638	2014-08-22 16:27:41	@joshk Thank you for submitting this can you please sign our cla at http://contribute.jquery.org/CLA/ and I will take a look at this.	arschmitz	joshk
7637	2014-08-21 16:33:51	@cgack This looks good just going to run the tests and then land this.	arschmitz	cgack
7635	2014-08-26 10:42:37	@gabrielschulhof Looks good, but I wouldn't use class names with the "ui-" prefix for non-framework classes. I suggest something like `my-footer-btn-left`.	jaspermdegroot	gabrielschulhof
7634	2014-08-25 08:03:26	As I wrote in my comments at the tickets @jtsage referred to, the `ui-btn-left` and `ui-btn-right` are designed for the header only, not for the footer. If we are going to add a demo of using those classes in the footer with some custom CSS for overriding/setting the top and bottom offset, users will get the impression it's a supported feature to use those classes in the footer that way and expec…	jaspermdegroot	jtsage
7634	2014-08-26 06:38:59	@jaspermdegroot, roger that!	gabrielschulhof	jaspermdegroot
7628	2014-11-05 15:40:17	@smarthunk009 Thank you for reporting this however this sounds like an issue with your local network. With no reproduction steps code or a test case i'm going to close this. If you still believe this is a Problem with JQM please see our contributing guidelines https://github.com/jquery/jquery-mobile/blob/master/CONTRIBUTING.md and create a test page using our jsbin test page so we can use it loca…	arschmitz	smarthunk009
7627	2014-08-19 12:55:05	@nick-ma yes the site is currently down we are aware of the problem and working to fix it! Thank you	arschmitz	nick-ma
7626	2014-08-18 08:00:03	@PeterDaveHello we need you to sign our [CLA](http://contribute.jquery.org/CLA/) before we can take a look at your pull requrest. Please make sure you use your real name, and that your real name and the same email address as the one you used to sign the CLA is also used in all your commits! Thanks for contributing!	gabrielschulhof	PeterDaveHello
7626	2014-08-21 16:42:31	@PeterDaveHello Thank you i will land this shortly	arschmitz	PeterDaveHello
7625	2014-08-18 07:58:41	@PeterDaveHello we need you to sign our [CLA](http://contribute.jquery.org/CLA/) before we can take a look at your pull requrest. Please make sure you use your real name, and that your real name and the same email address as the one you used to sign the CLA is also used in all your commits! Thanks for contributing!	gabrielschulhof	PeterDaveHello
7623	2014-11-04 20:35:44	@clifforama You're linking to an external 2nd page href="http://jsbin.com/huvoraba/81" so it's doing a complete new load not loading a second page within the content window. I think this is behaving as expected given the code. See my video. When you say there are multiple headers it's actually just the footer under the header with no content until the content loads then it shows the footer fixed …	ldeluca	clifforama
7623	2014-11-04 21:04:53	@clifforama I can confirm this issue we have tried lots of ways to work around this without much luck but i just had an idea that seems to be working well http://jsbin.com/dunuza/6/edit basically set them to fixed so that the page accounts for padding for them and then use css to change the display to relative / absolute.	arschmitz	clifforama
7620	2014-08-14 14:15:46	@arschmitz : Thankyou for your comment and apologize for the insufficient information now you can try the below scenario to replicate the issue. Device : Samsung Galaxy Note 3 browser : firefox 31.0 URL : http://demos.jquerymobile.com/1.4.3/textinput/#Number Action : Try to enter number in the field issue faced : tap the input field it will bring the number pad and try to input number it will not…	krish4u	arschmitz
7619	2014-08-14 12:40:45	@zhoukekestar can you please provide a test page using the [jsbin template](http://jsbin.com/huvoraba/1/edit) from the [contributing guidelines](https://github.com/jquery/jquery-mobile/blob/master/CONTRIBUTING.md)	cgack	zhoukekestar
7618	2014-08-11 17:26:20	@wtw thank you yes everything looks fine now. I know it seems silly for such a small change its just something we have to do on all pr's.	arschmitz	wtw
7618	2014-08-20 05:24:35	@arschmitz this needs to be cherry-picked, right?	gabrielschulhof	arschmitz
7617	2014-08-11 12:40:54	@cgack I think this looks good now will land later today.	arschmitz	cgack
7615	2014-10-29 21:31:44	@mrextreme Please see our contributing guidelines at https://github.com/jquery/jquery-mobile/blob/master/CONTRIBUTING.md and create a jsbin test page using the template there. Then we can reproduce and debug to get to a possible solution. Thanks.	ldeluca	mrextreme
7615	2014-10-29 22:21:45	@mrextreme no because other wise the new page would be scrolled down when it was transitioned to. the problem exists regardless of transitions. Closing as not a bug.	arschmitz	mrextreme
7612	2014-08-14 14:03:13	@ladislavovic thank you for reporting this it looks like we are incorrectly handling an update layout when the popup is closed we will look into this. @gabrielschulhof mind looking into this? updated fiddle with separation of open and close to eliminate possibility of a nav issue http://jsfiddle.net/5gwzhpyf/3/	arschmitz	ladislavovic
7611	2014-08-06 11:29:18	@umesh-velir Please provide a simple test page illustrating the problem. You can use our jsbin [template](http://jsbin.com/huvoraba/1/edit). If you need to add Ajax navigation between pages you cannot use jsbin. Please create and post simple Web pages illustrating the problem.	gabrielschulhof	umesh-velir
7610	2014-08-06 13:46:05	Thanks for clearing that up, @arschmitz. Looks like I need to spend some more time with the docs. :)	adammessinger	arschmitz
7610	2014-08-06 14:23:05	@adammessinger no problem hope the links help	arschmitz	adammessinger
7607	2014-08-21 12:04:21	This behaviour was introduced in 1.3.0, and there has been this distinction between ajaxEnabled and not enabled ever since it was introduced. I guess @szegheo is right in that it shouldn't make a difference since we're talking about a button widget which is not necessarily a navigational element.	gabrielschulhof	szegheo
7606	2014-08-07 12:51:00	@agador Thanks for reporting the issue. This is indeed a bug. It's a regression from https://github.com/jquery/jquery-mobile/commit/1ed6f9285151b9eded53b83f462e4e150f5995fc. Currently we say the framework makes all buttons inside toolbars default to inline and mini style (we are going to deprecate this behaviour in 1.5: https://github.com/jquery/jquery-mobile/issues/7574) and this commit was to s…	jaspermdegroot	agador
7601	2014-07-31 12:19:35	@gabrielschulhof I finally understand "tokentextarea" :-) Nice. So whoever came up with the initial markup for textinputs and already thought about "nesting"... Chapeau!	frequent	gabrielschulhof
7599	2014-08-14 14:13:29	@mrextreme thank you for reporting this however the problem is that you have the close button before the header in your markup the header must come first for the header to get the proper corners. please see http://jsbin.com/konele/1/edit im going to close this as not a bug.	arschmitz	mrextreme
7598	2014-07-30 16:38:40	@lukaseckert Dang! This is a regression! Fortunately, there's an alternative way of disabling a checkbox: This will take care of both the prop and the appearance.	gabrielschulhof	lukaseckert
7597	2014-08-14 14:21:34	@eric-mesaros thank you for reporting this I can confirm this issue. The problem is here https://github.com/jquery/jquery-mobile/blob/master/js/widgets/forms/rangeslider.js#L94 where we return false we need to probably manually trigger the event here.	arschmitz	eric-mesaros
7594	2014-08-14 18:27:31	@jonas-db - When I look at that screenshot I don't really see the issue.	jaspermdegroot	jonas-db
7594	2014-08-25 08:36:33	@jonas-db I am closing this ticket because it's not clear what the problem is (expected vs. actual result) and no test page has been provided.	jaspermdegroot	jonas-db
7592	2014-07-27 22:03:47	@iyel could you please be more specific? I just tried on my iPhone 4S running iOS 7.0.6 and all worked fine. I typed 'lon' and got a list of corresponding cities, as expected.	agcolom	iyel
7592	2014-07-27 22:06:28	Also working om Nexus 7 with Chrone browser Venlig hilsen Rasmus Christiansen Den 28/07/2014 00.03 skrev "Anne-Gaelle Colom" notifications@github.com: > @iyel https://github.com/iyel could you please be more specific? > I just tried on my iPhone 4S running iOS 7.0.6 and all worked fine. I > typed 'lon' and got a list of corresponding cities, as expected. > > — > Reply to this email directly or vi…	Ruffio	iyel
7592	2014-07-28 05:43:13	@iyel I just tested on Firefox 30 and everything works as expected. Maybe the Geobytes server was down for a moment when it didn't work for you. Closing as cannot reproduce.	jaspermdegroot	iyel
7591	2014-07-26 10:04:27	@Timwi `removeClass()` is a jQuery core feature, not a jQuery Mobile one, so I am going to close this ticket. That being said, `removeClass()` accepts a function as argument so you can use a regular expression to achieve this: http://stackoverflow.com/questions/2644299/jquery-removeclass-wildcard	jaspermdegroot	Timwi
7590	2014-07-25 12:40:09	@hkuiyo thank you for reporting this however we don't do anything to date inputs or effect dates in any way. Im closing this as incomplete and not a bug.	arschmitz	hkuiyo
7588	2016-05-08 10:01:37	@gabrielschulhof What is the current status of this?	apsdehal	gabrielschulhof
7587	2014-07-24 11:20:23	Hmmm ... I have reproduced the problem using the emulation inside desktop Chrome 36. I have no idea why the textarea fails to show up. @devzer01 does the problem occur even if you use no custom JS/CSS? Can you create a simple test page using our [template](http://jsbin.com/IfolanOW/1/edit)?	gabrielschulhof	devzer01
7587	2014-07-24 12:37:03	Thanks for looking at it. Do you mean remove all event handlers? There is a portion of the page loaded via Ajax remove that also and keep the Ajax content static? And remove all css? On 24 Jul, 2014 6:20 pm, "gabrielschulhof" notifications@github.com wrote: > Hmmm ... I have reproduced the problem using the emulation inside desktop > Chrome 36. I have no idea why the textarea fails to show up. > …	devzer01	devzer01
7587	2014-08-29 10:37:38	@devzer01 yes, please. The simplest possible test case.	gabrielschulhof	devzer01
7587	2014-10-30 18:59:42	@devzer01 I'd be happy to look into this as well if you have that test case @gabrielschulhof asked about.	ldeluca	devzer01
7587	2014-10-30 18:59:42	@devzer01 I'd be happy to look into this as well if you have that test case @gabrielschulhof asked about.	ldeluca	gabrielschulhof
7586	2014-07-24 09:17:45	@Dipak26 http://jsbin.com/IFolanOW/538 illustrates the use of the pagecontainer widget change method's `allowSamePageTransitions` option.	gabrielschulhof	Dipak26
7584	2014-07-29 01:31:43	@cgack We will do it when its ready to land so we don't destroy the pr history. The reason thats its toolbars not demos is because its a demo of toolbar. When possible always use the actual component name your working on as the component name in the commit message. The demos component name is only used if its something thats is not specific to another component. For example if you were to change …	arschmitz	cgack
7583	2014-07-29 19:32:25	Thanks @cgack !! Just checked on Chrome Version 36.0.1985.125 following: 1. Click on Friends tab it is highlighted(shown active) 2. Click on info tab - It is not shown highlighted (not shown active) Now If I click on any tab it is not shown highlighted. Please check.	sachinkt	cgack
7581	2014-08-21 17:14:57	@robdiciuccio thank you this looks good will land shortly	arschmitz	robdiciuccio
7579	2014-07-23 03:55:19	@slavap This is not a feature we are likely to add as you can easily do it your self no matter how many buttons you have. Please see http://jsbin.com/jepuwo/2/edit its just a slightly modified version of @gabrielschulhof to clearly show it works for as many buttons as you want. Also we are going to be at some point in the near future deprecating popup in favor of jQuery ui dialog widget, so we ar…	arschmitz	slavap
7579	2014-07-23 03:55:19	@slavap This is not a feature we are likely to add as you can easily do it your self no matter how many buttons you have. Please see http://jsbin.com/jepuwo/2/edit its just a slightly modified version of @gabrielschulhof to clearly show it works for as many buttons as you want. Also we are going to be at some point in the near future deprecating popup in favor of jQuery ui dialog widget, so we ar…	arschmitz	gabrielschulhof
7579	2014-07-23 18:22:37	@arschmitz thanks for clarifying regarding popup deprecation and example. Anyway I better like additional component property approach, rather than using selector and attaching event.	slavap	arschmitz
7575	2014-07-24 18:07:59	@geoyws This sounds more like a support question than a bug report. Please use the forum for support. See the [contributing guidelines](https://github.com/jquery/jquery-mobile/blob/master/CONTRIBUTING.md#issues). Thanks.	jaspermdegroot	geoyws
7571	2014-10-08 20:15:09	@huwjeffries I tried to reproduce and wasn't able to see the error. That being said I no longer have an iOS7 device (upgrade to 8). So I tried from the simulators. When you test in the simulator do you see the same error?	ldeluca	huwjeffries
7571	2014-10-09 14:58:50	@huwjeffries I was able to reproduce in the simulator. I wasn't using an iframe. Made a quick video: https://www.youtube.com/watch?v=vOm7RK2CCYE However, when I comment out the script includes for jquery I see the same exact behavior. Therefore I think this is an issue with Apache Cordova not JQuery. My suggestion is to close this issue and open an issue with the Apache Cordova team here: https:/…	ldeluca	huwjeffries
7571	2014-10-09 15:06:04	Your video on youtube is private... Den 09/10/2014 16:59 skrev "Lisa Seacat DeLuca" notifications@github.com: > @huwjeffries https://github.com/huwjeffries I was able to reproduce in > the simulator. I wasn't using an iframe. Made a quick video: > https://www.youtube.com/watch?v=vOm7RK2CCYE > > However, when I comment out the script includes for jquery I see the same > exact behavior. Therefore I…	Ruffio	huwjeffries
7568	2014-08-27 16:22:59	@gabrielschulhof you don't need to test that the method is not called or catch any errors just test destroy on a textarea and an input with out a clearbutton if you don't get an error its not called. If you get an error the test fails.	arschmitz	gabrielschulhof
7566	2014-07-15 16:57:51	After some discussion with @arschmitz, we have decided not to include this. Let the user decide which third party plugin to use. @frankie-loves-jesus thanks bro :)	Palestinian	frankie-loves-jesus
7565	2014-07-15 10:16:17	@allsteady Can you please add comments to the code indicating options "mini" and "corners" are deprecated?	gabrielschulhof	allsteady
7565	2014-08-21 17:21:31	Is there a matching api docs pr for this if so id like to see that linked in the ticket please. I would also still like to see the code comments @gabrielschulhof asked for.	arschmitz	gabrielschulhof
7564	2014-07-14 07:30:46	@ganchenkor This is more a question for the [forum](https://forum.jquery.com/jquery-mobile). See also the [contributing guidelines](https://github.com/jquery/jquery-mobile/blob/master/CONTRIBUTING.md#issues). Closing as not a bug report.	jaspermdegroot	ganchenkor
7563	2014-07-14 07:35:50	@frankie-loves-jesus This would be a nice demo. Maybe you or Omar could create one and open a pull request for it?	jaspermdegroot	frankie-loves-jesus
7563	2014-07-14 23:57:33	@frankie-loves-jesus Thanks for this kind recommendation. I would love to contribute to jQM. @jaspermdegroot Pls guide me on how to add the demo to jQM master demo page? I've written a quick article about it http://jqmtricks.wordpress.com/2014/07/15/infinite-scrolling/	Palestinian	jaspermdegroot
7563	2014-07-14 23:57:33	@frankie-loves-jesus Thanks for this kind recommendation. I would love to contribute to jQM. @jaspermdegroot Pls guide me on how to add the demo to jQM master demo page? I've written a quick article about it http://jqmtricks.wordpress.com/2014/07/15/infinite-scrolling/	Palestinian	frankie-loves-jesus
7563	2014-07-15 05:53:03	@Palestinian Cool that you want to contribute. Please take a look at the "Pull Requests" section in the [contributing guidelines](https://github.com/jquery/jquery-mobile/blob/master/CONTRIBUTING.md#pull-requests) and the information on [contribute.jquery.org](http://contribute.jquery.org/) that we link to. Make sure you add the demo in a new branch in your forked jQuery Mobile repo, not on master…	jaspermdegroot	Palestinian
7560	2014-07-11 13:56:34	@bld579 Both radio inputs have `id="m"`.	jaspermdegroot	bld579
7559	2014-07-11 13:36:43	@bld579 Please provide a complete test page, using our JS Bin template. See the [contributing guidelines](https://github.com/jquery/jquery-mobile/blob/master/CONTRIBUTING.md#issues). Could it be both radio inputs have the same ID? Closing as incomplete. We reopen when a test page has been provided that shows it's a bug in the framework.	jaspermdegroot	bld579
7557	2014-08-25 09:07:01	I think it would indeed be nice to be able to use a checkbox as split button in a listview. @frequent do you mind adding this ticket to the Feature Request wiki page? Thanks! Closing as feature request.	jaspermdegroot	frequent
7557	2014-08-28 12:28:14	@jaspermdegroot : done	frequent	jaspermdegroot
7555	2014-10-30 15:01:11	@Bmint910 Please see our contributing guidelines at https://github.com/jquery/jquery-mobile/blob/master/CONTRIBUTING.md and create a jsbin test page using the template there if you can still reproduce this. Then we can have someone look into this and get a fix committed.	ldeluca	Bmint910
7555	2014-10-30 15:04:58	@Bmint910 Thank you for reporting this i would agree taphold should have some constraints on its coordinates. Im going to milestone this for 1.5	arschmitz	Bmint910
7554	2014-07-10 18:18:01	@ganchenkor: The bits we ship on bower are the AMD micro-modules. It is not useable from a script tag. You need an AMD loader to use them. This will allow you to pick and choose yourself the components from jQuery Mobile you want to use in your project and the AMD loader will resolve the dependencies for you. If you're looking for a custom build usable in a script tag please go to: http://jquerym…	gseguin	ganchenkor
7554	2015-06-25 07:10:01	@ivansabik that is also exactly what I need. Thank you!	evisong	ivansabik
7554	2015-06-27 03:07:56	@ganchenkor, @ivansabik, @evisong I used Grunt only few times, so maybe my solution is not the best, but it works :-) I'm not convinced to use `jquery-mobile-bower`, I would rather use the official repo. I'm too stupid to force `grunt-contrib-requirejs` to create a single jquery-mobile JavaScript file for me (is there somewhere a simple tutorial?), and what @gseguin wrote sounds a bit like magic …	websafe	gseguin
7554	2015-06-27 03:07:56	@ganchenkor, @ivansabik, @evisong I used Grunt only few times, so maybe my solution is not the best, but it works :-) I'm not convinced to use `jquery-mobile-bower`, I would rather use the official repo. I'm too stupid to force `grunt-contrib-requirejs` to create a single jquery-mobile JavaScript file for me (is there somewhere a simple tutorial?), and what @gseguin wrote sounds a bit like magic …	websafe	ganchenkor
7554	2015-06-27 03:07:56	@ganchenkor, @ivansabik, @evisong I used Grunt only few times, so maybe my solution is not the best, but it works :-) I'm not convinced to use `jquery-mobile-bower`, I would rather use the official repo. I'm too stupid to force `grunt-contrib-requirejs` to create a single jquery-mobile JavaScript file for me (is there somewhere a simple tutorial?), and what @gseguin wrote sounds a bit like magic …	websafe	ivansabik
7554	2015-06-27 03:07:56	@ganchenkor, @ivansabik, @evisong I used Grunt only few times, so maybe my solution is not the best, but it works :-) I'm not convinced to use `jquery-mobile-bower`, I would rather use the official repo. I'm too stupid to force `grunt-contrib-requirejs` to create a single jquery-mobile JavaScript file for me (is there somewhere a simple tutorial?), and what @gseguin wrote sounds a bit like magic …	websafe	evisong
7553	2014-08-14 18:43:57	@didiergm Do you mind opening an issue for this in the [API docs repo](https://github.com/jquery/api.jquerymobile.com/issues)? Thanks!	jaspermdegroot	didiergm
7551	2014-07-10 17:33:34	@mdgross Actually 1.4.2 was bugged. See https://github.com/jquery/jquery-mobile/issues/7266. From the beginning the framework makes buttons inside toolbars default to mini. That should also apply to buttons in controlgroups. However, I am in favor of deprecating this behaviour and just leave it up to the developer to use small or large buttons in toolbars. The same goes for inline (currently the …	jaspermdegroot	mdgross
7550	2014-07-06 20:24:51	@frankie-loves-jesus : From what I see, selectmenu currently does not support the `data-enhanced` option available on many other widgets. Setting `data-enhanced="true"` will tell JQM to not touch an element. I did a PR for this some time ago (#6547). Not so hard to "polyfill-implement" if you are using native selects only.	frequent	frankie-loves-jesus
7550	2014-07-06 20:36:58	@frequent that's not entirely accurate. `data-enhanced="true"` tells jQM that all elements and classes necessary for the final markup of the widget have been added _a priori_, so all the widget does is grab the elements via selectors and attach event handlers. This means that jQM will not leave the element alone. It means that it will proceed with creation of the widget, but without injecting any…	gabrielschulhof	frequent
7550	2014-07-06 20:39:26	@gabrielschulhof: Ok. I was thinking markup enhancement.	frequent	gabrielschulhof
7550	2014-07-06 20:39:40	Thanks @frequent and @gabrielschulhof. I find it odd though that it attempts to enhance my selects when I specifically left out the selectmenu widget in the download builder. Perhaps I should change the title of this feature request to: #### Feature request: Do not enhance elements with non-existent widgets Are you sure such a feature would be added complexity rather than necessary complexity in …	frankie-loves-jesus	frequent
7550	2014-07-06 20:39:40	Thanks @frequent and @gabrielschulhof. I find it odd though that it attempts to enhance my selects when I specifically left out the selectmenu widget in the download builder. Perhaps I should change the title of this feature request to: #### Feature request: Do not enhance elements with non-existent widgets Are you sure such a feature would be added complexity rather than necessary complexity in …	frankie-loves-jesus	gabrielschulhof
7548	2014-08-25 08:59:19	@Daijobou You are talking about jQuery UI's new selectmenu widget, but this is the jQuery Mobile issue tracker. It's also more a support question than a bug report. You can use the [forum](https://forum.jquery.com/using-jquery-ui) for support. That being said, it's correct that you have to bind to the widget change event and not the native change event. Closing as not a jQuery Mobile bug report.	jaspermdegroot	Daijobou
7546	2014-07-10 18:55:47	@frankie-loves-jesus @gabrielschulhof Border width (1px) and style (solid) are set in the structure CSS. Only border color is set in the theme CSS. Not only for toolbars, but in general. The reason we do this is because many widgets require borders. For example listviews and controlgroups. If the border-width would be part of the theme and you don't use the theme CSS there won't be seperator betw…	jaspermdegroot	frankie-loves-jesus
7546	2014-07-10 18:55:47	@frankie-loves-jesus @gabrielschulhof Border width (1px) and style (solid) are set in the structure CSS. Only border color is set in the theme CSS. Not only for toolbars, but in general. The reason we do this is because many widgets require borders. For example listviews and controlgroups. If the border-width would be part of the theme and you don't use the theme CSS there won't be seperator betw…	jaspermdegroot	gabrielschulhof
7546	2014-07-11 09:04:33	@frankie-loves-jesus I see your point about border style belonging in theme CSS and not structure CSS, but I think it depends on the widget. For toolbars the borders are just style, but for widgets where borders are necessary (listviews, etc.) it is part of structure. As long as we use a theme with body, bar, and button styles instead of widget specific styles we can't really change this. So I th…	jaspermdegroot	frankie-loves-jesus
7546	2014-07-12 09:48:16	@frankie-loves-jesus Thanks! Now I see the issue because on this test page you didn't set `tapToggle` to `false` like in your previous test pages. The selectmenu is not relevant because you will see the issue even when you tap/click on an empty page: http://jsbin.com/sekujuqa/6. There is already a ticket for this problem so I leave this one closed. See last line of my comment here: https://github…	jaspermdegroot	frankie-loves-jesus
7542	2014-07-04 08:18:47	@sfornengo - This is a documented limitation. See https://github.com/jquery/jquery-mobile/issues/7523#issuecomment-47072760. Closing as not a bug.	jaspermdegroot	sfornengo
7539	2014-07-03 13:14:34	@usher99 what do you mean by "after click on button 'page-setting'"? There is no button named "page-setting", only a link named "bar".	gabrielschulhof	usher99
7539	2014-07-03 13:15:17	@usher99 oh, I see! You mean on page "bar".	gabrielschulhof	usher99
7539	2015-01-05 15:52:08	@usher99 I'm glad the workaround works for you. Nevertheless, it seems very specific to your case and so I don't think we can incorporate it into the library as a generic solution. Ideally, I think we'd need someone to identify the root cause of the problem. This would allow us to describe the prerequisites for creating any and all situations where this problem is visible, which, in turn, would a…	gabrielschulhof	usher99
7537	2014-07-02 12:09:26	@garygreen Before we can take a look at this PR, please sign our [Contributor License Agreement](http://contribute.jquery.org/CLA/), and please use your full name (FirstName LastName) both when signing the CLA and in your commit's Author field. Thanks for contributing!	gabrielschulhof	garygreen
7537	2014-07-02 12:12:45	@gabrielschulhof I've signed that agreement before, have done it again just in case.	garygreen	gabrielschulhof
7537	2014-07-02 12:33:10	@garygreen Do you think you could add an integration test under tests/integration/panel that makes sure the option setting works? If you don't have the time, that's fine too, since one of us can probably add the test when we merge your commit. Basically, it needs a test like 1. Option dismissible is on 2. Open panel 3. Dismiss panel via mouse click 4. Assert that the panel is gone 5. Turn off opt…	gabrielschulhof	garygreen
7537	2014-08-21 17:22:15	@garygreen do you still have interest in pursuing this and adding a test?	arschmitz	garygreen
7537	2014-11-06 14:58:16	@gabrielschulhof want to add a test to this since there is no response in over 2 months?	arschmitz	gabrielschulhof
7537	2014-12-21 23:44:11	@gabrielschulhof Bump!	arschmitz	gabrielschulhof
7536	2014-07-01 14:59:10	I cannot reproduce this using the latest via http://jsbin.com/IFolanOW/511 and Android 4.1. I performed the following steps: 1. Open http://jsbin.com/IFolanOW/511 2. Click on the button "bar" 3. When page "Bar" appears, click the link "Back to foo" At this point, the button "bar" on the page "Foo" continues to have theme "b". @usher99 jQuery Mobile 1.4.2 may have a bug that has since been fixed. …	gabrielschulhof	usher99
7535	2014-07-01 18:36:38	@frequent Thanks for sharing, I'll take a look and see if it helps me with a workaround. I'm loading in pages externally, so it's a bit more complicated than the code above, I think. It'd be great if this issue could be addressed directly in jQM.	dpolivy	frequent
7535	2014-07-01 18:58:12	@dpolivy: I'm also loading pages externally or generating dynamically so the above should help. Just replace `createNewGadget` with your method loading the new page and appending to the DOM. Afaik deeplinks will be supported in JQM 1.5	frequent	dpolivy
7533	2014-10-06 19:17:36	@ldeluca OK, excellent observation. If this is the case, then popups must indeed be opened via the pagecontainer "change" method, because that introduces sufficient "distance" (in terms of asynchronicity) between the click event and the opening of the popup. I implemented that for the custom selectmenu in https://github.com/jquery/jquery-mobile/commit/b0a802db5bd621b3e1c14a7d9816ae12dae21a93.	gabrielschulhof	ldeluca
7533	2014-10-06 19:51:18	@ldeluca if you wanna do a PR to fix this issue, you wanna look at the effect of removing https://github.com/jquery/jquery-mobile/blob/master/js/widgets/popup.js#L604 Try removing it or unwinding the stack before focusing. The reason for the .focus() call there is to put the focus on an element (the popup's container div) that will be a valid element in the focus-restricted environment that the p…	gabrielschulhof	ldeluca
7533	2014-10-06 21:43:01	@gabrielschulhof I tried removing the call to _desiredCoords and tested but am still seeing the blue flash. Removing the _desiredCoords call just put the popup near the button instead of at the bottom of the page. Seems like a different issue? It looks like the issue is more about the style that is being applied. The blue glow must be a :focus css style somewhere is my guess. You sure line https:…	ldeluca	gabrielschulhof
7533	2014-10-07 09:47:11	@ldeluca I'm sooo sorry! I mistyped! I meant this: https://github.com/jquery/jquery-mobile/blob/master/js/widgets/popup.js#L642 That is, the line that calls .focus() on the popup container element after the popup has finished opening. I'm thinking though that the line cannot be removed because whatever element is focused before the popup opens cannot remain focused, otherwise we cannot claim that…	gabrielschulhof	ldeluca
7533	2014-10-07 18:10:44	@gabrielschulhof when I add a timeout before the call to .focus then i don't see the blue flash anymore: setTimeout(function() { this._ui.container.attr( "tabindex", "0" ).focus(); }, 300); Is my solution and it appears to work but running grunt test shows some failures.	ldeluca	gabrielschulhof
7533	2014-10-08 17:32:27	I used an alternative solution per @gabrielschulhof suggestion to blur out the other elements that are not within the popup. I updated the test case to verify that an input field that has focus before the popup becomes blurred after the popup gains focus. The pull request can be found here: https://github.com/jquery/jquery-mobile/pull/7757	ldeluca	gabrielschulhof
7533	2014-10-08 18:33:31	Just a quick thanks to @ldeluca and @gabrielschulhof. I appreciate the time you guys are putting in!	SterlingAtXM	ldeluca
7533	2014-10-08 18:33:31	Just a quick thanks to @ldeluca and @gabrielschulhof. I appreciate the time you guys are putting in!	SterlingAtXM	gabrielschulhof
7532	2014-06-30 20:06:54	@khfayzullaev Thanks for reporting the issue. Can you please provide a full bug report including test page and information on what browser you noticed the issue. See our [contributing guidelines](https://github.com/jquery/jquery-mobile/blob/master/CONTRIBUTING.md#issues) for instructions. I am closing this ticket for now as incomplete.	jaspermdegroot	khfayzullaev
7531	2014-06-30 07:49:38	@kranthikumari Can you please provide a complete bug report. See our [contributing guidelines](https://github.com/jquery/jquery-mobile/blob/master/CONTRIBUTING.md#issues). Thanks! Closing as incomplete.	jaspermdegroot	kranthikumari
7530	2014-06-30 11:17:13	@KingMario thank you for submitting this feature request while maybe we could some day add this icon I don't think we will change our icons soon as 3rd party icons are readily available . I'm going to close this as a feature request.	arschmitz	KingMario
7527	2014-06-27 12:03:36	@ninio Thank you for submitting this issue. However this does not fix the problem it only masks it and causes other issues. We have already tried adjusting the thresholds to fix this issue. Please see my comment here https://github.com/jquery/jquery-mobile/issues/5534#issuecomment-41387998 for the actual issue and potential solutions.	arschmitz	ninio
7527	2014-06-27 12:07:23	@ninio thank you. Thankfully chrome 35 offers a relatively simple solution with touch-action while we wont make it add this by default as part of the event it will make it as simple as a css prop for you to fix it yourself.	arschmitz	ninio
7525	2014-06-30 08:14:22	@Shepard - Thanks for the PR! I noticed you've signed the CLA with a different email address than you use in your git config. Can you please sign again using your Git config email address? Thanks! @arschmitz - I reviewed and tested this and we should land this change. It's an addition to https://github.com/jquery/jquery-mobile/commit/7c4eb004c58df3df71a52f2eb93aacba5314b0ee where I added the widt…	jaspermdegroot	Shepard
7523	2014-06-25 08:16:19	@Viveksubramani This is a documented limitation of the popup widget. See "Chaining of popups is not allowed" on the [Popup widget API docs page](http://api.jquerymobile.com/popup/). Closing as not a bug. Ps. Please use latest code for test pages when submitting issues. See the [contributing guidelines](https://github.com/jquery/jquery-mobile/blob/master/CONTRIBUTING.md#issues). Thanks!	jaspermdegroot	Viveksubramani
7521	2014-06-20 10:45:18	@jdbarbier Thanks for reporting the issue, but your bug report doesn't follow our [contributing guidelines](https://github.com/jquery/jquery-mobile/blob/master/CONTRIBUTING.md#issues). I suggest you first look at your markup, because it's invalid (I noticed a `<div>` outside the `<html>` element). The code that is written to the document is jQuery core. If you use the unminified version it's easi…	jaspermdegroot	jdbarbier
7521	2014-07-22 13:46:08	@jaspermdegroot Here's the detail as asked in your contributing guidelines : The detail of a "news" is just supposed to be displayed, and it works correctly on almost every platform (Android for every version, Iphone 4 with IOS 6), except on the Safari browser by default on Iphone 5C with IOS 7 (7.0 & 7.1.) where I have the JQuery code output. As told before, the version of Jquery mobile that we …	jdbarbier	jaspermdegroot
7521	2014-07-23 06:48:41	@jdbarbier Thanks, but this is still not a simple test page. You just copied one page from your site in a JS Bin. You really need to strip everything that is not relevant; images, long content, custom styles (it doesn't need to look good), scripts that have not to do with jQuery Mobile, etc., etc.. Just reduce it to the minimum that is required to reproduce the issue. JavaScript that is needed to…	jaspermdegroot	jdbarbier
7505	2014-06-28 18:30:23	@cunneen thanks for posting this issue, however issues with the download builder should be posted to the [jquerymobile.com repo](https://github.com/jquery/jquerymobile.com). that said, it appears that this was a transient issue as the downloader is available recommending to close	JoeBot0101	cunneen
7504	2014-06-16 08:19:46	@davidagreen1 I think it's better to concentrate all info about problems with swipe on Chrome in one ticket, so I am going to close this one as duplicate of https://github.com/jquery/jquery-mobile/issues/5534. Can you please report it in a comment at that ticket and include information about the device, Android version, and Chrome version you tested on. Thanks!	jaspermdegroot	davidagreen1
7496	2014-06-13 17:08:58	@gabrielschulhof can you please double check if the report from coveralls is accurate?	gseguin	gabrielschulhof
7496	2014-06-13 17:25:50	@gseguin i just looked and it does not look legit to me	arschmitz	gseguin
7490	2014-06-11 12:30:01	@fdummert Thanks for reporting the issue. Please, always include a test page when reporting bugs. See our [contributing guidelines](https://github.com/jquery/jquery-mobile/blob/master/CONTRIBUTING.md#issues). I created one for this issue: http://jsbin.com/sekujuqa/2/edit @arschmitz - Should button be replaced by wrapper?	jaspermdegroot	fdummert
7489	2014-06-11 14:23:10	@gabrielschulhof Is this related? https://github.com/jquery/jquery-mobile/issues/7331	frequent	gabrielschulhof
7481	2014-06-11 08:00:18	@JcDenton86 Is this only a problem when jQuery Mobile is used with Cordova/PhoneGap or also when running a jQuery Mobile site in the browser? We won't make any changes to fix problems with betas, but we will keep an eye on it. If it is indeed the bug that Apple listed as know issue it will most likely be fixed before iOS 8 stable.	jaspermdegroot	JcDenton86
7481	2014-06-12 11:45:08	@JcDenton86 - Thanks. Since we won't be able do anything about this (it will be fixed by Apple and/or Cordova) I am going to close this ticket. Thanks for making us aware of it though.	jaspermdegroot	JcDenton86
7478	2014-06-06 10:39:10	@pau1phi11ips We opt Chrome on iOS out of pushState because of problems with Chrome's popstate on iOS. See this ticket https://github.com/jquery/jquery-mobile/issues/5426. I cannot reproduce it on Safari on iPad Retina / iOS 7. @arschmitz I tested Chrome 35 on iOS 7.1.1 without the opt-out in support.js and I was not able to reproduce the issue as described in https://github.com/jquery/jquery-mob…	jaspermdegroot	pau1phi11ips
7478	2014-08-13 13:47:39	@SebastianKleine i think you are confusing 2 things here the other ticket was fixing an issue where there was no popstate in ios chrome to fix this the only option is to use hash based navigation. So seeing hashes is not a bug. It sounds like this was fixed at some point in chrome though so we may be able to switch to normal push state navigation.	arschmitz	SebastianKleine
7478	2015-01-02 20:11:20	@sp1985 do you have a test page demonstrating the issue?	Ruffio	sp1985
7478	2015-01-02 21:26:15	@Ruffio I updated the description above to be more precise, including a test page.	sp1985	Ruffio
7478	2015-01-02 22:26:45	@sp1985 testing on iPad 3 running iOS 8.1.2, Nexus 7 Android 5.0.1 Chrome 39 and LG G3 Android 4.4.2 Chrome 39 it seems to be working fine at first look. However I can see that the following URL has been in play ( http://www.noscience.dk/git/#/git/) which matches your description. This reminds me of another related issue, but can't find it. Anyone?	Ruffio	sp1985
7478	2015-01-03 09:29:26	@Ruffio I have done a bit more testing now. Simplest way to reproduce the problem: 1) Navigate to http://www.noscience.dk/gitindex.php#page2 2) Click the back button. The result page has url http://www.noscience.dk/gitindex.php#/gitindex.php Thus, the issue is not related to my original page being in a subdirectory, and the issue is not due to a sequence of events. I also tried to load JQM from a…	sp1985	Ruffio
7478	2015-01-09 18:27:12	@Ruffio so the bug here I think is what your describing with hash nav when we go back to the initial page we should be removing the hash completely yet it remains matching any subdirectory present ( or file name ). So a few things here. First there is a warning in the docs i need to double check has not got lost in the move last year that you must always have a trailing `/` on links or else we wi…	arschmitz	Ruffio
7478	2015-01-10 19:51:52	@arschmitz I am sorry that I do not fully understand this. Could you perhaps modify the example to work properly:	sp1985	arschmitz
7478	2015-01-10 19:55:38	@sp1985 Im going to close this for now because no one has yet provided a simple jsbin or similar test page showing and issue ( and based on the descriptions so far i do not believe this is a bug ). Im going to close this for now but if someone posts a jsbin test page using our template http://jsbin.com/ofuhaw/1/edit showing the issue ill re open it.	arschmitz	sp1985
7478	2015-01-10 20:20:28	@arschmitz Is it possible to make a jsbin that will show the browsers url. In my opinion it is a major issue that different browser handle this case differently. If I just knew how to make a jsbin that also show the browsers url then I would have done so. I made a static test page instead. How can we get this solved?	sp1985	arschmitz
7478	2015-01-11 15:10:08	@sp1985 yes it is just remove edit from the url and it will remove the iframes or click the little arrow above the output	arschmitz	sp1985
7474	2014-06-10 18:48:28	@dpolivy Excellent!	gabrielschulhof	dpolivy
7474	2014-08-22 02:06:05	@dpolivy thanks ill take a look at your comment	arschmitz	dpolivy
7474	2014-08-26 06:35:19	I believe I've addressed @dpolivy's comment.	gabrielschulhof	dpolivy
7472	2014-06-05 10:27:28	@Manjunathaj Thanks for reporting the issue. Can you please provide a test page and information about the device, OS, and browser you noticed the issue on? See the [contributing guidelines](https://github.com/jquery/jquery-mobile/blob/master/CONTRIBUTING.md#issues) for our JS Bin template and instructions.	jaspermdegroot	Manjunathaj
7472	2014-06-05 15:33:10	@Manjunathaj - Closing as incomplete for now. We re-open when the test page has been provided.	jaspermdegroot	Manjunathaj
7468	2014-06-05 07:19:21	@raidnet Please use our JS Bin for your test page and include information about the platform/browser you tested on. See our [contributing guides](https://github.com/jquery/jquery-mobile/blob/master/CONTRIBUTING.md#issues) for a link to our JS Bin and instructions. Thanks!	jaspermdegroot	raidnet
7468	2014-06-05 15:36:18	@gabrielschulhof - Can you add the steps to reproduce because it's not really clear to me what I have to do to get the 403.	jaspermdegroot	gabrielschulhof
7468	2014-06-09 10:41:26	@raidnet can you give an example of a URL that causes problems?	gabrielschulhof	raidnet
7467	2014-06-05 11:03:14	@mrextreme You can use the `refresh()` method for that. This method is documented. The only problem I see is that the documentation says "update a custom menu" while you can use it for both native and custom: http://jsbin.com/AKOmUxa/171/edit. I will open a ticket for that at the API docs repo. Please always include a simple test page when opening tickets. That would have made clear if you were t…	jaspermdegroot	mrextreme
7464	2014-06-03 10:31:07	@allsteady please run from the repository root, and update all demos that have buttons. For example, there are demos in which contain buttons. Could you please make sure they all use classes instead of options?	gabrielschulhof	allsteady
7453	2014-06-01 08:02:22	@frequent Thanks. I agree it would be useful if you can apply the same style to a `legend`. I will look into it for 1.5.	jaspermdegroot	frequent
7453	2014-10-23 21:23:46	@jaspermdegroot @frequent checkboxradio is deprecated but I see that it's marked as a 1.5 milestone and has the component:fieldcontain assigned to it. I'm kinda confused by the title. Can you guys confirm that this is NOT related to checkboxradio? ...we're doing some issue cleanup today so apologizes if this is legit.	ldeluca	jaspermdegroot
7453	2014-10-23 21:23:46	@jaspermdegroot @frequent checkboxradio is deprecated but I see that it's marked as a 1.5 milestone and has the component:fieldcontain assigned to it. I'm kinda confused by the title. Can you guys confirm that this is NOT related to checkboxradio? ...we're doing some issue cleanup today so apologizes if this is legit.	ldeluca	frequent
7453	2014-10-23 21:31:46	@ldeluca - pre 1.5 you'd have `<label>` + `<input>` to make nice looking 2-column forms. For checkbox and radio however, the `<label>` element was used to create the actual checkbox. This is why I proposed to use the `<fieldset>` as "replacement" for the label element not being available for "labeling". If the new checkbox allows the label element to be used as actual label, then you could close.…	frequent	ldeluca
7453	2014-10-23 22:27:05	@ldeluca @frequent no the label is still used for the checkbox button. There is one major accessibility issue with using legends the way you suggest though. Which is that labels are expected to toggle the input when clicked so styling the legend as a label will lead people to believe it should be clickable. The reason we use the label for the button is accessibility related as well. I'd want to c…	arschmitz	frequent
7453	2014-10-23 22:27:05	@ldeluca @frequent no the label is still used for the checkbox button. There is one major accessibility issue with using legends the way you suggest though. Which is that labels are expected to toggle the input when clicked so styling the legend as a label will lead people to believe it should be clickable. The reason we use the label for the button is accessibility related as well. I'd want to c…	arschmitz	ldeluca
7453	2015-07-02 06:02:40	@frequent I did a PR for it already so this will be in 1.5 Sorry it took so long we went through several rounds of consultation trying to get a real answer on this. No worries help is always welcome when you have time :-)	arschmitz	frequent
7450	2014-06-11 13:56:27	@arschmitz I committed a JS solution instead of a PHP include. We started to use PHP because we didn't have another solution to include the global navmenu, but ideally the demos wouldn't use any PHP. So I thought it was better to not add more includes.	jaspermdegroot	arschmitz
7449	2014-05-30 06:45:09	@mpsaravanan This is the issue tracker of jQuery Mobile. You are using jQuery UI. You can report issues with jQuery UI here: http://bugs.jqueryui.com/ When you report it there, please include a simple test page. You can use a [JS Bin](http://jsbin.com/) for that. Also include information about which iPad and iOS version you noticed the issue on. Thanks. Closing as not a jQuery Mobile issue.	jaspermdegroot	mpsaravanan
7442	2014-06-05 13:07:24	@saramgsilva This issue is caused by your custom CSS. If you remove this, the problem will be gone: There are some weird bugs in WP8 with 3D transforms. That's also why we disabled transitions for panels on WP8 in case the page contains a fixed header (https://github.com/jquery/jquery-mobile/issues/6349). The header doesn't completely dissapear by the way. When you rotate the device to landscape …	jaspermdegroot	saramgsilva
7440	2014-05-29 19:39:03	@jodator Thanks for the feature request. We discussed it during our weekly meeting. To implement something like this in navigation (managing multiple history stacks) is very complicated. There is still a lot of work to be done on navigation before we can even think of implementing this and there is a big chance we decide not to do it because it is too complex. I am closing this ticket as feature …	jaspermdegroot	jodator
7434	2014-06-05 08:08:50	@pietvis When you use jQuery Mobile's `taphold` event you can configure if you want the `tap` event being emitted as well or not. See the API docs: http://api.jquerymobile.com/taphold/ New version of your test page: http://jsbin.com/AKOmUxa/168/edit I tested on Android 4.1 and 4.4 and it works as expected. Closing this ticket as not a bug.	jaspermdegroot	pietvis
7434	2014-06-05 09:09:32	@pietvis - You're welcome. Please note that with your original code I wasn't able at all to check the checkbox on my Android 4.4 device (the popup did open on taphold though).	jaspermdegroot	pietvis
7434	2014-06-05 13:24:54	@pietvis a workaround http://jsbin.com/ofuhaw/1430/edit	arschmitz	pietvis
7433	2014-06-01 12:43:51	@frankie-loves-jesus : Tried it with JQM. Looks nice, but it's quite trivial to setup - so not sure if this should be served from inside JQM or just tucket on the header as I'm doing it now.	frequent	frankie-loves-jesus
7433	2014-06-01 19:51:52	@frankie-loves-jesus @frequent personally I hate tap toggle and the first thing i do when using fixed toolbars myself is turn it off. So I'm open to alternative implementations.	arschmitz	frequent
7433	2014-06-01 19:51:52	@frankie-loves-jesus @frequent personally I hate tap toggle and the first thing i do when using fixed toolbars myself is turn it off. So I'm open to alternative implementations.	arschmitz	frankie-loves-jesus
7431	2014-05-27 13:20:10	@TNT-RoX Thanks for the PR. Can you please sign the [CLA](http://contribute.jquery.org/CLA/). After that we can look into it.	jaspermdegroot	TNT-RoX
7431	2014-05-27 13:22:26	Done On 2014/05/27 3:20 PM, "Jasper de Groot" notifications@github.com wrote: > @TNT-RoX https://github.com/TNT-RoX > > Thanks for the PR. Can you please sign the CLA > http://contribute.jquery.org/CLA/ . After that we can look into it. > > ‹ > Reply to this email directly or view it on GitHub > https://github.com/jquery/jquery-mobile/pull/7431#issuecomment-44274714 .	TNT-RoX	TNT-RoX
7431	2014-12-23 16:17:46	@TNT-RoX Sorry this is so old but the name and email on the cla need to match whats in your git config and must be your real name not a screen name.	arschmitz	TNT-RoX
7431	2015-01-05 05:42:59	@arschmitz done!	TNT-RoX	arschmitz
7431	2015-01-23 22:19:46	@TNT-RoX looking at the second line of the [patch](https://github.com/jquery/jquery-mobile/pull/7431.patch), it looks like it still bears your nickname, rather than your real name. Please change your git configuration and then re-commit. In bash, you can do something like this:	gabrielschulhof	TNT-RoX
7428	2014-05-26 17:19:34	@scottgonzalez Agree on the `instance` check. Nice to know. Feel free to close. I'm back to reviewing system architecture .... ;-)	frequent	scottgonzalez
7422	2014-05-24 16:44:51	@frankie-loves-jesus This is not a bug this is a question please try #jquery on freenode, the forums or stack overflow closing as not a bug.	arschmitz	frankie-loves-jesus
7415	2014-05-22 12:10:34	@mattscotty thanks for reporting this. This however seems like an odd change to me. This does not seem like it would make sense in a reflow table the buttons will be hidden when the table switches to reflow mode. @uGoMobi @gabrielschulhof thoughts on this?	arschmitz	mattscotty
7415	2014-05-22 13:07:35	I think a table should only contain data, no controls. So I don't think we should make changes that encourage people to use interactive elements (other than links) inside a table. And I agree with @arschmitz that it's not a good idea to have a button in the table head, because it won't be visible on small screens. Closing this issue because this is not something we want to change.	jaspermdegroot	arschmitz
7415	2014-05-27 15:56:10	@uGoMobi @mattscotty im going to reopen this because it is valid to have other elements in a table and we should not limit to just text. What we should be doing here is using `.html()` rather then just `.text()` and copying everything in the cell. @mattscotty this would also solve your use case as you could conditionally hide the button with css	arschmitz	mattscotty
7410	2014-06-05 13:39:49	@evamichalcak Thanks for the suggestion. We are working on a new CSS framework and a new ThemeRoller for jQuery UI and Mobile 2.0 and this will be considered. Closing as a feature request for now.	jaspermdegroot	evamichalcak
7408	2014-05-16 14:21:31	@Gajotres thank you for reporting this. However I cannot reproduce this in either of the browsers you mention it would be surprising for this to be fixed between chrome 34.0.1847.131 and 34.0.1847.137 and if it was it means this is a bug with the browser rendering and its unlikely we could fix it. Im going to close this if someone else can reproduce we will reopen.	arschmitz	Gajotres
7408	2014-05-16 14:51:01	@arschmitz I confirm there's an issue. Here is a [video](http://screencast-o-matic.com/watch/c2hD2pnaDq). `.ui-panel-wrapper` isn't taking active page's height, it is more obvious with _dark theme_. Setting `.ui-panel-wrapper`'s height once before panel is open fixes the problem. > Chrome 34.0.1847.137 m (Windows 7) > jQuery 1.9 / jQM 1.4.2	Palestinian	arschmitz
7408	2014-05-16 15:18:59	@Gajotres Oh, now it is a totally different issue. The links in panel move to different pages with _transition_, removing `data-transition` solves it.	Palestinian	Gajotres
7408	2014-05-16 15:20:06	@Palestinian thanks for looking at this an i can see that issue however unless i'm misunderstanding that does not sound like what @Gajotres is describing but a separate issue with page height. @Gajotres i see your issue now reopening and still an issue in chrome 34.0.1847.137	arschmitz	Gajotres
7408	2014-05-16 15:20:06	@Palestinian thanks for looking at this an i can see that issue however unless i'm misunderstanding that does not sound like what @Gajotres is describing but a separate issue with page height. @Gajotres i see your issue now reopening and still an issue in chrome 34.0.1847.137	arschmitz	Palestinian
7408	2014-05-16 15:33:13	@arschmitz it is a pleasure. Actually, it is two issues in one: 1. `.ui-panel-wrapper` height (only _external_ panel) 2. Navigating to a different page from an active panel **with** transition. I guess - not sure though - this issue was reported before in jQM 1.4.1 (this applies to both _internal_ and _external_ panels)	Palestinian	arschmitz
7407	2014-12-21 07:15:03	Very nice workaround @thenewguy! A nice, simple fix to yet another odd issue in jqueryui mobile. Thank you, much appreciated!	psyclone241	thenewguy
7406	2014-11-04 19:40:34	I created a jsbin page: http://jsbin.com/yidudu/1/ per the contribution guidelines https://github.com/jquery/jquery-mobile/blob/master/CONTRIBUTING.md And wasn't able to reproduce. Maybe this was fixed with the latest version of jQM. @krosoftware @vbguyny @Gajotres mind testing with the latest?	ldeluca	krosoftware
7406	2014-11-04 19:40:34	I created a jsbin page: http://jsbin.com/yidudu/1/ per the contribution guidelines https://github.com/jquery/jquery-mobile/blob/master/CONTRIBUTING.md And wasn't able to reproduce. Maybe this was fixed with the latest version of jQM. @krosoftware @vbguyny @Gajotres mind testing with the latest?	ldeluca	vbguyny
7406	2014-11-04 19:40:34	I created a jsbin page: http://jsbin.com/yidudu/1/ per the contribution guidelines https://github.com/jquery/jquery-mobile/blob/master/CONTRIBUTING.md And wasn't able to reproduce. Maybe this was fixed with the latest version of jQM. @krosoftware @vbguyny @Gajotres mind testing with the latest?	ldeluca	Gajotres
7406	2014-11-30 08:15:26	@arschmitz It still does not work for me. If I use @Gajotres example, I expect that I see page with "MEH" title, but it goes back to "First page" ... @ldeluca I can not try your example because it says "Error loading page" after I press on button... @mpescador your exampekl does not work, too.	krosoftware	ldeluca
7406	2014-11-30 08:15:26	@arschmitz It still does not work for me. If I use @Gajotres example, I expect that I see page with "MEH" title, but it goes back to "First page" ... @ldeluca I can not try your example because it says "Error loading page" after I press on button... @mpescador your exampekl does not work, too.	krosoftware	mpescador
7406	2014-11-30 08:15:26	@arschmitz It still does not work for me. If I use @Gajotres example, I expect that I see page with "MEH" title, but it goes back to "First page" ... @ldeluca I can not try your example because it says "Error loading page" after I press on button... @mpescador your exampekl does not work, too.	krosoftware	arschmitz
7406	2014-11-30 08:15:26	@arschmitz It still does not work for me. If I use @Gajotres example, I expect that I see page with "MEH" title, but it goes back to "First page" ... @ldeluca I can not try your example because it says "Error loading page" after I press on button... @mpescador your exampekl does not work, too.	krosoftware	Gajotres
7405	2014-05-20 09:33:34	@slavap thanks for the heads-up. The submit issue is already fixed in the [latest version](http://view.jquerymobile.com/master/demos/selectmenu-custom-filter/).	gabrielschulhof	slavap
7403	2014-10-29 21:36:43	@eborden Please see our contributing guidelines at https://github.com/jquery/jquery-mobile/blob/master/CONTRIBUTING.md and create a jsbin test page using the template there if you can still reproduce this. Then we'll be able to help debug the issue and get it fixed.	ldeluca	eborden
7402	2014-06-05 14:07:35	@TheGrintch When the list is longer than the viewport the panel won't get position fixed. See "Panel positioning" in the [API documentation](http://api.jquerymobile.com/panel/). So this is expected behaviour unless it happens with a short list, not longer than the viewport. Please include a test page when reporting bugs and include information about the device and browser you tested on. See our […	jaspermdegroot	TheGrintch
7400	2014-05-14 09:42:01	@frequent you can use `.button( "refresh" );`: http://jsbin.com/IFolanOW/426/edit	gabrielschulhof	frequent
7400	2014-05-14 09:45:21	@frequent if you can only set the value of an input, how does it help if the text is inside a span? Can you set the text on on non-input nodes?	gabrielschulhof	frequent
7400	2014-05-14 10:06:05	@gabrielschulhof: mh. Yes I would like to not have to refresh, because the translation plugin will run over the DOM anyway and then I need to re-query the DOM for all inputs and do a manual refresh. Also I'm wondering if I `refresh` is the only method I need on the widget, I could live without creating the widget. If it was a `<span>` I would do pre-enhancing: and set the same `data-i18n="[value]…	frequent	gabrielschulhof
7400	2014-06-10 08:39:47	@frequent - You could use a `button` element with a pseudo element: http://jsbin.com/AKOmUxa/178/edit Making the widget wrap the text in a `span` doesn't really match with reducing of DOM manipulation that we have been working on for all widgets. However, it would be nice if the refresh method wouldn't remove the `span` in a pre-enhanced widget. @arschmitz - Is this something you want to look int…	jaspermdegroot	frequent
7400	2014-10-23 21:34:10	@arschmitz: ok thanks for noting	frequent	arschmitz
7396	2014-05-15 06:58:11	@slavap I totally agree. In my mobile project I use it 4 times! It annoys much to write that bunch of code everytime I need it :( jQuery Mobile could use some kind of modifier like that:	0xMarK	slavap
7396	2014-05-20 09:52:59	@slavap and @0xMarK this is already on our [radar](https://github.com/jquery/jquery-mobile/wiki/Feature-Requests#select).	gabrielschulhof	slavap
7395	2014-05-13 14:22:46	@gabrielschulhof - It's a bit different. The problem here is that we never supported buttons with different icon position in the same navbar and that includes "no icon" (although I don't think that is documented). A combination of icon and no icon works fine with left/right icon position, but @frequent his example clearly shows that top/bottom does not work. There is no CSS fix for this (the butt…	jaspermdegroot	frequent
7395	2014-05-13 14:22:46	@gabrielschulhof - It's a bit different. The problem here is that we never supported buttons with different icon position in the same navbar and that includes "no icon" (although I don't think that is documented). A combination of icon and no icon works fine with left/right icon position, but @frequent his example clearly shows that top/bottom does not work. There is no CSS fix for this (the butt…	jaspermdegroot	gabrielschulhof
7393	2014-05-12 20:28:53	@ranakhalil `pagebeforechange` is not currently deprecated and there is not currently an alternative for it also there is no code in the demo that you point to other then the actual inclusion of the library. however that said I am currently working on better demos for and an update to the the pagecontainer events.	arschmitz	ranakhalil
7393	2014-05-13 00:08:05	@arschmitz Thank you for clarifying, I implicitly thought that all page events are changed to pagecontainer< pageeventaction > . If you could please provide demos for pagecontainershow or pagecontainerbeforeshow that would be most helpful. Thank you	ranakhalil	arschmitz
7393	2014-05-13 14:47:41	Closing on behave of @arschmitz :)	jaspermdegroot	arschmitz
7392	2014-06-05 14:09:17	@Drewster727 Please provide a simple test page. See our [contributing guidelines](https://github.com/jquery/jquery-mobile/blob/master/CONTRIBUTING.md#issues). Thanks.	jaspermdegroot	Drewster727
7392	2014-06-10 07:32:33	@Drewster727 Closing this issue for now because we can't look into it without a test page. We will reopen as soon as this has been provided.	jaspermdegroot	Drewster727
7391	2014-05-13 14:52:36	@jonas-db This is by design, to make sure the popup is always in view after an orientation change. See the section "Positioning options" in the [API documentation](http://api.jquerymobile.com/popup/): "Also note that a popup is currently always placed at the center of the window after an orientation change or window resize event." Closing as not a bug.	jaspermdegroot	jonas-db
7386	2014-05-13 09:36:30	@gabrielschulhof What do you think also about introducing new event: `pageresize` and trigger it from `resetActivePageHeight` after setting `min-height`? This even may be used to expand a widget height (for example textarea,ui-textinput) to fill all not used space in `.ui-content`... This idea even better then `autogrow` option and universal (independent from widget type - may be applied to any t…	DzenisevichK	gabrielschulhof
7386	2014-05-20 09:25:59	@DzenisevichK this is not a bad idea. However, this involves a bit of re-thinking, so I have framed this as a [feature request](https://github.com/jquery/jquery-mobile/wiki/Feature-Requests#page).	gabrielschulhof	DzenisevichK
7384	2014-06-02 10:26:18	@gabrielschulhof - I suppose we can delete the branch since we are not going to land this?	jaspermdegroot	gabrielschulhof
7383	2014-05-08 11:19:59	@SamHasler if, however, you wish to start out with a range input, then you must also add degradeInputs to the build and call $.mobile.degradeInputsWithin( rangeContainer ) on the container containing the range input. Be aware, however, that degrading an input like that involves removing the original input from the DOM, and inserting in its place an input of type number with all the same propertie…	gabrielschulhof	SamHasler
7383	2014-05-08 13:29:46	@gabrielschulhof Thanks for the detailed explanation. I think it would be worth adding a page to the documentation with that in it and linking to it from the download-builder.	SamHasler	gabrielschulhof
7382	2014-05-08 12:06:37	@DickvdBrink Yes, please, thanks!	gabrielschulhof	DickvdBrink
7379	2014-05-22 18:04:42	@gabrielschulhof did you intend to include the table commits here they seem unrelated?	arschmitz	gabrielschulhof
7379	2014-05-23 21:33:20	@arschmitz Yes, because this PR fixes two issues. One of them is a table issue, and one of them is a checkboxradio issue. They are related, because the checkboxradio issue revealed the table issue.	gabrielschulhof	arschmitz
7372	2014-12-23 16:28:10	@gabrielschulhof Lets get this rebased on the classes pr once thats updated to new api	arschmitz	gabrielschulhof
7371	2014-10-28 14:55:59	@mvinni yes that is correct this needs to be updated.	arschmitz	mvinni
7370	2014-05-16 08:13:31	@gabrielschulhof This looks good to me. I would only move the menu button to the left and use a text button with "navigate" in it. @arschmitz can you give the demo a look as well?	jaspermdegroot	gabrielschulhof
7370	2014-05-22 18:09:16	@gabrielschulhof you should look at the the optimized toolbar demos and these should be combined or at least reference each other in some way http://demos.jquerymobile.com/1.4.2/toolbar-fixed-persistent-optimized/	arschmitz	gabrielschulhof
7370	2014-07-31 13:31:55	@gabrielschulhof is this ready to review again?	arschmitz	gabrielschulhof
7370	2014-08-01 07:03:48	@arschmitz no, not yet.	gabrielschulhof	arschmitz
7370	2014-09-09 09:12:29	@arschmitz Could you please go over the PR and convey to me your vision regarding demoing external widgets and the shared `<head>` section and what still needs to be done for the PR to conform to that vision?	gabrielschulhof	arschmitz
7370	2014-09-09 17:07:23	@arschmitz I've now pointed toolbar, popup, and panel external widget demos to the new demo under demos/external-widgets/.	gabrielschulhof	arschmitz
7370	2014-12-21 23:42:58	@gabrielschulhof Bump!	arschmitz	gabrielschulhof
7370	2015-01-08 15:58:26	@gabrielschulhof Is this PR ready to review again?	arschmitz	gabrielschulhof
7370	2015-01-09 05:45:33	@arschmitz Yes it is, absolutely.	gabrielschulhof	arschmitz
7365	2014-05-06 07:55:42	@frankie-loves-jesus This is more a support question than an bug report so I am going to close this ticket. See also our [contributing guidelines](https://github.com/jquery/jquery-mobile/blob/master/CONTRIBUTING.md#issues) about how to file issues. I took a quick look at your fiddle and noticed a lot of 404's and I saw a jQuery UI core JS file, but not the Mobile core JS file. Thanks for contribu…	jaspermdegroot	frankie-loves-jesus
7365	2014-07-10 15:23:18	@jaspermdegroot I later fixed all those, but never could get it to work. Even if I did, it would still be an ugly approach that only experts could pull off. Please see https://github.com/jquery/jquerymobile.com/issues/66 for a proposed solution.	frankie-loves-jesus	jaspermdegroot
7363	2014-10-02 18:28:49	@ottoville maybe I misunderstand the issue. This is not a bug in jQuery mobile and not just about select elements. see @gabrielschulhof jsbin above. This is how jQuery events work. If you think this is a bug please feel free to file it as an issue on the jQuery repo. If i have misunderstood this issue please let me know.	arschmitz	gabrielschulhof
7363	2014-10-02 18:28:49	@ottoville maybe I misunderstand the issue. This is not a bug in jQuery mobile and not just about select elements. see @gabrielschulhof jsbin above. This is how jQuery events work. If you think this is a bug please feel free to file it as an issue on the jQuery repo. If i have misunderstood this issue please let me know.	arschmitz	ottoville
7362	2014-05-06 10:54:25	@jguyon after some discussion we've actually decided to write the demo as part of our demo suite rather than our API docs, so http://view.jquerymobile.com/7362-ajax-with-external-widgets-demo/demos/navigation-ajax-external-widgets/ should show you what you need to do even before we land https://github.com/jquery/jquery-mobile/pull/7370.	gabrielschulhof	jguyon
7360	2014-05-02 05:52:04	@gabrielschulhof : have you ever considered building the whole widget in memory/detached?	frequent	gabrielschulhof
7360	2014-05-26 03:09:59	@gabrielschulhof I know you have not changed this from the current implementation but the classes option is not being used correctly here this should be a mapping of structural classes to theme classes where the theme classes can be overridden but structural classes are non optional as they are often required by the widget for normal operation. see https://github.com/jquery/jquery-ui/pull/790/fil…	arschmitz	gabrielschulhof
7360	2014-05-26 03:10:26	@gabrielschulhof also can you please update this ticket based on discussions about column toggle popup	arschmitz	gabrielschulhof
7359	2014-05-15 18:08:54	@gabrielschulhof - Ah, good point! I missed that when I copied this over from the old ticket.	jaspermdegroot	gabrielschulhof
7359	2014-05-21 17:52:59	since we talked about removing the idea of "persists" altogether I assume functionality like this: "Navbars will have the ability to be persistent like a tab bar." - will be deprecated with this rewrite? @arschmitz where you thinking an explicit `morebuttonenabled: false/true` option or something more like `morebutton: null` is the default and when it is not null then the morebutton extension bec…	cgack	arschmitz
7359	2014-06-11 21:51:18	I realized I have created a dependency on `listview` by the way I'm generating the items in the popup when we have the `morebutton`. @arschmitz I assume we want to limit the amount of dependencies and I should refactor and use some CSS to make it pretty, eh?	cgack	arschmitz
7359	2015-07-30 15:13:19	@caoliuxue the nav bar widget does not have a refresh method please see http://api.jquerymobile.com/navbar/ this issue is an in-progress re-write for 1.5.0	arschmitz	caoliuxue
7356	2014-05-13 15:07:56	@PangbornIdentity We are going to rewrite the panel widget (not sure yet in which version this will land) and will consider making this behaviour optional. However, depending on browser support for overflow scrolling (and how it is implemented), we might work on making the panel scroll independent from the page. In that case we will drop the scroll-to-top behaviour. Closing this ticket as feature…	jaspermdegroot	PangbornIdentity
7352	2014-04-28 17:53:45	@alejandroMunozMulet thank you for reporting this. However I cannot reproduce this on ipad mini ios 7.1.1 or full size ipad2 with ios 7.1.1 dont have 4th gen ipad available but its unlikely this would be device specific. @uGoMobi can you test on your ipad incase its a retina thing i dont have a full size ipad with retina.	arschmitz	alejandroMunozMulet
7352	2014-04-28 18:42:09	@alejandroMunozMulet @arschmitz I just tried it same ipad model and 7.1.1 and i don't see this bug at http://demos.jquerymobile.com/1.4.2/toolbar-fixed/	jonas-db	alejandroMunozMulet
7352	2014-04-28 18:42:09	@alejandroMunozMulet @arschmitz I just tried it same ipad model and 7.1.1 and i don't see this bug at http://demos.jquerymobile.com/1.4.2/toolbar-fixed/	jonas-db	arschmitz
7352	2014-04-28 18:47:27	@jonas-db thanks for checking this @alejandroMunozMulet thanks for the full screen shoot i even tried setting up my safari exactly the same in private mode with favorites bar showing and 2 tabs and i still cannot reproduce this	arschmitz	alejandroMunozMulet
7352	2014-04-28 18:47:27	@jonas-db thanks for checking this @alejandroMunozMulet thanks for the full screen shoot i even tried setting up my safari exactly the same in private mode with favorites bar showing and 2 tabs and i still cannot reproduce this	arschmitz	jonas-db
7352	2014-04-28 18:54:46	@alejandroMunozMulet I actually just noticed something very funny about your screen shot if you look at the top of your screen shot the battery word ipad clock wifi signal etc are all overlapping with safari by roughly the same amount that your have off on the bottom this looks like some thing crazy with ios on that ipad effecting the viewport not the actual page being displayed. VERY VERY weird …	arschmitz	alejandroMunozMulet
7348	2014-05-12 11:02:47	@allsteady That's really good so far. Please also modify the elements which use `data-corners="false"` to use `class=... ui-corner-none ...` or `data-wrapper-class=... ui-corner-none ...`. For example, on https://github.com/jquery/jquery-mobile/blob/39fe09ebf3d40321b7d7c389c1b5676b01093971/demos/button/index.php#L57 please replace `data-corners="none"` with `data-wrapper-class="ui-corner-none"`.	gabrielschulhof	allsteady
7348	2014-05-12 11:32:30	@allsteady please do the same for `data-shadow="false"`.	gabrielschulhof	allsteady
7348	2014-05-20 21:17:16	@allsteady Please note that there should not be a period (.) at the end of the first line of the commit message (see http://contribute.jquery.org/commits-and-pull-requests/#commit-guidelines). For commits that add/change a demo for a specific widget we use the name of the widget as component in the commit message instead of "Demos:". For example: "Button: Added negate style options demo" We will …	jaspermdegroot	allsteady
7348	2014-05-21 12:13:50	@allsteady Could you please also use your full name as the commit author?	gabrielschulhof	allsteady
7348	2014-05-27 15:19:53	@allsteady do you think you could add a comment inthe button widget above the options that are deprecated saying that they are deprecated in 1.5 and will be removed in 1.6	arschmitz	allsteady
7348	2014-05-27 20:36:24	@arschmitz @allsteady I would hold off on saying they will be removed in 1.6, because we may not finish all style option removal, and IINM we've agreed that, if it takes longer, we keep those for which we've created CSS-based replacements deprecated until we remove them all at the same time in a future version (1.7.0 if we don't finish creating replacements in time for 1.5.0).	gabrielschulhof	arschmitz
7348	2014-05-27 20:36:24	@arschmitz @allsteady I would hold off on saying they will be removed in 1.6, because we may not finish all style option removal, and IINM we've agreed that, if it takes longer, we keep those for which we've created CSS-based replacements deprecated until we remove them all at the same time in a future version (1.7.0 if we don't finish creating replacements in time for 1.5.0).	gabrielschulhof	allsteady
7348	2014-05-27 20:36:50	@allsteady you should nevertheless add a comment saying that they are deprecated in 1.5.0. That part is for sure.	gabrielschulhof	allsteady
7348	2014-06-03 08:55:36	@allsteady will submit a second PR against the newly created branch "style-option-deprecation".	gabrielschulhof	allsteady
7343	2014-04-25 22:29:03	@aesculus thank you for reporting this however deeplinks of this nature are not supported in jQuery mobile it is something we are looking into in a future version closing as not a bug	arschmitz	aesculus
7338	2015-03-12 05:19:12	@arschmitz I ran it through damdify and it didn't produce the desired result. Can you elaborate how deamdify is supposed to solve this issue? How come jQuery mobile can't use the same wrapper as jQuery core? @pex Temporary solution to use jQuery mobile with NPM until a better solution comes out - https://www.npmjs.com/package/jquery-mobile-babel-safe	rsumilang	pex
7338	2015-03-12 05:19:12	@arschmitz I ran it through damdify and it didn't produce the desired result. Can you elaborate how deamdify is supposed to solve this issue? How come jQuery mobile can't use the same wrapper as jQuery core? @pex Temporary solution to use jQuery mobile with NPM until a better solution comes out - https://www.npmjs.com/package/jquery-mobile-babel-safe	rsumilang	arschmitz
7338	2015-03-12 11:35:12	@rsumilang if you need support using deamdify i suggest you try their suggested methods the forums, SO, or #jquery on IRC. We don't use the same wrapper is core because core has uses in a node/commonjs environment. jQuery UI and Mobile do not. Please see the issue i linked in your previous issue. It clearly explains our reasoning on all of this. Also note we are using the UMD jquery-plugin wrappe…	arschmitz	rsumilang
7337	2014-04-24 17:45:58	@slavap Thanks for reporting the issue. Can you please provide a simple test case that illustrates the problem. See the [contributing guidelines](https://github.com/jquery/jquery-mobile/blob/master/CONTRIBUTING.md#issues) for our JS Bin template and instructions. Thanks!	jaspermdegroot	slavap
7333	2014-06-05 14:10:40	@Solidary @aulvi - Is this still an issue?	jaspermdegroot	aulvi
7333	2014-06-05 14:10:40	@Solidary @aulvi - Is this still an issue?	jaspermdegroot	Solidary
7332	2014-04-22 16:13:53	@PavelKovalets thank you for reporting this issue. However copying your example markup to jsbin http://jsbin.com/sogis/1 I see no issue on either nokia lumia 520 or 920. Can you please create a test page on jsbin using our template http://jsbin.com/ofuhaw/1/edit which reproduces the issue using latest code?	arschmitz	PavelKovalets
7331	2015-01-03 07:56:49	@gabrielschulhof: Cool. Thanks a lot! And happy new year!	frequent	gabrielschulhof
7330	2014-04-21 15:36:35	@cgack sadly this breaks our demos tests as it looks for that break @gseguin we need to find another way to target this test because we cant leave this.	arschmitz	cgack
7328	2014-06-02 10:42:54	@gseguin - Yeah, I don't see a reason why we shouldn't do this in 1.4-stable as well. We also have to change it in the Bower JSON file there. I have already done this for master here https://github.com/jquery/jquery-mobile/pull/7448	jaspermdegroot	gseguin
7327	2014-04-18 12:35:38	@marbin can you please file an issue on the themeroller repo https://github.com/jquery/themeroller.jquerymobile.com/ for this this issue tracker is only for the actual library.	arschmitz	marbin
7326	2016-05-25 17:46:33	No longer an issue it seems, @gabrielschulhof if you are able to reproduce kindly reopen.	apsdehal	gabrielschulhof
7322	2014-04-15 18:14:58	@arschmitz Have you tried both in the browser and as a fullscreen app?	gabrielschulhof	arschmitz
7322	2014-04-15 18:19:04	@arschmitz In fact, it seems that fullscreen mode on iOS 7 is the only one that works correctly. By that I mean that, when the vkb pops up, the page actually becomes shorter so that no scrolling is necessary even with the vkb up. This is what should be happening on all platforms since, even with the vkb up, the viewport is sufficiently tall to accommodate the button and the two text inputs.	gabrielschulhof	arschmitz
7322	2014-04-15 18:23:34	@arschmitz Is [this](http://babulina.go-nix.ca/nix/jqm-7322.avi) not what you're seeing on fullscreen iOS7?	gabrielschulhof	arschmitz
7322	2014-04-15 18:38:16	@arschmitz Look at http://jsbin.com/IFolanOW/392/ in the browser vs. fullscreen. In the browser, after the vkb pops up, the page goes on behind the vkb, whereas in fullscreen, the page is resized to the new viewport. I need to figure out if, in the browser, the page has the size it has because there's no resize event, or, because we're setting the height to the former viewport height in resetActi…	gabrielschulhof	arschmitz
7321	2014-06-28 18:25:15	@Pyo25 thanks for reporting this. would you please setup a jsbin testpage demonstrating the issue (see https://github.com/jquery/jquery-mobile/blob/master/CONTRIBUTING.md#issues) so we can look into this further?	JoeBot0101	Pyo25
7321	2014-06-28 23:31:58	@Pyo25 I'm going to close this issue as incomplete if you can provide a simplified test page using our template http://jsbin.com/ofuhaw/1/edit we will be happy to reopen.	arschmitz	Pyo25
7318	2014-04-14 17:33:54	@frankie-loves-jesus, I created tags in my fork of jquery-hashchange. We'll update the `bower.json` to point at the tagged version instead of the commit hash. Hopefully that'll do the trick.	gseguin	frankie-loves-jesus
7318	2014-04-14 17:35:35	@gseguin awesome! Thanks.	frankie-loves-jesus	gseguin
7318	2014-04-18 12:32:50	@frankie-loves-jesus this needs to wait for our next release there is currently no date for this.	arschmitz	frankie-loves-jesus
7318	2014-08-18 08:03:56	@arschmitz as 1.4.3 has already been released, shouldn't this issue be marked as 1.4.4/1.5 or the milestone completely removed? It doesn't make sense, that is has a milestone for a release that has already been shipped...	Ruffio	arschmitz
7318	2014-08-18 11:38:34	@Ruffio Actually this was fixed in 1.4.3 my last comment was from april before 1.4.3 so closing this as fixed.	arschmitz	Ruffio
7315	2014-05-01 16:32:56	@staabm Please file an issue at https://github.com/jquery/jquery-mobile/issues/new, then modify the commit message to end with the line `Fixes gh-nnnn` where `nnnn` is the number of the issue you've filed.	gabrielschulhof	staabm
7315	2014-05-01 22:29:29	@staabm Thanks a lot!	gabrielschulhof	staabm
7308	2014-04-10 15:13:25	@devben Thanks for this PR can you please take a moment and sign our CLA http://contribute.jquery.org/CLA/ once that is done i will be happy to take a look at this.	arschmitz	devben
7308	2014-04-11 12:25:01	@devben Right, sorry, and thanks for the link :) I meant that we need to open a new issue and then modify the commit message to say that it fixes the issue. I'll do these things - don't worry about it.	gabrielschulhof	devben
7304	2014-04-10 16:12:12	@Ruffio no the style will not change they just wont be options on the widget any more. You can see our plans outlined here https://github.com/jquery/jquery-mobile/wiki/1.5-Style-options-removal	arschmitz	Ruffio
7301	2014-04-08 09:43:42	@gabrielschulhof : +1	frequent	gabrielschulhof
7298	2014-04-11 14:32:43	@TrueEddie thank you for submitting this PR can you please take a moment and sign our CLA http://contribute.jquery.org/CLA/ then we will be happy to take a look at this.	arschmitz	TrueEddie
7298	2014-04-25 01:11:50	@arschmitz, thanks for helping me with this pull request. I must admit I'm new to GitHub and open source contribution. I added my name to my profile which hopefully is what you meant by step 1. Step 2: Where do I go to make a ticket? Is that different then an issue? Step 3: What framework do you use for unit tests, and where do I submit it? Step 4: I believe I made the appropriate changes with my…	TrueEddie	arschmitz
7298	2014-04-25 01:50:30	@TrueEddie no a ticket is an issue they are the same thing just open one explain the issue and include a reduced test case. and then reference this issue in it. For your name i mean in the actual config of git on your computer right now you are using TrueEddie instead of Eddie Cosme Jr. All jQuery projects use qUnit for testing ( which is also a jQuery project and actually uses it self to test it…	arschmitz	TrueEddie
7298	2014-05-27 15:22:17	@TrueEddie just checking if you still plan on pursuing this PR?	arschmitz	TrueEddie
7296	2014-04-29 07:07:13	Yes exactly, @gabrielschulhof when you clone you get whole repo, but with bower you don't get everything because few things are added into ignore list. So can you please try to reproduce it with bower? Thanks	tahirm	gabrielschulhof
7296	2014-08-05 03:28:47	@gabrielschulhof If you wont allow us to build with grunt can you please include the dist folder with the release files and remove the instructions from the readme on how to build using grunt	gregkeys	gabrielschulhof
7296	2014-08-05 18:18:10	@arschmitz the way you have things setup and documented makes things very confusing for those trying to automate using bower when everything appear to be configured to use it. Cloning does not work well for those who see bower and try to install dependencies using it, you already have 3 people trying to report bugs about it. It seems to me the simplest solution would be to remove the build/ from …	gregkeys	arschmitz
7296	2014-11-26 21:10:57	@manishgoyaler No we will not be adding built files into the normal repository.	arschmitz	manishgoyaler
7296	2014-12-10 23:10:11	Hmmm, this seems pretty retarded. For all subsequent developers who are scratching their heads at why the bower version of jquery-mobile is totally unusable outside of the narrow use-case referenced by @gseguin, try this: ...which will give you the 1.3-stable branch of jquery-mobile with a complete build in the `dist` directory.	Revlin	gseguin
7295	2014-04-24 14:53:09	@scottgonzalez thats actually a good point :+1:	arschmitz	scottgonzalez
7293	2014-04-11 12:16:42	@Ruffio I believe it's only relevant to checkboxes.	gabrielschulhof	Ruffio
7293	2014-04-24 15:43:54	@dmethvin @arschmitz I'll try to see if this is reproducible and if so, I'll try to build up a test case for core.	gabrielschulhof	dmethvin
7293	2014-04-24 15:43:54	@dmethvin @arschmitz I'll try to see if this is reproducible and if so, I'll try to build up a test case for core.	gabrielschulhof	arschmitz
7285	2014-05-13 21:42:41	@arschmitz After this has landed, we need to update demos/selectmenu-custom-filter/index.php to no longer rely on `pagebeforeshow` and `pagehide`. Until then, the deprecated events cannot be replaced, because during `pagecontainerhide`, I have no way of knowing which page is being hidden: `$.mobile.activePage` points to the new page, and data only has nextPage.	gabrielschulhof	arschmitz
7285	2014-06-13 21:53:18	@gabrielschulhof this failure is legit	arschmitz	gabrielschulhof
7284	2014-04-28 15:14:44	This looks like a bug on our end, thanks for reporting it. I just did a release build and noticed the issue that @rgfibe mentioned with the loader image in the Google CDN zip. I will address it for the next release.	gseguin	rgfibe
7283	2014-03-31 07:41:53	I have made this [post](http://jqmtricks.wordpress.com/2014/03/26/jquery-mobile-page-events/) explaining page cycle of a page in jQM 1.4. Unfortunately, between all events, only two events can be attached/delegated to page div `pagebeforecreate` and `pagecreate`. Initializing plugins such as Google Maps won't function as they should because page div is still hidden and dimensions are unknown. The…	Palestinian	wauwau0977
7283	2014-03-31 18:12:01	I support @wauwau0977 and @Palestinian on this, the new 'pagecontainershow' does not really encapsulate one of the elements of jQM that I have always seen to be a core feature, namely to handle page cycle events with relative ease and clarity. The current solution would make me rather use another framework for more complex scenarios, since it architecturally inhibits a more modular approach.	simsam7	wauwau0977
7283	2014-03-31 18:12:01	I support @wauwau0977 and @Palestinian on this, the new 'pagecontainershow' does not really encapsulate one of the elements of jQM that I have always seen to be a core feature, namely to handle page cycle events with relative ease and clarity. The current solution would make me rather use another framework for more complex scenarios, since it architecturally inhibits a more modular approach.	simsam7	Palestinian
7283	2014-04-10 19:35:20	@jtara thank you for your example however pageinit is an event issued by the page widget it is only being deprecated because it is no longer needed. It's original purpose was it provided a particular timing needed for some widget auto enhance code. However this was due to our old event based autoinit which we have since replaced with a non event based solution which allows for better timing so no…	arschmitz	jtara
7283	2014-04-10 20:03:18	@jtara here you go http://jqmtricks.wordpress.com/2014/03/26/jquery-mobile-page-events/	Palestinian	jtara
7283	2014-04-10 21:15:35	@arschmitz thank you, we look forward to seeing page events revived.	Palestinian	arschmitz
7283	2014-04-11 06:29:07	@arschmitz, @jtara, @Palestinian, @simsam7, @livewire1407: These are great news. What a great promise and what a quick reaction time... Big thank you :-)	wauwau0977	jtara
7283	2014-04-11 06:29:07	@arschmitz, @jtara, @Palestinian, @simsam7, @livewire1407: These are great news. What a great promise and what a quick reaction time... Big thank you :-)	wauwau0977	livewire1407
7283	2014-04-11 06:29:07	@arschmitz, @jtara, @Palestinian, @simsam7, @livewire1407: These are great news. What a great promise and what a quick reaction time... Big thank you :-)	wauwau0977	simsam7
7283	2014-04-11 06:29:07	@arschmitz, @jtara, @Palestinian, @simsam7, @livewire1407: These are great news. What a great promise and what a quick reaction time... Big thank you :-)	wauwau0977	arschmitz
7283	2014-04-11 06:29:07	@arschmitz, @jtara, @Palestinian, @simsam7, @livewire1407: These are great news. What a great promise and what a quick reaction time... Big thank you :-)	wauwau0977	Palestinian
7283	2014-04-11 07:56:08	@wauwau0977 Yup, great news from a great team.	Palestinian	wauwau0977
7283	2014-04-11 15:48:10	Thanks @arschmitz and the jQM team for responding to feedback like this & also thanks to @Palestinian and @wauwau0977 for pushing for it in the way that you have! :-)	simsam7	wauwau0977
7283	2014-04-11 15:48:10	Thanks @arschmitz and the jQM team for responding to feedback like this & also thanks to @Palestinian and @wauwau0977 for pushing for it in the way that you have! :-)	simsam7	arschmitz
7283	2014-04-11 15:48:10	Thanks @arschmitz and the jQM team for responding to feedback like this & also thanks to @Palestinian and @wauwau0977 for pushing for it in the way that you have! :-)	simsam7	Palestinian
7283	2014-04-21 16:05:43	@arschmitz Thank you for sharing those handy plugins. Could you please tell us why jQM team has decided to deprecate "Page Events" and replace them with "Page Container"? Is it performance issue? I assume that using `if` or `switch/case` would affect performance negatively. Please correct me if I am mistaken. Thank you once again.	Palestinian	arschmitz
7283	2014-05-15 12:32:42	@ottoville if you look at what i posted you will see that `pagecreate` and `pagebeforecreate` are both page widget events and are not changing and are not deprecated in fact as long as page is a widget its not even possible to remove the `pagecreate` event as it is issued as part of the widget factory. @Palestinian switch and if statements have in all reality no perf impact please see http://jspe…	arschmitz	jtara
7283	2014-05-15 12:32:42	@ottoville if you look at what i posted you will see that `pagecreate` and `pagebeforecreate` are both page widget events and are not changing and are not deprecated in fact as long as page is a widget its not even possible to remove the `pagecreate` event as it is issued as part of the widget factory. @Palestinian switch and if statements have in all reality no perf impact please see http://jspe…	arschmitz	Palestinian
7283	2014-05-15 12:32:42	@ottoville if you look at what i posted you will see that `pagecreate` and `pagebeforecreate` are both page widget events and are not changing and are not deprecated in fact as long as page is a widget its not even possible to remove the `pagecreate` event as it is issued as part of the widget factory. @Palestinian switch and if statements have in all reality no perf impact please see http://jspe…	arschmitz	simsam7
7283	2014-05-15 12:32:42	@ottoville if you look at what i posted you will see that `pagecreate` and `pagebeforecreate` are both page widget events and are not changing and are not deprecated in fact as long as page is a widget its not even possible to remove the `pagecreate` event as it is issued as part of the widget factory. @Palestinian switch and if statements have in all reality no perf impact please see http://jspe…	arschmitz	ottoville
7283	2014-05-15 14:13:32	@ottoville beforeshow does fire on initial load. http://jqmtricks.wordpress.com/2014/03/26/jquery-mobile-page-events/	Palestinian	ottoville
7283	2014-05-15 14:25:03	@Palestinian Not it does not, see the jsfiddle I made from previous post. The old event used to fire on initial load, but not the new one.	ottoville	Palestinian
7283	2014-05-15 14:31:27	@ottoville Attach _pagecontainer_ events listeners to `$(document)` or wrap them in `pagecreate`. http://jsfiddle.net/Palestinian/2gMh2/2/	Palestinian	ottoville
7283	2014-05-15 14:34:32	@arschmitz Once again, thanks for the clarification. Btw, I have tested the `onPage` plugin, but couldn't get to work, could please provide us with a working example?	Palestinian	arschmitz
7283	2014-05-15 15:04:56	@Palestinian No problem we want this to work and be as convenient as possible however we also have to make an api that makes sense. the onPage plugin depends on changes to JQM that are currently only in a branch this branch includes demos on use of both the onPage plugin and the event debugger once this branch is ready I will post a link here. This should be pretty soon finishing this and getting…	arschmitz	Palestinian
7283	2014-05-15 16:35:00	@ottoville please read the updates above we are planning on making https://github.com/jquery/jquery-mobile/issues/7283#issuecomment-40746622 you will reference the to and from page via the ui param passed to the callback `ui.toPage` and `ui.prevPage` also if you use the onPage plugin it will keep the `this` context as the page just as it was in 1.3.x as far as the body element you should be able …	arschmitz	ottoville
7279	2014-06-05 15:30:37	@gabrielschulhof - I will take care of those demos.	jaspermdegroot	gabrielschulhof
7277	2014-03-27 16:50:10	@lakshmiprasanna This sounds more like a support question for the forum. See also our [contributing guidelines](https://github.com/jquery/jquery-mobile/blob/master/CONTRIBUTING.md#issues). Closing as not a bug report. Thanks.	jaspermdegroot	lakshmiprasanna
7276	2014-03-30 23:00:23	@jtara Thanks for your feedback. I opened [this ticket](https://github.com/jquery/api.jquerymobile.com/issues/292) for this in the API docs repo.	jaspermdegroot	jtara
7274	2014-03-24 19:03:33	@jugglinmike yes that is needed to initialize the library and make autoinit work however i think what we want to test here is that it works without autoinit and the rest of the library for this we have https://github.com/jquery/jquery-mobile/tree/master/tests/unit/individual-modules these are to make sure a build with just that widget works. I think this is what we need for slider and rangeslider.	arschmitz	jugglinmike
7274	2014-03-24 20:02:57	@jugglinmike Nice catch!	gabrielschulhof	jugglinmike
7274	2014-03-25 13:56:36	Thanks! @arschmitz: In order to test this, I plan to simulate two mouse clicks on the slider/rangeslider. This doesn't seem like a unit test exactly, so I wanted to check with you to see if that's the same approach you had in mind. If so, does jQuery Mobile's test infrastructure have any tooling for pointer event simulation that I can re-use?	jugglinmike	arschmitz
7274	2014-03-25 13:57:33	(also: I've updated the dependency lists to specifically reference the `events/touch` module as recommended by @arschmitz)	jugglinmike	arschmitz
7274	2014-04-24 15:00:56	@jugglinmike any interest in still working on tests for this? If so i'm happy to help in any way you need.	arschmitz	jugglinmike
7274	2014-04-29 23:48:52	@arschmitz Certainly! Could you tell me if I was on the right track with [this comment](https://github.com/jquery/jquery-mobile/pull/7274#issuecomment-38566552)?	jugglinmike	arschmitz
7274	2014-04-30 00:44:15	@jugglinmike sorry i thought i had responded to that but clearly I didn't. I think we need two types of tests here. one similar to these tests https://github.com/jquery/jquery-mobile/tree/master/tests/unit/individual-modules to make sure the widget properly initializes on its own this covers the second problem of broken builds. Then a second test like what you mention in your comment. For somethi…	arschmitz	jugglinmike
7274	2014-05-10 00:52:19	@arschmitz I've run up against a problem: I can't reproduce this in the test environment as it stands today. The environment [explicitly depends on the `init` module](https://github.com/jquery/jquery-mobile/blob/39fe09ebf3d40321b7d7c389c1b5676b01093971/tests/unit/slider/index.html#L24), which [depends on the `navigation` module](https://github.com/jquery/jquery-mobile/blob/39fe09ebf3d40321b7d7c38…	jugglinmike	arschmitz
7274	2014-05-10 02:31:49	@jugglinmike all of our normal tests explicitly depend on the init module I think we want to keep that as is at least for now. For tests which we explicitly don't want the init module, like for these tests I think we should add those to the individual module tests so in this case the additional tests would go in the slider_core and rangeslider_core files you added already. We probably want to rec…	arschmitz	jugglinmike
7274	2014-05-14 00:10:02	Alrighty @arschmitz I've added the tests to the respective `_core.js` files as you've suggested. I've also shuffled the commits according to what I think makes sense for `master`: one set for the introduction of the `_core.js` files (which on their own are not related to this pull request), and a separate set for the patch to the source and related "unit" test. It's a lot of test code, so I'm sur…	jugglinmike	arschmitz
7274	2014-05-14 01:09:55	TravisCI is reporting a test error for the "TYPES=unit JQUERIES=git" build: This looks unrelated. Can you verify, @arschmitz?	jugglinmike	arschmitz
7274	2014-05-15 02:19:30	@arschmitz Updated to depend on the `vmouse` module as you requested. Seeing a different set of CasperJS failures on the "JQUERIES=git" build. Let me know what's next :)	jugglinmike	arschmitz
7274	2014-05-15 02:22:10	@jugglinmike awesome im going to pull this local and review it in detail ill let you know if i see anything.	arschmitz	jugglinmike
7274	2014-05-15 11:33:20	Thanks for the feedback, @arschmitz! I think I've addressed it all. I haven't squashed the changes in case that helps you review, but I'm happy to do so at your request.	jugglinmike	arschmitz
7274	2014-05-15 12:12:39	@jugglinmike sorry I missed those line lengths last night but iv tested local and double checked and everything looks good after these. So if you want to squash at the same ill push this to master when your done. Thanks for all the work on this!	arschmitz	jugglinmike
7274	2014-05-15 12:24:42	No worries, @arschmitz. I've wrapped the three lines you identified using [the `button_core.js` tests](https://github.com/jquery/jquery-mobile/blob/9cb1040f1da9309c30b70eccbbfb54a8ddf253aa/tests/unit/button/button_core.js#L52-L53) as a guide.	jugglinmike	arschmitz
7274	2014-05-15 12:39:06	@jugglinmike looks great if you want to squash all the commits ill push it to master	arschmitz	jugglinmike
7274	2014-05-15 12:57:35	Alright @arschmitz . Although I think this should be (at least) two separate commits, I found [one example of a multi-module commit](https://github.com/jquery/jquery-mobile/commit/53a11b1e31ac28e4187707778449166334f76f94) in `master` within the last seven months or so. I've based my commit message on that.	jugglinmike	arschmitz
7274	2014-05-15 15:34:32	@jugglinmike ah you are right i think it should have been two commits but its fine . Thanks for the contribution!	arschmitz	jugglinmike
7274	2014-05-29 16:07:47	@gabrielschulhof Done. Think this is ready to merge?	jugglinmike	gabrielschulhof
7274	2014-05-29 16:19:28	@jugglinmike it is ready i already pulled rebased tested and added the `re` just apparently never pushed it ( it was late at night lol ) ill push it right now	arschmitz	jugglinmike
7274	2014-05-31 01:05:19	@arschmitz Another late night, maybe? :P	jugglinmike	arschmitz
7274	2014-06-02 10:25:12	@arschmitz - To which branch did you push this? For the commit message: merging will fix https://github.com/jquery/jquery-mobile/issues/7383	jaspermdegroot	arschmitz
7271	2014-03-23 13:33:14	@shantanubhadoria thank you for reporting this however there are several issues here. First your are navigating on document ready which is part way through the frame work initialization process so is not going to have the desired effect and is almost guaranteed to cause problems. If you just want to show a loader with a message I suggest you use the loader widget. Also navigate is not a supported…	arschmitz	shantanubhadoria
7270	2014-06-05 14:19:14	@zeneye I opened that demo page in Chrome on Windows 7 and have really no idea what you mean. When I hide the navbar the header height is 44px, the left icon-only button is 30px, and the right button is 36px. Closing as cannot reproduce.	jaspermdegroot	zeneye
7270	2014-06-06 10:00:24	@zeneye I explained why I closed the ticket; because I can't reproduce the issue. Thanks for posting a screenshot but the image isn't visible on GitHub. I only see [image: 内嵌图片 1].	jaspermdegroot	zeneye
7270	2014-06-06 10:59:12	I uploaded from page now, refresh page please! 2014-06-06 18:00 GMT+08:00 Jasper de Groot notifications@github.com: > @zeneye https://github.com/zeneye > > I explained why I closed the ticket; because I can't reproduce the issue. > Thanks for posting a screenshot but the image isn't visible on GitHub. I > only see [image: 内嵌图片 1]. > > — > Reply to this email directly or view it on GitHub > https:…	zeneye	zeneye
7270	2014-06-06 11:23:03	@zeneye I saw your screenshot and it looks like you have your browser set to zoom 50% or maybe even less. Is that the case?	jaspermdegroot	zeneye
7266	2014-05-01 17:32:19	@jeremyhill-up Thanks for reporting the issue. This is indeed a bug in the CSS. We have to add this rule ... ... here: https://github.com/jquery/jquery-mobile/blob/master/css/structure/jquery.mobile.core.css#L253 See: http://jsbin.com/fovacezo/4/edit We will fix it in next maintenance releaser (1.4.3), but you can already add it to your own CSS to resolve the problem for now.	jaspermdegroot	jeremyhill-up
7260	2014-04-24 19:53:42	@arschmitz switched to using _off and _on as we discussed	cgack	arschmitz
7260	2014-04-24 20:03:24	@cgack please see http://api.jqueryui.com/jQuery.widget/#method-_on for proper usage of _on right now this is not working. This makes me worry also about that we are not testing this properly because all tests pass yet if you go to the responsive panels page in the demos on your fork and open the left panel then run `$("#add-form").panel("open");` in the console you will se this results in an err…	arschmitz	cgack
7260	2014-05-29 19:55:56	@arschmitz I updated this PR with a new commit for you to review whenever	cgack	arschmitz
7260	2014-06-13 21:58:24	@cgack other then that one line this is good to go. Can you fix that and rebase please. When your done ping me on irc and I will land this.	arschmitz	cgack
7260	2014-06-13 22:43:09	@arschmitz fixed the one line and rebased into a single commit. fire at will.	cgack	arschmitz
7260	2014-06-14 01:40:49	@cgack sorry this is my fault but when we say squash we really normally mean fixup otherwise you get a massive and not very useful commit message https://github.com/cgack/jquery-mobile/commit/4c2ed33498f3e96b59a58a52a0ca7817284a0e96 can you just clean this up. Also you forgot Closes gh-7260 to close this pr Thanks!	arschmitz	cgack
7260	2014-06-14 02:13:11	ha! @arschmitz I thought it was a little crazy to have all that noise in there - Updated with a new cleaner message - hopefully this works	cgack	arschmitz
7260	2014-06-14 02:15:33	@cgack can you make the commit message what you did instead of the problem you fixed.	arschmitz	cgack
7260	2014-06-14 02:22:13	@arschmitz sure! how's it look now?	cgack	arschmitz
7258	2014-04-24 17:35:00	@ArturDorochowicz is this from an updated grunticon support test? if so can you point us to this for reference?	arschmitz	ArturDorochowicz
7258	2014-04-25 16:44:33	@arschmitz I'm afraid I don't know what _grunticon support test_ is, so I'm not sure what you are asking of me. I observed the problem on 1.4.2 and the fixed issue mentions 1.4.0-rc1.	ArturDorochowicz	arschmitz
7258	2014-05-29 13:52:23	@ArturDorochowicz no problem was just checking ill look at this shortly also going to take a loog at what grunticon is doing here now since thats where this test comes from.	arschmitz	ArturDorochowicz
7258	2014-08-26 13:01:12	@ArturDorochowicz Thank you for this patch however I have no way to test this as I don't have an android 3.0 device and browserstack does not either. I may purchase one to test soon though but until then I don't feel comfortable landing this patch. I have also filed an issue against grunticon where this support test comes from https://github.com/filamentgroup/grunticon/issues/174 to see what they…	arschmitz	ArturDorochowicz
7254	2014-04-08 19:27:07	@cgack Maybe you should add "Fixes gh-6532" to the commit message.	gabrielschulhof	cgack
7254	2014-05-29 13:54:27	@cgack this looks good if you can just squash it down to a single commit Thanks!	arschmitz	cgack
7254	2014-07-22 00:48:11	@arschmitz This is an old PR that we forced closed in attempt to remove a merge commit. Should I reopen?	cgack	arschmitz
7254	2014-07-23 03:56:24	@cgack you deleted your branch it looks like so we cant reopen it until that branch exists again.	arschmitz	cgack
7254	2014-07-31 13:30:49	@cgack i'm going to close this its a mess with this merge do you mind just opening a new PR from a clean branch and just rebase your changes onto it?	arschmitz	cgack
7252	2014-05-29 19:52:58	@arschmitz I updated the pr with another commit. feel free to review whenever.	cgack	arschmitz
7252	2014-06-02 22:30:46	@arschmitz I have updated this pr. I had left the `$el` alone originally because it had previously existed, but I see the value in removing those when we are in there to clean it up. There are others in that file - should I make an issue to clean up the hungarian notation and get that fixed as well? Also, I switched away from using `$.mobile.pageContainer` as well.	cgack	arschmitz
7252	2014-06-06 02:05:33	@cgack it looks like you don't have your full name ( only have cgack ) in your git config can you update this please.	arschmitz	cgack
7252	2014-06-06 13:24:37	@arschmitz I've updated my git config on that machine so it'll be ready for the next push. it seems that toolbar by itself has no `destroy` method, unless I'm missing it. Should this be a new issue to add that functionality and then allow for `_super()` here	cgack	arschmitz
7252	2014-06-06 13:29:08	@cgack ahh good point ok so destroy here is a mess lol. This is all really the same issue though that toolbars `_destroy` ( what should be actually getting called here ) is missing. So I think we need to just update the issue and fix the real problem here.	arschmitz	cgack
7252	2014-06-06 13:34:57	@cgack Thanks sorry to initially lead you down the wrong path!	arschmitz	cgack
7252	2014-06-06 14:18:21	@arschmitz Thinking maybe we should push this to milestone 1.4.4 so that adding `_destroy` doesn't hold up 1.4.3	cgack	arschmitz
7252	2014-06-06 15:11:28	@cgack you are probably right unless you get to it in next few days	arschmitz	cgack
7252	2014-06-06 20:32:06	@arschmitz I went ahead and gave it a go at adding `_destroy` to toolbar.js. There seems to be a bunch of stuff going on in there and I think I hit it all but a review is most definitely in order here. I wasn't sure what we did about removing aria roles or things like that in `_destroy` methods, also not sure how to handle if the footer has been appended to `body` if we could ever know where to p…	cgack	arschmitz
7252	2014-06-09 12:03:21	@cgack without having read any of the thread except the part about where to put it back, I can tell you that, in popup, where I also move `this.element` from one place to another, I put a hidden div into the location from which I remove `this.element`, so that during `_destroy()` I'll have a place to put it back - i.e., `placeholder.before( this.element ).remove()`.	gabrielschulhof	cgack
7252	2014-07-31 17:13:01	@arschmitz there aren't currently **any** unit test for toolbar alone - there are some for fixedToolbar. Is it okay if I add some general tests for making sure classes get assigned and stuff before created the `destroy` test - or should that be a followup PR?	cgack	arschmitz
7252	2014-07-31 20:11:00	@arschmitz I went through your PR review and made the changes you requested. I also created some tests for toolbar and then some tests for `destroy`.	cgack	arschmitz
7252	2014-08-28 17:06:16	@arschmitz went the the PR and made the requested changes. Thanks for the review!	cgack	arschmitz
7252	2014-08-29 18:30:36	@arschmitz I made some more adjustments per your PR comments. Thanks for reviewing!	cgack	arschmitz
7252	2014-09-04 13:16:07	@arschmitz I have modified the PR. Thanks for the review!	cgack	arschmitz
7252	2014-09-04 13:52:00	@cgack looks good :+1: will land shortly	arschmitz	cgack
7252	2014-09-04 19:01:57	@arschmitz rebased with master and updated - hopefully the line endings are good now	cgack	arschmitz
7245	2014-03-14 17:28:31	weird on my Lenovo ideapad with 8.1 yoga i see the same thing as @agcolom	arschmitz	agcolom
7239	2014-03-12 13:33:16	@arschmitz For a proper single page application, I really need to use the Query on a page by page basis, and not the entire web app. Is there another way to do this? What about passing an option to pageContainer's change function? Something like changeSearch: true / false ?	PangbornIdentity	arschmitz
7239	2014-03-12 13:39:45	@PangbornIdentity We have a demo that illustrates passing information to an internal page via a "query string" (using quotes here because it's not a real query string) attached to the hash: http://demos.jquerymobile.com/1.4.2/navigation-hash-processing/	gabrielschulhof	PangbornIdentity
7239	2014-03-12 21:15:10	@gabrielschulhof Thanks will look into	PangbornIdentity	gabrielschulhof
7238	2014-03-12 09:27:05	@jeremyhill-up @cgack is right. During pagecreate we cannot know which items are hidden and which are not, because all items are hidden - because the page hasn't been displayed yet. So, the only way to indicate that an item will be hidden is to add the class `ui-screen-hidden` to it.	gabrielschulhof	jeremyhill-up
7238	2014-03-12 09:27:05	@jeremyhill-up @cgack is right. During pagecreate we cannot know which items are hidden and which are not, because all items are hidden - because the page hasn't been displayed yet. So, the only way to indicate that an item will be hidden is to add the class `ui-screen-hidden` to it.	gabrielschulhof	cgack
7238	2014-03-12 09:27:41	@cgack thanks for helping out!	gabrielschulhof	cgack
7232	2014-03-11 10:16:21	@Talkless yeah, that's what I suggested to the OP of #7222 as well - simply add custom CSS to make the buttons' display property block.	gabrielschulhof	Talkless
7232	2014-03-11 11:33:55	@Talkless IINM it has always been our intention to make anchors inside toolbars be mini and inline by default, even if the ui-mini and ui-btn-inline classes are not specified. There's still an issue here though, so that's why this issue is staying open. @uGoMobi is looking into it.	gabrielschulhof	Talkless
7232	2014-03-11 11:45:05	OK @gabrielschulhof, thank you for clarification!	Talkless	gabrielschulhof
7231	2014-03-12 20:42:14	@gabrielschulhof the page blowing up when pressing the back button is intentional? Or the query string is required to figure out if a page is embedded is intentional?	PangbornIdentity	gabrielschulhof
7231	2014-03-12 20:46:55	@PangbornIdentity what you are doing is not supported. We do not support query strings in this way. They are part of the url and the page ids are the hash query strings do not change when changing the hash nor should they. This is how native works and we are not changing this. Our goal is to mimc native navigation as closely as possible	arschmitz	PangbornIdentity
7231	2014-03-13 21:27:14	@PangbornIdentity the page blows up because of jsbin. jQuery Mobile treating the URL as external, so it's trying to Ajax in a jsbin page where jsbin pages do not respond well to Ajax. The fact that it's treating the URL as external is intentional.	gabrielschulhof	PangbornIdentity
7231	2014-03-17 19:16:31	@gabrielschulhof Thanks, thought i had found a bug.	PangbornIdentity	gabrielschulhof
7230	2014-09-20 12:07:16	@gabrielschulhof - Yeah, you're right. I closed the other ticket.	jaspermdegroot	gabrielschulhof
7229	2014-03-10 08:08:49	@akshays-iprogrammer Thanks for reporting the problem. Please follow the [contributing guidelines](https://github.com/jquery/jquery-mobile/blob/master/CONTRIBUTING.md#issues) when submitting issues and provide a test page that uses latest code. The link to our JS Bin template can be found there as well. Can you also tell us wich Android version you tested on? I am closing this ticket as incomplet…	jaspermdegroot	akshays-iprogrammer
7226	2014-03-10 12:03:08	@gabrielschulhof - The component in the commit message should be "Demos" instead of "All".	jaspermdegroot	gabrielschulhof
7216	2014-10-16 19:21:31	@cherouvim I grabbed your code sample and created a cordova app for ios. Running on the simulator everything works okay. Have you tried your app on a simulator? Does the simulator crash? Or does it only crash on the iPad?	ldeluca	cherouvim
7216	2014-10-20 18:44:48	@cherouvim are you suggesting we close this issue?	ldeluca	cherouvim
7214	2014-03-10 15:22:17	Thanks @cgack, closing as duplicate.	jaspermdegroot	cgack
7209	2014-03-10 09:45:57	@frankie-loves-jesus We are going to remove this feature in 1.5 ([1.4.0 changelog](http://jquerymobile.com/changelog/1.4.0/#toolbar)) since it's better for performance if you add those classes in the markup yourself, and it gives the flexibility that you are looking for. At the moment you can also prevent it by wrapping the links in a `div`: http://jsbin.com/AKOmUxa/138/edit I am going to create …	jaspermdegroot	frankie-loves-jesus
7208	2014-03-12 22:43:10	@thenewguy I can reproduce what I think you are describing here: http://jsbin.com/IFolanOW/342#bar http://jsbin.com/IFolanOW/342/edit is this what you are describing? I see it seems to go away if I remove the initial call to `handler()` and only allow the binding to the `pageshow` event to call that method as shown here: http://jsbin.com/IFolanOW/346#bar http://jsbin.com/IFolanOW/346/edit	cgack	thenewguy
7207	2014-03-05 13:42:18	@Ruffio Certainly, that angled image seems like a good solution	gtsop	Ruffio
7207	2014-06-05 14:38:08	@Ruffio Thanks for the suggestion. We are working on a new CSS framework with a new icon set which might include both the lock and unlock icon. Closing as feature request for now.	jaspermdegroot	Ruffio
7206	2014-06-05 14:38:58	@Ruffio Thanks for the suggestion. See my comment at the other icon request: https://github.com/jquery/jquery-mobile/issues/7207#issuecomment-45227151. Closing as feature request.	jaspermdegroot	Ruffio
7206	2014-10-08 05:41:50	@jaspermdegroot - Hi There, I have been desperately looking for a help icon from jquery mobile, I did try to create my custom icon with a question mark but it was playing up on mobile and tablet screens, any update around this issue is greatly appreciated.	arpita-singh	jaspermdegroot
7206	2014-10-08 10:23:51	@arpita-singh Status is still the same as I mentioned in the comment I refer to. New icons is something that has to wait until the new shared theme for jQuery UI and Mobile, but I don't know yet when that can be expected.	jaspermdegroot	arpita-singh
7205	2014-03-04 20:09:43	@jonas-db thank you for the suggestion however this is already possible. You just need to update the checked property of the input then refresh. Closing as already possible. http://jsbin.com/ofuhaw/1218	arschmitz	jonas-db
7205	2014-03-04 20:22:32	@arschmitz Didn't know that haha :) Thanks! Maybe this could be added to the documentation, because i didn't find it there :)	jonas-db	arschmitz
7204	2014-03-04 23:08:30	@DickvdBrink You're more than welcome to help with this. Before you start working on it, please take a look at our [contributing guidelines](https://github.com/jquery/jquery-mobile/blob/master/CONTRIBUTING.md#pull-requests) and sign the CLA. We can discuss things like options settings here before you create the PR. Yes, you should check the css folder. Thank you for contributing!	jaspermdegroot	DickvdBrink
7201	2014-03-04 08:43:19	@demonslord This is not something we can control with jQuery Mobile, so it depends on the platform. In the future you should be able to resolve this with `inputmode="numeric"` but it doesn't work yet on Android. At least not in combination with ```type="password".	jaspermdegroot	demonslord
7201	2014-03-05 18:15:28	@coliff Attribute pattern works fine in iOS :) Best Regards.	demonslord	coliff
7198	2014-03-01 18:05:34	@Ruffio The changelog is written and we've just completed the review. It will be uploaded shortly.	agcolom	Ruffio
7195	2014-02-28 17:40:39	@mdgross #6975 2: The Revenge Of The Popup The popup created by the selectmenu gets an ID that's derived from the selectmenu's own ID and has the following pattern: `<selectmenuId>-listbox`. Thus, you can hook up like this: `$( "#<selectmenuId>-listbox" ).on( "popupafteropen", function() { /* ... */ });`	gabrielschulhof	mdgross
7195	2014-02-28 17:44:35	@mdgross http://jsbin.com/IFolanOW/310	gabrielschulhof	mdgross
7195	2014-02-28 17:52:46	@gabrielschulhof Thank you for this. Could you please provide a similar example which demonstrates how to set the background (overlay) to theme "b" on the selectmenu popup? I would like the result to be similar for both examples I have provided.	mdgross	gabrielschulhof
7195	2014-03-01 19:26:58	@mdgross In http://jsbin.com/IFolanOW/312 it waits for the selectmenu to be created, and then it sets the popup's `overlayTheme` option to "b".	gabrielschulhof	mdgross
7189	2014-02-27 15:24:11	@riendo Can you please provide a test page (not just code) that uses latest code. See the [contributing guidelines](https://github.com/jquery/jquery-mobile/blob/master/CONTRIBUTING.md#issues) for our JS Bin template and instructions. Also, what iOS version and on what Apple device did you test? I am closing this ticket for now as incomplete. We will reopen when a test page has been provided and w…	jaspermdegroot	riendo
7188	2014-04-23 06:57:28	@arschmitz I've fixed the comments and the commit message.	gabrielschulhof	arschmitz
7176	2014-03-06 10:02:38	@jtara, the widget factory allows you to attach event handlers via the constructor mechanism: This way you can avoid some of the wordiness.	gabrielschulhof	jtara
7175	2014-02-28 06:45:27	@piernik You have to initialize widgets that are outside the page yourself, like you do for the panel. So you have to call the listview plugin to enhance the list: Closing as not a bug.	jaspermdegroot	piernik
7169	2014-02-24 21:30:51	@bkosborne thank you for reporting this. Can you please see our contributing guidelines https://github.com/jquery/jquery-mobile/blob/master/CONTRIBUTING.md and create a jsbin testpage demonstrating the issue. I took the liberty of creating one http://jsbin.com/ofuhaw/1190/edit and I don't see an issue I'm going to close this as incomplete and cant reproduce if you can post a simple jsbin testpage…	arschmitz	bkosborne
7169	2014-02-24 22:10:27	@bkosborne the issue with the edit view is a know issue with jsbin returning json data in some ajax requests. The edit view is just an iframe and does not effect the example. I thank you for your attempt at making a clean test page this still only has limited usefullness we cant debug it because we cant make changes we cant change jquery versions or mobile versions this is why we use jsbin and th…	arschmitz	bkosborne
7169	2014-02-24 23:31:12	@arschmitz, I completely replaced my page1.html and page2.html with your examples, replacing only the link. The problem is still present on my pages (though note that theres a few issues with the markup, like duplicated ID's on the second page). I cannot trust that jsbin is operating as a normal web page would. My environment is a vanilla apache web server and there is no special fetching or ifra…	bkosborne	arschmitz
7169	2014-02-25 20:43:50	@arschmitz brought up the point that an even simpler workaround is to just specify absolute URLs for your tab links. So, that would be http://server/path/to/page2.html#one and http://server/path/to/page2.html#two.	gabrielschulhof	arschmitz
7169	2014-09-19 11:00:41	@gabrielschulhof your idea helps a lot. Thanks.	armanim	gabrielschulhof
7169	2014-11-10 11:29:17	@gabrielschulhof Thanks buddy!! Just embed following code in your first page javascript section and it will work fine. -------------------------Code Starts------------------------------------------- $.widget( "ui.tabs", $.ui.tabs, { }); -------------------------Code Ends------------------------------------------- All credit goes to @gabrielschulhof . This issue raised by @bkosborne is indeed a bu…	ankitgoyal91	gabrielschulhof
7169	2014-11-10 11:29:17	@gabrielschulhof Thanks buddy!! Just embed following code in your first page javascript section and it will work fine. -------------------------Code Starts------------------------------------------- $.widget( "ui.tabs", $.ui.tabs, { }); -------------------------Code Ends------------------------------------------- All credit goes to @gabrielschulhof . This issue raised by @bkosborne is indeed a bu…	ankitgoyal91	bkosborne
7169	2014-11-10 11:33:02	I appreciate the effort spent by @bkosborne in concerning this and raising this to @arschmitz , but don't know why @arschmitz is not understanding and instead giving his own examples.	ankitgoyal91	bkosborne
7169	2014-11-10 11:33:02	I appreciate the effort spent by @bkosborne in concerning this and raising this to @arschmitz , but don't know why @arschmitz is not understanding and instead giving his own examples.	ankitgoyal91	arschmitz
7169	2015-03-05 22:27:05	Workaround proposed by @gabrielschulhof is almost OK for me, but I've encounter some issues in IE9, for some reason pagebeforeshow was not raised in some cases. So I've improved the code with setInterval(), and now it works just fine in all browsers:	slavap	gabrielschulhof
7169	2015-05-20 21:24:33	I've backported the latest @gabrielschulhof fix to jqm 1.4.5, so now tabs is working just fine. _processTabs() and load() are just copies of original 1.4.5 code with isLocal() replaced by that._isLocal()	slavap	gabrielschulhof
7164	2014-02-24 13:33:53	@frequent Thanks for sharing your work on this! A carousel widget was indeed part of our old roadmap, from before our plan to merge with jQuery UI. We decided not to add to the new roadmap (yet) because we have to discuss a new widget like this with the UI team first. It's a popular feature, but there are several ways you can do this and not just only one good way. That's why it might be better t…	jaspermdegroot	frequent
7163	2014-10-30 15:09:52	@arnekolja It looks like you weren't able to provide additional details to @gabrielschulhof and @arschmitz. If you can add more information we'd be happy to help debug.	ldeluca	arnekolja
7163	2014-10-30 15:09:52	@arnekolja It looks like you weren't able to provide additional details to @gabrielschulhof and @arschmitz. If you can add more information we'd be happy to help debug.	ldeluca	gabrielschulhof
7163	2014-10-30 15:09:52	@arnekolja It looks like you weren't able to provide additional details to @gabrielschulhof and @arschmitz. If you can add more information we'd be happy to help debug.	ldeluca	arschmitz
7162	2014-06-05 19:03:35	@frequent Yeah, we should add those. @gabrielschulhof is now working on pre-rendered tests for table.	jaspermdegroot	frequent
7156	2014-02-24 11:20:15	@agador Did the problem only occur with that specific page in the demos or any page? Can you still reproduce the issue with latest code? (http://view.jquerymobile.com/master/demos/theme-default/) Did you also test that page on other platforms/devices? @arschmitz - Do you have a 2.2 device there to test this?	jaspermdegroot	agador
7156	2014-02-24 11:23:50	@agador @arschmitz Nevermind, I now realize this is a duplicate of https://github.com/jquery/jquery-mobile/issues/7116. This has been fixed.	jaspermdegroot	agador
7155	2014-08-26 14:59:54	@arschmitz commented on the original ticket, have not looked at the code, will do once my comments are resolved	dylanb	arschmitz
7155	2014-08-29 10:33:48	@dylanb I've updated the PR, adding `aria-hidden="true"` to the clear button markup: https://github.com/jquery/jquery-mobile/pull/7647	gabrielschulhof	dylanb
7154	2014-04-08 07:32:21	@arschmitz, @gabrielschulhof : too late to join the party. Thanks for fixing.	frequent	gabrielschulhof
7154	2014-04-08 07:32:21	@arschmitz, @gabrielschulhof : too late to join the party. Thanks for fixing.	frequent	arschmitz
7152	2014-02-24 12:21:29	@neerajjoshi Please use the [forum](http://forum.jquery.com/jquery-mobile/) for support. See also our [contributing guidelines](https://github.com/jquery/jquery-mobile/blob/master/CONTRIBUTING.md) and [website](http://jquerymobile.com/about/). Thank you! Closing as not a bug report.	jaspermdegroot	neerajjoshi
7151	2014-02-21 20:53:43	@mdgross thank you for reporting this it is a duplicate of https://github.com/jquery/jquery-mobile/issues/7116 which is already fixed	arschmitz	mdgross
7150	2014-10-28 13:20:54	@rajulkansara Sorry it has taken so long for someone to look into your issue. I tried to reproduce with the jsbin code you provided and was unable to find the problem. That being said I tried on an iOS 7 simulator. I don't have an iOS device running v7. Do you mind trying with the latest version of jQM? What version did you see the issue with? I created a little video on youtube to show you what …	ldeluca	rajulkansara
7146	2014-02-23 22:29:51	@arschmitz I commented things a but. HTH.	gabrielschulhof	arschmitz
7138	2014-10-17 14:17:17	@globalmatt sorry about taking so long to see this can you still reproduce this with latest code i cant reproduce this with any browser currently. I know at the time you posted this there were several animation related glitches that effected panels that have been fixed it patch releases. So based on your description I believe we fixed this. @blandkitz What version of jQuery Mobile are you using? …	arschmitz	blandkitz
7138	2014-10-17 14:17:17	@globalmatt sorry about taking so long to see this can you still reproduce this with latest code i cant reproduce this with any browser currently. I know at the time you posted this there were several animation related glitches that effected panels that have been fixed it patch releases. So based on your description I believe we fixed this. @blandkitz What version of jQuery Mobile are you using? …	arschmitz	globalmatt
7138	2014-10-18 07:16:18	@arschmitz , it resolved! I'd accidentally called jquery mobile twice like a dummy.	blandkitz	arschmitz
7138	2014-10-18 11:45:30	@blandkitz thanks	arschmitz	blandkitz
7136	2014-02-25 11:27:28	@gabrielschulhof thanks for the link will try... looks more like a workaround though.. a lot of code involved ... hopefully this api will not change that often ;-)	staabm	gabrielschulhof
7128	2014-02-18 21:54:50	@gabrielschulhof I understand. It looks like this won't affect the fix for #5535 but I want to give it a closer look and do some more functional testing.	jaspermdegroot	gabrielschulhof
7128	2014-02-24 06:06:12	@gabrielschulhof @arschmitz I tested this a bit more and it looks good.	jaspermdegroot	gabrielschulhof
7128	2014-02-24 06:06:12	@gabrielschulhof @arschmitz I tested this a bit more and it looks good.	jaspermdegroot	arschmitz
7124	2014-02-18 16:56:14	@webjay, Thanks for reporting. Is that happening on `master`, right now?	gseguin	webjay
7123	2014-10-24 02:16:09	@globalmatt sorry this never got noticed the demos are correct we will update the website closing	arschmitz	globalmatt
7118	2014-02-17 13:40:56	@gabrielschulhof i think i would prefer to change the name as suggested in the original issue rather then use array notation otherwise we will need to document that this and only this prop can only be set / accessed via array notation because of the reserved keyword. I had already fixed this along with 7114 while on the plane on the way home but didn't have good wifi https://github.com/jquery/jqu…	arschmitz	gabrielschulhof
7113	2014-02-14 00:41:36	@arschmitz No problem, thanks :)	globalmatt	arschmitz
7111	2014-02-13 17:33:53	@jroets Can you test with latest code? http://view.jquerymobile.com/master/demos/	jaspermdegroot	jroets
7111	2014-10-16 19:51:22	@jroets can you let us know if we can close this issue? The other issue you mentioned in your last comment in Feb, if it's still an issue, can you open a separate issue with steps on how to reproduce?	ldeluca	jroets
7110	2014-02-13 17:22:23	@MrD0llaro Thanks for reporting the issue. Can you please provide a simple test page and information about the iOS version and device you tested on? See our [contributing guidelines](https://github.com/jquery/jquery-mobile/blob/master/CONTRIBUTING.md#issues) for instructions and JS Bin template. I am closing this ticket as incomplete. We will reopen when there is a test page. Thanks.	jaspermdegroot	MrD0llaro
7107	2015-03-14 18:08:37	@globalmatt @Ajaxy This should have been removed in 1.4 its actually not possible for this to work anymore. In 1.3 we used javascript to add hover classes and this allowed for a delay. In 1.4 this is all css with `:hover`. There is no way to set a hover delay in css so this simply is not possible anymore. I'm going to close this and open an issue to remove this from the api docs.	arschmitz	Ajaxy
7107	2015-03-14 18:08:37	@globalmatt @Ajaxy This should have been removed in 1.4 its actually not possible for this to work anymore. In 1.3 we used javascript to add hover classes and this allowed for a delay. In 1.4 this is all css with `:hover`. There is no way to set a hover delay in css so this simply is not possible anymore. I'm going to close this and open an issue to remove this from the api docs.	arschmitz	globalmatt
7106	2014-09-29 19:33:01	@jeremyhill-up are you testing in the browser or within an emulator/simulator/device? I created a quick cordova app to test and don't see the error you are seeing. I do see some console logs such as: Resource interpreted as Script but transferred with MIME type text/plain: "file:///android_asset/www/js/jquery.min.js". secondpage.html:13 Resource interpreted as Script but transferred with MIME typ…	ldeluca	jeremyhill-up
7106	2014-09-29 19:33:01	@jeremyhill-up are you testing in the browser or within an emulator/simulator/device? I created a quick cordova app to test and don't see the error you are seeing. I do see some console logs such as: Resource interpreted as Script but transferred with MIME type text/plain: "file:///android_asset/www/js/jquery.min.js". secondpage.html:13 Resource interpreted as Script but transferred with MIME typ…	ldeluca	arschmitz
7106	2014-09-29 19:37:27	Sounds good @ldeluca and @arschmitz. Thanks for your help!	jeremyhill-up	ldeluca
7106	2014-09-29 19:37:27	Sounds good @ldeluca and @arschmitz. Thanks for your help!	jeremyhill-up	arschmitz
7102	2014-06-05 15:29:58	@kaspro Thanks for reporting this. You're right. There is another ticket for this (https://github.com/jquery/jquery-mobile/issues/7279) which already has some comments so I am going to close this ticket as duplicate despite the fact that this is an older ticket. We will work on those demos. Thanks!	jaspermdegroot	kaspro
7101	2014-02-18 04:39:06	@soberstadt Feel free to implement a media query if you feeling ambitious. :)	arschmitz	soberstadt
7099	2014-02-12 15:51:20	@Shepard actually, this has already been fixed in #6920 and is a duplicate of #6650.	gabrielschulhof	Shepard
7098	2014-02-11 22:17:07	@gabrielschulhof - Sure. I didn't create labels for all components. I only renamed the existing ones.	jaspermdegroot	gabrielschulhof
7096	2014-02-10 21:05:07	@gabrielschulhof I looked into the fix and tested various ordered lists. Looks good to me.	jaspermdegroot	gabrielschulhof
7093	2014-02-25 19:10:38	Very cool. Thanks @gabrielschulhof and good luck with that @uGoMobi.	frankie-loves-jesus	gabrielschulhof
7091	2014-04-23 00:59:46	closing this as a dup of #6950 as @Palestinian mentions	arschmitz	Palestinian
7087	2014-02-07 12:58:20	@arschmitz: Thanks for you quick reply. Just to make sure I get this right: You are saying that with the optimized fixed persistent toolbar I should add some code like in the non optimized sample to switch the button states according to the clicked tab, right?	ghowen	arschmitz
7086	2014-02-20 16:52:38	@gabrielschulhof please squash the first two commits your change is trivial just line length then :+1:	arschmitz	gabrielschulhof
7082	2014-02-08 04:39:06	@gabrielschulhof while you are correct that its no less wrong, I'm hesitant to change a line we know is incorrect. If it was more separate i would agree however this effects the same line. Also the fix is fairly simple This makes sure that each element in the set has the same formParent as the widget does which is the correct behavior according to spec.	arschmitz	gabrielschulhof
7082	2014-02-08 05:20:28	@gabrielschulhof I would also argue this is all really the same issue in that the real issue is that this statement returns an incorrect array of elements. I think we should update issue #7088 to reflect this fact. The issue with this function returning elements that that should not be in the same set just reflects this is a bigger issue then originally reported. My suggestion would be to fix thi…	arschmitz	gabrielschulhof
7082	2014-02-09 02:03:54	@arschmitz [Here](http://jsbin.com/IFolanOW/163/)'s a potential problem with that.	gabrielschulhof	arschmitz
7080	2014-10-28 15:15:13	@globalmatt sorry about this taking so long but i can confirm this issue still with latest code.	arschmitz	globalmatt
7071	2014-02-06 07:42:56	@anushasureshreddy You want the text, not the HTML... http://api.jquery.com/text/ Please use the forum or StackOverflow for support questions. This issue tracker is meant for bug reports. See also our [contributing guidelines](https://github.com/jquery/jquery-mobile/blob/master/CONTRIBUTING.md#issues). Thanks. Closing as not a bug.	jaspermdegroot	anushasureshreddy
7070	2014-02-05 21:41:44	@tgiardino Thanks for reporting the issue. I am closing this ticket as duplicate of https://github.com/jquery/jquery-mobile/issues/7008. A fix is on its way.	jaspermdegroot	tgiardino
7067	2014-02-05 13:00:51	@gabrielschulhof This might be specific to a browser. I'm not seeing this on Chrome Version 31.0.1650.63, FF 25.0.1 or Safari 6.1 on OS X 10.7.5	agcolom	gabrielschulhof
7067	2014-02-26 10:13:01	@gabrielschulhof Can you still reproduce? Did you see it on Linux/Firefox only?	jaspermdegroot	gabrielschulhof
7064	2014-02-04 22:06:11	@gdi2290 Thanks for your contribution. It appears you haven't signed our CLA. Could you do so at http://contribute.jquery.org/CLA/ so we can look into it?	gseguin	gdi2290
7064	2014-02-04 22:07:24	@gseguin it's under Patrick Stapleton jquery@gdi2290.com	gdi2290	gseguin
7064	2014-02-04 22:11:58	@scottgonzalez I signed it again with my github address <code>github@gdi2290.com</code>	gdi2290	scottgonzalez
7064	2014-02-04 22:30:10	@gseguin updated with tabs. I also added <code>temp/</code> to <code>.gitignore</code>	gdi2290	gseguin
7064	2014-02-05 01:39:45	@gdi2290 We will also need you to use your real name in your git config matching what you signed the CLA with. Thanks for the contribution!	arschmitz	gdi2290
7064	2014-02-05 18:49:23	@jzaefferer @arschmitz @gseguin @scottgonzalez updated git config for all contributes	gdi2290	gseguin
7064	2014-02-05 18:49:23	@jzaefferer @arschmitz @gseguin @scottgonzalez updated git config for all contributes	gdi2290	scottgonzalez
7064	2014-02-05 18:49:23	@jzaefferer @arschmitz @gseguin @scottgonzalez updated git config for all contributes	gdi2290	jzaefferer
7064	2014-02-05 18:49:23	@jzaefferer @arschmitz @gseguin @scottgonzalez updated git config for all contributes	gdi2290	arschmitz
7062	2014-02-04 13:27:56	@teonit Thanks for reporting the issue. I tested with 1.3.2 (http://jsbin.com/AKOmUxa/112/edit) because I wasn't sure if we did support it before, but it turned out that it used to work so this is a regression. I noticed here http://api.jquerymobile.com/collapsible/#option-iconpos that we also mention "notext" (icon-only) as possible icon position. That resulted in a broken button style in 1.3. I…	jaspermdegroot	teonit
7061	2014-02-04 13:51:06	@ddw147 This is more a question for the forum than a bug report. See also our [contributing guidelines](https://github.com/jquery/jquery-mobile/blob/master/CONTRIBUTING.md#issues). That being said... this should work: http://jsbin.com/AKOmUxa/113/edit Closing as not a bug.	jaspermdegroot	ddw147
7060	2014-02-04 13:35:54	@MistyHunt This sounds similar to https://github.com/jquery/jquery-mobile/issues/5532, https://github.com/jquery/jquery-mobile/issues/4113 and https://github.com/jquery/jquery-mobile/issues/5556 so I am closing this ticket as duplicate. Ps. Please follow the [contributing guidelines](https://github.com/jquery/jquery-mobile/blob/master/CONTRIBUTING.md#issues) when submitting an issue and always in…	jaspermdegroot	MistyHunt
7060	2014-02-04 13:47:25	@MistyHunt if you cant reproduce the problem on a test page that leads me to believe this is not a problem with jqm but rather a problem with your custom code / markup / css	arschmitz	MistyHunt
7058	2014-02-03 19:19:51	@dgruzda Thanks for reporting the issue. The problem seems to be this line: https://github.com/jquery/jquery-mobile/blob/master/js/widgets/panel.js#L291 Test page: http://jsbin.com/AKOmUxa/107/edit Using a plain object is not relevant so I am going to remove that from the title. Ps. Please, always include a test page when reporting issues. See our [contributing guidelines](https://github.com/jque…	jaspermdegroot	dgruzda
7057	2014-02-03 15:45:31	@gvanberkel I'm closing then. Thanks. Please let me know if you would like me to re-open.	agcolom	gvanberkel
7056	2014-02-03 19:27:02	@umeshk Thanks for reporting the issue. Please provide a test page and information about the platform/browser/devices you tested on and whether it's a website or a (PhoneGap) web app. See our [contributing guidelines](https://github.com/jquery/jquery-mobile/blob/master/CONTRIBUTING.md#issues) for instructions and JS Bin template for a test page. I am closing this ticket for now as incomplete. We …	jaspermdegroot	umeshk
7055	2014-02-03 19:46:27	@saiballo Thanks for reporting the problem. Please take a look at our [contributing guidelines](https://github.com/jquery/jquery-mobile/blob/master/CONTRIBUTING.md#issues) and always provide a test page and information about the platform/browser you tested on when submitting an issue. This is the same issue as https://github.com/jquery/jquery-mobile/issues/6688. The collapsibe widget triggers the…	jaspermdegroot	saiballo
7054	2014-02-03 20:14:39	@jonas-db Thanks for reporting the issue. I changed the test page a bit: http://jsbin.com/IFolanOW/155/edit The problems I see: - Only `expandCueText` is used. The hidden text doesn't change to the `collapseCueText` when expanding the collapsible. - Can't change `expandCueText` programmatically (probably the same for ``collapseCueText`) - Can't change option `theme` programmatically Setting optio…	jaspermdegroot	jonas-db
7054	2014-02-24 18:28:03	@gabrielschulhof setting the text is still not working.. and this is not only in chrome as you say this is a chrome bug? http://jsbin.com/IFolanOW/288/edit	jonas-db	gabrielschulhof
7054	2014-02-28 20:33:25	@gabrielschulhof I'm sorry, i was thinking the option was setting the header text! Apologies :)	jonas-db	gabrielschulhof
7053	2014-02-03 21:14:16	@sriram-r15 This seems to be a problem in Chrome for Android. I tested this without jQuery Mobile (http://jsbin.com/AKOmUxa/109/edit). While it works on desktop Chrome it doesn't on Android 4.4.2. There is nothing we can do about this. I checked if an issue has been reported for this ( https://code.google.com/p/chromium/issues/list) but couldn't find anything. You might want to do some more debug…	jaspermdegroot	sriram-r15
7051	2014-02-04 08:02:52	@farjadfarid Thanks for reporting the issue, but what exactly is the error? Please provide a simple test page that will show the error and information about the platform/browser you tested on. See our [contributing guidelines](https://github.com/jquery/jquery-mobile/blob/master/CONTRIBUTING.md#issues) for instructions and our JS Bin template. I am closing this ticket as incomplete. We will reopen…	jaspermdegroot	farjadfarid
7050	2014-02-03 21:19:40	@kapil-sipl Please provide a complete bug report including test page and information about the platform/browser you tested on. See our [contributing guidelines](https://github.com/jquery/jquery-mobile/blob/master/CONTRIBUTING.md#issues) for instructions and our JS Bin template for test pages. Closing as incomplete. We reopen when the test page and required information has been provided. Thanks!	jaspermdegroot	kapil-sipl
7050	2014-02-04 17:25:07	@kapil-sipl Please have a look at the contributing guidelines I pointed you at twice (https://github.com/jquery/jquery-mobile/blob/master/CONTRIBUTING.md#issues). Your test page uses 1.3.2 instead of latest code. It is on your sever, so we can't make any changes or it might change while we look into it. Your test page contains a lot of irrelevant markup/code that probably has nothing to do with t…	jaspermdegroot	kapil-sipl
7047	2014-02-01 09:00:47	@Ruffio There is already a ticket for this (https://github.com/jquery/jquery-mobile/issues/6356) and a PR to fix it (https://github.com/jquery/jquery-mobile/pull/7031). Maybe you can test the "icons" branch (http://view.jquerymobile.com/icons/demos/) and comment on the PR if you still see issues. Closing as duplicate.	jaspermdegroot	Ruffio
7046	2014-02-04 07:56:16	@arschmitz I agree this is a documentation issue and not something we have to change in the library. I opened https://github.com/jquery/api.jquerymobile.com/issues/250 and am going to close this ticket as not a bug.	jaspermdegroot	arschmitz
7045	2014-02-06 18:14:53	@gabrielschulhof this looks good but the author info in the commit by @allsteady needs to be updated to use real name. @allsteady can you please update your git config to use your real name matching what you signed the CLA with? :+1:	arschmitz	gabrielschulhof
7043	2014-02-05 14:37:06	@loufranco Thanks for the PR! Could you please sign the CLA (http://contribute.jquery.org/CLA/)?	jaspermdegroot	loufranco
7043	2014-02-06 17:01:18	@loufranco Can you update your git config to make your first name match with the CLA (Lou vs. Louis). Thanks!	jaspermdegroot	loufranco
7043	2014-02-06 17:10:22	@loufranco Can you make sure the example code matches the jQuery style guide (http://contribute.jquery.org/style-guide/js/#spacing). I am aware of the fact that we didn't follow the style guide at other places on that page either. We have to clean that up. Thanks!	jaspermdegroot	loufranco
7043	2014-02-06 21:26:06	@loufranco - Thanks a lot!	jaspermdegroot	loufranco
7040	2014-02-04 09:35:17	@arschmitz I think we should include the code instead of linking to a file on your repo.	jaspermdegroot	arschmitz
7039	2014-02-04 08:42:52	@weeman1337 @arschmitz Can you confirm that this only happens on the native browser, not on Chrome for Android, and that it only happens when the `select` is wrapped in a `fieldset` (first example here http://jsbin.com/AKOmUxa/111)? It's not just the text that runs out the selectmenu button, but the whole button runs out the list item, right?	jaspermdegroot	weeman1337
7039	2014-02-04 08:42:52	@weeman1337 @arschmitz Can you confirm that this only happens on the native browser, not on Chrome for Android, and that it only happens when the `select` is wrapped in a `fieldset` (first example here http://jsbin.com/AKOmUxa/111)? It's not just the text that runs out the selectmenu button, but the whole button runs out the list item, right?	jaspermdegroot	arschmitz
7039	2014-02-05 09:44:44	@aljachimiak Did you intend to comment on this ticket or was it meant as a comment at https://github.com/jquery/jquery-mobile/issues/6787?	jaspermdegroot	aljachimiak
7037	2014-01-31 11:01:05	@weeman1337 can you please test http://view.jquerymobile.com/7037-popup-arrow-overflow/demos/popup/ and let us know if it still shows up?	gabrielschulhof	weeman1337
7037	2014-01-31 12:00:00	@weeman1337, the background div is causing it. You can work around the problem by doing this: ... but then you lose support for funky backgrounds - which the default 1.4.0 theme doesn't have, but which 1.3.2 has.	gabrielschulhof	weeman1337
7037	2014-02-01 02:55:00	@gabrielschulhof from what you say this is only an issue if trying to support 1.3 backgrounds which we should not be doing in 1.4 so why dont remove these and actually fix the issue?	arschmitz	gabrielschulhof
7034	2014-01-30 23:03:57	@calvintam Thanks for the PR. Can you please sign the [CLA](http://contribute.jquery.org/CLA/)?	jaspermdegroot	calvintam
7031	2014-02-06 17:59:07	@Ruffio Thanks for your feedback. I was trying your suggestion with one of those icons but then I got the feeling I had to shift one pixel in the opposite direction, so I thought we better leave them as they are. Maybe we have to tweak those five icons a little bit for a future version.	jaspermdegroot	Ruffio
7030	2014-01-30 21:23:46	You're totally right @pimterry, duh!	gseguin	pimterry
7023	2014-06-24 04:21:00	@patspam I'm unable to reproduce your issue in the latest Chrome iOS (Version 35.0.1916.41) on iOS 7. Can you provide any other details?	JoeBot0101	patspam
7023	2014-06-24 04:23:55	I also cannot reproduce this I'm going to close as cant reproduce however @patspam if you can give any more details so we can reproduce we will re open.	arschmitz	patspam
7022	2014-02-02 16:43:31	@Eccenux i wouldnt say the old version as that was never supported the old version would have been `$.mobile.changePage( "code.html?code=abc#qrcode" );` but you are correct as far as the new version.	arschmitz	Eccenux
7019	2014-01-30 08:57:36	@gabrielschulhof http://en.wikipedia.org/wiki/Deprecation "Deprecation is a status applied to a computer software feature, characteristic, or practice indicating it should be avoided, typically because it is being superseded." By saying the slider and rangeslider widgets are deprecated in 1.4.0, you are recommending that people avoid using these widgets as of now. Is that what you intended?	globalmatt	gabrielschulhof
7019	2014-01-30 13:50:24	@globalmatt the current slider has many problems and bugs which are unfixable without a full re-write. its performance is very very bad also. While we would like to fix this asap we just dont have time or man power right now to do so. We will continue to have a slider available but its api is subject to change without a prior versions notice. The new slider will be shared between both jQuery ui a…	arschmitz	globalmatt
7019	2014-01-30 21:24:15	@arschmitz That's great to hear. However, are you saying that people should stop using sliders and range sliders right now, in 1.4.0? Because that is what "deprecated" means. If so, fair enough, but I'm unclear as to what people should be using as alternatives to these widgets right now. Should they be replacing all their sliders with text inputs? It seems to me that you should deprecate the curr…	globalmatt	arschmitz
7019	2014-01-30 21:30:23	@globalmatt actually the slider and rangeslider should not be marked as deprecated at all. The flipswitch functionality from slider WILL be deprecated still though as that is replaced by the standalone flipswitch widget. We will be removing that notice from the API docs and the changelog. We will not be taking feature requests or making any changes to the current code meanwhile though. We will fi…	arschmitz	globalmatt
7019	2014-01-30 21:59:58	@arschmitz That sounds like a good plan. Thanks!	globalmatt	arschmitz
7018	2014-02-04 10:03:28	@peteboere Thanks for the suggestion. Like you said, we would need a fallback for browsers that don't support SMIL, but this is something we might want to implement in a future version. I am closing this ticket for now as feature request.	jaspermdegroot	peteboere
7017	2014-10-24 02:09:48	@begmandev thank you for reporting this however `pageshow` is not the last event `pagecontainerchange` is and is after reset closing as not a bug.	arschmitz	begmandev
7014	2014-01-28 13:22:38	@systematixrahul I only see a screenshot, no code. Please check our [Contributing Guidelines](https://github.com/jquery/jquery-mobile/blob/master/CONTRIBUTING.md#issues) and provide a simple test page and information about on which platform you see this issue. I am closing this ticket as incomplete for now. We reopen when a test page has been provided. Thanks.	jaspermdegroot	systematixrahul
7014	2014-01-28 13:43:11	Its in my local machine and content load dynamic by Phone gap, Pl check below code which we are using- <link rel="stylesheet" href="../../css/themes/default/jquery.mobile-1.2.1.css" /> <link rel="stylesheet" href="../_assets/css/jqm-docs.css"/> <div data-role="page" data-theme="j" id="direct-message" class="jqm-demos jqm-demos-index"> <!--fixed-position--> <div data-position="fixed" id="pd-header…	systematixrahul	systematixrahul
7014	2014-01-28 13:59:56	@systematixrahul This is not a test page using latest code. Please read the contributing guidelines I pointed you at. Your code shows you are using 1.2.1. I strongly recommend using latest version, 1.4.0. We won't do maintenance releases for 1.2 or 1.3 anymore. When you develop with PhoneGap you are still targeting/testing a specific platform (Android, iOS, Windows Phone, etc.). We need to know o…	jaspermdegroot	systematixrahul
7013	2014-01-28 11:54:55	@mattgwwalker Dialogs are the same as pages, only styled differenty. So it's not a bug that the `pageshow` event is fired. I updated your test page to latest code. Because `pageshow` is deprecated in 1.4 I used the `show` event of the new Pagecontainer widget. By adding a check if the event is not fired for a page that is a dialog you can resolve the problem. http://jsbin.com/AKOmUxa/104/edit Clo…	jaspermdegroot	mattgwwalker
7013	2014-01-29 09:34:12	@mattgwwalker Thanks for your feedback. Actually we are planning on changing the selectmenu widget so it won't use a dialog page for long lists anymore. For now I will look into improving the custom selectmenu documentation.	jaspermdegroot	mattgwwalker
7011	2014-02-06 12:53:12	@dpolivy Thanks for reporting the issue! Fix is on its way.	jaspermdegroot	dpolivy
7011	2014-02-07 16:33:22	@dpolivy The padding is on the container div so changing the input font-size won't affect the padding. See http://jsbin.com/AKOmUxa/125/edit	jaspermdegroot	dpolivy
7008	2014-01-28 12:07:06	@arschmitz - How about including the code instead of linking?	jaspermdegroot	arschmitz
7008	2014-01-31 13:28:52	@urshanabi that is not the solution the file was renamed and is not part of this library if you read the comments above you will see this we are going to fix this but it needs to be fixed in multiple places simply fixing in the library will not fix the demos that a separate repo.	arschmitz	urshanabi
7008	2014-02-04 09:48:27	@urshanabi You can download the zip file of the 1.4.0 release (http://jquerymobile.com/download/all/). That zip also contains the demos. Then you can replace the Datepicker source files yourself to make the demo work. CSS: https://rawgithub.com/arschmitz/jquery-mobile-datepicker-wrapper/v0.1.1/jquery.mobile.datepicker.css JS: https://rawgithub.com/arschmitz/jquery-mobile-datepicker-wrapper/v0.1.1…	jaspermdegroot	urshanabi
7008	2014-02-04 13:32:11	@urshanabi you will also notice there are two prs refrenced here fixing this issue they are just not live yet waiting review	arschmitz	urshanabi
7008	2014-02-04 15:10:08	@uGoMobi: I already downloaded it few days ago and saw that they are php files. i am not familiar with php. as you might imagine they wont work unless you install apache or some addon to iis.changing extension did not help either. @arschmitz:what is "prs"?	urshanabi	arschmitz
7008	2014-02-04 15:45:32	@urshanabi You can ignore the PHP files. We use PHP to include the navmenu and search on all pages but all demo pages are parsed and saved as HTML files in that zip. In the datapicker folder you will only see an index.html file. Anyway, here is the demo http://jsbin.com/AKOmUxa/116/edit PR (PRs = plural) is short for Pull Request; a request to pull in a code change.	jaspermdegroot	urshanabi
7005	2014-01-28 15:24:10	@dpolivy I see the problem but jQuery Mobile and UI were not designed to be used together, so it's not a bug but a conflict between two frameworks that you are using. This will change in the future because we are working on sharing widgets and CSS framework between the two projects. However, this particular issue that you reported might be resolved already when we make this change: https://github…	jaspermdegroot	dpolivy
7005	2014-01-29 18:31:14	@dpolivy This seems like a good idea, thanks! See my comment at https://github.com/jquery/jquery-mobile/issues/6701#issuecomment-33614305.	jaspermdegroot	dpolivy
7003	2014-01-24 17:24:49	@darkhouse See my comment on the other ticket you opened. We really need a simple test page (only include what is needed to reproduce the issue). With what version iPhone or iPad did you test? I am closing this ticket as incomplete, but we will reopen when there is a test page that illustrates the problem.	jaspermdegroot	darkhouse
7002	2014-01-24 17:20:16	@darkhouse Thanks for reporting the issue. Can you please provide a test page. See the [Contributing Guidelines(https://github.com/jquery/jquery-mobile/blob/master/CONTRIBUTING.md) for our JS Bin template and instructions. Can you also tell us on which device/OS/browser you see the problem? We can't look into it without those things so I am closing this ticket as incomplete for now. We reopen whe…	jaspermdegroot	darkhouse
7002	2014-01-24 18:03:10	@darkhouse The problem with the disappearing iframe, like your Twitter widget, is a known issue that we can't fix. See https://github.com/jquery/jquery-mobile/issues/6260#issuecomment-22389560. I think you can resolve your problem by adding the wrapper in your markup so the widget doesn't wrap the content anymore: http://jsbin.com/AleCaFIg/2	jaspermdegroot	darkhouse
7000	2014-01-25 20:05:33	@arschmitz Shouldn't changes in the library and changes in tests be in separate commits? cc: @scottgonzalez	jaspermdegroot	arschmitz
7000	2014-01-27 22:11:02	@atuttle I'm afraid we've already decided not to make any more 1.3.x releases.	gabrielschulhof	atuttle
7000	2014-01-28 14:42:46	@arschmitz @scottgonzalez Ok. I wasn't sure about code and tests in different commits because in the past we used to always split those, but I didn't remember the reason why (probably because there was no good reason). After reading Scott's comment it makes completely sense to me to combine them. Thanks.	jaspermdegroot	scottgonzalez
7000	2014-01-28 14:42:46	@arschmitz @scottgonzalez Ok. I wasn't sure about code and tests in different commits because in the past we used to always split those, but I didn't remember the reason why (probably because there was no good reason). After reading Scott's comment it makes completely sense to me to combine them. Thanks.	jaspermdegroot	arschmitz
6995	2014-10-29 18:06:14	@laxmi-rani mind providing a jsbin page to test? Please see our contributing guidelines at https://github.com/jquery/jquery-mobile/blob/master/CONTRIBUTING.md and create a jsbin test page using the template there if you can still reproduce this and I'd be happy to take a look.	ldeluca	laxmi-rani
6994	2014-02-04 10:30:37	@MITDelian - Thanks for your post. Great to hear to you would like to contribute to the project! @arschmitz - What do you think, is this something for the new (range)slider widget?	jaspermdegroot	MITDelian
6994	2014-02-04 13:30:39	@uGoMobi indirectly yes this will be possible because the new slider will almost certainly support selects and you can use the selects populated with times. I'v implemented several time based range sliders in the past and have always used selects. i wouldn't want to say one way for the other for sure about time inputs being directly supported but i would say its unlikely. because we will not be c…	arschmitz	MITDelian
6992	2014-03-17 20:26:14	No, I didnt. I think dont use jquery mobile. I'm getting more crush, I use my own css, javascript with jquery. @dpolivy	ibrahimmumcu	dpolivy
6992	2014-03-28 11:21:25	@mirko77 like I said I'm getting to much crush for list options, that's why I wrote my own css, javascript code.	ibrahimmumcu	mirko77
6992	2014-03-28 11:24:30	@ibrahimmumcu the `<select>` tag alone (no JQM applied) does not work so I guess it is a bug in the WebView. I did a test: if I build an app with only the code @ibrahimmumcu linked to, the native dropdown works perfectly. So it has something to do with jquery mobile nested divs.	mirko77	ibrahimmumcu
6992	2014-03-28 15:52:12	Without fastClick it doesnt work yet, maybe It's about WebView like you said. @mirko77	ibrahimmumcu	mirko77
6992	2014-03-28 17:04:46	Actually is not, I have a test app with only a select tag and it works @ibrahimmumcu, I made my selects work using `$("select").on('vmousedown', function(e) { $(this).focus().click(); });`	mirko77	ibrahimmumcu
6992	2014-03-28 20:49:29	I'll try, thank you @mirko77	ibrahimmumcu	mirko77
6992	2014-10-19 10:32:51	thank you @mirko77!!!	Pentaxeros	mirko77
6992	2014-10-19 19:31:14	Indeed, thanks @mirko77, it works for me with this jQuery piece:	matheo	mirko77
6992	2014-10-20 15:41:40	@ldeluca have you tried my code above? Works on a Nexus 5 4.4.2 (never updated to 4.4.4) JM 1.3 Cordova 2.9	mirko77	ldeluca
6992	2014-10-20 15:53:12	@mirko77 yup, I copied and pasted your select code into a Cordova project. I'll test on a 4.4.2 genymotion device here in a bit. btw, why are you on such an old version of Cordova ;) _jokes_	ldeluca	mirko77
6992	2014-10-20 17:14:27	Just tried on GenyMotion using an Android 4.4.2 device and wasn't able to reproduce = http://youtu.be/UFhxd1f_4_0 I also spun up a 4.2.2 genymotion and wasn't able to reproduce http://youtu.be/x2sVwQzflwA ....Trying to reproduce but not able to right now. @mirko77	ldeluca	mirko77
6992	2014-10-20 17:20:18	@mirko77 have you tried latest to see if maybe we fixed this when fixing something else since no one can't seem to reproduce any more?	arschmitz	mirko77
6992	2014-10-28 14:17:02	@arschmitz I only tried on JQM 1.3.2 no plan to upgrade that application	mirko77	arschmitz
6992	2014-10-28 14:18:45	@mirko77 If you have a test page it could be 'fun' to see if the problem still persists. Venlig hilsen Rasmus Christiansen 2014-10-28 15:17 GMT+01:00 mirko77 notifications@github.com: > @arschmitz https://github.com/arschmitz I only tried on JQM 1.3.2 no > plan to upgrade that application > > — > Reply to this email directly or view it on GitHub > https://github.com/jquery/jquery-mobile/issues/69…	Ruffio	mirko77
6992	2014-10-28 14:18:45	@mirko77 If you have a test page it could be 'fun' to see if the problem still persists. Venlig hilsen Rasmus Christiansen 2014-10-28 15:17 GMT+01:00 mirko77 notifications@github.com: > @arschmitz https://github.com/arschmitz I only tried on JQM 1.3.2 no > plan to upgrade that application > > — > Reply to this email directly or view it on GitHub > https://github.com/jquery/jquery-mobile/issues/69…	Ruffio	arschmitz
6991	2014-01-28 15:43:39	@dpolivy The change was made to fix this [issue](https://github.com/jquery/jquery-mobile/issues/5977). Like I explained [here](https://github.com/jquery/jquery-mobile/issues/7005#issuecomment-33488031) we don't consider conflicts between jQuery Mobile and UI as a bug, so I am closing this ticket.	jaspermdegroot	dpolivy
6991	2014-01-29 15:16:43	@dpolivy You can adjust the autocomplete's `position` option to account for the padding: http://jsbin.com/OhulOCOD/2/edit I just changed it to `{ my: 'left+20 top', at: 'left bottom' }`.	scottgonzalez	dpolivy
6991	2014-01-29 17:57:28	@scottgonzalez Thanks, that's exactly the workaround I implemented originally (though I adjust the `at` position). There is one subtle issue, though, and that is the jQM `padding-left` is specified in `em`, while the jQuery UI position widget only works in pixels or % -- so if the base unit changes (e.g. someone forces large fonts on the page), there's a potential for things to get misaligned.	dpolivy	scottgonzalez
6991	2014-01-29 18:19:27	@scottgonzalez Thanks! I actually back off the left margin a few pixels to get the text to line up using the default margin so it looks more like this: http://jsbin.com/OhulOCOD/7/edit But, thanks for the pointers! I may revisit this and use the hooks to tweak a bit more.	dpolivy	scottgonzalez
6991	2014-01-29 21:03:34	@dpolivy My first comment was a bit short and I shouldn't have simply closed the ticket. I don't want to give the impression that we don't care if jQuery UI works together with jQuery Mobile. We do care and that's also why we are working on sharing widgets and CSS in the 2.0 versions of both frameworks. Because we don't test the frameworks together yet, we can't always avoid conflicts or regressi…	jaspermdegroot	scottgonzalez
6991	2014-01-29 21:03:34	@dpolivy My first comment was a bit short and I shouldn't have simply closed the ticket. I don't want to give the impression that we don't care if jQuery UI works together with jQuery Mobile. We do care and that's also why we are working on sharing widgets and CSS in the 2.0 versions of both frameworks. Because we don't test the frameworks together yet, we can't always avoid conflicts or regressi…	jaspermdegroot	dpolivy
6990	2014-09-23 15:23:52	@dariospadoni Anecdotally, I think it might be solved in iOS 8. I used to only be able to reproduce the problem with the iOS simulator in my development environment, and now with the latest Xcode, iOS Simulator, and iOS 8, the back button seems to work as expected in Mobile Safari.	rmm5t	dariospadoni
6989	2014-01-23 14:42:07	@iFiNEXx - What version of jQuery are you using?	jaspermdegroot	iFiNEXx
6986	2014-01-22 21:56:03	@v666 Thanks for reporting the issue. I am closing this ticket as duplicate of https://github.com/jquery/jquery-mobile/issues/6961.	jaspermdegroot	v666
6985	2014-01-22 17:56:49	@maxmoore14 Thanks for reporting the issue. Do you mind opening a ticket for it here https://github.com/jquery/themeroller.jquerymobile.com/issues? In the meantime you can use the `ui-alt-icon` class to change the icon color. See "Black vs. white icon sets" on this demo page: http://demos.jquerymobile.com/1.4.0/icons/	jaspermdegroot	maxmoore14
6982	2014-01-22 09:24:09	@Edo78 Thanks for reporting the issue. I just tested on Nexus 5 Android 4.4.2 Chrome 30.0.1599.105 and can't reproduce it. It could be a bug in the beta version of Chrome that you tested on. Can you also reproduce the issue on other devices/platforms/browsers?	jaspermdegroot	Edo78
6982	2014-01-22 09:56:49	@Edo78 Sorry, I misread the Chrome release blog and the Chrome app didn't auto-update on my Nexus 5. I think I found the problem. Did you use the link in this paragraph? "Panels outside pages If you want to use the same panel on multiple pages you can place the markup outside the page. See external panels"	jaspermdegroot	Edo78
6982	2014-01-22 10:53:06	@Edo78 I tested with exactly the same device, Android version, and Chrome version but can't reproduce it when I follow that link. Here are my steps: 1. Open demos.jquerymobile.com/1.4.0/ 2. Open nav menu (left panel) 3. Expand "Panel widget" 4. Click "Panel" 5. On Panel page open left reveal panel with top middle "Reveal" button and close the panel 6. Repeat step 2 and 3 7. Click "External panels…	jaspermdegroot	Edo78
6982	2014-01-29 17:19:36	@Edo78 I can reproduce the issue with the 1.4.0 demos but not with latest code on branch master: http://view.jquerymobile.com/master/demos/. Looks like it has been fixed already. Can you confirm? Note: The fix for that link on the page itself didn't land yet, so I am only talking about when you use the navmenu in the panel.	jaspermdegroot	Edo78
6979	2014-03-05 00:44:07	@gabrielschulhof @arschmitz Does this mean that there is no longer any way to close a dialog programmatically, when using the new `dialog` extension of the `page` widget? The (deprecated) `dialog` widget had a `close()` method: http://api.jquerymobile.com/dialog/#method-close	globalmatt	gabrielschulhof
6979	2014-03-05 00:44:07	@gabrielschulhof @arschmitz Does this mean that there is no longer any way to close a dialog programmatically, when using the new `dialog` extension of the `page` widget? The (deprecated) `dialog` widget had a `close()` method: http://api.jquerymobile.com/dialog/#method-close	globalmatt	arschmitz
6977	2014-02-06 18:36:20	@gabrielschulhof there are some line length issues in both js files	arschmitz	gabrielschulhof
6976	2014-01-22 07:45:42	@bbarnell This is a bug in the CSS that you included. There is a media query `@media print {` in there for which the closing brace `}` is missing. Closing as not a jQuery Mobile issue.	jaspermdegroot	bbarnell
6976	2014-01-22 15:37:37	@bbarnell Sorry, I must have missed the closing brace when copy/pasting for debugging. The problem is actually right after that closing brace: You have to override `color: inherit;` and then the problem is gone. See http://jsbin.com/IFolanOW/108/edit.	jaspermdegroot	bbarnell
6973	2014-01-22 07:54:15	@globalmatt Do you mind opening a ticket for this in the API docs repo, @ruffio pointed you to? Thanks all!	jaspermdegroot	globalmatt
6972	2014-01-29 22:45:47	@globalmatt Thanks! No, the Demos are on the jquery-mobile repo so this is the right place to report demo issues.	jaspermdegroot	globalmatt
6965	2014-01-22 08:47:51	@Eccenux here's a [demo](http://view.jquerymobile.com/6965-illustrate-hash-processing/demos/navigation-hash-processing/) of how you might process the hash upon a page change.	gabrielschulhof	Eccenux
6965	2014-01-22 08:52:03	@Eccenux actually, I think I have misread your problem. You're really requesting that which we're already planning on doing, which is to not process the hash during the page change process like we do now. The demo I created will actually only be relevant once we have implemented that change.	gabrielschulhof	Eccenux
6965	2014-01-29 19:39:30	@gabrielschulhof your summation is correct currently we restrict the valid ids significantly we will no longer place any restriction execpt one reserved string used for enabling back button to close widgets probably	arschmitz	gabrielschulhof
6965	2014-01-30 13:37:31	@Eccenux the real problem here is that jquery mobile simply does not support passing information via the hash and never has. We use the has for internal navigation and so any other use will break this. Changing the has as you say you did in 1.3 is / was not supported either while it may have worked in some cases it was not supported. using navigate is basically the same. except it normalizes a fe…	arschmitz	Eccenux
6965	2014-01-30 13:37:31	@Eccenux the real problem here is that jquery mobile simply does not support passing information via the hash and never has. We use the has for internal navigation and so any other use will break this. Changing the has as you say you did in 1.3 is / was not supported either while it may have worked in some cases it was not supported. using navigate is basically the same. except it normalizes a fe…	arschmitz	gabrielschulhof
6965	2014-01-30 14:08:42	@arschmitz Note that the whole point of passing parameters within URL is to allow it to just work in browsers. If you refresh the page it should still work. This will not be a problem on e.g. PhoneGap (where you have a single entry point). But will be a problem for in-browser applications. If a user wants to refresh or share a link to document - he can do that now, but will not be able to that if…	Eccenux	gabrielschulhof
6965	2014-01-30 14:08:42	@arschmitz Note that the whole point of passing parameters within URL is to allow it to just work in browsers. If you refresh the page it should still work. This will not be a problem on e.g. PhoneGap (where you have a single entry point). But will be a problem for in-browser applications. If a user wants to refresh or share a link to document - he can do that now, but will not be able to that if…	Eccenux	arschmitz
6961	2014-01-22 22:14:32	@v666 We'll see when we fix this issue whether it also fixes #6986 ...	gabrielschulhof	v666
6961	2014-01-23 14:29:23	@v666 Nice!	gabrielschulhof	v666
6961	2014-02-26 19:51:44	I am also observing this issue. I used the same workaround discussed by @v666 however the issue persists if the user hides the keyboard and taps an input field, showing the keyboard again. This repeat action causes the popup to close again. I am also using the app within PhoneGap/Cordova.	salbahra	v666
6961	2014-03-26 21:22:22	I had the same issue as above in my iphone 4s IOS 7.0, after literally hours of research the other day I stumbled upon a fix today - adding height=device-height into <meta name="viewport" content="width=device-width, initial-scale=1.0, maximum-scale=1.0, user-scalable=0, height=device-height">. @salbahra this also fixes the issue with the hiding of the keyboard - hope this helps someone else!	JB22	salbahra
6961	2014-03-26 21:48:18	@JB22 That sounds great - but can you give better explanation? "height=device-height" where?	v666	JB22
6961	2014-04-14 08:05:11	@salbahra I'm not seeing a difference between the fixed version (http://jsbin.com/omixiliJ/7) and master (http://jsbin.com/omixiliJ/8), so I would say that the iOS 7 fix does not make things worse on Windows Phone 8 - and things are pretty bad on Windows Phone 8.	gabrielschulhof	salbahra
[truncated: 9,493 more rows]
