# Supplementary material for: Status, identity, and language: A study of issue discussions in GitHub
Source: PLoS One. 2019 Jun 14;14(6):e0215059. doi: 10.1371/journal.pone.0215059 (PMC6568400; doi:10.1371/journal.pone.0215059)
Supplement: S2 Data — (ZIP) [file pone.0215059.s003.zip › sample_46_projs_issues/realm_realm-cocoa/issue_comments_REPLACECODE.csv]

issue_num	datetime	body	login	close_date
4784	2017-03-28 01:58:17	<!--- We LOVE to help with any issues or bugs you have! **Questions**: If you have questions about how to use Realm, ask on [StackOverflow](http://stackoverflow.com/questions/ask?tags=realm). We monitor the `realm` tag. **Feature Request**: Just fill in the first two sections below. **Bugs**: To help you as fast as possible with an issue please describe your issue and the steps you have taken to …	saham	2017-03-28 02:15:51
4784	2017-03-28 02:15:51	Thanks for getting in touch with us. We're currently preparing a new release that will be compatible with Swift 3.1 and hope to release it within the next few days.	austinzheng	2017-03-28 02:15:51
4783	2017-03-27 21:57:27	Xcode 8.3 is now available and Realm 2.4.4 won't build. Can you please provide an updated Carthage build that uses Swift 3.1? Thanks!	cliftonlabrum
4783	2017-03-27 22:06:45	We've actually supported building and passing all tests with Swift 3.1 as of Xcode 8.3 beta 2. But we don't produce binaries for beta Xcode versions due to high churn. But we'll push a release with Xcode 8.3 binaries soon! You can build Realm with Carthage and Xcode 8.3 from source by running the following command: <S_CODE_TOKEN> I'll keep this open until a release is available with binaries buil…	jpsim
4783	2017-03-27 22:15:28	You guys are always on the ball. 👍 Thank you!	cliftonlabrum
4782	2017-03-27 18:10:30	Still missing changelog entries for this and other changes that happen to have been pulled in due to the core, sync and object store updates	jpsim	2017-03-28 00:07:32
4782	2017-03-27 18:19:07	Hmm...tests are failing with `fatal error: 'sync_config.hpp' file not found: #include "sync_config.hpp"`. Can you check the target membership settings on the object store files in Xcode?	austinzheng	2017-03-28 00:07:32
4782	2017-03-27 20:12:31	I've added some changelog entries. I don't think realm/realm-core#2415 was ever triggerable by our end users, so I didn't include that in the changelog entries, but I'd appreciate if someone could confirm.	jpsim	2017-03-28 00:07:32
4782	2017-03-27 20:15:31	realm/realm-core#2415 is only relevant with a true dynamic schema, which we don't support.	tgoyne	2017-03-28 00:07:32
4782	2017-03-27 20:54:55	Addressed all feedback so far, have changelog entries, updated to core 2.5.1 and sync 1.5.0. Object store is at realm/realm-object-store#420, which I'll update to point to `master` once that PR passes CI and is merged.	jpsim	2017-03-28 00:07:32
4781	2017-03-27 17:07:31	since it occasionally fails on CI and its failure doesn't indicate something inherently broken with the patch being tested. Addresses https://github.com/realm/realm-cocoa/issues/4585	jpsim
4781	2017-03-27 17:51:27	The failed CocoaPods job was running successfully, but very slowly, so it was aborted by Jenkins' 35 minute timeout.	jpsim
4780	2017-03-27 16:34:08	Add the name of the property and the class to the error so that users actually have some idea of where to look to solve it.	tgoyne	2017-03-27 18:20:17
4779	2017-03-27 16:11:33	It doesn't work and trying to use it produces odd crashes. See #4776.	tgoyne	2017-03-27 17:02:44
4778	2017-03-27 09:07:44		bmunkholm	2017-03-27 17:17:09
4778	2017-03-27 17:17:05	I don't think the previous version was causing problems, nor do I think this will have an effect on the quality of reports we receive, but I don't have a strong opinion, so let's just merge this.	jpsim	2017-03-27 17:17:09
4777	2017-03-27 00:22:31	> We LOVE to help with any issues or bugs you have! > > **Questions**: If you have questions about how to use Realm, ask on > [StackOverflow](http://stackoverflow.com/questions/ask?tags=realm). > We monitor the `realm` tag. > > **Feature Request**: Just fill in the first two sections below. > > **Bugs**: To help you as fast as possible with an issue please describe your issue > and the steps you …	sirvon	2017-03-27 06:56:22
4777	2017-03-27 03:22:29	The error message suggests that you have a `primaryKey()` method on one of your `Object` subclasses that's returning the name of a property whose type is not `Int` or `String`. Can you do a search in your project for a function named `primaryKey` to see if you've overlooked one?	bdash	2017-03-27 06:56:22
4777	2017-03-27 05:01:27	found it!....i had a primary key on models I wasn't even using yet...models that wasnt even in the realm file.	sirvon	2017-03-27 06:56:22
4777	2017-03-27 15:55:31	All models you've defined are in the Realm file unless you explicitly specify a subset of the schema to use by setting [`Realm.Configuration.objectTypes`](https://realm.io/docs/swift/latest/api/Classes/Realm/Configuration.html#/s:vVC10RealmSwift5Realm13Configuration11objectTypesGSqGSaMCS_6Object__).	jpsim	2017-03-27 06:56:22
4776	2017-03-26 14:50:13	I have error when try: <S_CODE_TOKEN> BAD_ACCESS on bool read_only() const { return schema_mode == SchemaMode::ReadOnly; } Use Realm version: 2.4.3, Objective-C project realm was installed via CocoaPods I use singleton class: <S_CODE_TOKEN>	llodi	2017-03-27 10:37:33
4776	2017-03-27 10:41:12	My error was due to wrong initialisation. Instead of using [RLMRealm defaultRealm]; I used [[RLMRealm alloc] init];	llodi	2017-03-27 10:37:33
4775	2017-03-26 12:28:09	> We LOVE to help with any issues or bugs you have! > > **Questions**: If you have questions about how to use Realm, ask on > [StackOverflow](http://stackoverflow.com/questions/ask?tags=realm). > We monitor the `realm` tag. > > **Feature Request**: Just fill in the first two sections below. > > **Bugs**: To help you as fast as possible with an issue please describe your issue > and the steps you …	ZeKaiDev	2017-03-27 20:08:34
4775	2017-03-27 17:00:06	Thanks for getting in touch with us. We do not support pre-release versions of Xcode or Swift (such as 3.1) with our prebuilt binaries. You are welcome to clone this repository and build Realm from source, though.	austinzheng	2017-03-27 20:08:34
4775	2017-03-27 17:02:57	Austin is correct but we do make a best effort to compile and pass all tests as Xcode betas are released, so you should be able to build Realm Swift from source with any of the Xcode 8.3 betas starting with beta 2.	jpsim	2017-03-27 20:08:34
4775	2017-03-27 19:53:26	It's not beta anymore...	vojto	2017-03-27 20:08:34
4775	2017-03-27 20:08:34	It was when I commented. We should have a new release out today that supports Xcode 8.3 (and contains a few minor enhancements) if all goes to plan.	austinzheng	2017-03-27 20:08:34
4775	2017-03-27 20:20:20	No guarantees about binaries being made available today. Might be tomorrow depending on how our infrastructure upgrades go.	jpsim	2017-03-27 20:08:34
4774	2017-03-25 21:49:43	## Goals All I'm trying to do is included a pre populated realm file created from csv using realm browser the realm file has 2 models in it. ## Expected Results After deleting app from device and rebuilding and installing, I expected to receive the results queried.** ## Actual Results I receive a error msg telling me to migrate.... <S_CODE_TOKEN> ## Steps to Reproduce What are steps we can follow…	sirvon
4774	2017-03-28 00:36:44	Hi @sirvon. Thanks for writing in. I wanted to let you know that someone will review what you've shared and follow-up with you soon. In the meantime, would you be able to provide us with the actual version of Realm you're using (since "Latest" can change between response times) as well as the iOS or macOS version you're compiling for. Thanks.	istx25
4773	2017-03-25 16:19:07	## Goals To use accented characters in classes ## Expected Results Do not crash ## Actual Results It crashes ## Steps to Reproduce Use accented characters in classes ## Code Sample class Électeur: Object { dynamic var cléÉlecteur: Int = 0 dynamic var section: Int = 0 dynamic var noLigne: Int = 0 dynamic var numeroElecteur: String = "" dynamic var nom: String = "" dynamic var prénom: String = "" d…	Harmonium
4773	2017-03-25 16:22:11	> ## Actual Results > It crashes Can you please share a crash log or backtrace and exception message from the crash?	bdash
4773	2017-03-25 16:30:14	It crashes here only when my class contains an accented characters like Électeur inline size_t Table::add_empty_row(size_t num_rows) { size_t row_ndx = m_size; insert_empty_row(row_ndx, num_rows); // Throws return row_ndx; // Return index of first new row } I have that also: file:///Users/FoG/Library/Developer/CoreSimulator/Devices/F3FA9DD5-1C67-4564-A839-7F85D996CDA2/data/Containers/Data/Applica…	Harmonium
4773	2017-03-25 16:33:47	If you want I can send you a little project I made.	Harmonium
4773	2017-03-25 16:39:45	Thanks, I was able to reproduce it by renaming one of the classes in Realm Swift's unit tests to include an umlaut. I think the underlying issue here is that [`Schema::find` uses `StringData::operator<` as the comparator for `std::lower_bound`](https://github.com/realm/realm-object-store/blob/7cf4c6f51d6fbd1b4819d2ee1eaf8c2309a8b1fd/src/schema.cpp#L55-L57), while [`Schema::Schema` uses `std::stri…	bdash
4772	2017-03-25 06:40:15	Hey All, Just wondering what the correct process is for deleting all realm objects when there are multiple threads using realm. Is there a way to block all threads from inserting into the realm database once it has been cleared? The use-case is that when the user logs out, i want to delete all their realm information. Regards, Scott.	scottazord
4772	2017-03-28 00:37:59	Hi @scottazord! I wanted to let you know that we've received your question and that someone will follow-up with you hear and provide an answer soon. Still working through the backlog from the weekend and whatnot. Thanks!	istx25
4771	2017-03-25 00:13:14	Hi, I create two classes like this <S_CODE_TOKEN> and I want to search result when person.name=Rex and Dog.name=Jack which like sql `select * from Person as P join Dog as D where p.name = Rex and D.name = Jack`	hanjt
4770	2017-03-24 22:44:47	When evaluating an NSPredicate on an RLMObject, an exception is thrown if the subquery's collection is an RLMArray instance although it should work just fine. `-[NSPredicate evaluateWithObject:]` eventually calls `-[NSSubqueryExpression expressionValueWithObject:context:]` when the predicate is a subquery. The problem is that this method is incorrectly implemented, it goes roughly like this: <S_C…	0xced
4770	2017-03-24 22:50:34	Thanks for filing this @0xced. Have you filed a radar about this? If not, I'm happy to file one myself. @bdash can you confirm that if we do this, we also ought to do it with our `RLMLinkingObjects` too?	jpsim
4770	2017-03-24 22:54:19	I think we'd need to do it for all of our root-level collection types (`RLMArray`, `RLMResults`). `RLMLinkingObjects` would inherit the implementation from `RLMResults`. I suspect we also need to do the same for our Swift collection types (`Results`, `List`, `LinkingObjects`), since they could conceivably be used in the same way.	bdash
4770	2017-03-24 22:55:25	> Have you filed a radar about this? No, I haven't. > If not, I'm happy to file one myself. Great, please go ahead.	0xced
4770	2017-03-24 23:12:19	Radar filed: [rdar://31252694](http://www.openradar.me/31252694).	jpsim
4770	2017-03-24 23:56:00	Too bad I can’t see why the tests are failing on Jenkins because of course *it works on my machine*.	0xced
4770	2017-03-24 23:58:03	The failures of Cocoapods tests are because they don't work with PRs originating from forks of the repository, only with branches on the realm copy of the repository.	bdash
4770	2017-03-24 23:59:26	@bdash I just completed the CLA. I hope you are fine with the changes I made since I opened this pull request.	0xced
4770	2017-03-25 00:16:43	The non-Cocoapods failures appear to just be CI flakiness.	bdash
4770	2017-03-25 01:24:54	My only remaining concern is what other purposes Foundation uses the `isNSArray__` method for. I see a few other calls to it within other predicate evaluation code, which will likely result in improved behavior, but there are also calls within user defaults and property list serialization code, amongst other locations. I'll need to look over these call sites to see what impact this change would h…	bdash
4770	2017-03-25 09:05:07	I just addressed your concern in 2ff9c8bba8b3ccb9e2f622e5e0b7e0312cc1ecb3.	0xced
4769	2017-03-24 19:45:03	I want to delete all objects of particular type. Eg: let realm = Realm() realm.delete(Uploading.self) Uploading is an realm object it has so many entries in realm i want to delete all of them.	santhoshs5	2017-03-25 16:00:29
4769	2017-03-24 19:51:36	Hi @santhoshs5! Yep! If you want to delete all objects of a particular type, but preserve the rest of the contents of a Realm file, you can query for just those objects and then delete them manually. <S_CODE_TOKEN> I hope that helped! Let me know if you have any more questions. :)	TimOliver	2017-03-25 16:00:29
4769	2017-03-25 03:21:32	can't we delete them without querying them.	santhoshs5	2017-03-25 16:00:29
4769	2017-03-25 03:28:14	Querying is how you select which objects you'd like to delete. What benefit do you think there is in deleting without performing a query?	bdash	2017-03-25 16:00:29
4769	2017-03-25 03:35:59	In my case i am going to delete all objects of particular type and no need of considering what values it has. let realm = Realm() realm.delete(Uploading.self) I was expecting some thing like above let me know if it is available .	santhoshs5	2017-03-25 16:00:29
4769	2017-03-25 03:47:59	As @TimOliver mentioned, you can do what you're after by combining `Realm.objects(_:)` and `Realm.delete(_:)`. <S_CODE_TOKEN> This only differs in a minor way from the syntax you're requesting, and provides the behavior you're after. Is there some reason you take issue with it?	bdash	2017-03-25 16:00:29
4769	2017-03-25 14:00:29	Thanks @bdash	santhoshs5	2017-03-25 16:00:29
4768	2017-03-24 09:50:16	May be a duplicate / follow up of #4428 and #4649 ## Goals Just using Realm. ## Expected Results No bugs, no freeze, no warnings. ## Actual Results I'm getting this using Realm v2.4.4, but I got a customer getting that same freeze using v2.0.4, so I was wrong when I was saying that issue was introduced *after* 2.0.4 (cf the previous issue). The app is freezing after logging "N5realm10LogicErrorE:…	tbaranes
4768	2017-03-24 10:26:31	More input: it seems that I'm able to reproduce it only when I have a few dozens of objects in Realm, and only if I'm doing live updates on realm objects (meaning for example synchronising a full catalog of song, so the object state will changed every few seconds). If don't have a large database, and doing these real time changes, I can't reproduce it. So, it's probably a different case than #442…	tbaranes
4768	2017-03-24 10:50:49	More input: I can also reproduce it by firing manual realm transaction (by clicking on buttons in the app), it seems to freeze when two transactions are starting / ending at the same time, race condition? I started a sample app beside, but no luck for now. So, I'm able to tell you how to reproduce it, but I can tell you if a fix is working or no 😬	tbaranes
4768	2017-03-24 20:03:43	Hi @tbaranes! Thanks for the info! Sorry to hear you're having some trouble here. There's probably not a lot we can do without a sample app to let us properly examine what's going on here. Would you even be able to post some sample code of the actual write transaction that's causing this failure? You can email it to `help@realm.io` if you need to keep it private. Thanks!	TimOliver
4767	2017-03-24 02:09:59	Sorry for this Issue, I'm figure out, my bad.	meilbn	2017-03-24 06:31:34
4766	2017-03-24 01:04:00	Some of my users experience problems persisting new entries after I updated my application. I did not update Realm, which is at version 2.4.0 I changed one of my Realm Models and increased the version number of the database. This happens on iOS 10.2.1 I use the latest stable version of Xcode and a stable version of cocoapods. I did not change any database logic and I'm not deleting theses entries…	bb-git
4766	2017-03-24 16:47:06	Hey @bb-git! Thanks for reaching out. I wanted to let you know that we've seen your message and that someone will follow-up with you as soon as we can.	istx25
4766	2017-03-24 20:38:38	Hi there @bb-git! Can you please give us some more information? Sample code would be the best. Specifically, can you show us your model objects both before and after you updated them, as well as how you've set up the migration block? Thanks a lot!	TimOliver
4766	2017-03-25 00:16:58	I can attach some code soon. But the strange thing is, the data that is lost is a realm model, that was not changed at all. Another model was changed with the update. The migration block is empty, I just increased the version number. > Am 25.03.2017 um 03:38 schrieb Tim Oliver <notifications@github.com>: > > Hi there @bb-git! Can you please give us some more information? Sample code would be the …	bb-git
4766	2017-03-25 00:31:43	before <S_CODE_TOKEN> after <S_CODE_TOKEN> this data is lost <S_CODE_TOKEN> here it's written <S_CODE_TOKEN>	bb-git
4765	2017-03-24 00:02:56	Please enlighten me if there is someway to do this, but i've poked around and tried a couple different things but haven't found a solution ## Feature Request My scenario: I have a list of data with a createdDate. I want to support insert (animations) via a NotificationToken based on a "delay" for the createdDate. So when setting up the notification/results, this would be the call: `comments = rea…	kajensen	2017-03-24 16:44:22
4765	2017-03-24 00:04:56	This sounds similar to what was requested in #4674.	bdash	2017-03-24 16:44:22
4765	2017-03-24 00:16:02	Whoops- yeah pretty much the same request. It would be awesome if filters had a closure option to include or not, not sure if thats even feasible.	kajensen	2017-03-24 16:44:22
4765	2017-03-24 16:44:15	@kajensen: Please follow-up on that issue showing your support for the feature. :) Closing this issue since it's basically a duplicate.	istx25	2017-03-24 16:44:22
4764	2017-03-23 22:52:54	Unavailable simulator devices are those whose simulator runtime belongs to a different version of Xcode. Deleting these devices means we leave a different set of simulators configured at the end of the script execution, which can cause problems for anyone that assumes the default set of simulators will always be available. It should not be problematic to leave these unavailable devices around as …	bdash	2017-03-24 00:02:48
4763	2017-03-23 22:21:07	There was some user confusion in https://github.com/realm/realm-cocoa/issues/4730.	jpsim	2017-03-23 22:45:33
4763	2017-03-23 22:30:14	Is it even worth keeping this plug-in around at this point? It won't be loaded by current versions of Xcode, and the installation of the templates and LLDB script could be accomplished in other ways.	bdash	2017-03-23 22:45:33
4763	2017-03-23 22:33:44	Until we migrate to a different installation mechanism for the templates and LLDB script, better document the current behavior? But yeah, just having a `install_realm_addons.sh` script in the release zips is probably best moving forward.	jpsim	2017-03-23 22:45:33
4762	2017-03-23 11:20:21	_An empty new issue template was posted. Removed by @istx25._	santhoshs5
4762	2017-03-23 12:26:37	The "graceful" way is to access Realm instances, RealmResults, and RealmObjects only on the thread where the Realm instance was created. Each thread requires their own Realm instance to "communicate with" the Realm. `Realm incorrect thread exception` is helpful in the sense that it tells you that you have an error in your code.	Zhuinden
4762	2017-03-23 19:00:05	To add to what @Zhuinden mentioned, I also recommend looking at the "Threading" section of the documentation but especially the subsection titled: [Passing Instances Across Threads](https://realm.io/docs/swift/latest/#passing-instances-across-threads). As of v2.2.0, you can pass instances across threads using the `ThreadSafeReference` object. Please let us know if you have any questions.	istx25
4762	2017-03-24 04:09:54	this crash is not happening always but it is happening some times i don't know the reason . I am using a separated realm each save,fetch requests of realm. if any body can tell me how can i gracefully handle this so that i can put that code in my common methods whose task is to perform fetch and save of realm objects.	santhoshs5
4762	2017-03-24 04:43:11	I'm really sorry, but there's really nothing else you can do but figure out _how_ your code works and _what_ parts of it are running on what threads. This is a really fundamental part of building iOS or macOS applications. Incorrect thread exceptions are explicitly _not_ intended to be handled, because they represent a serious error on the programmer's part.	austinzheng
4761	2017-03-23 06:11:48	## Goals I am trying to subscribe using RealmSwift + RxRealm to changes to a collection with a simple query, I need to be able to get the current results and also any changes that happen later. ## Expected Results I expect that creating observable query should get the current state of the data base and new changes. ## Actual Results Currently this works as long as initial changes to objects in da…	grangej
4761	2017-03-23 18:48:30	Hi @grangej. Thanks for reaching out about this. I wanted to let you know that we've seen your issue and that someone will be following-up with you soon. While you wait, would you be able to provide us with exactly which Realm version you're using (and not just "Latest") since sometimes we send out updates in between response times. Thanks!	istx25
4761	2017-03-23 19:30:48	@istx25 Thank you for following up. The versions that we are using here are: <S_CODE_TOKEN> We have ran some additional tests this morning and have some additional findings: If you create two background threads even AFTER the subscription only one of them seems to emit changes. For example, the following code only one of the changes will ever be observed. <S_CODE_TOKEN> If we change the code to t…	grangej
4761	2017-03-24 20:53:01	Hi @grangej! I can't help but feel like this might be an issue more on RxRealm's side of things than Realm Swift directly. Have you considered [filing an issue on the RxRealm repo](https://github.com/RxSwiftCommunity/RxRealm/issues)?	TimOliver
4761	2017-03-24 23:51:20	@TimOliver Let me test with straight realm code and I will let you know.	grangej
4761	2017-03-27 17:34:00	@TimOliver You are correct I tried the following code: and it works , but looking at the RxRealm code for changeset it makes no sense why it would not work. I stepped through the code in RxRealm and the observer is never receiving one of the notifications in the notification block. So I still think this is a RealmSwift issue since the RxRealm code block never receives one of the update notificati…	grangej
4760	2017-03-22 23:49:51	With an array you can replace its contents by doing: <S_CODE_TOKEN> With `List<T>` you get an error because `List.Indices` is `DefaultRandomAccessIndices<List<T>>`, for which there's no overload. This should really work. I took a brief stab at making it work but ran into a mysterious problem. [`RangeReplaceableCollection`](https://developer.apple.com/reference/swift/rangereplaceablecollection) pr…	bdash
4760	2017-03-23 00:55:08	Note that this isn't really about the specific overload mentioned in the tile, but about the wider question as to why some of `RangeReplaceableCollection`'s overloads are not available on `List`. It may also apply to our other collection types.	bdash
4759	2017-03-22 23:06:04	Schema changes made while a RLMRealm instance existed but did not have a read transaction were not being handled, which would result in many assorted crashes (usually involving an incorrect column type assertion) if the schema was changed in a way that needed handling. This normally could only occur when sync merge resolution reorders columns, as the simple multi-process case would only add new t…	tgoyne	2017-03-24 16:34:48
4758	2017-03-22 04:49:43	## Questions: Problems with Realm when using cocoa pods I installed realm with cocoapods, but when I tried to build the project, Xcode shows several errors. <S_CODE_TOKEN> I searched in the whole project, find out that there is no .hpp file. By the way, the project is using Swift 3.0 In pod file I wrote like this: <S_CODE_TOKEN> ## Version of Realm and Tooling Realm version: 2.4.4 Xcode version: …	Elenionl	2017-03-23 05:13:14
4758	2017-03-22 17:11:03	Hi @Elenionl. Thanks for reaching out about this. I could be wrong but I believe you're experiencing a problem that's more related to CocoaPods than it is Realm. If you're interested, you can read more about this issue here: https://github.com/CocoaPods/CocoaPods/issues/6454 and https://github.com/realm/realm-cocoa/issues/4614. As for a workaround until they've fixed https://github.com/CocoaPods/…	istx25	2017-03-23 05:13:14
4758	2017-03-23 05:13:14	I use another computer to install pods and then compile the program. There is no error. Thank you !	Elenionl	2017-03-23 05:13:14
4757	2017-03-22 00:37:05	The tests have been restructured to put everything related to init/add/create in ObjectCreationTests, things directly related to getting an object schema from a class in ObjectSchemaTests, and tests about the generated property getters/setters in ObjectInterfaceTests. All the assorted other things remain in ObjectTests. The object creation tests now actually cover 100% of the code which can be co…	tgoyne	2017-03-22 23:22:10
4757	2017-03-22 23:22:02	Only failure is tvOS timing out when launching the tests on the device and it passed on a previous run.	tgoyne	2017-03-22 23:22:10
4756	2017-03-21 16:14:26	For errors such as: > module file '.../build/DerivedData/.../Module.pcm' is out of date > and needs to be rebuilt We should actually delete the derived data directory in order to rebuild the pcm file	jpsim	2017-03-22 02:30:16
4756	2017-03-21 16:14:47	For example: https://ci.realm.io/job/objc_pr/4860/configuration=Release,target=osx,xcode_version=8.1/console	jpsim	2017-03-22 02:30:16
4755	2017-03-21 15:36:43		jpsim
4754	2017-03-21 11:57:42	Lets say i have 5 objects in realm and at a time 3 cell is visible. Now i have UIRefreshControl and i pull the collectionView and didn't release it so now only 2 cells are visible. Now as UIRefreshControl valueChange event gets fired. I call web api and from api bottom 3 object's id didn't come so i delete them from realm. But i am still holding the collectionView. Now realm doesn't call notifica…	jovanpreet	2017-03-23 20:58:31
4754	2017-03-21 19:25:02	Hi @jovanpreet. Thanks for reaching out. Would you be able to share a code sample demonstrating your issue? From there, the engineers will be able to better assist you.	istx25	2017-03-23 20:58:31
4754	2017-03-22 20:42:25	I don't think there's a need for a repro case for this. This is part of Realm's designed operation. Notifications aren't delivered if the "event tracking" runloop mode (`NSEventTrackingRunLoopMode `). One thing you could do is to disable `autorefresh` on the Realm when scrolling the view.	jpsim	2017-03-23 20:58:31
4754	2017-03-23 05:39:47	But don't you think notification should be delivered or app will crash every time user will pull refresh a little bit forcefully.	jovanpreet	2017-03-23 20:58:31
4754	2017-03-23 06:25:39	disabling autoRefresh fixes the issue thanks. But there are many situation where realm gets updated later and data gets updated earlier and may lead to NSInternalInconsistencyException. Like we have two notifications for two sections of tableView will result in error. I think notification and realm should be synced at same time.	jovanpreet	2017-03-23 20:58:31
4754	2017-03-23 20:55:41	@jovanpreet Good to hear that disabling `autorefresh` fixed the issue for you! Unfortunately, since the notification mechanism works by refreshing at the start of a new runloop iteration, making it so Realm and the notification blocks are triggered synchronously isn't very feasible. If you have logic in your code where you explicitly need to update the collection view right after you've written n…	TimOliver	2017-03-23 20:58:31
4754	2017-03-23 20:58:31	I think this issue is resolved at this point. Feel free to re-open it if you have any additional follow-up questions!	TimOliver	2017-03-23 20:58:31
4753	2017-03-21 03:29:07	## Goals My database tends to get large enough that committing write transactions on main thread does cause momentary UI freezes/hangs, so all my write transactions are committed on a background queue. Thread Safe References have only made this easier for me, which is great. I was very happy to see the introduction of `commitWriteTransactionWithoutNotifying:error:` method, now I can implement re-…	kunalsood
4753	2017-03-21 19:23:02	Hi @kunalsood. Thanks for reaching out about this. I'll get some eyes on this and see what we can do to work around this problem.	istx25
4753	2017-03-21 19:23:54	Whoops, didn't mean to add the `Blocked` tag.	istx25
4753	2017-03-24 20:20:55	Hi @kunalsood! Thanks for your issue. I just had a little look into it, and it looks like you may have highlighted a weakness in our API. Realm notification tokens are paired with a specific Realm instance, so they can't be used with different instances pointing to the same Realm backing on background threads. Unfortunately there doesn't seem to be a way to create a thread reference for tokens. @…	TimOliver
4753	2017-03-24 23:42:55	This limitation of writes skipping notifications is there by design. Lifting it would make usage prone to race conditions, leading to `NSInternalInconsistencyException`s in your connected UITableView/UICollectionView integrations. In your specific example, you have two incompatible goals: to make modifications synchronously (reordering your tableview cells) but commit these modifications asynchro…	jpsim
4752	2017-03-20 19:09:36		larkost
4752	2017-03-20 19:11:39	Can you explain how this relates to the changes in #4746? The changes you've made in reset-simulator.sh appear to completely undo the changes from #4746.	bdash
4751	2017-03-20 18:29:02	Hi Realm Team, I have successfully testing the drawing demo in multiple devices and its working fine vice versa case. I want to know that when I play the PPT file in one device and its reflect/play into other device or multiple device. Please suggest me this feature. Is it feasible with realm mobile platform or not? Best Regards, Nikunj	Nik20112	2017-03-20 19:48:01
4751	2017-03-20 18:42:15	Hi there @Nik20112! Thanks for the issue! What do you mean by a 'PPT file' exactly? Are you referring to a Microsoft PowerPoint file? Thanks a lot!	TimOliver	2017-03-20 19:48:01
4751	2017-03-20 18:51:30	Thanks. I want to play Microsoft power presentation file in one device and its play or reflect into other device. Hope you got my point.	Nik20112	2017-03-20 19:48:01
4751	2017-03-20 19:03:15	Ahh okay. I see. It definitely depends on your implementation, but yes, you could use the Realm Mobile Platform to synchronize the progression of a PowerPoint presentation across multiple devices. You could use the Developer Edition to write a small app that keeps track of a single object that tracks the slide number and slide animation count. Other copies of that same app can be running on your …	TimOliver	2017-03-20 19:48:01
4751	2017-03-20 19:16:21	Thanks for the help. How can I start to implement this feature? If you have any demo link, plz give me so I can move ahead on it.	Nik20112	2017-03-20 19:48:01
4751	2017-03-20 19:48:01	Not at all! I recommend you read [the Realm documentation](https://realm.io/docs/realm-object-server/) to get an idea on how to set up the Realm Object Server. As for demos, we're maintaining [a separate repo full of demo apps](https://github.com/realm-demos) in order to demonstrate how to write apps using the Realm Mobile Platform. If you get stuck on any of the code, I'd recommend asking it as …	TimOliver	2017-03-20 19:48:01
4750	2017-03-20 14:54:06	## Goals What do you want to achieve? Every time a modification has been done to the realm, the corresponding fine grained notificationblock should update it and show a heart icon because the selected object is now favorised. ## Expected Results What did you expected to happen? updated uicollectionview to show a heart icon, since the selected model now has a favorite = true in its object ## Actua…	CedricVanAsch	2017-03-22 11:56:31
4750	2017-03-20 16:51:03	Hi @CedricVanAsch. Thanks for reaching out! I've escalated this to one of the Cocoa engineers who will be able to review your code sample and follow-up with you.	istx25	2017-03-22 11:56:31
4750	2017-03-20 17:11:21	I may have the answer as I'm running the same king of issues. I bet you order your collection by the property you modify ? If so realm change sees that modification in the ordered collection as a delete then insert. Try without ordering in ProducersRealm().getAllProducers() But that should raise an issue only if you had 2 sections tho	Alex293	2017-03-22 11:56:31
4750	2017-03-21 08:43:57	@Alex293 I'm not ordering my collection by that property. Here is some info on how the `favoriseItemRealm(realmProducer, textAdded: "addedRetailer", textDeleted: "deletedRetailer", view: self, button: nil)` looks like (i think this is where my crash is caused, since this is where I modify the .favorite part of the Producer I just selected in my Collectionview): <S_CODE_TOKEN>	CedricVanAsch	2017-03-22 11:56:31
4750	2017-03-21 09:25:29	Before moving forward with further investigation I suggest you to remove `collectionView.reloadData()` from `collectionView:didSlectCell` because collection view will be updated properly in notification handler. Also try to minimize the amount of actions you perform inside a write transaction, try to use it only for updating realm objects, like: <S_CODE_TOKEN>	stel	2017-03-22 11:56:31
4750	2017-03-21 11:08:28	@stel Hi, I implemented both your changes as requested, but with the exact same result. > Assertion failure in -[UICollectionView _endItemAnimationsWithInvalidationContext:tentativelyForReordering:], /SourceCache/UIKit/UIKit-3347.44.2/UICollectionView.m:3870 > 2017-03-21 12:07:50.029 promobutler-ios[1433:244897] *** Terminating app due to uncaught exception 'NSInternalInconsistencyException', rea…	CedricVanAsch	2017-03-22 11:56:31
4750	2017-03-21 11:40:15	Alright, according to the error message you get you try to delete non-existing row from the collection view. Please check the number of rows in your collection view (`producers.count` actually) before you performing the update and check the indexes in notification handler. Also please check if you modify your collection view from other places in your code. Unfortunately it's very hard to suggest …	stel	2017-03-22 11:56:31
4750	2017-03-21 13:19:30	@stel what exactly do you mean with check the indexes in the notification handler? So this is what I got for the numbers. the 0 153 represents the section (0) and the items (153) <S_CODE_TOKEN> the prints from my logs > Get numberOfItemsInSection 0 153 data from didSelectItem -> Producer { id = 1234; name = ALDI; nameNL = ALDI; nameFR = ; logoUrl = mockupurl.com; siteUrl = mockupurl.com; favorite…	CedricVanAsch	2017-03-22 11:56:31
4750	2017-03-21 13:47:58	Well, according to that log messages you have 153 rows in collection view and reload the 3rd row while error message says that collection view has only 4 items. Most likely you're getting this error from another collection view. Please try to set [Exception Breakpoint](http://stackoverflow.com/questions/17802662/exception-breakpoint-in-xcode) to find the exact place of that issue in your app. Unf…	stel	2017-03-22 11:56:31
4750	2017-03-21 15:39:04	I'm beginning to see the issue. In my next step I have a 'Folders' collectionview, containing all the folders. The model is the following: <S_CODE_TOKEN> What I think is happening: with updating the `Producer` his `favorite`, it also triggers my `Folders` (which can contain this `Producer` model - see screenshot of the Folders model). For some reason in the `Folders` it deleted the `Producer` ins…	CedricVanAsch	2017-03-22 11:56:31
4750	2017-03-21 15:59:09	Small update: I got it to stop crashing by placing the notification token from my next step (which wasn't visible yet, but the notification was called) in my `viewWillAppear` instead of the `viewDidLoad` (causing it not to receive a notification to update when the collectionview isn't visible). Is this a problem? If it isn't, my issue is solved. Many thanks!	CedricVanAsch	2017-03-22 11:56:31
4750	2017-03-22 11:56:31	From what I've seen in the log and error messages you provided, I can tell that most likely the issue happened because the collection view was not in sync with your data. That could happen if you call `reloadData()` (from the notification handler) too late or too early. Happy to hear that you've resolved your problem. I'm closing this issue for, feel free to create a new one if you need any furth…	stel	2017-03-22 11:56:31
4749	2017-03-18 16:14:04	Where is the right documentation?	mihailsalari	2017-03-18 17:24:29
4749	2017-03-18 16:18:49	You'll need to provide more information. What documentation are you looking for?	bdash	2017-03-18 17:24:29
4749	2017-03-18 16:25:38	Ok, lets look for this, I want to save every time an item(string) to array. From official documentation I created that: <S_CODE_TOKEN> Looks good, but I start to save data to that "list": <S_CODE_TOKEN> Also, looks verry good, but, how to retrieve that array from database, I cant explain: I tried: <S_CODE_TOKEN> also: <S_CODE_TOKEN> If you create that "magnifique" database, please provide a norma…	mihailsalari	2017-03-18 17:24:29
4749	2017-03-18 17:13:57	I dropped the code you provided into a test project and got the expected result (1 of each object). The first thing to check is whether your `if let scannedText = scannedText` block is even being entered. If the block isn't entered, no objects will be stored. A breakpoint or print statement would help confirm this.	bdash	2017-03-18 17:24:29
4749	2017-03-18 17:17:45	Ok, why I retrieve 0? I run the same code. How to retrieve data? Please provide the full answer no 5%.	mihailsalari	2017-03-18 17:24:29
4749	2017-03-18 17:18:15	Or let admin of this Repo respond to my question.	mihailsalari	2017-03-18 17:24:29
4749	2017-03-18 17:21:46	As I stated, the most likely reason you're seeing zero is that `scannedText` is nil and so you're never adding any objects to the Realm. In my test I'm explicitly setting it to a non-nil value: <S_CODE_TOKEN> See https://gist.github.com/bdash/799e9c496d387bda98e196289e2def71 for the full code I tested.	bdash	2017-03-18 17:24:29
4749	2017-03-18 17:23:07	I cant see the resolve of this problem from you.	mihailsalari	2017-03-18 17:24:29
4749	2017-03-18 17:24:27	The conclusion is: Realm has a suck documentation!	mihailsalari	2017-03-18 17:24:29
4749	2017-03-18 17:26:35	I'm really not clear what you expected here. I demonstrated that given correct inputs, the code you shared works correctly, and I provided a hypothesis as to which of your inputs is incorrect and is leading to the incorrect behavior you're seeing. If you're not willing to debug your own code to test this hypothesis, I don't think there's anything we can do to help you.	bdash	2017-03-18 17:24:29
4749	2017-03-18 17:27:12	Man, are you ill? What I'm write at start? If you create that "magnifique" database, please provide a normal documentation to use: 1: Ho to save data: array, dicts, primitive data etc; 2. How to retrieve saved data: array, dicts, primitive data; 3. Ho to archive that data(before save), after, how to dearchive 4. How to delete and update data: array, dicts, primitive data, etc.	mihailsalari	2017-03-18 17:24:29
4749	2017-03-18 17:27:58	I cant found that info on official super realmwebsite.	mihailsalari	2017-03-18 17:24:29
4749	2017-03-18 17:28:46	All of that information is covered at https://realm.io/docs/swift/latest/, which you'd get to by clicking on the Docs link at the top of the Realm homepage.	bdash	2017-03-18 17:24:29
4749	2017-03-18 17:30:20	Sorry, but this documentation is not useful.	mihailsalari	2017-03-18 17:24:29
4749	2017-03-19 00:34:48	@mihailsalari: I wanted to chime in here and affirm that @bdash's example ([available here](https://gist.github.com/bdash/799e9c496d387bda98e196289e2def71)) indeed works and that I also saw an object returned during my own testing. We are happy to help you resolve this (and any other) issue you may experience (now or in the future) but I/we don't appreciate the personal attacks on @bdash or anyon…	istx25	2017-03-18 17:24:29
4748	2017-03-17 11:06:40	## Goals Retrieve correct object change notifications ## Expected Results Get the oldValue and newValue properties set to the correct values ## Actual Results oldValue is always nil ## Steps to Reproduce Run the provided example project provided via e-mail ## Version of Realm and Tooling Realm version: 2.4.4 Xcode version: 8.2.1 iOS/OSX version: 10.12.3 Dependency manager + version: CocoaPods 1.2…	rscholtes
4748	2017-03-17 15:46:30	Thanks for filing this @rscholtes. I was able to reproduce the issue with the project you sent. As far as I understand this, this would be a bug. But I'd like @tgoyne to confirm in case there's something else at play here.	jpsim
4748	2017-03-17 15:53:25	Thanks for the quick reply! If you require anything else, let me know	rscholtes
4748	2017-03-17 17:16:42	[`oldValue` is not set if the write is made on the same thread as the notification](https://realm.io/docs/swift/latest/api/Structs/PropertyChange.html#/s:vV10RealmSwift14PropertyChange8oldValueGSqP__) and in your sample project all of the writes are being made on the main thread.	tgoyne
4748	2017-03-17 17:28:02	Right. Since I don't think we have a ticket tracking lifting that limitation, I'll convert this ticket to a feature request, although I don't think this is something we'll be doing in the near future.	jpsim
4747	2017-03-17 07:15:05	## Goals Wish to log a resolved realm object description on a separate thread. ## Expected Results `descriptionWithMaxDepth:` to appropriately return description. ## Actual Results `IncorrectThreadException` raised. ## Code Sample Create `Object` subclass which has at least one relationship. <S_CODE_TOKEN> Now create an instance of the object & give it a relationship object, in this case an insta…	markst
4747	2017-03-17 17:37:10	Thanks for reporting this @markst, I'm looking into it.	jpsim
4747	2017-03-20 02:38:07	@jpsim I think this is largely to do with Realm not complaining when setting a relationship from a different realm. i.e: <S_CODE_TOKEN> Resolution for above exception is: <S_CODE_TOKEN>	markst
4746	2017-03-17 00:19:49	We used to do the following: 1. Kill any running simulator processes. 2. Shut down any running simulator devices. 3. Erase the contents of all simulator devices. 4. Launch Simulator.app. 5. Wait for Simulator.app to boot a simulator device. Steps 3, 4 and 5 were somewhat problematic as there's no guarantee that the simulator devices will exist and be in a valid state that will allow Simulator.app…	bdash	2017-03-17 22:34:19
4746	2017-03-17 02:36:45	This looks off to a great start, also addresses #4095. Lots of little nitpicks that could be addressed by running `rubocop -a scripts/reset-simulators.rb` and `rubocop scripts/reset-simulators.rb` (though in my experience that applies corrections that aren't actually improvements, so requires human vetting, yay linters!).	jpsim	2017-03-17 22:34:19
4746	2017-03-17 06:27:21	This PR does appear to have helped. https://ci.realm.io/job/objc_pr/4838/ is the most recent build of this PR, and it hit zero issues related to the simulator. It was built immediately after https://ci.realm.io/job/objc_pr/4837/, in which the simulator failed to boot in about a half dozen of the jobs.	bdash	2017-03-17 22:34:19
4746	2017-03-17 21:23:49	This is now ready for review.	bdash	2017-03-17 22:34:19
4745	2017-03-16 23:12:02	## Goals What do you want to achieve? To install Realm via SPM (Swift Package Manager) ## Expected Results What did you expected to happen? To install RealmSwift after running `swift build` when `Package.swift` contains something like <S_CODE_TOKEN>	BrandonZacharie	2017-03-16 23:13:11
4745	2017-03-16 23:13:11	We'd like this too! In fact, we're already tracking this in #4555. So I'll be closing this one as a duplicate.	jpsim	2017-03-16 23:13:11
4744	2017-03-16 23:00:55	PROVISIONAL: Add support for the new `RLMInteger` and `RLMNullableInteger` types, which act as normal integers and contain API methods that allow them to take advantage of additional Realm functionality. The basic functionality is working and there are a few tests. To do (add items as necessary) - [ ] Review the API proposed in this PR - [x] Should the new types inherit from `NSNumber`? (seems li…	austinzheng
4744	2017-03-21 15:08:57	I don't expect the tests to pass yet, there are some outstanding issues.	austinzheng
4744	2017-03-21 16:10:04	Sorry for the disruption @austinzheng. This PR just happened to be the first one I found during my tests earlier today.	emanuelez
4744	2017-03-21 16:20:12	No worries @emanuelez, I just didn't want you to be misled because of all the failures :).	austinzheng
4744	2017-03-22 20:22:12	I'm still working on this, but since the remaining work is mostly more tests and the Swift API, I've added some reviewers.	austinzheng
4743	2017-03-16 20:50:47	I apparently added core support for this back in v0.99 while working on querying over backlinks, but forgot to hook it up in the Cocoa binding because it wasn't relevant to backlinks.	bdash	2017-03-17 23:15:13
4742	2017-03-16 20:08:58	This adds support for the diacritic-insensitive modifier, `[d]`, to all supported string comparison operators except `LIKE`. The performance is significantly worse than for our existing diacritic-sensitive comparisons, but is comparable to CoreData's performance on equivalent queries.	bdash	2017-03-21 22:21:23
4742	2017-03-16 20:43:31	All 3 job failures (so far) are CI issues.	austinzheng	2017-03-21 22:21:23
4741	2017-03-16 18:27:44	Hello. Today I updated to realm version 2.4.4 and since I have done it the very first connection attempt always fails. See the following logoutput: <S_CODE_TOKEN> As you can see the first connection failed. The second is successfull. It is happening on every start of my app when I do the following: <S_CODE_TOKEN>	Montrazul	2017-03-16 19:50:28
4741	2017-03-16 18:38:02	Is this the timeout you're referring to? <S_CODE_TOKEN> It appears that the hostname you're connecting to resolves to both an IPv4 and IPv6 address. The timeout happens when attempting to connect to the Realm Object Server connect via the IPv6 address. This may be because you've not configured the Object Server to listen on the IPv6 interface, or a firewall is preventing the connection when made …	bdash	2017-03-16 19:50:28
4741	2017-03-16 18:39:58	And this is only when using `2.4.4`? We never faced that problem using `2.4.3`	Montrazul	2017-03-16 19:50:28
4741	2017-03-16 18:41:51	Nothing has changed with regards to this aspect of Realm's behavior between v2.4.3 and v2.4.4.	bdash	2017-03-16 19:50:28
4741	2017-03-16 18:42:27	So then it is something related to 2.4.4. Since we have no problems with 2.4.3.	Montrazul	2017-03-16 19:50:28
4741	2017-03-16 18:51:26	That's quite possibly due to luck rather than anything having changed with Realm. As I noted earlier, the hostname you're connecting to resolves to both an IPv4 and an IPv6 address. The order in which Realm attempts to connect to these addresses is undefined (typically it's the order in which the operating system happens to provide them to us). If we happen to connect to the IPv4 address first, o…	bdash	2017-03-16 19:50:28
4741	2017-03-16 19:50:28	We tested four different realm versions now. The older three werent even trying to use IPv6. Never. And the 2.4.4 is always using IPv6 first. So... I guess there has to be a change causing this. But ofcourse you are right. Its simple to handle it. A simple forwarding does the trick.	Montrazul	2017-03-16 19:50:28
4740	2017-03-16 17:17:30	## Goals Have an empty List that I want to set equal to another list and write it to Realm database ## Expected Results GameDataCollection contains my Score objects ## Actual Results Empty List contains the data I set it to, but does not write to the Realm database ## Steps to Reproduce I save some data to SDNormalDataObject on one VC. A few VCs later, I pull it back out to update the remaining v…	cmyers78	2017-03-16 18:18:03
4740	2017-03-16 17:20:32	Can you please share the declaration of your `SDNormalData` class?	bdash	2017-03-16 18:18:03
4740	2017-03-16 17:20:50	Assigning directly to a `List` property does not do anything (because Swift does not have any way for us to make it do something). This is why we say [`List` properties should always be declared with `let`](https://realm.io/docs/swift/latest/#property-attributes).	tgoyne	2017-03-16 18:18:03
4740	2017-03-16 17:25:57	<S_CODE_TOKEN> This is the part I update on a later VC.	cmyers78	2017-03-16 18:18:03
4740	2017-03-16 17:33:18	As @tgoyne mentioned, your `List<T>` properties should be declared with `let` rather than `var` as assigning directly to them has no effect. Using `let` will catch this problem at compile time. Instead of assigning to a `List<T>` property, you should instead mutate it in place.	bdash	2017-03-16 18:18:03
4740	2017-03-16 17:34:27	I'm not sure I follow. what does "mutate in place" mean?	cmyers78	2017-03-16 18:18:03
4740	2017-03-16 17:36:52	Instead of assigning to the property: <S_CODE_TOKEN> Call mutating methods on the existing object: <S_CODE_TOKEN>	bdash	2017-03-16 18:18:03
4740	2017-03-16 17:37:31	oh okay. thank you!	cmyers78	2017-03-16 18:18:03
4739	2017-03-15 08:04:08	## Goals I want to get the object size. ## Expected Results To count and get the data from synced realm ## Actual Results I get 0 length and nothing on NSLog ## Steps to Reproduce realm DB on server works ## Code Sample <S_CODE_TOKEN> I update the realm remote with: <S_CODE_TOKEN> ## Version of Realm and Tooling Mobile DB Realm version: last stable Xcode version: 8 iOS/OSX version: iOS 10 Depende…	i-am-chris	2017-03-20 16:14:47
4739	2017-03-15 14:26:43	Can anyone shed a light here? Maybe I am wrongly loading objects in a [RLMSyncUser logInWithCredentials method? Should i request the count outside? Thanks,	i-am-chris	2017-03-20 16:14:47
4739	2017-03-15 16:21:11	Hey @i-am-chris! I am personally quite new to RMP but I believe the problem you're experiencing has to do with the fact that you're creating an instance to a non-default Realm and using it to persist the `dataRoom` object in `logInWithCredentials` scope but you're looking for the object in the default Realm by using `[room allObjects]`. Read [Queries](https://realm.io/docs/objc/latest/#queries) f…	istx25	2017-03-20 16:14:47
4739	2017-03-15 16:22:22	I'm going to still escalate this issue up to one of the Cocoa engineers in case there's a better solution but I believe this should get you in the right direction (while the engineers work through their queues to this issue). I hope my answer helps.	istx25	2017-03-20 16:14:47
4739	2017-03-15 16:45:59	was trying it Terminating app due to uncaught exception 'RLMException', reason: 'Realm accessed from incorrect thread.'	i-am-chris	2017-03-20 16:14:47
4739	2017-03-15 16:49:03	Ack, my apologies. The problem is that (by design) Realm objects can't pass through thread boundaries. Since I don't know how all of RMP works yet, I'm going to leave it to the Cocoa and RMP engineers to answer this further. They should follow-up with you soon.	istx25	2017-03-20 16:14:47
4739	2017-03-15 16:51:29	I think this is a small issue and solvable pretty easy / but I cannot see it atm Thanks, waiting... 👍	i-am-chris	2017-03-20 16:14:47
4739	2017-03-15 18:25:03	Your code beginning at `RLMResults<room *> *dataRoomCount = [room allObjects] ;` is being executed synchronously with your call to `logInWithCredentials:...`. The code in the completion block is being executed _asynchronously_, and almost certainly after the code where you get `allObjects`. Please read about how callback functions work [here](https://en.wikipedia.org/wiki/Callback_(computer_progr…	austinzheng	2017-03-20 16:14:47
4739	2017-03-20 14:46:31	Hello back @austinzheng, @teotwaki, @istx25 Can you give me a full example on how to get data? I am mostly intrigued on how to use this on given array, when i call the mobile DB for updates. (think about updates on a chat room - which can be a very good example on how to move this data async) Objective-c obviously - might be old-school but i am looking fwd into implementing this Thanks, Chris	i-am-chris	2017-03-20 16:14:47
4739	2017-03-20 16:14:47	Please consult our [documentation](https://realm.io/docs/objc/latest/) and [API reference](https://realm.io/docs/objc/2.4.4/api/), which contains extensive information about how to use Realm's APIs and sample code.	austinzheng	2017-03-20 16:14:47
4738	2017-03-15 07:01:44	## Goals We are simply trying to get a property of a RLMObject and compare it to another int: <S_CODE_TOKEN> ## Expected Results No crash, just fetch the RLMObjects property ## Actual Results In development, this works for us and we havent been able to replicate the issue. In production, we have received crashes from over 400 devices all of which appear in random locations throughout the app, but…	twomedia
4738	2017-03-15 15:47:42	Hi @twomedia. Sorry to hear you've ran into this problem. Would you be able to show us the entire model object itself as well as how `message` from `message.saleId` is created prior to using it? With that information, we'll be able to get to the bottom of this better.	istx25
4738	2017-03-16 02:45:55	This is how we are creating the object and populating it: <S_CODE_TOKEN> We then post a NSNotification which executes the following: <S_CODE_TOKEN> We then populate the UI, this is when we are experiencing the crash. - Crashes on line: " if(thisMessageEntity.messageModel.saleId == message.saleId)" - contentArray = NSArray containing each MessageEntity currently on screen. - MessageEntity = CCNode…	twomedia
4738	2017-03-22 21:42:33	Hmm, that all looks fine to me. Short of some kind of really obscure edge case bug that's occurring, it would seem to imply that the objects being managed by `contentArray` might be getting invalidated somehow. How exactly is that array being set up and stored?	TimOliver
4737	2017-03-15 03:47:59	## Goals We have legacy project in ObjC and wanted to use Realm as additional database inside iOS application and our application uses SOAP and NSURLConnection as network transport but Realm makes livelock inside CFRunLoopRun. - app has serial queue for running NSURLConnection - app is subscribed to connectionDidFinishLoading: event - app makes simple 'ping' to site and runs CFRunLoopRun in queue…	waffleboot	2017-03-16 20:57:41
4737	2017-03-15 04:10:08	@autoreleasepool { [RLMRealm defaultRealm]; // workaround, but I don't understand why }	waffleboot	2017-03-16 20:57:41
4737	2017-03-15 04:20:38	Log of Runloop events With Realm kCFRunLoopEntry kCFRunLoopBeforeTimers kCFRunLoopBeforeSources kCFRunLoopBeforeWaiting kCFRunLoopAfterWaiting kCFRunLoopBeforeTimers kCFRunLoopBeforeSources kCFRunLoopBeforeTimers kCFRunLoopBeforeSources kCFRunLoopBeforeWaiting kCFRunLoopAfterWaiting kCFRunLoopBeforeTimers kCFRunLoopBeforeSources kCFRunLoopBeforeWaiting <-- and that's all, no more after it Without…	waffleboot	2017-03-16 20:57:41
4737	2017-03-15 04:27:36	or I need to stop runloop by this way if (dispatch_get_current_queue() != dispatch_get_main_queue()) { CFRunLoopStop(CFRunLoopGetCurrent()); }	waffleboot	2017-03-16 20:57:41
4737	2017-03-15 05:09:20	`CFRunLoopRun` runs the runloop in the default mode until all sources and timers are removed, or `CFRunLoopStop` is called. Your code appears to be operating under the assumption that no-one else will ever add a runloop source or register a timer on that runloop, and that all runloop sources will be removed when your network request concludes. I don't think it's safe to make assumptions about the…	bdash	2017-03-16 20:57:41
4737	2017-03-16 07:41:40	Yes, it looks like it my mistake. Realm uses runloop sources. external_commit_helpder.cpp: // When a RLMRealm instance is created, we add a CFRunLoopSource to the current // thread's runloop. On each cycle of the run loop, the run loop checks each of // its sources for work to do, which in the case of CFRunLoopSource is just // checking if CFRunLoopSourceSignal has been called since the last time…	waffleboot	2017-03-16 20:57:41
4736	2017-03-14 22:40:26	## Goals Store user data on iOS ranging from a few k to a few hundred MB. ## Expected Results Realm db grows in size relative to amount of data stored + unreclaimed space overhead ## Actual Results See exceptions generated from 17 users. There is no way there are actually storing that much data. Also, how are multiple users hitting the exact same number of bytes? 03/11 22:56:19.024 (LLDatabaseMan…	bruce-lumo	2017-03-15 16:50:40
4736	2017-03-15 07:42:24	I have the similar issue with realm 2.4.3 here is a part of a log `Error Domain=io.realm Code=9 "mmap() failed: Cannot allocate memory size: 1207959552 offset: 0"`	Florelit	2017-03-15 16:50:40
4736	2017-03-15 15:43:58	Hi @bruce-lumo! Please update Realm to at least v2.4.3 (but I recommend running the latest version which is v2.4.4). #4598 fixed one of the circumstances that caused the issue but it's possible if you're still experiencing the issue that we've found another circumstance.	istx25	2017-03-15 16:50:40
4736	2017-03-15 15:44:01	@Florelit: Please file another issue with your own set of repro steps and information. It's possible there are multiple issues causing this to happen or some other reason in your codebase. Thanks!	istx25	2017-03-15 16:50:40
4736	2017-03-15 16:50:40	Thanks, I'll upgrade.	bruce-lumo	2017-03-15 16:50:40
4735	2017-03-14 21:06:06	## Goals I want to sync realms with the Realm Object Server ## Expected Results I expect it to connect to the shared realm ## Actual Results 2017-03-14 15:49:25.205667 Balance[47764:2441965] Sync: Connection[1]: Session[1]: Starting session for '/Users/bbaron/Library/Containers/software.balanced.balancemac/Data/Library/Application Support/realm-object-server/14ab940fc23cd7b61daa1f92f47d0902/realm…	einsteinx2	2017-03-14 21:41:28
4735	2017-03-14 21:07:05	Note that I can't debug the problem further because setting logLevel to all is not working: https://github.com/realm/realm-cocoa/issues/4734	einsteinx2	2017-03-14 21:41:28
4735	2017-03-14 21:13:43	I was able to successfully set the logLevel in the OS X Realm Browser app, so I could finally see what the problem was. Looks like I need to explicitly handle web socket proxying in my Nginx config. Working on fixing now and will post my solution and close this ticket when I have it solved.	einsteinx2	2017-03-14 21:41:28
4735	2017-03-14 21:16:40	I suspect this comment https://github.com/realm/realm-mobile-platform/issues/100#issuecomment-278996285 may have information that's relevant to what you're trying to do.	bdash	2017-03-14 21:41:28
4735	2017-03-14 21:25:03	@bdash Yep, ended up finding similar info here right before you commented: https://www.nginx.com/blog/websocket-nginx/ Seems to be getting me further now, but still won't connect. Getting messages about "Using already open Realm file" and then it closes the Realm file and I get this: "Sync: Connection[3]: Session[1]: Sending: UNBIND" Still probably something up with my Nginx config, but at least …	einsteinx2	2017-03-14 21:41:28
4735	2017-03-14 21:28:40	If you continue to have problems I'd suggest filing an issue in the [realm-mobile-platform](https://github.com/realm/realm-mobile-platform) repository since it looks like a problem with your server-side configuration rather than with the Realm Swift SDK.	bdash	2017-03-14 21:41:28
4735	2017-03-14 21:41:28	Never mind, it's actually working. The problem was once I fixed it using the info by setting up websocket proxying (your link or mine works fine for that for anyone coming across this in the future), I forgot to connect using my actual app first, so of course the realm didn't exist yet when I connected using the browser d'oh.	einsteinx2	2017-03-14 21:41:28
4734	2017-03-14 21:01:02	## Goals What do you want to achieve? I want to see why my connection is not working. ## Expected Results I expect to see detailed connection information ## Actual Results I see the same information in the lldb console whether I set SyncManger logLevel to all or leave it as default ## Steps to Reproduce Set the log level ## Code Sample <S_CODE_TOKEN> Neither of the above are having any effect, an…	einsteinx2	2017-03-15 23:01:01
4734	2017-03-14 21:13:06	I was able to successfully set the logLevel in the OS X Realm Browser app, so it looks like this may be specific to the RealmSwift framework.	einsteinx2	2017-03-15 23:01:01
4734	2017-03-14 22:48:28	Hi @einsteinx2. Thanks for filing this issue. I've marked this issue with `T:Help` for now but I'm going to assign this issue to one of our Cocoa engineers to evaluate what you're experiencing further and determine if a fix on our side is necessary. Cheers.	istx25	2017-03-15 23:01:01
4734	2017-03-15 22:01:09	For more information, I also just tried creating an Obj-C class with a single class method to set the parameters, and calling that from my Swift AppDelegate code. It also is having no effect. I tried setting logging to off as well to be sure. + (void)setupRealm { [[RLMSyncManager sharedManager] setLogLevel:RLMSyncLogLevelAll]; [[RLMSyncManager sharedManager] setErrorHandler:^(NSError *error, RLMS…	einsteinx2	2017-03-15 23:01:01
4734	2017-03-15 22:01:41	In both cases, I'm calling them in the applicationDidFinishLaunching function of my AppDelegate class.	einsteinx2	2017-03-15 23:01:01
4734	2017-03-15 22:04:24	The most likely reason that the log level wouldn't be respected is if you're setting it after you've already opened a synced Realm. Can you check the relative order of these to operations in your app?	bdash	2017-03-15 23:01:01
4734	2017-03-15 22:12:47	@bdash Yep, that was it! Looks to be working now. In any case, that seems like a bug, no? I would expect to be able to change log levels at any time, or at the very least have the new log level take effect the next time a Realm is created. Same with the error handler. At the very least, it's a documentation bug. There's no mention of this requirement in either the Swift logging section (which jus…	einsteinx2	2017-03-15 23:01:01
4734	2017-03-15 22:21:11	From [the documentation for `-[RLMSyncManager logLevel]`](https://realm.io/docs/objc/latest/api/Classes/RLMSyncManager.html#/c:objc(cs)RLMSyncManager(py)logLevel) (emphasis mine): > The logging threshold which newly opened synced Realms will use. Defaults to RLMSyncLogLevelInfo. *Set this before any synced Realms are opened*. Logging strings are output to ASL.	bdash	2017-03-15 23:01:01
4734	2017-03-15 22:30:32	That's nice and all, but that's the Objective-C class reference not the Swift documentation. The likelihood of someone new to the platform, reading through the documentation at https://realm.io/docs/swift/latest/ ever finding that is slim to none. It would be nice to add it to this section, which makes no mention of it whatsoever: <img width="907" alt="screen shot 2017-03-15 at 5 28 20 pm" src="h…	einsteinx2	2017-03-15 23:01:01
4734	2017-03-15 22:33:02	I'm mainly pointing out that: 1. It is intentional behavior, not a bug. 2. It is documented. Your point about also mentioning it when describing how to change the logging settings is a good one.	bdash	2017-03-15 23:01:01
4734	2017-03-15 22:36:42	No problem, sometimes it's hard to tell tone and intent with text :) I do appreciate the very quick responses. So far it's turned out every issue I've had has been some misunderstanding on my end of how something works, and overall the docs are great.	einsteinx2	2017-03-15 23:01:01
4734	2017-03-15 23:01:01	@austinzheng has submitted a PR that addresses the documentation issues you mentioned. They'll be reflected on the website when we next cut a release of Realm Cocoa.	bdash	2017-03-15 23:01:01
4733	2017-03-14 15:58:45	## Goals Understand this crash, why it happens, and how to work around it Note: this feels like a continuation of #3122 ## Expected Results This Realm write to not crash ## Actual Results This recently started happening in our Dev build and in the build we recently sent out to Testflight. During that time we upgraded Realm from 2.3 to 2.4.2 (I understand there is a newer version at the moment). B…	timbroder
4733	2017-03-14 22:45:32	Hi @timbroder. Thanks for sharing all of this! I personally don't know what would be causing this issue but I wanted to let you know that we've seen the issue and that I'm going to assign this to one of our Cocoa engineers who will read through this and follow-up soon. Cheers!	istx25
4733	2017-03-16 01:25:56	i also have same problem. <S_CODE_TOKEN>``	gordanyang
4733	2017-03-16 13:34:56	@gordanyang can you post sample code so we have more examples?	timbroder
4733	2017-03-20 12:37:50	I think we are experiencing the same issue. I can not pinpoint it to a specific line of code but we only experienced the crashes when we performed multiple write operations at the start of the application. The main culprit for us was our user updating logic. On startup it would quickly perform three requests and then write the results of this requests into the user object, each in their own trans…	Zeeker
4733	2017-03-20 13:11:10	@Zeeker did you notice a difference in transaction length? This seems to have cropped up when we're doing more in each transaction; EG 1 transaction looping over 20 object updates, vs 20 transactions	timbroder
4733	2017-03-22 21:34:20	@Zeeker That's interesting! Could you please elaborate some more on what your app was doing at its startup? Were they on a background thread? There shouldn't be a need to manually line up write transactions sequentially, so I'm wondering how these transactions are being handled.	TimOliver
4733	2017-03-23 13:41:50	@TimOliver I'm currently in the process of refactoring the app quite a bit and also touched the problematic code during that. In the past the transactions were done in the main thread; after my refactoring everything is now done in a background thread. It seems that this has also solved the issue. For testing purposes I've moved the logic back into the main thread and indeed that led to a crash. …	Zeeker
4733	2017-03-23 22:51:08	@Zeeker Okay no worries. I was curious as to what those three requests were and what order they may have been occurring in each time. Never mind. --- In any case, it's good to know that moving the transactions to a background thread mitigated the immediate problem. But it would be excellent if anyone would be willing to post a sample app reproducing the issue in order for us to analyze the proble…	TimOliver
4732	2017-03-14 13:01:55	## Goals Receive changes notification from realm ## Expected Results Primary key shouldn't change during modification. ## Actual Results We queried sorted results and subscribed for notifications for those objects. During network sync. One of the notifications contains following changes: * insert 0-17, 19-30 * modify 0 * delete - empty It should be applied to array with 1 object with primary key …	molind
4732	2017-03-14 22:42:59	Hi @molind. Thanks for writing in. Would you be able to provide us with a sample project that includes your model classes themselves as well as enough code to reproduce the problem when we build/run the project?	istx25
4732	2017-03-15 07:16:29	Hi @istx25. We'll try to gather all our db related code into one project. Just to make it clear. Do you think it's bug, or it works as expected when modifies primary key of object?	molind
4732	2017-03-15 09:31:13	Ok, I created basic test project to demonstrate this issue. https://github.com/molind/RealmTests But this test project freezes our realm server. Which is our another issue: https://github.com/realm/realm-mobile-platform/issues/112	molind
4732	2017-03-16 22:30:49	Thanks for taking the time to prepare this @molind. I'm going to put this on hold until we can run your repro case without being blocked by realm/realm-mobile-platform#112.	jpsim
4731	2017-03-13 10:54:32	(Note: I noticed this issue when I tried to use **RxSwift** and **RxRealm**. You can see the filed issue [here](https://github.com/RxSwiftCommunity/RxRealm/issues/64). @icanzilb checked it and noticed that > the exception raises in the C++ code of the Realm core ) I have this object: <S_CODE_TOKEN> And I initialize it: `let road = RoadObject()` which has this `LinkingObjects` property: `let roadN…	tkallioras
4731	2017-03-13 16:57:34	Can you please share a backtrace from the crash?	bdash
4731	2017-03-22 21:21:42	@tkallioras Just following this issue up. :) Are you able to provide us with a back trace of the C++ exception?	TimOliver
4731	2017-03-23 17:36:48	@TimOliver I will try to rewrite the code and replicate the issue the following days and post the back trace.	tkallioras
4730	2017-03-13 07:04:39	Hi. I find out two issues in the Xcode plugin section in the latest Swift docs. In the documentation, it seems that we can install RealmPlugin through Alcatraz. > The easiest way to install the Realm Xcode plugin is through Alcatraz under the name “RealmPlugin”. But, as it mentioned in #4357, we can not use Alcatraz anymore in Xcode 8 later without unsigned or resigned Xcode. (refer to https://gi…	dakeshi	2017-03-23 22:45:47
4730	2017-03-13 18:52:00	Thanks for asking these questions, @dakeshi! We should certainly update our docs to reflect that Alcatraz requires resigning Xcode. As for your second question, the "Open Realm..." menu item is only added if the Realm Browser is installed on your Mac. https://github.com/realm/realm-cocoa/blob/v2.4.3/plugin/RealmPlugin/RLMPRealmPlugin.m#L87-L108	jpsim	2017-03-23 22:45:47
4730	2017-03-14 05:12:29	Thanks for your response @jpsim >We should certainly update our docs to reflect that Alcatraz requires resigning Xcode. I’m not sure that we need to mention how to resign or unsign Xcode 8. Without Alcatraz support and resigning/unsigning Xcode, we can successfully install RealmPlugin in Xcode 8(with release.zip) Using Alcatraz is more convenient but it is not the mandatory to use RealmPlugin, I …	dakeshi	2017-03-23 22:45:47
4730	2017-03-22 19:29:47	> Without Alcatraz support and resigning/unsigning Xcode, we can successfully install RealmPlugin in Xcode 8(with release.zip) Seems like this is the crux of your problem, since the "Open Realm..." menu item is the only part of the "plugin" that's actually a proper Xcode plugin. The other things it installs (file templates and lldb plugin) don't require resigning Xcode, and from what I can tell f…	jpsim	2017-03-23 22:45:47
4730	2017-03-23 00:40:51	Thanks for your reply. @jpsim Yes. I'm get successfully installed file template, lldb plugin but not file menu. So, we could say the plugin is not perfectly installed. I hope that docs will be updated as soon as possible to provide the correct info.	dakeshi	2017-03-23 22:45:47
4730	2017-03-23 22:45:47	Update the plugin readme to reflect this in #4763	jpsim	2017-03-23 22:45:47
4729	2017-03-11 03:14:51	User updated schema below and encountered attached crash report <S_CODE_TOKEN> [CrashTrace.txt](https://github.com/realm/realm-cocoa/files/835466/CrashTrace.txt) Instructed the user to increment the schema version and the encountered this error: caught exception in notifier thread: St11logic_error: Schema mismatch detected: another process has modified the Realm file's schema in an incompatible w…	ianpward	2017-03-13 18:52:34
4729	2017-03-13 17:04:01	Probably the same thing as #4687.	tgoyne	2017-03-13 18:52:34
4729	2017-03-13 18:52:34	Closing as a duplicate.	jpsim	2017-03-13 18:52:34
4728	2017-03-10 17:54:49		bdash	2017-03-10 21:51:37
4728	2017-03-10 21:51:46	That's the happiest CI has been in a while.	bdash	2017-03-10 21:51:37
4727	2017-03-09 21:45:23	Reverts #4723 due to #4724.	bdash	2017-03-09 22:51:14
4727	2017-03-09 22:51:17	CI is completely busted at the moment, but there's no reason to think that reverting this will be a problem, so I'm going to go ahead and merge it.	bdash	2017-03-09 22:51:14
4726	2017-03-09 18:35:00	The object store also now contains some updates for compatibility with the Java binding, but as far as I can tell those don't affect the user-facing functionality of the Cocoa binding in any way.	austinzheng	2017-03-13 18:20:21
4726	2017-03-09 19:03:56	🤦‍♂️	austinzheng	2017-03-13 18:20:21
4725	2017-03-09 16:24:53	<S_CODE_TOKEN> Deleting some data via the above code, without any error or exception, but the data which I want to delete still in realm file.(through by Realm Browser) And then, remove the ``dispatch_async`` and run again, delete successful... Confused....	canny09	2017-03-13 21:10:01
4725	2017-03-09 19:15:10	Hi @canny09, the code and explanations you shared is not enough to understand what is happening. What I suspect is happening is that different threads are at different versions of the transaction history. This is a key behavior of Realm's thread safety, consistency and isolation of transactions. See our [Threading](https://realm.io/docs/objc/latest/#threading) docs for details. What you could do …	jpsim	2017-03-13 21:10:01
4725	2017-03-10 02:13:33	@jpsim Thanks for reply. But I modify my code like which you suggest above, which not work successfully, the data still been.	canny09	2017-03-13 21:10:01
4725	2017-03-10 18:46:28	@canny09 alright, how do you suggest we help you further? Could you share code with us that exhibits the same behavior you're seeing so we can investigate why that's happening?	jpsim	2017-03-13 21:10:01
4725	2017-03-11 02:29:10	@jpsim Thank you! I have checked the cause of the problem, that is my negligence. Orz... The ``friendItems ``parameter has been clean up all objects in main thread before converting to the ``MCSFriend ``.	canny09	2017-03-13 21:10:01
4725	2017-03-13 10:04:34	@canny09 does this mean you resolved your problem? Can we close this issue?	stel	2017-03-13 21:10:01
4724	2017-03-09 06:59:04	After updating to core v2.3.3 in #4723, the Release configuration of the Mac unit tests is now crashing. The backtrace looks like so: <S_CODE_TOKEN> There is no debug information for the core symbols due to the release version of the core library being stripped. The disassembly around the crashing instruction looks like so: <S_CODE_TOKEN> The crashing instruction appears to be code inlined from `…	bdash	2017-03-10 17:52:15
4724	2017-03-09 14:43:36	@finnschiermer and (mostly) I failed at building a local sync, but can confirm that a clean checkout of realm-cocoa indeed triggers this crash.	danielpovlsen	2017-03-10 17:52:15
4724	2017-03-09 14:56:23	I did a fresh clone of the sync repo, checked out the tag corresponding to the latest release (v1.3.1), build the cocoa package, that was unzipped correctly into the realm-cocoa work area. Verified that `sh build.sh download-sync` did not modify the folder, but nonetheless ran into compilation issues.	danielpovlsen	2017-03-10 17:52:15
4724	2017-03-09 15:26:03	Okay, after a bit of trail and error I managed to build core, sync correctly and can also confirm that I cannot repro with a local build using Xcode 8.2.1.	danielpovlsen	2017-03-10 17:52:15
4724	2017-03-09 22:26:55	What I've managed to determine so far is that the `this` pointer in `InterprocessCondVar::set_shared_part` doesn't point to a valid instance. The representation of the `SharedGroup` on the heap appears to have 8 bytes of padding between each `InterprocessCondVar`, while the code that populates the `this` pointer to `m_new_commit_available` doesn't account for this padding. When we see the crash: …	bdash	2017-03-10 17:52:15
4724	2017-03-09 23:19:27	The code for the `SharedGroup` constructor that's generated into `shared_realm.o` has the correct offsets. There's another (weak) copy of the constructor in `client_file_access_cache-macosx.o` within librealm-macosx.a that has the bogus member offsets. My suspicion is that the version of sync in question, v1.3.1, was not correctly built against the headers from core v2.3.3, but instead used core …	bdash	2017-03-10 17:52:15
4724	2017-03-10 09:53:32	When downloading `realm-sync-cocoa-1.3.1.tar.xz` , I can see that the headers contain the changes from the commit you mentioned ( https://github.com/realm/realm-core/commit/89dbb1a3422fddeeaffc15358f66fd58d3ad5dc7#diff-ea199165135792c1c963cd4d0de0e07eR113 )	radu-tutueanu	2017-03-10 17:52:15
4724	2017-03-10 09:54:54	But it is possible that sync was not built correctly, I'm looking into it.	radu-tutueanu	2017-03-10 17:52:15
4724	2017-03-10 12:20:45	I have been able to repro locally. Here's what I did: 1. Checkout and build core (build-cocoa) at v2.3.2. 2. Checkout core at v2.3.3 (do not build) 3. Checkout and build sync (build-cocoa) at v1.3.1 4. Checkout and build cocoa at master as described above. This matches our observations that the assembly code looks like core v2.3.2, while the headers are from v2.3.3. If this is indeed what has hap…	danielpovlsen	2017-03-10 17:52:15
4724	2017-03-10 15:03:36	I was suspecting ccache, but I rebuilt it without ccache and got the same result. Here is what I have until now: - The realm-core binaries in the 2.3.3 core archive are good, I managed to build sync locally using them and then run the tests. - The behaviour is reproducible on CI. The job always runs on the slave in CPH, I'm currently trying another one.	radu-tutueanu	2017-03-10 17:52:15
4724	2017-03-10 15:14:08	It build fine on lv_host2_2. So the issue is when building sync `macos-cph-01.cph.realm`, and it is not ccache. Maybe some job installed the core libs? I cannot ssh into the machine to figure out more, as my hotel's Wi-Fi blocks port 22. I can take a look on Monday.	radu-tutueanu	2017-03-10 17:52:15
4724	2017-03-10 15:40:08	@alebsack confirmed that there were (older) core headers installed on the machine. We need to figure out which job installed them.	radu-tutueanu	2017-03-10 17:52:15
4724	2017-03-10 17:52:15	@radu-tutueanu has rebuilt the sync v1.3.1 release on a different machine, and the tests now pass. Thanks, @radu-tutueanu!	bdash	2017-03-10 17:52:15
4723	2017-03-08 21:53:45	Fixes #4690.	bdash	2017-03-08 23:16:17
4723	2017-03-08 23:16:20	CI failures all appear to be infrastructure issues.	bdash	2017-03-08 23:16:17
4722	2017-03-08 12:21:39	[PICT](https://github.com/Microsoft/pict) is a tool to allow pairwise combinatorial testing (http://www.pairwise.org/index.asp), meaning that, given some axis, it will find the smallest set of combinations that ensures that all pairs are tested. I gave it a quick try with the cocoa repo and providing this input: <S_CODE_TOKEN> it came up with this output: <S_CODE_TOKEN> This is still slightly lon…	emanuelez
4721	2017-03-08 10:48:51	Imitating the official sample code in doc, I configurate following this: <S_CODE_TOKEN> it works fine, but when I use ``[RLMRealm defaultRealm]`` or ``[RLMRealm realmWithConfiguration:realmConfigurarion error:nil]`` to get ``RLMRealm`` instance, crash and log <S_CODE_TOKEN>	YioMidd	2017-03-09 02:54:33
4721	2017-03-08 17:43:42	The directory in which you're creating the Realm file must already exist. Your code does not appear to do anything to guarantee this.	bdash	2017-03-09 02:54:33
4721	2017-03-09 01:58:21	So.... I need to manually create a realm file before configuration? And then the realm file just only appear at /Documents/xxxx.realm ?	YioMidd	2017-03-09 02:54:33
4721	2017-03-09 02:02:43	You must create the _directory_ that you wish to contain the Realm file. Realm will create the file itself, but will not create any intermediate directories. From your exception message, the Realm you're trying to open is at `…/Documents/Jimmy7518338/Jimmy.realm`. You need to ensure that the directory `…/Documents/Jimmy7518338` exists before you can open that Realm.	bdash	2017-03-09 02:54:33
4721	2017-03-09 02:53:06	Ohhhh.... The directory.... Thanks, it works.	YioMidd	2017-03-09 02:54:33
4720	2017-03-08 07:59:58	## Goals What do you want to achieve? I want to use Realm.framework with cocoapods, and I create a private pod lib named TNRealm, made a podspec as bellow: s.library = 'c++','z' s.dependency 'FMDB' s.ios.preserve_paths = 'TNRealm/Realm.framework' s.ios.vendored_frameworks = 'TNRealm/Realm.framework' ## Expected Results when do the pod lint, error occurs: TNRealm/TNRealm.framework/Headers/Realm.h:…	pkjijie	2017-03-17 07:02:53
4720	2017-03-09 01:38:13	Why not specify the Realm pod as a dependency instead, just like you're doing with FMDB? `s.dependency 'Realm'`	jpsim	2017-03-17 07:02:53
4720	2017-03-09 02:41:23	because use dependency will hang up for a long time when do pod update and always failed to load, so I want to use framework and make it a private pod lib, so other people can use dependency and update quickly	pkjijie	2017-03-17 07:02:53
4720	2017-03-09 03:00:40	Ok, well if you're intent on doing this, looks like you have some complexity to deal with, since CocoaPods expects `Realm.h` to be copied into `TNRealm/TNRealm.framework/Headers/Realm.h`. You can do this with post-installation scripts, but it won't be straightforward.	jpsim	2017-03-17 07:02:53
4720	2017-03-09 03:13:43	I use the Realm.framework from https://github.com/realm/realm-cocoa/releases, and just set the 's.vendered_framework = Realm.framework' in my private pod, the the Realm.h file is right there	pkjijie	2017-03-17 07:02:53
4720	2017-03-09 18:59:33	The error message you shared indicates that CocoaPods expects Realm's headers to be elsewhere: > TNRealm/TNRealm.framework/Headers/Realm.h:21:9: fatal error: 'Realm/RLMArray.h' file not found Why is that?	jpsim	2017-03-17 07:02:53
4720	2017-03-14 06:52:39	to simplify my question: may I use Realm.framework in a podspec and how ?	pkjijie	2017-03-17 07:02:53
4720	2017-03-16 22:28:51	Yes you may use a binary framework in your podspec. "How" is just like any other dynamic framework. If you're looking for an example, this tutorial describing how to make binary podspecs could be a good start: http://markspanbroek.github.io/2016/04/14/binary-cocoapods.html	jpsim	2017-03-17 07:02:53
4719	2017-03-08 00:02:22	## Goals In some user cases, I upload a copy of their realm to AWS S3. I make a copy with writeCopy(toFile: and then upload using the iOS framework that AWS supplies. I want to be able to download these realms to macOS and browse them with the realm browser available in the App Store. ## Expected Results I expect to be able to open these realms on macOS with the realm browser. ## Actual Results S…	bruce-lumo	2017-03-13 17:48:16
4719	2017-03-08 00:08:35	Can you please share a crash that's representative of the browser crashes you are seeing? The two symptoms you note (browser crash, prompt for encryption key) sound like symptoms of attempting to open a Realm that has been corrupted. Have you attempted to verify that the Realm file that was stored to S3 matches the copy of the file that the device wrote out, and that the Realm file you've downloa…	bdash	2017-03-13 17:48:16
4719	2017-03-08 00:15:49	Below is the crash report. I'll check the checksums, though I've never known S3 to corrupt such a large percentage of uploads/downloads so consistently. Thanks! <details> <summary>Crash log</summary> <div> <S_CODE_TOKEN> </div> </details>	bruce-lumo	2017-03-13 17:48:16
4719	2017-03-08 00:45:44	The relevant frame from the backtrace is: <S_CODE_TOKEN> That corresponds to the [`REALM_ASSERT_3(top_size, ==, 9)`](https://github.com/realm/realm-core/blob/v2.3.0/src/realm/group.cpp#L308) within `Group::attach`. That definitely means that some of the data in the file is not valid.	bdash	2017-03-13 17:48:16
4719	2017-03-08 00:50:27	If you can confirm that the files are making it unchanged from the originating device to the Mac you're opening them on, then that would indicate there's a bug either in how we're writing out the copy of the Realm, or in opening the copy. I think we'd likely need copies of an original Realm file and its copy to investigate. Feel free to email them to help@realm.io, referencing this issue number, …	bdash	2017-03-13 17:48:16
4719	2017-03-08 21:47:34	I wonder if this could be due to the issue that realm/realm-core#2480 fixes.	bdash	2017-03-13 17:48:16
4719	2017-03-08 22:00:43	I can't be sure yet, I've made this change to work around a known corruption issue in the S3 SDK: https://github.com/aws/aws-sdk-ios/issues/415#issuecomment-285030692 I've also added checksums to the filenames so I can see when the corruption occurs. I'll report back after my qa team has had a chance to see if this is still happening.	bruce-lumo	2017-03-13 17:48:16
4719	2017-03-11 19:18:56	So not sure this is related to your issues but I just spent the last 2 hours banging my head with the same problem. I realized that I changed the time on my device to a future time to test something related to local notifications. Apparently that was causing the same behavior as the issue reported here. The 2 might be completely unrelated but for anyone stumbling across this issue, it might save …	cmavromoustakos	2017-03-13 17:48:16
4719	2017-03-13 17:44:30	@cmavromoustakos changing the time on your device shouldn't impact your ability to open Realm files. Could you please file a new issue with detailed steps to reproduce? It's almost certainly unrelated to what this issue is tracking, which is likely corrupt file transfers to/from S3.	jpsim	2017-03-13 17:48:16
4719	2017-03-13 17:48:15	Reporting back on this, its was definitely the S3 upload that was the problem here.	bruce-lumo	2017-03-13 17:48:16
4719	2017-03-13 17:48:57	I'm happy to hear you managed to track this down!	bdash	2017-03-13 17:48:16
4718	2017-03-07 14:42:25	## Goals Upload .realm to some cloud storage, delete the app, populate the new .realm with some data and merge it with the old one from cloud storage (just an addition of data from 2 .realm files). ## Expected Results One, final, universal .realm file merged from two .realm files with the same schema (model classes) but with different data inside (just the union of both). Please point me to a flo…	pavlem	2017-03-16 22:27:10
4718	2017-03-09 01:37:08	I don't see what you're having difficulty with. Just add the missing objects from the old Realm to the new Realm?	jpsim	2017-03-16 22:27:10
4718	2017-03-15 14:39:25	I merged them programmatically, First I downloaded the old, backed up Realm from cloud storage and then I copied all of the objects, one by one to the current Realm i had in my App. Also, for the cases where I had objects with other linked objects, I had to add restored linked objects to the current one as well. For all of this I had to make copies of all objects from the current Realm and their …	pavlem	2017-03-16 22:27:10
4718	2017-03-16 22:27:10	Realm is a general purpose mobile database, which is why we provide APIs that are composable and flexible to handle a variety of situations, including the merging of two Realms like the mechanism you've built. Since the way in which a user would want to merge two Realm files very much matters on what semantics they want for the merge, this is something that would be difficult (or at least verbose…	jpsim	2017-03-16 22:27:10
4717	2017-03-07 13:28:37	fixes https://github.com/realm/realm-cocoa/issues/4716	stel	2017-03-09 00:53:34
4716	2017-03-07 08:27:47	I think that it should be `SyncUser` instead of `User` in UserCompletionBlock comments <S_CODE_TOKEN>	dakeshi	2017-03-09 00:53:34
4716	2017-03-07 13:29:08	Thanks for reporting this, @dakeshi!	stel	2017-03-09 00:53:34
4716	2017-03-09 09:12:25	Thanks. @stel But API reference is still not changed. Does It need to fix manually? https://realm.io/docs/swift/latest/api/Typealiases.html#/s:10RealmSwift19UserCompletionBlock	dakeshi	2017-03-09 00:53:34
4716	2017-03-09 15:17:19	@dakeshi those are the docs for the latest release, 2.4.3, so the next release will include this change.	jpsim	2017-03-09 00:53:34
4716	2017-03-10 01:44:19	@jpsim It is the bad news for developers who prefer to read API reference through web pages, even though they can find out the correct info from source code.	dakeshi	2017-03-09 00:53:34
4716	2017-03-10 01:46:17	The documentation on the website will be automatically updated when we next make a release, hopefully in the next few days.	bdash	2017-03-09 00:53:34
4715	2017-03-07 00:18:44	Would appreciate any corrections or additions required to the changelog notes.	austinzheng	2017-03-07 01:58:38
4714	2017-03-05 14:14:02	## Goals I'm a bit of panicking over this since it's a production-level issue we're dealing with at the moment. We're using RxRealm that wraps Realm object notifications to perform some change observing for object. I noticed that after creating objects, they randomly "disappears", and then noticed that whenever this Observable is being used, not just an object or two are gone, but actually my ent…	freak4pc	2017-03-05 23:00:41
4714	2017-03-05 18:08:55	Hi @freak4pc, that's very strange behavior you're seeing, and I can understand why you'd be worried about it. It sounds like it's reproducible though which should hopefully make it easy to track down and understand. If you can build an IPA of your app and share it with us at help@realm.io, I'm happy to take a look.	bdash	2017-03-05 23:00:41
4714	2017-03-05 19:16:11	Thanks @bdash for your prompt response Highly appreciated I'm gonna try creating a blank reproducible project to send to you and if that won't work I'll send an IPA or our app. Thanks !	freak4pc	2017-03-05 23:00:41
4714	2017-03-05 21:50:10	@bdash Was able to more accurately pinpoint the problem. This seems to be related to a situation where, if the Realm file was deleted after creation, consecutive `try! Realm(configuration:_)` won't create a new Realm file for some reason. I made a reproduction project, here it is: [RealmNukeExample.zip](https://github.com/realm/realm-cocoa/files/819781/RealmNukeExample.zip) A good way I could "wo…	freak4pc	2017-03-05 23:00:41
4714	2017-03-05 22:24:37	Based on your description, and a quick look at the code, it looks like you're deleting the Realm file while it's open. When combined with the fact that open Realm instances are cached, this results in your attempt to create a "fresh Realm" actually returning the same Realm instance whose files on disk you've just deleted. The end result is that any data you store into that Realm instance will dis…	bdash	2017-03-05 23:00:41
4714	2017-03-05 22:31:37	@bdash Thanks again. Is there anything problematic with just moving to an approach of just removing the objects of the realm instead of deleting the realm itself ? On the subject of deleting the file itself, Is there any way to actual understand which objects are "retained" in the Realm or perhaps a more verbose way to clear the cache in that situation? I assumed a `try! Realm()` always creates a…	freak4pc	2017-03-05 23:00:41
4714	2017-03-05 22:44:31	The only downside to deleting all objects rather than deleting the Realm files is that deleting all objects won't currently cause the Realm file to shrink. This is likely only a concern if the Realm file was large to begin with. The space that was occupied by the now-deleted objects _will_ be used as new objects are inserted. Instruments' memory allocation instrument can be used to determine whet…	bdash	2017-03-05 23:00:41
4714	2017-03-05 23:00:41	Thanks again @bdash , I'll close this for now. My data set is relatively small so I'm fine with that cost for the added stability. Maybe it'll be good to consider refreshing that cache if the underlying file doesn't exist anymore, not a huge deal but just a thought :) Again thanks so much for the help in resolving this Shai	freak4pc	2017-03-05 23:00:41
4713	2017-03-03 11:13:49	I had an app that used Realm to save information about a notification in a Realm instance stored inside an App Group. Notification Extension save that notification inside the database and after that the information was read from main target. This code worked fine but after a month i recompile the same code (discarting changes in my git repository) and stop works, I already review: - Certificates,…	elabi3	2017-03-09 20:29:49
4713	2017-03-03 15:33:31	Thanks for getting in touch with us, and sorry you're having this problem. Can you build a demonstration project we can run ourselves to see this bug, and send it to help@realm.io?	austinzheng	2017-03-09 20:29:49
4713	2017-03-09 20:29:49	Thank you for your response, I've been working on this without any result and it is not possible to me develop an example project at this moment. Sorry, I've decided to replace realm, i am going to use ios serialization with encoders and decoders. Thank you for your time.	elabi3	2017-03-09 20:29:49
4712	2017-03-03 07:25:51	We are receiving crashes from Fabric, here is the link to the crash: http://crashes.to/s/03114cd32b8 Realm version: 1.1.0 Xcode version: 8.2.1 iOS/OSX version: You can find from the link above Dependency manager + version: Cocoapods 1.1.1 Please let me know if you want more info about this crash, we couldn't reproduce this, but in fabric we receiving a lot of this. Thanks in advance	hovox
4712	2017-03-03 18:53:00	Thanks for bringing this to our attention. Any additional information you can provide would be much appreciated; we've taken a look at the Fabric crash report but unfortunately there's not enough there for us to move forward with.	austinzheng
4712	2017-03-09 01:34:10	I'm sorry to see you're seeing so many crashes @hovox. We'd love to resolve this quickly for you but need to be able to reproduce ourselves first.	jpsim
4712	2017-03-09 07:39:42	[ ![untitled](https://cloud.githubusercontent.com/assets/1732834/23740400/d36764c0-04bc-11e7-9702-7cfc3109f3ea.jpeg) ](url) here is a detailed page log, I don't know how crashlytics grouping crashes, but it's different then the main log. And the message is: `CRASH_INFO_ENTRY_1 *** error for object 0x103aa92e8: pointer being freed was not allocated CRASH_INFO_ENTRY_0 abort() called`	hovox
4712	2017-03-09 07:41:53	Sorry, it's stacktrace from the different thread then crashing one	hovox
4712	2017-03-09 07:47:49	Also in almost all cases ram is almost full	hovox
4711	2017-03-02 17:10:23	It appears the latest build in `realm-swift-2.4.3` works as far as `swift-3.0.2`. For Xcode 8.3 beta 3 we would need a build for `swift-3.1` or else we would run into `module compiled with Swift 3.0.2 cannot be imported to Swift-3.1` error	account-archived-270316	2017-03-02 17:15:05
4711	2017-03-02 17:15:05	Thanks for getting in touch with us. We don't guarantee any support for Xcode betas with our pre-built versions. You are welcome to follow the instructions [in our README](https://github.com/realm/realm-cocoa#building-realm) to build from source.	austinzheng	2017-03-02 17:15:05
4711	2017-03-03 09:08:43	@austinzheng I see. Thank you	account-archived-270316	2017-03-02 17:15:05
4710	2017-03-01 23:16:06	I am not sure where to ask so I put this question in AsyncDisplayKit issue and here as well. I recently integrated Realm to my existing project and encountered a lot of crashes. All of them are **libc++abi.dylib: terminating with uncaught exception of type realm::IncorrectThreadException: Realm accessed from incorrect thread.**. I make sure that all of Realm objects' creation, access happen in ma…	tungvoduc	2017-03-09 01:29:21
4710	2017-03-02 12:49:30	I am also looking for the same issue. Please can anyone help, Can we use Realm With AsyncDisplayKit or not ? <img width="1280" alt="screen shot 2017-03-02 at 6 17 15 pm" src="https://cloud.githubusercontent.com/assets/13132856/23507787/a4e2801e-ff74-11e6-8d9c-7b01fc87087f.png">	arunlj561	2017-03-09 01:29:21
4710	2017-03-02 15:01:06	@tungvoduc - To avoid this, you can use ThreadSafeReference https://realm.io/news/obj-c-swift-2-2-thread-safe-reference-sort-properties-relationships/ it can be passed across the threads. Follow this I was also facing the same issue, got the answer on Realm Slack Channel.	arunlj561	2017-03-09 01:29:21
4710	2017-03-09 01:29:21	Thread-safe references are definitely the answer to this. Closing.	jpsim	2017-03-09 01:29:21
4709	2017-03-01 06:14:11	## Goals What do you want to achieve? I create app that uses CallKitDirectory Extension (for blocking and identification numbers) Extension can get numbers from realm database placed in app container. Numbers must be in ascending order. I want to get numbers from realm with sorting ## Expected Results realm.Objects(..)sorted - should take same memory size as without sorted ## Actual Results When …	denisenkoaj	2017-03-02 22:38:30
4709	2017-03-01 23:09:50	Sorting data inherently requires scratch space proportional to the number of items being sorted. Currently we require 16 bytes per row being sorted (for 64-bit; 8 bytes for 32-bit), which naturally won't fit in 13 MB if you have a million objects. If you have just a single sort order, you could avoid the memory hit by doing the sorting in the main app, and then storing the sorted data as a `List`…	tgoyne	2017-03-02 22:38:30
4709	2017-03-02 03:48:29	Hello @tgoyne ! Thank you for your answer! Could you help me, how to correctly save sorted `List` with a lot of entries in main app for querying it from extension ? As i understand - i should create new class inherited from `Object`, create 1 variable of `List` type , and put in this variables sorted `Results` and then save in realm it ?	denisenkoaj	2017-03-02 22:38:30
4709	2017-03-02 15:04:47	> i should create new class inherited from Object, create 1 variable of List type , and put in this variables sorted Results and then save in realm it ? Yes, that is correct. Create an `Object` that just wraps a single `List`, and add the items in the sorted `Results` to that `List`.	austinzheng	2017-03-02 22:38:30
4709	2017-03-02 22:04:50	@austinzheng Thank you! Everything is work great!	denisenkoaj	2017-03-02 22:38:30
4708	2017-03-01 02:42:21	First, show the code following... MCSMyFriendItem: a custom data model, inherit NSObject MCSFriend: a RLMObject <S_CODE_TOKEN> and then, the crash log: <S_CODE_TOKEN> should use RLMArray for instead?	YioMidd	2017-03-01 03:31:13
4708	2017-03-01 02:59:52	Thanks for getting in touch with us. Are you trying to add all the `MCSFriend` objects in your `entityArray` into the Realm? If you are trying to do that you should not use `createOrUpdateInRealmWithValue:`. Instead, use the `addObjects:` method on `RLMRealm`. The `createOrUpdateInRealmWithValue:` method is for creating a _single_ object, and the value you pass in is used to set the properties on…	austinzheng	2017-03-01 03:31:13
4708	2017-03-01 03:20:12	@austinzheng Thanks! It works. But that also a another problem, I must delete all objects in realm before I writing into realm again... if not, get crash <S_CODE_TOKEN> Whether affect the performance?	YioMidd	2017-03-01 03:31:13
4708	2017-03-01 03:25:06	If your models have primary keys you may want to use `RLMRealm`'s `addOrUpdateObjectsFromArray:` method instead. For each object in your array, if an object with the same primary key already exists it'll just update the value. Otherwise it'll add the object.	austinzheng	2017-03-01 03:31:13
4708	2017-03-01 03:31:02	3Q!! work correctly.	YioMidd	2017-03-01 03:31:13
4708	2017-03-10 15:49:06	@austinzheng Hi, austinzheng! I have another question ask for you. Is there a limit that using the ``createInDefaultRealmWithValue``to update the stored data under the condition of storing data via ``addOrUpdateObjectsFromArray``? Because it crashed when I do that.	YioMidd	2017-03-01 03:31:13
4708	2017-03-10 16:00:16	The crash log like this: <S_CODE_TOKEN> The value is a dictionary as @{NSString : NSString}, and then the property I want to update which also is a ``NSString`` type.	YioMidd	2017-03-01 03:31:13
4707	2017-03-01 01:11:31	## Goals What do you want to achieve? When beginning a write transaction whether using beginWriteTransaction or by using transactionWithBlock, it would be nice if the realm is already in a write transaction to just return the current transaction. I have public methods that can be used stand alone (e.g. a transaction needs to be created) but are also called from other methods where a transaction w…	tbeech	2017-03-09 01:28:43
4707	2017-03-01 22:32:11	Thanks for getting in touch with us. I'll add this to our feature backlog and then discuss with our engineers whether we want to pursue this route.	austinzheng	2017-03-09 01:28:43
4707	2017-03-09 01:28:26	There's no such thing as a transaction "object" in Realm. Seems like what you'd like is for beginWriteTransaction and commitWriteTransaction to essentially act as ref-count operations, so that a transaction would only be committed when the last pair of begin/commit was closed up. We're already tracking this in #2502, calling the feature "nested transactions". Without nested transactions, calling …	jpsim	2017-03-09 01:28:43
4707	2017-03-09 01:28:42	I'm closing this as a duplicate, but please reopen if you think I've misunderstood.	jpsim	2017-03-09 01:28:43
4706	2017-03-01 00:00:38	## Goals Use `createOrUpdateInDefaultRealm` to update `Optional` object property with `nil` value ## Expected Results Property becomes `nil` ## Actual Results Property doesn't become `nil` - it remains the same ## Code Sample <S_CODE_TOKEN> Sample project: https://github.com/kosyak/RealmOptionalTest ## Version of Realm and Tooling <S_CODE_TOKEN> ## I suspect https://github.com/realm/realm-cocoa/b…	kosyak
4706	2017-03-01 20:14:52	Hi @kosyak. Thanks for reaching out to Realm. I'll have someone review what you've shared and follow-up with you soon. In the meantime though, I recommend you look at: >If you’re looking to use Realm purely from Swift, consider using Realm Swift instead. The Realm Objective‑C and Realm Swift APIs are not interoperable and using them together is not supported. You're using the Objective-C binding …	istx25
4706	2017-03-01 20:55:30	Hi @istx25, thanks for the reply. Indeed, I haven't clarify the environment where we use Realm: it's an Objective-C project currently migrating to Swift. Migration won't be complete in near future so we're still using `Realm` pod in Swift and Objective-C files. I have updated sample project by including dummy ObjC class to reflect our use case (not sure though if that's the same as creating ObjC …	kosyak
4706	2017-03-01 21:02:48	Awesome, thanks for clarifying that. You are correct to use the Objective-C binding in that situation; just wanted to make sure. Someone will be in touch soon.	istx25
4706	2017-03-01 21:24:27	Thanks for getting in touch with us, and for the repro case. I've just ran it, and I'll be looking into exactly what's wrong. (If you want to submit a PR, you're free to do so as well.)	austinzheng
4706	2017-03-01 22:16:29	This problem is a little more complicated than I anticipated. Basically, at the point in `RLMObjectStore.mm` where the setting is taking place, we don't seem to have enough information to distinguish between setting a property to `nil` ([your test case](https://github.com/realm/realm-cocoa/commit/73acec6dcbb3554ba8a13c02c81ddc922a1f845e)) and not touching a property at all (our `testCreateOrUpdat…	austinzheng
4705	2017-02-28 19:46:57	Classes deriving from `Object` appear to automatically inherit conformance to `Hashable` due to having `NSObject` as a base class. The implementation of `hashValue` comes from `-[RLMObjectBase hash]`, by way of `NSObject`'s `Hashable` conformance delegating to the object's `hash` property. `-[RLMObjectBase hash]` isn't correct with respect to `-[RLMObjectBase isEqual:]` for objects that don't hav…	bdash
4705	2017-02-28 19:51:18	`-[RLMObjectBase isEqual:]` is only overridden for objects which have a primary key for specifically this reason.	tgoyne
4705	2017-02-28 19:56:29	Hmm, yeah, I overlooked that. I guess that means the behavior we provide is correct, but (unavoidably) not super useful for objects without a primary key.	bdash
4705	2017-02-28 20:27:58	I was wrong about the cause, but this really _is_ broken at present. `Object` overrides `isEqual` and unconditionally calls `RLMObjectBaseAreEqual` rather than only calling it if the class has a primary key as `-[RLMObjectBase isEqual:]` does.	bdash
4705	2017-02-28 20:33:58	Removing the override of `Object.isEqual(_:)` introduces many test failures as we appear to be relying on the same object retrieved multiple times from the same Realm comparing as equal.	bdash
4705	2017-03-21 04:56:26	I just ran into this issue. I'm putting elements into a Set and sometimes the set will end up containing multiple instances of the same object because they have different hashValues even though `==` is true. I can work around the issue by adding a primary key but adding an extra column to fix this seems unnecessary. <S_CODE_TOKEN>	CraigSiemens
4704	2017-02-28 06:23:16	## would query operation result a huge memory? Besides, the memory won’t decrese in a few minutes ## Goals according the condition, judge is the any data in realm fit it, and then return a new NSObject by the result? ## Expected Results just a little memory increase. ## Actual Results the app's memory increase almost 100M every time. After few times, the app was killed itself. ## Steps to Reprodu…	yuldong	2017-03-02 13:40:51
4704	2017-02-28 19:55:09	Thanks for getting in touch with us, and sorry you're experiencing issues. Unfortunately, it looks like your code listings are incomplete (for example, there is no definition of `refreshMemberDiscountWithCategory:memberTypeID:realm:`. Would you be willing to build a small project that reproduces the behavior so we can examine it ourselves and help you further? You can send a zip file containing a…	austinzheng	2017-03-02 13:40:51
4704	2017-02-28 20:50:27	It'd also be useful to reproduce the problem under Instruments' memory allocation instrument. This will give you insight into which objects are allocated and tying up memory. One thing this can help you spot is cases where you're allocating objects inside a loop and they're escaping into the containing autorelease pool, resulting in the heap growing constantly while the loop progresses. This case…	bdash	2017-03-02 13:40:51
4704	2017-02-28 22:47:16	@austinzheng i have updated the code， and I will send a project later. thanks.	yuldong	2017-03-02 13:40:51
4704	2017-02-28 22:51:02	@bdash thanks for the advice, I will try your way and share the conclusion.	yuldong	2017-03-02 13:40:51
4704	2017-03-01 00:45:04	![image](https://cloud.githubusercontent.com/assets/5005006/23441122/4a906c76-fe5b-11e6-90fc-8960c0da8d6f.png) @bdash do not add autorelease pool in loop. @austinzheng	yuldong	2017-03-02 13:40:51
4704	2017-03-01 00:53:39	added autorelease pool. <S_CODE_TOKEN> ![image](https://cloud.githubusercontent.com/assets/5005006/23441275/527ff4c8-fe5c-11e6-9c70-d0cf09b87c9f.png) would the screenshot help? seems changing nothing. @bdash	yuldong	2017-03-02 13:40:51
4704	2017-03-01 03:01:45	We'll wait for you to send over a demonstration project.	austinzheng	2017-03-02 13:40:51
4704	2017-03-02 13:40:51	@austinzheng 因为当前这个问题比较紧急，而当前的项目又不能单独拉出来发给你们。 目前我的处理方式： 通过先将数据库中的相关结果[这种数据比较少]查出来，放在内存中，然后在循环中对在内存中的的结果集进行filter。从而避免在循环里面对realm进行filter. 调整后，该问题暂时解决了。 暂时将改问题关闭，后续我会将单独拉出来的project发给你们。 再次感谢 Because this problem is more urgent, and I couldn't send you the current project in time. Now my way:First, query the realm results [just a few data] into memory, then filtering the memory results in the loop.…	yuldong	2017-03-02 13:40:51
4704	2017-03-02 15:02:02	Thank you! I'm glad you were able to find a workaround. Please do send us your demonstration project whenever you have time. If you have any more questions feel free to file another ticket.	austinzheng	2017-03-02 13:40:51
4703	2017-02-28 00:06:40		austinzheng	2017-02-28 22:41:55
4703	2017-02-28 17:23:36	Hi, I am coming from this issue: https://github.com/realm/realm-cocoa/issues/4702 That references to this patch being a possible solution so firstly, thank you for the patch :). Just wanted to point out that in the patch you are allocating the pointer on the heap to a static object but not freeing it anywhere and this would cause a memory leak, albeit only a tiny one (single mutex object = 64 byt…	umarniz	2017-02-28 22:41:55
4703	2017-02-28 17:25:47	There is no leak here. The heap-allocated objects are always reachable and in use until the point the application exits.	bdash	2017-02-28 22:41:55
4703	2017-02-28 17:32:35	@bdash sorry you are correct I just re-evaluated the condition and the heap allocated for the static object would be freed up with the application heap on exit. I was using [leaker](http://left404.com/leaker/) to do leak tests but it would report this condition as a memory leak as we don't free the memory directly but it does free itself correctly for a static object when the application exits.	umarniz	2017-02-28 22:41:55
4703	2017-02-28 17:39:15	Correct, all memory within the application's address space is discarded when the process exits. Tools that attempt to detect leaks by matching `free` with `malloc` will report false-positive in cases like this.	bdash	2017-02-28 22:41:55
4702	2017-02-27 19:06:26	## Goals Crash free Relam instantiation ## Expected Results Getting an Realm instance without c++ exception ## Actual Results <S_CODE_TOKEN> ## Steps to Reproduce I have not managed to reproduce this crash under debugger. ## Code Sample I omit some details in the example. <S_CODE_TOKEN> ## Version of Realm and Tooling Realm version: 1.1.0, 2.1.2, 2.3.0 (This crash has never seen on 1.0.2 or lower…	kanekin	2017-03-04 19:23:37
4702	2017-02-27 23:15:46	Thanks for getting in touch with us, and sorry you're running into this bug. Do you have multiple stack traces for this same issue from Crashlytics? If so, on the thread where `[RLMRealm realmWithConfiguration:error:]` is crashing, is it always crashing at line 271 (search for `(RLMRealm.mm:271)` in the stacktrace above)?	austinzheng	2017-03-04 19:23:37
4702	2017-02-27 23:47:20	One of our engineers noticed that your stack trace is occurring when your app is being terminated (note `-[UIApplication _handleApplicationDeactivationWithScene:shouldForceExit:transitionContext:completion]` in the main thread backtrace). It seems like this might be a spurious crash that Crashlytics shouldn't really be reporting. If you have multiple stack traces, could you see if they are crashi…	austinzheng	2017-03-04 19:23:37
4702	2017-02-28 09:38:19	Hi @austinzheng, thanks for the quick response. Much appreciated. For the first question, yes the crash always happens on `[RLMRealm realmWithConfiguration:error:]` `(RLMRealm.mm:271)`. For the second question, also yes I looked into other stack traces, as you have pointed out, I can see `_handleApplicationDeactivation...` in the main thread in every stack trace.	kanekin	2017-03-04 19:23:37
4702	2017-02-28 09:51:57	The versions of `Fabric` and `Crashlytics` that we use are: - 'Fabric', '1.6.7' - 'Crashlytics', '3.7.1' I will update them to the latest version and see if it helps, although I don't recognise anything related changes in [their change log](https://docs.fabric.io/apple/changelog.html#). We usually can get a few crash reports a day from crashlytics when we run the app for five devices or so. I wil…	kanekin	2017-03-04 19:23:37
4702	2017-02-28 15:44:26	I have updated to the latest versions of `Fabric` and `Crashlytics` to 3.8.4 and 1.6.11 and running it for a couple of hours. And I could see that the problem still persists. Could you elaborate a bit more about why you think: > It seems like this might be a spurious crash that Crashlytics shouldn't really be reporting.	kanekin	2017-03-04 19:23:37
4702	2017-02-28 16:22:43	Thanks for the additional information! > Could you elaborate a bit more about why you think: If your app is creating a new Realm on a side queue at the same time the system is tearing your app down in preparation to terminate it, it's possible that the code that is creating a Realm is trying to use static variables that have already been destroyed. My personal opinion is that this sort of crash i…	austinzheng	2017-03-04 19:23:37
4702	2017-02-28 17:20:51	Thank you for the explanation and especially the quick patch. We are going to try is to build the app with the branch of the PR #4703 already, and see if the problem persists with this branch. I will keep you posted.	kanekin	2017-03-04 19:23:37
4702	2017-02-28 17:41:03	In general, doing work on a background thread concurrent with `exit` being called is going to be error-prone, as `exit` results in destructors being called for any C++ objects with static lifetimes. It's incredibly difficult to ensure that it's safe to continue using a library at that point as there's no guarantee that the object isn't in use while (or after) being destroyed. As @austinzheng ment…	bdash	2017-03-04 19:23:37
4702	2017-02-28 18:06:19	Thanks for the tips. It is true that the users are not going to be aware of the crash at the exact moment when the crash happens but the negative impact is not only the crash reports. Our app uses sensors extensively and runs in the background indefinitely by extending the life time forcefully. It is a problematic approach in the first place, I agree. And we are working on getting rid of dependen…	kanekin	2017-03-04 19:23:37
4702	2017-02-28 18:17:58	Interesting, that's not something I'd considered.	bdash	2017-03-04 19:23:37
4702	2017-03-02 21:22:41	**Update:** It took a bit longer than we expected to start testing the patch, but we have been running the app with the patch for about 12 hours now, and we haven't seen the crash report so far. I will post an update again tomorrow.	kanekin	2017-03-04 19:23:37
4702	2017-03-04 19:23:37	The crash hasn't happened since including the patch. I think we can consider this issue to be resolved. Thank you so much for your prompt help. @austinzheng @bdash	kanekin	2017-03-04 19:23:37
4702	2017-03-04 23:17:10	The patch will be included with the next release of Realm Cocoa, so when that happens you can go back to using the prebuilt binaries if you want.	austinzheng	2017-03-04 19:23:37
4701	2017-02-27 11:33:23	## Goals I want to be able to create new notifications when something has happend in the realm database (so when another notification fires). In my case i use RxRealm to create Observables (which are just wrappers around the notification system). Sometimes i need to have a global query (like which Team is the current team). And then when those query results are updated i need to make a new query …	TeunVR	2017-02-28 19:45:09
4701	2017-02-27 17:33:53	Hi @TeunVR. Thanks for reaching out about this. Someone will review what you've shared and follow-up with you soon. Cheers!	istx25	2017-02-28 19:45:09
4701	2017-02-27 19:55:11	Thanks for getting in touch with us. The behavior you're seeing is expected. Realm notifications may be delivered while Realm is in the middle of a write transaction, and it's not allowed to register a notification block while in the middle of a write transaction. You can check out [our docs](https://realm.io/docs/objc/latest/#how-notifications-are-delivered) for more information.	austinzheng	2017-02-28 19:45:09
4701	2017-02-28 08:34:05	Ah yes, is see. I missed this part in the docs: > If a Realm is advanced to the latest version as part of starting a write transaction, notification handlers might be called synchronously. This will happen if, when the Realm was advanced to the latest version, Realm entities being observed were modified or deleted in a way that would trigger notifications. Such notifications will run within the c…	TeunVR	2017-02-28 19:45:09
4701	2017-02-28 16:53:12	We actually just added that part of the docs recently, so if you read the docs more than a week ago it might not have been there! If you want to learn more about the rationale of why transactions work the way they do, you might want to skim through [this thread](https://github.com/realm/realm-cocoa/issues/4511#issuecomment-270715340). Basically, before a recent fix we made we were simply dropping…	austinzheng	2017-02-28 19:45:09
4701	2017-02-28 19:45:09	Ah that explains why i missed it :) Thanks for the explanation, i will find a workaround. Calling refresh() just before the write-transaction leaves a small gap in which another thread can still write to the realm. It will not solve this problem entirely, but it might be good-enough in combination with checking for ongoing write transaction.	TeunVR	2017-02-28 19:45:09
4701	2017-02-28 19:47:20	Thanks! If `refresh()` proves to be unsatisfactory or you have any other questions about Realm, feel free to open a new ticket.	austinzheng	2017-02-28 19:45:09
4700	2017-02-25 00:56:51	## Goals What do you want to achieve? I'm trying to count how many cards are equal inside my List and update the new quantity property with the count number ## Expected Results What did you expected to happen? Create a new list without duplicated items and the new property <S_CODE_TOKEN> updated with how many equal items was in the original list ## Actual Results What did happened instead? e.g. t…	dogo	2017-02-28 11:44:36
4700	2017-02-27 17:40:28	Hi @dogo. Thanks for reaching out. Someone will review what you've shared and follow-up with you here soon. Cheers!	istx25	2017-02-28 11:44:36
4700	2017-02-27 22:56:35	Thanks for getting in touch with us. I posted an answer to your Stack Overflow question [here](http://stackoverflow.com/questions/42404936/perform-realm-migration-from-one-list-to-another-updating-property-value). Let me know if you find it useful, and if you have any other questions.	austinzheng	2017-02-28 11:44:36
4700	2017-02-28 11:44:36	Problem solved :D, thanks @austinzheng	dogo	2017-02-28 11:44:36
4699	2017-02-25 00:23:06	Changes: - Sync users now expose a property indicating whether or not they are Realm Object Server administrator users Requires: https://github.com/realm/realm-object-store/pull/396 To do: - [x] Verify it works with a version of ROS with the corresponding server change - [x] Write test(s)	austinzheng
4699	2017-03-02 18:39:40	I've manually verified that this works, but without a way to programmatically create admin vs non-admin users we can't write a test for it. I've added a FIXME; maybe this is simple enough that we can put off writing the test.	austinzheng
4698	2017-02-24 23:50:02	List and RealmCollection had these, but in obj-c only RLMResults did, which was oddly inconsistent. Also add support for them on unmanaged arrays, which previously did not work for List.	tgoyne
4697	2017-02-24 18:53:08	We received an email in HelpScout saying that they found a Swift example inside the Objective-C documentation. Took a couple minutes to find the line but eventually did and it's in [Relationships](https://realm.io/docs/objc/latest/#relationships), "To-One Relationships" subsection. >When using RLMObject properties, you can access nested properties using normal property syntax. For example `rex.ow…	istx25	2017-03-22 20:00:29
4697	2017-03-09 01:00:15	I still don't get why you think this is necessary...	jpsim	2017-03-22 20:00:29
4697	2017-03-22 20:00:29	Closing because this is resolved.	austinzheng	2017-03-22 20:00:29
4696	2017-02-24 10:29:30	Hi there, currently I'm observing a strange behaviour while using Realm. It seems that every time I open the my App (be it a restart of the app, or a background foreground process) seems to increase the size of the realm file without having new objects being stored. So the amount of objects stored are not changing at least not dramatically, explaining an increase of Realm file size by 1000%. Weir…	pplant	2017-02-25 16:08:50
4696	2017-02-24 12:33:30	Seems to be a duplicate of [#4590](https://github.com/realm/realm-cocoa/issues/4590). Is there already a version in production fixing this?	pplant	2017-02-25 16:08:50
4696	2017-02-24 21:01:43	Hi @pplant. Thanks for reporting this. As you've seen, this issue was being tracked in #4590 and @bdash merged a fix for it in #4598. Please ensure you're using the latest version of Realm and if you're still seeing the issue, we can try to reproduce it here and continue with debugging.	istx25	2017-02-25 16:08:50
4696	2017-02-25 11:39:39	see the lastest release version2.4.3 notes hope 2.4.3 fixed this issue.	yuldong	2017-02-25 16:08:50
4695	2017-02-24 08:27:41	## Goals Run the project after importing Realm.framework ## Expected Results The project to build and run successfully. ## Actual Results The XCode compiler prompts me bash: /Users/wangming/Library/Developer/Xcode/DerivedData/TestRealm-agwbcitbddgewybfnhldxljtcuor/Build/Products/Debug-iphonesimulator/TestRealm.app/Frameworks/Realm.framework/strip-frameworks.sh: No such file or directory ## Steps …	SoKoDaMie	2017-03-14 17:57:26
4695	2017-02-24 21:05:20	Hi there, @SoKoDaMie. Would you be able to provide us with what dependency manager and version(s) you are using (the screenshot you tried to share failed to upload) as well as any other supporting information that you can provide.	istx25	2017-03-14 17:57:26
4695	2017-03-09 01:03:12	Hi @SoKoDaMie, I'm just following up on @istx25's request for more information. Thanks.	jpsim	2017-03-14 17:57:26
4695	2017-03-14 17:57:26	It's been a week, closing this ticket. Please file a new one if you need additional support.	austinzheng	2017-03-14 17:57:26
4694	2017-02-23 23:29:44	## Goals I'm attempting to observe 3 objects through KVO in one of my ViewControllers. When I leave the view I remove the observers. Once I leave the view I re-sync my data causing some old objects to be deleted from the Realm. ## Expected Results The application should not crash ## Actual Results The application crashes due to an assertion error: `Assertion failed: list.col < list.observer->chan…	matthewtsmith
4694	2017-02-24 21:06:30	Hi @matthewtsmith. Thanks for reaching out about this! My apologies for the delay in getting back to you about this. We'll have one of the engineers review what you've shared and follow-up with a solution or additional questions. Thanks!	istx25
4694	2017-02-24 23:31:19	Thanks for getting in touch, and we're sorry about the crash. Would you be willing to provide a demonstration project we can run to reproduce the bug and examine what is going on?	austinzheng
4694	2017-02-27 17:41:57	Hi @matthewtsmith. Just echoing @austinzheng's request - would you be able to provide us with a sample project so we can reproduce the issue? If you'd like to share it privately, please email it to help@realm.io and link to this issue. Thanks.	istx25
4694	2017-02-27 17:57:16	@austinzheng @istx25 We are not comfortable with giving you our primary code base but I will attempt to create a sample project that reproduces it.	matthewtsmith
4694	2017-02-27 17:58:00	That's fine. Please let us know/share it once you have. Thanks.	istx25
4694	2017-03-09 01:17:59	@matthewtsmith have you had any luck reproducing this in a shareable project? We'd love to resolve this with you. Thanks!	jpsim
4694	2017-03-16 13:28:31	@jpsim No, unfortunately I have not had the time. I do think I will have some bandwidth today to attempt a sample project. I'm also going to update to Realm 2.4.4 to see if my main project still has the issue.	matthewtsmith
4694	2017-03-23 17:36:29	Hi @matthewtsmith! Did updating to the latest version of Realm solve this issue? If not, are you still able to provide us with a sample app so we can analyze the problem? Thanks a lot!	TimOliver
4694	2017-03-23 18:04:26	@TimOliver No, I still have the issue in the latest Realm version in our main application. I did create a simple sample project that I thought might reproduce this issue but the crash did not occur. I've attached the sample project I thought would reproduce it. My assumption with this crash is that it happens when you remove a KVO observer from a RealmObject in the main thread and then delete tha…	matthewtsmith
4694	2017-03-23 22:35:28	The zip archive you sent shows Realm 2.4.1 was last installed via CocoaPods, not Realm 2.4.4. And as you mentioned, it doesn't reproduce the assertion failure.	jpsim
4693	2017-02-23 10:31:31	## Goals I am trying to instantiate a NotificationToken to listen to changes in a specific property of my Realm objects. The goal is to display every object matching the query in viewController. ## Expected Results The variable called 'location' in my Realm objects is changed by a helper method which is triggered by a Timer instance. When 'location' property is changed to value 2, I expect the Re…	EmilOsvald	2017-03-24 19:45:51
4693	2017-02-24 21:08:11	Hi @EmilOsvald. Thanks for reaching out about this. My apologies for the delay in getting back to you. I'll have one of the engineers look at this and follow-up with a solution or additional questions.	istx25	2017-03-24 19:45:51
4693	2017-02-27 19:07:48	There's nothing particularly suspicious in the code you've posted. If you're willing to share the full project I'd be happy to dig into it, as the function that's throwing is something that shouldn't be able to fail.	tgoyne	2017-03-24 19:45:51
4693	2017-03-15 15:55:20	Hi @tgoyne, thank you for your input and sorry for the delay. I cleared the decks and everything works in my refactored project like a charm. I suppose the problem was that I had done some rookie mistake in my code (as I had suspected). Would you nevertheless like to see the original version?	EmilOsvald	2017-03-24 19:45:51
4693	2017-03-15 16:11:07	Yes, that'd still be helpful. Even if you did only hit problems due to a mistake on your end, you still hit a case where Realm isn't behaving properly and it'd be good to be able to fix that.	tgoyne	2017-03-24 19:45:51
4693	2017-03-23 16:54:18	Hey @EmilOsvald! Just checking in on this issue. Would you be able to provide us with a copy of the original version of your project for us to analyse? Thanks a lot!	TimOliver	2017-03-24 19:45:51
4693	2017-03-23 17:47:39	Hi @TimOliver. I went through all my previous app versions on Git but unfortunately the version of interest seems to be lost. I am sorry.	EmilOsvald	2017-03-24 19:45:51
4693	2017-03-24 19:45:51	@EmilOsvald Ahh okay. No problems then! It can't be helped. If you do manage to find the issue again, please let us know! Thanks!	TimOliver	2017-03-24 19:45:51
4692	2017-02-23 09:56:24	**Original title**: _*** Terminating app due to uncaught exception 'RLMException', reason: 'Property names beginning with 'new' are not supported. Swift follows ARC's ownership rules for methods based on their name, which results in memory leaks when accessing properties which return retained values via KVC.'_ I got an error after I update realm form 2.1 to 2.4.3： *** Terminating app due to uncau…	Jinkeycode	2017-03-03 20:18:23
4692	2017-02-23 23:04:11	We have received the same error when upgrading from 2.4.2 to 2.4.3. However, 2.4.3 claims to not have any breaking API changes: https://github.com/realm/realm-cocoa/releases/tag/v2.4.3	bsarrazin	2017-03-03 20:18:23
4692	2017-02-23 23:06:29	Presumably due to #4633. Thoughts, @tgoyne?	bdash	2017-03-03 20:18:23
4692	2017-02-23 23:07:40	It is not listed as a breaking change because properties with such names appeared to never have worked in the first place, and the goal of the change was just to make it fail in a more understandable way. Do you have an example of a model which works correctly with Realm 2.4.2 which is rejected by 2.4.3? It may be that the check is overly broad.	tgoyne	2017-03-03 20:18:23
4692	2017-02-24 01:07:45	We did have a model that had a property called `newValue` but it wasn't being used yet, so we didn't see it as a problem. We have renamed our property and should be good to go now. Thanks for the feedback guys.	bsarrazin	2017-03-03 20:18:23
4692	2017-02-24 02:41:03	@tgoyne my data model has no property with prefix 'new'，it works correctly in Realm 2.1.0 ，but is failed in 2.4.3. ![image](https://cloud.githubusercontent.com/assets/12148377/23288295/b05f4cb6-fa7d-11e6-856f-233625b6d842.png)	Jinkeycode	2017-03-03 20:18:23
4692	2017-02-24 02:43:56	@Jinkeycode, are those all of the properties declared in your class? Is that your only model class? None of those names look like they'd be rejected by the check added by #4633.	bdash	2017-03-03 20:18:23
4692	2017-02-24 03:12:06	@bdash，oh！it's not the only model I have, I figure out that I have a property with prefix 'new'. I will fix it,thanks. Except 'new', is there any other prefix can not be used?	Jinkeycode	2017-03-03 20:18:23
4692	2017-02-24 03:15:51	Names starting with `alloc`, `new`, `copy`, `mutableCopy` are disallowed if followed by a non-lowercase letter (or nothing).	bdash	2017-03-03 20:18:23
4692	2017-02-24 03:56:16	@bdash ，I got it. Thanks for your help !	Jinkeycode	2017-03-03 20:18:23
4692	2017-02-24 21:10:32	Do you have any other questions, @Jinkeycode?	istx25	2017-03-03 20:18:23
4692	2017-03-03 20:18:23	I'm closing this ticket. If you have any more questions, feel free to file another one!	austinzheng	2017-03-03 20:18:23
4691	2017-02-23 09:03:35	Hi Realm Team, Can you please answer the below question? So that would be great help for me. ## Goals To achieve the drawing demo in different devices in different network. ## Expected Results I expected the above result while I integrate the drawing demo which connected to the realm object server. ## Actual Results I run the draw demo in different network but its not drawing reflected into other…	nikunjazilen	2017-03-22 21:27:25
4691	2017-02-24 21:22:07	Hi @nikunjazilen. Thanks for reaching out. We'll have someone review what you've shared and your questions and respond to you soon.	istx25	2017-03-22 21:27:25
4691	2017-02-27 09:40:21	Hi @nikunjazilen, For the record: You can disclose 192.168.x.x addresses, as there is (usually) no security risk involved. It will make it easier to reason about if we have real IPs. To answer your questions: 1. The `authURL` is the URL used to authentication a user, and to "log on" to the Realm Object Server (ie: create a session, get the authorisation tokens to access Realm files). The `syncURL…	teotwaki	2017-03-22 21:27:25
4691	2017-02-27 09:58:06	As for question number 2: there is "Get Device IP Address" build phase that generates that file and uses the IP address of the current machine automatically. So if you want to use another address you can specify it manually in `authURL` and `syncURL`.	stel	2017-03-22 21:27:25
4691	2017-02-27 12:06:19	Hi Teotwaki and Stel, Thanks for the answers of all questions. I have tested drawing demo with different network and its working fine but some time not working even connected. Don't know the exact issue but when I run again its working. So do you any idea why this is happen? Is there anyway to implement video chat/calling with Realm? Thanks.	nikunjazilen	2017-03-22 21:27:25
4691	2017-02-27 12:13:17	@nikunjazilen try to investigate this issue by looking at the error messages in a console output (or just post it here) and please keep in mind that the server address is hardcoded in demo apps for simplicity, so if you change the sync server you won't be able to connect to it. As for video streaming it's always up to you what technologies to use, personally I'd suggest you to look at some stream…	stel	2017-03-22 21:27:25
4691	2017-02-27 12:30:53	Hi, Thanks, I have tested in different network while run the app in device but its not working while switching the network while app working in foreground. For example: Run the demo in 2 different devices with different network its working fine but when I switch into other network in one device its not working. <S_CODE_TOKEN> Can I integrate QuickBlox sdk to implement video chat/calling feature i…	nikunjazilen	2017-03-22 21:27:25
4691	2017-02-27 17:44:13	Please provide IP addresses of the different machines involved, and double check that you can access the dashboard from all the different clients. Also, please post connection logs from both client and server.	teotwaki	2017-03-22 21:27:25
4691	2017-03-09 01:17:28	Hi @nikunjazilen, I'm just following up on @teotwaki's last request. Thanks!	jpsim	2017-03-22 21:27:25
4691	2017-03-22 21:27:25	It's been two weeks, so I think we can safely close this. @nikunjazilen If you have any further follow-up for this issue, please feel free to re-open it. :)	TimOliver	2017-03-22 21:27:25
4690	2017-02-23 07:59:52	## Goals use LIKE predicate ## Expected Results use LIKE wildcard predicate ## Actual Results become endless loop, the result never fetch out ## Code Sample <S_CODE_TOKEN> ## Version of Realm and Tooling - Realm version: 2.4.2 - Xcode version: 8.2.1 - iOS/OSX version: 8.4.1 - Dependency manager + version: cocoapods, 1.2.0	boboboa32	2017-03-08 23:16:17
4690	2017-02-24 21:25:43	Hi @boboboa32. Thanks for reaching out. We'll have someone review what you've shared and follow-up with a solution and/or additional follow-up questions. In the meantime, I recommend reading through our [NSPredicate Cheatsheet](https://realm.io/news/nspredicate-cheatsheet/) in case your solution lies in there. Cheers!	istx25	2017-03-08 23:16:17
4690	2017-02-24 23:19:49	Thanks for getting in touch. Can you provide us with a sample project that we can run to see this bug ourselves? Unfortunately there is not enough information in your code snippet to properly diagnose the cause. You can email a zip file to help@realm.io.	austinzheng	2017-03-08 23:16:17
4690	2017-02-28 22:03:08	Thank you for sending us a reproduction case. I've filed a bug against the underlying database engine: https://github.com/realm/realm-core/issues/2476.	austinzheng	2017-03-08 23:16:17
4690	2017-03-06 19:07:35	The bug has been fixed in core. We'll be able to pull this fix in once it makes its way into a release.	bdash	2017-03-08 23:16:17
4689	2017-02-23 02:40:41	I want to make the attribute (NSInteger) type (id) into the realm of behind me change (id) to insert (nsstrings) type, crash message realm must not be nil.	JQHee	2017-03-09 01:29:48
4689	2017-02-24 21:27:13	Hi @JQHee. Thanks for reaching out. Unfortunately, I don't really understand your question. Would you be able to elaborate further and provide a crash log, sample code or any other supporting information that would lead us in the right direction. Thanks!	istx25	2017-03-09 01:29:48
4689	2017-03-02 18:40:37	Hi @JQHee. Just echoing my previous request. Would you be able to elaborate further or provide one or more of the things I requested above? Thanks.	istx25	2017-03-09 01:29:48
4689	2017-03-09 01:29:48	Closing this since we haven't heard any clarifications.	jpsim	2017-03-09 01:29:48
4688	2017-02-22 22:40:10	Changed erronenously -> erroneously	ryanhornik-as	2017-02-27 23:34:59
4688	2017-02-24 21:28:52	@austinzheng: Would you be able to review/merge this in (if possible). Pretty trivial change but not sure if I have merge rights for these types of things. Thanks.	istx25	2017-02-27 23:34:59
4688	2017-02-27 23:08:51	Hi @ryanhornik-as! Thanks so much for making this change, we really appreciate it! If you haven't signed our CLA already, please do so (you can see instructions at https://github.com/realm/realm-cocoa/blob/master/CONTRIBUTING.md#cla). It's a requirement by our legal folks before I can merge this PR. If you've already signed it before let me know. Feel free to ping me if you have any questions.	austinzheng	2017-02-27 23:34:59
4688	2017-02-27 23:15:59	@austinzheng Signed it	ryanhornik-as	2017-02-27 23:34:59
4687	2017-02-22 19:17:36	## Goals Reload tableView after notificationBlock from objects filter initial ## Expected Results A tableView initially reloaded ## Actual Results Crash, with this logs What did happened instead? <S_CODE_TOKEN> ## Steps to Reproduce In a notification block I first wait for initial to reload Data, the dataModel.count returns 4, but when I try to access dataModel[0] my App crashes with this error, …	ArifADS	2017-03-24 16:34:48
4687	2017-02-24 21:29:28	Hi @ArifADS. Thanks for reaching out. My apologies for the delay in getting back to you. Someone will review what you've shared and respond with a solution and/or follow-up questions soon.	istx25	2017-03-24 16:34:48
4687	2017-02-27 21:34:46	Thanks for getting in touch with us, and sorry you're running into this issue. Can you send us a sample project that demonstrates this crash so we can investigate further? You can email a zip file to help@realm.io. If you can't do that, please post your model definitions so we can see if anything there might be causing problems.	austinzheng	2017-03-24 16:34:48
4687	2017-03-03 16:20:04	I sent the email with a little example project, hope it helps	ArifADS	2017-03-24 16:34:48
4687	2017-03-03 17:24:35	Thanks for sharing the project, @ArifADS. I was able to use it to reproduce the crash you describe.	bdash	2017-03-24 16:34:48
4687	2017-03-03 18:52:17	It looks like what's happening is that the Realm file on the server has the same properties as the model declared in the app, but in a different order. When we download the Realm from the server we reorder the properties in the Realm file on disk to match the order on the server, but for some reason we're not updating our in-memory mapping from property to column index. I'd expect the object stor…	bdash	2017-03-24 16:34:48
4687	2017-03-03 19:22:49	Great, well that is a great catch. If you need any other info just tell me.	ArifADS	2017-03-24 16:34:48
4687	2017-03-04 05:36:46	@tgoyne, would you be able to help me look at this next week? I wrote up an object store test that attempts to reproduce the bug ([here](https://gist.github.com/bdash/3e1a52c9a44399826a2a29ad6fe12e3d)), but it correctly triggers the schema change notification and ends up with the in-memory schema reflecting the correct column indexes.	bdash	2017-03-24 16:34:48
4687	2017-03-06 23:14:21	The problem is that after initializing the schema we end the read transaction, and then begin a new one once data is actually read from the Realm. In this case, the schema changes due to sync while we don't have an active read transaction, so we never process the schema changes and update the cached information.	tgoyne	2017-03-24 16:34:48
4687	2017-03-13 17:57:20	Any news on this? If you need me to test something, or know any temporal workaround I would happily do it.	ArifADS	2017-03-24 16:34:48
4687	2017-03-13 18:05:01	I'm working on a fix, but the problem is that some of the assumptions made in the schema management code were wrong rather than just a simple bug in the implementation so it's a bit involved.	tgoyne	2017-03-24 16:34:48
4687	2017-03-13 18:54:00	Oh, I understand, I hope it's not that difficult.	ArifADS	2017-03-24 16:34:48
4687	2017-03-27 21:07:36	When can I expect this fix to go into production build? So I can download it in my App and send it to my users.	ArifADS	2017-03-24 16:34:48
4687	2017-03-27 21:10:34	If you build from `master` you'll get this fix included in your build. We're pursuing an official release with this fix in the next day or two as well.	jpsim	2017-03-24 16:34:48
4686	2017-02-22 09:58:09	Hi, I am facing error like below "library not found for -lRealm" Can you please help me to build this project? <S_CODE_TOKEN> Best Regards, Nikunj Jadav	nikunjazilen	2017-02-23 16:02:25
4686	2017-02-22 15:12:08	Hi ! Maybe this issue #4498 can help you resolve your problem.	clementleroy	2017-02-23 16:02:25
4686	2017-02-22 16:50:49	Hi @nikunjazilen. Would you be able to report what versions of tooling and Realm you're using. There's a script in the contributing guidelines which will help you determine these values, which can be found [here](https://git.io/vgxJO). From there, we'll be able to better assist you.	istx25	2017-02-23 16:02:25
4686	2017-02-23 06:46:43	Issue resolve thanks.	nikunjazilen	2017-02-23 16:02:25
4686	2017-02-23 16:02:20	Okay, happy to hear you could resolve the issue. We're here to help if you need anything else.	istx25	2017-02-23 16:02:25
4685	2017-02-22 03:44:52	## Goals What do you want to achieve? deleteRealmIfMigrationFailed ## Expected Results What did you expected to happen? if migration is needed but failed delete that realm	puttin	2017-03-15 03:29:56
4685	2017-02-22 16:52:00	Hi @puttin. Thanks for reaching out! Would you be able to provide us with more information on your tooling setup and what version of Realm you're using? And if possible, a sample project or code sample of where you're trying to do this and where it's failing. Thanks!	istx25	2017-03-15 03:29:56
4685	2017-02-23 03:02:38	Hi @istx25 , as you can see in the title, it's a feature request. So it's a feature request on last version which is 2.4.3 currently. --- `RLMRealmConfiguration` has a property `deleteRealmIfMigrationNeeded` which delete Realm files if migration needed. Sometimes developers may expect migration to be executed first, but if migration fails, the Realm files should be delete to cleanup.	puttin	2017-03-15 03:29:56
4685	2017-02-23 16:00:38	Hi @puttin. My apologies, I guess I misread. Let me change the labels and get some eyes on this.	istx25	2017-03-15 03:29:56
4685	2017-03-09 01:08:08	I'm struggling to find situations in which you as a developer won't be able to write a valid migration block, requiring this feature. @puttin could you please provide some examples of where our current functionality fails you? Thanks.	jpsim	2017-03-15 03:29:56
4685	2017-03-13 02:11:27	Developers may use the Realm as a local cache of remote datas. They bump the scheme version but may don't really care migration manually by migration block. Auto migration is good enough for most situation. But when migration block is required to do migration, they prefer to delete the cache directly.	puttin	2017-03-15 03:29:56
4685	2017-03-13 22:29:24	I really don't think that specifying a migration block which sometimes works, sometimes doesn't, encourages good developer practices.	jpsim	2017-03-15 03:29:56
4684	2017-02-21 13:40:59	## Goals What do you want to achieve? Use Realm in multi-threaded environment ## Actual Results <S_CODE_TOKEN> ## Steps to Reproduce Unknown. Looks like its on app-startup / realm initialization. ## Code Sample _User did not provide one._ ^@istx25. ## Version of Realm and Tooling <S_CODE_TOKEN>	dsanghan
4684	2017-02-21 16:59:37	Hi @dsanghan. Thanks for reaching out about this. Would you be able to provide the project (either here or by emailing it to `help@realm.io`?) If not, please provide any code that is executed/called when Realm is being initialized/on app startup.	istx25
4684	2017-03-02 18:42:40	Just echoing my previous request, @dsanghan. Would you be able to provide the project or any code that is called when Realm is being initialized/on app startup? Thanks!	istx25
4684	2017-03-03 05:57:41	No, unfortunately we can't share the project code. If it helps, this only started happening after we updated from 2.1.2 to 2.4.3.	dsanghan
4684	2017-03-03 05:58:08	This also seems to be an error added by one of the developers at realm to help them debug it. So they should already have the correct context.	dsanghan
4684	2017-03-03 18:55:59	Thanks for getting in touch with us. We don't need to see your entire project, just a demonstration project that allows us to reproduce the bug manually. EDIT: If you can't provide a demonstration project, please provide code samples, information about what your app was doing when the crash occurred, or any other information that you are willing to furnish. Realm is a complicated piece of softwar…	austinzheng
4684	2017-03-03 21:46:55	@dsanghan The assert that is being triggered here does not have enough context. So if you have any info at all about the circumstances under which this occurs, or the realm file itself, it wouldbe hugely valuable for us so we can get this fixed. Is it from a production use? Or testing? Have you seen it more than once?	bmunkholm
4684	2017-03-04 13:29:28	@bmunkholm This is in production, so we can't get our hands on the corrupted DB. Only context I can provide is that this is happening the moment the app opens. We're only validating on the errors to check for corruption and re-creating the realm database if we need to. We access multiple instances of the realm from different threads, some read and some write, but all are instantiated through a sy…	dsanghan
4683	2017-02-21 09:21:29	When I updated from Realm 2.3.0 to Realm 2.4.0 I also had to update from Realm Mobile Platform 1.0.0-beta to Realm Mobile Platform 1.0.0-Release. It was not mentioned in the changelog or the documentation. I now updated from 2.4.0 to 2.4.3. Realm Mobile Platform seems to work but the changelog is telling me that there are several synchronization bugs fixed. Would it be possible to make it clear a…	Montrazul	2017-03-22 21:30:25
4683	2017-02-21 17:01:49	Hi @Montrazul. Thanks for bringing up this concern. I'll bring this up to the team and follow-up with you soon. 😸	istx25	2017-03-22 21:30:25
4683	2017-02-27 21:28:58	I'll bring this up with @jpsim when he becomes available again.	austinzheng	2017-03-22 21:30:25
4683	2017-03-08 00:35:22	Hi @Montrazul, sorry for the delay in getting back to you. Did you end up resolving this since your last comment? As far as compatibility goes, any version of Realm Cocoa 2.4 or later should be compatible with any version of the Realm Object Server 1.0 or later, other than certain features as explicitly noted in their changelog entries. For example, the [`SyncPermission` changelog entry](https://…	jpsim	2017-03-22 21:30:25
4683	2017-03-22 21:30:25	@Montrazul It's been two weeks so I'm going to close this issue now. If you haven't managed to resolve it yet, please re-open it. :)	TimOliver	2017-03-22 21:30:25
4682	2017-02-21 04:46:45	When releasing v2.4.3 tonight the installation examples job failed: https://ci.realm.io/job/Cocoa%20Release%20Installation%20Examples/37/. In particular, the two jobs that test Swift with our prebuilt dynamic libraries fail with errors like this: /Users/realm/workspace/Cocoa Release Installation Examples/binding/swift/method/dynamic/platform/osx/realm-cocoa/examples/installation/osx/swift-3.0/Dyn…	bdash
4682	2017-02-21 04:49:59	The Xcode projects in question hard-code the swift-3.0 framework path in their framework search paths. We need to update the version specified in the project and/or explicitly specify which version of Xcode the CI job uses.	bdash
4681	2017-02-21 01:31:37	This PR does a few things: - It adds properties on `RLMSyncConfiguration` to determine whether the synced Realm should download all outstanding changesets at time of opening when opened (`waitForServerChanges`), ~and if so how long it should wait (if desired)~. - ~When opening a Realm with the `waitForServerChanges` flag set on its configuration, the Realm initializer call will block until the Re…	austinzheng
4681	2017-02-22 22:40:48	I pushed a revised version of this API + code, based on discussions I had with @bigfish24 this morning. Comments would be welcome. (In particular, there is no more blocking anywhere in the design anymore.)	austinzheng
4681	2017-03-02 16:34:57	Any further thoughts on this PR before I move forward with it? @bigfish24	austinzheng
4680	2017-02-20 19:35:46	## Goals Add Realm to an umbrella/parent framework to use as an application target dependency. This has been a bit of a saga, to be honest. I'll try to keep it brief and not combine any issues, but I think it's worth mentioning. I've written an XMPP chat framework that uses Realm for persistence. Adding this framework as a linked library was initially leading to a Segmentation Fault 11: <S_CODE_T…	cwalo	2017-02-21 16:50:50
4680	2017-02-20 21:48:19	In Xcode, the framework search path build setting determines where the linker looks for frameworks at link time. Since your app target attempts to link to RealmSwift.framework (as a result of importing ParentFramework), RealmSwift.framework needs to be available on the framework search path. It's important to note that while nested frameworks work in the iOS simulator and even locally on your dev…	bdash	2017-02-21 16:50:50
4680	2017-02-21 16:50:50	Thanks @bdash. I suppose my "workaround" is simply the prescribed solution. Closing this.	cwalo	2017-02-21 16:50:50
4679	2017-02-20 18:55:52	Sorry for not catching this earlier.	austinzheng	2017-02-20 20:23:49
4679	2017-02-20 19:20:27	There was a piece of code keeping the session alive for longer than it should have been, so I fixed that. I verified the test I originally wrote to check this case failed after I made that fix and removed the dictionary initialization, and passed once I added the dictionary initialization back in.	austinzheng	2017-02-20 20:23:49
4679	2017-02-20 20:23:11	The one failing CI test is just more Jenkins sadness.	austinzheng	2017-02-20 20:23:49
4678	2017-02-20 17:38:44	I am storing User object in realm. Afterwards I am using this object as follows from a singleton class. <S_CODE_TOKEN> User class ========= <S_CODE_TOKEN> I am accessing this variable in a function like this. <S_CODE_TOKEN> after this function call i am getting this error. [CFString release]: message sent to deallocated instance 0x19758270	santhoshs5	2017-03-02 18:43:31
4678	2017-02-20 18:49:41	Hi @santhoshs5. Thanks for reaching out about this. Someone will review what you've provided and follow-up with you soon. Cheers!	istx25	2017-03-02 18:43:31
4678	2017-02-21 17:20:26	Hi @santhoshs5. Would you be able to provide the full models? `isNewBackupApproach` is not in the code samples you provided.	istx25	2017-03-02 18:43:31
4678	2017-03-02 18:43:26	Due to inactivity, I assume you've corrected the issue? I'm closing the issue but if you still require assistance, please follow-up and we can reopen the issue and continue. Cheers!	istx25	2017-03-02 18:43:31
4677	2017-02-17 15:56:53	## Goals Results are able to autoupdate even if the initial query is empty. <S_CODE_TOKEN> However, what if we want a single object? <S_CODE_TOKEN> ## Expected Results One way to handle this would be to always get a `Results` object and then have to unwrap `.first` every time we wanted to access the single object. However, it would be great if there was a `SingleResult<T>` class which would only …	dmorrow	2017-03-09 01:13:19
4677	2017-02-17 16:54:27	Hi @dmorrow. Thanks for reaching out about this. Someone will review what you've shared and follow-up with a solution or additional questions. Cheers!	istx25	2017-03-09 01:13:19
4677	2017-02-24 23:15:52	Thanks for getting in touch with us! This sounds like a great idea for an enhancement; I will add it to our backlog until the relevant engineers can discuss it.	austinzheng	2017-03-09 01:13:19
4677	2017-03-09 01:13:19	I'm not sure this is something we'd want. It would lead to super surprising results. Just as an example, keep in mind that Results aren't guaranteed to preserve their sorting order across Realm transaction versions, so the object you're holding on to could become a whole different object at a later time. Even if you sort the Results, the same thing could happen when a different object becomes fir…	jpsim	2017-03-09 01:13:19
4676	2017-02-17 09:31:38	## Goals What do you want to achieve? Use Realm in a multi-threaded environment ## Expected Results What did you expected to happen? Realm works without issue ## Actual Results What did happened instead? <S_CODE_TOKEN> <S_CODE_TOKEN> ## Steps to Reproduce Have 8-10 threads reading and writing to realm at the same time. ## Code Sample -- ## Version of Realm and Tooling <S_CODE_TOKEN> ## lsof -p <A…	dsanghan	2017-02-17 18:20:06
4676	2017-02-17 09:33:08	For about 8-10 threads (reading/writing) on 2 databases, I saw about 250+ fd's open.	dsanghan	2017-02-17 18:20:06
4676	2017-02-17 16:47:54	Hi @dsanghan. Thanks for reaching out about this. We'll have one of the engineers look at what you've provided and follow-up. In the meantime, would you be able to prepare a sample project that reproduces this problem? Cheers.	istx25	2017-02-17 18:20:06
4676	2017-02-17 17:12:38	It looks like realm/realm-core#2424, brought into realm-cocoa by #4651 but not yet in a release, should reduce the number of file descriptors per Realm instance significantly.	bdash	2017-02-17 18:20:06
4676	2017-02-17 18:07:10	@bdash I re-ran it on latest master (with the merged pull request) and it cuts descriptors by half. From 250+ to 110+ - which is a great improvement. Still, 110+ fd's for 8-10 threads seems to be on the higher side. Are there any other fixes in the works that I can pull in?	dsanghan	2017-02-17 18:20:06
4676	2017-02-17 18:10:03	Can you share updated `lsof` output when using master?	bdash	2017-02-17 18:20:06
4676	2017-02-17 18:13:08	@bdash: <S_CODE_TOKEN>	dsanghan	2017-02-17 18:20:06
4676	2017-02-17 18:15:56	Thanks. It looks like `keys.realm` is open 23 times, with `threads.realm` being open 11 times. Does that sound correct?	bdash	2017-02-17 18:20:06
4676	2017-02-17 18:20:06	Seems to be the case. I'll take a look at what's opening instances on my end. Thanks for the help! I'll re-open an issue in case I find something else.	dsanghan	2017-02-17 18:20:06
4676	2017-02-17 18:51:10	The most recent `lsof` output made me notice that we're opening condition variable pipes more than we should be. realm/realm-core#2460 will address that.	bdash	2017-02-17 18:20:06
4675	2017-02-17 01:02:00	Fixes #4592. - [x] Bug fix - [x] Tests	bdash	2017-02-17 21:54:35
4675	2017-02-17 20:27:58	Tests added, so this is now ready for review.	bdash	2017-02-17 21:54:35
4674	2017-02-16 22:29:51	**Enhancement Request** ## Goals Search is a critical part of most apps that contain a lot of data. On top of that, modern user interfaces have created the standard of "live" search and users expect this feature. Live search generally includes the following features: - As the underlying data changes, either on their current device, or from other devices, the search is automatically updated. - Pre…	jeffreybergier
4674	2017-02-17 00:17:37	I think the main difficulty here is just figuring out the API, since this isn't something that can be expressed well with our current abstractions. Implementation-wise handling changing the query isn't too bad since there's no big difference between calculating the changes between two versions of the data with one query and two different queries (although maybe things get weird if you change the …	tgoyne
4674	2017-02-17 00:32:25	@tgoyne thats a really really interesting workaround. I'm going to play around with something like that. I imagine that if I didn't want to muck up my user's realm or be syncing these Search objects (which are more of a means to an end rather than something I want to keep) I could use a temporary realm on disk on this line <S_CODE_TOKEN> and use my normal user logged in syncing realm on this line…	jeffreybergier
4674	2017-02-23 10:52:25	+1 Ability to get change-sets after updating/filtering existing results would be supremely useful.	kunalsood
4673	2017-02-15 18:38:21	Some trivial typo fixes in doc comments.	austinzheng	2017-02-15 19:57:48
4673	2017-02-15 19:08:31	TODO: fix docstrings for `PropertyChange` and `RLMPropertyChange`.	austinzheng	2017-02-15 19:57:48
4672	2017-02-15 11:10:34	It does not occur every time though. <S_CODE_TOKEN>` <img width="1160" alt="rlm_crash" src="https://cloud.githubusercontent.com/assets/386799/22971909/7fe2c9c6-f39f-11e6-87d9-9865d3cf671a.png">	neetin	2017-03-20 18:27:58
4672	2017-02-15 15:51:13	Hi @neetin. Thanks for reaching out. One of our engineers will review what you've provided and follow-up with you soon. Cheers!	istx25	2017-03-20 18:27:58
4672	2017-02-20 19:16:38	@neetin, how are you using the class in question to trigger the crash? Presumably declaring the class isn't itself sufficient to trigger it. Can you share a self-contained code sample that reproduces the problem? One thing to note is that `willSet` / `didSet` aren't supported on persisted properties of Realm model classes. I don't know if this is relevant to your crash, but it's something that wi…	bdash	2017-03-20 18:27:58
4672	2017-03-02 18:45:25	Hi @neetin. Echoing @bdash's request, would you be able to share a self-contained code sample or a piece of code that reproduces the issue? Thanks.	istx25	2017-03-20 18:27:58
4672	2017-03-09 01:30:25	Hi @neetin, I'm just following up on our last few requests for more information. Thanks!	jpsim	2017-03-20 18:27:58
4671	2017-02-15 10:18:06	## Goals I want to preform a transaction that creates/updates and deletes objects of a given class ## Expected Results I would expect the transaction to occur normally ## Actual Results In about 10% of the times I am getting a crash while doing this. I have at least three different crashlogs (but many copies of similar crashlogs) indicating this issue. I am copying them from Fabric <details> <sum…	beloso	2017-03-06 21:31:28
4671	2017-02-15 16:02:21	Hi @beloso. Thanks for reaching out. One of the engineers will review what you've shared with us and follow-up with a solution or more questions soon. Cheers!	istx25	2017-03-06 21:31:28
4671	2017-02-24 23:53:21	We'll continue looking into this issue, but unless we can build a reproduction case it'll be hard to make progress. If we figure anything out we'll let you know.	austinzheng	2017-03-06 21:31:28
4671	2017-02-27 20:09:34	Hi, we're kinda tracking down this issue to some realm write transactions that are running on the main thread. We are trying to find them all and put them on a background thread.	beloso	2017-03-06 21:31:28
4671	2017-02-27 21:37:55	Thanks. Let us know what happens when you do.	austinzheng	2017-03-06 21:31:28
4671	2017-03-01 15:38:56	We are still changing our persist logic. But we are 90% sure this is an issue with executing write transactions on the main thread/queue. Most of our usage of threads is on completion blocks or subscribeCompletes (when using RAC) of network requests, our completion blocks are executed on the main thread (we are moving to fix that), and this causes most of our crashes, moving write transactions to…	beloso	2017-03-06 21:31:28
4671	2017-03-01 18:28:26	Thanks for the update. Were your write transactions and notification blocks all running on the main thread, before you began moving them to background threads?	austinzheng	2017-03-06 21:31:28
4671	2017-03-01 18:32:46	Our notification tokens are all (mostly) on the main thread. Some of our write transactions were on the main thread. And those were the ones crashing out app.	beloso	2017-03-06 21:31:28
4671	2017-03-01 22:35:01	Thanks. I'm not too familiar with how ReactiveCocoa works, unfortunately. If moving write transactions to a background thread fixes your issue, that will unblock you while allowing us to examine the issue in more depth when we have the bandwidth or a reproduction case can be built. Otherwise, if that doesn't fix your issue, feel free to continue asking us questions, and we'll do our best to help.	austinzheng	2017-03-06 21:31:28
4671	2017-03-01 23:32:10	No problem, I didn't really meant to have write transactions on the main queue. And I never had any issues, or at least I have never noticed them. But then again this only happens in certain devices in certain conditions. About 10% of the sessions in Crashlytics have this crash. So not even my current code is a 100% reproducible scenario. I do hope that the work I am doing to isolate writes on a …	beloso	2017-03-06 21:31:28
4671	2017-03-06 21:31:28	I'll close this ticket, but feel free to create a new one should the problem recur and you get any more information about it. Thanks again for using Realm!	austinzheng	2017-03-06 21:31:28
4671	2017-03-24 11:48:32	I know this is closed, I had the same problem. In my case I was creating a notification token apparently within a write transaction in some cases. I have solved this by pushing the creation of the token to the next runloop. `DispatchQueue.main.async() { self.productsToken = products.addNotificationBlock({ [weak self] (changes) in self?.reloadData() }) }`	NielsKoole	2017-03-06 21:31:28
4670	2017-02-14 22:05:47	## Goals Update Realm model in network request observable `flatMap` function. ## Expected Results Works fine? Or maybe I am doing something wrong. ## Actual Results Crashed with exception `Realm at path '%1' already opened with a different schema mode` ## Steps to Reproduce Specifically, the setter of this variable in class `UserProfileModel`: <S_CODE_TOKEN> is called in my network method where `…	tzm41	2017-02-15 02:19:58
4670	2017-02-15 00:40:55	I'm not sure, but I think what's happening here is that you're opening a Realm at a same path twice (or more) with different configurations. Is it possible you're opening a Realm at the default location but with a custom configuration, while also opening it with the default configuration in the code you posted? Thanks!	jpsim	2017-02-15 02:19:58
4670	2017-02-15 00:47:20	Thanks for the reply! I was suspecting the same thing. Will post update very soon.	tzm41	2017-02-15 02:19:58
4670	2017-02-15 01:46:51	If I try to create the Realm with the same configuration to execute the write, incorrect thread exception occurs: <S_CODE_TOKEN> The configuration used throughout the app is a default one.	tzm41	2017-02-15 02:19:58
4670	2017-02-15 02:19:58	Ok, issue resolved by observing using main scheduler. Thanks much!	tzm41	2017-02-15 02:19:58
4670	2017-02-15 16:03:32	Awesome to hear that, @tzm41. Feel free to reach out again if you need any more assistance. :)	istx25	2017-02-15 02:19:58
4669	2017-02-14 20:38:51		larkost	2017-02-14 23:22:47
4669	2017-02-14 22:50:46	The two failures look unrelated (test failures), so I think this one can go in.	larkost	2017-02-14 23:22:47
4668	2017-02-14 19:28:00	Fixes #4667.	bdash	2017-02-15 16:14:32
4667	2017-02-14 13:04:21	## Notes Traceback (most recent call last): <S_CODE_TOKEN> **I have check "rlm_lldb.py", it is the last one and it has the last changes to solve the error above.** But I got it :frowning: How can I do? Thanks! ## Goals Query with `NSPredicate`. ## Expected Results Make a query. ## Actual Results <S_CODE_TOKEN> ## Steps to Reproduce Create a NSPredicate with filter, like " field == '%@'", fieldVal…	CesarRN	2017-02-15 16:14:32
4667	2017-02-14 16:26:29	This sounds a lot like the issue fixed by #3714. Can you try installing the latest version of `rlm_lldb.py` and report as to whether that fixes the problem?	bdash	2017-02-15 16:14:32
4667	2017-02-14 18:34:38	Hello bdash, I compare my rlm_lldb.py with the latest in the #3714 and I have the same file with the latest changes. How can I reinstall the file? Thanks	CesarRN	2017-02-15 16:14:32
4667	2017-02-14 18:39:17	You can reinstall it by running the new version of `rlm_lldb.py` from the Terminal. The line numbers from your error message do suggest you may already have the latest version though.	bdash	2017-02-15 16:14:32
4667	2017-02-14 19:28:32	I was able to reproduce this and track down the problem.	bdash	2017-02-15 16:14:32
4667	2017-02-15 15:41:33	Hello bdash, Can I try anything? I would like to help to resolve this issue. I am very interesting. Thanks.	CesarRN	2017-02-15 16:14:32
4667	2017-02-15 16:15:28	Please install the version of rlm_lldb.py that's in current Git master. I just merged a fix for this problem.	bdash	2017-02-15 16:14:32
4667	2017-02-16 19:51:14	What is the best way to install the rlm_lldb.py last version? Thanks bdash	CesarRN	2017-02-15 16:14:32
4667	2017-02-16 19:51:52	You can install it by running the new version of rlm_lldb.py from the Terminal.	bdash	2017-02-15 16:14:32
4666	2017-02-14 08:47:48	> We LOVE to help with any issues or bugs you have! > > **Questions**: If you have questions about how to use Realm, ask on > [StackOverflow](http://stackoverflow.com/questions/ask?tags=realm). > We monitor the `realm` tag. > > **Feature Request**: Just fill in the first two sections below. > > **Bugs**: To help you as fast as possible with an issue please describe your issue > and the steps you …	SherlockQi	2017-02-23 15:16:24
4666	2017-02-14 14:41:09	You appear to have neglected to fill out any portions of the issue template, or otherwise describe what you need assistance with.	bdash	2017-02-23 15:16:24
4666	2017-02-20 19:10:18	Closing this issue since the user has not followed-up with additional information. @SherlockQi, if you require any support, please file a new issue with the fields filled out. :)	istx25	2017-02-23 15:16:24
4665	2017-02-13 23:29:02	Make sure `RLMError` is correctly converted to `Realm.Error` and can catch errors using the `catch` clause. CC @jpsim @austinzheng	kishikawakatsumi	2017-02-14 08:07:19
4664	2017-02-13 22:34:22	## Goals Realm's query engine does not currently support filtering string properties using inequalities. I would like if this could be changed. I can sort results by string with Realm and I would like to filter by inequality operators (>, <) too. ## Expected Results I have attribute `itemIdForDateOrder` which is string (looks something like this: `11e6-eef3-09306910-baa7-417b3207abf6`). Sorting w…	LiborZ	2017-02-14 16:17:17
4664	2017-02-14 16:17:17	Thanks for the suggestion. I've added this request to the list of currently unsupported predicates at #1490.	bdash	2017-02-14 16:17:17
4663	2017-02-13 21:41:04	Based on one possible interpretation of https://github.com/realm/realm-cocoa/issues/4626. See that ticket for discussion and rationale. Fixes #4623.	austinzheng	2017-02-15 18:10:45
4663	2017-02-13 21:46:42	Adding reviewers to open up discussion. (We might not want to go with this approach.)	austinzheng	2017-02-15 18:10:45
4663	2017-02-15 02:12:04	Fixes #4623.	jpsim	2017-02-15 18:10:45
4663	2017-02-15 18:09:59	One of the builds failed because the compiler segfaulted, the other three failed because of various CI issues.	austinzheng	2017-02-15 18:10:45
4662	2017-02-13 20:58:47		jpsim	2017-02-13 21:17:16
4662	2017-02-13 20:59:22	Fixes realm/realm-mobile-platform#119.	jpsim	2017-02-13 21:17:16
4662	2017-02-13 21:17:12	Lots of unrelated CI issues. See realm/ci#85	jpsim	2017-02-13 21:17:16
4661	2017-02-13 20:49:38	## Goals Write a object ("Parents") which have multiple items ("Children") which have multiple items ("Dogs") in one transaction. The link is s follows Parents <-> Children -> Dog ## Expected Results <S_CODE_TOKEN> ## Actual Results <S_CODE_TOKEN> (see the dog items) ## Steps to Reproduce / Code Sample The objects are defined as follows: <S_CODE_TOKEN> ## Version of Realm and Tooling [In the CONT…	mbecker	2017-02-14 20:27:18
4661	2017-02-13 21:12:45	I think you have a copy-paste bug in your code. Note the duplicate assignment to `dog1.name`: <S_CODE_TOKEN>	bdash	2017-02-14 20:27:18
4661	2017-02-14 20:26:48	Hi @bdash , thank you very much for your help! Yes, it was my fault. I have a complex structure to create a Realm object and even after checking the code several times I haven't found anything. Then I wrote quickly this wrong snippet and the result confirmed me that I didn't do anything wrong. What a mistake! Sorry for that! I've found my bug and it's working as expected. Thank you very much!	mbecker	2017-02-14 20:27:18
4660	2017-02-13 18:14:43	This appears to be a slightly different issue than #4144. Caught with Realm 2.4.2. Backtrace: <S_CODE_TOKEN> Re-posted from https://github.com/realm/realm-cocoa/issues/4144#issuecomment-279334516.	jpsim	2017-03-14 18:10:32
4660	2017-02-13 18:17:09	@sblepa could you please share more information about this crash? Short of a full Xcode project that we can run to trigger the exception, it'd be useful to know what the contents of your notification block is, including the query or object being observed. Thanks.	jpsim	2017-03-14 18:10:32
4660	2017-02-14 11:14:28	@jpsim Thanks for the reply, unfortunately I can't share my project code here, also I can't reproduce it manually, it happens randomly (although it happens most when I go into a certain screen in the app). What is much more worrying and I think is a side effect of this issue, is sometimes after I get the BadVersion, I get stuck in a lock waiting for a Realm transaction to start, this happens on t…	sblepa	2017-03-14 18:10:32
4660	2017-02-14 11:15:02	@jpsim Please let me know if you suggest to downgrade my Realm version for now Thanks	sblepa	2017-03-14 18:10:32
4660	2017-02-14 16:44:00	Hi @sblepa. You can also email us your Xcode project privately at help@realm.io. Please reference this issue in the body of the email and let us know if you decide to.	istx25	2017-03-14 18:10:32
4660	2017-02-15 02:37:38	Hi @sblepa, it's hard for me to recommend that you downgrade to a previous version of Realm considering that most releases fix more bugs than they cause, but if a version of Realm is catastrophically failing for you, then obviously you need to do something to avoid that. However, we'd much rather you shared with us how we can trigger this bug so we can not only help you with it, but also hopefull…	jpsim	2017-03-14 18:10:32
4660	2017-03-14 18:10:32	The fix for this shipped in 2.4.4.	austinzheng	2017-03-14 18:10:32
4660	2017-03-16 13:58:30	Great news thanks, can you please share the commit for this fix?	sblepa	2017-03-14 18:10:32
4660	2017-03-16 16:22:40	The commit is in the object store repository, and can be viewed [here](https://github.com/realm/realm-object-store/commit/2c3631082c1a81df455d8c14ddfd41a4478e743f) (SHA in URL). Note that, although the fix was pushed on the 19th of January, the updated version of the object store dependency containing that fix (and all subsequent fixes) wasn't actually pulled into a Cocoa release until 2.4.4.	austinzheng	2017-03-14 18:10:32
4659	2017-02-13 13:03:17	## Goals Process a write transaction. ## Expected Results The write to happen ## Actual Results Write block is just being skipped ## Steps to Reproduce Follow your docs, i guess. When i check it with the debugger realm is not nil. I also tried wrapping everything in do {} catch {} block, but it doesnt throw any errors, just goes past the write block. I've tried resetting simulator and building on…	ethamine	2017-02-14 05:09:41
4659	2017-02-14 16:44:55	Hi @ethamine. Thanks for reaching out about this! I saw you closed the issue which makes me think you resolved the issue. If that's the case, awesome! We're here to help if you need anything else.	istx25	2017-02-14 05:09:41
4658	2017-02-13 07:45:27	I have a Group object <S_CODE_TOKEN> and User Object <S_CODE_TOKEN> when I update users with newUser.groups.append(xxx), user table updated, but Group table users attribute not updated, I thought LinkingObjects will run automatically May I know how to use it?	atom2ueki	2017-03-09 01:30:47
4658	2017-02-14 16:33:15	`LinkingObjects` only reflect managed objects (i.e., objects that have been added to the Realm). It's not clear from your example whether the objects involved are managed or not. If not, this is expected behavior. If they are managed, it sounds like a bug and we'd need more information about how to reproduce it.	bdash	2017-03-09 01:30:47
4658	2017-02-20 19:11:58	Hi @atom2ueki. Would you be able to read @bdash's response and provide more information? Thanks.	istx25	2017-03-09 01:30:47
4658	2017-03-02 18:48:53	Do you still require assistance, @atom2ueki?	istx25	2017-03-09 01:30:47
4658	2017-03-09 01:30:47	Closing as we haven't heard back from @atom2ueki in a while.	jpsim	2017-03-09 01:30:47
4657	2017-02-11 12:35:25		Pinank	2017-02-11 12:52:18
4657	2017-02-14 16:48:26	Hi @Pinank. Thanks for reaching out. Since you've closed the issue, I assume you've figured it out yourself. If you need help with anything else, please just let us know. Cheers!	istx25	2017-02-11 12:52:18
4656	2017-02-11 05:25:53	with reference to issue #4425 Hi i m facing same issue using RealmSwift (2.3.0): Xcode 8.2.1 I have used realmcollection notification .But got crashed while setting a filter query <S_CODE_TOKEN> Use case is suppose a filter is set on a list and new data is added in realmcollection. A Realm notification is generated which updated the table.But it crashed on tableview endupdate. notification code a…	Raghvendra7	2017-03-12 08:04:23
4656	2017-02-14 16:53:33	You say that your application is crashing: what is the nature of the crash? Is an exception being thrown, a segfault occurring, or something else? Can you share the crash log and backtrace of the crash?	bdash	2017-03-12 08:04:23
4656	2017-02-15 02:24:11	Given that this is crashing in `UITableView.endUpdates()`, it's highly likely that the table view's state does not reflect Realm's. @Raghvendra7 is it possible that you're inserting/moving/deleting rows from the tableview elsewhere in your code? Since collection notifications carry "diff" information, it expects the state of the table view to match up exactly with the state of the collection bein…	jpsim	2017-03-12 08:04:23
4656	2017-02-15 19:07:49	@bdash Sure I will share the crash log shortly @jpsim I m not updating the data from elsewhere in code but the Actually I am using this function to fetch the data from realm and filter and sort it on basis of criteria <S_CODE_TOKEN> This function is called in `viewDidAppear`. Normally the code is working fine, but it fails when I have set filter and from API end, new data is added in realm collec…	Raghvendra7	2017-03-12 08:04:23
4656	2017-02-27 23:06:54	Sorry for the delay. Would you be willing to send over a sample project that we can run to reproduce this bug? Without understanding your code it's difficult to make any progress. You can send a zip file to help@realm.io; if you do we'd be happy to continue looking into the problem.	austinzheng	2017-03-12 08:04:23
4656	2017-03-09 01:22:32	The fact that you're changing which query is backing the table view without changing which query you're observing for change notifications is almost certainly the culprit here, @Raghvendra7. One way to fix this would be to tear down the previous notification block and re-register: <S_CODE_TOKEN>	jpsim	2017-03-12 08:04:23
4656	2017-03-12 08:04:23	thanks @jpsim	Raghvendra7	2017-03-12 08:04:23
4655	2017-02-10 00:18:47	As the title says, unless I have at least one notification block added to an in-memory Realm, data disappears as soon as the function call from which it has been inserted returns. I just need to attach an observer to any *one* Realm instance, then everything works. **I have a static constant containing my configuration defined like this:** <S_CODE_TOKEN> **I have a single point of entry for write…	kasperwelner	2017-02-16 13:44:31
4655	2017-02-10 16:33:53	Hi @kasperwelner. Thanks for reaching out about this. I'll have one of the engineers review what you've shared and follow-up soon. Cheers!	istx25	2017-02-16 13:44:31
4655	2017-02-14 16:14:55	The [documentation on in-memory Realms](https://realm.io/docs/swift/latest/#in-memory-realms) contains the following notice: > Notice: When all in-memory Realm instances with a particular identifier go out of scope with no references, all data is freed for that Realm. It is recommended that you hold onto a strong reference to any created in-memory Realms for the duration of your app. In the code …	bdash	2017-02-16 13:44:31
4655	2017-02-16 13:44:31	Making a strong reference to the Realm solved it. Thx 👍	kasperwelner	2017-02-16 13:44:31
4655	2017-02-16 15:30:46	Awesome, glad to hear @kasperwelner. We're here if you need anything else! :)	istx25	2017-02-16 13:44:31
4654	2017-02-09 20:48:17	I want to delete an object with all its referencing objects. Since there is not yet a cascading delete I do the following: <S_CODE_TOKEN> Deleting the address, the contact and the history object works fine. But when it comes to deleting the customer object itself the error is: `'RLMException', reason: 'Object has been deleted or invalidated.'` I thought doing all this inside the write transaction…	Montrazul	2017-02-13 13:23:53
4654	2017-02-10 17:29:52	Hi @Montrazul. Thanks for reaching out about this. We will review what you've provided and have someone follow-up with you soon. Cheers!	istx25	2017-02-13 13:23:53
4654	2017-02-10 21:17:02	Hi @Montrazul. How are you fetching/creating the `customer` object shown in your code example?Please provide that portion of your code as well. Thanks.	istx25	2017-02-13 13:23:53
4654	2017-02-13 17:13:32	Considering you closed the issue, I assume you resolved the issue? Would you be able to elaborate what you did for others who run into the issue? Thanks.	istx25	2017-02-13 13:23:53
4654	2017-02-13 21:07:41	I can try but I did not fully understand the problem. I am holding my customer objects in a `List<Customer>()` and they are presented in a `UITableView`. Im using realm together with the realm mobile platform and I implemented the `RLMNotificationToken` to notify me when there are changes in the dataset. When there is a notification I trigger a UI refresh. The process I was able to debug is the f…	Montrazul	2017-02-13 13:23:53
4653	2017-02-09 19:44:41	this rule hasn't worked ever since Swift 2.3, so there's no point in doing this anymore.	jpsim	2017-02-09 19:45:12
4652	2017-02-09 18:42:20		larkost	2017-02-09 23:08:47
4652	2017-02-09 19:01:12	Can't set status; build succeeded.	realm-ci	2017-02-09 23:08:47
4652	2017-02-09 22:46:35	Note that this solves #4503 and #4534.	larkost	2017-02-09 23:08:47
4652	2017-02-14 04:32:16	This has been causing the `cocoa_docs` PR to fail in the `cocoa-pipeline` Jenkins job since it was merged. https://ci.realm.io/job/cocoa_docs/ @larkost could you please fix? Specifically it hangs at "waiting for simulator to boot...", never completing or moving on for hours. https://ci.realm.io/job/cocoa_docs/ ![image](https://cloud.githubusercontent.com/assets/474794/22915355/8f02e294-f22b-11e6-…	jpsim	2017-02-09 23:08:47
4651	2017-02-09 18:06:15	Core changelog here: https://github.com/realm/realm-core/blame/v2.3.1/CHANGELOG.md#L1-L31 I don't think anything else from core applies to our end-users, nor does anything from realm-sync: https://github.com/realm/realm-sync/compare/v1.0.3...v1.0.4	jpsim	2017-02-09 18:53:59
4651	2017-02-09 18:12:19	The async commit daemon change cuts the number of files we open per thread in half on macOS (but not any other cocoa platforms).	tgoyne	2017-02-09 18:53:59
4651	2017-02-09 18:38:35	Filed rdar://30446115 about clang crash from the [ios-static debug Xcode 8.2 job](https://ci.realm.io/job/objc_pr/4745/configuration=Debug,target=ios-static,xcode_version=8.2/console).	jpsim	2017-02-09 18:53:59
4651	2017-02-09 18:53:55	I couldn't reproduce the clang crash locally. The other CI failures are unrelated.	jpsim	2017-02-09 18:53:59
4651	2017-03-13 21:54:32	Response from Apple on the radar I had filed: > We can’t reproduce the reported issue and the provided crashlogs look fairly random. We would advise testing your machine for faulty memory, the compiler is often one of the first victims of bad RAM.	jpsim	2017-02-09 18:53:59
4650	2017-02-09 13:50:20	I'm getting this cryptic error message when I try to open a synced realm: <S_CODE_TOKEN> It seems it's because of some property changed from being optional to non-optional. But it doesn't tell which property and which class is causing the error. Realm Object Server: 1.0.2 Realm version: 2.4.2 Xcode version: 8.2.1 - Objective C iOS/OSX version: MacOS Sierra Dependency manager + version: CocoaPods …	gregiii	2017-02-15 02:15:04
4650	2017-02-09 18:10:40	Hi @gregiii. Thank you for reaching out. We'll have one of the engineers look into this and follow-up soon. In the meantime, if you can provide us with a sample project that the problem exists in/reproducible - that'll speed up the process of resolving the issue.	istx25	2017-02-15 02:15:04
4650	2017-02-09 22:09:03	I have the sample project which reproduces this issue. However, I cannot post it here and would like to send the download link directly to you.	gregiii	2017-02-15 02:15:04
4650	2017-02-09 22:09:54	You can send the download link to help@realm.io.	austinzheng	2017-02-15 02:15:04
4650	2017-02-09 22:15:03	I have sent the link to the sample project. Thank you.	gregiii	2017-02-15 02:15:04
4650	2017-02-10 17:38:23	Awesome, thanks @gregiii. We'll review that and follow-up soon.	istx25	2017-02-15 02:15:04
4650	2017-02-15 00:43:24	@gregiii you're definitely right that this is due to a schema mismatch between the server and the client. We're tracking ways to improve the error messages internally, but in the mean time, you could print the schema information from both the client (using the [`RLMRealm.schema`](https://realm.io/docs/objc/latest/api/Classes/RLMRealm.html#/c:objc(cs)RLMRealm(py)schema) property) and from the serv…	jpsim	2017-02-15 02:15:04
4650	2017-02-15 02:15:04	@jpsim Thanks for the assistance.	gregiii	2017-02-15 02:15:04
4649	2017-02-09 13:12:25	## Goals Want to modify/update db object ## Expected Results Expected db object modification/update ## Actual Results Got deadlock on realm.beginWriteTransaction() ![screen shot 2017-02-08 at 3 49 02 pm](https://cloud.githubusercontent.com/assets/18705124/22784599/573f8ac4-eed9-11e6-902b-3eef436c4052.png) ## Steps to Reproduce It’s not replicated very often. Mostly it happens when realm objects a…	lesyk-bilyk	2017-02-09 22:48:08
4649	2017-02-09 13:24:24	Seems to be the same as #4428 🎉 (happy to see that I'm not alone to get that deadlock...)	tbaranes	2017-02-09 22:48:08
4649	2017-02-09 16:13:42	We are affected by this deadlock. We might have a work-around that you can explore. See the latest comments on #4428.	semireg	2017-02-09 22:48:08
4649	2017-02-09 22:48:08	Closing this issue as a duplicate of #4428. Please follow that ticket for updates.	austinzheng	2017-02-09 22:48:08
4648	2017-02-09 09:17:03	## Goals I have a realm which is shared across all users (default permissions are set to read/write for userID "*"). ## Expected Results When creating a new user account, I want the account to be able to read and write to the shared realm. ## Actual Results The new user is able to log in, and is able to open the realm. However, the realm is empty, even after session.addProgressNotification(for .d…	jbuverud	2017-02-14 17:13:13
4648	2017-02-09 10:19:07	Looks like this might be caused by some race condition - the following workaround solves the issue: <S_CODE_TOKEN>	jbuverud	2017-02-14 17:13:13
4648	2017-02-09 18:19:28	Hi @jbuverud. Thank you for reaching out. We'll have someone review what you've provided and follow-up with you soon. :-)	istx25	2017-02-14 17:13:13
4648	2017-02-09 18:22:35	Thanks for using Realm, and I humbly apologize that you're running into this problem. It looks like the same underlying issue as https://github.com/realm/realm-mobile-platform/issues/116. We're looking into the best way to fix it and it's one of our top priorities right now.	austinzheng	2017-02-14 17:13:13
4648	2017-02-14 17:13:13	I'm going to close this ticket; if you're interested in updates please follow the ticket I linked in the previous comment.	austinzheng	2017-02-14 17:13:13
4647	2017-02-08 21:58:24	## Goals I have some table provider classes that conform to `UITableViewDataSource`/`Delegate` and are powered by Realm. These classes currently use a `var objects: Results<MyObject>?` variable to hold onto the list of objects. This list is provided by the VC before the table is displayed. It's unfortunate that I need to use an optional here, but there is no way to provide a default value. If the…	mrh-is	2017-02-08 22:04:55
4647	2017-02-08 22:02:37	Using an IUO isn't bad swift, that's exactly the use case it's intended to serve. If you really need an empty `Results`, you can do `realm.objects(Model.self).filter("FALSEPREDICATE")`. Unlike `List` and `Object` subclasses, `Results` can never be unmanaged.	jpsim	2017-02-08 22:04:55
4647	2017-02-08 22:04:34	Ah, hmm. Ok! An IUO it is then! Thanks!	mrh-is	2017-02-08 22:04:55
4646	2017-02-08 21:09:43	## Goals Populate MFMailComposeViewController.setToRecipients() with an email that is a property of a relationship on a Realm object ## Expected Results To: in the MFMailComposeViewController should show the email from the Realm object ## Actual Results The To: field is only populated intermittently, and never on the first attempt. Almost like a cache needs to be created for this property. If I d…	dmorrow	2017-02-08 23:11:50
4646	2017-02-08 23:11:50	Sorry, this was an issue with our API service	dmorrow	2017-02-08 23:11:50
4646	2017-02-09 18:11:42	Hi @dmorrow. Happy to hear you figured out what was causing the problem. Let us know if you need help with anything else. :-)	istx25	2017-02-08 23:11:50
4645	2017-02-08 01:45:26	Changes: - Fixed an issue where a non-nil `RLMSyncSession` object with an nil underlying pointer could be returned when looking up a session for an invalid synced Realm URL - Wrote two object server tests to verify fix - Changed the way upload/download object server tests work to prevent them from sporadically failing The upload/download object server tests sometimes fail because the upload or do…	austinzheng	2017-02-08 23:18:25
4645	2017-02-08 18:38:58	The ~seven~ ten test failures all seem to have to do with the simulator not booting up after 35 minutes. This is a known issue with some of the CI machines.	austinzheng	2017-02-08 23:18:25
4644	2017-02-07 20:52:34	## Goals Our app is mixed Swift/Objective-C with all new code written in Swift. We find ourselves having to duplicate complex logic in Swift for both `RangeReplaceableCollection` and `RLMArray` because `RLMArray` does not support `RangeReplaceableCollection`. However `List` does support `RangeReplaceableCollection` but there is no exposed way to convert `RLMArray` to `List` for swift code. Please…	rex-remind101	2017-02-07 21:00:26
4644	2017-02-07 20:57:33	This conversion is already exposed as [`ObjectiveCSupport.convert(object:)`](https://github.com/realm/realm-cocoa/blob/47f3c9cd036910c496c7f9d48dd510b15062bfba/RealmSwift/ObjectiveCSupport.swift#L48-L51).	bdash	2017-02-07 21:00:26
4644	2017-02-07 20:59:56	Oh man, awesomesauce, thanks!	rex-remind101	2017-02-07 21:00:26
4644	2017-02-07 21:40:42	@bdash is there a way to convert `Object` to a `T: RLMObject` if the `List` was generated from an `RLMArray<T>`?	rex-remind101	2017-02-07 21:00:26
4644	2017-02-07 21:43:51	Looks like `unsafeBitCast(object, to: T.self)` may be the path forward?	rex-remind101	2017-02-07 21:00:26
4644	2017-02-08 19:19:42	yes, it should always be safe to bitcast an `Object` to an `RLMObject`	jpsim	2017-02-07 21:00:26
4644	2017-02-08 22:18:58	@jpsim I keep crashing on `RLMIterator` it looks like when I call `contains` <S_CODE_TOKEN> The exception is <S_CODE_TOKEN> My guess is `as! Object?` is dynamically type checking and failing since `MyObj`'s type does not derive from `Object`. Should this be changed to <S_CODE_TOKEN> or more simply <S_CODE_TOKEN> ?	rex-remind101	2017-02-07 21:00:26
4644	2017-02-08 22:21:08	Hmmm.... <S_CODE_TOKEN> leads to <S_CODE_TOKEN> something odd is up	rex-remind101	2017-02-07 21:00:26
4644	2017-02-08 22:24:06	No, that's not odd at all. `unsafeBitCast` requires that the same internal layout be used between types it's bitcasting. Going from `Object` to `RLMObject` should be safe since the first is a subclass of the second, but the other way around is not safe.	jpsim	2017-02-07 21:00:26
4644	2017-02-08 22:24:34	How do I convert from `RLMObject` to `Object`?	rex-remind101	2017-02-07 21:00:26
4644	2017-02-08 22:25:29	Looks like that conversion is missing from `ObjectiveCSupport.swift`'s conversion methods.	jpsim	2017-02-07 21:00:26
4644	2017-02-08 22:25:59	Would it be easy enough to write on my end? Have a deadline I'm trying to meet :)	rex-remind101	2017-02-07 21:00:26
4644	2017-02-08 22:29:46	We've always made it quite clear that the Objective-C and Swift Realm APIs aren't designed to interoperate. There are partial solutions to converting RLMObjects to Objects and vice-versa, but a complete solution is more involved than I can provide right now. You may have some luck with [`Object.unsafeCastToRLMObject()`](https://github.com/realm/realm-cocoa/blob/v2.4.2/RealmSwift/Util.swift#L48-L5…	jpsim	2017-02-07 21:00:26
4644	2017-02-08 22:29:56	You can't pass an object which is actually an `RLMObject` subclass to something expecting an `Object` subclass. It works the other way around because `Object` secretly implements all of `RLMObjects`'s methods and just doesn't expose some of them publicly, but the inverse is not true.	tgoyne	2017-02-07 21:00:26
4644	2017-02-08 22:59:10	How does `func convert(object: RLMArray<RLMObject>) -> List<Object>` work safely then?	rex-remind101	2017-02-07 21:00:26
4644	2017-02-08 23:02:51	The only safe use of it is when it's called on an RLMArray of an `Object` subclass (i.e. when it's passed a thing that isn't actually a `RLMArray<RLMObject>`).	tgoyne	2017-02-07 21:00:26
4643	2017-02-07 19:46:21	## Expected Results Be able to print the contents of let things = realm.objects(Thing.self) from the code sample(I know now there should be nothing in there but this is not relevant to the issue IMO). ## Actual Results I get this warning: warning: Swift error in module RealmSwift. Debug info from this module will be unavailable in the debugger.## Steps to Reproduce What are steps we can follow to…	ivan-konov	2017-03-13 22:00:34
4643	2017-02-07 21:39:56	Sorry to hear you're having problems. I tried replicating the problem with the setup you described above and couldn't reproduce it. Could you try cleaning and rebuilding your project (Xcode's Product menu while holding down Option --> Clean Build Folder), and seeing if you still run into the same problem?	austinzheng	2017-03-13 22:00:34
4643	2017-02-07 21:53:39	The problem persists. Whatever I try to print if I break at let's say `for thing in things {` in `tryStuff` prints this warning and then does the actual printing of the object.	ivan-konov	2017-03-13 22:00:34
4643	2017-02-07 21:58:07	Is there any chance you can provide us with a sample project that reproduces the issue? Otherwise, I'm inclined to close this as a low-priority ticket, since it's not really interfering with your ability to debug. We've seen similar issues before, but they've all been transient.	austinzheng	2017-03-13 22:00:34
4643	2017-02-07 21:59:22	Sure. Should I send it to and email or upload it somewhere?	ivan-konov	2017-03-13 22:00:34
4643	2017-02-07 21:59:58	You can send it to help@realm.io. Thanks!	austinzheng	2017-03-13 22:00:34
4643	2017-02-07 22:07:33	You should have and email :)	ivan-konov	2017-03-13 22:00:34
4643	2017-02-07 22:18:31	Thanks for sending us a sample project. It seems to have something to do with Carthage. I'm going to repurpose this ticket to track this problem so we can investigate further. Thanks for reporting it!	austinzheng	2017-03-13 22:00:34
4643	2017-02-07 22:59:46	Sure! I'd be glad to help make Realm better :)	ivan-konov	2017-03-13 22:00:34
4643	2017-02-15 02:07:05	@ivan-konov actually could you please file a Radar with Apple about this (https://bugreport.apple.com) or a Swift bug (https://bugs.swift.org) since this appears to be an LLDB issue.	jpsim	2017-03-13 22:00:34
4643	2017-02-22 03:16:06	Radar submitted.	ivan-konov	2017-03-13 22:00:34
4643	2017-02-22 16:53:48	Awesome, thank you @ivan-konov. Mind sharing the Radar #?	istx25	2017-03-13 22:00:34
4643	2017-02-22 19:35:56	radar# 30646008 Let me know if you think i should add more info or post corrections of my initial wording of the radar. I also played a bit more with the sample project I sent you. It seems this warning appears only when trying to print Realm objects.	ivan-konov	2017-03-13 22:00:34
4643	2017-02-27 17:37:36	Okay, thank you for sharing that.	istx25	2017-03-13 22:00:34
4643	2017-03-09 01:16:58	@ivan-konov just so you know, radars aren't public, so we can't comment on the wording of your report, and also can't duplicate it or track its progress from Apple's side. There's a site called [Open Radar](http://www.openradar.me/) where many developers cross-post their Apple radars to maintain a public repository of them, so you could cross-post yours there and then we could duplicate and keep …	jpsim	2017-03-13 22:00:34
4643	2017-03-09 07:10:26	There you go - [rdar://30646008](url)	ivan-konov	2017-03-13 22:00:34
4643	2017-03-13 01:23:59	@jpsim I have another reply on the radar from Apple: > Engineering has provided the following feedback regarding this issue: In current Swift releases, you’ll have to rebuild all Carthage Swift frameworks locally for debugging to succeed. In that case I guess you would want to change the Carthage preferences of the project to fetch the code from GitHub and then build locally.	ivan-konov	2017-03-13 22:00:34
4643	2017-03-13 22:00:34	Alright, thanks for following up. This all but confirms that Realm isn't the culprit here, but rather current Carthage and Swift behaviors. Closing.	jpsim	2017-03-13 22:00:34
4643	2017-03-13 22:02:44	Sure. Does that mean that there will be upcoming changes on how Realm is installed through Carthage or it will still be distributed as a pre built framework?	ivan-konov	2017-03-13 22:00:34
4643	2017-03-13 22:34:08	We'll continue to distribute `Realm.framework` and `RealmSwift.framework` as binaries via Carthage, as Carthage offers a way to force to build from source (`--no-use-binaries`) for those who want it, while also retaining the advantages of prebuilt frameworks.	jpsim	2017-03-13 22:00:34
4642	2017-02-07 06:08:23	Being given as follows： > **Questions**: fatal error: 'try!' expression unexpectedly raised an error: Error Domain=io.realm Code=9 "mmap() failed: Cannot allocate memory size: 1744830464 offset: 0" UserInfo={NSLocalizedDescription=mmap() failed: Cannot allocate memory size: 1744830464 offset: 0, Error Code=9}: file /Library/Caches/com.apple.xbs/Sources/swiftlang/swiftlang-800.0.63/src/swift/stdli…	Xiahaiquan	2017-02-07 14:00:30
4642	2017-02-07 15:09:04	对象未被正确初始化 **Translation**: _The object was not properly initialized_.	Xiahaiquan	2017-02-07 14:00:30
4642	2017-02-07 16:24:16	Hi @Xiahaiquan. Happy to hear you could resolve the issue yourself. Let us know if you need help with anything else. :-)	istx25	2017-02-07 14:00:30
4641	2017-02-07 02:26:10	无法分配这个内存大小？😂😂😂 **Translation**: _Unable to allocate this memory size_. Code sample: <S_CODE_TOKEN> Error: <S_CODE_TOKEN>	Jinxiansen	2017-03-10 04:05:44
4641	2017-02-07 14:02:05	应该是你要存储的数据对象未被正确初始化 **Translation**: _It should be the data you want to store the object is not properly initialized_.	Xiahaiquan	2017-03-10 04:05:44
4641	2017-02-07 16:28:59	Hey @Jinxiansen! Thanks for reaching out. Would you be able to share a sample project that reproduces/demonstrates the problem you're experiencing? Cheers.	istx25	2017-03-10 04:05:44
4641	2017-02-07 22:08:17	Hello! It looks like the file you are trying to open is ~3 GB in size. iOS won't let any application `mmap` that much memory. Can you tell us more about your Realm file and use case? Is this a problem you are seeing on user's devices? Or is it a problem you are seeing when developing your app?	austinzheng	2017-03-10 04:05:44
4641	2017-02-08 13:31:26	I have seem a similar case. It grows up to 3GB. We have 4 entities, and only one 1-to-n relationship between two entities. In a similar user journey for another user, the file size is as small as 200MB only. Some of our users have been using the app since our early versions embedding Realm 0.98.x, and upgrade to recent Realm along the way.	harryworld	2017-03-10 04:05:44
4641	2017-02-09 05:07:52	真让人头疼。 **Translation**: _Really a headache._	Jinxiansen	2017-03-10 04:05:44
4641	2017-02-09 05:10:00	![783b3041-3729-40d9-9d7e-f8144489dfa5](https://cloud.githubusercontent.com/assets/16829428/22770136/0c06c4b0-eec9-11e6-8aa9-899f3cfe6f6e.png)	Jinxiansen	2017-03-10 04:05:44
4641	2017-02-09 06:14:31	@Jinxiansen: 試一下用 Realm Browser 開啟 App 中的 Realm file **Translation**: _Are you able to download the Realm file and use Realm Browser for Mac to open it?_	harryworld	2017-03-10 04:05:44
4641	2017-02-09 06:15:59	看看是不是这原因 **Translation**: _See if this is the reason_. <img width="762" alt="2017-02-09 14 07 59" src="https://cloud.githubusercontent.com/assets/16540292/22771534/36f1a1f0-eed2-11e6-877c-13c52c7574f4.png">	Xiahaiquan	2017-03-10 04:05:44
4641	2017-02-09 06:20:03	@Xiahaiquan We stored contents using these types. For instance, in one Realm file. Simply doing compact reduce the file size from 671MB to 295KB. While I look at @Jinxiansen case, I have the same error message of bottleneck at `memory size: 3221225472` I'm worried that there is a corruption to the Realm file, and thus not able to open it again. Since I don't have the file on hand, would appreciat…	harryworld	2017-03-10 04:05:44
4641	2017-02-09 06:20:49	@harryworld 是在 iPhone 真机上面的数据，无法使用Realm Browser 打开啊 **Translation**: _@harryworld is the real machine in the iPhone above the data, can not use Realm Browser to open ah_. @Xiahaiquan 我是每秒都会对 Realm 更新一个 model 的，可能因为写入太频繁。 **Translation**: _@Xiahaiquan I will update a model of Realm every second, probably because the write too frequently_.	Jinxiansen	2017-03-10 04:05:44
4641	2017-02-09 06:22:54	@harryworld 是在 iPhone 真机上面的数据，无法使用Realm Browser 打开啊。 **Translation**: _@harryworld My data is in real device, cannot open using Realm Browser_. @Xiahaiquan 我是美妙都会对 Realm 更新一个 model 的，可能因为写入太频繁。 **Translation**: _@Xiahaiquan I am writing data to Realm every second, it may be due to frequent write transactions._ --- @Jinxiansen I am having the realm file in device as well, what I do is to enable [i…	harryworld	2017-03-10 04:05:44
4641	2017-02-09 06:56:26	@harryworld 在手机上它实际上只占用了5MB 左右的空间，但是在 Xcode 控制台却提示是 3489660928 ，大于3G 的容量，我想应该是 Realm 分配了这么大的逻辑空间，但是实际上没有这么大的，你说的用 iTunes 打开这个办法我找不到的.realm 。 面前暂时的解决办法只能减少写入次数了。 **Translation**: _@harryworld on the phone it actually takes up only about 5MB of space, but the prompt is 3489660928 in the Xcode console, greater than the capacity of 3G, I think Realm should be allocated such a large logical space, but…	Jinxiansen	2017-03-10 04:05:44
4641	2017-02-09 07:04:22	In our case, the disk size can be more than 3GB	harryworld	2017-03-10 04:05:44
4641	2017-02-09 07:08:40	@harryworld 忧桑啊。 https://github.com/realm/realm-cocoa/issues?utf8=✓&q=Cannot%20allocate%20memory 之前有很多人提过这个问题，但是我没看懂有什么有效的解决办法。 大兄弟有什么高见撒？ **Translation**: _@harryworld worry mulberry ah. Https://github.com/realm/realm-cocoa/issues?utf8=✓&q=Cannot%20allocate%20memory Many people have mentioned this before, but I did not understand what an effective solution. Brothers have any ideas Takao?_	Jinxiansen	2017-03-10 04:05:44
4641	2017-02-15 00:46:49	Hi all, it's unclear what you need from us to help you at this point. Are you looking for ways to avoid having such large Realm files? In general I think it would help you to know that setting breakpoints in places like [RLMCacheRealm](https://github.com/realm/realm-cocoa/blob/v2.4.2/Realm/RLMRealmUtil.mm#L43) or in realm core's [SlabAlloc::resize_file()](https://github.com/realm/realm-core/blob/…	jpsim	2017-03-10 04:05:44
4641	2017-02-15 03:20:03	@jpsim Thanks for reply. In practice, I would like to know why it is happening and how to prevent the realm file getting bloated. No one would want their users waking up one day and crashing the app in every launch. Will try your tip to debug why it's growing fast.	harryworld	2017-03-10 04:05:44
4641	2017-02-15 03:23:40	> In practice, I would like to know why it is happening and how to prevent the realm file getting bloated. Have you read our docs on [File size & tracking of intermediate versions](https://realm.io/docs/swift/latest/#file-size--tracking-of-intermediate-versions)? That might help explain things.	jpsim	2017-03-10 04:05:44
4641	2017-02-20 19:13:43	@Jinxiansen: Do you require anymore assistance?	istx25	2017-03-10 04:05:44
4641	2017-02-22 03:16:39	@istx25 似乎无人能够解决这个问题，想关就关了吧。 我在 issues 里搜索 “ Cannot allocate memory size:”，这个问题多次被人提及，然而似乎最后的解决办法都是不了了之，这让我感到有点失望，也对贵团队的能力表示怀疑。	Jinxiansen	2017-03-10 04:05:44
4641	2017-02-27 08:13:50	> Have you read our docs on File size & tracking of intermediate versions? That might help explain things. @jpsim Does it mean I should call `realm.invalidate()` whenever I don't need to access the results anymore? For instance, I may retrieve some objects and copy them into array. Once the copy is done, I should already `invalidate` realm instead of reusing it?	harryworld	2017-03-10 04:05:44
4641	2017-02-27 17:51:10	@Jinxiansen, we're sorry that you're still having issues with Realm. Would you be willing to send us the Realm file that is causing the issue, so we can examine it ourselves? You can email it to help@realm.io.	austinzheng	2017-03-10 04:05:44
4641	2017-02-28 23:02:49	@harryworld can you file a new ticket so we can better track your issues? As for your question, you can call `realm.invalidate()` if you don't plan on using that Realm again or any of the object instances you got from the Realm. More specifically, you want to avoid keeping Realms that won't be used again open. You can ensure that these Realms don't live longer than they should by calling `invalid…	austinzheng	2017-03-10 04:05:44
4641	2017-03-09 01:24:03	Hi @harryworld, I'm just following up on @austinzheng's last comment. Were you able to adjust your code to avoid holding on to too many older Realm versions?	jpsim	2017-03-10 04:05:44
4641	2017-03-10 03:59:00	@jpsim @austinzheng Our current app structure makes it hard for me to switch in using `realm.invalidate()` at the moment, feel free to close this ticket first. As @austinzheng I will open another issue later if needed. Thanks	harryworld	2017-03-10 04:05:44
4640	2017-02-06 21:58:08	Addresses #4586. Doesn't look like apple/swift#7136 made it into Xcode 8.3 beta 2, but at least [rdar://30215450](http://www.openradar.me/30215450) was resolved so we can conditionally fix Swift 3.1. Thomas: do you have any ideas for a more correct fix for db13fba?	jpsim	2017-02-07 06:07:38
4640	2017-02-06 22:42:40	Running the tests with asan hit use-after-frees before even getting to testDeleteResults, so I assume more things are broken and the change in https://github.com/realm/realm-cocoa/commit/db13fba1baadd8e5ea98bd97a21c36d6e21164f4 is only making it not crash by coincidence.	tgoyne	2017-02-07 06:07:38
4640	2017-02-06 23:19:25	The use-after-free is unrelated to the crash in `testDeleteResults`. Changing `RLMTrackDeletions(_realm, ^{ _results.clear(); })` to `RLMTrackDeletions(_realm, [&] { _results.clear(); })` also eliminates the crash. Might be a clang bug?	tgoyne	2017-02-07 06:07:38
4640	2017-02-07 06:07:24	Thanks for filing that radar!	jpsim	2017-02-07 06:07:38
4639	2017-02-06 13:44:17	## Goals I have 2 Realm object types: T and U where T has many U. When adding a notification block to a Results\<T\> container type, I want to receive notifications for changes to properties of instances of U belonging to one of the Ts in the container. ## Expected Results I expect to be notified when the value of a property of U changes. ## Actual Results No notification is sent. However, notifi…	siemensikkema	2017-03-14 17:52:23
4639	2017-02-06 15:56:54	Hi @siemensikkema. Thanks a lot for reaching out. I'll have one of the engineers look into this. In the meantime, would you be able to share that example project you mentioned? Just to speed up diagnosis of if this is expected behaviour or a bug with Realm. Cheers!	istx25	2017-03-14 17:52:23
4639	2017-02-06 17:34:11	@istx25 @bdash I'm working on an example project. So far, the most basic version does not reproduce the error. I'm still figuring out how to reproduce my results.	siemensikkema	2017-03-14 17:52:23
4639	2017-02-06 17:40:37	Sounds good. Thanks for preparing that for us. 😸	istx25	2017-03-14 17:52:23
4639	2017-02-08 11:48:11	@istx25 @bdash I finally managed to get to the bottom of the issue. I made [an example project](https://github.com/siemensikkema/realmNotificationBug) to demonstrate it (all relevant code is [here](https://github.com/siemensikkema/realmNotificationBug/blob/master/NotificationBug/Realm.swift)). It turns out the problem occurs when there is a third type of object involved. In the example I have a G…	siemensikkema	2017-03-14 17:52:23
4639	2017-02-08 16:36:31	Thanks for sharing this with us. We'll have someone look at this as soon as possible.	istx25	2017-03-14 17:52:23
4639	2017-02-08 19:38:02	Oops. It's only checking if the first non-nil linked objects is modified rather than if any of them are modified.	tgoyne	2017-03-14 17:52:23
4639	2017-02-09 08:32:22	@tgoyne it's good to know I'm not crazy! ;)	siemensikkema	2017-03-14 17:52:23
4639	2017-03-14 17:52:23	The fix for this shipped in 2.4.4.	austinzheng	2017-03-14 17:52:23
4638	2017-02-06 09:33:57	Realm version: v2.2.0 Xcode version: 8.2.1 iOS/OSX version: 10.3 <img width="689" alt="screen shot 2017-02-06 at 1 31 40 am" src="https://cloud.githubusercontent.com/assets/783557/22641621/51e9db30-ec0c-11e6-84c5-06b66fc0fe23.png">	kharmabum	2017-03-23 17:46:33
4638	2017-02-06 16:00:34	Hi @kharmabum. Thanks for reaching out. Would you be able to provide us with a sample project demonstrating the issue and any other information you can provide? From there, we'll be able to get one of our engineers to look into this.	istx25	2017-03-23 17:46:33
4638	2017-02-08 16:42:17	Just bringing attention back to this issue. @kharmabum: Would you be able to provide us with a sample project demonstrating the issue and any other information you can provide? From there, we'll be able to get one of our engineers to look into this. Thanks.	istx25	2017-03-23 17:46:33
4638	2017-02-10 17:45:30	Just bringing attention back to this issue. @kharmabum: Would you be able to provide us with a sample project demonstrating the issue and any other information you can provide? From there, we'll be able to get one of our engineers to look into this. Thanks.	istx25	2017-03-23 17:46:33
4638	2017-02-15 02:17:27	Hey @kharmabum, what makes you think the crash is happening inside `RLMClassInfo::propertyForTableColumn()`? The screenshot you posted doesn't appear to indicate an exception being thrown or null pointer being dereferenced, or anything else indicating that that function is crashing... Perhaps another thread was the culprit and you misattributed the main thread as the source of the crash? In any c…	jpsim	2017-03-23 17:46:33
4638	2017-02-15 19:59:57	Sorry for the delay in responses. I've been low on bandwidth the past few weeks. @jpsim will do in the future, here are a few full stack traces courtesy of sentry: https://gist.github.com/kharmabum/feb5b3a8e7fe405faede857157ca76f6	kharmabum	2017-03-23 17:46:33
4638	2017-02-15 21:56:48	@kharmabum thanks for sharing that. I'm re-including it here so it can come up when we search for similar stack traces in the future: <details> <summary>Stack Traces</summary> <S_CODE_TOKEN> </details> --- @kharmabum could you please post the full model definitions that are being observed? If you could also share the notification block code, that'd be helpful.	jpsim	2017-03-23 17:46:33
4638	2017-02-20 19:07:38	Hi @kharmabum. Just echoing @jpsim's request. Would you please post the full model definitions that are being observed? As well as the notification block code too (if possible). Thanks!	istx25	2017-03-23 17:46:33
4638	2017-03-09 01:04:02	@kharmabum are you still seeing this with the current `master` branch? Thanks!	jpsim	2017-03-23 17:46:33
4638	2017-03-09 20:11:00	@jpsim I have not. Both this crash and another crash I reported via email (trace included below) have ceased since I made a few changes: (1) Avoid frequently removing and immediately re-adding a KVO observer (I was doing this a lot) (2) Instead of deleting all objects in a realm (this is usually the point at which the crash would surface) I am deleting the entire realm file Even if I removed all …	kharmabum	2017-03-23 17:46:33
4638	2017-03-09 20:14:27	That last stack trace _could_ be relevant. We appear to be tracking a similar crash in #4694. Any chance you can share more about that? Thanks!	jpsim	2017-03-23 17:46:33
4638	2017-03-10 06:03:57	@jpsim looking around, can't find anything, but will keep an eye out.	kharmabum	2017-03-23 17:46:33
4638	2017-03-22 21:24:55	Hi @kharmabum! I'm just doing a pass of some of our older issues and am wondering if it's worth closing this issue at this point. Have you seen anything since your last post?	TimOliver	2017-03-23 17:46:33
4638	2017-03-23 02:59:41	Feel free to close. Will reopen if I see it again.	kharmabum	2017-03-23 17:46:33
4637	2017-02-06 08:08:29	have this kind of property how can i ignore this property ` var photos = Array<RLMFile>() ` I am ignoring below way <S_CODE_TOKEN> but didn't ignored #2734	macvinod	2017-02-06 17:01:50
4637	2017-02-06 16:05:21	Hi @macvinod. Thanks for reaching out about this. As the [documentation states](https://realm.io/docs/swift/latest/#ignored-properties), you can ignore properties using the following syntax: <S_CODE_TOKEN> You'll want to use the `static` keyword instead of the `class` keyword and remove `as String`. Please let me know if this helped and/or if you have any other questions. Cheers! 😸	istx25	2017-02-06 17:01:50
4637	2017-02-06 16:21:35	It's not working for me . Here is my complete code for this. <S_CODE_TOKEN>	macvinod	2017-02-06 17:01:50
4637	2017-02-06 16:39:05	Would you be able to share the versions of Realm and Tooling that you're using? [In the CONTRIBUTING guidelines](https://git.io/vgxJO), there's a script that can help determine these values for you.	istx25	2017-02-06 17:01:50
4637	2017-02-06 16:45:29	However, in the meantime - there's a few things in your code that I've noticed: - The presence of `RLM` in Realm class names leads me to believe that you're either using an old version of RealmSwift or attempting to use Realm (Objective-C) in Swift. Please make sure you're importing `RealmSwift` into your Swift files and I recommend using the latest version of RealmSwift. - `Key` is inheriting `M…	istx25	2017-02-06 17:01:50
4637	2017-02-06 16:46:47	Using Realm (2.4.1) Using RealmSwift (2.4.1)	macvinod	2017-02-06 17:01:50
4637	2017-02-06 16:47:58	Okay. Thanks for providing those values, @macvinod. Please review my last message but please also make sure you `import RealmSwift` and not `import Realm`. **Brief Explanation**: As far as I know, `RealmSwift` depends on the Objective-C binding internally but you shouldn't import or access the Objective-C binding directly (`import Realm`) in Swift. With that, you're supposed to use RealmSwift (`i…	istx25	2017-02-06 17:01:50
4637	2017-02-06 16:56:38	please wait . I will try your suggestions	macvinod	2017-02-06 17:01:50
4637	2017-02-06 17:01:46	Now it's working . Thanks for your excellent support 👍	macvinod	2017-02-06 17:01:50
4637	2017-02-06 17:04:17	😸 Awesome. Happy to hear that, @macvinod! We're here if you need anything else.	istx25	2017-02-06 17:01:50
4636	2017-02-05 07:48:49	## Goals Produce an Acknowledgements section in Settings.bundle by use of cocoapods-acknowledgements plugin ## Expected Results Have the Realm Acknowledgements text shown in the Settings among all other framework acknowledgements ## Actual Results Realm Acknowledgements do not appear. There is a large gap where the text should appear. The other acknowledgement texts appear just fine. ## Steps to …	tkallioras	2017-02-15 02:34:56
4636	2017-02-06 16:08:08	Hi @tkallioras. Thanks for letting us know about this! We'll look into fixing this soon.	istx25	2017-02-15 02:34:56
4636	2017-02-15 02:34:56	Hi @tkallioras, please file this issue on CocoaPods' issue tracker as this is a problem with the way pod data is parsed, sanitized and rendered rather than a problem with Realm: https://github.com/CocoaPods/CocoaPods/issues/new	jpsim	2017-02-15 02:34:56
4635	2017-02-04 18:58:37	I have an object "User" model declared as realm object. <S_CODE_TOKEN> Now i am adding it to realm like below. <S_CODE_TOKEN> The same object i have in singleton class `UserSession`. If i access the object from singleton after adding it to realm, I am getting incorrect thread exception but I have already add the object. <S_CODE_TOKEN> I am getting the on above line. I did not understand.	santhoshs5	2017-02-27 17:57:08
4635	2017-02-06 16:27:57	Hi @santhoshs5. Thanks for reaching out about this. Although some additional sample code would be helpful (specifically the code right before the `backgroundQueue` ivar) but from what you have provided, I believe this issue has to do with the passing an instance (in this case: `user`) across threads without any accommodation for the fact that it's crossing into a different thread. I recommend rea…	istx25	2017-02-27 17:57:08
4635	2017-02-08 16:42:41	@santhoshs5: Do you require any more assistance?	istx25	2017-02-27 17:57:08
4635	2017-02-08 17:50:03	@istx25 Thanks for follow up. Let me clear my understandings. I have a Realm Object called (User) which I added it to realm. the same object i have in some singleton as instance variable so I cant use the object which is there in singleton as I have already added that object to Realm. am I correct ? Please correct if anything is wrong.	santhoshs5	2017-02-27 17:57:08
4635	2017-02-10 17:41:27	Hi @santhoshs5. Thanks for following-up. I have a few questions: "I have a Realm Object called (User) which I added it to realm." - Is there only one User object _added to Realm_ or are there many? - What benefits do you want the singleton to provide? Is it to determine the "current" user? - How do you fetch the object and store it in the singleton when it's created? Let me know and I'll try to b…	istx25	2017-02-27 17:57:08
4635	2017-02-12 13:41:02	Sorry for late reply. User object 1. I have only one User Object. 2. We need User object in singleton to use through out the application which has all crucial information such as account type and many details which are required to pass in other APIs even. 3. User object has created after a successful LoginResponse(Network call) using ObjectMapper which I am saving this object in singleton and the…	santhoshs5	2017-02-27 17:57:08
4635	2017-02-13 17:04:25	Thank you for responding, @santhoshs5. I personally see nothing especially wrong with this but I recommend using the singleton as facade between your code and Realm instead of just duplicating the data in Realm and your singleton. <S_CODE_TOKEN> This will ensure that if a User object exists in the "singleton", it exists in Realm and if it exists in Realm, it exists in the "singleton." I put singl…	istx25	2017-02-27 17:57:08
4635	2017-02-13 17:27:19	Thanks for responding.I am actually doing the same now.	santhoshs5	2017-02-27 17:57:08
4635	2017-02-13 17:39:21	Awesome! Do you need anymore assistance at this time?	istx25	2017-02-27 17:57:08
4635	2017-02-13 17:49:22	thanks for quick response but I still did not understood why cant i use same object. Can i use same object if save user using threadSafeRef(User.self).	santhoshs5	2017-02-27 17:57:08
4635	2017-02-13 18:35:19	Please make sure you don't access your singleton `User` object from multiple threads. If you are accessing your `User` from both a network callback and from the UI, you are almost certainly accessing it from multiple threads. If you really need a singleton `User` object, please define it with a hardcoded primary key (see [our documentation on primary keys](https://realm.io/docs/objc/latest/#prima…	austinzheng	2017-02-27 17:57:08
4635	2017-02-13 20:11:46	@santhoshs5: I've responded to your SO question as well. http://stackoverflow.com/a/42212670/7443852	istx25	2017-02-27 17:57:08
4635	2017-02-20 19:14:46	Closing the issue due to inactivity. @santhoshs5: Feel free to follow-up if you have any more questions and we can re-open the issue. Cheers!	istx25	2017-02-27 17:57:08
4634	2017-02-04 08:15:37	**Original Title**: _terminating with uncaught exception of type realm::IncorrectThreadException: Realm accessed from incorrect thread._ I am using Realm for my persistence. Now I really confused should i use realm or not. I am using AlamoFire, ObjectMapper and Realm. The following is my code: <S_CODE_TOKEN> Once I get success response from server for my login. <S_CODE_TOKEN> When I am trying to …	santhoshs5	2017-02-07 16:32:57
4634	2017-02-06 17:14:17	Please follow-up on https://github.com/realm/realm-cocoa/issues/4635. I believe the problems are linked so we can continue the conversation over there.	istx25	2017-02-07 16:32:57
4633	2017-02-03 23:08:10	Swift properties which fall in to any of the ARC method families don't work properly via KVC, so we can't support them and will either leak memory or crash when trying to use them (currently we crash). Trying to use properties with these names is a compilation error in Objective-C, so it's not an issue there.	tgoyne	2017-02-15 22:44:28
4632	2017-02-03 21:35:06	Fixes #4335 In some cases a non-`RLMObject` object could be passed down into methods expecting a `RLMObject`, which causes issues when ivars on that object are accessed. This requires an object to be validated before it can be passed further down the chain.	austinzheng	2017-02-03 23:19:39
4632	2017-02-03 22:15:49	Need a changelog entry.	tgoyne	2017-02-03 23:19:39
4631	2017-02-03 19:33:47	The block arguments for the methods in our public APIs are sometimes invoked once synchronously (`Realm.write(...)`), sometimes multiple times asynchronously on the thread on which it was added (`Realm.addNotificationBlock(...)`) and sometimes multiple times asynchronously on an internal thread or queue (`SyncUser.logIn(...)`). We should audit all our APIs that accept blocks to specify their beha…	jpsim
4631	2017-02-03 19:35:52	In terms of the `logIn` callback (and all other sync callbacks in which users are expected to do UI work or set up Realms), I think the best solution is to just dispatch them to the main queue. Right now the way all these callbacks work violates the principle of least surprise.	austinzheng
4631	2017-02-03 19:40:32	We've discussed this before. I don't think forcing a queue dispatch is the right move, since as a user you then can't avoid it. In some other ticket, we proposed an improved API where an optional callback queue could be specified, defaulting to the main queue (which addresses the principle of least surprise which you mention) but also settable to `nil` to avoid a dispatch of any sort. Regardless …	jpsim
4630	2017-02-03 09:55:03	## Goals After successful migration at first run, app crashes at next startup with strange error. I want app startup without crash any time. ## Expected Results Correctly completed app startup. ## Actual Results <S_CODE_TOKEN> ## Steps to Reproduce 1. Clone and open demo project <S_CODE_TOKEN> 2. Run project in simulator (I use iPhone SE simulator) 3. After app starts stop it 4. Run app yet anoth…	Ustimov
4630	2017-02-03 17:41:48	Hi @Ustimov. Thanks for reaching out. One of our engineers will look into the issue and follow-up with a solution or some additional questions. Cheers.	istx25
4630	2017-02-05 08:30:40	Thanks! Now I figured out what crashing depends on sequence of realms opening. All I want is merge current user realm and new bundled realm which comes with update. So, if I first open current user realm (oldRealm) then first app run is ok and ALL next runs results in app crash. <S_CODE_TOKEN> If I change the order then first run is ok, ONLY second run results in crash and all next runs is ok. I'…	Ustimov
4630	2017-02-10 17:43:14	Hi @Ustimov. Thanks for providing this information. ~~Would you be able to provide us with a sample project that reproduces what you're describing?~~ My apologies. Saw the link to the project above. Let me review it.	istx25
4630	2017-02-10 17:43:23	>I'm sorry. I found what migration is failing because of opening oldRealm in read only mode. So, it's enough provide more clear exception description for this case. Or are you saying you've resolved the issue?	istx25
4630	2017-02-10 19:07:23	I resolve the issue, but in my opinion the exception message does not provide clear description of problem source.	Ustimov
4630	2017-02-10 19:09:58	Thanks. We'll turn this into a ticket to track improving the exception message.	austinzheng
4629	2017-02-03 08:55:14	## Goals The problem I am facing happens when a deleted object is accessed by the UI (fetched form the DB and referenced before being deleted). Realm throws an exception (RLMException - "Object has been deleted or invalidated"). Checking the object if `isInvalidated` or using unmanaged (detached) objects - `Object(value: ferchedObject)` is an option, but makes the code super ugly with tons of che…	rokgregoric	2017-02-14 17:00:14
4629	2017-02-03 08:57:36	Maybe it could be disabled with an option if you are building a framework that really need fine grained control over invalidated accesses.	rokgregoric	2017-02-14 17:00:14
4629	2017-02-14 17:00:14	Thanks for taking the time to make a PR and contribute to Realm @rokgregoric! However, for the reasons I've shared in https://github.com/realm/realm-cocoa/issues/4628#issuecomment-279767278, we can't accept this change. We hope you'll contribute again in the future.	jpsim	2017-02-14 17:00:14
4628	2017-02-03 08:53:07	## Goals The problem I am facing happens when a deleted object is accessed by the UI (fetched form the DB and referenced before being deleted). Realm throws an exception (RLMException - "Object has been deleted or invalidated"). Checking the object if `isInvalidated` or using unmanaged (detached) objects - `Object(value: ferchedObject)` is an option, but makes the code super ugly with tons of che…	rokgregoric	2017-02-14 16:59:03
4628	2017-02-03 17:31:47	Thanks for filing this, @rokgregoric. Someone will take a look at your PR soon. :)	istx25	2017-02-14 16:59:03
4628	2017-02-14 16:58:22	There's a significant difference between returning `nil` when accessing a valid object's property and accessing a deleted object. This type of ambiguous behavior, such as messaging `nil` in the Objective-C runtime, has [historically shown](http://blog.ioactive.com/2012/11/ios-security-objective-c-and-nil.html) to be [a source of bugs](http://vgable.com/blog/2008/05/31/messages-to-nowhere/). That'…	jpsim	2017-02-14 16:59:03
4628	2017-02-14 21:32:10	I agree returning `nil` is not the best option here .. but throwing an exception is even worse .. cause returning nil might crash you app in production .. but throwing an exception crashes it 100% if not caught. I am not suggesting to remove throwing exceptions all together .. but maybe have an option to disable exceptions when building in release mode .. to prevent unwanted crashes. Imagine a sc…	rokgregoric	2017-02-14 16:59:03
4628	2017-02-14 21:56:31	Realm only throws runtime exceptions for programmer misuse of the framework. Exceptions shouldn't be used as error-handling, we expose `NSError` pointers and Swift throwing functions/initializers for that. _If_ a Realm user forgets to handle a case in which the object being manipulated has been invalidated, preventing the continuation of the app (e.g. crashing) is preferable to corrupting data du…	jpsim	2017-02-14 16:59:03
4628	2017-02-14 22:11:42	> Imagine a scenario .. you have an app with 20 controllers and each has some realm objects referenced. On a background thread you delete some objects. Every controller needs some special handling to ensure that the objects (and their child objects) in use are not invalidated. > What's the best way to handle that? It's important to be clear that when you delete objects on a background thread, you…	bdash	2017-02-14 16:59:03
4627	2017-02-03 02:24:31	The documentation on migrations is not clear that most migrations will run by just incrementing the schemaVersion number > At the very minimum all we need to do is to update the version with an empty block to indicate that the schema has been upgraded (automatically) by Realm. A list of what is migrated automatically would be very helpful. There is some mention in the same code block, but this is…	dmorrow
4627	2017-02-03 17:30:33	Hi @dmorrow. Thank you for reaching out about this. I'll have someone respond with some more information or refer you to an existing resource soon. Cheers!	istx25
4626	2017-02-02 19:49:49	I talked to @bdash about this on Slack, but wanted to solicit more opinions, especially from @tgoyne and @jpsim. Right now, we (attempt to) dispatch our sync progress notifications onto the same thread upon which they were registered. We do this to conform to the behavior of our Realm, collection, and object notifications. This works great if the user registers their sync progress notifications o…	austinzheng	2017-02-15 20:02:23
4626	2017-02-15 20:02:23	Closed because of #4663.	austinzheng	2017-02-15 20:02:23
4625	2017-02-02 17:38:14	I use this to delete my database <S_CODE_TOKEN> But nothing was deleted	lowki93	2017-02-14 17:07:38
4625	2017-02-02 17:55:41	Thanks for reaching out, @lowki93. To better assist you, I'd love to know why you would like to remove the actual files instead of something like purging all of the files? Mind elaborating. Nonetheless, this Stack Overflow answer may be able to provide you with some more information on both methods: http://stackoverflow.com/a/26067337/7443852.	istx25	2017-02-14 17:07:38
4625	2017-02-02 18:02:58	@lowki93, what do you mean when you say that nothing was deleted? Are you testing whether the files still exist after running the code you've shared, or determining this some other way?	bdash	2017-02-14 17:07:38
4625	2017-02-02 18:07:38	iI said nothing was deleted, because I fetch my principal object and it's not empty.	lowki93	2017-02-14 17:07:38
4625	2017-02-02 18:11:45	That strongly suggests that you still have the Realm open at the point when you delete the files. Deleting the files only removes their names from their parent directory, preventing anyone from opening that file going forwards. Anyone that already has the file open can continue to work with the file's data until they close the file descriptor referring to that file. You _must_ ensure that all `Re…	bdash	2017-02-14 17:07:38
4625	2017-02-03 09:35:45	How I check all Realm Instances ?	lowki93	2017-02-14 17:07:38
4625	2017-02-07 21:46:32	There's no simple answer to that question. You need to know all the places in your code that reference the Realm you're interested in, and make sure that _all_ the references have been invalidated. Note that simply making sure all the references have been set to nil or reassigned is **not** enough. Your `Realm` instances (and all the related `Object`s, etc) won't actually get deallocated and clea…	austinzheng	2017-02-14 17:07:38
4625	2017-02-10 17:46:25	@lowki93: Does @austinzheng's response _answer_ your question? Please follow-up if you have any additional questions.	istx25	2017-02-14 17:07:38
4625	2017-02-14 17:07:38	I'm going to assume that the lack of response means that @austinzheng addressed your question. If not, please feel free to reopen this issue or file a new issue.	bdash	2017-02-14 17:07:38
4624	2017-02-02 13:02:15	I have created a singleton class having following method to write but it crashes at times because of incorrect thread access: <S_CODE_TOKEN> I am getting crash always.	santhoshs5	2017-02-07 22:04:59
4624	2017-02-02 17:46:32	Hi @santhoshs5. Would you be able to provide us with a code snippet of where you call `func save<T:Object>(_ realmObject:T)` as well as the stack trace for the crash. I'm looking forward to seeing this as we'll be able to better assist you.	istx25	2017-02-07 22:04:59
4624	2017-02-02 17:50:32	@santhoshs5, in your code snippet you're passing an object across threads. Realm objects can only be access on the thread on which they were created. See the documentation's section on [passing instances across threads](https://realm.io/docs/swift/latest/#passing-instances-across-threads) for more information.	bdash	2017-02-07 22:04:59
4624	2017-02-03 05:55:59	@bdash I considered your input and changed the method to following. Now I am getting this exception: <S_CODE_TOKEN> <S_CODE_TOKEN>	santhoshs5	2017-02-07 22:04:59
4624	2017-02-03 05:57:05	@istx25 I am calling this method as following. <S_CODE_TOKEN> Here userInfo object realm object.	santhoshs5	2017-02-07 22:04:59
4624	2017-02-03 08:00:40	As the exception says, unmanaged objects (i.e., objects not associated with a Realm) should be passed directly rather than via a thread safe reference. The fact you're hitting both exceptions from the same code suggests you're passing both unmanaged and managed objects, so you'll need to accommodate that.	bdash	2017-02-07 22:04:59
4624	2017-02-03 08:49:25	@bdash I do get that to clear the confusion managed object means Realm objects which are derived from Object. is it good practice to have singleton to manage realm. Could you explain me more from my code what's wrong. as i am newbie to realm. One more thing I am using this method for reading from realm. <S_CODE_TOKEN> I am using this method as following <S_CODE_TOKEN> setting the results to anoth…	santhoshs5	2017-02-07 22:04:59
4624	2017-02-07 22:04:53	> managed object means Realm objects which are derived from Object. This is not correct. If you create an object from scratch (for example, `let myObject = SomeObject()`), that object starts out as **unmanaged**. You can pass it between threads like any normal object. Once you add that object to a Realm, it becomes **managed**. You _can't pass it between threads anymore_ without using the thread …	austinzheng	2017-02-07 22:04:59
4623	2017-02-02 08:04:04	## Goals Get notifications for sync upload and download progress. ## Expected Results Get sync progress notifications. ## Actual Results Sync progress notifications are never delivered. ## Steps to Reproduce What are steps we can follow to reproduce this issue? ## Code Sample <S_CODE_TOKEN> ## Version of Realm and Tooling Realm version: 2.4.2 / Realm Mobile Platform 1.0.0-2 Xcode version: 8.2.1	anlaital	2017-02-15 20:33:39
4623	2017-02-02 17:42:48	Hi @anlaital. Thanks for reporting this. One of our engineers are looking into it.	istx25	2017-02-15 20:33:39
4623	2017-02-03 19:56:42	Sorry about your issue. It turns out there is a bug; to work around it for now you can dispatch the `addProgressNotification` calls to the main queue.	austinzheng	2017-02-15 20:33:39
4623	2017-02-08 18:50:06	(@austinzheng: adding the gist/sumary of our slack chat here to capture the other manifestation of this issue so it's part of the solution history) DS: Am seeing the same issue - It feels like a possible race condition - My code is almost exactly the same - the realm has just been connected but I am guessing there isn't any sync operation yet in progress so the `addProgressNotification` is return…	dhmspector	2017-02-15 20:33:39
4623	2017-02-09 11:38:08	propably the same [issue](https://github.com/realm/realm-mobile-platform/issues/116)	Montrazul	2017-02-15 20:33:39
4623	2017-02-09 16:19:09	Yes. We have a private ticket tracking this bug as well; it will require a bit of design work to properly address.	austinzheng	2017-02-15 20:33:39
4623	2017-02-15 20:03:28	I'm re-opening this because this is a slightly different bug that requires some support from our `sync` layer to properly fix. (For internal reference, this is the _private_ ticket that tracks the blocking work: https://github.com/realm/realm-sync/issues/1176.)	austinzheng	2017-02-15 20:33:39
4623	2017-02-15 20:07:46	@austinzheng could you reword the title of this issue to more accurately reflect what this is tracking?	jpsim	2017-02-15 20:33:39
4623	2017-02-15 20:33:39	Actually, you're right. This is the bug caused by the issue you mentioned, and there are two other tickets tracking the related issue I mentioned above. Sorry about that, closing.	austinzheng	2017-02-15 20:33:39
4622	2017-02-01 22:54:32	Test branch for signing problem	larkost	2017-02-02 19:02:53
4622	2017-02-02 19:02:53	closing this as the test is complete	larkost	2017-02-02 19:02:53
4621	2017-02-01 19:43:57	Addresses #4620	jpsim	2017-02-01 20:54:01
4621	2017-02-01 19:44:59	This will need to be amended once we want to resume running jobs with non-default Swift toolchains again (such as when Xcode 9 comes out with a Swift 3 compilation mode) but for now this should be sufficient.	jpsim	2017-02-01 20:54:01
4621	2017-02-01 19:52:00	Do the release scripts need to be updated as well so that we don't accidentally cut a release using the 8.3 beta?	tgoyne	2017-02-01 20:54:01
4621	2017-02-01 19:56:17	You're right @tgoyne, done in ee64c1f.	jpsim	2017-02-01 20:54:01
4620	2017-02-01 19:16:17	As tracked in [rdar://30215450](http://www.openradar.me/30215450), Xcode 8.3 beta 1 is reporting its Swift version as "3.0", not "3.1" as it should. This means that rather than running on Xcode 8.0, Swift 3.0 CI jobs are actually being run on Xcode 8.3 beta 1. More generically, multiple Xcode versions may support compiling the same Swift version, such as when Xcode 9 comes out and has a Swift 3 c…	jpsim	2017-02-01 20:54:20
4619	2017-02-01 18:07:34		austinzheng
4619	2017-02-03 03:52:28	I like it. @dhmspector what do you think from demo app perspective? @cmelchior @kristiandupont @jpsim will need other binding input as well.	bigfish24
4619	2017-02-03 04:42:33	I'll note I didn't use the `PermissionManager` type in the Java proposal since this implementation seemed more idiomatic for Cocoa, but that's not to say other bindings shouldn't use it if it makes sense.	austinzheng
4619	2017-02-08 04:32:43	General opinions - when we have a moderately complex data model: **Pros** 1. If they have it exposed as a Realm then they have idiomatic ways to work with it in their language. 1. An API is visible in Intellisense/code-completion in an IDE. 1. A Realm can be inspected thoroughly and (presumably) triggering established to warn of change. **Cons** 1. Any time we expose something as a Realm we have …	AndyDentFree
4619	2017-02-14 22:54:43	So the apis I don't see which I would want is a general callback to monitor all permission changes, and an easy way to simply access/look at current permissions for a realm or all of those for a user.	alazier
4619	2017-02-14 22:56:51	For the offer functionality why have static methods rather than just making an `Offer` class with member functions. Would simplify the top level api footprint considerably.	alazier
4619	2017-02-15 22:02:49	My latest commit has the most minimal API possible. It's definitely preliminary pending feedback. Depending on what people think, I might incorporate @alazier's concept of a `Permission` object that is returned by the API so further actions on it are possible.	austinzheng
4619	2017-02-15 22:22:38	I like the bare minimum proposal - one concern though is that we're losing the ability to set permissions in "additive" mode (by supplying `nil` for `canXXX`). Now we must supply the exact permission set we want the user to end up with.	nirinchev
4619	2017-02-15 22:59:43	I think maybe there can be a corresponding "addPermissions" API that takes in the same bitmask, but only changes permissions (and requires an explicit user + Realm to avoid misuse). Or we can have an enum (cases `Grant`, `Deny`, `LeaveUnchanged`), and then have three arguments in the method, one for each permission type (manage, read, write).	austinzheng
4619	2017-02-15 23:03:57	@austinzheng that was the motivation behind the `setPermissions` method on the `Permissions` object. Could also make it a static method but seems nice to me as a member method if you are changing existing permissions. I would imagine making subsequent requests to create permissions for the same user/url combo would overwrite the previous value.	alazier
4619	2017-02-15 23:05:15	Yeah. Maybe it should be a two-step process like you said: get a permissions object for a given Realm + user, and then read or set individual permissions on it. I think setting permissions on all Realms and/or all users should still use the existing API, and should not be additive, given how dangerous it is if done by accident. Thoughts?	austinzheng
4619	2017-02-15 23:06:13	I don't think we should allow you to edit/create multiple permissions with the convenience api.	alazier
4619	2017-02-15 23:12:18	Here's my strawman: <S_CODE_TOKEN>	austinzheng
4619	2017-02-16 00:20:32	I can't say I like it :) Introducing some intermediate object to avoid using the models is no better than what we currently have. The more I think about it, the more I believe a simple convenience api that wraps getting the management realm, adding the permission object, subscribing for notifications and then invoking a callback would be just fine. Something like (excuse my syntax mistakes): <S_C…	nirinchev
4619	2017-02-16 02:59:28	Not sure why we would need two methods, one to create a `PermissionChange` object and another to set it. It isn't clear from the naming if it is creating a permission, or editing an existing one. Also am not a fan of passing in three booleans to specify permissions (prefer the bitmask). Otherwise looks fine!	alazier
4619	2017-02-16 03:37:54	This is interesting. Is the idea we would unify the representation of the permission state and making changes on it? Because today the permission state is represented in `Permission` objects in a user's `Permission.realm` whereas mutations occur in the `Management.realm`. The simplification of these together is appealing, since you don't ever have the state of another users permissions, just muta…	bigfish24
4619	2017-02-16 03:51:15	If we are unifying the state and the mutations, note the state needs to a be live Realm object since it, at least for the user of the app, changes to the state are important for the app to act on (I.e. Remove a Slack channel from sidebar). For a server-side client you might want to be tracking changes for lots of users, so there would need to be a realm that is specific for each user that the glo…	bigfish24
4619	2017-02-16 03:55:25	In my proposal on slack I suggested exactly this - a method to get a Results object to vendor permissions objects. That and the ability to create/modify permissions through a `RLMPermission` object is all I think you need for most operations. That was the point of the proposal. To get notified of permission changes you can either register a notifier on the `Results` object or we can add a separat…	alazier
4619	2017-02-16 04:08:03	I like this, simplifies into 1 Object that includes state and provides mutation method(s) with callback(s). To me this is simpler and actually offers functionality we can't do today which is: seeing the state of another user's permission for a Realm you manage. I could see where an app would have a manager view allowing he/she can verify user X has write access and then choose revoke it. Today, t…	bigfish24
4619	2017-02-16 11:06:28	> Not sure why we would need two methods, one to create a PermissionChange object and another to set it. It isn't clear from the naming if it is creating a permission, or editing an existing one. Also am not a fan of passing in three booleans to specify permissions (prefer the bitmask). Otherwise looks fine! - I went with the 3 nullable booleans, because I wanted to handle the case where we can l…	nirinchev
4619	2017-02-16 12:58:37	>In my opinion, we should try to avoid making backend changes and work with the existing API instead. The reasons are that 1) we already shipped the existing API, so that should be supported, regardless of the changes we make and 2) it will require a lot more effort to change the backend in return for very little gain. My guess on the implementation for @austinzheng proposal https://github.com/re…	bigfish24
4619	2017-02-16 13:06:24	Austin's proposal can be achieved by using a combination of Permission and Management realm information, but it feels like a lot of effort and quite a bit of magic (e.g. calling `setXXX` will create a new PermissionChange object). Also, the `RLMSyncPermission` returned from `permissionsObjectForRealmAtURL` will not be an actual RealmObject, so keeping that up-to-date seems like an unpleasant exer…	nirinchev
4619	2017-02-16 15:08:35	>Also, the RLMSyncPermission returned from permissionsObjectForRealmAtURL will not be an actual RealmObject, so keeping that up-to-date seems like an unpleasant exercise. I am not sure why you have to keep it up-to-date.... isn't it something you use situationally/ephemerally? Instead, the permission state we do need to keep up to date is the user's permissions: `Sync.User.myPermissions: Results<…	bigfish24
4619	2017-02-16 16:37:39	I don't think we need any back-end changes, and I don't think other approaches are any better. Let me try to explain more thoroughly. `Permission` represents the set of permissions a single user has for a single Realm. The user and Realm involved are immutable. Only a user with permission to manage a Realm can vend out `Permission` objects that involve that Realm. Because `Permission` represents …	austinzheng
4619	2017-02-18 12:11:51	@austinzheng how do you get the permission state for another user? Right now a user has his/her own permission realm for state and management realm for mutations. I would imagine the API to get the permission state for another user would need to be a new API that retrieves this from the admin realm. Also it seems unlikely that another user's state could be a Realm object that live updates since w…	bigfish24
4619	2017-02-20 18:22:47	Alright, let's go with the simple API in this PR (not the one I sketched out in my comment above), with possibly an additional simple API to additively set permissions. Is that okay with everyone? @bigfish24 @nirinchev @alazier	austinzheng
4619	2017-02-20 18:57:24	I added a second API that allows permissions to be set additively.	austinzheng
4619	2017-02-20 21:49:55	Looks good to me. Just some clarification - why are the parameters (user id/realm url) nullable in `setPermissions` and non-nullable in `addPermissions`?	nirinchev
4619	2017-02-20 21:50:52	It's to discourage people from making additive changes to anything except a single user/Realm combo. Should those types be nullable so that the two APIs work exactly the same way?	austinzheng
4619	2017-02-20 21:52:59	I would recommend a single API, not sure I understand the value of set and add. Seems more confusing on face value.	bigfish24
4619	2017-02-20 21:54:06	How should this API distinguish between setting and adding permissions? (nullable `NSNumber` arguments are not a good way to do this)	austinzheng
4619	2017-02-20 21:55:11	I don't have a strong opinion on nullability - just feels a bit awkward that they don't match. @bigfish24 the second method was added to allow scenarios where you want to grant read permissions without checking if the user already has write/manage permissions.	nirinchev
4619	2017-02-20 22:10:13	I thought a set with just read and nullable for write and manage is additive? Sorry still confused on why distinction matters.	bigfish24
4619	2017-02-20 22:37:15	With the new API, there's no longer a triple `bool? mayRead, bool? mayWrite, bool? mayManage` and instead there's a flag enum [`RLMSyncRealmPermission`](https://github.com/realm/realm-cocoa/pull/4619/files#diff-37be3042befd72f8aea6cca929dbac8cR41) that you pass as a single argument. Therefore, you can't really make a distinction between additive and absolute permission change.	nirinchev
4619	2017-02-20 22:57:56	Ah, I see, sorry for mix up. I understand and seems reasonable unless others feel strongly for the `additive` parameter to be exposed unifying into 1 API.	bigfish24
4619	2017-02-23 17:56:14	I changed this some more based on @bigfish24 and @alazier feedback. If nobody objects within the next two hours I'm going to build out the rest of this API and tests.	austinzheng
4618	2017-02-01 17:52:01		jpsim	2017-02-01 21:51:47
4617	2017-01-31 18:20:10	## Goals Add ignored property without using `ignoredProperties()` ## Expected Results Properties not to be persisted. When adding var name { return "John" } The property `name` is not persisted and does not need to be added to `ignoredProperties()`. However, using a swift `get` and `set` block in a `var` it does get persisted. ## Actual Results Properties were persisted ## Code Sample var pushNot…	dmorrow	2017-01-31 19:07:14
4617	2017-01-31 18:58:55	Wanting to have overridden getters and setters for a property on unmanaged objects while still wanting the property to be persisted in Realm would be somewhat odd, but there's nothing inherently broken about it, so even if we could reliably detect this case and implicitly ignore the property it's not obvious that it would be the right thing to do.	tgoyne	2017-01-31 19:07:14
4617	2017-01-31 19:02:37	@tgoyne I apologize if my issue report wasn't clear - I don't want the property to be persisted. Its purely a synthesized property. I am using the setter to set a number of synthesized properties in one shot. I'd like it to perform exactly like the other example I gave: var name { return "John" }	dmorrow	2017-01-31 19:07:14
4617	2017-01-31 19:04:29	Yes, what I mean is that someone else may want a similar property to be persisted, so we can't just automatically make it not persisted.	tgoyne	2017-01-31 19:07:14
4617	2017-01-31 19:07:14	I see. Thanks for the explanation. I can imagine validating the newValue in the setter block, so I understand the use case.	dmorrow	2017-01-31 19:07:14
4616	2017-01-31 16:31:55	## Goals In CoreData it is a common practice to pass persisted objects to the next viewcontroller. If you do this in realm it seems as if the persisted object seems to have a hard reference to realm, which results in problems if you want to replace the realm file at runtime. You have to kill the app for the replaced database file to be used. Should persisted realm objects keep a hard reference to…	sipersso	2017-02-02 19:49:30
4616	2017-01-31 16:37:48	Hiya @sipersso. Thanks for reaching out. We're working through a bit of backlog but someone will be in touch with an explanation/solution soon. Cheers! 😸	istx25	2017-02-02 19:49:30
4616	2017-01-31 18:19:38	[There is already a section in the documentation covering this](https://realm.io/docs/swift/latest/#deleting-realm-files). Is there anything further that you feel needs to be covered there?	tgoyne	2017-02-02 19:49:30
4616	2017-02-01 02:46:46	@tgoyne if Realm works as expected in this case, the documentation is incomplete. The documentation says "Realm instances hold a database connection for the exact duration of their lifetime.". But it doesn't say anything about that you can't keep any references of type RealmSwift.Object. For deleting and refreshing the realm file I need to clear, not only any references to Realm, but also to any …	sipersso	2017-02-02 19:49:30
4616	2017-02-02 17:42:00	Bringing attention back to this issue. cc/ @tgoyne	istx25	2017-02-02 19:49:30
4615	2017-01-31 16:31:51	In the 1.0.1 ROS, the server stops sending messages to clients with expired tokens.(default time for that is 10 min). However, the cocoa binding only sends a refresh token when it wants to send some data. That means it will stop receiving data after the access token expires until it will try to send new data. Currently the server does not send any message to indicate that the client will not be r…	radu-tutueanu	2017-01-31 17:30:09
4615	2017-01-31 16:44:14	I thought this was fixed? Upon receiving the refresh token, the binding and object store immediately forwards it to `sync`. However, I _have_ actually noticed that the server does not seem to receive the token until the client attempts to transfer data, so it may be an issue with how `sync` decides to schedule sending up the token.	austinzheng	2017-01-31 17:30:09
4615	2017-01-31 17:25:10	You are right, this looks a bug in realm-sync. I'll open an issue.	radu-tutueanu	2017-01-31 17:30:09
4615	2017-01-31 17:39:08	Great, thanks ❤️! Sorry for not reporting the sync issue earlier; I wasn't sure if it was intended behavior or not.	austinzheng	2017-01-31 17:30:09
4614	2017-01-31 15:06:27	## Goals Use Realm ## Expected Results My Project builds ## Actual Results The building fails > "collection_notifications.hpp" not found ## Code Sample I use Realm in two projects. In project 1, the `pod update` failed with this message ![capture d ecran 2017-01-31 a 16 04 50](https://cloud.githubusercontent.com/assets/4303814/22470275/07fe5186-e7cf-11e6-99bf-35223078ed34.png) (my internet connex…	colasbd	2017-01-31 16:27:35
4614	2017-01-31 16:24:19	Hi @colasbd! Thanks for reaching out. I'll have someone review what you've shared and respond with a solution or follow-up questions as soon as we can. Cheers! 🚀	istx25	2017-01-31 16:27:35
4614	2017-01-31 16:25:37	Hi @istx25 Thanks for your 🚀 reply. I've found a solution: <S_CODE_TOKEN>	colasbd	2017-01-31 16:27:35
4614	2017-01-31 16:25:53	I'll let you close the issue.	colasbd	2017-01-31 16:27:35
4614	2017-01-31 16:27:35	Awesome. Happy to hear you resolved it. Seems this was more of an issue with CocoaPods than Realm so I'll close it but @jpsim can follow-up if he has anything more to add. Cheers! :)	istx25	2017-01-31 16:27:35
4614	2017-01-31 18:55:34	CocoaPods could do with improved logic about not caching incomplete downloads, but this is out of our hands.	jpsim	2017-01-31 16:27:35
4614	2017-01-31 18:57:21	@jpsim: I'll look into filing an issue with CocoaPods about this or if there's an existing issue with them tracking this issue that I can add to.	istx25	2017-01-31 16:27:35
4613	2017-01-31 12:16:45	## Goals What do you want to achieve? I have given a property the value of MAX_LONG That property is the primary key ## Expected Results What did you expected to happen? No crashes ## Actual Results I've received a crash: What did happened instead? <S_CODE_TOKEN> `userId` is defined as follows: `@property (nonatomic, copy, nonnull) NSNumber<RLMInt>* userId;` ## Steps to Reproduce We've simply sen…	beloso	2017-02-09 23:27:08
4613	2017-01-31 16:26:25	Hi @beloso! Thanks for reaching out. I'll have someone look into this and respond with a solution or follow-up questions as soon as we can. 😸	istx25	2017-02-09 23:27:08
4613	2017-01-31 19:20:50	Thanks for reaching out to us, and sorry you're experiencing this problem. I tried replicating this locally (creating a model as you described, and setting the `MAX_LONG` value on it). I wasn't able to reproduce this bug. I don't quite understand your reproduction steps. When you say `We've simply sent MAX_LONG on a user ID via the remote server`, do you mean the remote server sent down the `MAX_…	austinzheng	2017-02-09 23:27:08
4613	2017-02-02 11:22:33	The value was being provided by our server via a JSON endpoint, no it's not Realm Object Server. We are further investigating what the issue is. We saw an RLMException and assumed it was related to realm.	beloso	2017-02-09 23:27:08
4613	2017-02-02 12:12:40	I have been able to reproduce it via a test case, it seems its due to our serializer parsing it as a decimal number instead of integer, then we get the exception in RLMUtil.mm when validating the type. <S_CODE_TOKEN> Maybe we could validate a decimal as integer if it has no decimal value and fits within an integer, somewhat like you are doing with float validation, thus allowing integers stored a…	CristianoCastro	2017-02-09 23:27:08
4613	2017-02-03 19:04:42	It turns out we don't support `NSDecimalNumber` right now unless you get the primitive value and then rewrap it in a regular `NSNumber`. You can use that as a workaround for now; I'm going to repurpose this ticket for tracking adding in that functionality. Thanks for reporting this, and best of luck with your future endeavors.	austinzheng	2017-02-09 23:27:08
4613	2017-02-09 23:27:08	I've updated our documentation. We support assigning `NSDecimalNumber` values to properties marked as `RLMDouble`. If you need to assign to a `RLMInt`, the best thing to do is to unwrap and rewrap manually.	austinzheng	2017-02-09 23:27:08
4612	2017-01-31 11:35:27	## Goals I'm trying to write a correct migration path for the following model Schema version 0 <S_CODE_TOKEN> Schema version 1 <S_CODE_TOKEN> Schema version 2 <S_CODE_TOKEN> My migration block is <S_CODE_TOKEN> ## Expected Results A correct migration… ## Actual Results For apps migrating from schema version 1 to 2, everything seems ok, because dateStart exists. For apps migrating from schema vers…	jdanthinne	2017-02-01 09:23:00
4612	2017-01-31 16:29:16	Hi @jdanthinne, thanks for reaching out. I'll have someone review what you've shared and respond with a solution or follow-up questions soon. Cheers! :-)	istx25	2017-02-01 09:23:00
4612	2017-01-31 18:10:00	Thanks!	jdanthinne	2017-02-01 09:23:00
4612	2017-01-31 21:19:00	My guess is that `if oldSchemaVersion < 2 {` applies to both versions 0 and 1, so it's running for the 0-2 migration and not finding the `hasDate` property on the version-0 objects. I think the easiest way to solve your problem is to move your if statement into the migration block and make it run only when migrating from version 1 to a later version. <S_CODE_TOKEN> You might also want to check ou…	austinzheng	2017-02-01 09:23:00
4612	2017-02-01 09:23:00	That was simple. Brilliant. Thanks.	jdanthinne	2017-02-01 09:23:00
4611	2017-01-31 10:56:03		jdanthinne
4611	2017-02-15 03:01:29	Looks like this would be genuinely useful. It'd be nice to add tests for this, and probably add the filter as an optional default argument in Swift.	jpsim
4610	2017-01-31 06:23:09	How hard would it be to get realm swift running on Ubuntu?	johnburkey	2017-02-15 01:42:42
4610	2017-01-31 08:34:29	Hi @johnburkey! Thanks for the question! We'd love to have Realm Swift running on Linux platforms in the future! But at the moment, it's sadly not possible. Realm Swift is built around Realm Objective-C which uses the reflection features of the Objective-C runtime to attach the Realm objects in code to the underlying Realm database. Since the Objective-C runtime isn't available on any flavor of L…	TimOliver	2017-02-15 01:42:42
4610	2017-02-15 01:42:41	We're already tracking Linux support in #3263, so I'll be closing this one as a duplicate.	jpsim	2017-02-15 01:42:42
4609	2017-01-30 23:32:47	Fixes #4591 NFC	austinzheng	2017-01-31 21:59:11
4609	2017-01-31 21:59:26	If it does become possible, it would be a nice non-breaking enhancement.	austinzheng	2017-01-31 21:59:11
4608	2017-01-30 23:31:08	## Goals I have a project, "Tacks". Using Carthage, I'm pulling in a dependancy called [HotTakeRealm](https://github.com/iandundas/HotTakeRealm/). HotTakeRealm has Realm as a dependancy, given in it's own Cartfile. Tacks also uses Realm, and has Realm (same version) in it's Cartfile too. The workspace for HotTakeRealm framework project has Realm & RealmSwift linked to the HotTakeRealm target as s…	iandundas	2017-03-13 20:13:34
4608	2017-01-31 16:31:28	Thanks for reaching out, @iandundas. Someone will review this and be in touch soon. :-)	istx25	2017-03-13 20:13:34
4608	2017-01-31 16:40:45	Thanks :) as a stop-gap I've added a precompiled release for HotTakeRealm to github and it just downloads that now. But for the future it would be good to solve this. Cheers	iandundas	2017-03-13 20:13:34
4608	2017-02-01 09:38:41	@jpsim could you please help with this? Does Realm/Cartage support this scenario?	stel	2017-03-13 20:13:34
4608	2017-02-10 20:58:44	Any update on this? How did you fix it @iandundas ? I really need help with this. I've the same issue with https://github.com/bitomule/ReactiveSwiftRealm. I've tried uploading pre built binaries but got a weird issue about no clean support for macOS.	bitomule	2017-03-13 20:13:34
4608	2017-02-11 13:45:58	Strange - the prebuilt binary solution did work for me. What's the exact error?	iandundas	2017-03-13 20:13:34
4608	2017-02-12 15:34:15	@iandundas así fynally managed to get the prebuilt solution to work. It was an issue on my side. Still waiting for the "real" solution.	bitomule	2017-03-13 20:13:34
4608	2017-02-15 00:50:10	I think "exit code 65" is an error reported by `xcodebuild` when the Xcode EULA hasn't yet been accepted. Anyway, it seems like everyone in this thread was able to eventually resolve the issues they were running into. Is there anything more we can help you with in this thread @iandundas @bitomule ?	jpsim	2017-03-13 20:13:34
4608	2017-02-15 08:54:22	@jpsim serving my project as static library isn't a good fix. It just broke on last realm-cocoa release. It's not related to Xcode EULA, something changed on last realm release that broke it. I've test running that need to fetch realm-cocoa using carthage and all crashes because of this issue.	bitomule	2017-03-13 20:13:34
4608	2017-02-17 02:41:10	Sorry @bitomule I wasn't aware that was the final state of where you were at. It would help if you reiterated exact steps and versions to reproduce your issue(s) and explained why you think it's a problem with Realm and not Carthage.	jpsim	2017-03-13 20:13:34
4608	2017-02-17 08:34:42	@jpsim The issue is related to Realm because version change on realm produced the issue. I was already using realm with carthage as a dependency before. I can't reproduce the issue as I've published the precompiled version but I had the same issue @iandundas described. I think any package with realm as a carthage dependency will have the same issue.	bitomule	2017-03-13 20:13:34
4608	2017-02-17 10:35:29	@jpsim I think the Steps To Reproduce in my initial post above should reproduce it on any machine 🤞🏻	iandundas	2017-03-13 20:13:34
4608	2017-02-17 10:36:41	I will verify it again and get back to you (I think the EULA thing is a side issue but I'll double check)	iandundas	2017-03-13 20:13:34
4608	2017-02-17 23:38:46	I was able to reproduce this by following the steps to reproduce listed in the original report. I'm not yet sure why it fails, but I did notice that Realm appears to be built in two different ways. It's built by Carthage due to being listed as a dependency in HotTakeRealm's Cartfile, and it's built as part of HotTakeRealm's workspace due it including Realm's Xcode project from a checked-in copy o…	bdash	2017-03-13 20:13:34
4608	2017-02-27 23:05:13	@iandundas, is it intentional that you're building Realm both via Carthage and as a subproject? Building Realm in two different ways as part of the same project seems like it's asking for weird problems.	bdash	2017-03-13 20:13:34
4608	2017-03-08 08:43:01	Hey @bdash, thanks for debugging it - I'll try just adding the built Realm.framework to the HotTakeRealm project instead	iandundas	2017-03-13 20:13:34
4608	2017-03-13 20:13:34	Thanks. If you have any further questions feel free to open new issues.	austinzheng	2017-03-13 20:13:34
4607	2017-01-30 22:37:39	## Goals Reconnection succeeds and synchronization is restarted when returning to the foreground. ## Expected Results Synchronization resumes correctly. ## Actual Results Synchronization fails due to `Bad authentication`. <S_CODE_TOKEN> ## Steps to Reproduce 1. Press the Home button to enter an iOS application in the background state. 2. Wait around 15-30 minutes. 3. Return the application to the…	kishikawakatsumi	2017-02-23 19:36:15
4607	2017-01-30 22:39:10	Does the connection get re-established, or is it dead forever? If the token refresh period is 10 minutes, there's really nothing we can do to prevent the token from expiring, only to try and refresh it again when the app is re-launched.	austinzheng	2017-02-23 19:36:15
4607	2017-01-30 23:31:01	@austinzheng Yes, it seems dead forever until killing the app and re-launch it.	kishikawakatsumi	2017-02-23 19:36:15
4607	2017-01-30 23:34:28	I'll investigate. Thanks for reporting this.	austinzheng	2017-02-23 19:36:15
4607	2017-01-31 20:55:21	May be related to https://github.com/realm/realm-sync/issues/1150. It's almost certain fixing that issue is a prerequisite to fixing this issue, whether or not there are other problems involved.	austinzheng	2017-02-23 19:36:15
4607	2017-01-31 21:06:03	Also see notes for https://github.com/realm/realm-java/issues/4094#issuecomment-274510650. If I understand correctly, `203` occurs if the app attempts to `refresh()` the token but with an expired token. One thing we could consider: upon an app resuming from background (listen for notification), we can check to see if our token is expired, and then if it is we can immediately ask the server for a …	austinzheng	2017-02-23 19:36:15
4607	2017-02-23 19:36:15	I did some research into this issue. The underlying cause was https://github.com/realm/realm-sync/issues/1150. Basically, the token would be refreshed, but not actually sent up to the server until the app had other data to try sending to the sync server. So if the token was refreshed, the app was backgrounded, and then much later foregrounded, the token would be expired and the `203` error would …	austinzheng	2017-02-23 19:36:15
4606	2017-01-30 22:34:47	Changes: - Added support for multiple auth errors that weren't being handled before - Authentication/permission errors no longer use the raw error code as the error object's code - Updated tests This is sort of a breaking change, although I argue that it was broken before and the codes were useless except for logging, so maybe not.	austinzheng
4605	2017-01-30 21:08:34	NSError out parameters are autoreleased, so putting them in a scoped pool results in it being deallocated by the time the caller sees it.	tgoyne	2017-01-30 21:53:38
4604	2017-01-30 20:55:30	it's possible that this workaround is no longer needed now that Realm doesn't support building with Xcode 7 any more. Marked as "in progress" because it's possible a CI run will indicate that it is in fact still needed.	jpsim	2017-01-30 21:12:29
4604	2017-01-30 21:12:29	I'll see if I can test this locally rather than test on CI.	jpsim	2017-01-30 21:12:29
4603	2017-01-30 14:34:19	Hi, i am currently having issues using Realm (version 2.4.2) with Xcode 8.3 (beta version). The project compile with 7 errors. Here's a screenshot of the errors <img width="381" alt="capture d ecran 2017-01-30 a 15 23 57" src="https://cloud.githubusercontent.com/assets/14254230/22426881/587295ec-e701-11e6-9f0c-1dc16a73dfec.png">	meteorSD	2017-01-30 15:22:02
4603	2017-01-30 16:53:58	Hi @meteorSD. I noticed you closed this issue pretty soon after opening it. I assume this means you fixed it yourself but let us know if you need help with this or anything else. :-)	istx25	2017-01-30 15:22:02
4603	2017-01-30 19:39:12	This was likely closed because it's a duplicate of #4586, not that the user resolved this themselves.	jpsim	2017-01-30 15:22:02
4603	2017-01-30 23:56:10	Good to know. Thanks for clarifying, @jpsim.	istx25	2017-01-30 15:22:02
4602	2017-01-29 14:45:36	## Goals Sum all the properties in the list. ## Expected Results Sum all the properties in the List ## Actual Results The xcode said there is an error: Generic parameter ‘U’ could not be inferred. ## Code Sample The periods are made like this `let periods: List<Period> = List<Period>()` Sum code <S_CODE_TOKEN> Average code <S_CODE_TOKEN> ## Version of Realm and Tooling Realm version: 2.4.1 Xcode …	kimdv	2017-01-30 18:03:46
4602	2017-01-29 14:47:01	I have just tested the other aggregations and min, max and average works on List<>. Sum also works on Result lists	kimdv	2017-01-30 18:03:46
4602	2017-01-30 16:55:37	Hi @kimdv! Thanks for reaching out. I'll review what you've shared and have someone respond with a solution or follow-up questions. Cheers! 🚀	istx25	2017-01-30 18:03:46
4602	2017-01-30 17:39:48	`sum()` does not return an optional, while the other aggregation functions do (the sum of an empty set is zero, while the maximum of an empty set does not exist).	tgoyne	2017-01-30 18:03:46
4602	2017-01-30 18:03:46	I figured it out. Day is optional, and then will sum not work because the property that holds the Int have to be optional. An idea is to make some ducomentaion about this? I will close	kimdv	2017-01-30 18:03:46
4601	2017-01-28 22:28:49	## Explanation Without knowing, the user was trying to sync objects using an older version of the object server (while they were using the latest version of Realm/Swift. (Modified by @istx25). ## Actual Results Sync doesn't work. There's a message > Sync: Bad syntax in input message 'download 1 2 2 2 8070488485324680466 2 0 0 0 in the app's log. Complete log: > 2017-01-28 23:13:00.008803 TestProj…	i-schuetz
4601	2017-01-28 22:42:23	I forgot to upgrade also the object server. I did it now and it works. Letting this open because the error message could be improved.	i-schuetz
4601	2017-01-30 16:56:57	Hiya @i-schuetz! Thanks for filing this. I'm going to edit your issue to reflect your last comment (more of an enhancement than a bug) and have someone look into it. Cheers.	istx25
4601	2017-02-11 18:55:41	I am getting this on the Realm-JS platform as well. Both the Realm package and the Realm Object Server are up-to-date. I logged an issue over here: https://github.com/realm/realm-js/issues/859 In case they are related.	joshuapinter
4600	2017-01-28 14:19:50	## Goals I want to be able to use Realm in a iOS Swift 3.0.2 project. ## Expected Results For the project to compile and run. ## Actual Results Getting error messages at compile time: <S_CODE_TOKEN> ## Steps to Reproduce - Followed Realm tutorial on how to get started: - Enriched Podfile - Ran pod install - Open .xcworspace project - Ran the project ## Code Sample Podfile <S_CODE_TOKEN> Genre.swi…	thomasgravina	2017-02-08 16:43:54
4600	2017-01-30 17:01:13	Hi @thomasgravina! Thanks for reaching out. I'll have someone review what you've provided and respond with a solution or follow-up questions soon. 😸	istx25	2017-02-08 16:43:54
4600	2017-01-30 19:13:17	Hi! Thanks for reaching out to us, and sorry you're seeing this error. To fix this error, you can set initial values on your properties, and then make your initializer a convenience initializer: <S_CODE_TOKEN> Hope that helps, let us know if you have any other questions! Thanks for using Realm!	austinzheng	2017-02-08 16:43:54
4600	2017-02-08 16:43:52	Closing due to inactivity. @thomasgravina: Please follow-up if you need additional help and we can re-open the issue.	istx25	2017-02-08 16:43:54
4599	2017-01-28 10:30:06	## Goals I am fetching custom objects from a REST service. A framework of mine transforms the JSON into Realm instances. The model class is the following: public class ObservingSite: Object { public dynamic var uuid: String = "" public dynamic var name: String = "" override public static func primaryKey() -> String? { return "uuid" } } These instances are saved into a realm, and then transferred …	onekiloparsec	2017-01-31 19:26:47
4599	2017-01-28 13:18:33	My bad, I made a test project and everything worked fine. For some reasons still unclear to me, I deleted entirely the realm files (`.realm`, `.realm.lock` and `.realm.management`) and now it works. As far as I remember, there were no changes in my models, but I could be wrong.	onekiloparsec	2017-01-31 19:26:47
4599	2017-01-28 21:01:43	Actually, the problem still persists. But it reappears on the second launch of the app. I'm a bit lost.	onekiloparsec	2017-01-31 19:26:47
4599	2017-01-29 13:09:20	Same issue here. Downgrading to 2.3.0, everything is fine.	kukushi	2017-01-31 19:26:47
4599	2017-01-29 17:27:04	Thanks a lot @kukushi ! Indeed, v2.3.0 doesn't have this problem. I must say that I nonetheless wasn't able to reproduce it with v2.4.1 inside a blank new project. ???	onekiloparsec	2017-01-31 19:26:47
4599	2017-01-30 08:38:59	I have the same issue. I just upgraded to v2.4.1 and had the same issue. I went back to v2.3.0, restarted the app and everything was working fine again.	svenbacia	2017-01-31 19:26:47
4599	2017-01-30 09:03:37	Same issue for 2.4.1. Downgraded to 2.4.0 - everything works fine	kirillsh	2017-01-31 19:26:47
4599	2017-01-30 17:02:45	Thanks everyone for reporting this issue. Would someone be able to provide us with an Xcode project that reproduces this issue consistently so we can have one of the engineers look into it further. Thanks!	istx25	2017-01-31 19:26:47
4599	2017-01-30 19:25:01	There were [no meaningful changes between 2.4.0 and 2.4.1](https://github.com/realm/realm-cocoa/compare/v2.4.0...v2.4.1) that could affect this, so reverting to 2.4.0 shouldn't help.	jpsim	2017-01-31 19:26:47
4599	2017-01-30 20:09:07	I can confirm: the problem exists with 2.4.0 and 2.4.1 but not with 2.3.0. But so far I couldn't reliably reproduce the problem in a test project.	onekiloparsec	2017-01-31 19:26:47
4599	2017-01-30 20:11:35	`unrecognized selector sent to instance` errors are often the result of messaging a deallocated object. Have you tried reproducing this problem with zombies enabled? (Product -> Scheme -> Edit Scheme…, select the Run action, Diagnostics, and enable Zombie Objects).	bdash	2017-01-31 19:26:47
4599	2017-01-30 20:27:24	Seeing the same issue. Downgrading to 2.3.0 works.	ronaldmannak	2017-01-31 19:26:47
4599	2017-01-30 21:15:22	@bdash How the `po` command in the debugger would work then at that stage, as reported, if the object was already deallocated?	onekiloparsec	2017-01-31 19:26:47
4599	2017-01-30 21:20:32	Sending a message to an object represented by a dangling pointer is undefined behavior, and may or may not cause an error in any given instance (depending on e.g. whether the memory the now-deallocated object lives in has been written to or not). The zombie detection tool is explicitly designed to detect this error case by replacing deallocated objects with special 'zombie' objects that detect if…	austinzheng	2017-01-31 19:26:47
4599	2017-01-30 21:32:15	I know that. But I am surprised the `po` command systematically find the content of the instance, and that I can inspect the RealmSwiftObject in the debugger.	onekiloparsec	2017-01-31 19:26:47
4599	2017-01-30 21:34:11	`unrecognized selector sent to instance` errors are often the result of an object of the expected type being deallocated, and then an object of a different type being allocated at the same address. Messages like `-debugDescription` / `-description`, used by `po`, are handled by virtually all objects so they would typically continue to work against an object of an unexpected type. Zombie objects w…	bdash	2017-01-31 19:26:47
4599	2017-01-30 23:08:58	I have been able to reproduce the issue in the [following project](https://github.com/svenbacia/RealmAccessPropertyCrash). ## Steps to reproduce 1. Start the app with Realm `v2.3.0` 2. Add a few objects to Realm 3. Click the `Crash or not` button to verify that you can access the added objects 4. Upgrade to Realm `v2.4.1` 5. Start the app and click the `Crash or not` button. 6. The app crashes	svenbacia	2017-01-31 19:26:47
4599	2017-01-30 23:27:17	Thanks, @svenbacia! I was able to reproduce by following your instructions.	bdash	2017-01-31 19:26:47
4599	2017-01-30 23:42:32	One thing I've observed is that if you perform a clean build in Xcode between steps 4 and 5, the crash goes away. @svenbacia, can you test whether you see the same result?	bdash	2017-01-31 19:26:47
4599	2017-01-30 23:59:39	It looks to me like Xcode simply isn't rebuilding enough of the app code when updating from Realm Swift 2.3.0 to 2.4.x. Can anyone that's seeing this try doing a clean build of their app (Product -> Clean) and let me know if they still see crashes after doing that?	bdash	2017-01-31 19:26:47
4599	2017-01-31 08:40:50	I can verify that a clean after step 4 fixes the issue. I upgraded realm to the latest version in my application, did a clean build and it is working fine 👍	svenbacia	2017-01-31 19:26:47
4599	2017-01-31 19:26:47	Thanks for confirming. Since this appears to be an Xcode bug I'd encourage you to file a bug report with Apple with information on how to reproduce. I'll be closing this issue as I don't think there's anything we can do on our side to avoid this problem.	bdash	2017-01-31 19:26:47
4599	2017-02-01 21:40:42	I had exactly the same issue. None of the above solutions worked for me but downgrading realm version to 2.3.0. I tried 2.4.2, 2.4.1 and 2.4.0, at each try I cleaned all targets, removed all build products, removed app from the device - all without success.	parbo86	2017-01-31 19:26:47
4599	2017-02-01 21:51:16	Multiple users have confirmed that doing a clean build after updating is sufficient to address the problem. If you're still seeing a crash then either you're not doing a clean-enough build, or you're seeing a similar-but-different problem. I'd suggest updating to 2.4.2, then doing Product -> Clean Build Folder… (hold down Option to see it) to do the cleanest build Xcode can. If you're still seein…	bdash	2017-01-31 19:26:47
4598	2017-01-28 01:32:04	This could result in growth of the Realm file's size as the `RLMRealm`'s lifetime may have been much longer than was expected. Fixes #4590. The diff if you exclude whitespace changes is: <S_CODE_TOKEN>	bdash	2017-01-30 19:23:00
4598	2017-01-28 01:57:13	I can confirm this also happens on versions 2.3.0 and 2.4.0.	samacs	2017-01-30 19:23:00
4598	2017-01-30 19:22:04	Just to note: I omitted a change log entry because it's difficult to describe the scenarios that this fixes, and I don't want to overstate the impact of this change.	bdash	2017-01-30 19:23:00
4598	2017-03-15 16:57:00	Will this fix databases that this has happened to when realm updates, or just prevent it in the future?	bruce-lumo	2017-01-30 19:23:00
4598	2017-03-15 17:22:57	It only prevents the problem from occurring.	bdash	2017-01-30 19:23:00
4597	2017-01-27 17:47:44	The actual change is line 81 in `RLMSyncSessionRefreshHandle.mm`. I will make sure I write tests to exercise the original implementations of any methods I swizzle out for tests in the future.	austinzheng	2017-01-27 17:52:21
4596	2017-01-27 16:49:19	## Goals What do you want to achieve? Update Pods in project with Realm >= 2.3 ## Expected Results Proper update of Pods in project. ## Actual Results <S_CODE_TOKEN> ## Steps to Reproduce What are steps we can follow to reproduce this issue? 1. `pod update` ## Version of Realm and Tooling [In the CONTRIBUTING guidelines](https://git.io/vgxJO), you will find a script, which will help determining t…	exsortis	2017-01-29 15:43:15
4596	2017-01-27 17:13:43	This isn't a problem that's specifically related to Realm. I managed to create a new Xcode project using all of the same tools you are. [Here's a copy of the project](https://github.com/realm/realm-cocoa/files/735822/RealmTest.zip). I recommend reinstalling CocoaPods and filing an issue with them too. 1. `pod install` 2. `pod update` Both worked for me. I'm closing but let me know if you need any…	istx25	2017-01-29 15:43:15
4596	2017-01-27 20:28:40	This is still not working. I've tried both CocoaPods 1.1.1 and 1.2.0.rc.1, and it always fails when trying to install or update Realm 2.2 or 2.3. If I specify `pod 'RealmSwift', '< 2.2'`, it works fine. That feels a lot like a Realm issue and not a CocoaPods issue.	exsortis	2017-01-29 15:43:15
4596	2017-01-28 17:48:43	Apologies for closing this before helping you resolve your issue. Could you please run `sudo xcodebuild -license accept` and try running `pod install --verbose`? It's also possible that CocoaPods has stale cache, you you could try deleting that to see if it helps.	jpsim	2017-01-29 15:43:15
4596	2017-01-29 15:43:15	Forcing the license acceptance seems to have done the trick. I think there might have something screwy on my machine with having both regular Xcode and the 8.3 beta installed at the same time. Thanks!	exsortis	2017-01-29 15:43:15
4595	2017-01-27 00:55:53	Fixes an issue where the object server tests target refused to build after JP's module changes.	austinzheng	2017-01-27 01:41:21
4595	2017-01-27 01:41:18	All CI failures are unrelated and it passed all the interesting stuff. Merging. Thanks again Austin.	jpsim	2017-01-27 01:41:21
4594	2017-01-27 00:14:34		jpsim	2017-01-27 02:28:32
4593	2017-01-26 18:35:03	Partially addresses #4586. I don't see why it should be necessary for the module map to share the same file name as the framework name, so I filed a radar: http://www.openradar.me/30194818	jpsim	2017-01-26 21:20:52
4592	2017-01-26 13:13:56	## Goals Sorting using Results.sorted() on a child property of the current Realm Object. (eg. "shop.name") Shop is a Realm object and name a String ## Expected Results It works on a clean install of our app; eg. empty Realm db file. It doesn't work if we're upgrading from our production App (using existing Realm db and migration script) What did you expected to happen? It does work on clean insta…	wbervoets	2017-02-17 21:54:35
4592	2017-01-26 17:15:02	Hi @wbervoets! Thanks for reaching out about this. We'll review this and have someone respond with a solution for follow-up questions soon. Cheers! :)	istx25	2017-02-17 21:54:35
4592	2017-01-30 17:04:11	My apologies for the delay, @wbervoets. We're working through a bit of backlog right now. I'm going to assign the issue to one of the other Cocoa engineers.	istx25	2017-02-17 21:54:35
4592	2017-02-03 17:24:04	Bringing attention back to this issue. cc/ @jpsim @bdash	istx25	2017-02-17 21:54:35
4592	2017-02-07 14:57:51	Any update? If you need more information, please let me know	wbervoets	2017-02-17 21:54:35
4592	2017-02-07 16:17:13	Hi @wbervoets. My apologies for the delay. There's a lot going on right now! Would you be willing to put together a simple sample project that reproduces the issue while we wait? Thanks.	istx25	2017-02-17 21:54:35
4592	2017-02-10 22:43:28	I'm also having this issue. I added some properties to an object (3 Ints), 2 computed variables (which I added to `ignoredProperties()`), upgraded `schemaVersion` and now I'm getting this crash when sorting these objects. This works: <S_CODE_TOKEN> But this doesn't: <S_CODE_TOKEN> My specs: ProductName: Mac OS X ProductVersion: 10.12.3 BuildVersion: 16D32 /Applications/Xcode.app/Contents/Develope…	i-schuetz	2017-02-17 21:54:35
4592	2017-02-15 00:55:55	@i-schuetz can you share the models involved? Specifically `Ingredient` and whatever type `itemOpt` is? Also, it'd be useful to know if this crash still occurs if you don't add `nameSort` to your `sortDescriptors` array. Thanks!	jpsim	2017-02-17 21:54:35
4592	2017-02-16 11:56:11	We are experiencing the same issue. In our latest app update we updated Realm from 2.1.2 to 2.4.2. We are heavy users of the new keypath sort. One of our sort options will crash with this error. If people reinstall the app the problem disappears. Part of the stacktrace <S_CODE_TOKEN>	weibel	2017-02-17 21:54:35
4592	2017-02-16 12:34:41	@jpsim I can't test what happens because the crash doesn't happen anymore and don't know how to reproduce it. Here are `Ingredient` and `Item` <S_CODE_TOKEN>	i-schuetz	2017-02-17 21:54:35
4592	2017-02-16 15:18:08	I dug a bit into this. It looks like things start falling apart inside <S_CODE_TOKEN> There are the correct number of properties on the rlmObjectSchema and they look like they are correctly filled in, except some of them have an objectClassName of nil hence `rlmObjectSchema.properties[index].objectClassName` breaks when those ones are used as an index. Digging deeper I found that the function is …	weibel	2017-02-17 21:54:35
4592	2017-02-16 18:10:08	Thanks for the investigation, @weibel. We should be able to reproduce and fix this based on the analysis you've provided.	bdash	2017-02-17 21:54:35
4592	2017-02-17 08:26:11	If someone needs to fix this before Realm releases an update, here are two things that will fix it 1. Recreate the Realm file. 2. Add any new properties to the end of the object schema. In this case the order of the properties matter.	weibel	2017-02-17 21:54:35
4592	2017-02-21 03:29:39	This was released as part of [v2.4.3](https://github.com/realm/realm-cocoa/releases/tag/v2.4.3).	bdash	2017-02-17 21:54:35
4591	2017-01-26 12:37:41	Hi! I experienced the following bug: 1. **Goals:** get first 100 objects from realm and then delete them 2. **Expected results**: objects deleted 3. **Actual results**: Received exception: `*** Terminating app due to uncaught exception 'RLMException', reason: 'Index 950 is out of bounds (must be less than 950)'` 4. **Steps to reproduce**: populate Realm with 1000 elements and then run the followi…	alickbass	2017-01-31 21:59:11
4591	2017-01-26 17:16:52	Hi @alickbass! Thanks for reaching out about this. We'll have someone review this and respond with a solution or follow-up questions soon. Cheers! :-)	istx25	2017-01-31 21:59:11
4591	2017-01-30 17:05:04	Hey @alickbass! My apologies for the delay. We're working through a bit of backlog. I'm going to assign this issue to someone else who may be more available.	istx25	2017-01-31 21:59:11
4591	2017-01-30 17:47:54	Hello! Thanks for getting in touch with us, and sorry that you're experiencing this issue. The reason that this occurs is because `results` is an auto-updating collection. When you use `suffix()`, you create a slice, which is a view into the original results collection. When you call `delete(results)`, you are calling the version of the `delete()` method which takes in any generic Swift sequence,…	austinzheng	2017-01-31 21:59:11
4591	2017-01-30 18:44:30	@austinzheng That is the exact workaround that I already use) Just thought that it maybe worth pointing out this issue, or at least to mention somewhere in the docs, which methods can be used and which should be avoided	alickbass	2017-01-31 21:59:11
4591	2017-01-30 18:45:26	I agree, we may want to revisit how our `delete()` method is implemented, and definitely make it clear in the documentation what is going on. Thank you for bringing this to our attention!	austinzheng	2017-01-31 21:59:11
4590	2017-01-26 11:54:57	Realm 2.2.0 seems to have introduced a bug somewhere that causes the realm file to grow exponentially under certain loads. ## Reproduction <S_CODE_TOKEN> I'm just hitting the db from main thread as well as background threads very hard. I make sure that Realm objects on the background threads get autoreleased properly. ### Realm 2.1.2 test run <S_CODE_TOKEN> ### Realm 2.2.0 test run <S_CODE_TOKEN>…	raja-baz	2017-01-30 19:23:00
4590	2017-01-26 17:18:07	Hey @raja-baz! Thanks for reporting this. We'll have someone review this and follow-up with you.	istx25	2017-01-30 19:23:00
4590	2017-01-26 19:56:38	I think it would be worth it to advice developers in your documentation that due to the complexity of how Realm manages versions of data you will end up doing lots of `invalidate`'s and `refresh`'es all over the place. Not to mention wrapping every single access to a realm in an `@autoreleasepool` block.	samacs	2017-01-30 19:23:00
4590	2017-01-26 21:29:46	Is there any example out there showing how this can be avoided? @raja-baz @istx25 @jpsim	samacs	2017-01-30 19:23:00
4590	2017-01-26 21:48:10	My initial impression from looking at the code you've provided is that you're being hurt by Realm's database write lock not being fair (that is, threads that block while attempting to take the lock are not unblocked in the order in which they attempted to take the lock). This can result in a thread waiting longer than expected to acquire the write lock, pinning the version of data it's looking at…	bdash	2017-01-30 19:23:00
4590	2017-01-26 22:24:50	Maybe that's one of the contributing factors in this specific reproduction(which is obviously contrived so that it reproduces as fast as possible). But we hit this in production code that doesn't strain the db to anywhere near this degree. We use Realm in our app(a music streaming app) for the following purposes: 1 - Image cache metadata(actual images stored on disk, but metadata about what is ca…	raja-baz	2017-01-30 19:23:00
4590	2017-01-26 22:29:59	It's going to be hard for us to determine what's going wrong if the sample code you provide doesn't reflect what your app is actually doing. Would it be possible for you to share a prebuilt version of your app that reproduces the problem? That would allow us to observe the actual problem that you're seeing, and should make it possible for us to determine why you're seeing this file size growth. Y…	bdash	2017-01-30 19:23:00
4590	2017-01-26 22:41:07	@bdash What, exactly would I share with you? An IPA of the app? Would you need me to sign it/provide provisioning profiles or can you manage that part? As for the usage pattern in question. The reproduction code above hits at least *some* bug in 2.2.0 and I highly suspect that fixing one will fix the other(both our app and the code above have no issue on 2.1.2 and a reproducible issue on 2.2.0. S…	raja-baz	2017-01-30 19:23:00
4590	2017-01-26 22:52:39	One last thing, if my model of how the Realm file versions things and grows is correct, and what you're saying about the issue being locking is true. Wouldn't it follow that adding a `[realm invalidate]` at the end of the autorelease block in `insertRun` should have no effect? If we're being pinned while trying to perform a transaction and causing old copies to linger, then what happens afterward…	raja-baz	2017-01-30 19:23:00
4590	2017-01-26 23:05:42	That's exactly what I ended up doing!	samacs	2017-01-30 19:23:00
4590	2017-01-26 23:23:22	> @bdash What, exactly would I share with you? An IPA of the app? Would you need me to sign it/provide provisioning profiles or can you manage that part? An IPA of the app is sufficient. I can then re-sign it to work on one of my devices. It would be ideal if the app is built using the dynamic Realm framework (rather than the static one) so that I can replace the contained framework to test fixes…	bdash	2017-01-30 19:23:00
4590	2017-01-27 00:21:39	I added logging of the initial and final version number within `realm::SharedGroup::promote_to_write`, which is what does the meat of the work of `-[RLMRealm beginWriteTransaction]`. I happened to reproduce the file size growth on my first run with the logging in place. What I saw is that in one single call to `promote_to_write`, the open Realm was ~1,500 versions behind the current (10-20 is typ…	bdash	2017-01-30 19:23:00
4590	2017-01-27 06:28:31	I wasn't able to reproduce that particular occurrence. Instead what I've seen since is that when the Realm file grows, it's because there's an `RLMRealm` instance created on a background thread whose lifetime is much longer than anticipated. I've been having trouble tracking down exactly why that is, but will resume looking into it tomorrow.	bdash	2017-01-30 19:23:00
4590	2017-01-27 23:49:47	After looking into this further, I believe the problem is that `+[RLMRealm realmWithConfiguration:error:]`'s use of `RLMGetAnyCachedRealmForPath`results in a `RLMRealm` instance ending up in the autorelease pool of a different thread. This can result in that instance living much longer than expected, as repeated calls to `+[RLMRealm realmWithConfiguration:error]` may result in the lifetime of a s…	bdash	2017-01-30 19:23:00
4590	2017-01-28 01:01:13	Some extra logging confirms that's what is happening.	bdash	2017-01-30 19:23:00
4590	2017-01-28 01:33:30	I submitted a fix for that problem in #4598. In my testing it addresses the file size growth that occurs with the test code in this issue. It's difficult to say whether it'll help what you're seeing in your real app.	bdash	2017-01-30 19:23:00
4589	2017-01-25 22:50:58	Two Travis-CI jobs were turned off in https://github.com/realm/realm-cocoa/pull/4587 since they were causing errors. The configurations in `build.sh` should be updated and the jobs reenabled.	austinzheng
4588	2017-01-25 22:24:51	This was a minor oversight on my part. There's no good reason to remove the generic error info from the `userInfo` for client reset errors, although it's not of much use to end users either.	austinzheng	2017-02-01 22:26:53
4587	2017-01-25 19:45:14	Turn off Travis, since it takes way too long to be useful and the configuration is broken (and we don't have the bandwidth to fix it right now).	austinzheng	2017-01-25 22:51:12
4586	2017-01-25 14:26:24	iOS 10.3 beta 1 was released earlier today, along with the first beta of Xcode 8.3. This version of Xcode introduced Swift 3.1, for which Realm Swift will need to be updated. ## Goals To be able to use Realm Swift in Xcode 8.3 without any issues. ## Expected Results To be able to succesffuly build a project with Realm Swift. ## Actual Results When building the Realm Swift build target itself in X…	TimOliver	2017-02-07 06:08:39
4586	2017-01-25 21:58:06	Note that it's not just Realm Swift that's affected, but also Realm Objective-C (the first error you report).	jpsim	2017-02-07 06:08:39
4586	2017-01-25 22:13:59	Filed a radar: http://www.openradar.me/30194818 But I'm continuing to investigate.	jpsim	2017-02-07 06:08:39
4586	2017-01-26 18:37:15	Swift 3.1 is supposed to be source-compatible with 3.0.x, so I'm: 1) finding workarounds so our users can build with 8.3 despite these compiler regressions 2) checking if apple/swift#7017 helps 3) filing radars/SRs if it doesn't	jpsim	2017-02-07 06:08:39
4586	2017-01-27 05:17:55	No luck. Filed [rdar://30228957](http://www.openradar.me/30228957).	jpsim	2017-02-07 06:08:39
4586	2017-01-27 17:11:28	Would we consider this blocked?	istx25	2017-02-07 06:08:39
4586	2017-01-29 01:28:44	+1 same issue :(	woodland021	2017-02-07 06:08:39
4586	2017-01-29 23:29:35	Should be filing our radars (basically copying yours) to get this more notice from Apple?	RustyKnight	2017-02-07 06:08:39
4586	2017-01-30 00:18:04	@RustyKnight thanks for offering to help! The best way to do that is to help reduce the repro case. Duplicating the radar may or may not help draw attention to this.	jpsim	2017-02-07 06:08:39
4586	2017-01-30 00:38:30	Apparently a fix is pending in apple/swift#7136	jpsim	2017-02-07 06:08:39
4586	2017-01-30 17:15:09	The issue arose when making a type conform to more than one of `MutableCollection`, `RangeReplaceableCollection`, and `{Bidirectional,RandomAccess}Collection` simultaneously. If you need a workaround, you can specify the type's `SubSequence` and `subscript(Range<Index>)` explicitly, for example: <S_CODE_TOKEN>	jckarter	2017-02-07 06:08:39
4586	2017-01-30 19:14:06	Thanks for the suggestion @jckarter! That does indeed fix compilation with Xcode 8.3 beta 1, but breaks previous versions of Xcode. > RealmSwift/List.swift:483:22: Type alias 'SubSequence' circularly references itself Unfortunately due to [rdar://30215450](http://www.openradar.me/30215450), we can't conditionally do this for the beta.	jpsim	2017-02-07 06:08:39
4586	2017-01-31 05:48:47	@jpsim Can you try a developer snapshot once Joe's fix makes it in to one?	slavapestov	2017-02-07 06:08:39
4586	2017-01-31 05:49:58	@jpsim Also the version issue should be fixed in the snapshots too	slavapestov	2017-02-07 06:08:39
4586	2017-02-05 10:24:18	Is there a fix for this yet? I want to run my app in Xcode beta but can't get it to run due to these errors.	matthijsotterloo	2017-02-07 06:08:39
4586	2017-02-05 22:54:02	A fix was merged in apple/swift#7136, so any Swift snapshot after Feb 1st should work.	jpsim	2017-02-07 06:08:39
4586	2017-02-07 06:08:39	`master` now compiles with Xcode 8.3 beta 2.	jpsim	2017-02-07 06:08:39
4586	2017-02-07 16:40:20	Were there any other changes necessary from the 8.2-compatible version to compile with 8.3 beta 2?	jckarter	2017-02-07 06:08:39
4586	2017-02-07 17:00:35	Have you seen this comment? https://github.com/realm/realm-cocoa/pull/4640#issue-205720145 > Doesn't look like apple/swift#7136 made it into Xcode 8.3 beta 2, but at least [rdar://30215450](http://www.openradar.me/30215450) was resolved so we can conditionally fix Swift 3.1.	jpsim	2017-02-07 06:08:39
4586	2017-02-07 17:04:53	Ah, yeah, beta 2 was in the pipe before the fix landed in master. It should show up in the next seed. At that point, hopefully you can remove the conditional compilation.	jckarter	2017-02-07 06:08:39
4586	2017-02-07 17:47:49	We'll probably just keep the conditional compile. Thanks for the follow up!	jpsim	2017-02-07 06:08:39
4586	2017-02-07 17:58:41	That's your call, but I'd appreciate the verification that it's unnecessary by the time 3.1 final ships.	jckarter	2017-02-07 06:08:39
4586	2017-03-07 22:27:04	Xcode 8.3 beta 3 compiles Realm Swift just fine without the explicit type alias and subscript declarations. Thanks @jckarter!	jpsim	2017-02-07 06:08:39
4586	2017-03-08 00:08:58	Awesome, thanks for confirming!	jckarter	2017-02-07 06:08:39
4585	2017-01-24 23:36:00	I occasionally see the following test failure on CI jobs running for PRs: <S_CODE_TOKEN> Not sure what is causing it, why it's sporadic, etc, but filing a ticket to track. Example: https://ci.realm.io/job/objc_pr/configuration=Debug,swift_version=3.0.2,target=osx/4651/console	austinzheng
4585	2017-03-27 17:04:57	Seen again in [this run](https://ci.realm.io/job/objc_pr/configuration=Debug,target=osx,xcode_version=8.0/4901/testReport/(root)/SchemaTests/testMultipleProcessesTryingToInitializeSchema/). @tgoyne would you object to disabling this test in debug configurations?	jpsim
4584	2017-01-24 23:28:52	`testRefresh()` occasionally fails on CI. There's no easy way to reproduce it and it's not the same job each time. When it fails, it seems to fail because of line 82 in `TestCase.swift`: <S_CODE_TOKEN> Examples: https://ci.realm.io/job/objc_pr/configuration=Debug,swift_version=3.0.2,target=tvos/4650/console https://ci.realm.io/job/objc_pr/configuration=Debug,swift_version=3.0.2,target=ios-swift/4…	austinzheng
4583	2017-01-24 22:44:27	Wanted to pose a question regarding any planned compatibility between between the RealmObjc and RealmSwift frameworks. Currently, all of our core models are written in objective-c and are all based off of the RealmObjc RLMObject base class. We would like to convert these models into Swift and base them off of RealmSwift's Object base class. The rest of our code in our project is Swift. Essentiall…	adomanico
4583	2017-01-24 22:50:42	Thanks for getting in touch with us! We support using the Objective-C version of our binding in a Swift app, and we fully support using both Objective-C and Swift versions of the binding together, as long as they are kept separate and don't try working with each others' models and classes. However, in 2.1.1, we did add new APIs to transfer objects between the Objective-C and Swift bindings in a p…	austinzheng
4583	2017-01-24 22:57:55	Thanks for the quick response, I guess my core question would be: is it possible for an a RLMObject model to have a property / RLMArray of a Object base class? If not, is this something that you are thinking of supporting? This would allow us to slowly migrate our models from the bottom up.	adomanico
4583	2017-01-24 23:03:00	Hi Adrian, Unfortunately we don't support having Objective-C and Swift model types inheriting from each other's base classes, and it's unlikely we'll add support for this in the near future. I can bring it up with our engineers.	austinzheng
4583	2017-01-24 23:10:01	Thanks, would love to start a conversation internally about it. I'm sure there are many other companies with scale that simply can't afford to migrate all of their core models in one swoop.	adomanico
4583	2017-02-24 21:25:13	Just following up: Was there any internal discussion about this?	adomanico
4583	2017-02-24 21:42:48	Thanks for checking in. Unfortunately we have other issues that take priority over this one and limited engineering bandwidth, so the best I can do for now is to put it in our backlog.	austinzheng
4582	2017-01-24 22:10:55	Fixes #4523 I chose to go with the second solution in that ticket: not test the offending feature in iOS 8.	austinzheng	2017-01-24 22:40:59
4582	2017-01-24 22:13:54	Let's see if CI can complete successfully. I tested this with iOS 8 and iOS 10 simulators on my machine before pushing.	austinzheng	2017-01-24 22:40:59
4581	2017-01-24 21:21:59	Add line breaks to make things easier to read, and fix a typo. No functional change. Fixes #4579.	austinzheng	2017-01-25 01:03:29
4581	2017-01-24 21:29:46	Most of these changes need to be mirrored in the Swift docs too.	jpsim	2017-01-25 01:03:29
4580	2017-01-24 11:42:31	Network client handles some sync-related (e.g. authentication) errors that should be reported by SyncManager directly. Note that currently ROS never reports `RLMSyncAuthErrorUserAlreadyExists`, `RLMSyncAuthErrorUserDoesNotExist` codes and I'm not sure if that's changed. So probably this codes should be removed and `InvalidCredentials` could be moved to `RLMSyncError` enum. @austinzheng, @jpsim le…	stel	2017-02-20 08:42:14
4580	2017-01-30 13:15:39	Sorry for a delay on this. I've updated the PR and added a corresponding test to check the reported error domain.	stel	2017-02-20 08:42:14
4580	2017-02-15 03:05:22	> Note that currently ROS never reports `RLMSyncAuthErrorUserAlreadyExists`, `RLMSyncAuthErrorUserDoesNotExist` codes and I'm not sure if that's changed. So probably this codes should be removed and `InvalidCredentials` could be moved to `RLMSyncError` enum. I don't know if this comment is still accurate after your latest changes, but that's not quite right, as "user already exists" could be repo…	jpsim	2017-02-20 08:42:14
4580	2017-02-16 12:47:11	It doesn't look like "user already exists" can be reported in any cases at all anymore (@mrackwitz please correct me if I'm wrong) while "user doesn't exists" can be reported when working with permissions, so it's not really a "SyncDomain" error. I think if nothing is planned to be changed back on a server-side we should deprecate `RLMSyncAuthErrorUserAlreadyExists` and `RLMSyncAuthErrorUserDoesN…	stel	2017-02-20 08:42:14
4579	2017-01-24 00:09:12	The [inline docs state](https://github.com/realm/realm-cocoa/blob/master/Realm/RLMSyncSession.h#L120) (emphasis mine): > The progress notification block will always be called once immediately upon registration **in order to** provide up-to-date registration **in order to** provide the latest available status information. It feels like we should only keep one of the statements.	nirinchev	2017-01-25 01:03:29
4579	2017-01-24 00:24:17	Additionally, the cocoa docs (and unfortunately, OS variable names) use `transferrable` which seems to be misspelled.	nirinchev	2017-01-25 01:03:29
4579	2017-01-24 21:13:54	According to http://www.dictionary.com/browse/transferrable and some other dictionary sites, `transferrable` and `transferable` are both acceptable spellings (hooray English orthography), so I'll let @jpsim decide whether he wants to act on the spelling. I'll submit a PR to fix the typo, thanks for pointing it out.	austinzheng	2017-01-25 01:03:29
4579	2017-01-24 21:15:43	Let's keep it as `transferrable` just of the sake of not breaking APIs that are already spelled correctly.	jpsim	2017-01-25 01:03:29
4578	2017-01-23 23:03:09	version is : RealmSwift 2.3.0 When I compile, I'm getting a warning in RealmSyncSession, `addProgressNotificationForDirection`. Line 164. The values being passed into the block call are uint64_t values, but the block is expecting an NSUInteger. Also seeing a similar problem with protocol.hpp, line 338. `Implicit conversion loses integer precision` is the warning. I'm using Realm in a private coco…	skydivedan	2017-01-28 17:53:31
4578	2017-01-23 23:06:37	This was fixed in #4572 and realm/realm-sync#1118. That first PR is already available to you if you build from `master`, but the second one requires a release of our sync binaries for you to be able to pull in. I'll keep this issue open until a new release is cut and we can update to it.	jpsim	2017-01-28 17:53:31
4578	2017-01-27 17:16:24	@jpsim: Has this been included in a release yet? I'm guessing this was included in 2.4.0?	istx25	2017-01-28 17:53:31
4578	2017-01-28 17:53:31	Yes this was resolved in 2.4.0	jpsim	2017-01-28 17:53:31
4577	2017-01-23 22:08:56	Addresses #4575.	jpsim	2017-01-23 23:08:02
4576	2017-01-23 22:05:04	~Changes:~ - ~If the initial bind-session network request fails due to a network error, the request will be automatically retried. (This is how the pre-emptive token refreshing system works already.)~ - ~Changed some internal APIs to remove unused arguments and make implementing the above easier~ Fix error behavior when binding session for the first time Changes: - Improved the refresh handle log…	austinzheng	2017-01-26 02:00:16
4576	2017-01-23 22:15:16	I need to think about this a bit more.	austinzheng	2017-01-26 02:00:16
4576	2017-01-23 23:45:41	Okay, I think this can be reviewed (after #4570 is approved). It's 22 more lines of code, but the code is easier to understand now and logic isn't duplicated anymore. Let me know if there are any questions.	austinzheng	2017-01-26 02:00:16
4576	2017-01-25 21:48:36	@tgoyne is right: the state stuff is unnecessary. I've changed the code a bit to reflect that.	austinzheng	2017-01-26 02:00:16
4575	2017-01-23 21:41:10	We've been encouraging users to move to Xcode 8 [for over 4 months](https://realm.io/news/realm-objc-swift-1.1.0/). Less than 6% of our Swift users on Realm 2.1 or later are still on Swift 2.x, with that number continuing to decline. Supporting Swift 2.x incurs a significant engineering overhead, since we have to duplicate all our Swift code for both language versions, as well as run two full set…	jpsim	2017-01-24 21:23:30
4575	2017-01-24 21:23:30	Closing this issue, unless JP wants to use it to track related work.	austinzheng	2017-01-24 21:23:30
4574	2017-01-23 19:37:50	`master` is currently not at 100% doc coverage because of this. See https://ci.realm.io/job/objc_pr/4633/configuration=Release,swift_version=3.0.2,target=docs/console <S_CODE_TOKEN>	jpsim	2017-01-23 19:39:50
4573	2017-01-23 18:54:34	We currently throw an error on commit when writing a non-UTF8 string. See #4557. We should instead map invalid characters to the replacement character or throw an exception when the string is set in the property setter.	jpsim
4572	2017-01-20 23:19:45	Fixes #4567 and the cocoa parts of #4561.	jpsim	2017-01-20 23:29:57
4571	2017-01-20 20:39:50	## Goals What do you want to achieve? UIViewController `deinit` is called -- 0 memory leaks ## Expected Results Realm objects deallocated, thus reference count = 0 and allows uiviewcontroller to deinit ## Actual Results Realm object never deallocated, standard Out Of Memory crash as no uiviewcontrollers are deinitialized. ## Steps to Reproduce Create a few object models, with a major model contai…	JPROFFICIAL	2017-02-14 17:06:16
4571	2017-01-20 20:42:14	Can you please share the declaration of your `VenueType` and `TravelerType` classes?	bdash	2017-02-14 17:06:16
4571	2017-01-20 20:43:17	<S_CODE_TOKEN> <S_CODE_TOKEN>	JPROFFICIAL	2017-02-14 17:06:16
4571	2017-01-20 20:52:18	In Instruments' Leaks instrument you should be able to navigate to a given leaked object and see all of the retain / release activity on that object. Presumably there are mismatched retains and releases on some of these objects. Determining which code is responsible for these mismatched retains and releases should reveal where the leak is originating.	bdash	2017-02-14 17:06:16
4571	2017-01-20 21:03:42	@bdash Thanks for the information. Doing further research using leaks, Going down the retain / release list I get to this last object: ![screen shot 2017-01-20 at 12 59 19 pm](https://cloud.githubusercontent.com/assets/14960440/22165390/5ee1f254-df10-11e6-83fa-7aaa9dae39aa.png) ![screen shot 2017-01-20 at 12 58 56 pm](https://cloud.githubusercontent.com/assets/14960440/22165391/5ee30c7a-df10-11e6…	JPROFFICIAL	2017-02-14 17:06:16
4571	2017-01-20 21:08:29	You can look at the backtrace of each event (in the sidebar at the right of the window) to see what code was responsible for each retain / release event. You can then use that information to determine which retain event is missing its corresponding release, which tells you who is responsible for the leak.	bdash	2017-02-14 17:06:16
4571	2017-01-20 21:37:58	It's giving me the initialization of the object as the last user written trace in that stack. It seems that the `Malloc` Is the one giving it the extra retain count, as every other retain/release is accounted for. I tried making `venues` an optional and nulling it out after it is assigned, but the leak remains. Do I have to mark something in that class with weak? Is Malloc supposed to give the re…	JPROFFICIAL	2017-02-14 17:06:16
4571	2017-01-22 11:41:58	hi @JPROFFICIAL. Did you solve the problem of the memory leaks, I have found the same problem.	springhand	2017-02-14 17:06:16
4571	2017-01-22 23:45:41	@springhand nope. I fixed a good few of my leaks by adding `[weak self]` inside all of my closures containing `self`, and checking for it. The memory leaks regarding these realm models is my only leak sources left.	JPROFFICIAL	2017-02-14 17:06:16
4571	2017-01-23 01:06:11	@JPROFFICIAL . I am so. Can't completely solve the problem of leakage.	springhand	2017-02-14 17:06:16
4571	2017-01-23 17:47:07	@springhand @JPROFFICIAL can either of you share a project that reproduces this leak? You can send code to us privately at help@realm.io (making sure to reference this issue by URL). If you're not in a position to share that, we could spend some time on our side preparing a basic project that attempts to reproduce this and share back with you if we can't trigger the leak so you can modify it to h…	jpsim	2017-02-14 17:06:16
4571	2017-01-27 17:17:22	Bringing attention back to @jpsim's request: >@springhand @JPROFFICIAL can either of you share a project that reproduces this leak? You can send code to us privately at help@realm.io (making sure to reference this issue by URL). > >If you're not in a position to share that, we could spend some time on our side preparing a basic project that attempts to reproduce this and share back with you if we…	istx25	2017-02-14 17:06:16
4571	2017-02-14 17:06:16	It's been three weeks since we've asked for further information and we've not heard back. There's nothing we can do to help you further until more information is provided. Please feel free to file a new issue, reopen this issue, or contact us via email as mentioned above, if you're still encountering this problem.	bdash	2017-02-14 17:06:16
4570	2017-01-20 19:23:47	Changes: - Sync token refresh timers will now be registered upon the main queue - Sync token refresh handles will now be properly created with the path to the Realm (instead of the full URL) - Made the logic to calculate the time at which the token is refreshed more resilient to bad values Fixes https://github.com/realm/realm-cocoa/issues/4569. Related to https://github.com/realm/realm-sync/issue…	austinzheng	2017-01-25 19:43:33
4570	2017-01-21 01:13:31	I tried adding a test, but adding needed support files completely broke my test setup, so that'll have to wait until Monday.	austinzheng	2017-01-25 19:43:33
4570	2017-01-21 02:11:47	I added an end-to-end test for the subsystem this PR fixes. Any further problems should be caught by that test. CI is still broken.	austinzheng	2017-01-25 19:43:33
4570	2017-01-23 14:08:10	*UPDATE:* As @austinzheng pointed out, I was testing with the wrong version, even if the podfile was pointed at the branch, the files did not contain the changes. I tested this branch with the RealmTasks iOS app and 1.0.0 ROS with the expiration time set to 60 sec. It does not look like the timer gets fired(I set a breakpoint in `timerFired` ). The app refreshes the token only after the server di…	radu-tutueanu	2017-01-25 19:43:33
4570	2017-01-23 17:22:47	I talked to Radu, and it looks like CocoaPods has some sort of issue pulling in this PR's branch, since the code files it changed weren't touched. I wonder if the `/` in the name is confusing CocoaPods.	austinzheng	2017-01-25 19:43:33
4570	2017-01-23 17:35:46	Trying to pull in the branch using the commit SHA also doesn't seem to work. 🤔 Also see: https://github.com/CocoaPods/CocoaPods/issues/2386	austinzheng	2017-01-25 19:43:33
4570	2017-01-23 19:40:49	@bigfish24 wants this merged soon, so any final reviews would be appreciated.	austinzheng	2017-01-25 19:43:33
4570	2017-01-24 23:18:26	Squashed into one commit, addressed feedback. Hopefully a new test job will be triggered.	austinzheng	2017-01-25 19:43:33
4570	2017-01-25 01:00:44	One of these test failures is because the build timed out after 35 minutes, the other is a known transient failure unrelated to sync.	austinzheng	2017-01-25 19:43:33
4569	2017-01-20 18:51:28	There are at least two problems with the token refresh logic, which is designed to pre-emptively refresh a sync token before it expires. 1. The `RLMSyncSessionRefreshHandle` class is an object that encapsulates the idea of periodically refreshing a session's token, preferably before it expires. It uses a `NSTimer`. Unfortunately, this class is always constructed on `NSURLSession`'s callback worke…	austinzheng	2017-01-25 19:43:33
4568	2017-01-20 12:52:52	## Goals Copy data from local realm to synced realm. ## Expected Results Data is copied, transaction is commited. ## Actual Results Something underneath commitTransaction throws exception `exception 'RLMException', reason: 'Changeset too large'` Same code works perfectly on two local realms. ## Steps to Reproduce 1. Create realm with 60k objects in one table and 20k objects in another table. (rea…	molind
4568	2017-01-20 18:22:26	Thank you for reaching out, @molind! I'll have someone review what you've provided and respond with a solution or follow-up questions as soon as possible. 🚀	istx25
4568	2017-01-20 20:50:04	@molind try to split copying to separate transactions. You get this exception because Realm has a limitation for holding data in properties (16 MB) and your sync changeset exceeds this limit. @morten-krogh please correct me if I'm wrong.	stel
4568	2017-01-20 20:59:37	Yes, @stel is right.	morten-krogh
4568	2017-01-20 23:57:28	I think @stel is _almost_ right. It's true that Realm properties can only store up to 16MB, but the limitation for a single transaction to be under 16MB is only for synchronized Realms and is a temporary limitation that we intend to fix at some point. That constraint doesn't apply to non-synchronized Realms.	jpsim
4568	2017-01-23 08:31:24	Thanks for you answers @stel, @jpsim! It would be helpful to see notes about this limitation in documentation. May be as list of functions that could throw an exception. By now I'll add exception handler for commitWriteTransaction and try to sync data in multiple transactions in case of exception. Is there a way to check current size of transaction? It would be useful to know when you should stop…	molind
4568	2017-01-23 15:23:24	Thanks for the follow-up questions, @molind. We'll try to respond to these asap.	istx25
4568	2017-01-23 17:56:36	> Is there a way to check current size of transaction? It would be useful to know when you should stop inserting data into it and commit, and start new one. This isn't a limitation we ever intended to ship with, so we don't exactly have a great way to avoid it. Short of lifting the restriction altogether, which would be ideal. > Could you provide an estimate when you'll remove this limitation on …	jpsim
4568	2017-01-23 19:11:29	I will look into what it takes to lift the restriction.	morten-krogh
4568	2017-01-30 09:33:14	I have basically lifted this restriction in a working branch. There are a few issues left.	morten-krogh
4568	2017-02-24 00:46:40	This issue seems to happen with `realm-java` as well.	mokkun
4567	2017-01-20 10:00:19	Hi Guys, After updating to Realm 2.3.0 (was 2.1.2), I get the following warning in Xcode: <S_CODE_TOKEN> As far as I can check everything works as expected, but the warning isn't nice of course. Thanks! Script info: <S_CODE_TOKEN>	yuggieg	2017-01-20 23:29:57
4567	2017-01-20 18:19:51	Thanks for reporting this, @yuggieg! Would you be able to provide a sample project that reproduces the issue so we can better debug this? Cheers! :-)	istx25	2017-01-20 23:29:57
4567	2017-01-20 18:24:20	No need to send us a repro case @yuggieg, we can see this too. This is a similar linker warning as realm/realm-object-store/issues/281 and https://github.com/realm/realm-cocoa/issues/4438. I thought we had updated our upstream projects to use the same visibility settings, but evidently that's not the case. I'm looking into this.	jpsim	2017-01-20 23:29:57
4567	2017-01-31 17:55:06	Hi! Same problem on 2.4.2	iMark21	2017-01-20 23:29:57
4567	2017-02-01 15:55:28	@jpsim ^	istx25	2017-01-20 23:29:57
4567	2017-02-09 09:23:19	install realm by pod could cause it on 2.4.2 and wouldn't appear install by static framework	DiER-WANG	2017-01-20 23:29:57
4567	2017-02-28 07:32:24	I have the same warning since several versions before.	ggo16	2017-01-20 23:29:57
4566	2017-01-19 21:20:12	I've been trying to update to latest Realm version and Swift 3.0 using Carthage, but get a "module compiled with Swift 3.0.2 cannot be imported in Swift 3.0" error and 1500+ missing file warnings in Xcode. Using `Carthage bootstrap --platform iOS --no-use-binaries --toolchain com.apple.dt.toolchain.Swift_3_0` didn't resolve the issue (using it actually results in Build folder being empty). I also…	kmkrn	2017-02-10 17:47:45
4566	2017-01-19 21:23:52	That appears to be the correct Carthage command to build with the Swift 3.0.0 toolchain. Are you sure your Xcode project's framework search paths and linked framework point the the build from this run of Carthage? It looks like it might be pointing to a build artifact that lives elsewhere.	jpsim	2017-02-10 17:47:45
4566	2017-01-19 22:33:48	Here's a screenshot from Build Settings: <img width="525" alt="screen shot 2017-01-19 at 23 36 40" src="https://cloud.githubusercontent.com/assets/7746223/22128125/7744403e-de9f-11e6-8e74-9a1823773d10.png"> I'm not sure how to point to a build from a specific run.	kmkrn	2017-02-10 17:47:45
4566	2017-01-19 22:36:43	What are the inherited settings? Also, if you've "dragged and dropped" the framework into your Xcode project, that might point to a different path. Trying to debug your project's configuration one screenshot at a time might be time consuming? Could you send us the project at help@realm.io?	jpsim	2017-02-10 17:47:45
4566	2017-01-20 10:23:44	"Inherited settings" tag makes specific target inherit from project settings, and I believe this is hardly the issue. I've sent a link to the test project.	kmkrn	2017-02-10 17:47:45
4566	2017-01-20 18:18:01	@kmkrn: We'll review the project you shared and follow-up soon. :)	istx25	2017-02-10 17:47:45
4566	2017-01-23 18:46:13	@kmkrn the framework was indeed compiled with Swift 3.0.2: https://github.com/kmkrn/Homework/blob/master/Carthage/Build/iOS/RealmSwift.framework/Headers/RealmSwift-Swift.h#L1 > Generated by Apple Swift version 3.0.2 (swiftlang-800.0.63 clang-800.0.42.1) You're compiling Realm Swift with Xcode 8.2, but attempting to build your project with Xcode 8.0. You need to use the same version of Xcode to co…	jpsim	2017-02-10 17:47:45
4566	2017-02-10 17:47:45	@jpsim's response seems sufficient. Closing the issue due to inactivity but feel free to re-open if someone things that it still needs to be.	istx25	2017-02-10 17:47:45
4565	2017-01-19 19:14:33	## Goals We are trying to use a result set to drive Rx code and that result set would have a primary and secondary sort (e.g. sort by a name and within that name group sort by a date). ## Expected Results We ran into an issue where after deleting an item from the result set that items within the secondary sort (the date) were reordered. It behaves as though the result set was only honoring the la…	SlashDevSlashGnoll	2017-02-09 22:50:49
4565	2017-01-19 19:46:06	Hi @SlashDevSlashGnoll. Thanks for reaching out for support. I will have someone review what you've submitted and respond with a solution or follow-up questions as soon as possible. We appreciate your patience.	istx25	2017-02-09 22:50:49
4565	2017-01-19 19:47:47	`Results.sorted(byProperty:)` replaces any existing sort criteria. If you'd like to sort by multiple properties, you can use [`Results.sorted(by:)`](https://realm.io/docs/swift/latest/api/Classes/Results.html#/s:FC10RealmSwift7Results6sorteduRd__s8SequenceWd__8Iterator7Element_zVS_14SortDescriptorrFT2byqd___GS0_x_) and pass multiple [`SortDescriptor`](https://realm.io/docs/swift/latest/api/Struct…	bdash	2017-02-09 22:50:49
4565	2017-01-20 00:36:50	Hi bdash, we had tried that as well (mentioned that briefly above) but it didn't seem to work.	SlashDevSlashGnoll	2017-02-09 22:50:49
4565	2017-01-20 00:48:36	Hmm. In that case I think we'll need to be able to reproduce this to understand what's going on. Can you provide some code that demonstrates the problem?	bdash	2017-02-09 22:50:49
4565	2017-01-23 15:29:06	Just bringing attention back to this. @SlashDevSlashGnoll: Would you be able to provide some code that demonstrates the problem? If you need to (for confidentiality), you can email us the project to help@realm.io. Thanks!	istx25	2017-02-09 22:50:49
4565	2017-01-23 19:12:24	Apologies, things have been busy. I will try to put together something that exhibits the behavior	SlashDevSlashGnoll	2017-02-09 22:50:49
4565	2017-01-24 18:49:11	So after some digging I think we've determined that it's working fine and we had a misunderstanding. I think this does point to an issue with the [documentation](https://realm.io/docs/swift/latest/#sorting) so perhaps that's all it needs. A few points that could be addressed in the docs: 1. The docs say that sorting can be done "based on a single or multiple properties or key paths" and the examp…	SlashDevSlashGnoll	2017-02-09 22:50:49
4565	2017-01-24 23:30:30	Thanks for the suggestions to improve our docs @SlashDevSlashGnoll! Maybe @chipotle would be interested in making these clarifications? By the way, I hope you don't mind I modified this ticket to track making these docs improvements rather than creating a new issue in order to preserve the conversation.	jpsim	2017-02-09 22:50:49
4565	2017-01-25 21:07:51	Okay, I'll take a stab at it. Someone who actually knows Swift/Objective-C will need to review my pull request to make sure what I'm saying isn't a complete lie. :)	chipotle	2017-02-09 22:50:49
4565	2017-01-27 19:54:55	Fixed in the commit referenced above (and now live on the web site)	chipotle	2017-02-09 22:50:49
4564	2017-01-19 17:12:56	## Goals Read 40k objects and filter out those that match a category. ## Expected Results Performance faster than Core Data ## Actual Results Performance much slower than Core Data (reference times in the code below) <S_CODE_TOKEN> ## Steps to Reproduce Related to #1115 it seems that Realm's team is aware of the problem with `NOT IN` queries. ## Code Sample <S_CODE_TOKEN> ## Version of Realm and …	ppaulojr
4564	2017-01-19 17:20:31	Realm core's query engine doesn't have any direct support for `IN` operations, so we lower predicates of the form `NOT X IN {Y1, Y2, …, Yn}` into the equivalent of `NOT (X == Y1 OR X == Y2 … OR X == Yn)`. That obviously does not scale as well when `n` is large.	bdash
4563	2017-01-19 14:07:37	Hey, it's been a while here! 👋 This exposes the server-side API (which wasn't publicly launched yet 🤐) in the client by defining the model and convenience methods. * [x] Expose models * [x] Convenience getters to access permission-Realm on `*SyncUser` * [x] Changelog entry * [x] Tests Along the way: * Removes a superfluous forward declaration * Refers consistently to the "Management Realm" /c @jp…	mrackwitz	2017-03-08 00:00:15
4563	2017-01-26 14:46:32	@mrackwitz Is it intentional that `createdAt` property was removed from the `Permission` schema?	kishikawakatsumi	2017-03-08 00:00:15
4563	2017-01-26 15:08:06	@kishikawakatsumi: Yes, because this isn't tracked in the admin-Realm.	mrackwitz	2017-03-08 00:00:15
4563	2017-02-03 15:01:07	The Permission object seems to be synchronized only in the Professional Edition. I will investigate it.	kishikawakatsumi	2017-03-08 00:00:15
4563	2017-02-03 19:30:39	Is this just blocked on the issue of the Permissions Realm being synchronized only on PE?	austinzheng	2017-03-08 00:00:15
4563	2017-02-06 22:37:39	@austinzheng Yes. To use Professional Edition, it works fine and pass unit tests.	kishikawakatsumi	2017-03-08 00:00:15
4563	2017-03-02 18:09:46	@bmunkholm any update on this?	ianpward	2017-03-08 00:00:15
4563	2017-03-07 01:28:06	@ianpward see https://github.com/realm/product/issues/214#issuecomment-284591352	jpsim	2017-03-08 00:00:15
4563	2017-03-07 15:30:58	Using ROS 1.2.1, now unit tests are passed. Get ready to merge @jpsim @ianpward	kishikawakatsumi	2017-03-08 00:00:15
4563	2017-03-08 00:00:11	I've confirmed the failed CI jobs passed locally or they're pre-existing occasional failures. Merging this. Thanks @kishikawakatsumi @mrackwitz! 👏	jpsim	2017-03-08 00:00:15
4562	2017-01-19 10:34:20	## Goals I want to get the value of a property of a realm object. ## Expected Results I expected to get the value that I stored in the realm database, i.e. <S_CODE_TOKEN> returning `"Dashboard"` when using `localizationString!.value` or `"en"` when using `localizationString!.language` ## Actual Results I am getting the default value, i.e. `localizationString!.value == ""` ## Steps to Reproduce I …	bjarkehs	2017-01-19 11:22:26
4562	2017-01-19 10:50:25	I guess it should be noted that I'm making a framework that has its own Realm database with its own object models. I couldn't find any information on this not being supported.	bjarkehs	2017-01-19 11:22:26
4562	2017-01-19 11:22:26	Nevermind, I'm an idiot who forgot to add `dynamic`.	bjarkehs	2017-01-19 11:22:26
4561	2017-01-19 09:47:39	The following warnings were reported when publishing to CocoaPods trunk today: <S_CODE_TOKEN>	jpsim	2017-01-21 19:54:43
4560	2017-01-19 00:35:33	Fixes #4558.	jpsim	2017-01-19 07:50:15
4559	2017-01-18 21:08:46	Reverts realm/realm-cocoa#4536 This was causing issues both when running on CI and locally. See https://ci.realm.io/job/objc_osx/1875/console and https://ci.realm.io/job/objc_ios/1857/console for examples. Fails with the following error message: <S_CODE_TOKEN>	jpsim	2017-01-18 21:08:58
4559	2017-01-18 21:08:53	FYI @larkost	jpsim	2017-01-18 21:08:58
4558	2017-01-18 08:56:50	## Goals Change object. ## Expected Results Object is changed and notification is called. ## Actual Results Only object is changed. But notification is not called, because it was disabled during previous commit transaction. ## Steps to Reproduce 1. Commit one transaction without notifying all notification tokens. 2. Commit second transaction, that should notify everyone. ## Code Sample <S_CODE_TO…	molind	2017-01-19 07:50:15
4558	2017-01-18 18:10:56	Hi @molind. Thank you for reaching out for support. We'll review what you've provided us with and have someone respond as soon as possible with an answer or follow-up questions. We appreciate your patience. :-)	istx25	2017-01-19 07:50:15
4558	2017-01-18 19:13:25	This will be fixed by https://github.com/realm/realm-object-store/pull/352.	tgoyne	2017-01-19 07:50:15
4558	2017-01-19 00:14:24	~~Since https://github.com/realm/realm-object-store/pull/352 has been merged, I'm going to close this issue. Thanks all for everyone's contributions.~~	istx25	2017-01-19 07:50:15
4558	2017-01-19 00:22:00	@istx25 we generally don't close issues until they're fixed in the `master` branch, and since the PR fixing this issue was merged in a _git submodule_ of this repository, we have yet to incorporate it into this project. Reopening until we can advance our version of the object store to include the fix.	jpsim	2017-01-19 07:50:15
4558	2017-01-19 00:22:58	Ah! Okay, my apologies. I'll know for next time.	istx25	2017-01-19 07:50:15
4558	2017-01-19 07:13:00	As i understand transaction does not contains information about notifications that must be skipped ? Does this can lead to bugs on synchronized realms? I mean what if we commit transaction with commitWriteTransactionWithoutNotifying and flags will be cleared by transaction that comes from other device ...	destman	2017-01-19 07:50:15
4558	2017-01-19 07:49:58	@destman We're not aware of any bugs regarding skipping notifications other than the one being tracked here and fixed in realm/realm-object-store#352.	jpsim	2017-01-19 07:50:15
4558	2017-01-19 15:22:44	Properly handling transactions coming from other devices was one of the main motivations for building this feature into Realm, as they make it impossible for you to do it yourself. Local tracking of which transaction versions to skip works properly even with sync due to the specific details of how changes from other devices are applied (they obey the local write lock, so if you're in a write tran…	tgoyne	2017-01-19 07:50:15
4557	2017-01-17 22:58:45	## Goals I ran into an exception adding object with string split UTF-16 character sequence to realm. I think if `RLMStringDataWithNSString` fails to convert the string to UTF-8 it returns nil, and null will be inserted causing an exception ## Expected Results Conversion to UTF-8 should replace invalid UTF-16 characters. ## Actual Results Exception adding object with string split UTF-16 character …	emuye	2017-01-23 15:30:13
4557	2017-01-18 03:13:53	Hi @emuye. Thank you for reaching out for support. We'll look at the resources you've provided and have someone respond with a solution or followup questions as soon as possible. We appreciate your patience while we do this. :)	istx25	2017-01-23 15:30:13
4557	2017-01-18 20:15:38	I suspect that your truncated string isn't valid UTF-8, since the "👋" character is represented by two bytes, and you're splitting your string immediately after the first byte of its representation. Realm can only store valid UTF-8 sequences in its strings.	jpsim	2017-01-23 15:30:13
4557	2017-01-19 23:11:33	I would except the replacement character to be used when converting from UTF-16 to UTF-8. I'm not sure there is a UTF-8 string, I think the conversion is returning null.	emuye	2017-01-23 15:30:13
4557	2017-01-19 23:34:18	Do you have any further questions about this @emuye?	jpsim	2017-01-23 15:30:13
4557	2017-01-19 23:45:12	IMO we should either explicitly reject invalid Unicode with an explicit exception, or accept it and map invalid characters to the replacement character. The current behavior looks like it simply treats invalid Unicode strings as nil, which would result in them being stored as nil if the column were a nullable string.	bdash	2017-01-23 15:30:13
4557	2017-01-23 15:30:13	Closing due to inactivity. However, maybe @bdash's comment warrants some more discussion?	istx25	2017-01-23 15:30:13
4557	2017-01-23 18:28:34	I didn't really have any questions here. I filed the issue because I don't think an exception is the "correct" behavior. Instead, invalid characters should be replaced with the replacement character, or as bdash suggests, the string could be rejected.	emuye	2017-01-23 15:30:13
4557	2017-01-23 18:54:54	Yeah, closing this ticket wasn't the solution. I've filed #4573 to track improving our handling of invalid UTF8.	jpsim	2017-01-23 15:30:13
4557	2017-01-23 21:44:03	My apologies. Thanks @jpsim for filing that other issue.	istx25	2017-01-23 15:30:13
4556	2017-01-17 21:36:51	There was a discussion about checking `realm.isInWriteTransaction` before making a write transaction while in a notification block. See #4511 for more information. Created this issue to track the progress on possibly adding a note to the documentation about this. >@evgeny-sureev: It must be stated in documentation that notifications may come inside write transaction and it is user's responsibilit…	istx25	2017-02-24 23:22:44
4556	2017-01-17 21:59:33	The more important point to document here is that notifications may be fired synchronously when advancing by calling `-beginWrite`, at which point the notification block will be run during that write transaction. Recommending to check `-[RLMRealm isInWriteTransaction]` before making a write transaction while in a notification block might be the right solution in some cases, but documenting the ca…	jpsim	2017-02-24 23:22:44
4556	2017-01-17 21:59:52	I've unassigned myself since I don't think I'll be able to get to this any time soon.	jpsim	2017-02-24 23:22:44
4555	2017-01-17 09:31:18	The [Swift Package Manager](https://swift.org/package-manager/) supports building C, C++, Objective-C, Objective-C++ and Swift, so it should be possible to support building Realm Swift via SwiftPM. This is a requirement to being able to build Realm Swift on Linux (#3263).	FlyingNoob
4555	2017-01-17 21:15:01	Hi @FlyingNoob thanks for your interest in Realm! We're tracking SwiftPM support as part of a larger task to take preliminary steps towards making a proof-of-concept demonstration of Realm Swift building on Linux. However, it might make sense for this task to be specifically tracked on its own, so I'll keep this ticket alive but will edit it to clarify exactly what this means. Don't hold your bre…	jpsim
4555	2017-01-17 23:35:52	More so than Linux support, having SwiftPM support is useful for Swift Scripts on OSX. I am currently using a pre-populated Realm database on an iOS app. Generating the database through Tests or other hacks seems less ideal than having a swift script. However, I do understand the amount of work that would have to go into this, just thought I'd bring up more use cases. 😊	hsienchiaolee
4555	2017-01-17 23:51:57	The Realm Swift framework can be used in Swift scripts as built by the different build options we currently support. It might be more convenient for you to do so via SwiftPM, but that shouldn't block you until then.	jpsim
4555	2017-03-16 23:18:18	My use case is similar to @hsienchiaolee. I have a project where we want to ditch CocoaPods in favor of SPM; linux support is not a concern. RealmSwift is the only dependency blocking that at the moment.	BrandonZacharie
4555	2017-03-25 09:49:27	👍 for SPM support	Sajjon
4554	2017-01-16 20:36:36	Sorting is greatly improved in Realm 2.2.0 with keypath sorting for to-one relationships. I was just wondering whether keypath sorting for to-many relationships will be supported in a future release as well? It would be great when it would be possible to sort like: dogOwners.sorted(byKeyPath: "dogs.last.age")	Taco55
4554	2017-01-17 02:50:50	DEFINITELY demanded. It's great that you guys took the single-relationship option but we just swept our codebase and in fact all our sorting use-cases are "to-many" scenarios (and thus have to do them out of Realm / custom). For example, our list of conversations is sorted by the last unread message. To achieve this you need to sort using SortDescriptors of first "unread messages" (this is a subq…	marchy
4554	2017-01-17 20:18:53	👍	rex-remind101
4554	2017-01-17 20:49:33	Sorting via to-many relationships is more complicated than to-one because you're now sorting via a computed value rather than directly on a property of an object. This requires having some way to represent an expression that computes the value to sort on, and some way to evaluate such expressions. Currently the more general expression evaluation is tied into query evaluation and cannot easily be …	bdash
4554	2017-01-17 22:31:35	@bdash Makes sense in terms of the complexity needed. The manual version for such a computed property, for example: var userCuriosity:EventCuriosity? { return from( curiosities ).singleOrNil{ $0.person.id == User.currentUserPersonID } } However the problem with not supporting such scenarios is that it makes the whole Realm architecture extremely fragely. We've had to compartmentalize Realm one re…	marchy
4553	2017-01-16 20:24:56	Hello, ## Goals I want to delete an encrypted realm file and recreate it at a later point in time (without closing the App) ## Expected Results The deleted Realm file to be deleted and not conflict when trying to create another in the same path. ## Actual Results Realm file when trying to create it throws error that the Realm file is already created with another encryption key. **Note**: If I clo…	netgfx	2017-01-23 15:38:41
4553	2017-01-17 14:29:29	Realm doesn't support deleting files after it's opened, so I suggest you either delete all the objects from your existing realm with `Realm.deleteAll()` or, in case you want to use a different encryption key, create a new realm at another location or with a different file name. You can delete the original realm next time your app starts.	stel	2017-01-23 15:38:41
4553	2017-01-17 14:43:47	The problem is that the Realm at that point hasn't been opened, or my understanding of open is misguided. This delete happens when the App starts. Before anything is accessed from it.	netgfx	2017-01-23 15:38:41
4553	2017-01-17 14:50:16	Well in this case there shouldn't be an issue but make sure you delete all the files related to the realm: `something.realm`, `something.realm.lock` and `something.realm.management` directory.	stel	2017-01-23 15:38:41
4553	2017-01-17 15:01:19	Yes I believe this code is handling that: <S_CODE_TOKEN> Does realm keep some kind of cache that prevents the Realm file from being released before the App is closed? Because after I restart the App the Realm file is gone.	netgfx	2017-01-23 15:38:41
4553	2017-01-17 15:12:10	If the realm file hasn't been opened (like `let realm = try! Realm(...)`) there is nothing that prevents it from being deleted. I've tried the code you've posted and it works fine to me.	stel	2017-01-23 15:38:41
4553	2017-01-23 15:30:48	Do you have any additional questions or follow-up, @netgfx?	istx25	2017-01-23 15:38:41
4553	2017-01-23 15:38:41	Well I went with the `deleteAll` approach after I check if the file exists. I will close this since I have found something that works in my case. If I discover anything else about the delete, I will post here or create another issue. However the functionality to be able to "close" a realm file in order to delete it, is not such a bad idea.	netgfx	2017-01-23 15:38:41
4552	2017-01-16 19:30:06	## Goals Crash free Realm use with RxSwift. ## Expected Results Realm crashed. ## Actual Results App crashed due to `libc++abi.dylib: terminating with uncaught exception of type realm::LogicError: Bad version number`. The most relevant stack trace: <S_CODE_TOKEN> ## Steps to Reproduce Never seen this before. Unable to determine how it crashed. It does not really follow a reproducible procedure, b…	tzm41	2017-01-30 19:05:01
4552	2017-01-17 09:11:32	Thank you for reporting this issue @tzm41, but unfortunately without any reproducible case it's very hard to figure it out what is going on there and suggest anything. Please let us know if you're able to reproduce it or if you have any other details about this crash. /cc @finnschiermer	stel	2017-01-30 19:05:01
4552	2017-01-17 09:26:33	Probably related to https://github.com/realm/realm-cocoa/issues/4422	stel	2017-01-30 19:05:01
4552	2017-01-18 14:34:43	This is happening to us as well. But we can't find a sure way to reproduce it.	beloso	2017-01-30 19:05:01
4552	2017-01-18 14:54:41	The TestFlight version of our app has not encountered this crash yet. Weird enough.	tzm41	2017-01-30 19:05:01
4552	2017-01-18 19:51:24	We look forward to having more information on how to reproduce this so we can start investigating.	jpsim	2017-01-30 19:05:01
4552	2017-01-19 18:51:32	I now have a semi-consistent repro case for this (which was actually trying to reproduce something completely different...).	tgoyne	2017-01-30 19:05:01
4552	2017-01-19 19:22:36	This should be fixed by https://github.com/realm/realm-object-store/pull/355.	tgoyne	2017-01-30 19:05:01
4552	2017-01-20 15:50:57	I'm having that error also, can't really say how to reproduce, but today got it while debugging. <img width="1269" alt="screen shot 2017-01-20 at 15 45 22" src="https://cloud.githubusercontent.com/assets/6043612/22155664/2177090a-df28-11e6-83d0-29a21a8471e5.png">	CristianoCastro	2017-01-30 19:05:01
4552	2017-01-30 19:05:01	The fix for this was released in 2.4.	tgoyne	2017-01-30 19:05:01
4552	2017-03-23 12:22:07	it resurfaced in Realm-Java 3.0.0 which is built on top of new Object Store version, so maybe it can still occur due to other causes https://github.com/realm/realm-java/issues/4369	Zhuinden	2017-01-30 19:05:01
4551	2017-01-16 12:10:35	Hi all I tried asking this question on stack overflow but no answer yet and this issue is delay the release of our app until we can solve it. http://stackoverflow.com/questions/41642267/realm-cocoa-database-growing-significantly Using realm in a multithreaded app and I'm finding that the app is growing significantly every few seconds while I update percentages in my downloads using the session do…	donie-inhance	2017-01-23 13:08:16
4551	2017-01-16 12:57:57	@donie-inhance are you using `autoreleasepool { ... }` block around the Realm instance you open on background threads to force close it at the end of execution?	Zhuinden	2017-01-23 13:08:16
4551	2017-01-16 14:26:55	@donie-inhance could you please provide the whole code sample that is executed on each thread? I guess `restoreAsset` is a Realm object, how do you create or get it? /cc @bdash, @tgoyne	stel	2017-01-23 13:08:16
4551	2017-01-16 14:38:52	Hi @Zhuinden. Yes, I'm using auto releases pools everywhere... This code has a download queue of items it needs to download from our server. It tries to keep up to 8 downloads going at any one time (SIMULTAENOUS_DOWNLOADS_FOR_RESTORE). If we are doing uploads at the same time it can be doing up to 24 uploads at once too, all accessing the same Realm. However, this growing database problem is rest…	donie-inhance	2017-01-23 13:08:16
4551	2017-01-16 15:52:13	It seems to me that the code here for(CTXRestoreAsset *assetToRestore in allRestorableAssets) { if(self.isCancelled) // Check if we are cancelled [super operationCancelled]; // Do we have enough disk space to restore asset if([assetToRestore isEnoughDiskSpaceForRestoringAsset]) { // If asset not already on device then download it if(![self isAssetOnDevice:assetToRestore]) { NSLog(@"Creating downl…	Zhuinden	2017-01-23 13:08:16
4551	2017-01-16 16:18:46	Hi @Zhuinden, I noticed the issue was only happening when we had the UI open that shows a table view of the assets we are downloading. We use the realm notification API to update the view as it changes. The code that populates the table for the view is the one below. With the [realm refresh] removed the database grows as we are downloading the items referenced in the table as we update the bytes …	donie-inhance	2017-01-23 13:08:16
4551	2017-01-19 13:26:50	Guys, I'm considering throwing out Realm as I cannot get it to behave itself. I've done everything by the book. The app is very much dependant on being concurrent with many threads running doing uploads and downloads. Yesterday I though I has it tamed as I had combined more and more transactions together to avoid doing multiple begin/commit transactions per thread and this is causing me a headach…	donie-inhance	2017-01-23 13:08:16
4551	2017-01-19 14:07:44	@donie-inhance I figured `realm.refresh()` **after** the transaction wouldn't do much. I'd typically put it after `Realm.getDefaultInstance()` if anywhere. I'm not a Realm member, I use Realm-Android, but the core concepts are the same. I think I can give you some insight which might be able to help you figure out a way to reduce the occurrance of this problem. Please make sure you read this blob…	Zhuinden	2017-01-23 13:08:16
4551	2017-01-19 14:14:20	Sorry for a delay with reply @donie-inhance. We will get back to you as soon as possible. Please provide a version of Realm/Xcode you use. It would also be great if you can send us a simplified Xcode project that reproduces this case.	stel	2017-01-23 13:08:16
4551	2017-01-19 14:19:01	Everything is wrapped in a autorelease pool as I've split out the code into a separate api and hence why some calls are wrapped in their own begin/end. It seems like that was a bad idea and I need to lump all the code into one place or pass the realm around for the current threads to avoid creating new transactions. This seems really unwieldy as it will now require a lot of rework to make it such…	donie-inhance	2017-01-23 13:08:16
4551	2017-01-19 14:20:05	@stel I'm not sure I can reproduce this problem easily as the project is a bit of a monster build wise etc. I've tried to see if I can give you access to the source in GitHub but I'm not allowed. If I could would that help?	donie-inhance	2017-01-23 13:08:16
4551	2017-01-19 14:23:44	@donie-inhance I'm not sure if it's a good idea in this case, let's start from the Realm version you use.	stel	2017-01-23 13:08:16
4551	2017-01-19 14:30:38	2.2.0	donie-inhance	2017-01-23 13:08:16
4551	2017-01-19 21:43:21	Any chance you guys could do up an example of an operation queue with multiple parallel threads writing something to the database? Just increment a number. And show us the correct implementation of what you are talking about. I've tried a few things. Even calling invalidate when finished with the realm. But for some reason I get the realm is invalidated in the next transaction on that thread. It'…	donie-inhance	2017-01-23 13:08:16
4551	2017-01-19 21:54:15	@donie-inhance, if you're to get us access to the source it'd certainly help us understand where things are going wrong. If that's not possible, and you've indicated it may not be, then a prebuilt copy of the app that reproduces the problem would also allow us to look into it.	bdash	2017-01-23 13:08:16
4551	2017-01-19 21:58:52	Hi @bdash OK, some progress finally. I was running with the old database in place but I just now removed the app and started from scratch. The database has grown to 1.2 megs and and held there after uploading and downloading across on average 16 threads. I've seen no growth at all apart from the amount of items in the table which is around 1200 rows. Is this possible that the old database having …	donie-inhance	2017-01-23 13:08:16
4551	2017-01-19 22:15:53	It is possible that the old Realm file itself was problematic, but only if you also had it open in another application at the same time as you were doing your testing. This can happen if you're watching your Realm contents via the Realm Browser. When we speak of a version in the Realm being pinned, what that means is that somewhere in a running application there is a read transaction open that po…	bdash	2017-01-23 13:08:16
4551	2017-01-19 22:16:13	Ok, I now added this code back in and the problem is back <S_CODE_TOKEN>	donie-inhance	2017-01-23 13:08:16
4551	2017-01-19 22:18:57	@bdash I never have seen the file reduce in size since this problem has started. I even compress the file when the app starts but it's having no effect.	donie-inhance	2017-01-23 13:08:16
4551	2017-01-19 22:21:50	Just wondering if there is any way to see what the lock file holds? Would it tell me anything about what locks are being held?	donie-inhance	2017-01-23 13:08:16
4551	2017-01-19 22:27:19	One thing I notice is the absence of an autorelease pool around that block of work. You could be seeing a `RLMRealm` or other managed object making it into a dispatch queue's autorelease pool, keeping a version pinned for longer than expected. Is `ctxCloudBackupQueue` a concurrent queue? If so, what is its max concurrent operation count set to? How often is that block being submitted to the queue…	bdash	2017-01-23 13:08:16
4551	2017-01-19 22:27:25	> When we speak of a version in the Realm being pinned, what that means is that somewhere in a running application there is a read transaction open that points at that version of the data. A given version is unpinned when all read transactions that were pointing at it have advanced to newer versions of the data (typically via the Realm being automatically refreshed to the latest version on each r…	donie-inhance	2017-01-23 13:08:16
4551	2017-01-19 22:32:39	> How do I release that lock? On background threads, the answer is that read transactions end once the `RLMRealm` is either invalidated or deallocated (note that the `RLMRealm` is kept alive by accessors such as `RLMObject` or `RLMResults` instances). Hence the advice to ensure that all work on background queues is contained within explicit autorelease pools to bound the lifetime of the objects i…	bdash	2017-01-23 13:08:16
4551	2017-01-19 22:33:06	> One thing I notice is the absence of an autorelease pool around that block of work. You could be seeing a RLMRealm or other managed object making it into a dispatch queue's autorelease pool, keeping a version pinned for longer than expected. Sorry, I didn't show all the code, there is one in that method just outside that block I show there. > Is ctxCloudBackupQueue a concurrent queue? If so, wh…	donie-inhance	2017-01-23 13:08:16
4551	2017-01-19 22:41:58	>>One thing I notice is the absence of an autorelease pool around that block of work. You could be seeing a RLMRealm or other managed object making it into a dispatch queue's autorelease pool, keeping a version pinned for longer than expected. > Sorry, I didn't show all the code, there is one in that method just outside that block I show there. I'm not sure what you mean by this. Is the autorelea…	bdash	2017-01-23 13:08:16
4551	2017-01-19 22:45:12	> I'm not sure what you mean by this. Is it inside the block you're passing to -addOperationWithBlock:? Here is the full code... <S_CODE_TOKEN>	donie-inhance	2017-01-23 13:08:16
4551	2017-01-19 22:49:06	Thanks. The autorelease pool around the body of the function only helps for objects that are autoreleased within the function. The block you're submitting to the operation queue needs its own autorelease pool, since its body is evaluated outside the context of your `-URLSession:task:didSendBodyData:…` function.	bdash	2017-01-23 13:08:16
4551	2017-01-19 22:50:52	OK, Let me check if I've done that throughout the app, that was a kind of temporary fix there. I'm just checking all my operations have autorelease pools.	donie-inhance	2017-01-23 13:08:16
4551	2017-01-19 23:20:28	@donie-inhance the docs do say that you need to wrap the asynchronous operation in the autoreleasepool, not when you add it to the queue - see [example](https://realm.io/docs/swift/latest/#using-a-realm-across-threads)	Zhuinden	2017-01-23 13:08:16
4551	2017-01-19 23:23:59	@Zhuinden Yes, I understand that and that's what I'm doing as per the example. Apart from this below... @bdash I found an operation that was created in a nested callback that I needed to add as a dependency as the Photo library is asynchronous for video export and I created a new operation block that was dependant on that being complete. There was no autorelease around the operation block so that…	donie-inhance	2017-01-23 13:08:16
4551	2017-01-19 23:30:22	@bdash I have a few instances where I am be doing the following in a single thread due to the complexity of the code and the fact that some of these are helpers. <S_CODE_TOKEN> Is it ok to use multiple transactions in the one thread if I release them as above?	donie-inhance	2017-01-23 13:08:16
4551	2017-01-19 23:50:18	Yes, it's fine to do multiple transactions in one thread. It's usually preferable to combine writes into a single transaction as there's a certain amount of per-transaction overhead, but it shouldn't affect correctness to use multiple transactions like that.	bdash	2017-01-23 13:08:16
4551	2017-01-20 00:03:15	ok, good !	donie-inhance	2017-01-23 13:08:16
4551	2017-01-20 18:21:49	I had a similar rampant growth problem recently but for me the cause was very simple. I replaced the default.realm file but left the existing default.realm.lock file in the folder. My db went from 2mb to 147 in under a minute. I removed both files; copied an old db into place and everything was fine. Is it possible you have an out of synch lock file?	Mozahler	2017-01-23 13:08:16
4551	2017-01-20 19:05:01	No. I can reproduce after a fresh install.	donie-inhance	2017-01-23 13:08:16
4551	2017-01-20 19:44:33	Ok. Sorry I couldn't help.	Mozahler	2017-01-23 13:08:16
4551	2017-01-22 14:08:22	Just to follow up. Taking on all the comments and understanding more of why it leaks I think I've solved the majority of issues. I noted it still climbs under certain circumstances and I'm trying to locate these but in general, it has held its size under almost all circumstances. Hoping I can find the remaining leaks but that's an exercise for me. Thanks for all your help here guys, you saved my …	d0n13	2017-01-23 13:08:16
4551	2017-01-23 13:08:16	Thanks, @d0n13! I'm closing this issue for now, please feel free to reopen it or create a new one if you need any further help.	stel	2017-01-23 13:08:16
4551	2017-02-25 01:37:41	Thanks Stel, the problems went away once I got all bits under control. Thanks for the help	d0n13	2017-01-23 13:08:16
4550	2017-01-15 21:42:52	## Goals A clean compilation of Realm without warnings. ## Actual Results When I upgrade from Realm 2.1.1. to 2.2.0, I get 4 warnings in my workspace as shown in the screenshots. My version control shows me that these files must indeed have been removed. Will the warnings cause any problems? Is Realm 2.2.0 stable and shippable? <img width="310" alt="modified" src="https://cloud.githubusercontent.…	slashburn	2017-01-16 14:52:49
4550	2017-01-16 13:21:57	These files have been removed in https://github.com/realm/realm-object-store/pull/157, so if you have Realm in your working copy you need to update it. However you can consider to not to check out `Pods` folder into your repo, see more info [here](https://guides.cocoapods.org/using/using-cocoapods.html#should-i-check-the-pods-directory-into-source-control).	stel	2017-01-16 14:52:49
4550	2017-01-16 14:52:44	Thanks for your answer stel. I guess Xcode was a little confused yesterday (I installed Realm 2.2.0) When I reopened the project today the warnings were gone. So it was probably an Xcode problem.	slashburn	2017-01-16 14:52:49
4549	2017-01-14 02:12:23	Upgrading from sync beta-6.5 to beta-7.2 and the latest object store breaks a whole bunch of our Cocoa tests. I believe all the failing tests have to do with KVO. See https://github.com/realm/realm-cocoa/pull/4548 for the PR that attempts to upgrade the dependencies. @bdash @jpsim @tgoyne This blocks https://github.com/realm/realm-cocoa/pull/4535, and possibly other tickets. Example test failure:…	austinzheng	2017-01-17 17:12:09
4549	2017-01-17 17:12:09	This is fixed by 827b621e9879314308496df5765539036902bb44.	bdash	2017-01-17 17:12:09
4548	2017-01-14 01:25:59		austinzheng	2017-01-17 20:58:06
4548	2017-01-14 01:46:58	It looks like a whole bunch of KVO-related tests are now failing.	austinzheng	2017-01-17 20:58:06
4548	2017-01-17 20:57:57	Merging per conversation with @bdash. The test failures are CI issues or known problems.	austinzheng	2017-01-17 20:58:06
4547	2017-01-13 23:21:15	to avoid deprecated methods	jpsim	2017-01-14 00:02:28
4546	2017-01-13 21:04:13	Custom pattern matching operator for `RealmSwift.Error` seems not working. The following code doesn't work as expected: <S_CODE_TOKEN> It always enter `catch {` instead `} catch RealmSwift.Error.IncompatibleLockFile {` CC @jpsim @austinzheng	kishikawakatsumi	2017-01-31 01:09:43
4546	2017-01-31 01:09:43	No longer support Swift 2.x	kishikawakatsumi	2017-01-31 01:09:43
4545	2017-01-13 20:36:31	Fix an issue that crashing by failing to cast `RLMError.Code` when bridging `RLMError` to `Realm.Error` Currently, the following code crashes <S_CODE_TOKEN> with the error below. <S_CODE_TOKEN> CC @jpsim @austinzheng	kishikawakatsumi	2017-02-08 07:39:58
4545	2017-01-18 00:00:34	The problem with this @kishikawakatsumi is that it breaks the public API, which means that even if this is something that's good to merge, we can't do so until Realm 3.x. Is there a way to fix this without breaking the public API?	jpsim	2017-02-08 07:39:58
4545	2017-01-18 16:53:46	@jpsim Removing pattern matching operator `~= (lhs: Realm.Error, rhs: Error) -> Bool` doesn't break anything. None of the codes below invokes the operator. <S_CODE_TOKEN> <S_CODE_TOKEN> <S_CODE_TOKEN> However, we can leave the operator as it is.	kishikawakatsumi	2017-02-08 07:39:58
4545	2017-01-18 17:04:32	I reverted removing pattern matching operator. It isn't needed to fix the crash.	kishikawakatsumi	2017-02-08 07:39:58
4545	2017-02-08 07:39:58	This crash was fixed by https://github.com/realm/realm-cocoa/commit/433d41641fa30fa1e81106030cc25e6c545c4987	kishikawakatsumi	2017-02-08 07:39:58
4544	2017-01-13 19:35:38	This should've been done in #4478 but was missed. Since the core version is implicitly determined from the sync version, this is strictly for documentation purposes. Changelog entries were ported from core: https://github.com/realm/realm-core/blob/master/CHANGELOG.md#230-release-notes	jpsim	2017-01-13 19:40:23
4543	2017-01-13 19:18:21	## Goals I'd like to replace an Object with a Primary Key (String) in a Realm. Therefore I remove the existing Object (in fact I remove ALL Objects from the Realm) and add the same Object with the new Primary Key. ## Expected Results After deleting the existing Object, the new Object should be added to the Realm. ## Actual Results Adding the Object with the new Primary Key throws an Exception. `T…	LordNali	2017-01-24 23:31:44
4543	2017-01-16 15:00:03	Hi @LordNali! Could you please share an example Xcode project to reproduce this case? `Realm.deleteAll()` deletes all objects from the realm, so you should be able to create a new objects with "old" primary keys, please check out this example: <S_CODE_TOKEN>	stel	2017-01-24 23:31:44
4543	2017-01-17 18:32:21	@stel Sharing the Project is unfortunately not an option: It´s huge and the´re many customer specific extensions we´re not allowed to publish. But maybe you could help me in another way: I´m pretty sure that that `realm.deleteAll()` works perfectly (like in your example). So my guess: Is there any possibility that my `internalObject`(which is initialized using the Object from the Realm) holds som…	LordNali	2017-01-24 23:31:44
4543	2017-01-18 09:11:38	@LordNali unfortunately without any reproduction case or code examples it's difficult guess what's going on there. I suggest you to create a simple example and move step by step from there. Also make sure that you create a new object only once and there are no other threads that do the same.	stel	2017-01-24 23:31:44
4543	2017-01-23 15:31:25	@LordNali: Any luck with @stel's request?	istx25	2017-01-24 23:31:44
4543	2017-01-24 10:03:46	I'm still trying to find the cause of the problem - a simple / simplified example works fine - but recreating the circumstances from the original situation is quiet difficult.	LordNali	2017-01-24 23:31:44
4543	2017-01-24 12:23:43	Setting the [Exception breakpoint in Xcode](http://stackoverflow.com/questions/17802662/exception-breakpoint-in-xcode) can be helpful in finding the exact line in your code where this issue happens.	stel	2017-01-24 23:31:44
4543	2017-01-24 20:37:17	Finally: Inside my Realm Object (`Parent`) I'm referencing other Realm Objects (`Children`). In my first Code-Examaple I deleted the Parent Object, but forgot to remove the Children Objects. I should know this, because I posted a Issue regarding this Topic some Time ago. And furthermore #1186 . Now in my second Code Sample I explicitly used `realm.deleteAll()` to remove all Objects from the Realm…	LordNali	2017-01-24 23:31:44
4543	2017-01-24 23:31:44	I'm glad you managed to track down what your code was doing @LordNali!	jpsim	2017-01-24 23:31:44
4542	2017-01-13 18:03:56	Such as sorting on the count, sum, average, min and max of RLMArray and RLMLinkingObjects properties.	jpsim
4541	2017-01-13 05:29:15	Stuck with Object mapper and Realm -- JSON comes in form of dictionary and object mapper expects me to declare as dictionary but realm does not accept it. These are my models: <S_CODE_TOKEN> This is my JSON: <S_CODE_TOKEN>	santhoshs5	2017-01-19 18:56:51
4541	2017-01-13 18:57:37	Hey @santhoshs5, thank you for reaching out for support. Would you be able to clarify a few things for me so we can better assist you? 1. What versions of Xcode, ObjectMapper and Realm are you using? 2. Can you provide the code where you actually transform the JSON to a Realm object? 3. Where specifically in your code does "Realm not accept it"? Please provide any extra details that you can. :-)	istx25	2017-01-19 18:56:51
4541	2017-01-14 03:04:58	- Xcode version: 8.2 - Objectmapper:2.2 - Realm: 2.2.0 <S_CODE_TOKEN> I am trying convert UserInfo object using <S_CODE_TOKEN> I have tried using ObjectMapper+Realm where I can declare as ListTransform You can refer in my commnets.	santhoshs5	2017-01-19 18:56:51
4541	2017-01-16 19:06:32	The first issue I've noticed in your code is that your models' properties are not declared as `dynamic` (see [docs](https://realm.io/docs/swift/latest/#property-attributes)). Second: if you want to have relationship between `UserInfo` and `UserDevice` you should use `List` type and declare this property as `let devices = List<UserDevice>()` (see [docs](https://realm.io/docs/swift/latest/#to-many-…	stel	2017-01-19 18:56:51
4541	2017-01-17 03:29:20	I am using dynamic that I missed it while writing in Git.I will check the tagged github link and let you know if it solves. But I tried with List type and LIst transform specified by Objectmapper+Realm it was not working.	santhoshs5	2017-01-19 18:56:51
4541	2017-01-17 09:18:04	Awesome! Let us know if you have any further Realm related questions.	stel	2017-01-19 18:56:51
4540	2017-01-12 20:01:00	I recently update my app in App Store. After that, in Crashlytics I noticed a lot of crashes related to accessing `LinkingObjects` model property. This app update also updates RealmSwift library from version 0.96.3 to 2.1.0 and modifies models. No additional migration code was added. ## Goals Crash-free access to `LinkingObjects` property in model object. ## Expected Results Successful access to …	rafalkitta	2017-03-22 21:28:59
4540	2017-01-12 23:35:29	One crash per user makes me suspect that it's specifically a problem when you open the Realm file written by the older version of the app and then proceed to use the `LinkingObjects` property without ever closing the Realm file in between, while it works every time after that when you open the file that's already been migrated. If this is the case you'd be able to reproduce the crash by creating …	tgoyne	2017-03-22 21:28:59
4540	2017-01-13 11:05:16	Way to reproduce crash, that you provide, works. I mean, now I can reproduce crash. However, your work around doesn't work to me. I added to `applicationDidFinishLaunching`: <S_CODE_TOKEN> right after setting Realm Configuration (schema version, empty migration block) and still get crash on the same line of code. I have also tried on the newest RealmSwift version (2.2.0)	rafalkitta	2017-03-22 21:28:59
4540	2017-01-17 22:11:01	Hi @rafalkitta. We will investigate further and have someone respond as soon as possible with a potential fix. We appreciate your patience.	istx25	2017-03-22 21:28:59
4540	2017-01-17 22:14:40	@rafalkitta: Would you be able to supply us with a sample project that demonstrates the issue so we can do some of our own debugging with the project?	istx25	2017-03-22 21:28:59
4540	2017-01-19 18:41:14	@rafalkitta: Would you be able to supply us with a sample project that demonstrates the issue so we can do some of our own debugging with the project?	istx25	2017-03-22 21:28:59
4540	2017-01-20 09:29:06	Hi, I am sorry for delay. Unfortunately, I have no time for that. Maybe after 1st February. However, I think I figured out something related: the same stack (or almost the same) occurs after try to access to linked object, when it is invalidated. <S_CODE_TOKEN> I know that this kind of problem we should solve by using [Realm Notifications](https://realm.io/docs/swift/latest/#realm-notifications) …	rafalkitta	2017-03-22 21:28:59
4540	2017-01-23 15:20:17	Just bringing attention back to this issue since it's gone stale. @tgoyne.	istx25	2017-03-22 21:28:59
4540	2017-01-24 23:39:44	@rafalkitta `b` is unmanaged in your example above. Is the real repro case omitted for brevity, or is that actually all that's needed to trigger a crash?	jpsim	2017-03-22 21:28:59
4540	2017-02-08 16:17:02	We are seeing the same issue. The crash is less common for us, but still significant. The stack trace looks exactly the same (LinkingObjects and get_backlink_view). Here's the code where it crashes for us: <S_CODE_TOKEN> <S_CODE_TOKEN> We can't reproduce it yet though.	plivesey	2017-03-22 21:28:59
4540	2017-02-08 17:17:29	@rafalkitta any updates on how to reproduce this? We don't really have any leads except our stack trace.	plivesey	2017-03-22 21:28:59
4540	2017-03-03 20:20:18	Hey @plivesey. Sorry this dropped through the cracks. Are you still seeing this problem?	austinzheng	2017-03-22 21:28:59
4540	2017-03-08 16:16:19	@austinzheng we haven't seen it recently, but we have very few users so rarely get any crashes. This is our highest crash so far (3 occurances), so I'm guessing it will come back? But we'll see. I'll post here if I see it again. Thanks for checking in.	plivesey	2017-03-22 21:28:59
4540	2017-03-22 21:28:59	@plivesey Thanks for that Peter! :) In wishful hopes you never see this issue occur again, I'm going to close this issue. If it does indeed pop up again, please re-open it. Thanks again!	TimOliver	2017-03-22 21:28:59
4539	2017-01-12 12:31:52	## Goals Fix a crashes. ## Expected Results Transactions completes successful without crashes. ## Actual Results Part of stack trace: 2017-01-12 14:53:56.523 MyApp [5631:145205] An uncaught exception was raised 2017-01-12 14:53:56.523 MyApp[5631:145205] Cannot create asynchronous query while in a write transaction 2017-01-12 14:53:56.523 MyApp[5631:145205] ( 0 CoreFoundation 0x00007fff98e5c4f2 __…	Jufina	2017-02-01 10:04:12
4539	2017-01-12 23:43:14	Are you using Realm notification elsewhere in your app? The stack trace may simply be misleading, but if it is accurate then the exception is being thrown from within `beginWriteTransaction`, which would indicate either a bug in Realm or that you're doing something from within a notification block which is causing it.	tgoyne	2017-02-01 10:04:12
4539	2017-01-23 15:33:35	@Jufina: Just bringing attention back to @tgoyne's question: _Are you using Realm notification elsewhere in your app?_ Some additional information would be appreciated. :)	istx25	2017-02-01 10:04:12
4539	2017-01-27 17:20:47	Bringing attention back to my request, @Jufina. >@Jufina: Just bringing attention back to @tgoyne's question: _Are you using Realm notification elsewhere in your app?_	istx25	2017-02-01 10:04:12
4539	2017-01-27 17:41:35	Solved this. The issue is about that Realm handle block is called while in write transaction. We just used a main queue for handler. <S_CODE_TOKEN>	Jufina	2017-02-01 10:04:12
4539	2017-01-30 17:07:14	@Jufina: Do you need any more assistance with this issue in particular?	istx25	2017-02-01 10:04:12
4539	2017-02-01 09:05:38	@istx25 No, thanks for help with notifications handler. It works now.	Jufina	2017-02-01 10:04:12
4539	2017-02-01 10:04:12	Awesome, good to hear. :-)	istx25	2017-02-01 10:04:12
4538	2017-01-12 02:49:19	## Goals Update the user interface instantly when my Collection Result changes (using Realm Object Server as my target realm database) ## Expected Results Refresh the user interface whenever the Results change ## Actual Results The notification block works flawlessly using local realm database. I wanted to move my database server-side, so I tried to convert my code to work with realm mobile platf…	hadiyazdi	2017-01-16 23:03:29
4538	2017-01-16 16:40:20	I think we had this issue before but it should have been fixed in https://github.com/realm/realm-cocoa/pull/4253, however it was released in 2.1.0.. @hadiyazdi could you please try to reproduce this issue with the latest (2.2.0) version of Realm and if it still exists, it would be great if you can provide an example Xcode project to reproduce it. Thanks!	stel	2017-01-16 23:03:29
4538	2017-01-17 09:59:20	Hey guys! I noticed the SDK in implementation is different than the documentation. More specifically, the notification block does not return the changes anymore, but only the notification name and the realm: <S_CODE_TOKEN> But the docs are different in implementation: https://realm.io/docs/swift/latest/#collection-notifications @stel the question is: How do I access **now** the actual changes (th…	danipralea	2017-01-16 23:03:29
4538	2017-01-17 10:04:17	@danipralea these are two different types of notifications: [Realm Notifications](https://realm.io/docs/swift/latest/#realm-notifications) that are triggered everytime when any write transaction is committed and [Collection Notifications](https://realm.io/docs/swift/latest/#collection-notifications) that notify about the changes in specific Realm Results.	stel	2017-01-16 23:03:29
4538	2017-01-17 14:39:06	thanks @stel	danipralea	2017-01-16 23:03:29
4537	2017-01-12 01:18:46	~~The Swift 2 version of the code currently doesn't compile (I need to reinstall Xcode 7) and~~ there's probably a few more things that could use testing, but otherwise I think this is all ready for review. The Swift API should be exactly what was originally proposed (with parts 1-4 implemented (i.e. everything but keypath filtering)), with the obj-c API "inspired" by that and the exist collectio…	tgoyne	2017-01-27 02:56:24
4536	2017-01-12 00:56:11	This avoids using spotlight to find Xcode if it can, avoiding some times when Spotlight has been unreliable on the CO machines. It also solves #4503 by making the selection of Xcode on CI machines deterministic (given identical installs of Xcode).	larkost	2017-01-18 20:48:52
4536	2017-01-13 19:25:42	This doesn't seem to have had the intended effect. ![image](https://cloud.githubusercontent.com/assets/474794/21942723/03f6a7c8-d983-11e6-9f95-05718c39204d.png)	jpsim	2017-01-18 20:48:52
4536	2017-01-13 21:40:44	There was a debugging line that got left in, and that turned into the first line in the output when `build.sh get-version` is called by `generate-rlmversion.sh`, so was being put into `RLMVersion.h`.	larkost	2017-01-18 20:48:52
4536	2017-01-18 20:48:59	Thanks @larkost !	jpsim	2017-01-18 20:48:52
4535	2017-01-12 00:16:15	Replaces https://github.com/realm/realm-cocoa/pull/4509. TODO: - API discussion - Binding-level tests	austinzheng	2017-01-19 07:47:37
4535	2017-01-12 02:06:08	I added tests for the "streaming" notifiers. Unfortunately, the data transfer rate between the app and the prepackaged realm object server is way too fast to test the non-streaming notifiers. Testing those requires being able to register a notifier at a point in time when sync has begun, but not yet finished, an upload or download. This is impossible to do reliably, as far as I can tell, and we h…	austinzheng	2017-01-19 07:47:37
4535	2017-01-12 17:54:49	PF can be used to throttle network connections (including on the loopback interface) so in theory we could do something like limit the connection to 1 KB/sec and then make a several KB commit and then have a several-second window where syncing should be in progress. Might be worth doing manually once to at least minimally verify that things work, but figuring out what testing hooks we need in the…	tgoyne	2017-01-19 07:47:37
4535	2017-01-13 02:32:05	@bdash, if you could take a look at my usage of the `CFRunLoop` APIs I would appreciate it. I had a bit of trouble getting the two sync notifier tests to work properly, so I might have been doing something incorrectly.	austinzheng	2017-01-19 07:47:37
4535	2017-01-17 21:06:17	Any ideas for better case names than `RLMSyncNotifierModeAlwaysReportLatest` and `RLMSyncNotifierModeProgressIndicator` are very welcome.	austinzheng	2017-01-19 07:47:37
4535	2017-01-18 18:43:46	This PR depends on https://github.com/realm/realm-object-store/pull/332, which should be going in soon.	austinzheng	2017-01-19 07:47:37
4535	2017-01-19 07:47:28	CI is still problematic. OS X tests passed locally.	austinzheng	2017-01-19 07:47:37
4534	2017-01-11 23:16:51	There have been a couple of jobs recently that have failed with timeouts (35 minutes in this case), and the message `No version of Xcode found that supports Swift 2.2` in their logs (version of Swift does change). The line that is causing the problem is: <S_CODE_TOKEN> ... and that will hang when you run it manually in an VM that gets into this state. There is no real reason that this situation o…	larkost	2017-02-09 23:08:50
4534	2017-02-09 23:09:28	Fixed in 942fd88.	larkost	2017-02-09 23:08:50
4533	2017-01-11 22:53:10	Changes: - Updated version of object store used by Cocoa binding - Updated version of sync used by Cocoa binding to beta-7.0 - Added an error key representing client reset errors - Client reset errors provide the location of the backed-up Realm file, as well as a block that can optionally be called in order to immediately carry out the reset process HOW IT WORKS: If the object store receives a "t…	austinzheng	2017-01-19 07:00:45
4533	2017-01-18 01:37:18	New dependency: https://github.com/realm/realm-object-store/pull/351	austinzheng	2017-01-19 07:00:45
4533	2017-01-19 05:35:39	Putting the helper function in an extension on SyncError rather than a static struct sounds good to me.	tgoyne	2017-01-19 07:00:45
4533	2017-01-19 06:40:11	It looks like CI's hit our GitHub rate limits for today.	austinzheng	2017-01-19 07:00:45
4533	2017-01-19 07:00:35	`verify-osx` and `verify-osx-object-server` both passed, so I'm going to merge.	austinzheng	2017-01-19 07:00:45
4532	2017-01-11 15:23:18	## Goals I want to copy a Realm object from one RLMRealm instance to another. The Realm instances doesn't share backing store. The Realm object contains nested objects. I'm using initWithValue: where the value is the original object. Overall goal is to keep a memory Realm with a copy of an object, that can be deleted from the disk Realm before deleting the respective data on the backend. If the d…	bogosmer	2017-01-19 18:56:27
4532	2017-01-16 15:53:00	Unfortunately deep copying of nested objects is not supported currently, we track this issue in https://github.com/realm/realm-cocoa/issues/3381. There is also an example how it could be implemented: https://github.com/realm/realm-cocoa/issues/3381#issuecomment-256243390	stel	2017-01-19 18:56:27
4532	2017-01-19 18:56:27	Awesome. Deep copying of nested objects is tracked as a feature request in issue #3381 and an example of how a workaround can be implemented can be found https://github.com/realm/realm-cocoa/issues/3381#issuecomment-256243390 (here). Closing.	istx25	2017-01-19 18:56:27
4531	2017-01-11 14:07:30		sora0077	2017-01-13 19:24:55
4531	2017-01-13 19:24:52	CI failures are unrelated.	jpsim	2017-01-13 19:24:55
4530	2017-01-11 09:22:31	Hi, guys, I want to cascading delete, but I met bug information "Terminating app due to uncaught exception 'RLMException', reason: 'Object has been deleted or invalidated.'" here is my model : <S_CODE_TOKEN> ## Code Sample <S_CODE_TOKEN> Before delete action, the person exist, and I can sure about it. when I perform delete, then the app will occur the above information. please help me to solve th…	NancyZY	2017-01-27 17:22:02
4530	2017-01-16 16:50:13	It seems that you have references either to `person` or `dogs` objects somewhere in your code and after deleting this objects they become invalid. You can try to set exceptions breakpoint in Xcode to find the exact place when this exception is generated.	stel	2017-01-27 17:22:02
4530	2017-01-23 15:31:58	Do you have any additional questions or follow-up, @NancyZY?	istx25	2017-01-27 17:22:02
4529	2017-01-11 08:46:34	<img width="900" alt="27e154d6-a9e4-4d35-8abd-b4d52d06e3b4" src="https://cloud.githubusercontent.com/assets/8678314/21841525/6ed6cfe4-d81d-11e6-87f4-e98d7316e8fc.png">	Clear2	2017-02-10 19:20:31
4529	2017-01-12 23:18:37	Can you share any code which reproduces this? If you can't post anything publicly, you can also email it to help@realm.io.	tgoyne	2017-02-10 19:20:31
4529	2017-01-19 18:48:12	Bringing attention back to the issue. @Clear2: Can you please share a snippet of code or better yet, a sample project which reproduces this issue? Cheers.	istx25	2017-02-10 19:20:31
4529	2017-01-30 17:24:36	Bringing attention back to the issue. @Clear2: Can you please share a snippet of code or better yet, a sample project which reproduces this issue? Cheers.	istx25	2017-02-10 19:20:31
4529	2017-02-08 16:46:00	Bringing attention back to the issue. @Clear2: Can you please share a snippet of code or better yet, a sample project which reproduces this issue? Cheers.	istx25	2017-02-10 19:20:31
4529	2017-02-10 19:20:31	Closing as it's likely that this was the same issue as #4422, and we haven't heard back in several weeks.	jpsim	2017-02-10 19:20:31
4528	2017-01-10 23:17:17	See the comment at https://github.com/realm/realm-cocoa/pull/4478#issuecomment-271723479. This occurs after rebasing onto the commit https://github.com/realm/realm-cocoa/pull/4365. Will affect https://github.com/realm/product/issues/168 and https://github.com/realm/product/issues/40 (although there are other issues blocking those tickets too). cc @jpsim	austinzheng	2017-01-11 21:21:41
4528	2017-01-11 00:01:47	The problem has something to do with the test `testOpenRealmWithAdminToken`. If that test is disabled all the other tests seem to pass all the time. More investigation is needed.	austinzheng	2017-01-11 21:21:41
4528	2017-01-11 21:21:41	This problem is fixed, and can be closed.	austinzheng	2017-01-11 21:21:41
4527	2017-01-10 23:05:44	Caught on iPhone 5 with iOS 8.1.3 (CI device tests): https://ci.realm.io/job/objc_pr/4549/configuration=Release,swift_version=3.0.2,target=ios-device-objc/console /cc @bdash <S_CODE_TOKEN>	jpsim	2017-01-10 23:06:25
4527	2017-01-10 23:06:25	This is already tracked as #4523.	bdash	2017-01-10 23:06:25
4526	2017-01-10 19:22:21	I'm trying to change my Primary Key from one property of String type to ID of type Int. I can't do that because i can't intercept migration to set the value of ID and Realm Migration is trying to put e-mail inside Int ID. I'm receiving error: <S_CODE_TOKEN>	KelvinEC	2017-01-11 00:28:55
4526	2017-01-10 19:42:30	Hi @KelvinEC, thanks for reaching out for support. Would you be able to share a code example or sample project for us to review? Thanks.	istx25	2017-01-11 00:28:55
4526	2017-01-10 23:55:03	Hi @istx25 My Class before: <S_CODE_TOKEN> My Class After: <S_CODE_TOKEN> Migration Code: <S_CODE_TOKEN> Ps: I've changed the Schema version correctly.	KelvinEC	2017-01-11 00:28:55
4526	2017-01-11 00:25:26	The problem was fixed. Is a problem on other part of code that searching a User by e-mail as primary key. Thanks!	KelvinEC	2017-01-11 00:28:55
4526	2017-01-11 00:28:55	Awesome, happy to hear you resolved the issue. Cheers!	istx25	2017-01-11 00:28:55
4525	2017-01-10 18:30:55	## Goals I would like to delete objects of type RandomAccessSlice as Array does. ## Expected Results Deletes given objects of type RandomAccessSlice. ## Actual Results Deletes unexpected objects. ## Steps to Reproduce & Code sample - Realm object for example: <S_CODE_TOKEN> - Code sample <S_CODE_TOKEN> If I change realm.delete(sliced) to realm.delete(Array(sliced)) then, I get as expected ## Vers…	tako3	2017-01-14 05:35:27
4525	2017-01-12 23:06:59	The problem is that `RandomAccessSlice` simply stores indices into the source collection, and deleting objects shifts what objects the subsequent indices refer to. After the first object is deleted, the object that was at `1` is now at `0`, and the object which was at `2` is now at `1`, so deleting `0..<2` actually deletes `0` and `2`. `realm.delete(sliced.reverse())` would solve this without fir…	tgoyne	2017-01-14 05:35:27
4525	2017-01-14 05:35:27	Thank you for the help, now I see the problem 😄	tako3	2017-01-14 05:35:27
4524	2017-01-10 16:21:10	## Goals I am building a chat application. I want to not have duplicates of my objects I have mainly 3 objects: a channel, a message and an entity. Both the channel and the message have an entity (the channel can have two) The channel has a primary key, while the message does not (the message has 2 identifiers - a local one and one from the server. when the one from the server arrives, I nullify …	danipralea	2017-03-09 01:04:51
4524	2017-01-10 17:15:35	Thank you for reaching out, @danipralea. I'm going to look into the problem you're experiencing and find someone who will be able to help resolve it with you. In the meantime, we appreciate your patience. 😸	istx25	2017-03-09 01:04:51
4524	2017-01-11 04:23:34	@istx25 could you try creating a sample Xcode project, pasting the code from @danipralea's gist, and attempting to reproduce the issue to see if we experience the same behavior? If so, engineering can take a closer look at it. If not, hopefully @danipralea can refine the sample to demonstrate the duplicate instances referred to here.	jpsim	2017-03-09 01:04:51
4524	2017-01-11 18:03:03	For sure, I'll post the Xcode project here at some point today.	istx25	2017-03-09 01:04:51
4524	2017-01-11 19:48:43	@danipralea: Which dependency(ies) are `Mappable`, `MSChannelContext` and `MappingDefaultIdentifer` coming from?	istx25	2017-03-09 01:04:51
4524	2017-01-12 18:56:30	`Mappable` is `ObjectMapper`, `MSChannelContext` is another object also descending from Realm's `Object` class and `MappingDefaultIdentifer` is just `-1`	danipralea	2017-03-09 01:04:51
4524	2017-01-19 16:37:35	@danipralea sorry for a delay with the reply. I as can understand from the info you've sent both JSON representation of the `Channel` and the `Message` contain the JSON for `Entity` objects, so in this case you can try to check if there is an `Entity` object with the primary key specified in JSON and use existing one in your mapping function. Another option is to create a new `Entity` with `.add(…	stel	2017-03-09 01:04:51
4524	2017-01-19 16:47:41	@stel thank you for your reply. I do not add the `Entity` object manually. I never do. They get added whenever I add a `Channel` or a `Message` object. So I have no way of controlling how the `Entity` object gets added. I use `ObjectMapper` for mapping. I don't see it having this option of checking if the `Entity` object is already in the database. It's actually pretty decoupled of any **Realm** …	danipralea	2017-03-09 01:04:51
4524	2017-01-19 16:57:00	You should be able to handle this in `map()` function either in `Channel` or in `Message` class. I'm not sure if ObjectMapper handles this case automatically.	stel	2017-03-09 01:04:51
4524	2017-01-19 21:21:01	@stel I did that and receive the same error: <S_CODE_TOKEN> When I try to add a new `Message` object, I get an error saying that an entity with `identifier = 2` already exists.	danipralea	2017-03-09 01:04:51
4524	2017-01-20 21:09:48	Hmm.. this code looks good to me, when do you get the error? Is `store.add(entity, update: true)` executed? You can set exceptions breakpoint in Xcode and check when the `Entity` is created the second time.	stel	2017-03-09 01:04:51
4524	2017-01-21 14:20:31	it's created when I add a message that has attached an existing entity (the current user basically)	danipralea	2017-03-09 01:04:51
4524	2017-01-23 14:04:09	Could you please post the code where you get this error and specify the exact line? Setting Exception Breakpoint in Xcode will help to identify that. Also make sure that you use this custom transform both in `Message` and `Channel` classes.	stel	2017-03-09 01:04:51
4524	2017-01-23 14:07:53	for now, it's not related to the `Channel` object. I just get one by `add`ing a message with the current entity (the current user). Absolutely nothing fancy.	danipralea	2017-03-09 01:04:51
4524	2017-01-23 14:15:48	Unfortunately without any code sample or reproduction case I can't suggest anything :( Please use Xcode's debugger to find the exact place where duplicated object is created.	stel	2017-03-09 01:04:51
4524	2017-01-28 13:28:06	@stel This is what I'm using to add a message: <S_CODE_TOKEN>	danipralea	2017-03-09 01:04:51
4524	2017-01-30 09:42:42	@danipralea to being able to help we need either an example Xcode project that reproduces your issue or at least a related code sample and the exact error message. This code sample is not related to the previous one (https://github.com/realm/realm-cocoa/issues/4524#issuecomment-273902243), you don't call `add(message:)` method there at all. Anyways, assuming `store` as a `Realm` instance, you nee…	stel	2017-03-09 01:04:51
4524	2017-01-30 10:21:35	the `Message` object does not have a primary key, only the `Entity` has one, that's why it's added without `update:true`	danipralea	2017-03-09 01:04:51
4524	2017-01-30 10:25:18	@danipralea did you set an exception breakpoint in Xcode? Which line in your code produces this error?	stel	2017-03-09 01:04:51
4524	2017-01-30 10:45:46	@stel thanks again for your reply. The code snippet I posted 2 days ago generates the error. just the add message. To give the context again: I have 2 messages: **Message 1**: identifier = 1, entity has id = 1 (it's from another user than the current one **Message 2**: identifier = 2, entity has id = 2 (it's from me, cause my user has id=2) If I try to add a new message, let's say **Message 3**: …	danipralea	2017-03-09 01:04:51
4524	2017-02-02 17:40:55	Bringing attention back to this issue. cc @stel	istx25	2017-03-09 01:04:51
4524	2017-02-03 01:11:51	Thank you both @istx25 and @stel	danipralea	2017-03-09 01:04:51
4524	2017-02-03 11:52:21	Sorry for a delay with reply @danipralea, but unfortunately I haven't received the info I requested. I've made an example that shows how you need to handle primary keys in a described case, hope it helps ;) <S_CODE_TOKEN> If you need to update `Entity` everytime you save a new message, you can use this approach instead: <S_CODE_TOKEN>	stel	2017-03-09 01:04:51
4524	2017-02-03 20:59:17	@stel I can't use a `primaryKey` for the message, because the temporary message does not have an identifier yet. only a `temporaryIdentifier`	danipralea	2017-03-09 01:04:51
4524	2017-02-06 09:20:29	@danipralea right, I've updated my example, however it's not related to your case, so just try to use the same approach with ObjectMapper.	stel	2017-03-09 01:04:51
4524	2017-02-06 10:49:02	@stel Thank you very much for your reply. does it work if the entity with id = 2 (my current user) has not been inserted yet? Cause that can be the case as well - where I open the app and load first a conversation with messages all except from me (the current user). Do I need to make a check first and add it if it's not in the realm?	danipralea	2017-03-09 01:04:51
4524	2017-02-06 10:54:00	<S_CODE_TOKEN> returns `nil` if no instance with the given primary key exists, while <S_CODE_TOKEN> creates an object, or updates the existing one.	stel	2017-03-09 01:04:51
4524	2017-02-07 14:07:55	@stel It also happens for saving into the database: <S_CODE_TOKEN>	danipralea	2017-03-09 01:04:51
4524	2017-02-08 11:00:51	> It also happens for saving into the database It does happen if you run this code for the second+ time when there are already entities with the specified primary keys. This is an expected behavior. That's why there is `create(_, value:, update:)`.	stel	2017-03-09 01:04:51
4524	2017-02-15 02:53:16	@danipralea is this still unclear? Let us know if we can clarify this further.	jpsim	2017-03-09 01:04:51
4524	2017-02-20 19:16:05	@danipralea: Do you require anymore assistance?	istx25	2017-03-09 01:04:51
4524	2017-02-21 10:54:24	I still have to implement the other suggestion of Dmitry. I will get back to you guys as soon as I do that. Thank you very much for taking such care in the issue/issues	danipralea	2017-03-09 01:04:51
4524	2017-02-21 17:00:37	No worries. Just let us know when you get a chance. And we're happy to help. ❤️	istx25	2017-03-09 01:04:51
4524	2017-03-09 01:04:51	I'm closing this since we haven't heard back in a while. @danipralea please reopen if you're still having trouble with this.	jpsim	2017-03-09 01:04:51
4523	2017-01-09 18:17:37	In https://ci.realm.io/job/objc_pr/configuration=Release,swift_version=3.0.2,target=ios-device-objc/4539/console you can see the following exception: <S_CODE_TOKEN> This is because `+[NSExpression expressionForConditional:trueExpression:falseExpression:]` wasn't introduced until iOS 9. iOS 8 apparently supports parsing predicates that contain conditional expressions so there might be some other w…	bdash	2017-01-24 22:40:59
4522	2017-01-09 12:30:16	I have a realm `Objectd` containing another realm `Object`: <S_CODE_TOKEN> When I perform a delete on a given user: <S_CODE_TOKEN> The user is getting deleted correctly but the address is still present in realm. What do I have to do to not only delete the user but also ALL objects which are related to the deleted Object?	Montrazul	2017-01-09 13:44:22
4522	2017-01-09 13:44:22	We have an issue tracking cascading deletes on https://github.com/realm/realm-cocoa/issues/1186, so you'll see any updates on that front over there. We are working on that. Until then, you should delete related objects yourself. <S_CODE_TOKEN>	kishikawakatsumi	2017-01-09 13:44:22
4521	2017-01-09 03:54:18	Ipad mini iOS 9.3.5 Looks like app got kill signal which caused some cleanup code to crash in realm. <S_CODE_TOKEN>	diegomontoya	2017-01-18 20:08:48
4521	2017-01-10 17:19:12	Hey @diegomontoya, thanks for reaching out for support. Would you be able to share more information (such as a sample project, what you were doing in the app, etc)? With that information, we'll be able to better assist you in fixing the issue.	istx25	2017-01-18 20:08:48
4521	2017-01-11 04:25:08	A note for both @diegomontoya and @istx25, generally when you see `please_report_this_error_to_help_at_realm_dot_io` in a stack trace, that indicates that a useful error message was logged to the console, and sharing that message's content is very useful to report what assertion failed and why.	jpsim	2017-01-18 20:08:48
4521	2017-01-18 19:43:52	Ah! Awesome, thank you @jpsim. I didn't know that. Please follow-up with the information we've requested, @diegomontoya. From there, we can better assist you. :-)	istx25	2017-01-18 20:08:48
4521	2017-01-18 20:08:48	Actually, looking at the stack trace again, it's quite likely that we've already fixed this problem. This was a mutex destruction crash that only happened if the app was terminating anyway, so it shouldn't have had any user-facing implications whatsoever. @diegomontoya please update to the latest version of Realm (2.2.0 as of this writing) and open a new issue if you're still seeing this crash. T…	jpsim	2017-01-18 20:08:48
4520	2017-01-09 03:06:00	It's crash at moment of my app launching. <S_CODE_TOKEN> ## Version of Realm and Tooling Realm 2.1.1, xcode 8.2, iOS 10.2	mewehk	2017-02-10 19:14:54
4520	2017-01-10 17:22:46	Hey @mewehk, thanks for reaching out. Would you be able to share more information like the Xcode project any Realm-related code in `didFinishLaunchingWithOptions`? From there, we'll be able to better assist you in resolving the issue.	istx25	2017-02-10 19:14:54
4520	2017-01-11 04:26:11	All Realm-related code before I query the realm here: <S_CODE_TOKEN>	mewehk	2017-02-10 19:14:54
4520	2017-01-11 04:26:23	If you could share an affected Realm file, that would be helpful as well, as that might help us identify why the file failed this assertion check, and whether or not this is indicative of corruption, or a bug in Realm. Thanks!	jpsim	2017-02-10 19:14:54
4520	2017-01-18 19:45:42	Just following up since this issue's gone stale. @mewehk: Would you be able to provide us with a copy of the affected Realm file? Feel free to also email it to **help@realm.io** if you need to share it confidentially. Cheers!	istx25	2017-02-10 19:14:54
4520	2017-01-23 15:49:13	Bringing attention back to: >Just following up since this issue's gone stale. @mewehk: Would you be able to provide us with a copy of the affected Realm file? Feel free to also email it to **help@realm.io** if you need to share it confidentially. Cheers!	istx25	2017-02-10 19:14:54
4520	2017-02-08 16:45:09	Bringing attention back to: >Just following up since this issue's gone stale. @mewehk: Would you be able to provide us with a copy of the affected Realm file? Feel free to also email it to **help@realm.io** if you need to share it confidentially. Cheers!	istx25	2017-02-10 19:14:54
4520	2017-02-10 19:14:52	Closing due to inactivity. Feel free to follow-up or file a new issue if you need additional help and we'll be happy to assist.	istx25	2017-02-10 19:14:54
4519	2017-01-09 02:54:45	I run into issue #4330, too. It turns out I need to git submodule update --init --recursive However, if the submodules are necessary for basic build to succeed, they should NOT be submodules. They should be integral part of the main git repo. That is, "git clone" should give the user the critical files in the current submodules.	xyzisinus	2017-01-09 03:32:47
4519	2017-01-09 03:32:47	The need to check out submodules is mentioned in the [repository's README file](https://github.com/realm/realm-cocoa#building-realm).	bdash	2017-01-09 03:32:47
4519	2017-01-09 04:28:18	This comes down to a design principle: If you can spare the user one chance to make a mistake, you should. Plus, the last time I compiled Realm (9/16), there was no such requirement.	xyzisinus	2017-01-09 03:32:47
4518	2017-01-08 04:09:00	## Goals I want to be able to filter an object by the child property (a list) I have an object called account type class accountType: Object{ ... account_type = "" accounts = List<Accounts> } class Accounts: Object{ account_type = "" account_name = "" ... } ## Expected Results I expect to see only the parent and the child that meets the requirement the account type with accounts filtered to only …	winniepooh001	2017-01-24 22:00:31
4518	2017-01-09 08:25:51	@winniepooh001 It's intended behavior. The `AccountType` class has "Gift Card" account and "Store Credit" account as a relationship. The query that you performed means filtering the `AccountType` objects that match the predicate. The search text "gift" matches the `AccountType` object that has "Gift Card" account and "Store Credit". So the query returns the `AccountType` object, that has "Gift Ca…	kishikawakatsumi	2017-01-24 22:00:31
4518	2017-01-10 00:42:15	Thank you. In general, if the objects are all interconnected in some ways, could I have many reverse relationship (to different objects) in one object? Akin to sql of a central mapping table.	winniepooh001	2017-01-24 22:00:31
4518	2017-01-19 14:03:34	@winniepooh001 you can define many reverse relationship in one object if that object is linked by other objects with to-many relationship, see more in [docs](https://realm.io/docs/swift/latest/#inverse-relationships).	stel	2017-01-24 22:00:31
4518	2017-01-23 15:49:40	Do you have any other questions or follow-up, @winniepooh001?	istx25	2017-01-24 22:00:31
4518	2017-01-24 22:00:29	Thank you,	winniepooh001	2017-01-24 22:00:31
4517	2017-01-08 01:58:26	Hi Team, ## Goals I am using realm databases in a macOS app - One realm database (a .realm file) at default storage position - Another one realm database file created by the app in a app group storage (to share data between the main macOS app and it's today widget app) <S_CODE_TOKEN> Let call them as DB1 and DB2 ## Expected Results The two databases will not impact each other ## Actual Results ##…	mobilinked	2017-01-09 23:14:44
4517	2017-01-08 13:43:03	@mobilinked You can use `objectTypes` to separate the schemas by file. <S_CODE_TOKEN>	kishikawakatsumi	2017-01-09 23:14:44
4517	2017-01-09 01:48:19	Thanks @kishikawakatsumi. This solution works to separate table schemas, but auto migration does not work (even worse, as no exception) ## Step 1 <S_CODE_TOKEN> Clean the run-time folders include the old .realm files ## Result of step 1 Works without problem, the datatable schemas not be cloned (db1 just include table1, table 2, db2 just includes table3) ## Step 2 Add a new filed to table3 (of db…	mobilinked	2017-01-09 23:14:44
4517	2017-01-09 07:18:48	@mobilinked `try?` ignored any errors. It hides what error has happened. Please use `try!` at the moment for investigating. `try? Realm(...)` returning `nil` means that an error occurs. You separate schemas for `db1` and `db2`, it seems fine. <S_CODE_TOKEN> Then you added a new field to `table3`. It does not affect db1. But `db3` needs migration. <S_CODE_TOKEN> Then you added a new property to `t…	kishikawakatsumi	2017-01-09 23:14:44
4517	2017-01-09 23:14:44	Thanks much @kishikawakatsumi (I thought the migration for adding fields is automatic)	mobilinked	2017-01-09 23:14:44
4516	2017-01-07 18:38:50	Today I wanted to copy a local Realm Object to a synchronized realm. For that I did the following: <S_CODE_TOKEN> The `addUserCopy` does the following: <S_CODE_TOKEN> Now if I want to do it I get the following errror: `Terminating app due to uncaught exception 'RLMException', reason: 'Invalid value '' for property 'gender''` So I checked all my gender fields, there where three Gender Fields at al…	Montrazul	2017-01-09 11:28:38
4516	2017-01-07 18:39:00	The problem I described above is a bit simplified. Maybe the problem occures due to the List where my users are stored in so here is the more complex thing I do. First, The Object definition: <S_CODE_TOKEN> And here the USER: <S_CODE_TOKEN> So now I got one `REALM_USER` with three `USERS` and I want to deep copy this object from a local Realm to a synchronized realm. The objects are all containin…	Montrazul	2017-01-09 11:28:38
4516	2017-01-09 11:28:38	Fixed! The big problem here was a `getter` method which is reallyl interesting. In my `User` class I have a getter which converts the `Int` value for a gender to a `String`: <S_CODE_TOKEN> So for some special reason which I dont know the realm is using this getter method during the copy process and is so complaing that he cant use the string "male" and set it on the `gender` which is of type `Int…	Montrazul	2017-01-09 11:28:38
4515	2017-01-06 18:10:08	Running Realm 2.1.1 Not at all sure what's going on here. Grabbed this crash off Fabric. It appears another thread is trying to query realm. There might be some nested behavior going on. Two models involved, Activity and Account. An Activity is being created, which tells the account to update. At this point the activity is unmanaged, but the account is probably (?) managed already. <S_CODE_TOKEN>…	asjesset
4515	2017-01-10 17:26:26	Hey @asjesset. Thank you for filing this issue. We will look into this problem further. It would be greatly appreciated if you would be able to share any source code or projects with this problem that we can also try to reproduce the problem with.	istx25
4515	2017-01-10 19:38:31	At this time we have not recreated and don't have any code to share :(. If it recreates and I can narrow it down I'll share a pared down example. Thanks for the interest!	asjesset
4515	2017-01-10 19:39:51	Sounds good. :)	istx25
4514	2017-01-06 08:04:44	According to [cheatsheet](https://realm.io/docs/swift/latest/#cheatsheet), I'm supposed to use `NSDate` (and `NSData` too). Can I instead use the Foundation structs from Swift 3, `Date` (and `Data`), or not? Examples: dynamic var valueA = Date() dynamic var valueB: Date? = nil Any best practice on the matter? ps: on a different subject, [this PR](https://github.com/apple/swift-evolution/pull/577)…	Coeur	2017-01-10 17:28:11
4514	2017-01-09 20:18:58	I would also like to know if/when using `Date` and `Data` instead of `NSDate` and `NSData` will be acceptable. Edit: @Coeur, I looked further and it appears that this issue is solved in PR [#3979](https://github.com/realm/realm-cocoa/pull/3979).	jdkelley	2017-01-10 17:28:11
4514	2017-01-10 17:28:11	Happy to hear you found #3979 and that it was helpful.	istx25	2017-01-10 17:28:11
[truncated: 24,312 more rows]
