# Supplementary material for: Status, identity, and language: A study of issue discussions in GitHub
Source: PLoS One. 2019 Jun 14;14(6):e0215059. doi: 10.1371/journal.pone.0215059 (PMC6568400; doi:10.1371/journal.pone.0215059)
Supplement: S2 Data — (ZIP) [file pone.0215059.s003.zip › sample_46_projs_issues/realm_realm-cocoa/issue_comments_mentioned_committer_NOCODE_FULLBODY.csv]

issue_num	datetime	body	login	mention_login
4770	2017-03-24 23:59:26	@bdash I just completed the CLA. I hope you are fine with the changes I made since I opened this pull request.	0xced	bdash
4769	2017-03-25 03:47:59	As @TimOliver mentioned, you can do what you're after by combining `Realm.objects(_:)` and `Realm.delete(_:)`. This only differs in a minor way from the syntax you're requesting, and provides the behavior you're after. Is there some reason you take issue with it?	bdash	TimOliver
4769	2017-03-25 14:00:29	Thanks @bdash	santhoshs5	bdash
4761	2017-03-24 23:51:20	@TimOliver Let me test with straight realm code and I will let you know.	grangej	TimOliver
4761	2017-03-27 17:34:00	@TimOliver You are correct I tried the following code: and it works , but looking at the RxRealm code for changeset it makes no sense why it would not work. I stepped through the code in RxRealm and the observer is never receiving one of the notifications in the notification block. So I still think this is a RealmSwift issue since the RxRealm code block never receives one of the update notificati…	grangej	TimOliver
4750	2017-03-21 11:08:28	@stel Hi, I implemented both your changes as requested, but with the exact same result. > Assertion failure in -[UICollectionView _endItemAnimationsWithInvalidationContext:tentativelyForReordering:], /SourceCache/UIKit/UIKit-3347.44.2/UICollectionView.m:3870 > 2017-03-21 12:07:50.029 promobutler-ios[1433:244897] *** Terminating app due to uncaught exception 'NSInternalInconsistencyException', rea…	CedricVanAsch	stel
4750	2017-03-21 13:19:30	@stel what exactly do you mean with check the indexes in the notification handler? So this is what I got for the numbers. the 0 153 represents the section (0) and the items (153) the prints from my logs > Get numberOfItemsInSection 0 153 data from didSelectItem -> Producer { id = 1234; name = ALDI; nameNL = ALDI; nameFR = ; logoUrl = mockupurl.com; siteUrl = mockupurl.com; favorite = 1; } modifyi…	CedricVanAsch	stel
4749	2017-03-19 00:34:48	@mihailsalari: I wanted to chime in here and affirm that @bdash's example ([available here](https://gist.github.com/bdash/799e9c496d387bda98e196289e2def71)) indeed works and that I also saw an object returned during my own testing. We are happy to help you resolve this (and any other) issue you may experience (now or in the future) but I/we don't appreciate the personal attacks on @bdash or anyon…	istx25	bdash
4747	2017-03-20 02:38:07	@jpsim I think this is largely to do with Realm not complaining when setting a relationship from a different realm. i.e: Resolution for above exception is:	markst	jpsim
4744	2017-03-21 16:10:04	Sorry for the disruption @austinzheng. This PR just happened to be the first one I found during my tests earlier today.	emanuelez	austinzheng
4744	2017-03-21 16:20:12	No worries @emanuelez, I just didn't want you to be misled because of all the failures :).	austinzheng	emanuelez
4740	2017-03-16 17:33:18	As @tgoyne mentioned, your `List<T>` properties should be declared with `let` rather than `var` as assigning directly to them has no effect. Using `let` will catch this problem at compile time. Instead of assigning to a `List<T>` property, you should instead mutate it in place.	bdash	tgoyne
4739	2017-03-20 14:46:31	Hello back @austinzheng, @teotwaki, @istx25 Can you give me a full example on how to get data? I am mostly intrigued on how to use this on given array, when i call the mobile DB for updates. (think about updates on a chat room - which can be a very good example on how to move this data async) Objective-c obviously - might be old-school but i am looking fwd into implementing this Thanks, Chris	i-am-chris	austinzheng
4735	2017-03-14 21:25:03	@bdash Yep, ended up finding similar info here right before you commented: https://www.nginx.com/blog/websocket-nginx/ Seems to be getting me further now, but still won't connect. Getting messages about "Using already open Realm file" and then it closes the Realm file and I get this: "Sync: Connection[3]: Session[1]: Sending: UNBIND" Still probably something up with my Nginx config, but at least …	einsteinx2	bdash
4734	2017-03-15 22:12:47	@bdash Yep, that was it! Looks to be working now. In any case, that seems like a bug, no? I would expect to be able to change log levels at any time, or at the very least have the new log level take effect the next time a Realm is created. Same with the error handler. At the very least, it's a documentation bug. There's no mention of this requirement in either the Swift logging section (which jus…	einsteinx2	bdash
4733	2017-03-23 13:41:50	@TimOliver I'm currently in the process of refactoring the app quite a bit and also touched the problematic code during that. In the past the transactions were done in the main thread; after my refactoring everything is now done in a background thread. It seems that this has also solved the issue. For testing purposes I've moved the logic back into the main thread and indeed that led to a crash. …	Zeeker	TimOliver
4731	2017-03-23 17:36:48	@TimOliver I will try to rewrite the code and replicate the issue the following days and post the back trace.	tkallioras	TimOliver
4730	2017-03-14 05:12:29	Thanks for your response @jpsim >We should certainly update our docs to reflect that Alcatraz requires resigning Xcode. I’m not sure that we need to mention how to resign or unsign Xcode 8. Without Alcatraz support and resigning/unsigning Xcode, we can successfully install RealmPlugin in Xcode 8(with release.zip) Using Alcatraz is more convenient but it is not the mandatory to use RealmPlugin, I …	dakeshi	jpsim
4730	2017-03-23 00:40:51	Thanks for your reply. @jpsim Yes. I'm get successfully installed file template, lldb plugin but not file menu. So, we could say the plugin is not perfectly installed. I hope that docs will be updated as soon as possible to provide the correct info.	dakeshi	jpsim
4725	2017-03-10 02:13:33	@jpsim Thanks for reply. But I modify my code like which you suggest above, which not work successfully, the data still been.	canny09	jpsim
4725	2017-03-11 02:29:10	@jpsim Thank you! I have checked the cause of the problem, that is my negligence. Orz... The ``friendItems ``parameter has been clean up all objects in main thread before converting to the ``MCSFriend ``.	canny09	jpsim
4724	2017-03-10 12:20:45	I have been able to repro locally. Here's what I did: 1. Checkout and build core (build-cocoa) at v2.3.2. 2. Checkout core at v2.3.3 (do not build) 3. Checkout and build sync (build-cocoa) at v1.3.1 4. Checkout and build cocoa at master as described above. This matches our observations that the assembly code looks like core v2.3.2, while the headers are from v2.3.3. If this is indeed what has hap…	danielpovlsen	radu-tutueanu
4724	2017-03-10 17:52:15	@radu-tutueanu has rebuilt the sync v1.3.1 release on a different machine, and the tests now pass. Thanks, @radu-tutueanu!	bdash	radu-tutueanu
4716	2017-03-09 09:12:25	Thanks. @stel But API reference is still not changed. Does It need to fix manually? https://realm.io/docs/swift/latest/api/Typealiases.html#/s:10RealmSwift19UserCompletionBlock	dakeshi	stel
4716	2017-03-10 01:44:19	@jpsim It is the bad news for developers who prefer to read API reference through web pages, even though they can find out the correct info from source code.	dakeshi	jpsim
4714	2017-03-05 19:16:11	Thanks @bdash for your prompt response Highly appreciated I'm gonna try creating a blank reproducible project to send to you and if that won't work I'll send an IPA or our app. Thanks !	freak4pc	bdash
4714	2017-03-05 21:50:10	@bdash Was able to more accurately pinpoint the problem. This seems to be related to a situation where, if the Realm file was deleted after creation, consecutive `try! Realm(configuration:_)` won't create a new Realm file for some reason. I made a reproduction project, here it is: [RealmNukeExample.zip](https://github.com/realm/realm-cocoa/files/819781/RealmNukeExample.zip) A good way I could "wo…	freak4pc	bdash
4714	2017-03-05 22:31:37	@bdash Thanks again. Is there anything problematic with just moving to an approach of just removing the objects of the realm instead of deleting the realm itself ? On the subject of deleting the file itself, Is there any way to actual understand which objects are "retained" in the Realm or perhaps a more verbose way to clear the cache in that situation? I assumed a `try! Realm()` always creates a…	freak4pc	bdash
4714	2017-03-05 23:00:41	Thanks again @bdash , I'll close this for now. My data set is relatively small so I'm fine with that cost for the added stability. Maybe it'll be good to consider refreshing that cache if the underlying file doesn't exist anymore, not a huge deal but just a thought :) Again thanks so much for the help in resolving this Shai	freak4pc	bdash
4711	2017-03-03 09:08:43	@austinzheng I see. Thank you	account-archived-270316	austinzheng
4709	2017-03-02 03:48:29	Hello @tgoyne ! Thank you for your answer! Could you help me, how to correctly save sorted `List` with a lot of entries in main app for querying it from extension ? As i understand - i should create new class inherited from `Object`, create 1 variable of `List` type , and put in this variables sorted `Results` and then save in realm it ?	denisenkoaj	tgoyne
4709	2017-03-02 22:04:50	@austinzheng Thank you! Everything is work great!	denisenkoaj	austinzheng
4708	2017-03-01 03:20:12	@austinzheng Thanks! It works. But that also a another problem, I must delete all objects in realm before I writing into realm again... if not, get crash Whether affect the performance?	YioMidd	austinzheng
4708	2017-03-10 15:49:06	@austinzheng Hi, austinzheng! I have another question ask for you. Is there a limit that using the ``createInDefaultRealmWithValue``to update the stored data under the condition of storing data via ``addOrUpdateObjectsFromArray``? Because it crashed when I do that.	YioMidd	austinzheng
4704	2017-02-28 22:47:16	@austinzheng i have updated the code， and I will send a project later. thanks.	yuldong	austinzheng
4704	2017-02-28 22:51:02	@bdash thanks for the advice, I will try your way and share the conclusion.	yuldong	bdash
4704	2017-03-01 00:45:04	![image](https://cloud.githubusercontent.com/assets/5005006/23441122/4a906c76-fe5b-11e6-90fc-8960c0da8d6f.png) @bdash do not add autorelease pool in loop. @austinzheng	yuldong	austinzheng
4704	2017-03-01 00:45:04	![image](https://cloud.githubusercontent.com/assets/5005006/23441122/4a906c76-fe5b-11e6-90fc-8960c0da8d6f.png) @bdash do not add autorelease pool in loop. @austinzheng	yuldong	bdash
4704	2017-03-01 00:53:39	added autorelease pool. ![image](https://cloud.githubusercontent.com/assets/5005006/23441275/527ff4c8-fe5c-11e6-9c70-d0cf09b87c9f.png) would the screenshot help? seems changing nothing. @bdash	yuldong	bdash
4704	2017-03-02 13:40:51	@austinzheng 因为当前这个问题比较紧急，而当前的项目又不能单独拉出来发给你们。 目前我的处理方式： 通过先将数据库中的相关结果[这种数据比较少]查出来，放在内存中，然后在循环中对在内存中的的结果集进行filter。从而避免在循环里面对realm进行filter. 调整后，该问题暂时解决了。 暂时将改问题关闭，后续我会将单独拉出来的project发给你们。 再次感谢 Because this problem is more urgent, and I couldn't send you the current project in time. Now my way:First, query the realm results [just a few data] into memory, then filtering the memory results in the loop.…	yuldong	austinzheng
4703	2017-02-28 17:32:35	@bdash sorry you are correct I just re-evaluated the condition and the heap allocated for the static object would be freed up with the application heap on exit. I was using [leaker](http://left404.com/leaker/) to do leak tests but it would report this condition as a memory leak as we don't free the memory directly but it does free itself correctly for a static object when the application exits.	umarniz	bdash
4702	2017-02-28 09:38:19	Hi @austinzheng, thanks for the quick response. Much appreciated. For the first question, yes the crash always happens on `[RLMRealm realmWithConfiguration:error:]` `(RLMRealm.mm:271)`. For the second question, also yes I looked into other stack traces, as you have pointed out, I can see `_handleApplicationDeactivation...` in the main thread in every stack trace.	kanekin	austinzheng
4702	2017-02-28 17:41:03	In general, doing work on a background thread concurrent with `exit` being called is going to be error-prone, as `exit` results in destructors being called for any C++ objects with static lifetimes. It's incredibly difficult to ensure that it's safe to continue using a library at that point as there's no guarantee that the object isn't in use while (or after) being destroyed. As @austinzheng ment…	bdash	austinzheng
4702	2017-03-04 19:23:37	The crash hasn't happened since including the patch. I think we can consider this issue to be resolved. Thank you so much for your prompt help. @austinzheng @bdash	kanekin	austinzheng
4702	2017-03-04 19:23:37	The crash hasn't happened since including the patch. I think we can consider this issue to be resolved. Thank you so much for your prompt help. @austinzheng @bdash	kanekin	bdash
4700	2017-02-28 11:44:36	Problem solved :D, thanks @austinzheng	dogo	austinzheng
4694	2017-02-27 17:41:57	Hi @matthewtsmith. Just echoing @austinzheng's request - would you be able to provide us with a sample project so we can reproduce the issue? If you'd like to share it privately, please email it to help@realm.io and link to this issue. Thanks.	istx25	austinzheng
4694	2017-02-27 17:57:16	@austinzheng @istx25 We are not comfortable with giving you our primary code base but I will attempt to create a sample project that reproduces it.	matthewtsmith	austinzheng
4694	2017-03-16 13:28:31	@jpsim No, unfortunately I have not had the time. I do think I will have some bandwidth today to attempt a sample project. I'm also going to update to Realm 2.4.4 to see if my main project still has the issue.	matthewtsmith	jpsim
4694	2017-03-23 18:04:26	@TimOliver No, I still have the issue in the latest Realm version in our main application. I did create a simple sample project that I thought might reproduce this issue but the crash did not occur. I've attached the sample project I thought would reproduce it. My assumption with this crash is that it happens when you remove a KVO observer from a RealmObject in the main thread and then delete tha…	matthewtsmith	TimOliver
4693	2017-03-15 15:55:20	Hi @tgoyne, thank you for your input and sorry for the delay. I cleared the decks and everything works in my refactored project like a charm. I suppose the problem was that I had done some rookie mistake in my code (as I had suspected). Would you nevertheless like to see the original version?	EmilOsvald	tgoyne
4693	2017-03-23 17:47:39	Hi @TimOliver. I went through all my previous app versions on Git but unfortunately the version of interest seems to be lost. I am sorry.	EmilOsvald	TimOliver
4692	2017-02-24 02:41:03	@tgoyne my data model has no property with prefix 'new'，it works correctly in Realm 2.1.0 ，but is failed in 2.4.3. ![image](https://cloud.githubusercontent.com/assets/12148377/23288295/b05f4cb6-fa7d-11e6-856f-233625b6d842.png)	Jinkeycode	tgoyne
4692	2017-02-24 03:12:06	@bdash，oh！it's not the only model I have, I figure out that I have a property with prefix 'new'. I will fix it,thanks. Except 'new', is there any other prefix can not be used?	Jinkeycode	bdash
4692	2017-02-24 03:56:16	@bdash ，I got it. Thanks for your help !	Jinkeycode	bdash
4688	2017-02-27 23:08:51	Hi @ryanhornik-as! Thanks so much for making this change, we really appreciate it! If you haven't signed our CLA already, please do so (you can see instructions at https://github.com/realm/realm-cocoa/blob/master/CONTRIBUTING.md#cla). It's a requirement by our legal folks before I can merge this PR. If you've already signed it before let me know. Feel free to ping me if you have any questions.	austinzheng	ryanhornik-as
4688	2017-02-27 23:15:59	@austinzheng Signed it	ryanhornik-as	austinzheng
4684	2017-03-04 13:29:28	@bmunkholm This is in production, so we can't get our hands on the corrupted DB. Only context I can provide is that this is happening the moment the app opens. We're only validating on the errors to check for corruption and re-creating the realm database if we need to. We access multiple instances of the realm from different threads, some read and some write, but all are instantiated through a sy…	dsanghan	bmunkholm
4680	2017-02-21 16:50:50	Thanks @bdash. I suppose my "workaround" is simply the prescribed solution. Closing this.	cwalo	bdash
4676	2017-02-17 18:07:10	@bdash I re-ran it on latest master (with the merged pull request) and it cuts descriptors by half. From 250+ to 110+ - which is a great improvement. Still, 110+ fd's for 8-10 threads seems to be on the higher side. Are there any other fixes in the works that I can pull in?	dsanghan	bdash
4676	2017-02-17 18:13:08	@bdash:	dsanghan	bdash
4674	2017-02-17 00:32:25	@tgoyne thats a really really interesting workaround. I'm going to play around with something like that. I imagine that if I didn't want to muck up my user's realm or be syncing these Search objects (which are more of a means to an end rather than something I want to keep) I could use a temporary realm on disk on this line and use my normal user logged in syncing realm on this line *Edit - The pe…	jeffreybergier	tgoyne
4672	2017-03-02 18:45:25	Hi @neetin. Echoing @bdash's request, would you be able to share a self-contained code sample or a piece of code that reproduces the issue? Thanks.	istx25	bdash
4671	2017-03-01 23:32:10	No problem, I didn't really meant to have write transactions on the main queue. And I never had any issues, or at least I have never noticed them. But then again this only happens in certain devices in certain conditions. About 10% of the sessions in Crashlytics have this crash. So not even my current code is a 100% reproducible scenario. I do hope that the work I am doing to isolate writes on a …	beloso	austinzheng
4661	2017-02-14 20:26:48	Hi @bdash , thank you very much for your help! Yes, it was my fault. I have a complex structure to create a Realm object and even after checking the code several times I haven't found anything. Then I wrote quickly this wrong snippet and the result confirmed me that I didn't do anything wrong. What a mistake! Sorry for that! I've found my bug and it's working as expected. Thank you very much!	mbecker	bdash
4660	2017-02-14 11:14:28	@jpsim Thanks for the reply, unfortunately I can't share my project code here, also I can't reproduce it manually, it happens randomly (although it happens most when I go into a certain screen in the app). What is much more worrying and I think is a side effect of this issue, is sometimes after I get the BadVersion, I get stuck in a lock waiting for a Realm transaction to start, this happens on t…	sblepa	jpsim
4660	2017-02-14 11:15:02	@jpsim Please let me know if you suggest to downgrade my Realm version for now Thanks	sblepa	jpsim
4658	2017-02-20 19:11:58	Hi @atom2ueki. Would you be able to read @bdash's response and provide more information? Thanks.	istx25	bdash
4656	2017-02-15 19:07:49	@bdash Sure I will share the crash log shortly @jpsim I m not updating the data from elsewhere in code but the Actually I am using this function to fetch the data from realm and filter and sort it on basis of criteria This function is called in `viewDidAppear`. Normally the code is working fine, but it fails when I have set filter and from API end, new data is added in realm collection, it crashe…	Raghvendra7	jpsim
4656	2017-02-15 19:07:49	@bdash Sure I will share the crash log shortly @jpsim I m not updating the data from elsewhere in code but the Actually I am using this function to fetch the data from realm and filter and sort it on basis of criteria This function is called in `viewDidAppear`. Normally the code is working fine, but it fails when I have set filter and from API end, new data is added in realm collection, it crashe…	Raghvendra7	bdash
4656	2017-03-12 08:04:23	thanks @jpsim	Raghvendra7	jpsim
4652	2017-02-14 04:32:16	This has been causing the `cocoa_docs` PR to fail in the `cocoa-pipeline` Jenkins job since it was merged. https://ci.realm.io/job/cocoa_docs/ @larkost could you please fix? Specifically it hangs at "waiting for simulator to boot...", never completing or moving on for hours. https://ci.realm.io/job/cocoa_docs/ ![image](https://cloud.githubusercontent.com/assets/474794/22915355/8f02e294-f22b-11e6-…	jpsim	larkost
4650	2017-02-15 02:15:04	@jpsim Thanks for the assistance.	gregiii	jpsim
4644	2017-02-07 21:40:42	@bdash is there a way to convert `Object` to a `T: RLMObject` if the `List` was generated from an `RLMArray<T>`?	rex-remind101	bdash
4644	2017-02-08 22:18:58	@jpsim I keep crashing on `RLMIterator` it looks like when I call `contains` The exception is My guess is `as! Object?` is dynamically type checking and failing since `MyObj`'s type does not derive from `Object`. Should this be changed to or more simply ?	rex-remind101	jpsim
4643	2017-03-13 01:23:59	@jpsim I have another reply on the radar from Apple: > Engineering has provided the following feedback regarding this issue: In current Swift releases, you’ll have to rebuild all Carthage Swift frameworks locally for debugging to succeed. In that case I guess you would want to change the Carthage preferences of the project to fetch the code from GitHub and then build locally.	ivan-konov	jpsim
4641	2017-02-15 03:20:03	@jpsim Thanks for reply. In practice, I would like to know why it is happening and how to prevent the realm file getting bloated. No one would want their users waking up one day and crashing the app in every launch. Will try your tip to debug why it's growing fast.	harryworld	jpsim
4641	2017-02-27 08:13:50	> Have you read our docs on File size & tracking of intermediate versions? That might help explain things. @jpsim Does it mean I should call `realm.invalidate()` whenever I don't need to access the results anymore? For instance, I may retrieve some objects and copy them into array. Once the copy is done, I should already `invalidate` realm instead of reusing it?	harryworld	jpsim
4641	2017-03-09 01:24:03	Hi @harryworld, I'm just following up on @austinzheng's last comment. Were you able to adjust your code to avoid holding on to too many older Realm versions?	jpsim	austinzheng
4641	2017-03-10 03:59:00	@jpsim @austinzheng Our current app structure makes it hard for me to switch in using `realm.invalidate()` at the moment, feel free to close this ticket first. As @austinzheng I will open another issue later if needed. Thanks	harryworld	jpsim
4641	2017-03-10 03:59:00	@jpsim @austinzheng Our current app structure makes it hard for me to switch in using `realm.invalidate()` at the moment, feel free to close this ticket first. As @austinzheng I will open another issue later if needed. Thanks	harryworld	austinzheng
4639	2017-02-09 08:32:22	@tgoyne it's good to know I'm not crazy! ;)	siemensikkema	tgoyne
4638	2017-02-15 19:59:57	Sorry for the delay in responses. I've been low on bandwidth the past few weeks. @jpsim will do in the future, here are a few full stack traces courtesy of sentry: https://gist.github.com/kharmabum/feb5b3a8e7fe405faede857157ca76f6	kharmabum	jpsim
4638	2017-02-20 19:07:38	Hi @kharmabum. Just echoing @jpsim's request. Would you please post the full model definitions that are being observed? As well as the notification block code too (if possible). Thanks!	istx25	jpsim
4638	2017-03-09 20:11:00	@jpsim I have not. Both this crash and another crash I reported via email (trace included below) have ceased since I made a few changes: (1) Avoid frequently removing and immediately re-adding a KVO observer (I was doing this a lot) (2) Instead of deleting all objects in a realm (this is usually the point at which the crash would surface) I am deleting the entire realm file Even if I removed all …	kharmabum	jpsim
4638	2017-03-10 06:03:57	@jpsim looking around, can't find anything, but will keep an eye out.	kharmabum	jpsim
4625	2017-02-10 17:46:25	@lowki93: Does @austinzheng's response _answer_ your question? Please follow-up if you have any additional questions.	istx25	austinzheng
4625	2017-02-14 17:07:38	I'm going to assume that the lack of response means that @austinzheng addressed your question. If not, please feel free to reopen this issue or file a new issue.	bdash	austinzheng
4624	2017-02-03 05:55:59	@bdash I considered your input and changed the method to following. Now I am getting this exception:	santhoshs5	bdash
4624	2017-02-03 08:49:25	@bdash I do get that to clear the confusion managed object means Realm objects which are derived from Object. is it good practice to have singleton to manage realm. Could you explain me more from my code what's wrong. as i am newbie to realm. One more thing I am using this method for reading from realm. I am using this method as following setting the results to another variable present in singlet…	santhoshs5	bdash
4623	2017-02-08 18:50:06	(@austinzheng: adding the gist/sumary of our slack chat here to capture the other manifestation of this issue so it's part of the solution history) DS: Am seeing the same issue - It feels like a possible race condition - My code is almost exactly the same - the realm has just been connected but I am guessing there isn't any sync operation yet in progress so the `addProgressNotification` is return…	dhmspector	austinzheng
4623	2017-02-15 20:07:46	@austinzheng could you reword the title of this issue to more accurately reflect what this is tracking?	jpsim	austinzheng
4621	2017-02-01 19:56:17	You're right @tgoyne, done in ee64c1f.	jpsim	tgoyne
4619	2017-02-15 22:02:49	My latest commit has the most minimal API possible. It's definitely preliminary pending feedback. Depending on what people think, I might incorporate @alazier's concept of a `Permission` object that is returned by the API so further actions on it are possible.	austinzheng	alazier
4619	2017-02-15 23:03:57	@austinzheng that was the motivation behind the `setPermissions` method on the `Permissions` object. Could also make it a static method but seems nice to me as a member method if you are changing existing permissions. I would imagine making subsequent requests to create permissions for the same user/url combo would overwrite the previous value.	alazier	austinzheng
4619	2017-02-16 11:06:28	> Not sure why we would need two methods, one to create a PermissionChange object and another to set it. It isn't clear from the naming if it is creating a permission, or editing an existing one. Also am not a fan of passing in three booleans to specify permissions (prefer the bitmask). Otherwise looks fine! - I went with the 3 nullable booleans, because I wanted to handle the case where we can l…	nirinchev	austinzheng
4619	2017-02-16 12:58:37	>In my opinion, we should try to avoid making backend changes and work with the existing API instead. The reasons are that 1) we already shipped the existing API, so that should be supported, regardless of the changes we make and 2) it will require a lot more effort to change the backend in return for very little gain. My guess on the implementation for @austinzheng proposal https://github.com/re…	bigfish24	austinzheng
4619	2017-02-18 12:11:51	@austinzheng how do you get the permission state for another user? Right now a user has his/her own permission realm for state and management realm for mutations. I would imagine the API to get the permission state for another user would need to be a new API that retrieves this from the admin realm. Also it seems unlikely that another user's state could be a Realm object that live updates since w…	bigfish24	austinzheng
4619	2017-02-20 18:22:47	Alright, let's go with the simple API in this PR (not the one I sketched out in my comment above), with possibly an additional simple API to additively set permissions. Is that okay with everyone? @bigfish24 @nirinchev @alazier	austinzheng	bigfish24
4619	2017-02-20 18:22:47	Alright, let's go with the simple API in this PR (not the one I sketched out in my comment above), with possibly an additional simple API to additively set permissions. Is that okay with everyone? @bigfish24 @nirinchev @alazier	austinzheng	alazier
4619	2017-02-20 21:55:11	I don't have a strong opinion on nullability - just feels a bit awkward that they don't match. @bigfish24 the second method was added to allow scenarios where you want to grant read permissions without checking if the user already has write/manage permissions.	nirinchev	bigfish24
4619	2017-02-23 17:56:14	I changed this some more based on @bigfish24 and @alazier feedback. If nobody objects within the next two hours I'm going to build out the rest of this API and tests.	austinzheng	alazier
4619	2017-02-23 17:56:14	I changed this some more based on @bigfish24 and @alazier feedback. If nobody objects within the next two hours I'm going to build out the rest of this API and tests.	austinzheng	bigfish24
4617	2017-01-31 19:02:37	@tgoyne I apologize if my issue report wasn't clear - I don't want the property to be persisted. Its purely a synthesized property. I am using the setter to set a number of synthesized properties in one shot. I'd like it to perform exactly like the other example I gave: var name { return "John" }	dmorrow	tgoyne
4616	2017-02-01 02:46:46	@tgoyne if Realm works as expected in this case, the documentation is incomplete. The documentation says "Realm instances hold a database connection for the exact duration of their lifetime.". But it doesn't say anything about that you can't keep any references of type RealmSwift.Object. For deleting and refreshing the realm file I need to clear, not only any references to Realm, but also to any …	sipersso	tgoyne
4616	2017-02-02 17:42:00	Bringing attention back to this issue. cc/ @tgoyne	istx25	tgoyne
4614	2017-01-31 18:57:21	@jpsim: I'll look into filing an issue with CocoaPods about this or if there's an existing issue with them tracking this issue that I can add to.	istx25	jpsim
4608	2017-02-15 08:54:22	@jpsim serving my project as static library isn't a good fix. It just broke on last realm-cocoa release. It's not related to Xcode EULA, something changed on last realm release that broke it. I've test running that need to fetch realm-cocoa using carthage and all crashes because of this issue.	bitomule	jpsim
4608	2017-02-17 08:34:42	@jpsim The issue is related to Realm because version change on realm produced the issue. I was already using realm with carthage as a dependency before. I can't reproduce the issue as I've published the precompiled version but I had the same issue @iandundas described. I think any package with realm as a carthage dependency will have the same issue.	bitomule	jpsim
4608	2017-02-17 10:35:29	@jpsim I think the Steps To Reproduce in my initial post above should reproduce it on any machine 🤞🏻	iandundas	jpsim
4608	2017-03-08 08:43:01	Hey @bdash, thanks for debugging it - I'll try just adding the built Realm.framework to the HotTakeRealm project instead	iandundas	bdash
4607	2017-01-30 23:31:01	@austinzheng Yes, it seems dead forever until killing the app and re-launch it.	kishikawakatsumi	austinzheng
4603	2017-01-30 23:56:10	Good to know. Thanks for clarifying, @jpsim.	istx25	jpsim
4599	2017-01-30 21:15:22	@bdash How the `po` command in the debugger would work then at that stage, as reported, if the object was already deallocated?	onekiloparsec	bdash
4592	2017-02-16 12:34:41	@jpsim I can't test what happens because the crash doesn't happen anymore and don't know how to reproduce it. Here are `Ingredient` and `Item`	i-schuetz	jpsim
4591	2017-01-30 18:44:30	@austinzheng That is the exact workaround that I already use) Just thought that it maybe worth pointing out this issue, or at least to mention somewhere in the docs, which methods can be used and which should be avoided	alickbass	austinzheng
4590	2017-01-26 22:41:07	@bdash What, exactly would I share with you? An IPA of the app? Would you need me to sign it/provide provisioning profiles or can you manage that part? As for the usage pattern in question. The reproduction code above hits at least *some* bug in 2.2.0 and I highly suspect that fixing one will fix the other(both our app and the code above have no issue on 2.1.2 and a reproducible issue on 2.2.0. S…	raja-baz	bdash
4590	2017-01-26 23:23:22	> @bdash What, exactly would I share with you? An IPA of the app? Would you need me to sign it/provide provisioning profiles or can you manage that part? An IPA of the app is sufficient. I can then re-sign it to work on one of my devices. It would be ideal if the app is built using the dynamic Realm framework (rather than the static one) so that I can replace the contained framework to test fixes…	bdash	bdash
4586	2017-01-31 05:48:47	@jpsim Can you try a developer snapshot once Joe's fix makes it in to one?	slavapestov	jpsim
4586	2017-01-31 05:49:58	@jpsim Also the version issue should be fixed in the snapshots too	slavapestov	jpsim
4578	2017-01-27 17:16:24	@jpsim: Has this been included in a release yet? I'm guessing this was included in 2.4.0?	istx25	jpsim
4571	2017-01-20 21:03:42	@bdash Thanks for the information. Doing further research using leaks, Going down the retain / release list I get to this last object: ![screen shot 2017-01-20 at 12 59 19 pm](https://cloud.githubusercontent.com/assets/14960440/22165390/5ee1f254-df10-11e6-83fa-7aaa9dae39aa.png) ![screen shot 2017-01-20 at 12 58 56 pm](https://cloud.githubusercontent.com/assets/14960440/22165391/5ee30c7a-df10-11e6…	JPROFFICIAL	bdash
4571	2017-01-27 17:17:22	Bringing attention back to @jpsim's request: >@springhand @JPROFFICIAL can either of you share a project that reproduces this leak? You can send code to us privately at help@realm.io (making sure to reference this issue by URL). > >If you're not in a position to share that, we could spend some time on our side preparing a basic project that attempts to reproduce this and share back with you if we…	istx25	jpsim
4570	2017-01-23 14:08:10	*UPDATE:* As @austinzheng pointed out, I was testing with the wrong version, even if the podfile was pointed at the branch, the files did not contain the changes. I tested this branch with the RealmTasks iOS app and 1.0.0 ROS with the expiration time set to 60 sec. It does not look like the timer gets fired(I set a breakpoint in `timerFired` ). The app refreshes the token only after the server di…	radu-tutueanu	austinzheng
4568	2017-01-20 20:59:37	Yes, @stel is right.	morten-krogh	stel
4568	2017-01-20 23:57:28	I think @stel is _almost_ right. It's true that Realm properties can only store up to 16MB, but the limitation for a single transaction to be under 16MB is only for synchronized Realms and is a temporary limitation that we intend to fix at some point. That constraint doesn't apply to non-synchronized Realms.	jpsim	stel
4568	2017-01-23 08:31:24	Thanks for you answers @stel, @jpsim! It would be helpful to see notes about this limitation in documentation. May be as list of functions that could throw an exception. By now I'll add exception handler for commitWriteTransaction and try to sync data in multiple transactions in case of exception. Is there a way to check current size of transaction? It would be useful to know when you should stop…	molind	jpsim
4568	2017-01-23 08:31:24	Thanks for you answers @stel, @jpsim! It would be helpful to see notes about this limitation in documentation. May be as list of functions that could throw an exception. By now I'll add exception handler for commitWriteTransaction and try to sync data in multiple transactions in case of exception. Is there a way to check current size of transaction? It would be useful to know when you should stop…	molind	stel
4567	2017-02-01 15:55:28	@jpsim ^	istx25	jpsim
4566	2017-02-10 17:47:45	@jpsim's response seems sufficient. Closing the issue due to inactivity but feel free to re-open if someone things that it still needs to be.	istx25	jpsim
4563	2017-01-26 14:46:32	@mrackwitz Is it intentional that `createdAt` property was removed from the `Permission` schema?	kishikawakatsumi	mrackwitz
4563	2017-01-26 15:08:06	@kishikawakatsumi: Yes, because this isn't tracked in the admin-Realm.	mrackwitz	kishikawakatsumi
4563	2017-02-06 22:37:39	@austinzheng Yes. To use Professional Edition, it works fine and pass unit tests.	kishikawakatsumi	austinzheng
4563	2017-03-07 15:30:58	Using ROS 1.2.1, now unit tests are passed. Get ready to merge @jpsim @ianpward	kishikawakatsumi	jpsim
4563	2017-03-08 00:00:11	I've confirmed the failed CI jobs passed locally or they're pre-existing occasional failures. Merging this. Thanks @kishikawakatsumi @mrackwitz! 👏	jpsim	mrackwitz
4563	2017-03-08 00:00:11	I've confirmed the failed CI jobs passed locally or they're pre-existing occasional failures. Merging this. Thanks @kishikawakatsumi @mrackwitz! 👏	jpsim	kishikawakatsumi
4557	2017-01-23 15:30:13	Closing due to inactivity. However, maybe @bdash's comment warrants some more discussion?	istx25	bdash
4557	2017-01-23 21:44:03	My apologies. Thanks @jpsim for filing that other issue.	istx25	jpsim
4554	2017-01-17 22:31:35	@bdash Makes sense in terms of the complexity needed. The manual version for such a computed property, for example: var userCuriosity:EventCuriosity? { return from( curiosities ).singleOrNil{ $0.person.id == User.currentUserPersonID } } However the problem with not supporting such scenarios is that it makes the whole Realm architecture extremely fragely. We've had to compartmentalize Realm one re…	marchy	bdash
4551	2017-01-19 14:20:05	@stel I'm not sure I can reproduce this problem easily as the project is a bit of a monster build wise etc. I've tried to see if I can give you access to the source in GitHub but I'm not allowed. If I could would that help?	donie-inhance	stel
4551	2017-01-19 21:58:52	Hi @bdash OK, some progress finally. I was running with the old database in place but I just now removed the app and started from scratch. The database has grown to 1.2 megs and and held there after uploading and downloading across on average 16 threads. I've seen no growth at all apart from the amount of items in the table which is around 1200 rows. Is this possible that the old database having …	donie-inhance	bdash
4551	2017-01-19 22:18:57	@bdash I never have seen the file reduce in size since this problem has started. I even compress the file when the app starts but it's having no effect.	donie-inhance	bdash
4551	2017-01-19 22:27:25	> When we speak of a version in the Realm being pinned, what that means is that somewhere in a running application there is a read transaction open that points at that version of the data. A given version is unpinned when all read transactions that were pointing at it have advanced to newer versions of the data (typically via the Realm being automatically refreshed to the latest version on each r…	donie-inhance	bdash
4551	2017-01-19 23:23:59	@Zhuinden Yes, I understand that and that's what I'm doing as per the example. Apart from this below... @bdash I found an operation that was created in a nested callback that I needed to add as a dependency as the Photo library is asynchronous for video export and I created a new operation block that was dependant on that being complete. There was no autorelease around the operation block so that…	donie-inhance	bdash
4551	2017-01-19 23:30:22	@bdash I have a few instances where I am be doing the following in a single thread due to the complexity of the code and the fact that some of these are helpers. Is it ok to use multiple transactions in the one thread if I release them as above?	donie-inhance	bdash
4545	2017-01-18 00:00:34	The problem with this @kishikawakatsumi is that it breaks the public API, which means that even if this is something that's good to merge, we can't do so until Realm 3.x. Is there a way to fix this without breaking the public API?	jpsim	kishikawakatsumi
4545	2017-01-18 16:53:46	@jpsim Removing pattern matching operator `~= (lhs: Realm.Error, rhs: Error) -> Bool` doesn't break anything. None of the codes below invokes the operator. However, we can leave the operator as it is.	kishikawakatsumi	jpsim
4543	2017-01-17 18:32:21	@stel Sharing the Project is unfortunately not an option: It´s huge and the´re many customer specific extensions we´re not allowed to publish. But maybe you could help me in another way: I´m pretty sure that that `realm.deleteAll()` works perfectly (like in your example). So my guess: Is there any possibility that my `internalObject`(which is initialized using the Object from the Realm) holds som…	LordNali	stel
4543	2017-01-23 15:31:25	@LordNali: Any luck with @stel's request?	istx25	stel
4543	2017-01-24 20:37:17	Finally: Inside my Realm Object (`Parent`) I'm referencing other Realm Objects (`Children`). In my first Code-Examaple I deleted the Parent Object, but forgot to remove the Children Objects. I should know this, because I posted a Issue regarding this Topic some Time ago. And furthermore #1186 . Now in my second Code Sample I explicitly used `realm.deleteAll()` to remove all Objects from the Realm…	LordNali	stel
4540	2017-01-23 15:20:17	Just bringing attention back to this issue since it's gone stale. @tgoyne.	istx25	tgoyne
4540	2017-03-08 16:16:19	@austinzheng we haven't seen it recently, but we have very few users so rarely get any crashes. This is our highest crash so far (3 occurances), so I'm guessing it will come back? But we'll see. I'll post here if I see it again. Thanks for checking in.	plivesey	austinzheng
4539	2017-01-23 15:33:35	@Jufina: Just bringing attention back to @tgoyne's question: _Are you using Realm notification elsewhere in your app?_ Some additional information would be appreciated. :)	istx25	tgoyne
4539	2017-01-27 17:20:47	Bringing attention back to my request, @Jufina. >@Jufina: Just bringing attention back to @tgoyne's question: _Are you using Realm notification elsewhere in your app?_	istx25	tgoyne
4538	2017-01-17 09:59:20	Hey guys! I noticed the SDK in implementation is different than the documentation. More specifically, the notification block does not return the changes anymore, but only the notification name and the realm: But the docs are different in implementation: https://realm.io/docs/swift/latest/#collection-notifications @stel the question is: How do I access **now** the actual changes (the insertions, d…	danipralea	stel
4538	2017-01-17 14:39:06	thanks @stel	danipralea	stel
4536	2017-01-18 20:48:59	Thanks @larkost !	jpsim	larkost
4524	2017-01-19 16:47:41	@stel thank you for your reply. I do not add the `Entity` object manually. I never do. They get added whenever I add a `Channel` or a `Message` object. So I have no way of controlling how the `Entity` object gets added. I use `ObjectMapper` for mapping. I don't see it having this option of checking if the `Entity` object is already in the database. It's actually pretty decoupled of any **Realm** …	danipralea	stel
4524	2017-01-19 21:21:01	@stel I did that and receive the same error: When I try to add a new `Message` object, I get an error saying that an entity with `identifier = 2` already exists.	danipralea	stel
4524	2017-01-28 13:28:06	@stel This is what I'm using to add a message:	danipralea	stel
4524	2017-01-30 10:45:46	@stel thanks again for your reply. The code snippet I posted 2 days ago generates the error. just the add message. To give the context again: I have 2 messages: **Message 1**: identifier = 1, entity has id = 1 (it's from another user than the current one **Message 2**: identifier = 2, entity has id = 2 (it's from me, cause my user has id=2) If I try to add a new message, let's say **Message 3**: …	danipralea	stel
4524	2017-02-02 17:40:55	Bringing attention back to this issue. cc @stel	istx25	stel
4524	2017-02-03 01:11:51	Thank you both @istx25 and @stel	danipralea	stel
4524	2017-02-03 20:59:17	@stel I can't use a `primaryKey` for the message, because the temporary message does not have an identifier yet. only a `temporaryIdentifier`	danipralea	stel
4524	2017-02-06 10:49:02	@stel Thank you very much for your reply. does it work if the entity with id = 2 (my current user) has not been inserted yet? Cause that can be the case as well - where I open the app and load first a conversation with messages all except from me (the current user). Do I need to make a check first and add it if it's not in the realm?	danipralea	stel
4524	2017-02-07 14:07:55	@stel It also happens for saving into the database:	danipralea	stel
4521	2017-01-18 19:43:52	Ah! Awesome, thank you @jpsim. I didn't know that. Please follow-up with the information we've requested, @diegomontoya. From there, we can better assist you. :-)	istx25	jpsim
4517	2017-01-09 01:48:19	Thanks @kishikawakatsumi. This solution works to separate table schemas, but auto migration does not work (even worse, as no exception) ## Step 1 Clean the run-time folders include the old .realm files ## Result of step 1 Works without problem, the datatable schemas not be cloned (db1 just include table1, table 2, db2 just includes table3) ## Step 2 Add a new filed to table3 (of db2, db2 in a app…	mobilinked	kishikawakatsumi
4517	2017-01-09 23:14:44	Thanks much @kishikawakatsumi (I thought the migration for adding fields is automatic)	mobilinked	kishikawakatsumi
4513	2017-01-09 09:36:09	@jpsim Yes, I am a Chinese……	qinfensky	jpsim
4510	2017-01-19 18:53:50	@stel's comment seems like a sufficient answer. @ammoqq, please feel free to file a new issue if you need any additional response. Closing.	istx25	stel
4506	2017-01-20 20:31:17	@stel no problem! I tried the index-based approach I described first and then decided to pause this until getting advice. I'll try it out soon. Seems the most coherent approach. I for some reason thought that frequently adding and removing notification blocks while also manipulating all the objects involved may lead to issues, but there doesn't seem to be a reason for these concerns. I'll update …	i-schuetz	stel
4502	2017-01-06 15:36:05	@bdash No, that's the entire output. Nothing else appears in the Xcode console output.	andreipetre	bdash
4500	2017-01-11 04:17:42	No, @realm-ci did its job by removing the "waiting for user" since you replied, so this ticket is no longer waiting for you... To add more to what @bdash was saying, Realm doesn't expect the unexpected in all ways... in other words, often times when a Realm file has been corrupted (which by the way can happen by no fault of Realm itself), what identifies this corruption isn't a global check for c…	jpsim	bdash
4489	2016-12-28 14:06:07	@austinzheng Oops~ I found it. I tried to get schema version before I set it. On launch, I read the schema version and give it to Crashlytics as information to help me address issues. Of course, the schema version is always 0 at this moment. Then migrate And finally `notMainQueue.async { realm.transaction {} }` brings the crash. This is fixed after I switch the order of my code. But it's a little…	jaybowong	austinzheng
4489	2017-01-03 02:54:15	What makes you think this is a bug @austinzheng? Looks like we're throwing an exception due to opening the Realm with the wrong schema version, which is entirely normal.	jpsim	austinzheng
4488	2017-01-03 01:54:11	Hi @Rcrosp, I'm just following up on @austinzheng's last comment. Thanks!	jpsim	austinzheng
4488	2017-01-09 03:10:26	target 'app' do pod 'Realm' end Use CocoaPods: "pod install" Realm/Realm.h' file not found @austinzheng	Rcrosp	austinzheng
4488	2017-01-18 19:42:17	Hi @Rcrosp. Would you be able to follow the instructions in @jpsim's last comment? Thanks.	istx25	jpsim
4486	2017-01-03 01:54:32	Hi @Lafree317, I'm just following up on @austinzheng's last comment. Thanks!	jpsim	austinzheng
4485	2016-12-27 23:47:08	@austinzheng that looks like it fixed the problem of not writing the Realm file locally, but it does appear the connection gets closed quickly (preventing future syncs if the data changes) Here's the error in the console:	jarrodparkes	austinzheng
4485	2016-12-28 02:31:35	@austinzheng i took a closer look at the logs and found this (notice the ** marked line **): The `upload` being denied made me assume that, for whatever reason, my app was attempting to write something (I'll see if I can find out why). So, I went ahead and gave the user `mayWrite` permissions for the Realm and now the connection isn't being closed — and "it works". However, this seems to circumve…	jarrodparkes	austinzheng
4485	2016-12-28 14:24:47	@austinzheng I've looked more into the project's single view controller — the only place where Realm is mentioned, and _I'm not finding any evidence of code that results in an upload/write_. So, if it is happening, then it must be happening behind the scenes unbeknownst to me.	jarrodparkes	austinzheng
4485	2017-01-12 22:26:17	@austinzheng not sure if you can raise the priority of this higher. this is actually blocking me from my first app release — if i cannot have a "readonly" sync'ed realm, and must resort to giving users mayWrite privileges (my current workaround), then it would be possible for a savvy user to completely wreak the Realm 😢 unless there is something I'm missing?	jarrodparkes	austinzheng
4485	2017-01-13 02:47:17	@austinzheng sounds good — i'm doing my best to find a workaround at this time, but I've struggled to find anything that "feels right".	jarrodparkes	austinzheng
4485	2017-02-12 16:05:40	@austinzheng have there been any updates on this since the new release?	jarrodparkes	austinzheng
4484	2017-01-03 01:53:51	Hi @xingyong723, I'm just following up on @austinzheng's last comment. Thanks!	jpsim	austinzheng
4481	2016-12-23 01:18:10	Thanks for the positive words guys! @jpsim I'll consider the points you've made and do some research. We can get back to this after the holidays. @TimOliver I have already got multiple use-cases for this in my own applications. I'll outline some of them for you tomorrow.	AnthonyMDev	jpsim
4481	2016-12-23 01:18:10	Thanks for the positive words guys! @jpsim I'll consider the points you've made and do some research. We can get back to this after the holidays. @TimOliver I have already got multiple use-cases for this in my own applications. I'll outline some of them for you tomorrow.	AnthonyMDev	TimOliver
4481	2016-12-27 17:41:39	Alright, I've done a little bit of thinking. I'm not 100% familiar with all of the inner workings of `Realm` just yet, but I see the problems that you've brought up and I have some ideas to start discussing. > How can you make sure that this validation is applied even when Objective-C/Swift accessors aren't created? For example, when using KVC on Realm Collections, Objective-C/Swift classes are n…	AnthonyMDev	jpsim
4481	2016-12-27 19:17:04	@TimOliver From my example above, you may be able to derive some basic use cases for this. My primary use case personally is for required fields. While `RealmSwift` supports optional or required primitive value properties, because of the introspection in Swift we can't make required relationship properties. The `.required` property validator would be very useful to me. ## Relationships If I valid…	AnthonyMDev	TimOliver
4481	2017-01-04 22:47:47	@jpsim Hope you had a great holiday! Looking forward to your comments on my proposal so I can begin moving forward!	AnthonyMDev	jpsim
4476	2017-02-09 20:36:15	@stel we are still seeing this crash with v2.3.0 of RealmSwift library. We first this crash when we updated our app to use realm swift, because of the amount of crashes we had to revert it to use objc version. We tried with updated v2.3.0 of RealmSwift in the latest version and we started seeing these crashes again. <img width="1340" alt="screen shot 2017-02-09 at 12 39 18 pm" src="https://cloud.…	apalvai	stel
4473	2017-01-05 22:23:23	The git operations went awry in this branch. ![image](https://cloud.githubusercontent.com/assets/474794/21699889/80ebbf84-d352-11e6-87b6-5c894a5ac99e.png) @larkost please fix	jpsim	larkost
4473	2017-01-05 23:39:53	@jpsim I think you are being confused by GitHub not handling rebases well for their difftool. If you look at the changes from `master` like this (note `origin/master` was at 7649d311 at the time I did the rebase): `git difftool -d origin/master origin/larkost/4472-reenable-swift-device-testing` ... then you can see only the changes that this would actually bring. Additionally, if you look at the …	larkost	jpsim
4473	2017-01-05 23:45:04	@larkost, your branch history definitely looks bogus to me. At the very least you have duplicated commits (6bd7a465492fefe68e9d11b92d5935c8e912041e and c04e9fa513326336a818b057c811620930fcf252, for instance).	bdash	larkost
4470	2016-12-21 18:42:03	@tgoyne I totally agree it should not and we have huge problems with that. I already filed a bug and it was even longer before, took up to 1 minute. That is actually the reason we are deleting our realm now. Here is the former bug [#4368](https://github.com/realm/realm-cocoa/issues/4368)	BObereder	tgoyne
4470	2017-01-03 15:59:31	@jpsim is this already released with v2.1.2?	BObereder	jpsim
4470	2017-01-03 18:26:23	@jpsim ah ok. I was not sure because I read "reset file if a file format upgrade is required in ResetFile mode" in the release commits so I was not sure if it was the same you have been working on for this fix. Thanks for clearing that up and for helping me with this issue. Keep on rocking!	BObereder	jpsim
4463	2016-12-19 21:26:38	@TimOliver none of that explains the failure in `build.sh cocoapods-setup` in this case. @danat8x8 could you please try the following commands in Terminal and report the full output? Thanks!	jpsim	TimOliver
4462	2016-12-19 22:36:01	Hi @SandyChapman! Sorry to hear that you're bumping into a potential threaded issue with `[RLMRealm defaultRealm]`. @tgoyne: Do you have any idea how this could potentially be happening? Thanks!	TimOliver	SandyChapman
4462	2016-12-19 23:38:30	@jpsim : Since this is using a concurrent GCD queue it's pretty much guaranteed that it will definitely be running on a different thread if I make several simultaneous dispatches on the queue. That's why I don't store RLMRealm or RLMObject instances and am attempting to use the class method `objectWithPrimaryKey:` to re-retrieve my instance within the context of the thread it's running on. This *…	SandyChapman	jpsim
4462	2016-12-19 23:38:30	@jpsim : Since this is using a concurrent GCD queue it's pretty much guaranteed that it will definitely be running on a different thread if I make several simultaneous dispatches on the queue. That's why I don't store RLMRealm or RLMObject instances and am attempting to use the class method `objectWithPrimaryKey:` to re-retrieve my instance within the context of the thread it's running on. This *…	SandyChapman	tgoyne
4462	2016-12-24 01:43:50	Thanks @SandyChapman! If you could collect that debug data for us, that would be really helpful. Please let us know when you're able to collect it. :) Happy holidays!	TimOliver	SandyChapman
4462	2016-12-24 02:44:34	@TimOliver : I left my app running for a while on Friday with no crash happening. I'll turn up the frequency of the REST calls which resulted in this crash and try again when I'm back at work in the new year. Will follow up with any progress I make.	SandyChapman	TimOliver
4462	2016-12-30 17:54:44	@TimOliver @tgoyne Our QA just reproduced this bug. Unfortunately since it happened outside of a debug session, I have no further details except the crash log. At least it shows there's some reproducibility to the problem.	SandyChapman	TimOliver
4462	2016-12-30 17:54:44	@TimOliver @tgoyne Our QA just reproduced this bug. Unfortunately since it happened outside of a debug session, I have no further details except the crash log. At least it shows there's some reproducibility to the problem.	SandyChapman	tgoyne
4462	2017-01-04 12:48:32	@tgoyne, @TimOliver, @jpsim : I've hit this once more with the debugger attached. Here's some additional details: `_ream->m_coordinator->m_weak_ream_notifiers` has 9 items. This sounds reasonable as I am running many background threads concurrently. Some print statements: So this seems to confirm that we're getting the wrong Realm for the given thread. Stack trace: Also note that this is happenin…	SandyChapman	TimOliver
4462	2017-01-04 12:48:32	@tgoyne, @TimOliver, @jpsim : I've hit this once more with the debugger attached. Here's some additional details: `_ream->m_coordinator->m_weak_ream_notifiers` has 9 items. This sounds reasonable as I am running many background threads concurrently. Some print statements: So this seems to confirm that we're getting the wrong Realm for the given thread. Stack trace: Also note that this is happenin…	SandyChapman	tgoyne
4462	2017-01-04 12:48:32	@tgoyne, @TimOliver, @jpsim : I've hit this once more with the debugger attached. Here's some additional details: `_ream->m_coordinator->m_weak_ream_notifiers` has 9 items. This sounds reasonable as I am running many background threads concurrently. Some print statements: So this seems to confirm that we're getting the wrong Realm for the given thread. Stack trace: Also note that this is happenin…	SandyChapman	jpsim
4462	2017-01-06 17:22:45	Thanks @tgoyne : when should we expect this to get into a release? I'll try to confirm the fix once it's ready.	SandyChapman	tgoyne
4461	2016-12-20 08:54:00	Hi @TimOliver, currently it observes the video player and updates the Episode object (and hence the Realm object) [every second](https://github.com/4np/UitzendingGemist/blob/a1ac786ef3a58055626885017cd169184eec3737/UitzendingGemist/EpisodeViewController.swift#L487) (write logic is [here](https://github.com/4np/UitzendingGemist/blob/master/NPOKit/NPOKit/NPOEpisode.swift#L134)). A quick win would p…	4np	TimOliver
4461	2016-12-22 14:43:36	Hi @TimOliver , Thank you for getting back; your explanation makes a whole lot of sense :) I did already push code to [reduce the number of writes](https://github.com/4np/UitzendingGemist/commit/f1664f0065b3ab0b145bf7dcad907cd80d4dddbd) by only writing the number of seconds an episode played for when the video player is dismissed (instead of every seconds) so I hope this in practice will make thi…	4np	TimOliver
4457	2016-12-16 20:08:36	@jpsim Sure, I'll probably get that in on Monday. As far as a test goes, we're moving from a state where schema generation went from asserting in `doesNotRecognizeSelector:` to running. Is it sufficient to provide a test that would have crashed but now doesn't?	bnickel	jpsim
4456	2016-12-17 16:54:38	@kishikawakatsumi Thanks for the response, but I think you misunderstood the issue. AFAIK #2319 is about `className` being overriden, whilst this issue is about the fact that an instance's `className` property returns an empty string, and the `static func className()` returns the appropriate result. Please let me know if I'm missing something.	nemesis	kishikawakatsumi
4455	2016-12-22 04:27:11	@kishikawakatsumi Initially when I ran into this problem I added a check `if (lesson.isInvalidated){ continue; }` in `- (void)importLessonDetails:(NSArray<LessonMetadata*>*)lessons`. This let me avoid the crash, but really I shouldn't have done that since it was putting off dealing with the underlying issue. It seems that that check never gets triggered anymore, whereas at the time it was very co…	timothycosta	kishikawakatsumi
4455	2017-01-02 06:04:42	@kishikawakatsumi Below I'm including several logs where I'm receiving this exception. After my last post I re-wrote that library I was relying on to avoid using `enumerateObjectsUsingBlock:` and since then I have crashed once with the same exception during`importLessonDetails` so perhaps that isn't the root cause. This is not yet in production though. Could you comment on whether the following t…	timothycosta	kishikawakatsumi
4454	2016-12-16 17:15:59	@kishikawakatsumi Yes, I'm using the pre-built framework and the Run Script Phase is defined after the other build phases. I'm going to try using Carthage or CocoaPods. I'm wondering if perhaps this problem is caused by using El Capitan instead of Sierra? Related to this, I've come across a post where someone states that using a pre-built framework could be grounds for Apple denying an app submis…	Alamoz	kishikawakatsumi
4454	2016-12-16 20:58:35	@kishikawakatsumi CocoaPods didn't work (did the usual cache cleaning, etc.) Carthage did work so I'm using Carthage.	Alamoz	kishikawakatsumi
4454	2016-12-16 21:02:07	Thanks @jpsim. I like the Carthage approach. Noticed you closed this issue but the problem did occur and didn't go away. Maybe my environment contains some glitch, don't see others reporting this.	Alamoz	jpsim
4453	2017-03-27 16:15:51	@TimOliver @stel @dhmspector do we still need this given LoginKit and the current state of demos?	jpsim	stel
4452	2016-12-15 16:55:46	Thank you for quick response @jpsim. We updated the app with the latest version of Realm (2.1.1). If the problem persists I will write with detailed explanation.	cemkacmaz	jpsim
4450	2016-12-24 01:42:38	Hahahah that was the best comment I've ever read on GitHub @mrackwitz! Thanks for writing that! :) @jscalo I hope that answered your question and provided a suitable solution you can use for your project. Please let us know if you have any additional questions. :) Thanks! Happy holidays everyone!	TimOliver	mrackwitz
4449	2016-12-15 22:37:48	@kishikawakatsumi You are absolutely right in the example I gave. I'm unable to reproduce it my project today… Thanks for the reply.	jvdijk	kishikawakatsumi
4443	2016-12-14 19:35:40	@stel `RLMSyncAuthErrorUserDoesNotExist` and `RLMSyncAuthErrorUserAlreadyExists` will never be returned in practice, as that would leak private details about which accounts exist.	jpsim	stel
4432	2016-12-12 13:46:56	Thanks @kishikawakatsumi So I basically need to implement my own custom system for adding, identifying objects etc. I thought I could do it a bit more easily	danipralea	kishikawakatsumi
4432	2016-12-13 00:45:17	> So I basically need to implement my own custom system for adding, identifying objects etc. I thought I could do it a bit more easily That's absolutely not what @kishikawakatsumi said... and you cross-posted this via email, so I'll restate my response here: > It's hard to me to understand what you mean by having some objects in a Realm, you receive a crash. You experience a crash... when doing w…	jpsim	kishikawakatsumi
4429	2016-12-09 20:23:53	@jpsim Version 8.2 beta (8C30a) Cocoapods 1.0.0 Realm, 2.1.1 RealmSwift, 2.1.1	jeffreybergier	jpsim
4429	2016-12-18 02:13:35	@kishikawakatsumi I just tried it with cocoapods 1.1.1 and it worked fine. It must be an issue with 1.0.0. I suppose we can close the issue. Thanks for looking into it!	jeffreybergier	kishikawakatsumi
4428	2016-12-29 09:57:21	@TimOliver Sorry, I missed your answer. We are already using 2.1.1, nothing changed. Sadly, we still have no tips how to reproduce it... for now, we rollback to 2.0.4 which didn't have that issue. I will try to get more information next week, but it seems to be a mysterious bug.	tbaranes	TimOliver
4428	2017-02-20 19:15:26	Hi @semireg. Just echoing @jpsim's request. Would you be able to provide more information?	istx25	jpsim
4426	2016-12-09 10:04:44	@kishikawakatsumi thank you for your reply no, it's not correct. If I try to print it, I get `*** Terminating app due to uncaught exception 'RLMException', reason: 'Attempting to modify object outside of a write transaction - call beginWriteTransaction on an RLMRealm instance first.'`	danipralea	kishikawakatsumi
4426	2016-12-09 16:52:55	The reproducible code is all here, @kishikawakatsumi. I couldn't share the project. Converting them to array gives me a crash (`Array(channels)`) and `map` doesn't work either. ![screenshot 2016-12-09 19 04 05](https://cloud.githubusercontent.com/assets/768893/21060402/dd76cc7a-be4f-11e6-9802-efc6bb51fc01.png)	danipralea	kishikawakatsumi
4426	2016-12-09 19:19:59	Thank you very much for your suggestion @jpsim	danipralea	jpsim
4426	2016-12-09 23:59:53	that.... didn't helped @jpsim 😢	danipralea	jpsim
4425	2016-12-09 10:11:16	@jpsim how to update to the 2.1.1 version? Using `pod 'RealmSwift'` uses the 2.1.0 version	danipralea	jpsim
4425	2016-12-17 08:13:52	@jpsim Sure that is how it should work in theory, but in practice things are different. When you are doing quick successive updates, things look a bit different. Obviously you need to update the UITableView from the main thread -- it crashes otherwise. But when there are animations involved (which due to the bugginess of UITableView are hard to prevent), you can get multiple overlapping updates w…	danielrhodes	jpsim
4424	2016-12-16 15:03:28	I'm closing this since @jpsim's comment seems fine. I hope you consider this matter resolved. Feel free to reopen if you have any further questions or if you think we should do anything differently here.	kishikawakatsumi	jpsim
4423	2016-12-08 18:38:03	@jpsim Thanks for the clarification. Can I recommend adding some notes in the documentation? It's not clear there that ignored properties are excluded from queries. The docs make it sound like they are just not persisted. https://realm.io/docs/swift/latest/#ignored-properties > Override Object.ignoredProperties() to prevent Realm from persisting model properties. Realm won’t interfere with the re…	dmorrow	jpsim
4422	2016-12-12 17:47:09	Can anyone here actually share steps to reproduce? Seems like this might happen if you're calling `Realm.refresh()` from within a write transaction. Are any of you doing that @adomanico @rgdev @sadiq81 ? If you set a symbolic breakpoint on exceptions in Xcode, can you identify where in your code this exception is being thrown (and presumably caught)? A stack trace would be useful here too.	jpsim	adomanico
4421	2016-12-07 19:17:42	Thanks @vinnyt! I'll add some changelog entries for this and #4362 in an upcoming PR.	jpsim	vinnyt
4421	2016-12-07 20:27:16	@jpsim sorry about not getting the changelog entry. Thank you for doing that.	vinnyt	jpsim
4420	2016-12-07 01:22:03	Thanks @pixelchef!	jpsim	pixelchef
4418	2016-12-09 00:02:52	@jpsim once this pull request gets merged, can I run `carthage update` to get the latest build?	xiaodao	jpsim
4418	2016-12-13 21:29:00	Looks like #4246 introduced incorrect error codes. That shouldn't have passed review... I've fixed the expected error codes in the tests and filed realm/realm-sync-services#638 to report. @bdash @tgoyne this is ready for review once more.	jpsim	bdash
4413	2016-12-06 18:44:47	@jpsim thanks for being so fast on this!	bsarrazin	jpsim
4412	2016-12-06 18:50:13	Thanks @koyachi! 👏	jpsim	koyachi
4410	2016-12-08 22:48:58	@astigsen let us know if you'd like us to move this forward and address feedback in your place, considering that you have more than just this PR on your plate 😉	jpsim	astigsen
4410	2016-12-13 23:10:47	I've added the tests suggested by @bdash and @tgoyne.	jpsim	bdash
4410	2016-12-13 23:10:47	I've added the tests suggested by @bdash and @tgoyne.	jpsim	tgoyne
4409	2016-12-06 23:30:14	@jpsim thanks a lot, I'll try it and get back to you later	xiaodao	jpsim
4409	2016-12-06 23:37:34	@jpsim we have a `-Werror` flag in project build settings, is it possible to only use `-Wno-error` flag for the Realm framework? Thanks. btw, we were using `carthage update`, not `carthage update --no-use-binaries`	xiaodao	jpsim
4408	2016-12-06 16:57:07	@jpsim Since this is a 100% clean "just created" project, I don't see how it could possibly be "incorrectly configured". But, with that being said, I executed the `pod deintegrate && pod install` and got the same thing. So, now I'll ask a couple of questions of you, since you were able to get it to work: - What version of Xcode are you using? (I'm using Xcode 8.1) - What version of cocoapods are …	ehlersd	jpsim
4406	2016-12-02 22:05:24	@jpsim - could you please elaborate on this? How should someone utilize this in RealmSwift? The documentation isn't very clear on this, at least from what I could find in a quick look through it. Thanks!	kevinmlong	jpsim
4402	2016-12-07 01:56:18	> Is there any way to do it without blocking UI? @tgoyne's comment just above mentions exactly how to do that: you can either not call `refresh()` or remove the notification blocks on `Results` or `List`s. However, in general I think you may be using the wrong architecture for this. The whole point behind change notifications is that you can react to changes no matter where they originate from: o…	jpsim	tgoyne
4397	2016-12-05 18:14:30	@jpsim did this get into 2.1.1?	rex-remind101	jpsim
4396	2016-12-01 17:26:06	Hello @bdash Would it be alright if I emailed you screenshots/video? Its a bit difficult to share just a snippet of it as I feel like you would need a larger context in order to understand what the method is doing.	jasper-chan	bdash
4396	2016-12-01 18:08:33	@bdash I just sent an email with a brief explanation of the situation. I have also included the header file of our data models to give you proper information regarding what our realm objects look like. I can also provide the realm file if that will help in your investigation. Please advise what else I can do to assist you in this matter.	jasper-chan	bdash
4396	2016-12-05 16:29:38	@bdash I sent @TimOliver an email over the weekend with more code and explanation to help explain this situation. If you could kindly connect with him to get the information, it might be of significant help to helping you resolve this issue. Thanks!	jasper-chan	bdash
4396	2016-12-13 18:42:25	@jpsim Based on our discussions via email with Tim Oliver, it seems like 2343 is the issue we are experiencing. Is there any information regarding if 2343 will be pushed higher up in priority? Or what the timeline is for this enhancement?	jasper-chan	jpsim
4384	2016-11-29 13:01:32	Ops! My fault! It was like: I have set a token to observe the change of the objects. But when I detected the change, I have another write transaction. So the problem happens inside the notification block. But it indeed works in realm 1.0.0. I'll try to adapt to the new version. Thanks! @stel	WeeTom	stel
4383	2016-11-30 01:42:17	@stel think you, this very big help!!!	skarctop	stel
4378	2016-11-30 06:49:35	That's the answer @stel . Thanks.	ahmedk92	stel
4374	2016-12-06 21:26:43	@stel please delete this branch if you're done with it.	jpsim	stel
4374	2016-12-07 11:32:24	@jpsim I actually think that it could be merged until we come up with the another approach. This PR aligns the behavior for all cases (error and access token auth) and dispatches the callback to the background thread as stated in the changelog.	stel	jpsim
4372	2016-11-27 05:34:09	@austinzheng thanks so much for your reply! Your colleague @jpsim has added a very useful suggestion about `RLMIsInPlayground()` in https://github.com/realm/realm-mobile-platform/issues/57. Allowing for this use-case would be awesome 😎	DanielAsher	austinzheng
4368	2016-11-29 21:41:45	@tgoyne thanks a lot for your fast help. When can we expect that to be merged and usable for us?	BObereder	tgoyne
4368	2016-11-29 21:42:40	@tgoyne we also have huge performance issues with > realm.deleteAll() is that somehow related? Should I create another issue for this?	BObereder	tgoyne
4368	2016-11-29 21:53:00	@tgoyne great! when can we expect that fix to be ready to use for us?	BObereder	tgoyne
4367	2016-11-25 05:23:16	Although what @austinzheng wrote is correct, that's unrelated to the log you've shared, which is actually part of the update checker, which logs when a newer version of Realm than the one you're using has been released. You can disable that check by setting the `REALM_DISABLE_UPDATE_CHECKER` environment variable to any value. See [RLMUpdateChecker.mm](https://github.com/realm/realm-cocoa/blob/mas…	jpsim	austinzheng
4367	2016-12-03 15:21:30	@austinzheng The rationale doesn't really fully cover the need to log this to the console. You could still reach home and know which versions are in use without advertising the new one in the console. Couldn't you? I find the need to add an environment variable to remove this log very cumbersome, as it adds trash to a project with stuff that shouldn't be there or feels right. It feels like an ad.…	nmdias	austinzheng
4366	2016-11-29 18:03:50	Hi @cbess, unfortunately migrations aren't aware of primary keys, which is why we don't have a `-[RLMMigration createOrUpdateObject:value:]` method. We're tracking adding that in #2162. Also, there was work done over a year ago to add the ability to rename classes in migrations (#2499, tracked in #2491) specifically to make it easier to address more complex cases like your where relationships are…	jpsim	cbess
4366	2016-11-29 21:15:02	Thanks @jpsim for reviewing the issue. Mainly, I was hoping to have a way to skip the relationship or "nested" object creation. I didn't expect the `migration.create` to attempt to re-create relationships. I suppose that would be a feature request: Perhaps?	cbess	jpsim
4366	2016-12-07 02:19:16	@cbess is there anything more we can do to help you here?	jpsim	cbess
4366	2016-12-07 02:26:42	@jpsim Thanks for reminding me to respond. `traverse` means (google'd): to iterate (go through each element (an element being a portion of data the size of whatever data type the array [or dictionary] holds)) So, the idea is that the dev would specify if the `create` should `traverse` the `value` (dictionary/object) to also create nested objects/refs (eg. tags, to-many relationships, etc).	cbess	jpsim
4365	2016-11-29 19:37:27	@kishikawakatsumi now that [Realm Object Server beta 4.8 is out](https://github.com/realm/realm-sync-services/releases/tag/v1.0.0-BETA-4.8), can you update this PR to include the tests you mentioned? Also needs a rebase.	jpsim	kishikawakatsumi
4365	2016-12-02 03:54:52	@jpsim PermissionOffer and PermissionOfferResponse have not worked yet even beta 4.8. https://github.com/realm/realm-sync-services/blob/master/src/node/services/permission/service.js#L27-L30 https://github.com/realm/realm-sync-services/pull/504	kishikawakatsumi	jpsim
4365	2016-12-02 12:18:49	@jpsim @mrackwitz @bigfish24 Add unit tests for PermissionOffer and PermissionOfferResponse	kishikawakatsumi	jpsim
4365	2016-12-06 01:24:42	@kishikawakatsumi could you share steps that could help reviewers actually test this? Which version(s) of upstream dependencies should be built to try this out?	jpsim	kishikawakatsumi
4365	2016-12-09 10:54:13	@jpsim This PR needs a new release of ROS that includes https://github.com/realm/realm-sync-services/pull/504. I've changed the state to "in progress" for now.	kishikawakatsumi	jpsim
4365	2016-12-16 20:24:56	@kishikawakatsumi can you please update this to use [ROS v1.0.0-BETA-4.14](https://github.com/realm/realm-sync-services/releases/tag/v1.0.0-BETA-4.14) that was just released? Hopefully your tests will pass with that. Also there's a merge conflict in the changelog now.	jpsim	kishikawakatsumi
4365	2016-12-19 12:48:32	@jpsim @mrackwitz This PR gets ready for review again. Could you review this? This PR adds `RLMSyncPermissionOffer`, `RLMSyncPermissionOfferResponse`, `SyncPermissionOffer` and `SyncPermissionOfferResponse` to ObjC and Swift. These model classes should be same as [realm-sync-services](https://github.com/realm/realm-sync-services/tree/master/object-server/src/node/services/permission/models). The …	kishikawakatsumi	jpsim
4365	2017-01-04 22:06:05	Marking as "in-progress" until @kishikawakatsumi can resolve the test failures.	jpsim	kishikawakatsumi
4365	2017-01-06 16:20:56	@jpsim This PR now ready for review again.	kishikawakatsumi	jpsim
4364	2016-12-06 21:27:13	@stel please delete this branch if you're done with it.	jpsim	stel
4363	2016-11-26 01:41:48	@stel, I found my issue, I was fetching realm objects before the synced Realm was configured. Is there a way to get a notification after the realm is fully configured?	natemann	stel
4363	2016-11-30 14:48:37	@stel, No, your explanations helped. You can close the issue. Thank you.	natemann	stel
4359	2016-11-23 03:15:08	Thanks @adomanico!	jpsim	adomanico
4356	2016-11-22 20:47:53	Thanks for the quick reply, @austinzheng! I may look into it some more to see if I can figure out what's going on.	stevenp	austinzheng
4354	2016-12-07 03:42:50	@jpsim I've finally got the project working after weeks of hacking... All this got started because of a pod update and I don't want to disturb it again for the moment as we are trying to release... I've no idea why it all happened but my suspicion is that two pod setups are fighting, possibly realm and parse, and it's possibly to do with architecture settings (or perhaps some weird settings betwe…	LiamInJapan	jpsim
4353	2016-11-22 10:42:09	I'm not sure how to translate "also holding some early version open for reading" into how it would look using Swift. Perhaps @jpsim can you help ^ ?	finnschiermer	jpsim
4352	2016-11-22 07:42:44	@austinzheng Hi Austin. I've created a sample project with the same models and schema changes but the crash doesn't happen here. Could you tell me what would cause the assertion "[realm-core-2.1.4] Assertion failed: tagged_value != 0" to fail? That would help me identify the issue in my project	ntokozotep	austinzheng
4350	2016-11-21 11:38:01	@kishikawakatsumi Yeah, that's what I did, thank you :)	cinnamon	kishikawakatsumi
4345	2016-11-24 10:18:52	I tried many times to reproduce in a new project but won't work. My source code in the project where this exception happended are complex. It sames something goes wrong on the thread of RLMNotification listening. @jpsim	devedbox	jpsim
4332	2016-12-07 02:17:11	@dev-gao just following up on @austinzheng's last comment. Also a confirmation that the issue still occurs with the latest release ([2.1.1](https://github.com/realm/realm-cocoa/releases/tag/v2.1.1)) would be helpful.	jpsim	austinzheng
4330	2016-11-16 03:34:41	@jpsim I tried as you said and still failed. this is my podspec file: It works fine in version 2.0.3.	devedbox	jpsim
4330	2016-11-19 02:20:48	I add `realm-object-store` as a submodule and build successfully. You can close the issue now. Thanks anyway. @jpsim	devedbox	jpsim
4317	2017-01-08 18:45:48	@stel, But, as far as I can see, there is no Facebook authentication example, with which I'm struggling ATM :(	revolter	stel
4314	2017-01-26 14:33:13	I'm having very similar issue @jpsim : Except the terminal is just silent and doesn't do anything. I'm in Switzerland on a stable internet connection (office - no restaurant or coffee shop...). I have downloaded previous versions of Realm with no problem. The last one I had was 2.1.0. **UPDATE:** This appeared after approx 20 minutes:	svachmic	jpsim
4313	2016-11-09 01:07:00	Thanks for the tip @jpsim, but how can I update the Realm submodule when using CocoaPods?	RafaelPlantard	jpsim
4313	2016-11-09 17:53:15	Thanks @jpsim...	RafaelPlantard	jpsim
4310	2016-11-08 17:17:50	Thanks @bdash for your response. Could you give a link or tool name how I can look app binary to get to know about about real cause of the crash, also I have found this issue in Realm's issue list #3993 is this the same ?	hovox	bdash
4305	2017-03-02 02:41:41	@tgoyne, @jpsim, @bdash or @viktorasl do you know if this was addressed? Possibly in a different "known bug" issue instead that @tgoyne had mentioned?	danielbowden	jpsim
4305	2017-03-02 02:41:41	@tgoyne, @jpsim, @bdash or @viktorasl do you know if this was addressed? Possibly in a different "known bug" issue instead that @tgoyne had mentioned?	danielbowden	tgoyne
4305	2017-03-02 02:41:41	@tgoyne, @jpsim, @bdash or @viktorasl do you know if this was addressed? Possibly in a different "known bug" issue instead that @tgoyne had mentioned?	danielbowden	bdash
4305	2017-03-02 23:12:18	@tgoyne ok thanks for the update. In the meantime I have worked around this by adding a `lastModified` property to `Feed` and then when making a change on `FeedItem` I update last modified using the inverse relationship. Not that great, but it fires a modification change in the collection notification which is what I was after.	danielbowden	tgoyne
4302	2016-11-08 23:00:03	@jpsim Allrighty, after a lot of head scratching I have progressed a bit: I have narrowed down that the crash is happening in the setup of the realm config in 'didFinishLaunchingWithOptions'. At let _ = try! Realm().. I use the following code to set up the default realm. I'm basically checking that the standard realm exists and if it does I move it to a shared location so it can be accessible fro…	fishfisher	jpsim
4302	2016-11-22 11:05:29	^ @jpsim	finnschiermer	jpsim
4302	2016-12-06 10:55:25	@jpsim Thanks for checking back. I'll be releasing a new version soon with Realm 2.1.1 and a quick fix for the possible race condition during initial realm access. TestFlight builds are looking good!	fishfisher	jpsim
4293	2016-11-08 20:12:26	Thanks for the PR, @danielgindi! Sorry you can't see our Jenkins site, that's private, but also why we mirror a subset of our CI setup on Travis. The only job that failed on Jenkins is the one generating and verifying the documentation. The equivalent Travis job is here: https://travis-ci.org/realm/realm-cocoa/jobs/173215193 The issue is that there are undocumented declarations: We require 100% d…	jpsim	danielgindi
4293	2016-11-09 20:25:11	This looks pretty good to me, @danielgindi. Could you also please add some minimal unit tests? A changelog entry would also be nice.	jpsim	danielgindi
4293	2016-11-11 17:38:50	@danielgindi please ping me once you've had to resolve all the failing tests and I'll take another look.	jpsim	danielgindi
4293	2016-11-12 19:51:01	@jpsim Do you have any idea why Xcode doesn't like your project? It does not allow running any tests in your project. Says it's a permissions thing. It obviously isn't. I had to create the tests blindly. I also can't fix the tests based on your CI log, as it's private. I think that the ball is in your court now.	danielgindi	jpsim
4293	2016-11-15 15:35:41	@jpsim The tests are passing now	danielgindi	jpsim
4293	2016-11-15 16:13:58	@jpsim I've had to rebase everything. It got too messy with the merge conflicts.	danielgindi	jpsim
4293	2016-11-21 13:08:30	@jpsim Any news on this?	danielgindi	jpsim
4293	2016-11-23 19:51:15	Great work @danielgindi! 👏 I really appreciate your patience as you worked with us to land this. I hope you'll contribute again in the future 😊 . I have a few minor edits that I'll do in a follow-up PR.	jpsim	danielgindi
4288	2016-11-08 19:55:02	@jpsim I don't have the realm file. We're seeing this issue in our crash reporter. We are seeing it since we are playing with compact() and our own compacting method (which basically removes all Realm files to create them again and sync everything from our servers when possible). This is all to avoid https://github.com/realm/realm-cocoa/issues/4229. I think this happens because our widget (anothe…	kevincador	jpsim
4288	2016-11-09 14:56:00	@jpsim I tried to reproduce in a new project but I can't find a way to have the crash. Lately, the only problems we are facing seem to always be linked to workarround we added to avoid this issue : https://github.com/realm/realm-cocoa/issues/4229 Any plan to work on this one? If we can remove all the soft and hard compact from our code base, I would be more than happy and I'm sure this kind of is…	kevincador	jpsim
4288	2016-11-23 22:55:50	@jpsim thanks for the help. I've reported the [issue in the realm-core](https://github.com/realm/realm-core/issues/2289) and also emailed help@realm.io We're using the following code to compress database when app launches.	chien	jpsim
4286	2016-11-08 20:19:28	@bdash it's working **until** I add the realm-cocoapod. So my guess was that realm interferes somehow ?!	hardysim	bdash
4286	2016-11-09 06:47:31	@bdash your tip adding `-lz` is working. Now I can use realm as well. Any idea why I only need to add it when adding realm? --- How do I see that I need `zlib` from the error-messages? I'm new to this linker-stuff and cannot see any mention of it...	hardysim	bdash
4285	2016-11-08 19:35:01	@jpsim yeah i did not see that my bad.	euwars	jpsim
4278	2016-11-01 16:23:36	@kishikawakatsumi Brilliant! Thanks a lot! Following your instructions did do the trick!	Sil68	kishikawakatsumi
4269	2016-11-08 21:31:27	@TimOliver could you please rebase this to trigger another CI run? It's hard to review without seeing what CI was complaining about (25 jobs failed, but CI has since deleted those logs). Some things to make sure you've done in this PR: 1. The Draw example should be tested in `build.sh examples-ios` (appears to be done, but should be confirmed to pass). 2. The Draw example should be properly packa…	jpsim	TimOliver
4269	2016-11-11 17:36:46	@TimOliver what are you doing to git in this branch? There are tons of unrelated commits. ![image](https://cloud.githubusercontent.com/assets/474794/20224238/5a37d7b4-a7f2-11e6-8955-ee90d70e8096.png)	jpsim	TimOliver
4269	2016-11-29 15:57:56	I pushed up a branch with some suggested changes yesterday: [jp-to-sync-draw-app](https://github.com/realm/realm-cocoa/tree/jp-to-sync-draw-app). I hope you'll consider some of those ideas to incorporate into your PR @TimOliver. I'll let you pull in the parts you like.	jpsim	TimOliver
4266	2016-11-13 18:06:33	@jpsim I'm not able to read examples.. Read Permission Denied..	Ravi2712	jpsim
4265	2016-10-26 22:38:12	3.0.1 examples are now symlinks and I've fixed the failing `KVOTests.testAllPropertyTypesStandalone()` test. Ready for review again @tgoyne	jpsim	tgoyne
4264	2016-11-18 23:09:40	@stel With your PR merged, can this ticket be closed?	austinzheng	stel
4264	2016-11-18 23:14:47	I'd say so. If @stel knows of an angle from which #213 doesn't fully solve this issue, he should explain and reopen.	jpsim	stel
4262	2017-02-08 19:11:08	@TimOliver are you planning on reviving this at some point?	jpsim	TimOliver
4262	2017-02-15 03:03:42	@TimOliver do you want to keep this open or just port it over to the [realm-demos org](https://github.com/realm-demos)?	jpsim	TimOliver
4262	2017-02-15 05:36:00	@jpsim I plan to port it over to realm-demos when I get the chance. But I just did a merge tonight so I could deploy it to our demo devices for tomorrow night. :)	TimOliver	jpsim
4255	2016-10-26 00:45:02	Thanks @jpsim @sangmin. I was able to fetch project and run "./build.sh ios-swift". Compiled frameworks Realm.framework and RealmSwift.framework under build/ios/swift-3.0.1 fat binaries. Copied these into my project as embedded frameworks. All good.	bmalbuck	jpsim
4255	2016-11-01 20:10:22	@jpsim Thanks. I wonder if the App Store version of Xcode 8.1 (which I have) is different from the 8.1 GM that Realm was built with. <img width="365" alt="xcode" src="https://cloud.githubusercontent.com/assets/2513753/19905548/85fa393e-a034-11e6-8029-7719d392c06a.png">	cliftonlabrum	jpsim
4251	2016-10-24 23:21:39	Thanks for clarifying @tgoyne.	jpsim	tgoyne
4249	2016-10-28 08:54:21	@TimOliver sorry for my late reply and thank you for your kindly help. I've updated my question in SO, thanks.	gaoshanyu	TimOliver
4246	2016-11-16 10:16:31	Thanks, @austinzheng! Master is merged now	stel	austinzheng
4246	2016-11-30 12:19:02	@austinzheng, @jpsim any other feedback for this?	stel	austinzheng
4245	2016-10-27 06:43:54	@TimOliver Thank you so much. I think it's very likely the case! I changed my code from to I don't know if this issue is fixed but I'll close it. I'll come back if something wrong still happens.	jaybowong	TimOliver
4245	2016-12-22 14:07:27	@jpsim How to do a stable migration? I think I followed the [Performing a Migration](https://realm.io/docs/objc/latest/#performing-a-migration) guide. Is there anything that I missed? I really need solve this OOM issue. Thank you so much.	jaybowong	jpsim
4245	2016-12-23 03:40:04	@jpsim Thanks for pointing out the doc about memory. But I'm still a little bit confused, and maybe there're other developers feel the same. My question is how to migrate in a memory-efficient way? Specifically, what should I do when my app receives a memory warning? Or is there a way to migrate one object at a time and release it right away? I thought `autoreleasepool` might help as @TimOliver m…	jaybowong	jpsim
4245	2016-12-23 03:40:04	@jpsim Thanks for pointing out the doc about memory. But I'm still a little bit confused, and maybe there're other developers feel the same. My question is how to migrate in a memory-efficient way? Specifically, what should I do when my app receives a memory warning? Or is there a way to migrate one object at a time and release it right away? I thought `autoreleasepool` might help as @TimOliver m…	jaybowong	TimOliver
4244	2016-11-10 04:56:53	@jpsim this branch doesn't actually build for me. I get an error in RLMCollection.mm `"No member named 'suppress_next' in realm::NotificationToken"`. I'm installing this via CocoaPods via: `pod 'Realm', :git => 'https://github.com/realm/realm-cocoa.git', :branch => 'tg/changeset-skip', :submodules => true` Should I be using a different option?	crrobinson14	jpsim
4241	2017-01-18 19:40:58	Bringing attention back to this issue since @TimOliver's comment is 26 days old. >Are you able to share some reproduction steps/code we can test? Or has the issue gone away in subsequent Realm releases? Cheers!	istx25	TimOliver
4240	2016-12-07 02:00:21	@mattjaffa just following up on @bdash's last comment.	jpsim	bdash
4239	2016-10-31 17:12:23	@jpsim I see that you're tracking a similar issue in #4005, but the difference is that my issue doesn't seem to have an obvious workaround. Are you aware of a way to get around this issue other than not providing a custom `@objc` classname?	stevenp	jpsim
4237	2016-11-15 23:07:40	@settl did @TimOliver's last comment help shed light on the situation? I'm closing this issue since we haven't heard back from you in a few weeks, but feel free to reopen if you have any further questions.	jpsim	TimOliver
4232	2016-10-18 16:08:15	Hi @danielgindi, we're already tracking this as #2920, so I'll be closing this as a duplicate. Our team would happily accept a PR that implemented this, if you're interesting in contributing this to Realm. Thanks for the Charts project, looks pretty cool!	jpsim	danielgindi
4231	2016-10-19 03:42:51	@jpsim I think it's not the case you mentioned. I tried code below with a `addNotificationBlock` in a transaction. And it does crash as expected. The crash stack has something like `-[RLMResults addNotificationBlock:] (RLMResults.mm:435)`. But I don't see any `addNotificationBlock` message in my own crashes. Is there any other clue?	jaybowong	jpsim
4231	2016-10-20 07:01:59	Thank you so much @jpsim I'll try this code even though I don't quite understand. Also I wrote some demo code like below and run many times. It worked fine. Maybe the stack info is not so clear. I tried hard to find problems in my code but failed. Instead of rewriting the code right now, I'll collect more information. I [found](http://www.crashprobe.com/ios/) that [HockeyApp](https://hockeyapp.ne…	jaybowong	jpsim
4231	2016-11-08 14:58:30	@jpsim This crash doesn't happen any more after I tried `if (finishResults.count > 0) {` that you told me. Should I close this issue now?	jaybowong	jpsim
4231	2017-02-08 10:02:17	@jpsim is this issue being tracked here? or on #4515? My app is crashing a lot due to this issue. I've tried to remove all queries from my transactions, but it still crashes :(.	beloso	jpsim
4229	2016-10-17 21:10:14	@bdash I forked and created a branch called gcd-test. The only file that should require your attention is the AppDelegate : https://github.com/kevincador/realm-cocoa/blob/gcd-test/examples/ios/swift-2.2/Backlink/AppDelegate.swift You can run the sample Backlink from the branch. You should have the same results as reported above.	kevincador	bdash
4229	2016-10-17 21:30:11	Hi @kevincador, looking at your sample code above and the modified version of the example app, you're effectively creating 10,000 concurrent versions of the database, each mutating the db. To preserve isolation between transactions, Realm writes this data in separate locations on disk. Imagine if Realm didn't do that, you'd lose the isolation between transactions. Realm preserves each intermediat…	jpsim	bdash
4229	2016-10-18 11:24:13	Hi @jpsim, I understand this and it would not be a problem if the file size didn't increase constantly. I mean, once the operation is done, there is no need to keep the intermediate versions in the Realm file. Also, I thought the space would be reused at some point. It doesn't seem to be the case even with an autoreleasepool wrap or after calling invalidate after each transaction. I think we are …	kevincador	jpsim
4229	2016-10-24 07:48:24	Hi @jpsim, I would love to have your feedback about my last comment. Don't hesitate to ask me if you need anything. I don't know if this makes sense but I think the database size grows a lot when we perform background fetch (iOS background fetch). It would make sense since I assume all the jobs are done in background threads. It would mean that no matter the use case, if you touch at the database…	kevincador	jpsim
4229	2016-10-31 14:33:16	Hi @jpsim, You could also delete the intermediate versions when the app starts up (or when the Realm file is first accessed). I don't mind calling something else than compact() at launch if it can help reduce the size of the database. If it is a fast and safe operation, I don't mind calling this new method after each write transaction.	kevincador	jpsim
4229	2016-11-14 13:17:06	Hi @diegomontoya, @bmunkholm, I've done some refactoring (some heavier than expected) and we now have this configuration: - Realm read from main thread -> ok - Realm write from the app (local processing) -> all go through one `OperationQueue` which is backed by a serial `underlyingQueue` - all other writes (sync, user action,...) -> all go through another `OperationQueue` which is backed by the s…	kevincador	bmunkholm
4228	2016-10-18 08:03:34	@jpsim you're absolutely right. Unfortunately in my case I have some difficulties creating a xcode demo project because the data is retrieved via VPN. I filed this issue because I thought it was a design choice to reset the lists connected to an object when you update it. I must say that I update the object after mapping it with ObjectMapper, and in fact now that I had the time to check, it is pr…	superandrew	jpsim
4227	2016-10-18 10:39:35	Hi @jpsim. It's a bit strange for me, since I spent quite a bit of time thinking about providing such changes and didn't found any breaking changes in it. Let me clarify my point with a table: | Method | Current behaviour | Behaviour in my PR | | --- | --- | --- | | add(Object) (not exists) | Adds object to database | Adds object to database | | add(Object) (exists) | Throws exception | Throws ex…	IljaKosynkin	jpsim
4221	2016-10-14 14:21:04	@stel I **havent** still seen this crash on iPhone 5s 9.3.5 - I am seeing this on 6s 9.3.3. Havent tested on all other devices. It does not crash always on initializing the Realm object. If I was able produce this consistently I could have prepared a sample project and pointed the issue. I am not able to reproduce it every time. however its a simple code:	Ankish	stel
4207	2016-10-11 19:18:57	Thanks @jpsim. Yeah, it sucks that I can't reproduce it myself, that's actually why I hadn't posted it before. I've been updating Realm every time before I release an update to see if this is fixed, but so far it looks like it hasn't. I'll update to the latest version again and see if it that helps. If it doesn't, though, is there anything I can do to try to reproduce it? Any edge cases? Recommen…	macecchi	jpsim
4207	2016-10-19 18:19:55	@jpsim I've only deployed the update two days ago. Let me check if I already have the crash reports...	macecchi	jpsim
4207	2016-10-19 18:29:45	@jpsim I've only got very few crash reports. So far, it hasn't been reported. I should probably confirm this in the next days :)	macecchi	jpsim
4199	2016-10-12 04:42:16	I can confirm it takes a really long time to build, but it eventually finishes (~10 minutes). @kishikawakatsumi Where can I get the pre-built Carthage binary? Are they on the latest (2.1) branch?	cliftonlabrum	kishikawakatsumi
4190	2016-10-07 12:20:32	@kishikawakatsumi So, I have some extra Realm entities on my Test scheme. Actually, it seems to not be a problem with upgrading a REALM database file from 1.0.1 to 2.0.2, but a problem with version 2.0.2 itself. To reproduce the crash: 1. Reset Simulator contents and settings 2. Run tests on Simulator (I'm using iPhone 4S iOS 9.3) -> All tests have passed 3. Try to run app on Simulator (crash hap…	cassianomonteiro	kishikawakatsumi
4190	2016-10-07 18:07:12	@kishikawakatsumi I created a sample project where you can reproduce the crash. Please take a look at https://github.com/cassianomonteiro/realm202crash . Thanks!	cassianomonteiro	kishikawakatsumi
4190	2016-10-07 19:11:07	@bdash Glad I can help! =)	cassianomonteiro	bdash
4190	2016-10-10 17:13:30	@tgoyne Run tests first, then run app after running tests.	cassianomonteiro	tgoyne
4190	2016-10-10 17:14:10	Thanks @bdash ! Could you understand the problem?	cassianomonteiro	bdash
4190	2016-10-10 17:26:25	The unit test target defines a Realm model class, `TestRealmObject`, that is not present in the application target. The unit tests are also run with the application as the test host app, causing the unit tests and application to use the same Realm file on disk. When the unit tests run `TestRealmObject` is added the to on-disk Realm's schema. When you run the app again an assertion that the on-dis…	bdash	tgoyne
4187	2016-10-06 03:17:49	@jpsim @bdash Ok, so I gave you an example on how I wanted to deal with the issue, but it didn't seem to work for me. What's the proper way to change the directory for Realm files? I don't like the new title of this issue. It's doesn't reflect my problem enough :-)	wkoszek	jpsim
4187	2016-10-06 03:17:49	@jpsim @bdash Ok, so I gave you an example on how I wanted to deal with the issue, but it didn't seem to work for me. What's the proper way to change the directory for Realm files? I don't like the new title of this issue. It's doesn't reflect my problem enough :-)	wkoszek	bdash
4187	2016-10-06 03:20:40	@jpsim No worries man.	wkoszek	jpsim
4187	2016-10-06 03:30:18	@jpsim So can you confirm that an inability of doing: is a bug too? I'd expect that this default config will kick in each time I do: At least that's what I do in my data model right now.	wkoszek	jpsim
4187	2016-10-11 18:47:34	@jpsim Should we document somehow that `UIFileSharingEnabled` collides with default Realm settings ?	wkoszek	jpsim
4186	2016-10-06 05:32:47	@kishikawakatsumi I understand but I don't need animations. @jpsim I will try to create a peace of code to recreate this stuff in empty project.	TheHmmka	jpsim
4186	2016-10-06 05:32:47	@kishikawakatsumi I understand but I don't need animations. @jpsim I will try to create a peace of code to recreate this stuff in empty project.	TheHmmka	kishikawakatsumi
4186	2016-10-10 19:23:24	@jpsim Can I send you guys a zip privately? I think it's going to be difficult to create a project from scratch so I'd like to include code from our app that I know can reproduce this. I have a feeling it has to do with the way we write to realms on background threads and only read from them on the main thread and I don't want to lose any of that code, I think it will lead you in a better directi…	AndrewBarba	jpsim
4186	2016-10-26 03:41:29	I talked with @jpsim about us not receiving change notifications on updates when listening on filtered collections. This issue has been fixed in the `tg/changeset-skip` branch.	anlaital	jpsim
4186	2016-11-18 20:19:54	@jpsim not yet, sorry. Had to make a release to production and went with v2.0.3 + quick fix mentioned above. I'll test this on Monday and report back.	pawelkata	jpsim
4175	2016-10-18 18:53:23	After talking to @jpsim I'm going to squash and merge this PR. We can resolve any deficiencies in follow-up PRs.	austinzheng	jpsim
4171	2016-10-04 01:29:29	[default.realm.zip](https://github.com/realm/realm-cocoa/files/507499/default.realm.zip) @TimOliver Hello man, Thank you for the reply so soooooooon!	rollr76518	TimOliver
4169	2016-12-06 05:58:07	@jpsim OK	luchaoqun123	jpsim
4166	2016-09-30 22:57:49	The same happens for me. I add objects, but once I want to delete them that crashes an open instance of the Realm Browser and subsequently the browser crashes any time I want to re-open my realm. I'll zip the app and send it your way @austinzheng	icanzilb	austinzheng
4160	2016-09-29 14:54:43	@radu-tutueanu, I'm glad you're paying attention! I'll revise this as you suggest.	bdash	radu-tutueanu
4155	2016-11-30 19:50:34	Hey @jpsim, I just upgraded to 2.1.0 on a branch and still see this crash occurring, unfortunately.	bcapps	jpsim
4154	2016-09-28 15:04:37	Thanks for the PR, @skydivedan! We'll need you to accept our [Contributor License Agreement](https://github.com/realm/realm-cocoa/blob/master/CONTRIBUTING.md#cla) before we can merge your contributions. Cheers, The robots and humans at Realm	realm-ci	skydivedan
4154	2016-09-30 19:20:31	@skydivedan thanks for your contribution! Could you kindly add a changelog entry in the "Breaking changes" section, something along the lines of this?	jpsim	skydivedan
4154	2016-09-30 20:52:08	@jpsim - ok, done.	skydivedan	jpsim
4152	2016-10-17 23:56:43	@ConanMTHu just following up on @bdash's request for more information, such as a crash log and/or backtrace, along with a test project that reproduces the issue.	jpsim	bdash
4144	2016-10-04 20:07:32	@bdash & @tgoyne I have an app that consistently crashes with this error on startup. The crash occurs about two-thirds to three-quarters of the time. Let me know if you would like me to give help@realm.io access to the repository to help troubleshoot.	mlusas	bdash
4144	2016-10-04 21:08:11	@bdash I pulled the tg/update-objectstore branch, and am still experiencing the error. I deleted the app in simulator, deleted DerivedData, and tried it again, but still get the error 2/3 to 3/4 of the time. It seems to occur when the app is executing a lot of Realm writes. I'm running Xcode 8.0 with iPhone6s simulator running iOS 10. **EDIT** to confirm the branch I am running via Cocoapods is:	mlusas	bdash
4144	2016-10-04 21:43:58	@bdash here are the steps I used to test: 1. Update Cocoapods to pull from **tg/update-objectstore** branch 2. Run **pod update RealmSwift** (and confirm the pod was updated) 3. Delete app in simulator 4. Close Simulator and Xcode 5. Delete DerivedData 6. Restart Xcode 7. **Run** app in Simulator Our app does not utilize a lot of Realm writes until the User logs in. It is after logging in, and re…	mlusas	bdash
4144	2016-10-04 22:06:08	Ah, wonderful, thank you, @bdash . I ran **pod update RealmSwift** with the added **pod 'Realm'...** line, and ran the app ten times without an error. This issues seems to be fixed. For anyone following the thread, the updated Cocoapod lines are (post merge with master):	mlusas	bdash
4142	2016-10-10 18:34:43	Thanks @jpsim! So that is a documentation bug, the cocoa docs about when notification is fired stating "This can happen when an autorefresh occurs, when -[RLMRealm refresh] is called, after an implicit refresh from -[RLMRealm beginWriteTransaction], or after a local write transaction is completed." ? And it follows that there is no possibility of recursion by calling refresh in response to a RLMR…	ralph-e-boy	jpsim
4141	2016-10-17 02:18:11	@stel @jpsim ok thanks!	yushuyi	jpsim
4141	2016-10-17 02:18:11	@stel @jpsim ok thanks!	yushuyi	stel
4140	2016-10-01 03:53:24	@austinzheng I find the detail info	bawn	austinzheng
4140	2016-10-05 02:40:54	@austinzheng Thanks, I will check my code	bawn	austinzheng
4140	2016-10-05 03:20:20	@austinzheng I am sure that I did not open a Realm before opening a Realm. A reproduction case: My friend downloaded our app from AppStore and then crashed as soon as it was opened first time, and this problem can't be sloved until she uninstall App and redownload it. In general this problem sometimes occurs when the App starts My code:	bawn	austinzheng
4140	2016-10-11 03:04:58	@stel @austinzheng I think my issue duplicated as #3217, Thanks everyone.	bawn	austinzheng
4140	2016-10-11 03:04:58	@stel @austinzheng I think my issue duplicated as #3217, Thanks everyone.	bawn	stel
4132	2016-09-26 11:52:20	@jpsim unfortunately, no. It is hard to reproduce the issue - it might be, crashes like that happened before in our app from time to time, but only after heavy increase of interaction with Realm, we faced regular crashes. Our app uses Objective-C and ReactiveCocoa, and crashes appear usually in `RACScheduler` blocks. So I do not see the possibility of ripping off a part of an app to use as a samp…	belakva	jpsim
4129	2016-09-23 00:02:00	@jpsim Thanks for the feedback. BTW, just wanted to say awesome with Realm. I really enjoy using it.	tbeech	jpsim
4128	2016-09-22 17:10:57	So I narrowed it down a bit, and I tried printing type(of: obj) ^ And now that is exactly where the crash is. So I'm a little confused how the stack trace went into object(_, forPrimaryKey) @jpsim Here's the model:	jpmcglone	jpsim
4128	2016-09-22 17:32:08	@jpsim moving it to an extension on Object works! You are a hero. Thank you so much :)	jpmcglone	jpsim
4127	2016-09-22 18:35:39	@tgoyne yes, but the Realm instance is get inside of this asynchroniously dispatched block.	belakva	tgoyne
4122	2016-10-17 23:55:03	Closing since @stel's last comment seems like the right suggestion to me, and we haven't heard back from @pkjijie in over a week.	jpsim	stel
4117	2016-09-19 21:01:52	@jpsim I am using CocoaPods version 0.39.0 with Xcode 8. Just add realm via CocoaPods in your Swift 3 project. Build it, create an archive, export it for In-House distribution and put it on the device. App will crash on start with above stack trace. Note that this does not happen with AppStore and AdHoc distributions.	kljajo	jpsim
4117	2016-09-21 08:00:32	Hi @jpsim . Unfortunately I don't have workaround. I am in the middle of the project which has to be delivered to the client before end of a month. I will have to convert the code without Realm if you perhaps don't have some workaround? Thanks.	kljajo	jpsim
4117	2016-09-26 13:36:40	hi @jpsim, I have resolved the issue. The problem was with enterprise certificate not being properly generated by Developer portal. After I've revoked it and regenerated it, app can be started now with realm libraries included in the project.	kljajo	jpsim
4115	2016-09-27 12:54:01	@austinzheng as you see, enumeration block does nothing with realm and crash happens in `beginWriteTransaction` method. I try to avoid this crash right now, cause I think it may be my architecture fault. So, new version of my app and crashlytics will show the results of this changes.	stephenkopylov	austinzheng
4114	2016-09-19 20:58:24	Thanks for your continued work on this @JadenGeller. Hope school is going well!	jpsim	JadenGeller
4112	2016-09-19 09:13:20	@SandyChapman @jegumhon You need update your Pod to version 1.1.0.rc.2 I just test and it work Link relate: https://github.com/realm/realm-cocoa/issues/4107	HaLamUs	SandyChapman
4112	2016-09-19 19:53:52	@SandyChapman I appreciate you trying to share steps to reproduce, but they're incomplete. I assume you'd need to run this in a directory with a `Gemfile` or `Gemfile.lock` installed based on the presence of `bundle exec` commands. What are the contents of this file? What else is necessary for someone to reproduce this error? And have you ruled out the possibility of this being a bug in CocoaPods?	jpsim	SandyChapman
4112	2016-09-19 20:21:41	@jpsim, will follow up in a couple hours with details.	SandyChapman	jpsim
4112	2016-09-19 22:36:15	@jpsim : so I'm not able to reproduce on my macbook. This is only happening on my build machine running in TeamCity. I'm going to continue investigating to see if I can figure out how to reproduce on my macbook.	SandyChapman	jpsim
4112	2016-09-20 02:26:22	@HaLamUs Thank u!! I tried to do following your suggestion. It works!! @SandyChapman Did you check the pod version? I was confused to check the pod version. Because there were two pod versions after installing pod 1.1.0.rc2. So I removed the old pod version 1.0.1, then finally I got the Realm 1.1.0 with pod. If you already did to check this out, probably your case may be different from mine. I ho…	jegumhon	SandyChapman
4112	2016-09-21 13:15:24	@jpsim : looks like it's a cocoapods issue. I'm closing this. @DavidCMurphy , thanks for following up!	SandyChapman	jpsim
4111	2016-09-19 18:26:22	@jpsim Yes, that title describes this feature request much more accurately.	aschuch	jpsim
4106	2016-10-17 23:54:14	Closing since @stel's last comment seems to have correctly diagnosed the problem and offered a solution.	jpsim	stel
4106	2016-10-18 00:46:46	That's cool. Thanks for your support! ;) On Monday, October 17, 2016, JP Simard notifications@github.com wrote: > Closing since @stel https://github.com/stel's last comment seems to > have correctly diagnosed the problem and offered a solution. > > — > You are receiving this because you were mentioned. > Reply to this email directly, view it on GitHub > https://github.com/realm/realm-cocoa/issues…	FedericoPaliotta	stel
4105	2016-09-19 08:18:37	@kishikawakatsumi would you expect the following to work: Cartfile as: and	smebberson	kishikawakatsumi
4105	2016-09-20 02:13:59	@kishikawakatsumi, that doesn't work. Only github `"ream/realm-cocoa" "master"` works...	smebberson	kishikawakatsumi
4105	2016-09-21 02:29:54	@jpsim, yeah, I agree. I already looked. It's strange. I guess I'm doing something wrong but I'm not sure what. Anyway, I've worked around it. Thanks for your input.	smebberson	jpsim
4101	2016-09-19 19:44:41	@jpsim I think this issue is basically a duplicate of #4112 - error message is the same. So i think we should wait before opening a new one, since that issue has clear steps to reproduce.	DenHeadless	jpsim
4100	2016-09-16 18:42:12	@jpsim Got it. I assumed the legacy version check would work. I can fortunately wait until later today, so not a huge deal. Thanks for the support!	bdrelling	jpsim
4096	2016-09-15 18:14:23	Thanks for reply @tgoyne In terms of the error handling, perhaps swallowing any exceptions on `Realm()` inside the method and returning nil in this case. Thus `Dog(forPrimaryKey: "x")` is equivalent to `(try? Realm())?. object(ofType: Dog.self, forPrimaryKey: "x")` which in my opinion is a **huge** improvement in clarity and readability.	tsheaff	tgoyne
4093	2016-09-14 20:49:36	*\* BUILD SUCCEEDED ** Thanks @jpsim !!!!	Nykho	jpsim
4093	2016-09-14 21:43:58	@jpsim For Carthage, just noting that `github 'realm/realm-cocoa'` in the `Cartfile` doesn't work. This is because the latest (precompiled) release, 1.0.2, was built with an older version of Swift. EDIT: If you'd like, I can create an issue for this.	cbh2000	jpsim
4092	2016-09-14 17:07:19	@jpsim that's why it compiles with `Realm.framework` and not with `RealmSwift.framework`. Can you please little bit explain or guide to some article on how can I set those `@rpath`s, because I'm in search about several hours on this issue.	Jauzee	jpsim
4092	2016-09-14 17:14:40	@jpsim I was build them from `master` branch with latest (0.18) version of Carthage and Xcode 8 GM. [Mac.zip](https://github.com/realm/realm-cocoa/files/472855/Mac.zip)	Jauzee	jpsim
4091	2016-09-16 09:51:50	@jpsim thanks that helped!	kgoedecke	jpsim
4078	2016-09-13 01:44:50	I have some recommendations: https://github.com/realm/realm-cocoa/compare/az/swift3apireview...jp/swift3apireview I can make those edits directly on this branch if that's ok with @austinzheng.	jpsim	austinzheng
4078	2016-09-13 15:04:01	@jpsim That's absolutely fine with me. Same with anyone else who wants to push suggestions as additional commits.	austinzheng	jpsim
4078	2016-09-13 15:07:37	@austinzheng merged, thanks.	jpsim	austinzheng
4078	2016-09-15 18:55:38	@austinzheng @tgoyne @bdash I think this is ready to land.	jpsim	austinzheng
4078	2016-09-15 18:55:38	@austinzheng @tgoyne @bdash I think this is ready to land.	jpsim	tgoyne
4075	2016-09-12 17:25:10	Sorry @jpsim, I searched the open issues before filing this but somehow missed that one. Long weekend I guess. This is clearly a duplicate. #3431 (and #4075) would 100% solve my use-case.	crrobinson14	jpsim
4073	2016-09-10 17:05:14	@bdash It turns out my fault. I delete Xcode 8 beta 6 this morning but forget to update `xcode-select` to GM version.	puttin	bdash
4073	2016-09-10 18:45:07	@bdash thanks! using GM worked.	bitomule	bdash
4071	2016-10-17 23:53:40	Hi @sehajc, I'm just following up on @TimOliver's last comment. Have you seen this again since your initial report? Is there any more you could share that could help us reproduce this crash? Specifically, if you've enabled logging support in Crashlytics, you should be able to recover the log and share the assertion failure that caused this, which may help shed some light on the situation. Another…	jpsim	TimOliver
4071	2016-10-20 20:38:43	Hi @jpsim Sorry for the late reply. That was the only time I saw that crash. Haven't been able to replicate it.	sehajc	jpsim
4069	2016-09-09 09:09:21	I upgraded today to iOS 10 and compiled today and: @bdash Could not cast value of type '__NSArrayI' (0x1b3c57cc8) to 'NSMutableArray' Changed NSMutableArray to NSArray and it's fixed.	unittesting0	bdash
4065	2016-09-12 21:21:05	Any ideas on how to resolve the `testRefresh` failure @tgoyne?	jpsim	tgoyne
4065	2016-09-13 00:20:25	The `testRefresh` failure seems fairly rare, I don't think it's necessary to address here. @bdash / @tgoyne any further comments?	jpsim	tgoyne
4065	2016-09-13 18:55:46	Bump @tgoyne @bdash. Would like to get this in prior to landing Swift 3 API changes.	jpsim	tgoyne
4063	2016-09-07 23:00:26	@jpsim Ah, so you are converting the project to Swift 3.0 and also the Realm Swift code to 3.0?	hsandhu	jpsim
4062	2016-09-08 16:28:43	@jpsim Feel free to close this if you still feel the same.	JadenGeller	jpsim
4054	2016-09-08 10:55:53	@kishikawakatsumi Thank you very much for looking into the issue, here are the code snippets for better debugging purposes. _I would also like to inform you that, a step info `UserStepsDTO` is also to be saved in background (even when the phone is locked and passcode protected)._	sauvikatinnofied	kishikawakatsumi
4054	2016-09-15 15:49:54	@kishikawakatsumi Did you get a chance to get back to this issue? My application is using `Realm` storage even when the app is in background and phone is locked by passcode. I have seen another issue https://github.com/realm/realm-cocoa/issues/3812 which causes crash. Earlier I have seen this issue but after adding `NSFileProtectionNone` to `Docuement` directory with the following code I was not …	sauvikatinnofied	kishikawakatsumi
4054	2016-10-12 15:43:35	@kishikawakatsumi Yes, there might be some **Realm** transaction code which is being executed in the `completionBlock (RealmUpdateCompletionBlock)`. Will you please let me know, what will be the best practice to do more operation on **Realm** on the completion block on another operation? I am using the following `GCD` technique to do that.	sauvikatinnofied	kishikawakatsumi
4044	2016-09-01 22:09:05	@JadenGeller, I'm not sure there's a good way to have separate Swift 2.x and Swift 3 example code, particularly if we want it to work with Xcode 8. The example code workspace pulls in the Realm Xcode project, which will defaults to building everything with Swift 3. This means that the Swift 2.x example code would be broken out of the box on Xcode 8. Conditional compilation at least means that the…	bdash	JadenGeller
4044	2016-09-01 22:10:17	@bdash I see. We could split the _entire_ file into Swift 2 and Swift 3 sections (like our codebase), but it's not clear to me that that is better. :/	JadenGeller	bdash
4044	2016-09-01 22:10:44	> This is in the `realm-cocoa/examples/ios/swift-2.2/` directory. Seems a bit weird to support Swift 3 here. Also, given that this is a getting started document, maybe it'd make sense to have separate ones for Swift 2 and Swift 3? The #if blocks make the code a lot less friendly to beginners. Yes. To do this right, we should duplicate the `swift-2.2` into a `swift-3.0` directory and update all th…	jpsim	bdash
4043	2016-09-06 11:38:54	@jpsim, this fix doesn't work... I've cleaned carthage cache and tried to build this branch: > **\* Building scheme "Realm" in Realm.xcworkspace > **\* Building scheme "RealmSwift" in Realm.xcworkspace > **\* Building scheme "PlaygroundFrameworkWrapper" in RealmExamples.xcworkspace > *\* CLEAN FAILED ** > > The following build commands failed: > Check dependencies > (1 failure) > *\* BUILD FAILED…	plasmLC	jpsim
4043	2016-09-13 02:28:10	Thanks @jpsim!	kevinmlong	jpsim
4043	2016-09-13 02:57:15	@bdash unsharing the PlaygroundFrameworkWrapper scheme is the best solution I found. Care to review again?	jpsim	bdash
4043	2016-09-13 03:13:11	Thanks again @jpsim - what's the likelihood a Swift 3 release will be provided soon?	kevinmlong	jpsim
4043	2016-09-14 01:27:14	Thanks @jpsim for the links above!	kevinmlong	jpsim
4039	2016-09-01 19:09:32	@tgoyne It's unfortunate that this makes debugging with breakpoints much more difficult though. Edit: Guess it is possible to comment out the if block and run _only_ that test to debug. :shrug:	JadenGeller	tgoyne
4038	2016-09-15 18:35:48	Awesome, thanks for all the hard work @jpsim and team	tsheaff	jpsim
4034	2016-09-01 00:34:38	@jpsim Good catch. Looks like it's failing because the exception message changed. I'll update the test.	JadenGeller	jpsim
4031	2016-09-01 22:48:20	Done. Ready again for review @jpsim @bdash	JadenGeller	jpsim
4030	2016-10-17 23:50:00	@stoprocent just following up on @bdash's request for more information and a more complete code sample or Xcode project to help us reproduce this leak. Thanks!	jpsim	bdash
4029	2016-09-08 23:35:59	Agreed with @tgoyne.	jpsim	tgoyne
4028	2016-08-31 17:12:33	@bdash I'm not sure I can get you access to the full set of crash reports, but that definitely sounds like something that can happen with our app. Other instances of the crash I'm able to view do seem to be writing on other threads when this occurs. Other thread activity from another report: Thread 2 Thread 8 Thread 11 So I feel like that's probably the issue. Is there a clean way to tell Realm "…	LeffelMania	bdash
4028	2016-09-08 07:22:57	Hi @bdash @mrackwitz We are seeing same type crashes in the same context (during application termination) as described above. I can share more logs if needed.	vlntb	bdash
4021	2016-08-29 23:17:21	@jpsim I just tried using `master` and it built fine using Xcode 8. However, the problem is that you cannot import a framework compiled using Swift 3.0 in another framework or app that is compiling for Swift 2.3. I'm unsure if the opposite is possible though... That said, I'll attempt to convert our codebase and get a sense of how much work is required to get everything working in Swift 3.0 and t…	bsarrazin	jpsim
4021	2016-08-29 23:20:15	> However, the problem is that you cannot import a framework compiled using Swift 3.0 in another framework or app that is compiling for Swift 2.3. You're right, it's not possible. But it's also not possible to specify more than one "default" Swift version to use in an Xcode project, so `Realm.xcodeproj` can't say "just use whatever Swift version the client project is using". So you'd need to modi…	jpsim	jpsim
4021	2016-09-13 21:18:52	@jpsim Thank you, it works! 👍	tpae	jpsim
4021	2016-09-26 15:33:25	@bensarz I was just following the instructions from @jpsim above. I deleted the Pods folder and then followed the instructions and did an install. I am still getting the same issue 72 missing files warning and 2 errors "Umbrella header 'Realm.h' not found" and "Could not build Objective-C module 'Realm'"	alanshih	jpsim
4005	2016-08-26 01:21:44	@JadenGeller Many thanks. `type(of: self).init()` and `Self` works fine!	owenzhao	JadenGeller
4002	2016-08-24 19:25:33	@jpsim Oh! thx a lot jpsim, you save my life! just, the first one, Cannot convert value of type 'AnyObject?' to specified type '[List<Descriptions>]' Maybe it should be let descriptions = try! Realm().objects(Tasks.self).valueForKeyPath("descriptions") as? [List<Descriptions>]	whisper-bye	jpsim
3998	2016-08-23 21:34:38	No, there's no clean up to be had. That's what @tgoyne and I are trying to say.	jpsim	tgoyne
3993	2016-08-30 05:54:31	thank u @jpsim. In the latest version, we don't find this problem again.	eigo0109	jpsim
3988	2016-08-22 18:31:09	@bdash @jpsim I wonder if it would be worthwhile to rename `Realm.framework` to `RealmObjC.framework`?	JadenGeller	bdash
3986	2016-08-19 06:57:00	@bdash Sorry, but i don't understand. What i need to do? I commented this 1 property now. But when i uncomment it, i had this error.	NBibikov	bdash
3986	2016-08-19 07:10:11	@bdash thank you very much! Yes, your advice working for me! I added check before set and in some cases server return 0;	NBibikov	bdash
3985	2016-08-22 22:37:38	@jpsim, Just tried the mirrored settings based on podfile edit you did, i.e. use both pods as per your comment. It's not working yet. Same error:	ashokds	jpsim
3982	2016-08-22 20:49:43	Closing since I think @stel's answer sufficiently covers this.	jpsim	stel
3981	2016-08-18 18:21:48	@jpsim FYI, I don't necessarily feel strongly about this, just thought it was worth bringing up given we're making breaking changes. It does seem safer, but I admit it's a simplicity tradeoff. That said, a user who writes would probably be confused by the error message ("Generic parameter 'U' could not be inferred"), so it isn't clear to me that this API is simpler.	JadenGeller	jpsim
3980	2016-08-18 15:40:05	@bdash Added tests.	JadenGeller	bdash
3979	2016-08-18 18:23:35	@bdash Tests added. They're pretty minimal though, so please let me know how they can be improved if not sufficient. They simply create, assign to, and check the values of a single object with "NS" properties. https://github.com/realm/realm-cocoa/pull/3979/files#diff-4a648b27490fbca90dcbb4ebcee638e8R125	JadenGeller	bdash
3979	2016-08-18 20:32:07	@JadenGeller, the tests you added are for `NSDate` and friends on a Swift subclass of `RLMObject`. I don't see any for `NSDate` on a subclass of `Object`?	bdash	JadenGeller
3979	2016-08-18 21:52:00	@bdash That's true. We also don't have any tests of `NSString` on a subclass of `Object`, so I followed that lead. Are `RLMObject` vs `Object` models parsed differently?	JadenGeller	bdash
3979	2016-08-19 22:50:46	@bdash You're right, I remembered incorrectly. I added a similar test to Realm Swift. Let me know if this is sufficient.	JadenGeller	bdash
3968	2016-08-17 23:56:27	Done in #3965 for both Realm Swift & Realm Objective-C, @JadenGeller?	jpsim	JadenGeller
3965	2016-08-17 13:21:06	Hey @JadenGeller is there anyway I can build realm from this PR or is it better if I wait for it to be merged? I get a lot C++ issues when I try to build from this branch (maybe I am missing some steps during my build process?). Anyway, sorry for generating noise here.	raphaelcruzeiro	JadenGeller
3963	2016-08-18 06:18:49	@stel !!! The problem wasn't realm at all! It was a library I was using that caused a retain cycle. I was only calling the line that had that leak IF there was a chat in the list >_< Closing. Thanks for the help!	jpmcglone	stel
3961	2016-08-16 06:54:16	@jpsim I ran my sample project against the tip of `master` and could not reproduce the problem. I.e. the exception is caught as expected.	kaspermunck	jpsim
3958	2016-08-15 16:12:57	Glad to hear @bdash's comment cleared this up for you @ashvar!	jpsim	bdash
3951	2016-08-09 22:58:16	@bdash That was exactly what I was overlooking, I kept the old precompiled framework in the project directory and never removed it from the search path so that seemed to of caused the issues. Seems to be working now.	anthonycastelli	bdash
3946	2016-12-14 02:04:08	@bdash @tgoyne I've revived this PR and addressed a number of little issues here and there but I'd love to get your eyes on this again.	jpsim	bdash
3946	2016-12-15 00:38:50	@jpsim Isn't this the older version of the API? I think the one we settled on is here. https://github.com/realm/realm-cocoa/pull/4114 I must have overlooked closing this PR.	JadenGeller	jpsim
3944	2016-08-07 21:14:22	@bdash That was it! thanks so much and sorry for the false alarm.	raphaelcruzeiro	bdash
3940	2016-08-31 19:03:47	@bdash Should the exception be thrown when setting the property or when the user tries to create a Realm from the configuration? I think the latter sounds more reasonable, but it requires changing how configuration works (ivar-backed properties like the Swift one rather than mutating a backing `realm::Realm::Config`.	JadenGeller	bdash
3938	2016-08-05 21:56:40	Hi @jpsim I can email it to you, so you can compile it. It's supposed to be a private repo. Thanks!	zoufishanmehdi	jpsim
3938	2016-08-05 21:58:39	@austinzheng @jpsim Thank you so much! I will send it over.	zoufishanmehdi	austinzheng
3938	2016-08-05 21:58:39	@austinzheng @jpsim Thank you so much! I will send it over.	zoufishanmehdi	jpsim
3936	2016-08-05 21:22:26	We can't take the code you shared in your last comment and adapt it to work across threads, because it's explicitly violating Realm's thread confinement rules. However, your initial comment shares what you're actually trying to accomplish, and that can certainly be done with the [collection notifications](https://realm.io/docs/objc/latest/#collection-notifications) that @bdash suggested above. > …	jpsim	bdash
3936	2016-08-09 06:34:14	@jpsim I think you misunderstood my question. I am not trying to add values to database model, I am trying to fill RLMResult object from my database model, so there is no need for Realm transaction. And I don't need collection notification in particularly my case because there no need to update UI after RLMResult objects has been filled. What I want to achieve is when my RLMResult object is fille…	prgorasiya	jpsim
3936	2016-08-09 17:00:50	> I am trying to fill RLMResult object from my database model, so there is no need for Realm transaction. `RLMResults` are entirely read-only. They're views into the underlying data, usually backed by queries. So the only way to modify them (e.g. "fill" them) would be to make Realm transactions, which is why @bdash and I have proposed the solutions mentioned above. I strongly encourage you to rea…	jpsim	bdash
3932	2016-08-03 17:45:53	@austinzheng thank you for the support, I've managed to use Realm with Cocoapods and Xcode beta 4	dodomarocgenex	austinzheng
3932	2016-08-09 19:38:36	@bdash Thats what I plan on doing soon as I get home. I thought maybe @dodomaroc86 had a few ideas since he got his working.	anthonycastelli	bdash
3930	2016-08-02 03:59:32	Actually what I was doing is I am inserting my title from another view controller i.e. from the addViewController and I am inserting postID when I tap on share button from the tableViewCell. This is the code where I used the tableRowActionStyle method from which I am trying to insert the postId into the same row of that cell title. Is this information could help you to solve my problem. Thank you…	shahinali5678	austinzheng
3928	2016-08-01 18:56:16	@bdash My usage is very simple. Not right that scenario but I just want to know the best practice that should I declare type explicitly like `int` and `long` or use `NSInteger`	sainttail	bdash
3928	2016-08-01 19:05:22	Excellent! If the situation @bdash described above doesn't apply to your use case, feel free to choose whichever convention you prefer.	austinzheng	bdash
3925	2016-07-28 21:38:01	Hey @astigsen, thx for the input, but it is out of the loop and its a collection of non-Realm objects. I put that there in case the loop finished before the last chunk size is finished. Edit: Oh I read that wrong, I see what you're saying now. Good idea!	basememara	astigsen
3925	2016-07-28 22:07:53	@astigsen, `beginWrite` is only called if `items` is not empty. The Realm needs to be refreshed prior to checking if `items` is empty to avoid seeing it as empty when it is not.	bdash	astigsen
3925	2016-07-28 22:32:23	@bdash Any reason `refresh` shouldn't be called when a `Realm` is initialized?	JadenGeller	bdash
3925	2016-07-28 22:34:47	@JadenGeller People write code like this: I don't think users would expect the second call to change the contents of `objects`.	bdash	JadenGeller
3925	2016-07-28 22:39:16	@basememara, as @tgoyne alluded to, the alternative to explicitly calling `refresh` is to ensure that _all_ work you perform on dispatch queues is within explicit autorelease pools. This ensures the Realm instance is deallocated when the autorelease pool is popped, and that the next block that executes on the same dispatch worker thread will receive a Realm that's looking at the most recent versi…	bdash	JadenGeller
3925	2016-07-28 22:39:16	@basememara, as @tgoyne alluded to, the alternative to explicitly calling `refresh` is to ensure that _all_ work you perform on dispatch queues is within explicit autorelease pools. This ensures the Realm instance is deallocated when the autorelease pool is popped, and that the next block that executes on the same dispatch worker thread will receive a Realm that's looking at the most recent versi…	bdash	tgoyne
3921	2016-07-27 19:59:46	I'm sorry @skydivedan, the steps you've shared in "Steps to Reproduce" aren't actually steps that we can take to reproduce this. What steps can we take to get the same behavior you're seeing?	jpsim	skydivedan
3921	2016-08-04 19:11:40	@skydivedan does your project have Apptimize as a dependency ? I saw this exact issue and downgrading Apptimize strangely was a workaround for me	adomanico	skydivedan
3921	2016-08-04 19:32:04	Well, now isn't that interesting. Yes, I am using Apptimize. The latest version available. On Thu, Aug 4, 2016 at 3:11 PM Adrian Domanico notifications@github.com wrote: > @skydivedan https://github.com/skydivedan does your project have > Apptimize as a dependency ? I saw this exact issue and downgrading > Apptimize strangely was a workaround for me > > — > You are receiving this because you were…	skydivedan	skydivedan
3921	2016-08-04 19:52:33	@jpsim I created a sample project with just Apptimize and Realm and it causes this crash: https://github.com/MikeSilvis/apptimize-realm I am also reaching out to Apptimize. Thanks	MikeSilvis	jpsim
3919	2016-07-28 13:09:36	@tgoyne I have try to delete realm files while they are open. but the crash logs is this。 Exception Type: SIGABRT Exception Codes: #0 at 0x180e9011c Triggered by Thread: 8 Application Specific Information: **\* Terminating app due to uncaught exception 'RLMException', reason: 'open("/var/mobile/Containers/Data/Application/A525219F-83F5-49F9-A256-94B9F24E2B90/Documents/blacktea/default.realm.manag…	blackteachinese	tgoyne
3916	2016-07-28 08:22:33	Awesome! Thanks @bdash, that solved the issue!	alexge1	bdash
3916	2017-02-21 16:27:28	@bdash Thanks	alejandro-menendez	bdash
3912	2016-07-26 08:48:01	@bdash you are right. I thought subclassing support meant full support for inheritance, including relations. Seems like Realm doesn't fit my needs.	ashvar	bdash
3912	2016-07-26 10:43:03	@bdash Thanks for your question. Now that I've looked at my old code, I realize that there is a major difference between the old and new method. You used to be able to specify the class each time. Here's how my old SyncableProperty `owner` method looked: I am saving the owner class as a string on SyncableProperty, but I removed that from my sample project as I wasn't paying attention to the depre…	timothycosta	bdash
3894	2016-09-13 17:58:04	@bdash @jpsim Do you know approximately when the next version of Realm supporting Swift 2.3 will be released? Xcode 8.0 final release will most likely be out this Thursday or Friday. Also, will a version of Realm supporting Swift 3.0 be available soon, or is that further out? Thanks!	Alamoz	bdash
3894	2016-09-13 18:07:26	@tgoyne Thanks for the info! I love Realm and am looking forward to using it with with Xcode 8.	Alamoz	tgoyne
3885	2016-08-25 19:48:54	@JadenGeller - were you able to reproduce the issue?	jpstern	JadenGeller
3884	2016-11-15 23:25:58	@kishikawakatsumi I've tried this again and the `unsafeBitCast()` fails with Xcode 8.0 (I haven't tested with other versions). I've put this `S:On Hold` until you can update and fix. Thanks!	jpsim	kishikawakatsumi
3884	2016-12-05 17:47:27	@jpsim I've updated this PR to work on Xcode 8.x. Could you review this again?	kishikawakatsumi	jpsim
3883	2016-11-15 23:25:22	@kishikawakatsumi I've tried this again and the `unsafeBitCast()` fails with Xcode 8.0 (I haven't tested with other versions). I've put this `S:On Hold` until you can update and fix. Thanks!	jpsim	kishikawakatsumi
3883	2016-12-05 17:44:35	@jpsim I've updated this PR to work on Xcode 8.x. Could you review again?	kishikawakatsumi	jpsim
3877	2016-07-26 18:28:57	@jpsim I'm not sure `isEmpty` is a total replacement for this feature. Imagine an app that launches populated sample data (by checking `isEmpty`). If the user deletes all the sample data and relaunches the app, it will again be repopulated with sample data. That said, it's still possible to accomplish the desired effect by inserting some singleton state object after first launch, though this is a…	JadenGeller	jpsim
3874	2016-07-15 01:08:40	@bdash Good catch on `Object(value:)`; they should all be consistent. Would anyone object if I restored `ofType:` to the APIs? @JadenGeller A struct wrapper is too heavy IMO, but a typealias would be almost as good (wouldn't stop you from doing stupid things, but it would let you see the intended purpose of the string at a glance).	austinzheng	JadenGeller
3874	2016-07-15 01:08:40	@bdash Good catch on `Object(value:)`; they should all be consistent. Would anyone object if I restored `ofType:` to the APIs? @JadenGeller A struct wrapper is too heavy IMO, but a typealias would be almost as good (wouldn't stop you from doing stupid things, but it would let you see the intended purpose of the string at a glance).	austinzheng	bdash
3874	2016-07-15 02:15:12	@austinzheng A typealias could be nice, but not a replacement for the argument label. Did you have thoughts on using an `RLMObjectSchema` instead of a `String` to specify the type?	JadenGeller	austinzheng
3874	2016-07-27 20:36:02	@bdash @JadenGeller Changed `createObject(...)` to `create(...)`.	austinzheng	JadenGeller
3874	2016-07-27 20:36:02	@bdash @JadenGeller Changed `createObject(...)` to `create(...)`.	austinzheng	bdash
3874	2016-07-27 20:38:15	@JadenGeller using the object schema instead of the string is an interesting idea, but should probably be discussed and implemented separately.	austinzheng	JadenGeller
3873	2016-07-18 17:45:21	@jpsim fantastic thanks for the update JP. Will try once it gets merged	marchy	jpsim
3872	2016-07-20 08:40:37	@jpsim You're right `pod 'Realm'` was behind latest commit. Clearing `Podfile.lock` resolved the issue.	AEugene	jpsim
3870	2016-07-14 20:03:30	@tgoyne I feel like it's reasonable to only manage properties with backing ivars by default. If a user creates an unsynthesized property that gets/sets an unrelated ivar, it think it's fair to treat this as a computed property unless they opt out. This is a very weird use case, and I think we should optimize for ease-of-use in the common case. Just like we do not assume all properties are compute…	JadenGeller	tgoyne
3863	2016-07-13 21:56:32	I just checked, and it turns out the function overloads discussed in 1 are ambiguous… 😞 If we want 1 still, we need to give the existential method a different name… Thoughts @bigfish24? For example, we could rename the latter to and users would need to call only when they wanted to hand over `RealmBoundObject`s that don't share a common superclass. I think this is pretty gross, but there's not a …	JadenGeller	bigfish24
3863	2016-07-13 22:18:27	@austinzheng With only the existential API, users will _always_ have to cast from the existential to the correct type. With the protocol constrained generic API, users will often not need to cast.	JadenGeller	austinzheng
3863	2016-07-13 22:33:51	Potential solution! 🎉 If we mark `RealmBoundObject` as `@objc`, it's existential will conform to `RealmBoundObject`. This means that two unrelated classes that conform to `RealmBoundObject` can be passed in the generic constraint API! Unfortunately, you have to give the type checker needs some help in this case, but that's totally reasonable for the advanced use case of passing unrelated types. W…	JadenGeller	austinzheng
3860	2016-07-26 03:37:38	Hi @jpsim, Thanks for your detailed response! I've followed your solution and have been able to get `realm.deleteObject(self)` to work. Cheers, Stephen	stephenyao	jpsim
3858	2016-07-13 02:48:22	@TimOliver I'm sorry, that is my problem, I should not be used `__weak` modify the `car` to remove `__weak` in front of the `car`, with respect to ok,thanks! But why?It is ok in debug,not ok in release! Here,i have a problem . In a different thread calls [RLMRealm defaultRealm], return an instance of the object is not the same, right? Below is my test: really not the same object.If so, then I in …	demoker	TimOliver
3858	2016-07-13 03:34:06	@bdash ,excuse me . Can you help me look at the above the problem?thanks!	demoker	bdash
3855	2016-07-11 20:59:22	@tgoyne How so? It does introduce warnings in cases where the API is used incorrectly (and will throw an exception as a result), but this does not seem _breaking_ to me.	JadenGeller	tgoyne
3855	2016-07-11 21:22:43	Awesome, thanks for the explanation @tgoyne. I guess this'll have to hold off. Do we have any way to track which PRs should go into the next breaking release? It seems like they could easily be lost in the abyss.	JadenGeller	tgoyne
3854	2016-07-26 16:55:55	Bug fixes that break things for people relying on the buggy behavior shouldn't be considered a breaking change IMHO. Not sure if you ended up fixing this as part of the schema re-work @tgoyne.	jpsim	tgoyne
3848	2016-07-08 19:12:38	@tgoyne You're right, there _are_ warnings! But, not because the generics were imported into Swift 2.2. Changing the return type to the generic type imported it as `RLMObject`, the class constraint on the generic. 👍	JadenGeller	tgoyne
3848	2016-07-13 20:55:16	@bdash Sorry, should I create a new PR to add an entry? I'm not entirely clear on what sort of changes require a changelog entry. Is it anything that breaks the API (warnings or errors), introduces features, or fixes major bugs?	JadenGeller	bdash
3836	2016-07-07 18:28:31	@tgoyne I don't care much that it's a better or worse name, I just think it ought to be consistent with our other names. Having both `addOrUpdateObjectsFromArray:` and `deleteObject:`, which both taking identical argument types, is confusing. The benefit gained from using `NSObject` instead of `id` is that the former defines `respondsToSelector:`, which we need in `deleteObjects:`. We could inste…	JadenGeller	tgoyne
3835	2016-07-26 21:36:40	@jpsim Wrong issue number?	JadenGeller	jpsim
3834	2016-07-07 18:50:26	I'll write up a Swift Evolution proposal for this since I think the warning message is pretty important in our usage. @austinzheng and I were thinking something along the lines of `@discardableResultWarning(message: "You must hold on to the NotificationToken returned from addNotificationBlock")`	JadenGeller	austinzheng
3829	2016-07-26 21:18:43	@austinzheng please ping again once the merge conflicts have been addressed.	jpsim	austinzheng
3829	2016-07-27 20:59:27	#3748 @jpsim @bdash @tgoyne @mrackwitz @JadenGeller -- feel free to review, but only if you're interested. EDIT: The `Error` changes have also been excised.	austinzheng	jpsim
3829	2016-07-27 20:59:27	#3748 @jpsim @bdash @tgoyne @mrackwitz @JadenGeller -- feel free to review, but only if you're interested. EDIT: The `Error` changes have also been excised.	austinzheng	bdash
3829	2016-07-27 20:59:27	#3748 @jpsim @bdash @tgoyne @mrackwitz @JadenGeller -- feel free to review, but only if you're interested. EDIT: The `Error` changes have also been excised.	austinzheng	JadenGeller
3829	2016-09-14 19:52:05	@jpsim I rebased this commit atop your changes on `az/swift3apireview` and made some additional fixes to accommodate your API changes. Let me know what you think.	austinzheng	jpsim
3828	2016-07-12 18:17:22	As @jpsim mentioned in https://github.com/realm/realm-cocoa/issues/3136#issuecomment-175328699, the user might want to specify the queue priority. I think it's a reasonable thing to expose. It looks like a user also wanted serial, async reads https://github.com/realm/realm-cocoa/issues/3755, so choosing between concurrent/serial queues might be another reason to specify. Finally, named queues mig…	JadenGeller	bdash
3828	2016-07-12 18:29:26	@astigsen The argument is defaulted in Swift, and overloads can be provided in Objective-C to make it "defaulted" if necessary.	JadenGeller	astigsen
3828	2016-07-12 21:04:18	@bdash @astigsen Just talked with @jpsim offline, and he felt that we should definitely include the queue parameter. We can document that the objects are only valid for the duration of the block. I don't think this should be a huge surprise to users given that Realm objects are thread confined, and there's no guarantee what thread a queue runs on. We also discussed the Objective-C overloads. We d…	JadenGeller	astigsen
3828	2016-07-12 21:04:18	@bdash @astigsen Just talked with @jpsim offline, and he felt that we should definitely include the queue parameter. We can document that the objects are only valid for the duration of the block. I don't think this should be a huge surprise to users given that Realm objects are thread confined, and there's no guarantee what thread a queue runs on. We also discussed the Objective-C overloads. We d…	JadenGeller	bdash
3828	2016-07-12 21:28:59	> @bdash Any suggestions of a better naming scheme? CoreData uses `performBlock:` for a similar type of behavior in its API. That's awkward given the extra arguments we need to include though. > We could write them as functions on the dispatch queue / top level functions I guess. It's a nice idea, but discoverability is likely to be an issue. There's also no obvious equivalent for Objective-C.	bdash	bdash
3828	2016-07-25 19:57:35	//cc @jpsim @austinzheng @bdash @tgoyne	JadenGeller	bdash
3828	2016-07-25 19:57:35	//cc @jpsim @austinzheng @bdash @tgoyne	JadenGeller	tgoyne
3828	2016-07-25 20:19:54	@astigsen Sure. Do you think an async read convenience API is unnecessary then?	JadenGeller	astigsen
3828	2016-07-25 21:08:23	@bdash I agree. It would be preferable to use `writeAsyncWithObjects:block:`, but we've already established a precedent of using `transaction` instead of `write` in Objective-C. We could use `asyncTransactionWithObjects:block:`, but this loses the auto-complete that @astigsen was looking for. I'm open to better suggestions.	JadenGeller	astigsen
3828	2016-07-25 21:08:23	@bdash I agree. It would be preferable to use `writeAsyncWithObjects:block:`, but we've already established a precedent of using `transaction` instead of `write` in Objective-C. We could use `asyncTransactionWithObjects:block:`, but this loses the auto-complete that @astigsen was looking for. I'm open to better suggestions.	JadenGeller	bdash
3828	2016-07-25 21:19:51	@tgoyne Would you you be for deprecating the `transaction` family of APIs and replacing them with a `write` family of APIs? I think it's a good idea to do eventually, but I'm not sure how you'd feel about such a major API change in a non-major release. (Remember, there's `transactionWithBlock:`, `beginTransaction`, `commitTransaction`, `cancelTransaction`) It would be weird to only deprecate `tra…	JadenGeller	tgoyne
3828	2016-07-25 21:33:41	@tgoyne Good catch. It seems like `performTransactionWithBlock:` would be the Cocoa convention-following name most similar to our current API. I think we should either: 1. Rename `transactionWithBlock:` to `performTransactionWithBlock:` and introduce `performTransactionAsyncWithBlock:` (follow Cocoa conventions with smallest API diff) 2. Rename `transactionWithBlock:` to `writeWithBlock:` and int…	JadenGeller	tgoyne
3828	2016-07-26 22:22:13	@bdash @tgoyne You commented earlier, but didn't give a 👍. Are you still reviewing the PR, or are there other changes you'd like to see? Also, y'all didn't love the naming. What are your thoughts on my suggested alternatives?	JadenGeller	bdash
3828	2016-07-26 22:22:13	@bdash @tgoyne You commented earlier, but didn't give a 👍. Are you still reviewing the PR, or are there other changes you'd like to see? Also, y'all didn't love the naming. What are your thoughts on my suggested alternatives?	JadenGeller	tgoyne
3828	2016-07-29 20:25:02	@astigsen What're your thoughts on @bdash's concerns? Maybe we should merge the non-convenience API and later add a convenience API once users have had some time to use the feature?	JadenGeller	astigsen
3828	2016-07-29 20:25:02	@astigsen What're your thoughts on @bdash's concerns? Maybe we should merge the non-convenience API and later add a convenience API once users have had some time to use the feature?	JadenGeller	bdash
3828	2016-07-31 03:09:04	> @astigsen What're your thoughts on @bdash's concerns? Maybe we should merge the non-convenience API and later add a convenience API once users have had some time to use the feature? It is obviously not going to help when you want synchronous results, like when the UI has to be updated right away. But sometimes you do want to things async and that is where it will be useful. There could be a goo…	astigsen	astigsen
3828	2016-07-31 03:09:04	> @astigsen What're your thoughts on @bdash's concerns? Maybe we should merge the non-convenience API and later add a convenience API once users have had some time to use the feature? It is obviously not going to help when you want synchronous results, like when the UI has to be updated right away. But sometimes you do want to things async and that is where it will be useful. There could be a goo…	astigsen	bdash
3824	2016-07-05 08:02:11	@bdash Thanks for your reply. But by doing this way, i have to keep persist connection with the database? And it can't tell which one has bigger data number. I need to compare db size from local and iCloud to select the version which has more records.	Tom29	bdash
3824	2016-07-12 04:48:15	Hi @Tom29! Just checking to see if this issue is still in progress. :) Like @bdash was saying, there's no way to accurately determine the number of objects in a remote Realm file. But that being said, it would be entirely appropriate to store that sort of metadata about the Realm file somewhere else in iCloud that's easier to access remotely (for example, [the iCloud key-value store](https://deve…	TimOliver	bdash
3824	2016-07-12 04:50:23	@TimOliver Thanks Tim, i've found the way to work around. I have to count and check total record in the db to know which one is the newer version.	Tom29	TimOliver
3818	2016-07-05 21:37:05	@austinzheng That should be possible to change afterwards. I figured it made sense for all enums to be changed in a single commit later one.	JadenGeller	austinzheng
3817	2016-07-05 19:57:47	@tgoyne I don't think I can apply `NS_REFINED_FOR_SWIFT` to only a single Swift version though, right?	JadenGeller	tgoyne
3817	2016-07-05 20:39:26	@tgoyne The Swift function cannot exactly reimplement the Objective-C function since they'd share the same selector. > Method 'schemaVersionAtURL(_:encryptionKey:error:)' with Objective-C selector 'schemaVersionAtURL:encryptionKey:error:' conflicts with method '__schemaVersionAtURL(_:encryptionKey:error:)' with the same Objective-C selector With that in mind, should we keep with the deprecation a…	JadenGeller	tgoyne
3817	2016-07-05 20:52:03	@tgoyne Perfect! I had no idea that existed! Wish Xcode gave me a fixit there.	JadenGeller	tgoyne
3815	2016-06-30 23:22:32	@tgoyne Is there a 2.0 branch that such changes are merged into, or do they just wait?	JadenGeller	tgoyne
3815	2016-07-01 00:26:03	@bdash I actually think the `@autoreleasepool` is causing an issue.	JadenGeller	bdash
3815	2016-07-01 00:56:38	@tgoyne What if we additively introduce this method while deprecating the old one?	JadenGeller	tgoyne
3814	2016-07-01 22:02:57	@JadenGeller Our code does look as you described above. Currently we would like to catch the exception so that we can fix what we are doing incorrectly. As of now we are seeing rather consistent crashes with the error "RLMException The Realm is already in a write transaction" and would like to clean up our code and follow the proper guidelines as well as possible.	cpinski	JadenGeller
3814	2016-07-06 14:06:51	@jpsim @JadenGeller @bdash @tgoyne Was realm/realm-core#838 ever completed? I saw that it was referenced in issue [#3083](https://github.com/realm/realm-cocoa/issues/3083) but the page can no longer be found.	cpinski	bdash
3814	2016-07-06 14:06:51	@jpsim @JadenGeller @bdash @tgoyne Was realm/realm-core#838 ever completed? I saw that it was referenced in issue [#3083](https://github.com/realm/realm-cocoa/issues/3083) but the page can no longer be found.	cpinski	JadenGeller
3814	2016-07-06 14:06:51	@jpsim @JadenGeller @bdash @tgoyne Was realm/realm-core#838 ever completed? I saw that it was referenced in issue [#3083](https://github.com/realm/realm-cocoa/issues/3083) but the page can no longer be found.	cpinski	tgoyne
3811	2016-06-30 14:01:38	Hey @jpsim we are using `deleteAllObjects` actually. The comment about deleting the files was just "I even tried that but also didn't help so reverted it". I can't update to 1.0 because of https://github.com/realm/realm-cocoa/issues/3702	tspecht	jpsim
3810	2016-06-30 14:18:40	hey @jpsim thanks for replying I changed the code to this shows being Results<Show> but isn't that synchronous? I want to implement asynchronous task here Please can u help (new here) thanks !	chashmeetsingh	jpsim
3810	2016-06-30 14:36:29	also isn't that too synchronous as we are storing the objects in results directly @jpsim	chashmeetsingh	jpsim
3810	2016-06-30 14:41:09	ahh ok thanks for that missed the docs part @jpsim	chashmeetsingh	jpsim
3810	2016-06-30 14:53:58	@jpsim how do I verify if its asynchronously loaded	chashmeetsingh	jpsim
3796	2016-07-27 20:53:06	@austinzheng Thanks for the update Austin. This helps us time our migration efforts accordingly since we are currently blocked on some new feature dev leveraging new iOS 10 SDKs with this.	marchy	austinzheng
3796	2016-08-08 16:11:54	I ran into a few issues with this, using the advised instructions from @austinzheng. Some additional details that may help some people: 1. To run build.sh using the XCode beta, you need to set the default xcode version to beta using the command `sudo xcode-select -switch /Applications/Xcode-beta.app` This obviously has nothing to do with Realm. 1. After I cloned the realm repo, I had to update th…	algoterranean	austinzheng
3796	2016-09-11 23:14:50	Was able to use the intstructions posted by @austinzheng to make it compile and run the app on my iOS Device. Problem is, I can't get it to work on the Simulator. I'm guessing because this isn't a Universal framework ? Thoughts on how to achieve that? ![image](https://cloud.githubusercontent.com/assets/605076/18421290/d18fa346-7854-11e6-93cb-948a813308f5.png) @algoterranean Could this be related …	freak4pc	austinzheng
3796	2016-09-12 17:25:41	I eventually was able to build it yesterday with some playing around, but I'll still wait for a more solid build plan before proceeding further. Thanks @jpsim .	freak4pc	jpsim
3796	2016-09-14 17:09:02	@jpsim Thanks for your fast reply. It worked perfectly. Thanks again.	Maryom	jpsim
3796	2016-09-15 18:35:10	Woohoo! that's amazing @jpsim! Thanks :)	freak4pc	jpsim
3796	2016-09-15 18:36:56	@jpsim That's awesome news :) Real team Thanks for your efforts.	Maryom	jpsim
3794	2016-07-06 06:48:41	@JadenGeller	qylibohao	JadenGeller
3794	2016-07-07 11:00:49	@bdash thank you ,i already solved the problem.it's the wrong way i declare linkingobjects,	qylibohao	bdash
3790	2016-06-30 21:10:00	@austinzheng Expect for a few enums, no, but we'll also need separate APIs for those enums that are algebraic data types.	JadenGeller	austinzheng
3790	2016-06-30 21:27:45	@tgoyne In Realm Swift, Realm `Notification`s are currently implemented as a closed enum, so we might want to change that then.	JadenGeller	tgoyne
3790	2016-06-30 22:10:22	@austinzheng Good catch! The above typedef is used to convert all these stringy cases into an enum in Swift!	JadenGeller	austinzheng
3790	2016-07-02 04:07:08	@austinzheng Subclassing `RLMLinkingObjects` is problematic because we've marked `init()` unavailable, and every Swift class must have an initializer (even if private). One workaround is to introduce an `initWith__:` method on `RLMLinkingObjects` and override this on the `LinkingObjects` subclass. I guess we would then tell users to mark the class as `@NSManaged` (rather than `@dynamic`) so they …	JadenGeller	austinzheng
3789	2016-06-23 09:16:21	@JadenGeller The issue occurs when I reload my view very fast. The fetchAllData function gets invoked every time the view is refreshed (visible again). I do this with an NSNotification, which is triggered multiple times since I'm doing it quite fast. I tried doing an exception breakpoint and catch the error, but it goes to the Appdelegate class.	CedricVanAsch	JadenGeller
3789	2016-06-29 06:44:45	@JadenGeller I 'patched' it by making sure that that same function isn't called twice in a row (I think because of the Alamofire async call handling, the two requests overlap). This causes the code not to crash anymore.	CedricVanAsch	JadenGeller
3784	2016-06-22 09:56:11	@TimOliver Hi! Thanks its work for me! 👍 But i noticed one thing. When i changed readOnly to false. I haven't exception. I would like to know what happened. Thanks!	axenovV	TimOliver
3784	2016-06-22 20:40:19	@TimOliver I testing only simulator! Thanks for the answer!	axenovV	TimOliver
3782	2016-07-26 21:17:23	@mrackwitz can we just close this if it causes issues for Safari and these changes don't have a substantial effect on our bug reports?	jpsim	mrackwitz
3781	2016-06-30 15:12:46	@kernel-lj just following up to see if @mrackwitz's last comment was helpful or if you're still having issues.	jpsim	mrackwitz
3771	2016-06-23 01:16:08	CI failures unrelated. Merging. I addressed @tgoyne's comment about the CocoaPods core symlink failure in 005ad61.	jpsim	tgoyne
3770	2016-06-24 14:22:11	@jpsim , after this error. I fallback to the plan core data . I will try this and give update very soon. and sorry for the late reply.	vimalprakashts	jpsim
3770	2016-06-27 21:41:01	@austinzheng there's an uncommented call to `use_frameworks!` a bit further down in the file too.	jpsim	austinzheng
3769	2016-06-18 21:07:52	Thanks for the PR, @Anviking! We'll need you to accept our [Contributor License Agreement](https://github.com/realm/realm-cocoa/blob/master/CONTRIBUTING.md#cla) before we can merge your contributions. Cheers, The robots and humans at Realm	realm-ci	Anviking
3769	2016-06-20 17:51:15	Hi @Anviking, thanks for doing this (and accepting our CLA, I just verified that). This would bring us back to the behavior in Swift 2.2, which I'm in favor of. Realm can never guarantee that an object property will _always_ be fulfilled, but if the user (e.g. you) explicitly ignores that, we should continue to support that behavior IMHO. We also had unit tests that verified this behavior in Swif…	jpsim	Anviking
3769	2016-06-20 18:58:58	@jpsim done!	Anviking	jpsim
3769	2016-06-27 21:58:07	Thanks for updating this @Anviking! Just had one last comment about the unit test.	jpsim	Anviking
3769	2016-06-28 17:54:27	Looks good. Thanks for your contribution @Anviking!	jpsim	Anviking
3767	2016-06-20 18:32:01	@JadenGeller could you please add a test for this, also verifying the message string, in `ObjectSchemaInitializationTests.testInvalidObjects`?	jpsim	JadenGeller
3767	2016-06-20 19:08:12	@bdash @jpsim @mrackwitz I've made the suggested changes. I feel that the exception message may be a bit confusing, so please provide feedback if you agree. > Can't persist NSNumber directly: use a Swift-native number type or provide a default value, which allows to infer the type	JadenGeller	jpsim
3767	2016-06-21 21:21:20	@jpsim How should I go about "verifying the message string"? The `named:` parameter of `assertThrows` checks an exception name, not message, and the function `assertThrowsWithReasonMatching` is only found on `RLMTestCase`, not `TestCase`. Is this a mistake?	JadenGeller	jpsim
3767	2016-07-15 20:40:36	@bdash @jpsim I made the changes you requested. I'll merge this later today if there are no objections.	JadenGeller	jpsim
3763	2016-06-28 14:31:21	I can confirm that this is a problem and could locate the root cause. The problem here is that there is a name overlapping of the build product of the static library target generated by CocoaPods (`libRealm-iOS.a`) and the vendored static library used by the podspec (`librealm-ios.a`). Even though the name is not exactly identical, clang's linker is case-insensitive and uses the first matching ac…	mrackwitz	stel
3763	2017-03-21 00:06:58	Is this issue still open? I cloned @dvor repo and updated it to current versions and my desired project structure with the shared code between iOS and OS X in a "Kit". Here is the repo. https://github.com/jcmendez/ReproducingCocoaRealmIssue If I use `use_frameworks!` it builds, but I guess that's the same as @mrackwitz mentions above. However on the actual project I'm trying to use this, even wit…	jcmendez	mrackwitz
3763	2017-03-24 16:00:39	@jpsim - thanks so much for looking into this. I think the easiest is for me to give you access to the actual repo where the issue happens. I'll follow up with a private invite The branch `admin` on that repo starts to build a Mac app for managing some of the data there. The DockKit kit contains the shared classes between client and admin. Here is the partial log of the failure to build Realm-OSX…	jcmendez	jpsim
3763	2017-03-24 17:33:37	Hey @jpsim - running `pod deintegrate && pod install --verbose` did it. Thanks!	jcmendez	jpsim
3761	2016-06-22 01:25:38	If it's a repository on GitHub, you could give access to my account: @jpsim. Or you could email a zip archive of the codebase to help@realm.io	jpsim	jpsim
3759	2016-06-17 23:05:27	@austinzheng fantastic, that's great (unless I'm missing something)	jpsim	austinzheng
3758	2016-08-10 15:35:01	@bdash @talisk Yes this solves the issue for me. Thanks! :)	donaldking	bdash
3755	2016-06-19 10:57:17	@JadenGeller Yeah that would probably do the trick.	danielrhodes	JadenGeller
3752	2016-06-16 17:15:14	Hi All To give you update @thabz I'm using still El Capitan but thanks for the others that will check the issue. @jpsim that worked for me, however the only problem (I feel I need to mentioned it :) ). I was using Charts/Realm repo and because of that I got error while trying to update cocoa pods: **[!] Unable to satisfy the following requirements: - `RealmSwift (from`https://github.com/realm/rea…	YHSX88	jpsim
3752	2016-06-19 00:34:46	The above instructions from @jpsim didn't work for me, manually copying out the realmSwift 3.0 folder files into the pod did.	plummer	jpsim
3752	2016-06-24 17:28:26	Thanks for the clarification @austinzheng. I'll stop banging my head and try to move back to Xcode 7 for now.	warpling	austinzheng
3752	2016-06-24 20:50:56	@austinzheng I believe it was once I got everything compiling. Yeah I've been bouncing between an experimental branch, I'll try anything at this point if you don't mind sharing!	warpling	austinzheng
3752	2017-01-23 12:36:41	please add the pod dependency as @jpsim just forgot to mention the submodule I suppose. pod 'Realm', git: 'https://github.com/realm/realm-cocoa.git',:submodules => true, branch: 'master' pod 'RealmSwift', git: 'https://github.com/realm/realm-cocoa.git',:submodules => true, branch: 'master'	MoinPansare	jpsim
3746	2016-08-02 05:43:50	@bdash consider it's done	liuxuan30	bdash
3743	2016-06-14 08:59:05	@stel I've tested with print for both sqlite and realm. And i realize that realm compare every single record to the whole matched results. SQLite doesn't. It prints the results only 1/10 compare to the Realm. In the SQLite, it has property called `deterministic` https://www.sqlite.org/c3ref/create_function.html > SQLITE_DETERMINISTIC to signal that the function will always return the same result …	Tom29	stel
3742	2016-06-14 00:56:19	@tgoyne @jpsim @bdash Final ping; I've commented out the `Sequence` extensions on the Objective-C types per JP, and am ready to merge once I get an approval.	austinzheng	jpsim
3742	2016-06-14 00:56:19	@tgoyne @jpsim @bdash Final ping; I've commented out the `Sequence` extensions on the Objective-C types per JP, and am ready to merge once I get an approval.	austinzheng	tgoyne
3735	2016-07-20 02:46:43	thanks for checking in @stel, i am on 1.0.1 /-: My `User Header Search Paths` is `$(PODS_ROOT)` `recursive` and `$(PODS_ROOT)/ionicons` `recursive`. **update:** so, i just started at the top of this thread again, I (have my project working fine on another machine, and so I) checked out my project again, did as in https://github.com/realm/realm-cocoa/issues/3735#issuecomment-226522681 and made sur…	thegreatmichael	stel
3734	2016-06-13 08:12:19	@tgoyne The boolean trick worked, thanks! So you're saying everyone migrates this way and has tons of warnings in their migration file because of unused variables? (I don't mind if that's the way to go, but if there is a way to 'fix' the ~20 warnings flooding my screen I would like to know it)	erkro1	tgoyne
3732	2016-06-23 01:24:31	@BObereder hi, just following up on @mrackwitz's last comment. We'd love to help.	jpsim	mrackwitz
3730	2016-07-05 23:18:01	@jpsim I would think that overriding the default configuration would be more elegant, as the test writer could just use the default Realm. However, I defer to your judgment. Having a specific `testRealm` would also make the implementation cleaner, so I'm +1 on that overall.	austinzheng	jpsim
3730	2016-11-15 22:53:37	Marking `S:On Hold` until @austinzheng can get back to this.	jpsim	austinzheng
3722	2016-06-08 04:29:00	@jpsim ..I am really sorry, I forgot to mention but I am using Objective C	vamshikrishna-iitbhu	jpsim
3722	2016-06-08 05:32:04	@jpsim Also along with the model, I want to understand how to insert this data into database.	vamshikrishna-iitbhu	jpsim
3722	2016-06-08 10:30:08	@jpsim	vamshikrishna-iitbhu	jpsim
3722	2016-06-08 13:34:21	@mrackwitz Now I am caught in this error. Terminating app due to uncaught exception 'RLMException', reason: 'Property 'text' is declared as 'Text', which is not a supported RLMObject property type. All properties must be primitives, NSString, NSDate, NSData, NSNumber, RLMArray, RLMLinkingObjects, or subclasses of RLMObject.	vamshikrishna-iitbhu	mrackwitz
3721	2016-06-08 04:28:49	@jpsim Thank you for sharing time to help me with sample project. My fault, deep in the classes I've found the script `[realm deleteAllObjects];` Sorry.... Is there a method to enable realm transactions' logging? e.g. new record created in 'KeyValue', all objects in default realm deleted .... etc.	mixdesign	jpsim
3715	2016-06-14 19:19:16	@stel working on putting together a project to repro this and https://github.com/realm/realm-cocoa/issues/3412 Will try to get something together by the end of the work.	kharmabum	stel
3709	2016-06-06 09:29:02	@bdash I just updated to Xcode 7.3.1 (Apple didn't show any update since I "only" had 12 GB of free space which seems not to be enough for Xcode O.o) and in my first test within the simulator it worked! Thanks for the suggestion, I'll report if this happens again but for now it seems to be solved. 👍 Seems like the binary needs to be compiled with the exact same Xcode version like used in, right?	Dschee	bdash
3707	2016-06-07 20:29:11	Thanks for the help @jpsim & @bdash I don't know how I missed that file being owned by root... It seems to be the obvious problem (of course I tried `chown`-ing the `default.realm` and `default.realm.lock` files but not the `.note` :/ ) No clue how that happened either, the app should not be launched as root (not sure if that's even possible). Thanks again!	floorish	jpsim
3707	2016-06-07 20:29:11	Thanks for the help @jpsim & @bdash I don't know how I missed that file being owned by root... It seems to be the obvious problem (of course I tried `chown`-ing the `default.realm` and `default.realm.lock` files but not the `.note` :/ ) No clue how that happened either, the app should not be launched as root (not sure if that's even possible). Thanks again!	floorish	bdash
3702	2016-06-14 13:37:37	@austinzheng Any news on this?	lehmberg	austinzheng
3702	2016-06-14 14:46:44	Sorry, I’m still looking into this. I hope to have more to share soon. > On Jun 14, 2016, at 6:37 AM, lehmberg notifications@github.com wrote: > > @austinzheng https://github.com/austinzheng Any news on this? > > — > You are receiving this because you were mentioned. > Reply to this email directly, view it on GitHub https://github.com/realm/realm-cocoa/issues/3702#issuecomment-225882981, or mute …	austinzheng	austinzheng
3702	2016-06-14 15:01:40	great thanks Den 14. jun. 2016 kl. 16.47 skrev Austin Zheng <notifications@github.com<mailto:notifications@github.com>>: Sorry, I'm still looking into this. I hope to have more to share soon. > On Jun 14, 2016, at 6:37 AM, lehmberg <notifications@github.com<mailto:notifications@github.com>> wrote: > > @austinzheng https://github.com/austinzheng Any news on this? > > ## > > You are receiving this …	lehmberg	austinzheng
3702	2016-06-20 07:06:44	@austinzheng Do need my help to test something out. Maybe to help pin down which that broke the functionality? Best Alex	lehmberg	austinzheng
3699	2016-06-17 00:08:27	Where'd this branch go? @austinzheng Has it already been merged?	JadenGeller	austinzheng
3694	2016-06-02 21:40:23	@kishikawakatsumi Thanks for your reply. I've tried `RLMRealm.schemaVersionAtPath(_:error:)` and it could tell me the correct schema version. But then here comes another problem, now that I'm using this function to check should migrate or not: and I wanted to execute the migration block only when `shouldDoMigration` returns true. When I delete the app and then reinstall the app in simulator, ever…	xiaodao	kishikawakatsumi
3694	2016-06-02 23:23:27	@tgoyne we would like to show some spinner during migration, that's why we want to check first. If the migration is not needed, then we can bypass the spinner.	xiaodao	tgoyne
3694	2016-06-02 23:26:00	@tgoyne should `schemaVersion` it be `set only`? because we can't get the correct version at some time.	JakeLin	tgoyne
3694	2016-06-03 00:56:22	@tgoyne @kishikawakatsumi Sorry, please ignore my code snippet above, I forgot to run `config.schemaVersion=1` when we don't need to migration. Everything is working fine now, and this issue can be closed. Just another suggestion, do you think it would be good to mention this in the document? `Use RLMRealm.schemaVersionAtPath(_:error:) to get the schema version for a Realm at a given path to chec…	xiaodao	tgoyne
3694	2016-06-03 00:56:22	@tgoyne @kishikawakatsumi Sorry, please ignore my code snippet above, I forgot to run `config.schemaVersion=1` when we don't need to migration. Everything is working fine now, and this issue can be closed. Just another suggestion, do you think it would be good to mention this in the document? `Use RLMRealm.schemaVersionAtPath(_:error:) to get the schema version for a Realm at a given path to chec…	xiaodao	kishikawakatsumi
3690	2016-08-12 21:17:21	I've been trying very hard to recreate this, but I'm not sure what the issue is. Can you elaborate @jpsim?	JadenGeller	jpsim
3690	2016-08-15 16:07:30	@JadenGeller here's a minimal repro case: I think the exception message has changed since this issue was first filed. --- This exception doesn't happen if `[RLMRealm defaultRealm]` is invoked prior to calling `initWithValue:`.	jpsim	JadenGeller
3688	2016-06-23 01:22:09	I hope @kishikawakatsumi's answer helped you @modLX4! We're closing this issue now because we haven't heard back from you in a little while.	jpsim	kishikawakatsumi
3686	2016-09-29 15:56:57	@kishikawakatsumi so what would be the workaround when I have **deleteRealmIfMigrationNeeded** set to true with backlink properties in a model? We're still in our early days and love the **deleteRealmIfMigrationNeeded** feature for whenever we're throwing new properties in, but my app went into an eternal death spiral when I added a backlink.	iantheparker	kishikawakatsumi
3684	2016-05-31 21:37:32	@tgoyne That makes sense, thanks for the detailed explanation. I'll update the diff accordingly.	austinzheng	tgoyne
3683	2016-05-31 20:01:25	@jpsim Do we run swiftlint on the RLMSupport file?	austinzheng	jpsim
3678	2016-05-31 04:43:38	Thanks @bdash! That works :-)	carvalho-oak	bdash
3677	2016-08-10 12:55:33	@jpsim What's the status on steps 3 and 4 now that Swift 3 is approximately 6 weeks from release? What about Swift 2.3 support?	hartbit	jpsim
3673	2016-05-30 17:15:15	@mrackwitz thanks a lot, that can be a solution, after speaking on forums I understand that Realm Objects are made for data only model part and not made for process part of the model. Just a question and I done with this thread, why the Array(realm.objects(RealmClass)) code work with my thumbnail system ? And this is a bad solution for realm based model ?	leoderbois	mrackwitz
3673	2016-05-30 17:22:21	@mrackwitz perfect, I fully understand what's wrong with my code thanks !	leoderbois	mrackwitz
3670	2016-06-19 22:49:51	@kishikawakatsumi I have the same issue and have multiple models that depend on each other. Would it be wise to fit all models into 1 file using the method above? I have say 4 different models in different files but need to be able to have many-to-many between a few of them without getting this issue, so should I just fit all of their declarations in one file?	hk	kishikawakatsumi
3670	2016-06-20 18:52:55	Reopening this since @hk is still having issues with this according to [this tweet](https://twitter.com/henryk/status/744964874594312196). So to answer your question, yes the classes need to be declared prior to being able to use them as `RLMLinkingObjects` properties to satisfy the Objective-C compiler. You can do this a number of different ways, as @kishikawakatsumi mentioned above. You could a…	jpsim	kishikawakatsumi
3670	2016-06-20 19:32:10	@jpsim you guys are awesome, thanks for following up. So I decided to go the route of having separate model files and not linking object properties while in a separate file importing the models and then linking relationships, however I get a runtime error of "unrecognized selector sent to instance" when trying to access a relationship. Below is an example of some of the classes: So there's a User…	hk	jpsim
3666	2016-05-28 12:13:11	Thanks for the PR, @priteshrnandgaonkar! We'll need you to accept our [Contributor License Agreement](https://github.com/realm/realm-cocoa/blob/master/CONTRIBUTING.md#cla) before we can merge your contributions. Cheers, The robots and humans at Realm	realm-ci	priteshrnandgaonkar
3666	2016-06-01 05:27:25	Thanks for this @priteshrnandgaonkar. I would've liked us to update the `ReactKit` dependency at the same time, but it doesn't appear to be actively maintained, or updated for Swift 2.2. I'll merge this as-is, but if you're looking for other ways to help, moving to another lightweight reactive extensions framework, like [RxSwift](https://github.com/ReactiveX/RxSwift) for example.	jpsim	priteshrnandgaonkar
3665	2016-07-13 20:12:26	Do we only imagine this API applying to `RLMCancelationToken`s or also `RLMRealmNotificationToken`s? It doesn't seem to be very useful for the latter and the implementation of each seems pretty different. If it should only apply to `RLMCancelationToken`s, we'll need to publicly expose their type (as right now we only expose the superclass `RLMNotificationToken`), and it might be a good idea to re…	JadenGeller	jpsim
3665	2016-07-13 20:12:26	Do we only imagine this API applying to `RLMCancelationToken`s or also `RLMRealmNotificationToken`s? It doesn't seem to be very useful for the latter and the implementation of each seems pretty different. If it should only apply to `RLMCancelationToken`s, we'll need to publicly expose their type (as right now we only expose the superclass `RLMNotificationToken`), and it might be a good idea to re…	JadenGeller	tgoyne
3665	2016-07-20 21:09:24	> Is there any info about when this will be available? It's at least a few weeks away, maybe longer. I do think that @JadenGeller wants to start working on this soon.	jpsim	JadenGeller
3665	2016-08-23 21:25:51	Unassigned @JadenGeller based on our conversation from earlier.	jpsim	JadenGeller
3664	2016-05-28 00:51:45	@bdash you're absolutely right, though we haven't started porting `Realm/Tests/Swift` at all yet.	jpsim	bdash
3661	2016-05-31 14:27:50	It no longer reproduced in my environment. I'll close this issue after a little more investigation. @jpsim	kishikawakatsumi	jpsim
3657	2016-05-26 21:44:05	I'd rather not modify older parts of the changelog @austinzheng. Otherwise these changes look fine to me. Don't forget to update the cocoa docs in the website repo too!	jpsim	austinzheng
3657	2016-06-14 19:54:05	I've rebased onto master. Would appreciate a review whenever you have time to spare. @bdash @tgoyne @jpsim	austinzheng	jpsim
3657	2016-06-14 19:54:05	I've rebased onto master. Would appreciate a review whenever you have time to spare. @bdash @tgoyne @jpsim	austinzheng	tgoyne
3657	2016-06-14 23:37:03	Your last comment seems fine @austinzheng	jpsim	austinzheng
3653	2016-05-26 14:54:13	@TimOliver No, I guess I just haven't updated my pods recently. I will update them and retry. Also, no, I don't `check for expiredItems.count > 0`. I can easily do that, but is it required that the array contain at least 1 item?	ehlersd	TimOliver
3653	2016-06-01 14:48:55	@jpsim Updating seems to have resolved the error I was seeing. I will address it again if it reappears.	ehlersd	jpsim
3649	2016-05-30 19:10:43	Thanks @jpsim 👍	petersonfs	jpsim
3639	2016-05-24 17:44:59	Thanks @jpsim! SwiftLint is super useful.	austinzheng	jpsim
3637	2016-05-27 23:57:23	I hope @tgoyne's explanations are satisfactory for you @slashburn. If you have any further questions, don't hesitate to comment again and we can reopen this, or you can file a new issue.	jpsim	tgoyne
3636	2016-05-23 19:07:02	ah, thanks for fixing this @MarkVillacampa! We removed support for mixed properties a few versions ago but forgot about this example!	jpsim	MarkVillacampa
3635	2016-05-26 18:07:05	I certainly understand that, but it doesn't change anything in my last response. Here's something we _could_ technically do, but it'd be a ton of work and IMO likely not worth the investment: Allow `Object` to be subclassed into generic types and require that all specializations be passed in to `Realm.Configuration.objectTypes` when creating the Realm. Despite what @austinzheng just wrote, I _thi…	jpsim	austinzheng
3624	2016-05-20 06:51:35	@jpsim Addressed feedback, thanks. Should `dynamicObjectForPrimaryKey()` also be changed as same as this?	kishikawakatsumi	jpsim
3624	2016-05-24 06:58:27	@jpsim Change `dynamicObjectForPrimaryKey()` and adde tests	kishikawakatsumi	jpsim
3619	2016-05-19 18:52:16	Hi @mrackwitz, here's more info: I get the problem if I create a default Swift OSX application from Xcode and add the frameworks in. I've created a sample project here: https://github.com/dmendis/realm-test As mentioned earlier, the app builds fine. It just fails immediately at runtime. I ran `xcrun swift -version` on the Terminal and go this output: Xcode Version is `7.3 (7D175)` I don't have an…	dmendis	mrackwitz
3615	2016-05-19 18:18:39	I'm glad to see I'm not the only one that's come across this problem. Like @conradev, I've also been unable to purposefully reproduce the error. One thing I will add, is the first time I saw this error was after upgrading to 0.102 from 0.98.2.	SidMcLaughlin	conradev
3609	2016-05-19 01:30:48	@jpsim After add unit test target in my Podfile, build successful. Thank you!	nixzhu	jpsim
3604	2016-05-18 05:45:16	Implementation is 👍 For tests, I worried about testing only one code path that custom schema was set. It would be nice if there is a test for another code path not to set custom schema. @jpsim	kishikawakatsumi	jpsim
3604	2016-05-18 19:11:44	Thanks for the suggestions to improve documentation @mrackwitz, I've made some modifications.	jpsim	mrackwitz
3603	2016-05-17 21:01:09	@austinzheng, are you asking why a user would want to use a `Results` that depends on a deleted object? The short answer is that it can be difficult in an application to know that an object a `Results` depends on has been removed. It's more useful in most contexts for a `Results` to be empty than to throw an exception when accessed.	bdash	austinzheng
3600	2016-05-26 22:10:33	@kishikawakatsumi why doesn't this work when passing to `XCTAssertNotNil` directly? Does it work most of the time, but is broken at other times? Are there other tests that need to be updated? If there's a bug in XCTest, have you filed a radar?	jpsim	kishikawakatsumi
3596	2016-05-18 21:58:39	@tgoyne Thanks, I'll give it a go.	xiaodao	tgoyne
3591	2016-05-16 20:03:21	@jpsim - build is still failing - output of `pod deintegrate || rm -rf Pods` and `pod install --verbose`:	lukaskollmer	jpsim
3591	2016-05-19 07:40:20	@jpsim Sorry for the delay, but unfortunately Xcode fails to open your example project: ![](http://cdn.kollmer.me/embed/realm_import_error_example_project_open_bug.png)	lukaskollmer	jpsim
3591	2016-05-19 10:53:12	@jpsim Your demo works fine for me. Another thoughtIi had: my Xcode project is Objective-C + Swift (but i'm using Realm only in the Objective-C part and it worked fine with version `0.98.0`). Do you think this could cause the bug?	lukaskollmer	jpsim
3591	2016-05-20 06:53:36	@guidev I already tried that @jpsim You can find a sample project [here](http://cdn.kollmer.me/embed/iPricing_copy.zip) (no need to run `pod install`, i included the entire CocoaPods directory+project)	lukaskollmer	jpsim
3591	2016-05-20 20:26:18	@jpsim That fixed it, but I'm still wondering why it worked fine before I updated to Realm 0.102.1	lukaskollmer	jpsim
3590	2016-05-16 18:21:40	@jpsim Yeah, I'm gonna update Realm to 0.102.1 at next version and have confirmed that it solves the issue. I'm surprised that 0.96.3 is already old.	jugyo	jpsim
3585	2016-05-27 23:42:31	Hi @danpe, I'm just following up on @austinzheng's last request for information. Have you fully ruled out that there are no duplicate values from `serverId`? For example, if it's an optional property, keep in mind that `nil` is a valid value and it _must_ be unique since it's set as a primary key. Thanks!	jpsim	austinzheng
3584	2016-05-18 04:50:20	@bdash of course, check the Realm Migration test, it just ran `[RLMRealm defaultRealm]` and boom. I couldn't get any log since when EXC_BAD_ACCESS happened, I got nothing in the console, so I uploaded a screenshot of the EXC_BAD_ACCESS scene, check the image below. Besides, If I export the app to run as a standalone mac app, it seems everything is fine - the database is created successfully. So t…	xiao99xiao	bdash
3584	2016-05-18 04:58:33	@bdash I removed everything under `~/Library/Application Support/com.xiaoxiao.Realm-Migration-Test/` but still no help :(	xiao99xiao	bdash
3584	2016-05-20 09:53:40	I've also been able to reproduce that. I think I might be able to provide some more insight, although I'm using it on iOS instead of OS X. At least in my case, that crash only happens when app is running on the simulator, not on the actual device. Just in case, I'll provide same info @bdash requested to OP. I'm currently using version 0.103.1 (lldb) bt all (lldb) frame select 0 (lldb) register re…	jrpinteno	bdash
3584	2016-05-20 17:06:17	@bdash I'm glad to, but as I mentioned above, if I export the app to run as a standalone mac app, then no crash at all. It only happens when I hit Run in Xcode.	xiao99xiao	bdash
3584	2016-05-26 21:59:48	@xiao99xiao I'm just following up on @bdash's latest request for reproduction steps and a compiled `.app` bundle for your affected application. However, please make sure to integrate Realm 1.0.0 into your app and confirm that this is still an issue before we continue. Thanks!	jpsim	bdash
3584	2016-06-04 03:11:28	Thanks, @bdash . #3705 created.	dukemike	bdash
3583	2016-05-15 09:45:02	Are you saying that the migration block will be executed and then the realm file will be deleted @mrackwitz ?	icanzilb	mrackwitz
3583	2016-05-16 15:31:45	@icanzilb: > I'm still not 100% what that means ... is `deleteRealmIfMigrationNeeded` only working if the schema version is same as last time? or something else? Yes. If you're bumping the schema version as well, you're indicating that you want to migrate your schema, which takes priority. The `deleteRealmIfMigrationNeeded` is just the last resort if the schema doesn't match. This makes it a nice…	mrackwitz	icanzilb
3583	2016-05-16 15:40:13	@mrackwitz got it. thanks!	jugyo	mrackwitz
3583	2016-05-16 16:10:37	@mrackwitz So no need to put `schemaVersion` anymore if delete realm for migration every time?	jugyo	mrackwitz
3583	2016-05-16 16:16:32	@mrackwitz ok, thanks!	jugyo	mrackwitz
3583	2016-05-17 16:23:18	cons about nr. 2 - if you're working on a newer version of your app, you have comment out the migration block in order to enable `deleteRealmIfMigrationNeeded` - this will probably lead to a bunch of people not enabling again migration when they're finished with their code updates... If we get to choose in between the 3 proposed by @jpsim I'm leaning more towards nr. 3. My personal preference wou…	icanzilb	jpsim
3583	2016-05-17 17:15:54	I agree with what @tgoyne proposes, but we should document that in the guides and the API docs imho.	mrackwitz	tgoyne
3582	2016-05-16 18:09:07	@mrackwitz doesn't this break CocoaPods before 1.0? [See CI output](https://ci.realm.io/job/objc_pr/3315/configuration=Release,swift_version=2.2,target=cocoapods/console) using 0.39.0:	jpsim	mrackwitz
3582	2016-05-16 18:21:46	@jpsim: Good point. I didn't thought about that at all. But I don't see a way around that until CocoaPods is fixed. If we decide that backwards-compatibility to 0.39 is still a requirement at this point, we would likely need to document a post install Podfile-hook as a workaround in the meantime.	mrackwitz	jpsim
3579	2016-05-16 17:08:59	@jpsim, that's not sufficient. A `Results` that depends on a deleted `LinkView` or a deleted row is also invalidated, but there's no way to detect that case.	bdash	jpsim
3570	2016-05-14 10:29:14	As we could confirm this issue, I promoted this issue to `T:Bug`, even though it doesn't necessarily need to be fixed within this repo. Beside what @tgoyne proposed above, there is a possible workaround by PR #3582, but further validation is still outstanding.	mrackwitz	tgoyne
3570	2016-06-02 16:26:35	CocoaPods 1.0.1 is out: https://github.com/CocoaPods/CocoaPods/releases/1.0.1 thanks @mrackwitz.	jpsim	mrackwitz
3560	2016-05-13 18:41:20	@jpsim I fixed the indentation and added another unit test.	austinzheng	jpsim
3560	2016-05-13 22:17:55	@bdash The error domain system in this PR segments errors into Realm-specific errors, POSIX system errors, and all other errors. It's not apparent to me that errors in the third category are ever actually thrown. The `RLMRealmTranslateException` function itself is only invoked in two places: when opening a shared Realm and when adding a notification block. In the former case the only errors that …	austinzheng	bdash
3560	2016-05-17 15:15:40	Thanks @bdash! I will fix the issues you brought up and wait for a final go-ahead to merge (given our current quasi-moratorium).	austinzheng	bdash
3556	2016-05-14 10:31:37	## OS X We could determine, that there is an actual issue with CocoaPods 1.0, but this is limited to OS X targets. We track this by #3570. ## iOS, watchOS, tvOS If you're building on another platform, please make sure to follow the steps as proposed by @jpsim as seen here: > Please don't forget to clean your build folder as explained by @drieran in the comment directly above: > Hold down option w…	mrackwitz	jpsim
3553	2016-05-12 17:51:37	@austinzheng I work with @00StevenG; the issue opening the realm file is the same as #3438 and we are unable to get any more detail on the potential cause of Realm failing to open.	fisch0920	austinzheng
3551	2016-06-29 15:57:51	thanks @austinzheng 👍 either **cleaning the derived data folder** or the pods cache fixed it for me!	Gerst20051	austinzheng
3550	2016-05-10 22:47:39	Now that I think about it, `RLMWeakObjectHandle` could also hold a weak reference to the original object to sometimes allow skipping the allocation of a new instance within `-object`. It wouldn't avoid the need for it to hold a row accessor itself though, so it may not be worth it. @austinzheng, I used "weak" in the name since the important part of its behavior is that it doesn't keep the object …	bdash	austinzheng
3544	2016-05-10 12:05:18	@mrackwitz please mark this as resolved	Voley	mrackwitz
3542	2016-12-16 10:20:43	@mrackwitz I have similar code in my DBService but Realm doesn't create new file after deletion...	kubajakowski	mrackwitz
3542	2016-12-16 10:39:30	@mrackwitz HA! I just got it working. The reason why this code didn't work was ... Realm Browser - I had this realm file opened in browser and realm can't make another realm at same destination.	kubajakowski	mrackwitz
3541	2016-05-10 17:52:39	Hi @austinzheng, thanks for the reply. Definition of the model: I'm using a static variable defined inside a class as `private static let realm = try! Realm()` I'm trying to fetch results from a thread and it sporadically happen (more than 1000 users experiences that crash)	GZaccaroni	austinzheng
3536	2016-05-06 17:40:51	@jpsim, the user was running version 0.100 before upgrade. I have 3 models that contain NSDate: What would be the best tool to extract the local data from her phone? (without involving apple or the fbi) I asked her not to delete the app and the migration crash still occurs	chlela	jpsim
3536	2016-06-20 21:22:30	@mrackwitz Here - https://github.com/realm/realm-cocoa/issues/3777	Voley	mrackwitz
3529	2016-05-04 22:28:58	Thanks for the PR, @segiddins! We'll need you to accept our [Contributor License Agreement](https://github.com/realm/realm-cocoa/blob/master/CONTRIBUTING.md#cla) before we can merge your contributions. Cheers, The robots and humans at Realm	realm-ci	segiddins
3528	2016-07-12 15:34:24	@conradev, is there an issue that this fixes? If we're going to take an entirely different approach to fixing this it'd be good to close out this pull request in favor of an issue tracking the problem we're trying to fix.	bdash	conradev
3526	2016-05-12 07:07:19	Thanks for the hint, @tgoyne! I'll update the app and see if this helps.	uson1x	tgoyne
3526	2016-05-17 15:25:04	@tgoyne : We should still see if we can fail somewhat more informative?	bmunkholm	tgoyne
3526	2016-05-26 22:21:32	@bmunkholm agreed, although it's not exactly clear how to do that. I've filed #3659 to keep track of that.	jpsim	bmunkholm
3515	2016-05-02 19:21:55	Thanks for the PR, @plokijuhhb! We'll need you to accept our [Contributor License Agreement](https://github.com/realm/realm-cocoa/blob/master/CONTRIBUTING.md#cla) before we can merge your contributions. Cheers, The robots and humans at Realm	realm-ci	plokijuhhb
3515	2016-05-02 22:20:39	Thanks for the PR, @plokijuhhb, this change looks right to me. Could you please sign our CLA? https://github.com/realm/realm-cocoa/blob/master/CONTRIBUTING.md#cla We'll need you to do this before we can accept any patches.	jpsim	plokijuhhb
3514	2016-05-02 18:48:48	Thanks for the PR, @plokijuhhb! We'll need you to accept our [Contributor License Agreement](https://github.com/realm/realm-cocoa/blob/master/CONTRIBUTING.md#cla) before we can merge your contributions. Cheers, The robots and humans at Realm	realm-ci	plokijuhhb
3513	2016-05-05 13:51:47	Hi @jpsim , i have not created any Realm files from the project, i m directly using the "Default Realm" instances which internally creating the Realm file. 1. To perform copy as the very first step : shall i do it in "didFinishLoading" everytime ? 2. Alternate approach : as the default Realm is in Documents folder, can u please suggest me how to start using Realms at new location.	slreddy1137	jpsim
3513	2016-05-25 03:20:34	@jpsim , we are still testing after making this changes in main.m for optimising the realm file, please give us 2 more days to confirm on the fix.	slreddy1137	jpsim
3510	2016-05-02 15:42:00	Hi @conradev, thanks for sharing some information on this, we're already tracking this issue as #3412, so in an effort to keep the discussion on this localized, we'll be closing this ticket as a duplicate. I encourage you to subscribe to that issue and to contribute where you can to helping us reproduce this on our end. Thanks!	jpsim	conradev
3507	2016-05-02 19:51:05	Hi @jpsim, that makes sense. You are correct that I downloaded the zip package from https://realm.io. However, the playground doesn't locate the framework and produces an error. This is a screenshot: ![screen shot 2016-05-02 at 12 43 46 pm](https://cloud.githubusercontent.com/assets/5604/14965709/b3140aa0-1063-11e6-9b92-b4d9ebf21d20.png) Hope your flight went well!	benmorrow	jpsim
3502	2016-04-29 19:00:05	Emphasizing what @tgoyne just said: the stack depth is not proportional to the longest string, but rather to the **longest common prefix** of the string being added and an existing string	jpsim	tgoyne
3501	2016-05-11 11:34:55	@mrackwitz you're reading that documentation incorrectly, if you read closely in the [API docs](https://realm.io/docs/swift/latest/api/Classes/Results.html#/s:FC10RealmSwift7Results20addNotificationBlockFFGOS_21RealmCollectionChangeGS0_x__T_CSo20RLMNotificationToken), it includes this code sample: which demonstrates that it's the _initial_ state that actually contains updated information, not tha…	jpsim	mrackwitz
3499	2016-07-06 22:28:03	@terasupernova, it looks like @kishikawakatsumi has provided a solution to the problem you were experiencing so I'm going to mark this as Closed. Please feel free to reopen this issue, or to file a new one, if you are still having problems.	bdash	kishikawakatsumi
3494	2016-04-30 06:31:34	> this limitation in Core Data was part of the motivation for designing it this way Funny, and ironic. 😄 What you call a limitation, I feel is an excellent feature (or lack there of). There were way too many times that I used this feature, and replaced properties with relationships in my NSManagedObjects, just to get NSFetchedResultsController to shut up. In my experience, when dealing with the k…	kunalsood	tgoyne
3494	2016-06-14 16:24:14	Thanks a lot @CraigSiemens for your very valuable feedback. I took a stab at addressing the issues in our documentation you pointed out here. As @tgoyne recently landed #3522 which addresses the performance issues for large complex objects graphs, I guess we're done here. I'm looking forward to feedback from y'all once the recent changes are released. As long you're welcome to try it out directly…	mrackwitz	tgoyne
3489	2016-05-02 12:05:37	@jpsim can you confirm yet if this is a bug or intended? Thanks. ~~Here's how I hacked around it for now if anyone needs a quick and dirty solution to this while we wait for a proper official solution.~~	fichek	jpsim
3489	2016-10-28 18:05:52	Hi Guys, I´m having the same problem. @jpsim Do you have any news on your side? Are you planning to fix this issue? Thanks, Juan	jarrillaga	jpsim
3489	2016-11-08 08:43:04	Thanks for the update @jpsim.	kaspermunck	jpsim
3480	2016-04-26 09:18:37	Thanks for the PR, @TimOliver! We'll need you to accept our [Contributor License Agreement](https://github.com/realm/realm-cocoa/blob/master/CONTRIBUTING.md#cla) before we can merge your contributions. Cheers, The robots and humans at Realm	realm-ci	TimOliver
3479	2016-04-25 20:34:25	Thanks for the PR, @tgoyne! We'll need you to accept our [Contributor License Agreement](https://github.com/realm/realm-cocoa/blob/master/CONTRIBUTING.md#cla) before we can merge your contributions. Cheers, The robots and humans at Realm	realm-ci	tgoyne
3473	2016-04-25 06:35:28	@kishikawakatsumi same error. .. tried your solution ... still not working ...	BhavinBhadani	kishikawakatsumi
3468	2016-04-22 14:16:58	Sorry @icanzilb, but we need to continue supporting previous versions of Swift 2.x, so we can't do this just yet.	jpsim	icanzilb
3464	2016-04-26 14:43:53	@jpsim That assertion failure seems to be same as https://github.com/realm/realm-core/issues/1717. Was it fixed by https://github.com/realm/realm-cocoa/pull/3478 ?	kishikawakatsumi	jpsim
3463	2016-04-28 16:53:49	@jpsim Done!	kishikawakatsumi	jpsim
3463	2016-05-05 17:50:12	Add a Swift test and I'm happy with this. @tgoyne @bdash would be great to get this in the next release, so I'd appreciate if you could take time to review	jpsim	tgoyne
3458	2016-04-21 20:54:08	Since both @tgoyne and @bdash said they'd prefer just `URL` rather than `FileURL` in method names, I've changed it to just that. I've kept parameter names as `fileURL` though, which will continue to provide strong context to users in autocomplete and documentation. Any further feedback?	jpsim	tgoyne
3458	2016-04-21 20:54:08	Since both @tgoyne and @bdash said they'd prefer just `URL` rather than `FileURL` in method names, I've changed it to just that. I've kept parameter names as `fileURL` though, which will continue to provide strong context to users in autocomplete and documentation. Any further feedback?	jpsim	bdash
3458	2016-04-21 22:35:45	Ok I just cleaned up tests and other issues you addressed in review @tgoyne.	jpsim	tgoyne
3452	2016-04-19 09:34:00	@jpsim thank you	iphilcc	jpsim
3447	2016-05-03 21:53:36	Thanks @jpsim	edias	jpsim
3443	2016-04-15 17:22:08	@mrackwitz I heavily use these objects in lists and queries, and have a pretty hefty set of unit tests (and production app) that's been passing for a number of realm versions now. @jpsim The `Mappable` protocol requires the `init(_ map: Map)` initializer, once I add that the Swift compiler forces me to make that `required` and then it forces me to add all of the required initializers after that. …	AndrewBarba	mrackwitz
3443	2016-04-15 17:22:08	@mrackwitz I heavily use these objects in lists and queries, and have a pretty hefty set of unit tests (and production app) that's been passing for a number of realm versions now. @jpsim The `Mappable` protocol requires the `init(_ map: Map)` initializer, once I add that the Swift compiler forces me to make that `required` and then it forces me to add all of the required initializers after that. …	AndrewBarba	jpsim
3442	2016-04-18 20:22:21	@mrackwitz I pushed up an alternative approach in https://github.com/realm/realm-cocoa/compare/mr-deprecate-mixed...jp-mr-deprecate-mixed, which I'd like you to consider. Feel free to either cherry pick those commits onto your branch, or borrow from them more granularly if you'd like. If for whatever reason you don't think that approach is preferable, let me know.	jpsim	mrackwitz
3442	2016-04-19 08:28:45	@jpsim: Something like that was the first alternative I considered as well, but I think it'd preferable to log not only the property name, but also the class name. What do you think outweights?	mrackwitz	jpsim
3439	2016-04-14 23:37:06	Thanks for the PR, @tgoyne! We'll need you to accept our [Contributor License Agreement](https://github.com/realm/realm-cocoa/blob/master/CONTRIBUTING.md#cla) before we can merge your contributions. Cheers, The robots and humans at Realm	realm-ci	tgoyne
3438	2016-05-18 05:15:25	Thanks @austinzheng!	fisch0920	austinzheng
3437	2016-04-15 18:10:34	@tgoyne: Thanks for the very detailed proposal how to test that. I was thinking about that and @ironage was also giving me some good feedback. I'll report back, once I was able to reproduce it, whether it is actually recoverable and if it's a good idea to test that continuously.	mrackwitz	tgoyne
3434	2016-04-14 09:09:49	Thank you so much @jpsim ! Does it mean if Xcode is upgraded, the warnings should go away?	promisenxu	jpsim
3431	2016-11-03 08:48:30	@jpsim I have one more layer of abstractions on top of all realm-objects, where if updateListener will be set, I will instantiate object associated query Results entity (based on primary key filter), and add notificationBlock to it. So far it has been working great, so are there any drawbacks backing RealmObject with associated query Results entity provided that only object that will have updateL…	ambientlight	jpsim
3426	2016-05-03 13:23:47	Just following up on @bdash's last comment: > Are you able to reproduce this at all yourself? Are you in contact with any users that are able to reproduce this? Being able to retrieve a Realm file that is hitting this issue would provide more information about what's going on here.	jpsim	bdash
3426	2016-06-28 09:23:47	Thanks for the response and reopening the issue. > Is it possible this device is jailbroken and the permissions for this location were changed? According to Crashlytics the users having this issue are not jailbroken. > A bad Realm file header indicates a corrupted file, which can happen if non-Realm APIs were used to touch the file at all. This commonly happens when users attempt to replace, dele…	maxneust	bdash
3425	2016-04-12 14:13:30	@mrackwitz 0.98.5	yushuyi	mrackwitz
3425	2016-04-13 01:56:20	@jpsim 我执行了一个删除某个Object的操作 我无法重现, 只出现了一次	yushuyi	jpsim
3425	2016-04-14 01:49:04	@jpsim my english is poor#_#! i meet this bug, the below code can reproduce this bug	lhyhsx	jpsim
3423	2016-04-12 10:05:28	After change shareInstance's declaration as below , the issue is gone:@mrackwitz	peiweichen	mrackwitz
3422	2016-04-10 21:29:56	@bdash Thank you for your response. Unfortunately, I can't use instruments on an app signed with a distribution identity, can only do it with one signed with a dev one, and as mentioned before the dev version of the app strangely doesn't have this issue.	maxneust	bdash
3422	2016-04-11 08:23:19	Thanks @bdash I have actually figured out what I did wrong. I have added helper methods to the RealmObject and I didn't realise they are not supported yet in Swift - yet, I wish the message was more clear about that.	mazurio	bdash
3422	2016-04-11 08:51:37	@bdash I understand that, but the only relevant migration code being executed that was not present in previous versions of the app is the last piece: This was a property that was renamed (from originalAssetUrl to originalAssetIdentifier), but the type is exactly the same (NSString*), so I don't think this could cause the issue - the value in the old object was already set, and with 100% certainty…	maxneust	bdash
3420	2016-05-12 09:27:52	@kishikawakatsumi @jpsim Just uploaded a sample project in case it can help: https://github.com/rsahara/realmtest Logs with REALMVERSION=1 Logs with REALMVERSION=2 This project shows how the migration ends silently with the "unknown values" above. I didn't notice those values changed at first. Neither the old values, nor the default values I provided are used. A bad migration can kill a service, …	rsahara	jpsim
3420	2016-05-12 09:27:52	@kishikawakatsumi @jpsim Just uploaded a sample project in case it can help: https://github.com/rsahara/realmtest Logs with REALMVERSION=1 Logs with REALMVERSION=2 This project shows how the migration ends silently with the "unknown values" above. I didn't notice those values changed at first. Neither the old values, nor the default values I provided are used. A bad migration can kill a service, …	rsahara	kishikawakatsumi
3420	2016-05-27 15:16:50	Discussing this more, @kishikawakatsumi and I determined that it should be a programmer error to not set new values in the new Realm's required property. So we're closing this.	jpsim	kishikawakatsumi
3419	2016-04-11 17:23:26	Another downside to using `Results` for Swift properties is that the constructor would also be available but invalid from other contexts. Putting that in its own type offers stronger context and less chance of accidental auto-complete or confusion IMO. > > Have you done any thinking about restricting the number of backlinks to only 1? > > I'm skeptical about supporting this at present given that …	jpsim	bdash
3419	2016-04-19 16:20:55	This is now ready for review feedback. /cc @jpsim, @tgoyne, @mrackwitz, @kishikawakatsumi	bdash	mrackwitz
3419	2016-04-19 16:20:55	This is now ready for review feedback. /cc @jpsim, @tgoyne, @mrackwitz, @kishikawakatsumi	bdash	jpsim
3419	2016-04-21 09:45:00	This looks excellent @bdash! My only concern is cosmetic: I dislike the `klass` name. Could we call it `objectClass` for consistency with other parts of the API that refer to `objectClassName` for example? To address your remaining checklist items, yes I think it's fine to make Results non-final, there's not much users can do to hurt themselves by subclassing Results. As for KVO support, I do thi…	jpsim	bdash
3419	2016-04-21 12:06:35	I agree with what @jpsim commented here, especially the big :+1:!	mrackwitz	jpsim
3419	2016-04-22 01:33:48	While adding the tests for fine-grained notifications that @tgoyne requested I've discovered a few issues that need to be addressed. At least one appears to require a fix in core 😦	bdash	tgoyne
3415	2016-04-07 13:29:22	@Kirow @mrackwitz thank you,but it can't help me with this question this is a json mode for me, i want use realm to cache it, so i changed code to this: `@interface SHOT : RLMObject` and i don't know how to change `@property (nonatomic, strong) NSArray<NSString> * tags;`	iphilcc	mrackwitz
3415	2016-04-07 14:38:59	@mrackwitz sorrry, my question is: i have a json string, like this: {"tags":["1", "2"]} I want to unserialize it as an realm object,	iphilcc	mrackwitz
3413	2016-04-07 02:54:03	@kishikawakatsumi That's what I did for our current update, when I realized those values were not automatically migrated. It works, but I considered it to be a workaround. I'd appreciate if you can improve this behavior, I believe this kind of migration can be done automatically by the library. I don't think many people would prefer 1970/01/01 9:00:00 than the old value. If it is too specific to …	rsahara	kishikawakatsumi
3412	2016-05-03 20:51:13	@jpsim I was able to reliably reproduce the crash referenced in #3510, although I am not sure if it is the same crash as in this thread. [boom.zip](https://github.com/realm/realm-cocoa/files/247737/boom.zip) (read the `README`) Basically: the entire database (the memory mapping) is yanked out from under Realm by the system if the file protection mode is `NSFileProtectionModeComplete` when the dev…	conradev	jpsim
3412	2016-05-05 18:12:48	Thanks for taking the time to craft a repro case @conradev! We'll need to discuss internally to figure out how we can mitigate this, if it's at all possible...	jpsim	conradev
3412	2016-10-12 11:14:51	@jpsim I'm sorry to bring bad news, but we have been seeing this since the upgrade from 1.0.2 to 1.1.0 and above. I have, however, managed to create a sample project reproducing this issue, and I have emailed it to help@realm.io. In short, the problem (for us) seems to be related to an NSURLSession dispatching the delegate methods on the `.mainQueue()` if supplied on session creation. When we the…	hermanolsson	jpsim
3412	2016-10-12 20:09:52	Thanks for reporting and sharing a very good repro case @hermanolsson! We were able to reproduce the race on our end and @tgoyne has already pushed a fix in realm/realm-object-store#195. We'll close this issue once that fix has been included in this repo, at which point it would be useful if you could try it out in your main app where you've been experiencing this problem.	jpsim	tgoyne
3412	2016-10-12 21:29:48	@jpsim do you have any idea about the timeframe for the fix to be merged here? We're having this crash in production and are preparing a fix version. Would love to include this in the fix since it is one of our top issues. Thanks a lot.	kevincador	jpsim
3412	2016-10-18 15:09:04	@jpsim @tgoyne is there a way to test this? We are seeing this crash a lot right now and I would like to send a version to our beta testers to validate the fix. Thanks.	kevincador	jpsim
3412	2016-10-18 15:09:04	@jpsim @tgoyne is there a way to test this? We are seeing this crash a lot right now and I would like to send a version to our beta testers to validate the fix. Thanks.	kevincador	tgoyne
3412	2016-10-19 14:17:28	Thank you @jpsim ! I have integrated `master` into our project and I have not seen this crash since. 👍	hermanolsson	jpsim
3412	2016-10-19 14:37:58	@jpsim did a lot of testing in local. So far, so good. Will send a new version to our beta testers soon and get back to you asap if we see the issue again.	kevincador	jpsim
3412	2016-10-27 18:05:57	@jpsim We're debating downgrading to 1.0.2 while waiting for this issue to be fixed. Does this sound like a good strategy to you, or would it be better to wait for the update?	philwebster	jpsim
3411	2016-04-06 08:55:07	Thanks for the PR, @TimOliver! We'll need you to accept our [Contributor License Agreement](https://github.com/realm/realm-cocoa/blob/master/CONTRIBUTING.md#cla) before we can merge your contributions. Cheers, The robots and humans at Realm	realm-ci	TimOliver
3407	2016-04-05 13:44:20	Thanks @kishikawakatsumi worked like a charm. Exactly what i was looking for.	jazz-mobility	kishikawakatsumi
3404	2016-03-31 21:00:53	Thanks, @jpsim!	istx25	jpsim
3402	2016-03-31 02:32:54	@jpsim from build.sh line 349 i found this: what does `../realm-core` do? I don't have `realm-core` in parent folder, so it alway not using local cache.	6david9	jpsim
3402	2016-03-31 03:37:57	@bdash Yes. I have try @jpsim 's way, but I found the build.sh maybe have some issue. build.sh have some logical to using local cache, this pr should be closed. I think I should open another issue.	6david9	jpsim
3402	2016-03-31 03:37:57	@bdash Yes. I have try @jpsim 's way, but I found the build.sh maybe have some issue. build.sh have some logical to using local cache, this pr should be closed. I think I should open another issue.	6david9	bdash
3402	2016-03-31 03:48:47	@bdash In my mac, echo $TMPDIR is is not `/tmp` and it may be different each time. so is hard for me to put tarball to `$TMPDIR/core_bin/`. That's why i open this pr.	6david9	bdash
3399	2016-04-14 16:56:30	Please review @tgoyne @bdash	jpsim	tgoyne
3399	2016-04-14 23:32:04	Addressed your feedback @tgoyne	jpsim	tgoyne
3399	2016-04-19 13:30:39	Any final feedback since my last modifications @tgoyne?	jpsim	tgoyne
3391	2016-04-04 11:01:04	@bdash This issue solved by updating to the latest version 0.98.6. Just curious what is causing this issue and is only on production release.	kokhong20	bdash
3390	2016-06-08 21:26:11	Yes @icanzilb, that's why this ticket is still open and tracked as a P1.	jpsim	icanzilb
3390	2017-01-11 13:32:49	I'm still seeing this issue on Realm 1.1.0 Obj-C. Got knowledge of this because got some reports of a user having app crashes on migration. Any updates on this? In any case, I will apply @jpsim tips to try to avoid the issue if possible. Thanks	nigarcia88	jpsim
3388	2016-03-29 06:04:47	Thanks for the PR, @TimOliver! We'll need you to accept our [Contributor License Agreement](https://github.com/realm/realm-cocoa/blob/master/CONTRIBUTING.md#cla) before we can merge your contributions. Cheers, The robots and humans at Realm	realm-ci	TimOliver
3386	2016-03-29 05:46:03	Thanks @kishikawakatsumi	priya-vr	kishikawakatsumi
3383	2016-03-28 06:25:49	@bdash yes, the crash is the same on device and simulator	peterturza	bdash
3383	2016-03-28 15:38:13	@bdash If i can help i have exactly the same issue here ....	PoissonBallon	bdash
3383	2016-03-28 18:21:15	The other project in which I use realm swift is functional after upgrade (tried today). @bdash maybe my model files could help to find the problem?	peterturza	bdash
3381	2016-05-10 17:03:22	I've a similar request as we've seen inconsistent (even dangerous) behavior because we lack this ability to deep-copy an object graph in RealmCocoa like we can do in Java using `copyFromRealm`. _(dangerous because one can then modify the persisted Realm… even from a detached, standalone object, simply by traversing a relationship)_ @jpsim typical use case if that helps you understand the need for…	AliSoftware	jpsim
3381	2016-09-27 06:56:34	@SandyChapman the use case here isn't too pass an object across threads. It is rather to do a deep copy detached from any Realm in order to create a standalone object for example. See the detailed use case example I gave in my previous comment above: the need there is to manipulate a copy of the object rather than the original to be sure not to alter the original and/or its dependencies. (This co…	AliSoftware	SandyChapman
3381	2016-10-19 13:10:27	@jpsim What would have to happen in order for this enhancement to be more highly prioritized/actively worked on?	jasper-ch-chan	jpsim
3372	2016-03-25 12:08:33	@bdash Make sure you run in develop branch. Can you tap Feeds tab's top-left button, choose Time filter?	nixzhu	bdash
3372	2016-03-25 13:01:28	@bdash I make some screen shots 1, 2, 3 ![img_2664](https://cloud.githubusercontent.com/assets/435208/14044472/2e738500-f2cc-11e5-91de-95eb365c0abc.jpg) 4, 5 ![img_2666](https://cloud.githubusercontent.com/assets/435208/14044495/6cfa9426-f2cc-11e5-9812-a2817c961f79.jpg) 6 ![img_2669](https://cloud.githubusercontent.com/assets/435208/14044499/71a1ef56-f2cc-11e5-9c6f-5a26480e43be.jpg) 7, 8 ![img_26…	nixzhu	bdash
3372	2016-03-28 04:03:07	@bdash After `Post`, can you see `createFeedWithKind` in debug area? I look up the database of Yep, I can see you posted some test feeds. So it's strange that you can not see your newly-posted feeds. Can you pull to refresh in Feeds tab? Or can you tap Profile's Master to add some skills?	nixzhu	bdash
3372	2016-03-28 07:08:03	@bdash I think the problem is that you don't have an avatar (In normal register, user will set an avatar). So, go to Profile tab, tap top-right button; In Settings, select first cell; In Edit Profile, tap the circle to set an avatar. Finally, test again.	nixzhu	bdash
3371	2016-08-09 14:51:27	@bdash I have the same problem with xCode 8.04 beta and swift 3. Are you going to release a new version or shall I use xCode 7.3? Thanks	faklyasgyuri	bdash
3370	2016-03-29 02:23:47	Thanks so much for this @icanzilb! I just made a few changes and pushed #3385 and will continue there.	jpsim	icanzilb
3369	2016-06-27 17:20:53	@JadenGeller this implementation doesn't actually work in a multi-threaded environment because at the time it wasn't straightforward to "pin" a version of the shared group such that when the async block runs that version is still around and hasn't advanced due to another thread. This is now possible via https://github.com/realm/realm-core/pull/1626 so you would need to incorporate the pinning fun…	bigfish24	JadenGeller
3369	2016-06-27 17:22:35	Firing the completion block also isn't too elegant, wondering if there is a better way to do this cc @tgoyne?	bigfish24	tgoyne
3366	2016-03-24 06:03:18	@jpsim I saw your comment about having pods build from source to get around the issue. You provided an example with carthage of how to do it, per chance do you know how I can have pods build from source instead of using the binaries?	pnsean	jpsim
3361	2016-03-24 18:22:53	@jpsim, can you please take a look at the changes I added. Your earlier changes all look good to me.	bdash	jpsim
3361	2016-03-25 04:49:53	:+1: thanks for all of this @bdash!	jpsim	bdash
3360	2016-03-31 20:59:05	> 1: The "deleted" properties are accessible on objects from the new version within the migration block. This can be addressed by renaming the columns of deleted properties to a unique ID at the start of the migration, and maintain a map of names/uuids to use in the renaming operation. > 2: Renaming a property then later introducing a new property with the old name doesn't look like it'll work. I…	jpsim	bdash
3360	2016-04-26 16:05:22	Latest feedback and issues from @bdash have now been addressed, so this is once again ready for review @tgoyne @bdash	jpsim	bdash
3360	2016-05-05 17:48:49	It'd be great to get this in the next release. Let me know if you have any concerns over this @tgoyne @bdash	jpsim	bdash
3359	2016-04-19 21:57:52	@tgoyne, what work remains for the "Large changesets, List" item on your checklist?	bdash	tgoyne
3359	2016-04-21 00:30:27	Thank you @tgoyne and the team!	gaston23	tgoyne
3355	2016-03-22 16:23:58	@jpsim @tikiatua `carthage build` doesn't support `--no-use-binaries` argument. Use `carthage update --no-use-binaries` or `carthage bootstrap --no-use-binaries` instead.	kishikawakatsumi	jpsim
3341	2016-03-16 23:28:21	Thanks @jpsim! I'll take a look and see how far I get. :+1:	istx25	jpsim
3341	2016-03-18 18:09:31	Thanks again, @jpsim! :+1:	istx25	jpsim
3340	2016-07-26 17:50:29	@jpsim, I will try to reproduce it on my side and create a sample project with the issue.	o15a3d4l11s2	jpsim
3332	2016-03-16 06:51:08	Thanks! @jpsim	cactis	jpsim
3325	2016-03-14 05:39:54	Ahh, that was it. I should've noticed that, thank you @bdash - today you saved me some sanity.	markkohdev	bdash
3322	2016-03-13 14:17:38	@beeender @mrackwitz thanks! My code like this:	yushuyi	mrackwitz
3322	2016-03-13 14:17:38	@beeender @mrackwitz thanks! My code like this:	yushuyi	beeender
3321	2016-03-13 10:52:44	@bdash Yes it's correct, the issue is specific to iOS 8.x and the same build runs fine on iOS 9.x. Here's my output of `bt all` in the debugger console right after the crash:	n3d1117	bdash
3315	2016-03-14 08:59:43	@mrackwitz Kinda 100% sure, yeah 😄 Unfortunately I can't share the code, as it is a closed source project and this issue is highly integrated and would take a significant amount of time to decouple and isolate the problem, sorry about that.	gapl	mrackwitz
3311	2016-03-11 12:57:25	Thanks for the PR, @nakiwo! We'll need you to accept our [Contributor License Agreement](https://github.com/realm/realm-cocoa/blob/master/CONTRIBUTING.md#cla) before we can merge your contributions. Cheers, The robots and humans at Realm	realm-ci	nakiwo
3311	2016-03-11 22:50:21	Thanks @nakiwo!	jpsim	nakiwo
3309	2016-03-12 01:13:37	I echo @bdash's sentiments on this performance tradeoff, and that the one we're making today is the best way forward considering future changes coming in iOS 9.3. You can see more work that was done in this area recently in #3235, which also explains a bit of the rationale that also applies here. So thanks for the contribution, but we won't be accepting this PR. I hope you'll contribute to Realm …	jpsim	bdash
3307	2016-03-11 11:57:14	Thanks @jpsim, I tried the version on master and was not able to reproduce the issue so far (not saying it is fixed completely, but at least it is not that common anymore). I have some more information about it though. There was another operation running before the one I pasted code, and that one did not have `autorefresh` property set to false. So the issue is definitely connected with refreshin…	Legoless	jpsim
3307	2016-03-15 14:42:39	Thanks @bdash. This has definitely something to do with Lists or maybe even the `RLMRealm` notification listener. This time the crash was in Thread 6, again while refresh call on Realm. The entire stack trace is below. The interesting thing to look at might be Thread 14, since the way I see it it is in process of deleting something with `BpTree`. Maybe we need an additional race condition lock so…	Legoless	bdash
3307	2016-03-15 15:44:55	We can run a debugger... Um, no, @bdash, probably not me who you wanted to mention ;-)	tg	bdash
3307	2016-03-21 17:59:56	Okay @jpsim, I'll try more things with the sandbox project to see if I can get a reliably reproducable situation.	Legoless	jpsim
3307	2016-03-29 11:30:32	@jpsim Do you have any other non-public contact, so I can share some more information?	Legoless	jpsim
3307	2016-03-29 18:06:17	@bdash I assume you mean "can't" instead of "can" in "These two actions can happen on different threads."?	bmunkholm	bdash
3307	2016-04-01 10:03:29	I've deployed the workaround @bdash suggested which solves the crash for now. I'll keep on following issue, but it's not a high priority. Thanks for all help guys, awesome support from you! :)	Legoless	bdash
3301	2016-03-09 19:05:01	@mrackwitz I can't copy the code here, sorry. I already fixed it, but I can't found the reason of this weird behavior.	nicopuri	mrackwitz
3296	2016-04-05 23:31:21	@pjebs that comment doesn't address @mrackwitz's question: > Are you perhaps rather looking for a more expressive property type `RLMSet` instead `RLMArray`, which doesn't allow to contain duplicates at all, independent from how you modify it? That's something we have on our backlog with #1501.	jpsim	mrackwitz
3288	2016-03-03 23:26:10	Ok, agreed. The runtime hit is definitely an issue. Thinking about it more, even the notification block changes aren't dependent on this method. Thanks for taking a look @tgoyne!	jpsim	tgoyne
3284	2016-03-04 03:16:05	@mrackwitz thanks a lot. That means I should modify my Model or code to fix this. What kind of error will i met if i use this method normally?	yuldong	mrackwitz
3280	2016-03-02 09:33:03	As there is currently no way for us to fix that as @tgoyne describes, I'm going to close this issue.	mrackwitz	tgoyne
3279	2017-01-21 10:40:45	Hey @mrackwitz Can I define `RealmOptional` as var? after that, I can use And `self. price = (map["price"], RealmOptionalTransform())`	whlsxl	mrackwitz
3277	2016-03-02 18:28:22	Thanks @mrackwitz	daniel-beard	mrackwitz
3268	2016-02-26 20:27:33	What @bdash wrote, DRY and better readability / self-documentation.	mrackwitz	bdash
3262	2016-02-26 16:53:48	@jpsim i've sent additional information to the help@realm.io	zintus	jpsim
3262	2016-03-09 16:32:36	@jpsim having crash on changing schema, i've updated realm to branch version. At first glance everything is fine, but i'm not sure that changing realm version and schema version accurately reproduces original circumstances. Anyway, new version looks fine 👍	zintus	jpsim
3257	2016-04-21 12:24:21	Beside the minor comment above, I agree with all conclusions drawn here from @jpsim. Well noted! :+1:	mrackwitz	jpsim
3257	2016-04-21 16:11:41	I was thinking the same thing as @mrackwitz. The methods without the `encryptionKey` are good to avoid confusion, but they definitely are superfluous. As long as we highlight clearly in our documentation that `encryptionKey` can be `nil`, that should be sufficient. Apart from that, all good! :+1:	TimOliver	mrackwitz
3249	2016-02-23 01:28:36	You are right, @mrackwitz. For some reason, my schema had a higher version than I thought. My schemaVersion was always 0, but I was using the wrong method to get the version. The right one is schemaVersionAtPath: Thanks for the help.	hdoria	mrackwitz
3246	2016-02-22 14:38:45	@mrackwitz, right you are. I can show my Podfile.lock.	vahotm	mrackwitz
3246	2016-02-22 14:40:33	@mrackwitz I solved the problem, I found to be due to network problems	bawn	mrackwitz
3246	2016-02-22 14:49:09	@mrackwitz @vahotm I think the reason is because I am in China, when I updated reaml waited a long time, and then I found I force close problems caused by the update, I think you can try to clear the cache.	bawn	mrackwitz
3246	2016-02-22 15:32:47	@mrackwitz, I think no, because I'm in Belarus. @bawn, thanks, that helped)	vahotm	mrackwitz
3244	2016-03-09 22:28:11	Sorry for the delay @GreatApe. As far as I can tell, because you're holding to a Realm instance outside the autoreleasepool, there's no guarantee that `dealloc` will be called when you set the variable to `nil` or when your explicit autoreleasepool is drained at the end of its scope. Try calling `realm.invalidate()` before setting it to `nil`. It's a private method on `RLMRealm`, so you'll have t…	jpsim	GreatApe
3242	2016-02-21 19:31:12	@GreatApe Thank you Gustaf for input. I don't need migration because I can perform a full syncronization with the backend based on the dynamic schema. I thought I can use Swift bindings since there are already implemented things in a more cleaner way but I guess I'll have to implement by myself.	georgepoenaru	GreatApe
3242	2016-11-03 00:28:26	@georgepoenaru @GreatApe I haven't used realm much, but just an idea for discussion. This is definitely overkill. maybe we can use realm for react-native to do dynamic schema generation? code on the JS side is more dynamic. it supports migration as well. Or, maybe we can create an OC class at runtime, based on a dictionary and fed that into realm?	caoer	GreatApe
3241	2016-03-10 02:26:52	hey thank you and @bdash for the help!! i really appreciate it. And yes everthing is working now! I was going to respond but couldn't find the notification any more from my github page so I thought this question has been closed already. (apparently it is the first time that I post questions lol~~）	JosephZZ	bdash
3238	2016-03-03 16:30:53	As we didn't heard back on this, I assume this could be answered by @TimOliver's proposals. If you should be still unable to retrieve your Realm file from your phone, please feel free to comment.	mrackwitz	TimOliver
3236	2016-03-03 16:32:09	@codesourse: Were you able to resolve the crash on base of @bdash's comment here?	mrackwitz	bdash
3234	2016-02-22 09:32:38	Addressed @bdash's feedback.	mrackwitz	bdash
3234	2016-02-22 17:31:22	Thanks for doing this, @mrackwitz! The sections involved here and information being requested all seem appropriate to me. I'd prefer moving `CONTRIBUTING.md` into `.github/` to further remove some clutter in the top-level of the repo, but several links will have to be updated in the process. I'd also prefer removing the ℹs and all of the "Please"s since it starts to be so redundant that it hurts …	jpsim	mrackwitz
3231	2016-02-17 07:47:21	Ah. Yes. Thank you, @bdash. Adding `dynamic` fixed the issue. :+1:	istx25	bdash
3226	2016-03-03 16:34:25	@JSONValidator: Were you able to resolve the issue by what @bdash proposed here in his comment or by any other measures you took?	mrackwitz	bdash
3222	2016-03-15 16:05:49	@tgoyne @jpsim Clear the data on migration needed instead deleting the file. It was done within objectstore. How does that look?	kishikawakatsumi	tgoyne
3222	2016-03-18 09:15:06	@tgoyne @jpsim I implemented delete/re-create file in `ObjectStore::verify_schema()`. It works but dirty implementation. Could you please review it?	kishikawakatsumi	tgoyne
3222	2016-03-22 14:17:53	@jpsim @tgoyne There are two places where schema validation will fail. One is here: https://github.com/realm/realm-cocoa/blob/master/Realm/RLMRealm.mm#L350 It is in the `Realm::init` method that is called from `openSharedRealm` method. Another is here: https://github.com/realm/realm-cocoa/blob/master/Realm/RLMRealm.mm#L374 The former is called when a schema is specified with `objectClasses`, the …	kishikawakatsumi	tgoyne
3222	2016-04-15 18:45:48	@tgoyne @bdash I need your advice. What do you think I should do? It seems difficult for me that deleting Realm file when migration is needed is done within the ObjectStore code. Schema validations are done in two places. The former is done during the initialization of the Realm instance. It is difficult to re-create Realm instance in this timing since the initialization method has an exclusive l…	kishikawakatsumi	tgoyne
3221	2016-03-10 01:56:18	Is this blocked on anything @kishikawakatsumi?	jpsim	kishikawakatsumi
3217	2016-02-15 22:38:29	Hey @jpsim thank you for the fast reply, it seems to be related to iOS file protection defined by the application. Now I'm removing the file protection on all realm files as you described here: https://github.com/realm/realm-cocoa/issues/1571#issuecomment-77901737 Just curious to know when I should be calling this? Before or after calling the first `+[RLMRealm defaultRealm]`?	dchohfi	jpsim
3217	2016-02-15 22:53:24	@jpsim cool, makes sense. Do you think it's appropriate to have a single method on realm configuration to do that for us? Also doing the lazy creation logic. PR's are accepted? Or this is like that by design?	dchohfi	jpsim
3217	2016-02-15 23:52:14	@jpsim cool, just curious to know how the auxiliary files are created and if they are deleted and created again. If they are, do I need to change the `NSFileProtectionKey` every time? And how are we notified about those files creation?	dchohfi	jpsim
3217	2016-02-16 00:05:47	@tgoyne but this could easily be fixed with something like @jpsim said, a `fileAttributes` attribute that will replicate the logic to all the realm files created. Without needing to know about how realm create files. Or not?	dchohfi	jpsim
3217	2016-02-16 00:05:47	@tgoyne but this could easily be fixed with something like @jpsim said, a `fileAttributes` attribute that will replicate the logic to all the realm files created. Without needing to know about how realm create files. Or not?	dchohfi	tgoyne
3217	2016-02-16 00:42:32	@tgoyne so we don't actually need to remove file protections on auxiliary file paths if I have removed on the containing directory?	dchohfi	tgoyne
3217	2016-02-16 10:02:42	Hey @TimOliver, honestly saying? I don't know if it's fixed or not, the crash was related to file protection that was activated on the app. But how we discovered that was tricky. We found a crash on crashlytics during beta release and had to identify who was the person who had that, he said that never faced any crash during the beta and we realised that was something related to the notification t…	dchohfi	TimOliver
3217	2016-02-16 12:58:43	@TimOliver: > It should be possible on the `NSFileManager` level to create new files even if the device is locked. I don't think that this is actually possible. If the directory is protected, it should be encrypted when the device is locked. If `NSFileManager` could bypass that, this would be a security loophole. > I like the idea of adding a file attributes property to `RLMRealmConfiguration` to…	mrackwitz	TimOliver
3217	2016-02-16 15:16:04	@mrackwitz great points, the `backgroundAccessRequired` property seems to be helpful to detect issues before submitting to beta or AppStore.	dchohfi	mrackwitz
3217	2016-03-03 15:55:43	I think, we can close this in favor of the issues created by @jpsim.	mrackwitz	jpsim
3212	2016-02-16 01:42:01	@trustyfrog if you're interested in Realm engine internals, architecture and design choices, I found [this talk](https://realm.io/news/jp-simard-realm-core-database-engine/) — by @jpsim himself — really interesting!	AliSoftware	jpsim
3212	2016-10-27 09:22:19	@jpsim, the [apple/swift#1297](https://github.com/apple/swift/pull/1297) was merged into master on February. Any changes on this topic?	alickbass	jpsim
3212	2016-10-28 07:34:25	@jpsim thanks for clearing out)	alickbass	jpsim
3205	2016-02-12 05:32:42	Thank you @bdash that works. It wasn't clear to me when looking at the API doc. One good example does a lot to clear things up.	Alamoz	bdash
3200	2016-02-15 20:17:47	Retested from the branch and the crash is gone. @tgoyne thanks a lot, once again! :+1:	anlaital	tgoyne
3199	2016-02-12 05:12:19	Thank you so much for looking into this without a reproducible use case, @tgoyne! I know how painful it can be... You'll be happy to learn that the fix you made also does in fact fix the crash I'm seeing. I tested this a couple of times by reproducing the crash on `v0.98.1` then doing the exact same steps after pulling Realm and RealmSwift code from `tg/transaction-state-tracking` and could not r…	anlaital	tgoyne
3198	2016-02-24 09:13:36	@tgoyne Thanks for replying. > I suppose we need to expose the ability to control the runloop mode used for our notifications That would be very helpful indeed. As of now, with this limitation, I subscribe for `NSMenuDidEndTrackingNotification` notification. But I ultimately would be notified while the menu is open.	vincedev	tgoyne
3198	2016-03-03 16:43:17	@tgoyne: As you proposed that we would need to expose another API here, I promoted this issue to an enhancement. Alternatively we might want to create a new issue instead which goes in place of that and describes what would be needed to do here.	mrackwitz	tgoyne
3195	2016-02-15 19:05:34	@jpsim there is no confusion on that. It is clear that accessing a deleted object should result in an exception. The problem is that after objects are deleted, they shouldn't be showing up in result sets when querying realm right after objects are deleted, which is exactly what is happening here. Does this make more sense?	edalford11	jpsim
3195	2016-02-15 19:43:08	@jpsim I figured it was some kind of race condition. The problem is calling RLMRealm refresh is the first thing I do after notifying the main thread to get a fresh result set (because if I don't, getting outdated data is almost a sure thing every time). I've been working through this for over a month now and I can't seem to defend against this problem. When I had integrated realm, the only way to…	edalford11	jpsim
3195	2016-07-11 10:39:23	Thank You @jpsim !	TEJ227	jpsim
3195	2017-03-21 07:45:37	@jpsim will this realm.deleteAll() helps stop all realm notification ? because it might caused a problem if the listener still running and try to access object	atom2ueki	jpsim
3194	2016-02-16 14:48:27	@TimOliver Thanks for replying! So we have a lot of data models, and each of them store an assortment of property types. I think its safe to assume we use every type imaginable. Short of asking you guys to sign an NDA before giving you guys our source code, or possibly doing a screenshare/Skype session... would it help if I provided you the realm files? IE. the original one and the copied one?	jasper-chan	TimOliver
3194	2016-02-17 02:26:52	@TimOliver So a little bit of good news, I've been doing a lot of testing today and I think I came to the same conclusion as you, in that it is not the writeCopyToPath:encryptionKey:error: that is causing the problem. However, I am unsure what I could be doing in my code that is causing that function to create a file that cannot be decrypted. Would you be able to take a look at it? I think I've f…	jasper-chan	TimOliver
3194	2016-02-18 14:26:26	@TimOliver So I just tried your test for sanity sake and the outcome is still the same. I'll send you the Realm files with the base64 encryption key at the email you provided for inspection on your end. Hopefully we are able to figure out what the problem is without having to do the whole NDA dance. Thanks again for your help!	jasper-chan	TimOliver
3194	2016-02-19 13:47:40	Hi @TimOliver! 1) I just downloaded Realm 0.98.2 and retried the test, but the issue still persisted. I also tried using the new Realm browser you uploaded. 2) The encryption key is a UUID converted to 64 bytes of data via padding zeros at the end. It is currently being stored in the keychain using a third party library called Lockbox (https://github.com/granoff/Lockbox).	jasper-chan	TimOliver
3194	2016-02-19 18:57:00	@bdash Steps: 1) Comment out the code `writeCopyToPath:encryptionKey:error` 2) Clean install my app 3) Function runs to insert objects into my database 4) Stop app 5) Uncomment the code `writeCopyToPath:encryptionKey:error` 6) Comment out my insertion method call 7) Run app 8) Stop app 9) Attempt to open realm file with realm browser. Thank you very much for your recommendation for generating ran…	jasper-chan	bdash
3194	2016-02-19 19:18:46	@bdash 1. I am using 0.98.2 realm framework. 2. Realm Browser is Version 0.98.2 (55)	jasper-chan	bdash
3194	2016-02-19 19:20:34	@bdash Thank you very much! Please let me know if there is anything else I can do to help with your investigation!	jasper-chan	bdash
3194	2016-02-25 13:38:51	@TimOliver Glad to hear you are able to reproduce the issue! I eagerly await for the fix :)	jasper-chan	TimOliver
3194	2016-03-01 18:19:15	Hi @TimOliver I was wondering if there is an update with regards to this bug?	jasper-chan	TimOliver
3194	2016-03-07 13:19:31	@TimOliver @jpsim I was wondering if there is an update for this bug?	jasper-chan	TimOliver
3194	2016-03-07 13:19:31	@TimOliver @jpsim I was wondering if there is an update for this bug?	jasper-chan	jpsim
3194	2016-03-29 12:46:11	Hey @jpsim @TimOliver @bdash I hope you all had a restful Easter weekend! I was wondering if there is anything new with regarding this issue? We're getting a little nervous about this problem due to the lack of updates.	jasper-chan	jpsim
3194	2016-03-29 12:46:11	Hey @jpsim @TimOliver @bdash I hope you all had a restful Easter weekend! I was wondering if there is anything new with regarding this issue? We're getting a little nervous about this problem due to the lack of updates.	jasper-chan	bdash
3194	2016-03-29 12:46:11	Hey @jpsim @TimOliver @bdash I hope you all had a restful Easter weekend! I was wondering if there is anything new with regarding this issue? We're getting a little nervous about this problem due to the lack of updates.	jasper-chan	TimOliver
3194	2016-04-11 15:47:37	Hi @jpsim @TimOliver @bdash jasper-chan and I are quickly approaching the release date for our app and depend heavily on this fix. It's been two months now and we need to update our own timeline to know if this is something that will be in a release within the next two weeks, or does it now affect our critical path and what your timeline for its release looks like? Let us know. Thanks	sdwornik	jpsim
3194	2016-04-11 15:47:37	Hi @jpsim @TimOliver @bdash jasper-chan and I are quickly approaching the release date for our app and depend heavily on this fix. It's been two months now and we need to update our own timeline to know if this is something that will be in a release within the next two weeks, or does it now affect our critical path and what your timeline for its release looks like? Let us know. Thanks	sdwornik	bdash
3194	2016-04-11 15:47:37	Hi @jpsim @TimOliver @bdash jasper-chan and I are quickly approaching the release date for our app and depend heavily on this fix. It's been two months now and we need to update our own timeline to know if this is something that will be in a release within the next two weeks, or does it now affect our critical path and what your timeline for its release looks like? Let us know. Thanks	sdwornik	TimOliver
3194	2016-04-11 16:08:20	Hi @jpsim We are excited to hear this news! Best of luck to everything and we look forward to this upcoming release!	jasper-chan	jpsim
3194	2016-04-15 19:03:24	Hi @jpsim, Are you guys on track to releasing the update this week?	sdwornik	jpsim
3194	2016-04-15 19:19:26	Thank you @jpsim will give it a try.	sdwornik	jpsim
3194	2016-04-24 20:03:07	@jpsim @bdash @TimOliver I just tried Realm Framework 0.99 with the new writeCopyToURL function, and our issue is still unresolved. Perhaps we can setup a time to do a Skype chat and show you guys how we produce this problem?	jasper-chan	jpsim
3194	2016-04-24 20:03:07	@jpsim @bdash @TimOliver I just tried Realm Framework 0.99 with the new writeCopyToURL function, and our issue is still unresolved. Perhaps we can setup a time to do a Skype chat and show you guys how we produce this problem?	jasper-chan	bdash
3194	2016-04-24 20:03:07	@jpsim @bdash @TimOliver I just tried Realm Framework 0.99 with the new writeCopyToURL function, and our issue is still unresolved. Perhaps we can setup a time to do a Skype chat and show you guys how we produce this problem?	jasper-chan	TimOliver
3184	2016-02-17 15:05:20	Thanks @bdash. So I found the issue after a week debugging. I new to XCode. The problem was that XCode was showing the error to be in a place that wasn't the real error place, so I was being misled.	kurko	bdash
3183	2016-02-15 05:44:15	1. You should download `core` via [url](https://static.realm.io/downloads/core/realm-core-0.96.1.tar.bz2) first. I have uploaded it to [BaiduYun](http://pan.baidu.com/s/1hrpZ4RM) for your convenience. 2. Execute below commands 3. Now Realm will update as normal, when you run `pod update --verbose` @jpsim From `build.sh` `mv realm-core-0.96.1.tar.bz2 $TMPDIR/core_bin` should be changed to `mv real…	Yoncise	jpsim
3183	2016-02-15 05:54:31	@jpsim I find it that I can download `core` via `http` without any proxies, however, I can not update realm via pods which uses `https` protocol. `curl` echo error `curl: (35) Server aborted the SSL handshake` or something else about `SSL` continuously. It's weird.	Yoncise	jpsim
3176	2016-02-05 07:47:06	@almujtaba There is an explanation of file size, and some fixes for large file size, in the "Current Limitations" section, "File size & tracking of intermediate versions" sub-section, of the Ream docs: https://realm.io/docs/objc/0.97.1/#current-limitations It mentions @jpsim 's suggestion for compacting, and also mentions issues that can arise from intermediate versions of data, and when using Gr…	JonathanADaley	jpsim
3174	2016-03-10 01:55:16	Is this blocked on anything @tgoyne?	jpsim	tgoyne
3170	2016-02-04 09:05:53	Hello @jpsim Thanks for your help, the model `Repository` is currently defined only in one framework. The framework is integrated into the app as `Embedded Framework` using CocoaPods _(I'mt not sure if there might be something wrong with how CocoaPods embeds the framework)_. Regarding the persisted properties the model doesn't have them. All of them are `dynamic` and I use `linkingObjects` for th…	pepibumur	jpsim
3170	2016-02-06 16:22:52	@jpsim more useful info: If I use the `.map` operator to adapt the relationship elements then I get that error but if I iterate through the Realm relationships using a `for` bucle then it works.	pepibumur	jpsim
3168	2016-02-03 03:00:09	@jpsim Yep your reply on #3159 really fixed it. Thank you! ;)	mofodox	jpsim
3167	2016-02-02 13:36:56	@mrackwitz `self.config` is an immutable variable defined as depicted in the snippet above. `self.realmInstance` is a computed variable (getter only) that uses self.config in retrieving the instance of the realm.	kevinmlong	mrackwitz
3167	2016-02-09 18:15:19	@mrackwitz We're getting this now in an app where I've _just_ updated our `RealmSwift` pod from 0.97.0 to 0.98.0. This happens on **a fresh install of the app**, as well. We're calling a method on a struct to set our default Realm configuration straight from our `applicationDidFinishLaunching...` method in our application delegate, which fires on the main thread. It's the second thing to get call…	kreeger	mrackwitz
3167	2016-02-22 11:55:53	@GreatApe: > It seems that releasing the reference is not enough anymore? Is there a way to "close" a realm? Releasing the reference is still enough, but you might want to make sure that you put the initialization into an explicit autoreleasepool so that the release happens more predictable. There is no other way to close a Realm.	mrackwitz	GreatApe
3167	2016-02-22 12:09:34	@mrackwitz Thanks for the reply. In my actual use case I have the realm reference as an instance variable, so I suppose autoreleasepool won't work in that case, but I'll have a go at it. The curious thing is that the behaviour changed from 96 to 98, I suddenly need to use autoreleasepools and also `RLMRealm.migrateRealm(config)` doesn't seem to work anymore, as mentioned in my issue https://githu…	GreatApe	mrackwitz
3167	2016-03-10 00:04:33	As far as I can tell, there are 3 or 4 different people in this thread with potentially separate issues, what seems to be common is the exception thrown ("Realm at path already opened with different schema version."). --- @kevinmlong let's start with your issue, and what you've shared of your project with us, first: You say this logs the following: which would seem to me is impossible given that …	jpsim	GreatApe
3167	2016-04-20 13:14:55	Sorry I'm just now getting back to this one: @jpsim thanks to you, I've learned something new about Storyboards today! I haven't had the chance to circle back around to the app where I was having this issue, but I'll make sure to avoid this pitfall in the future.	kreeger	jpsim
3165	2016-02-02 00:18:57	That works for me @tgoyne, although I wish there was a way to directly add Realm classes to the Schema at runtime because while I agree that scan operation is way too costly to run each time a new file could appear in the bundles, the user should be able to override this behavior and add files they know are Realm files. And the env var is a good option if there's no way to add schema files manual…	tom-sparo	tgoyne
3165	2016-02-15 22:22:50	@tom-sparo (cc @jpsim, @tgoyne) can we close this issue?	bigfish24	jpsim
3165	2016-02-15 22:22:50	@tom-sparo (cc @jpsim, @tgoyne) can we close this issue?	bigfish24	tgoyne
3165	2016-02-15 22:22:50	@tom-sparo (cc @jpsim, @tgoyne) can we close this issue?	bigfish24	tom-sparo
3159	2016-02-01 22:05:27	@jpsim I'm pretty sure I tried 1. cleaning the project 2. deleting derived data 3. deleting Pods directory, Podfile.lock and even the workspace and regenerating with a pod install	jpaas	jpsim
3159	2016-02-02 04:00:03	@jpsim it work~~ thanks a lot~	frankcjw	jpsim
3158	2016-07-26 23:29:45	@jpsim I updated to latest Realm version (1.0.2) and its building fine now. Thanks	JoeFerrucci	jpsim
3158	2016-07-27 00:25:49	@jpsim I'm getting this error: <img width="241" alt="screen shot 2016-07-26 at 5 24 54 pm" src="https://cloud.githubusercontent.com/assets/2114494/17159924/efac14f0-5355-11e6-9c95-bb69147b8ab7.png">	JoeFerrucci	jpsim
3158	2016-07-27 00:36:17	@jpsim Yes, I did.	JoeFerrucci	jpsim
3156	2016-02-01 09:12:35	@hitendradeveloper no I didn't, otherwise there would have also been an exception thrown when first trying to access to Realm which would say so. @tgoyne will try out that fix.	tspecht	tgoyne
3148	2016-02-29 16:23:19	Hi again @ambujshukla, were you able to further investigate or even resolve this issue based on the feedback from @TimOliver?	mrackwitz	TimOliver
3147	2016-01-28 23:16:42	After talking more about this offline with @bdash, I've decided to close this and wait for the right fix rather than merge this very brittle fix.	jpsim	bdash
3142	2016-09-19 23:16:49	@jpsim Considering of my situation, I have to say it will be more friendly to `throw an error` as the document says. Here is my situation. I am keeping two realms synced between iOS and watchOS. In my model, there are subclasses inheriting `Object` and a particular class `Journal`, keep the operation records of the other `Object` subclasses. All Realm objects have an primary `id` in Int64 I use `…	owenzhao	jpsim
3136	2016-06-24 22:06:42	@jpsim The `asyncWrite` function must provide a completion block so that asynchronous errors (on commit after the write block is executed) can be handled. Since most users would probably ignore the error in the completion block, we ought to provide a default implementation that aborts. Unfortunately we are unable to show variant may fail (like the `try!` annotates with synchronous write), but thi…	JadenGeller	jpsim
3136	2016-06-27 17:16:12	@JadenGeller I think it was suggested somewhere that we would have a default background queue similar to the default file path, where it is defined globally and not tied to the methods themselves. Is this too limiting?	bigfish24	JadenGeller
3136	2016-06-28 15:09:57	@JadenGeller we should support Realm object types but also Foundation collections that contain Realm objects as well.	bigfish24	JadenGeller
3136	2016-06-28 17:53:49	@bigfish24 Which should we support? All of `NSArray`, `NSSet`, `NSOrderedSet`, `NSDictionary`, `NSCountedSet`, etc., and their mutable counterparts? This seems like a potentially huge undertaking.	JadenGeller	bigfish24
3136	2016-06-28 17:59:39	@bigfish24 That's a reasonable idea. We have to iterate over their objects in `O(n)` time anyway, so they can rebuild any hash map if necessary.	JadenGeller	bigfish24
3136	2016-06-28 18:06:27	Why not follow @tgoyne [suggestion](https://github.com/realm/realm-cocoa/pull/3369#issuecomment-200937115) and just have it accept a single object which is either an object or a collection of objects, thus you only have to cast back into that?	bigfish24	tgoyne
3136	2016-06-28 18:15:43	@tgoyne It's possible to define a function that takes _any_ argument, but not specifically a tuple argument. Further, Swift provides us no capabilities for iterating over that tuple, so we wouldn't be able to implement the necessary logic for passing the objects between threads.	JadenGeller	tgoyne
3136	2016-06-28 18:26:08	@tgoyne @austinzheng So is the consensus that it'd be ideal to go with the automatically-casting overload approach? @bigfish24 We could also allow any of these arguments to be collections, like in the 2nd example: https://github.com/realm/realm-cocoa/issues/3136#issuecomment-229132034	JadenGeller	austinzheng
3136	2016-06-28 18:26:08	@tgoyne @austinzheng So is the consensus that it'd be ideal to go with the automatically-casting overload approach? @bigfish24 We could also allow any of these arguments to be collections, like in the 2nd example: https://github.com/realm/realm-cocoa/issues/3136#issuecomment-229132034	JadenGeller	bigfish24
3136	2016-06-28 18:26:08	@tgoyne @austinzheng So is the consensus that it'd be ideal to go with the automatically-casting overload approach? @bigfish24 We could also allow any of these arguments to be collections, like in the 2nd example: https://github.com/realm/realm-cocoa/issues/3136#issuecomment-229132034	JadenGeller	tgoyne
3136	2016-06-28 18:42:47	@austinzheng @tgoyne Is it fairly easy to integrate GYB into our build system? Is this something we'd even necessarily want to do?	JadenGeller	austinzheng
3136	2016-06-28 18:42:47	@austinzheng @tgoyne Is it fairly easy to integrate GYB into our build system? Is this something we'd even necessarily want to do?	JadenGeller	tgoyne
3136	2016-06-28 21:11:25	Speaking with @JadenGeller about this just now, I'd like to add to the bikeshedding: 1. Why not avoid adding new ways to handle errors and reuse the ones we already have? By making async read transactions (though they have little value on their own), we can let users reuse the write methods and associated error handling that they're already familiar with. 2. By forgoing variadic arguments, we can…	jpsim	JadenGeller
3136	2016-06-28 21:14:00	@jpsim We won't be able to construct an `S` from the _new_ objects on the other thread. That is to say that the API would need be something like:	JadenGeller	jpsim
3136	2016-06-28 21:23:17	Elaborating on @jpsim's suggestion, this API design doesn't require us to provide a completion handler. Since the only throwing call during handover is creating a `Realm` instance on the new thread, and since this will never fail (right?), we don't need to provide an error path.	JadenGeller	jpsim
3136	2016-06-29 18:49:07	@JadenGeller we should have a completion handler so users can build reactive code from it	bigfish24	JadenGeller
3136	2016-06-29 18:53:53	@bigfish24 I don't think a completion handler is necessary to build reactive code in this case. It completes when their code completes. A completion handler is only necessary if we perform some operation after their block completes.	JadenGeller	bigfish24
3136	2016-06-29 19:07:22	@jpsim and I were discussing _not_ wrapping the block in a write transaction since it'd mean we'd retain the same `try` error handling for the write block.	JadenGeller	jpsim
3136	2016-07-06 00:07:38	@jpsim Actually, we _can_ provide a polymorphic implementation if we constrain to `RangeReplaceableCollectionType` instead of `SequenceType` since the former requires both `init()` and `append(_:)`. 👍	JadenGeller	jpsim
3128	2016-01-27 22:39:33	@hengchengfei as @mrackwitz has said, there are many factors that can affect the performance numbers you're seeing, such as running in Release/Debug mode, the size of the database, the size of your JSON string, the device you're running on, the number of Realm models you have linked in this app, etc. If you find a bug, or performance optimization we could make, please let us know. Until then, I'm…	jpsim	mrackwitz
3126	2016-01-22 00:50:05	@jpsim thank you I didn't have Realm in my podfile, only RealmSwift.	leetr	jpsim
3122	2016-04-13 23:24:13	@jpsim Let me see what I can do ... might be a few days.	avitus	jpsim
3120	2016-01-20 17:51:06	@tgoyne: The only places which are concerned from this changeset are within `RLMObjectSchema` as the property `isSwiftClass` continues to reflect where the class was defined instead what superclass it is inheriting from. Can you please point out where exactly you think something goes wrong?	mrackwitz	tgoyne
3120	2016-02-16 16:28:59	I addressed what @tgoyne proposed here and rebased it now. So I'm waiting now for CI feedback and would merge it then after adding a changelog item, if no one objects.	mrackwitz	tgoyne
3118	2016-01-20 13:16:54	@mrackwitz Thanks for the input, i bypassed this issue by adding a default value for NSNumber which seemed to work without any issues.	shams-ahmed	mrackwitz
3116	2016-01-27 01:24:00	@tgoyne @jpsim @kishikawakatsumi I wasn't able to exactly replicate what was happening in my app in a sample. It is possible the object was getting deallocated. I was able to get a crash to occur by _deleting_ the object during observerValueForKeyPath: though. I verified that deallocating a regular NSObject does not cause a crash. Here's a gist, and I will email the full project to help@realm.io.…	timothycosta	jpsim
3116	2016-01-27 01:24:00	@tgoyne @jpsim @kishikawakatsumi I wasn't able to exactly replicate what was happening in my app in a sample. It is possible the object was getting deallocated. I was able to get a crash to occur by _deleting_ the object during observerValueForKeyPath: though. I verified that deallocating a regular NSObject does not cause a crash. Here's a gist, and I will email the full project to help@realm.io.…	timothycosta	tgoyne
3116	2016-01-27 01:24:00	@tgoyne @jpsim @kishikawakatsumi I wasn't able to exactly replicate what was happening in my app in a sample. It is possible the object was getting deallocated. I was able to get a crash to occur by _deleting_ the object during observerValueForKeyPath: though. I verified that deallocating a regular NSObject does not cause a crash. Here's a gist, and I will email the full project to help@realm.io.…	timothycosta	kishikawakatsumi
3116	2016-01-27 23:42:10	@tgoyne That makes sense, and I thought about doing something like that as well. However, wouldn't it make more sense to just delay all KVO updates until after commitTransaction is called, even on the same thread? Otherwise, theoretically any code that could ever be touched via KVO would need to be peppered with checks for whether you are already in a writeTransaction. Should I already be doing t…	timothycosta	tgoyne
3116	2016-01-28 03:35:19	@tgoyne Thank you very much for the detailed explanation. It really helps my understanding of realm and KVO. I'll close this. I wasn't able to duplicate my original problem in a sample project. The problem there wasn't (as far as I could determine!) trying to write anything during the notification. Nevertheless the workaround I found was simple enough anyway.	timothycosta	tgoyne
3112	2016-01-18 09:56:52	@mishagray @jpsim thanks for your responses. I went with the proxy model (`FeedItem`), which fits my case fairly well.	koenpunt	jpsim
3108	2016-02-01 16:28:07	@jpsim had a chance to test this on 0.97.1 release, works fine, thanks!	zintus	jpsim
3087	2016-01-11 19:48:21	@mrackwitz I think what @mladjan is saying is that the object is "corrupt" at the business logic level of his app rather than being an invalid Realm object.	jpsim	mrackwitz
3084	2016-06-05 00:49:03	@jpsim @bdash I believe this will detect `-fembed-bitcode-marker`, even if there is not bitcode (`-fembed-bitcode`).	jakajancar	jpsim
3081	2016-01-14 23:40:13	@kishikawakatsumi it looks like Java also supports indexing `byte[]` fields, so we should add `NSData` to this. > This needs a changelog entry and to update the Objective-C tests. I would also prefer if we had more test coverage using indexed properties than we do now, but if it's sufficiently tested in core, that's even better. I still think we need more test coverage than just checking to see i…	jpsim	kishikawakatsumi
3081	2016-01-25 16:30:47	Addressed feedback. Add Objective-C tests. Add Swift tests for other indexable properties. Can you review this @jpsim ?	kishikawakatsumi	jpsim
3080	2016-01-08 15:22:05	@kishikawakatsumi Finally, I also handled this way, very grateful.But still we want to have a more convenient way :]	dowhilenet	kishikawakatsumi
3080	2016-01-08 17:04:13	@mrackwitz 谢谢。thanks。 :+1:	dowhilenet	mrackwitz
3075	2016-01-09 06:37:58	@jpsim @mrackwitz i have did some more test, I am quite sure this is a problem, may be a bug... the test is done in swift-2.1.1/RealmExamples/Encryption. I have a object called and a json file has data, I first use the default.realm, import some data, then encrypt to a new realm file , at last open the encrypted file. the result is : when the json table resords is less than 600( the realm file is…	github2016a	mrackwitz
3075	2016-01-11 15:46:00	@mrackwitz i have send the data to help@realm.io, you can check it when you have time, if there is any problem please let me know, thanks very much!	github2016a	mrackwitz
3074	2016-01-07 10:13:36	![image](https://cloud.githubusercontent.com/assets/1632740/12167976/4798eb5a-b56a-11e5-816d-c6a4c66ed5f6.png) @yoshyosh @mrackwitz @beeender	yushuyi	beeender
3073	2016-02-01 06:07:12	@jpsim No, there is not any progress, still getting the same error.	hitendradeveloper	jpsim
3073	2016-02-04 00:00:12	@jpsim I'm not sure if this is the same issue but I'm getting the same error message... I have a predominantly Swift project so am using RealmSwift. However, I need to do a little Objective-C (that doesn't use Realm). However, when i #import "ProductModuleName-Swift.h" as [Apple's Docs](https://developer.apple.com/library/ios/documentation/Swift/Conceptual/BuildingCocoaApps/MixandMatch.html#//app…	danielhour	jpsim
3073	2016-02-04 07:11:35	@jpsim absolutely! here you go: https://github.com/danielhour/RealmSwiftSample thanks again for taking a look at this!	danielhour	jpsim
3073	2016-02-04 17:00:52	@jpsim so i actually tried that and while that removes that error.. then my other swift files can no longer see that class. is there another way to hide it? thanks.	danielhour	jpsim
3073	2016-02-05 06:20:33	@jpsim I am using mix and match environment, I was just trying to create modelKit, so I can share the pure swift classes between watch and iOS app, all the classes are subClass of Object, Object class is part of Realm. I have not used and Objective-C code, compiler automatic generates the -Swift.h header file, that's why I am getting the error. About your solution to make private, in this case ho…	hitendradeveloper	jpsim
3073	2016-02-22 09:09:30	@jpsim Is there any progress about the issue ?	hitendradeveloper	jpsim
3071	2016-01-06 21:44:15	@jpsim I had to manually install Realm plugin for Xcode. It was only after this that I was able to resolve my issue.	karzler	jpsim
3065	2016-01-05 14:54:51	Ah, great thanks @jpsim . I will try that tonight and see if it works.	Jonovono	jpsim
3065	2016-01-06 18:21:52	@jpsim Worked great, thanks! I got rid of Objective-C Realm uses.	Jonovono	jpsim
3061	2016-01-06 09:08:27	@jpsim my cocoapods version is already 0.39.0. Also i try the workaround #2701 but also don't work! here my error /Users/ayoubelbarji/Documents/CACEIS/project/ag2r/Pods/Realm/Realm/module.modulemap:2:21: error: umbrella header 'Realm.h' not found umbrella header "Realm.h" ^ <unknown>:0: error: could not build Objective-C module 'Realm' <module-includes>:2:9: note: in file included from <module-in…	aelbarji	jpsim
3061	2016-01-06 09:13:15	@jpsim I've tried to use cocoapods 0.39.0， and solved the problem!!!! Thanks!	JasonZengJ	jpsim
3061	2016-01-08 09:38:14	@jpsim the problem was because of i selected Pods/*\* in my project settings under Header Search Paths! But when i set $(inherited) flag, i can not load my Bridging imports. <img width="1440" alt="capture d ecran 2016-01-08 a 10 36 47" src="https://cloud.githubusercontent.com/assets/10722948/12194904/c1b641f6-b5f3-11e5-9aca-b459cf30f48a.png">	aelbarji	jpsim
3058	2016-01-05 19:25:06	@tgoyne @bdash CocoaPods fix in place.	jpsim	tgoyne
3055	2016-01-11 21:43:50	@bigfish24 The writes that occur in the background are pretty minimal. We basically update our cache in response to push notifications to sync resources between devices or from location changes. So basically a write in the background would be something like: _Option 1_ 1. Make HTTP request 2. Write resource to disk (disk) _Option 2_ 1. Publish resource over a socket 2. Write resource to disk (cac…	mowens	jpsim
3055	2016-01-11 21:43:50	@bigfish24 The writes that occur in the background are pretty minimal. We basically update our cache in response to push notifications to sync resources between devices or from location changes. So basically a write in the background would be something like: _Option 1_ 1. Make HTTP request 2. Write resource to disk (disk) _Option 2_ 1. Publish resource over a socket 2. Write resource to disk (cac…	mowens	bigfish24
3055	2016-01-11 22:32:43	@jpsim There are 2 possible places where this can be happening on our code from a write: 1. DB compact on start up 2. Write in background Here is our code that we run when the app launches to compress our DB file size: Our `Configuration` class is just a object that contains information about which write and callback queues should be used when accessing Realm and the Realm.Configration that we cr…	mowens	jpsim
3055	2016-01-14 00:38:25	@jpsim I would have to check with my VP to see if he is willing to travel down the NDA road. We haven't seen this crash in a while as we added recover code that will detect this and rebuild everything from the network. I will continue to monitor and see if I can ever get a better crash dump of this. As for why we are wrapping Realm API's with our own, this is purely for abstraction reasons. The i…	mowens	jpsim
3055	2016-01-19 21:33:26	> @jpsim I would have to check with my VP to see if he is willing to travel down the NDA road. We haven't seen this crash in a while as we added recover code that will detect this and rebuild everything from the network. I will continue to monitor and see if I can ever get a better crash dump of this. Hi @mowens, any news on this? We'd love to continue investigating what may be causing this corru…	jpsim	jpsim
3055	2016-01-20 19:40:47	Hey @jpsim I think we figured out what the issue was and it is completely irrelevant to Realm. What I believe to have happened was we had 2 threads running (one doing a write) and one doing something else and that something else crashed. Being that this was running the background at the time, next boot up would show that Realm had been corrupted (which makes sense). Thanks for looking into this a…	mowens	jpsim
3054	2016-01-06 03:38:18	@bdash Thanks for clearing that up. For completeness sake, I've extended the sample to include lists as well, and added one level of depth. We can see that adding an additional level of depth doesn't surface any other crashes. Yet we also see that `List`s throw an `RLMException` about not being valid anymore. Maybe `Result`s should also throw to indicate that they are not valid anymore? @bdash, a…	angerman	bdash
3052	2016-01-22 02:00:25	@jpsim Will you release a fix for it soon? 🙌	enricenrich	jpsim
3052	2016-04-08 22:44:57	@bdash I'm actually having the same issue as mentioned above `<realm/util/features.h> file not found` I switched to use 1.0.0.beta.4 as you mentioned it should work and did a brand new pod install but no luck. Should I file another issue?	royherma	bdash
3052	2016-04-11 14:32:25	@JiriTrecak as @bdash said earlier, if you're having problems with a version newer than 1.0.0b4, please file a new issue containing the information mentioned in our documentation on [Filing Issues](https://github.com/realm/realm-cocoa/blob/master/CONTRIBUTING.md#filing-issues) and we'll be happy to help you get to the bottom of the problem.	jpsim	bdash
3052	2016-07-18 18:26:34	@jpsim Yes. I followed the documented steps to reset the integration state, but I'm still seeing the issue with CocoaPods 1.0.1.	gk-brown	jpsim
3051	2016-01-04 12:50:50	@kishikawakatsumi So the parent app would need to update it's search paths because of a frameworks dependancy? I can see that being necessary if the parent app is using it directly, but i'm trying to build a standalone framework that is just 'drop in' and as easy to integrate as possible. Thanks for the heads up on embedded frameworks having nested dependancies, I wasn't aware that it was an issu…	abury	kishikawakatsumi
3049	2016-01-26 20:54:31	Hi @jeeftor, I hope @TimOliver's recommendations and explanations were helpful. I agree with his suggestions. I'd also encourage you to apply general performance auditing practices when optimizing your usage of Realm, such as profiling with Instruments on physical devices and identifying if there are areas of your app that can be improved. The [Threading](https://realm.io/docs/swift/latest/#threa…	jpsim	TimOliver
3044	2015-12-29 13:51:20	@tgoyne Thanks for you response. When I exclude the model classes from the test target my test does not find the Model class anymore (`Use of unresolved identifier 'MyModel'`). I have actually never heard of not including sth. in the test target before.	martnst	tgoyne
3027	2016-01-04 16:19:34	@bdash any ideas?	poolqf	bdash
3027	2016-01-04 22:41:18	Thanks @bdash , if I find out more about it, I'll tell you	poolqf	bdash
3026	2016-01-05 02:11:22	@bdash, I did not do proper research on this issue before. It's my mistake. Thank you very much.	Todd2010	bdash
3024	2016-01-27 15:14:29	Thanks for checking in @jpsim! I haven't been able to reproduce the issue in testing & development, which makes it tricky to say if there's been any progress or not. I've got an app update currently waiting for Apple review that fixes some version-pinning and related issues that I identified in how we were interacting with Realm, as well as gets rid of a long-lived Realm reference that we really …	JonFBit	jpsim
3022	2015-12-25 16:59:44	I finally found solution @mrackwitz ! I was using different code for migration. Working version looks like this: The most important part is `let _ = try! Realm()` which was missing for widget. You can mark it as closed, now it's solved for me. Thank you for your time!	martinpilch	mrackwitz
3021	2015-12-30 14:56:00	hi @mrackwitz , sorry for the late reply. to better describe the issue i have, lets assume we have entity `movie` which is `RLMObject` subclass, what i have here is 2 tabs application, at the 1st tab is displayed `favourite` movies, which is like: |--View <---> ViewModel.RLMResults --| `RLMResults` here is objects in realm with `favorite = true` then in the 2nd tab it's a list of all movies weath…	haitham-reda	mrackwitz
3021	2016-01-11 16:10:54	hey @mrackwitz , the `viewModel` here is an `RVVM` subclass, `reactivecocoa`. the issue was strange, that behaviour was on iOS simulator 8.2, but when i tried with 9.x simulator it behaves exactly like the device, so the only explanation i can think about now that simulator version 8.2 was reloading `tableView` at some point, most probably `-viewDidAppear`. All good from my end now , thanks for y…	haitham-reda	mrackwitz
3019	2016-01-05 20:01:22	I'm closing this issue as @mrackwitz's suggestion is correct. @Rusik please let us know if there's anything more we can do to help you!	jpsim	mrackwitz
3016	2016-04-25 18:02:51	@jpsim Yes I will try to find time to allocate. Working for launch next week and as I've solved the compile issues its not so so pressing. Thanks	bryan1anderson	jpsim
3013	2015-12-21 07:36:10	@jpsim I have received a project that occurs the same issue from another user. I'll investigate what happens. I have not possible to reliably reproduce the problem yet though.	kishikawakatsumi	jpsim
3013	2016-01-05 10:40:00	@jpsim @tgoyne I created reproducible sample project https://github.com/kishikawakatsumi/Crash_Destruction-of-mutex-in-use/ #### Step to reproduce 1. Clone the repository and launch the app. 2. Wait for a few minutes (1-10 minutes) until the app will crash. #### Note: It is easier to reproduce on devices than simulators. On devices, `EXC_BAD_ACCESS` in `advance_transact` was occurred in my enviro…	kishikawakatsumi	jpsim
3009	2015-12-17 00:06:41	@mrackwitz Once the review here is finished, I would suggest you to promote this in #Engineering channel to other teams.	bmunkholm	mrackwitz
3009	2016-01-07 16:26:02	Removed the debatable point about tags in commit messages as suggested by @jpsim.	mrackwitz	jpsim
3004	2015-12-15 19:25:14	@bdash I've updated the query code and I tried setting manually "location.lat" key and works fine. Only fails if I pass keys as variable like example	mhergon	bdash
3004	2015-12-15 19:29:57	@bdash After see your code, I'm tried this workaround: and works fine! Thanks!	mhergon	bdash
3004	2015-12-15 19:38:45	@bdash You can view my original code at this file: https://github.com/mhergon/RealmGeoQueries/blob/0aa53e46d81899357cf23fdf4f363d3361f03935/GeoQueries.swift Query: And I only changed to string interpolation, I promise ;)	mhergon	bdash
3004	2015-12-15 19:51:16	@bdash Yes, after some tests, keeps failing. Have you any workaround?	mhergon	bdash
3004	2015-12-15 20:42:26	@bdash The first exception occurs at "filterGeoBox:" method. So, above code has not executed... I attached an example code with exception. Thanks! [Subproperty Fails.zip](https://github.com/realm/realm-cocoa/files/63162/Subproperty.Fails.zip)	mhergon	bdash
3004	2015-12-15 21:16:00	It works! Thank you @bdash	mhergon	bdash
3002	2015-12-15 21:41:18	@jpsim Yeah, I actually don't want to delete the Realm file when an error occurs. I just want to detect that an error happened and handle it gracefully. If there's a way I can check if the call would fail ahead of time that would be fine too. Anyway, I came up with a workaround that lets me catch the exception and handle it gracefully. It probably leaks memory, since AFAIK neither Swift nor Obj-C…	jakob	jpsim
2998	2015-12-15 16:18:34	@bdash I am happy to test this a bit since I have a few projects that will benefit. What are the unsupported advanced use cases that are not supported with subqueries?	bigfish24	bdash
2998	2015-12-23 09:34:41	@bdash nice work! I was able to build the framework and have done a few limited tests, but seems to be working. Will continue to do more thorough testing against a large Salesforce dataset.	bigfish24	bdash
2998	2015-12-27 12:05:54	@bdash thanks	martnst	bdash
2998	2015-12-29 19:09:27	@bdash this seems to fail when the subquery is evaluating a keypath versus a property, i.e.: > **\* Terminating app due to uncaught exception 'Invalid property name', reason: 'Property 'Dormant' not found in object of type 'Field''	bigfish24	bdash
2998	2015-12-30 06:30:28	@bdash false alarm, the key path subquery evaluation is working. My issue was caused by how `NSPredicate` parses `SUBQUERY` expressions. I was building the predicate string incorrectly causing the predicate to be incorrectly parsed (but which wasn't immediately apparent in the debugger). Here's a quick summary of the quirks around predicate parsing with `SUBQUERY`:	bigfish24	bdash
2993	2015-12-16 10:07:31	@jpsim Seems you were right. We have finally made our tests run fine, and the issue wasn't on Realm side, we were indeed trying to write to Realm, while changing the file from under it. Thank you for your time and help.	vincedev	jpsim
2988	2015-12-17 22:57:52	Hi @yoshyosh, thank you for the info. I will implement it and report back.	Reggian	yoshyosh
2986	2015-12-11 12:07:33	@SandyChapman Thank you very much for the detailed explanation!	betaSavvy	SandyChapman
2985	2015-12-11 16:56:12	Thanks @andr3a88	jpsim	andr3a88
2979	2015-12-10 11:20:10	Thanks for the PR, @SandyChapman! We'll need you to accept our [Contributor License Agreement](https://github.com/realm/realm-cocoa/blob/master/CONTRIBUTING.md#cla) before we can merge your contributions. Cheers, The robots and humans at Realm	realm-ci	SandyChapman
2979	2015-12-10 15:33:18	Thanks for this work, @SandyChapman! This looks good to me! CI failure was unrelated (#2978).	jpsim	SandyChapman
2976	2015-12-10 08:24:15	Hi @jpsim, Please any recommendation on how can I debug this issue so that I can have idea on how to fix this. Thanks.	rjjohnpatrickcruz	jpsim
2976	2015-12-10 10:41:55	Yes @jpsim, my bad. Thanks!	rjjohnpatrickcruz	jpsim
2971	2015-12-09 21:38:12	Thanks for the PR, @SandyChapman! We'll need you to accept our [Contributor License Agreement](https://github.com/realm/realm-cocoa/blob/master/CONTRIBUTING.md#cla) before we can merge your contributions. Cheers, The robots and humans at Realm	realm-ci	SandyChapman
2971	2015-12-09 23:32:59	@jpsim I'm on a brand new macbook. Didn't see that the 1.2 tests weren't running. I've installed Xcode 6.4 and applied the same changes to the Swift 1.2 code as well. This should fix the issue.	SandyChapman	jpsim
2971	2015-12-10 00:11:00	@jpsim Any insight into what failed this time? The only failures I see locally are because of missing provisioning / identity for the `io.realm.TestHost` bundle ID which would be expected.	SandyChapman	jpsim
2971	2015-12-10 03:42:21	@SandyChapman this looks good now, but I'm afraid you'll have to close this and open a new PR targeting our `master` branch. The `swift-2.0` branch is automatically generated from our `master` branch, so we don't actively develop on it.	jpsim	SandyChapman
2971	2015-12-10 12:41:27	@jpsim New PR is open. Closing this one.	SandyChapman	jpsim
2962	2015-12-08 20:12:21	@tgoyne @bdash : Thanks for the tips. Since I've already invested a bit in using the Swift version of the API, I'll see if I can adapt it to my project's target. If not, I'll have to fall back onto using the ObjC API. I'll follow up shortly on my progress with details in case anyone else is looking to do something similar.	SandyChapman	tgoyne
2962	2015-12-08 20:12:21	@tgoyne @bdash : Thanks for the tips. Since I've already invested a bit in using the Swift version of the API, I'll see if I can adapt it to my project's target. If not, I'll have to fall back onto using the ObjC API. I'll follow up shortly on my progress with details in case anyone else is looking to do something similar.	SandyChapman	bdash
2962	2015-12-09 14:27:22	@jpsim @tgoyne @bdash : So I have this working. I have yet to run the unit tests, but the changes to support using RealmSwift in any Swift module is pretty simple. A total of 5 lines changed. This also shouldn't break support in the existing RealmSwift module. Are you guys interested in me contributing this? Since it's not explicitly supported I'd understand if you didn't want a PR, but if you do…	SandyChapman	jpsim
2962	2015-12-09 14:27:22	@jpsim @tgoyne @bdash : So I have this working. I have yet to run the unit tests, but the changes to support using RealmSwift in any Swift module is pretty simple. A total of 5 lines changed. This also shouldn't break support in the existing RealmSwift module. Are you guys interested in me contributing this? Since it's not explicitly supported I'd understand if you didn't want a PR, but if you do…	SandyChapman	tgoyne
2962	2015-12-09 14:27:22	@jpsim @tgoyne @bdash : So I have this working. I have yet to run the unit tests, but the changes to support using RealmSwift in any Swift module is pretty simple. A total of 5 lines changed. This also shouldn't break support in the existing RealmSwift module. Are you guys interested in me contributing this? Since it's not explicitly supported I'd understand if you didn't want a PR, but if you do…	SandyChapman	bdash
2962	2015-12-09 16:32:42	@jpsim @tgoyne @bdash See my diff here: https://github.com/lixar/realm-cocoa/commit/20cf23548afba2ccd618c9a26d8a9ed5a3714759 Let me know if you want a PR and on which branch you'd like it on (you guys have a lot of them).	SandyChapman	jpsim
2962	2015-12-09 16:32:42	@jpsim @tgoyne @bdash See my diff here: https://github.com/lixar/realm-cocoa/commit/20cf23548afba2ccd618c9a26d8a9ed5a3714759 Let me know if you want a PR and on which branch you'd like it on (you guys have a lot of them).	SandyChapman	tgoyne
2962	2015-12-09 16:32:42	@jpsim @tgoyne @bdash See my diff here: https://github.com/lixar/realm-cocoa/commit/20cf23548afba2ccd618c9a26d8a9ed5a3714759 Let me know if you want a PR and on which branch you'd like it on (you guys have a lot of them).	SandyChapman	bdash
2960	2016-01-11 21:50:27	@jpsim sorry, I don't actually have that problem any more. Unfortunately, I can't remember for the life of me how I fixed it. I _think_ in the end I just needed to upgrade cocoapods to 0.39.0 and that was it...	DaGaMs	jpsim
2958	2015-12-08 18:10:23	Hi @skydivedan, thanks for the idea! We've just changed that behavior, so you can enjoy the documentation any time!	mrh-is	skydivedan
2956	2015-12-11 20:53:14	@bdash: I didn't thought of that scenario. So you're basing your stuff on the `swift-1.2` branch to try it out, before rebasing it to `master`? I have done the changes back in #2952. I'll close this therefore.	mrackwitz	bdash
2950	2015-12-08 02:30:21	Thanks for your response @jpsim i just installed it now.	neon0619	jpsim
2945	2016-01-05 22:46:10	@jpsim, can you take a look to see if this looks like a Swift compiler issue, or something we're doing wrong?	bdash	jpsim
2943	2015-12-04 18:16:28	I think you meant #2910 @bdash, and no other GH issues tracking this in cocoa I believe. :+1:	jpsim	bdash
2942	2015-12-04 17:35:30	@bdash My breakpoint was "Objective-C" from the beginning. ![screen shot 2015-12-04 at 9 35 05 am](https://cloud.githubusercontent.com/assets/1472370/11596525/57926182-9a6a-11e5-8e46-b9856763ae4c.png)	shmidt	bdash
2938	2015-12-04 13:11:00	Hi @jpsim! Maybe you should move `RLM_VARARG(predicateFormat, args)` with check from `+ (RLMResults *)objectsWhere:(NSString *)predicateFormat, ...` to `+ (RLMResults *)objectsWhere:(NSString *)predicateFormat args:(va_list)args`?	Rusik	jpsim
2938	2015-12-16 18:35:16	@bdash @Rusik I've moved the predicate format validation into an `RLMValidatedPredicate` function so it's now also applied in the `va_list` methods. Anything else?	jpsim	bdash
2933	2015-12-14 19:00:03	Small world @bdash ! You're working at Realm now :+1: ! Thanks for looking into this issue. Agreed that these leaks are pretty small and shouldn't significantly increase an app's memory usage.	jviney	bdash
2933	2016-04-19 09:01:59	Lots of people have commented here, but has anyone filed a radar or Swift bug? Based on @bdash's earlier comment, this appears to be a leak in the Swift runtime, which Realm Swift happens to trigger: > The leaked `_NSContiguousString` instances never appear to escape from the Swift runtime, which makes that leak feel like a bug within the Swift runtime.	jpsim	bdash
2932	2016-07-02 16:29:05	@jpsim I'm storing data in the app group. because i want both app and extension can access to the data. Will it be sync? If i move the realm file to the iCloud document, does it good and safe as storing in the app group? And if user doesn't enable iCloud, there's no iCloud document, right?	Tom29	jpsim
2925	2015-12-15 01:16:30	As @mrackwitz said, we believe this was fixed by #2954, which is available in `master`. Could you please integrate that version of Realm into your app and reopen this issue if this occurs again?	jpsim	mrackwitz
2923	2015-12-02 01:16:45	Thanks for the PR, @jlampa! We'll need you to accept our [Contributor License Agreement](https://github.com/realm/realm-cocoa/blob/master/CONTRIBUTING.md#cla) before we can merge your contributions. Cheers, The robots and humans at Realm	realm-ci	jlampa
2923	2015-12-02 01:22:08	Thanks @jlampa!	jpsim	jlampa
2919	2015-12-01 15:43:55	Updating to the latest version of cocoapods fixed the issues for me. Thanks @mrackwitz Stay awesome :)	johnpaulmanoza	mrackwitz
2916	2016-06-14 06:41:05	Oh, OK. After trying to read up I was under the impression that Realm had it's own implementation, but I'm happy I was wrong :) Thanks for the help, @tgoyne!	slackernrrd	tgoyne
2913	2015-12-08 02:07:14	@jpsim do you mind share what's the root cause? The PR just add a few methods	liuxuan30	jpsim
2913	2015-12-08 21:52:46	> @jpsim do you mind share what's the root cause? The PR just add a few methods That's because the fix happened externally, in our core database engine, which is a binary dependency of realm-cocoa. The issue is a bit complex, but it boils down to incorrectly handling a race between a commit and a new thread or process opening the database, which could result in a crash.	jpsim	jpsim
2912	2015-12-15 01:18:48	@ArEnSc just following up on @bdash's last comment. Could you please share more about what `self.indexPathes` is and how it's used? Also useful would be the backtrace of the crash you're seeing, along with the exception message if the crash is due to an exception being thrown.	jpsim	bdash
2912	2015-12-19 02:39:07	@jpsim thanks. I just want to confirm, should we do a refresh even we are creating a new instance of realm? Because one might assume a new realm object is up to date. If refresh is required, maybe the examples in the threading section should be updated?	siuying	jpsim
2912	2015-12-19 06:24:47	@jpsim is it possible that a cached realm being returned, if I create a new Realm? Because if I added refresh() on every creation inside thread, the bugs I'm seeing (and spending days to debug) are gone.	siuying	jpsim
2910	2015-12-11 17:07:52	Hi to @mrackwitz and all the others. > Did you modified the default configuration in any way, used a different path or bundled a seed file which you copy in place of the default location to seed your database? Except for migration, no. I do similarly as @edalford11 but never delete all objects from the realm. > Is there any other code in place, which makes modifications to user-data in a generic …	Reggian	mrackwitz
2910	2015-12-11 17:07:52	Hi to @mrackwitz and all the others. > Did you modified the default configuration in any way, used a different path or bundled a seed file which you copy in place of the default location to seed your database? Except for migration, no. I do similarly as @edalford11 but never delete all objects from the realm. > Is there any other code in place, which makes modifications to user-data in a generic …	Reggian	conradev
2910	2016-01-04 05:53:15	@conradev, the 10 Realm files we received from you in `wflow_corrupt.tar.gz`, are they encrypted? None of them have a recognizable file header, which means that they are either seriously corrupted, or encrypted. If they are encrypted, we would need to get hold of the encryption key to be able to investigate those files further.	kspangsege	conradev
2910	2016-01-04 07:55:06	@kspangsege We don't have any code to set an encryption key, so they are not encrypted to our knowledge, no. When we encounter `RLMErrorFail`, we display a `MFMailComposeViewController` with the Realm file attached. Is the entropy in the files similar to those of an encrypted database?	conradev	kspangsege
2910	2016-02-23 16:29:36	@conradev: Did you possibly find any more information that could give us some hints?	bmunkholm	conradev
2910	2016-03-02 06:20:57	@bmunkholm I just sent an updated archive with a total of 27 corrupted databases. I looked through all of the crash logs and corrupt database submissions, and this is what I found: Out of the roughly 100 users, the overwhelming majority were `iPhone8,[1-2]` and `iPad6,[7-8]` (A9 chip). A handful of devices (~5) were `iPad5,[1-4]` (A8/A8X chip). Since the crashes started, the iPhone 6s (Plus) and …	conradev	bmunkholm
2910	2016-03-02 06:20:57	@bmunkholm I just sent an updated archive with a total of 27 corrupted databases. I looked through all of the crash logs and corrupt database submissions, and this is what I found: Out of the roughly 100 users, the overwhelming majority were `iPhone8,[1-2]` and `iPad6,[7-8]` (A9 chip). A handful of devices (~5) were `iPad5,[1-4]` (A8/A8X chip). Since the crashes started, the iPhone 6s (Plus) and …	conradev	kspangsege
2910	2016-03-20 09:40:30	@conradev So you didn't see these crashes in Workflow 1.4.1 and you use the same Realm version in both versions of the app. So some changes in the new app version provokes these bugs it seems. It would be great to understand the differences in the two app versions then. Specifically if you use Realm in different ways now.	bmunkholm	conradev
2910	2016-04-28 03:57:53	@mrackwitz After i remove the realm file with below code , I got another exception , looks like the realm file is not exist after i remove it , does realm will create a new realm file for us after the old one is removed?	xiaomaogong	mrackwitz
2907	2015-12-15 01:15:14	I agree with @kishikawakatsumi this looks like #1847, so I'm closing this as a duplicate. We're actively working on this.	jpsim	kishikawakatsumi
2906	2015-11-25 23:53:50	@jpsim I like this idea because this would aggregate all of the functionality together, including accessing the `RLMRealm` for a `Realm`	bigfish24	jpsim
2905	2015-11-27 02:42:47	@kishikawakatsumi are you sure that's the same issue? This one seems to be related to `Realm.writeCopyToPath(_:)`.	jpsim	kishikawakatsumi
2905	2015-11-27 03:17:35	@jpsim I'm sure this issue isn't related to `Realm.writeCopyToPath(_:)`. Because it happens regardless whether to copy or not to copy the Realm. I also confirm it will be fixed by #2901 . I try a little more investigating whether really the same problem. Thank you for your advice.	kishikawakatsumi	jpsim
2905	2015-12-13 21:48:01	@kishikawakatsumi @jpsim Just wanted to report that this bug still exists for me in 0.96.3.	smpanaro	jpsim
2905	2015-12-13 21:48:01	@kishikawakatsumi @jpsim Just wanted to report that this bug still exists for me in 0.96.3.	smpanaro	kishikawakatsumi
2901	2015-11-30 20:19:11	Since @bigfish24 is away, I'll update this.	jpsim	bigfish24
2899	2015-11-25 19:01:44	This needs a changelog entry, but otherwise this is good :+1: thanks @kishikawakatsumi!	jpsim	kishikawakatsumi
2899	2015-11-26 00:43:51	@jpsim I'm just wondering, does changelog entry make users confuse? Because 9cfaa50 hasn't been released yet. It's been just merged to master.	kishikawakatsumi	jpsim
2896	2015-11-24 08:34:13	Thanks! @kishikawakatsumi I try this.	rjjohnpatrickcruz	kishikawakatsumi
2896	2015-11-24 11:15:51	its working @kishikawakatsumi! Thanks. cheers!	rjjohnpatrickcruz	kishikawakatsumi
2896	2016-12-27 18:14:53	@kishikawakatsumi Thanks for the example. By the way, the Realm docs needs updating. `Realm.Configuration` doesn't seem to have that particular initializer anymore.	Isuru-Nanayakkara	kishikawakatsumi
2894	2015-11-24 08:36:32	@kishikawakatsumi Thank u. I provide two methods, one is add method, the other is query method. They both use the same dispatch_queue_t. But As I know, GCD queue cannot keep on the same Thread. how should I do?	mewehk	kishikawakatsumi
2893	2015-12-15 01:10:14	I think @mrackwitz's assessment of the situation is correct. @brianblanchard-wf we're closing this issue because we haven't heard back from you in a while, but please do reopen if you'd like some clarifications or have any further questions.	jpsim	mrackwitz
2880	2015-12-15 01:08:49	@bdash's answer appears correct to me, so I'm closing this issue. @modLX4 please reopen if you need some clarifications or if you have any further questions.	jpsim	bdash
2875	2015-11-18 20:52:53	Ouch. So much time spent on such a _dumb_ problem. Thanks @bdash for mentioning the Objective-C exception breakpoint. I did turn this on before but it was disabled for Objective-C for some reason. After fixing that issue, I quickly tuned into what was causing this. In my case, I was using a `RLMNotificationToken` to update the UI whenever a change was made to the Restaurant model. And because `[s…	istx25	bdash
2871	2015-11-20 20:02:52	closing in favor of #2888 (just trailing whitespace removed). I picked it up because it's now the weekend in @samritchie's Australia.	jpsim	samritchie
2866	2015-11-17 21:51:40	@tgoyne, I'm struggling to write a comment in `subscript` that doesn't feel like it's stating the obvious. The best I've come up with is: > We don't use optionalForProperty here for optional properties as RLMDynamicGet does the right thing, and allows for a more natural return type. Is there some bigger point that I'm missing that the comment should cover?	bdash	tgoyne
2863	2015-11-20 22:07:34	@tgoyne I've added a similar comment on the Swift side. Can you please review? ObjC side looks good.	jpsim	tgoyne
2862	2015-11-16 18:07:51	Hi @tgoyne, thanks for your reply. Good to know then, I was a bit worried that having a shared `RLMRealmConfiguration` object could have caused other not-easily-visible issues later on, but I think I'll close this issue now. Thanks again.	vittoriom	tgoyne
2859	2015-11-17 00:48:44	@bdash thanks for the reply, great to see you got to the bottom of it so quickly! Any other information I can provide while the PR gets reviewed?	tlubz	bdash
2859	2015-11-17 02:45:31	@bdash how can I test your changes locally? Can I grab your changes using CocoaPods?	tlubz	bdash
2859	2015-11-17 03:14:48	thanks @bdash, i was able to verify that this fixes my issue locally. any idea if and when this fix will be in a patch release?	tlubz	bdash
2859	2016-01-04 18:39:24	@bdash any idea which release this patch will be in? I don't see it in 0.97.0	tlubz	bdash
2857	2015-11-16 11:07:06	@kishikawakatsumi Not working. I need to release the app very soon but this is a huge problem for me. :(	ppamorim	kishikawakatsumi
2857	2015-11-19 11:59:51	@jpsim Not working. No curl, no pods, no website too, I changed the computer and happens the same. :( I've contacted the network manager and he informs that don`t have anything blocking at the network. I don't know what's happening.	ppamorim	jpsim
2856	2015-11-13 17:42:06	@bdash oh, i've missed that there is reference to compiled part of Realm core. Now it's obvious that these errors are false-positives. Thanks for lightning fast response ⚡️	zintus	bdash
2851	2016-03-07 21:43:32	Hi @TimOliver I've not seen this for a while so guess it was fixed.	alexanderjarvis	TimOliver
2850	2015-11-16 11:03:41	@kishikawakatsumi But my data saved last time was gone. I was confused.	wakaryry	kishikawakatsumi
2849	2016-02-23 15:19:14	I just noticed @timanglade specified the subtask > Call out in the docs that “ObjectId” is similar to the concept of a “Primary Key” but highlight the fact one ObjectId per model can be null I think that's not quite true - to be nitpicking I think it's really allowing one ObjectId per _model_ (aka `RealmObject` sublass) **per Realm** which can be null? Say you have more than one Realm open with s…	AndyDentFree	timanglade
2848	2015-11-19 19:55:57	@jpsim: Addressed that.	mrackwitz	jpsim
2843	2015-11-12 05:29:41	Thanks, @jpsim. It was my first time using Realm :) I've fixed the issue, but just wanted to report the docs issue. Glad you've gotten it fixed.	ArtSabintsev	jpsim
2842	2015-11-24 17:19:12	@tgoyne thanks for your work on porting the search controller! Catching up here, I think I understand your position and how things would work with a UI component. Note: the search controller isn't demonstrating the issue though because @astigsen's request was to allow a UI component to be passed a `RLMResults` rather than create one internally. However, correct me if I am wrong, but it seems like…	bigfish24	astigsen
2842	2015-11-24 17:19:12	@tgoyne thanks for your work on porting the search controller! Catching up here, I think I understand your position and how things would work with a UI component. Note: the search controller isn't demonstrating the issue though because @astigsen's request was to allow a UI component to be passed a `RLMResults` rather than create one internally. However, correct me if I am wrong, but it seems like…	bigfish24	jpsim
2842	2015-11-24 17:19:12	@tgoyne thanks for your work on porting the search controller! Catching up here, I think I understand your position and how things would work with a UI component. Note: the search controller isn't demonstrating the issue though because @astigsen's request was to allow a UI component to be passed a `RLMResults` rather than create one internally. However, correct me if I am wrong, but it seems like…	bigfish24	tgoyne
2842	2015-11-24 17:32:19	@bigfish24 that's one way to do it, and if the component was designed specifically for async queries, it could take ownership of the results: @tgoyne let me know if that's right	jpsim	bigfish24
2842	2015-11-24 17:32:19	@bigfish24 that's one way to do it, and if the component was designed specifically for async queries, it could take ownership of the results: @tgoyne let me know if that's right	jpsim	tgoyne
2842	2015-11-24 17:37:52	@tgoyne @jpsim ah that makes sense to pass in the empty `RLMResults` and let the component take care of it. I like this... @astigsen any objections?	bigfish24	astigsen
2842	2015-11-24 17:37:52	@tgoyne @jpsim ah that makes sense to pass in the empty `RLMResults` and let the component take care of it. I like this... @astigsen any objections?	bigfish24	jpsim
2842	2015-11-24 17:37:52	@tgoyne @jpsim ah that makes sense to pass in the empty `RLMResults` and let the component take care of it. I like this... @astigsen any objections?	bigfish24	tgoyne
2842	2015-11-24 17:46:19	> ah that makes sense to pass in the empty `RLMResults` and let the component take care of it. I like this... @astigsen any objections? I like it as well. I do find it a bit confusing with the `RLMResults` essentially being "upgraded" to an async version, but maybe that can be made clearer through naming of the methods?	astigsen	astigsen
2842	2015-11-24 18:02:33	@astigsen agreed the `addNotificationBlock:` method would need to be more clear that it will run the query if it hasn't yet, not sure if the name should elicit that or just the docs since this won't always be the case if you call it on a `RLMResults` in which the query already ran.	bigfish24	astigsen
2842	2015-12-02 04:19:56	@tgoyne @jpsim I found a strange behavior. If I would overwrite the NotificationToken, second and subsequent notifications will not reach. The sample project is here https://github.com/kishikawakatsumi/AsyncQuerySample. Reproducible code snippets are like the following: If calling the `stop` method before overwriting new NotificationToken, the issue won't occur. It occurs only on application. It …	kishikawakatsumi	jpsim
2842	2015-12-02 04:19:56	@tgoyne @jpsim I found a strange behavior. If I would overwrite the NotificationToken, second and subsequent notifications will not reach. The sample project is here https://github.com/kishikawakatsumi/AsyncQuerySample. Reproducible code snippets are like the following: If calling the `stop` method before overwriting new NotificationToken, the issue won't occur. It occurs only on application. It …	kishikawakatsumi	tgoyne
2842	2015-12-02 20:48:55	@kishikawakatsumi: 0e7c839 fixes that bug (and 507c8fa makes it so that the exception which was being thrown is logged rather than it just silently killing the thread).	tgoyne	kishikawakatsumi
2842	2015-12-04 17:41:41	@tgoyne I found another crash. Reproducible sample project is here: https://github.com/kishikawakatsumi/AsyncQuerySample. Launch apps, then push button, hits `EXC_BAD_ACCESS` on line 81 of `async_query.cpp`. https://github.com/realm/realm-cocoa/pull/2842/files#diff-b64175b6d3ea73e6fb807024c62653b6R81 Maybe notification token is being deallocated before reaching callback causes it?	kishikawakatsumi	tgoyne
2842	2016-01-07 20:58:55	Awesome work @tgoyne :clap:	bigfish24	tgoyne
2841	2015-11-13 06:31:36	The latest crashes occur on Realm 0.96.2 using the Objective-C bindings. It appears that these crashes started occurring after https://realm.io/news/realm-cocoa-0.91.5/ release, so could be related to that. @jpsim I'm sorry that I'm not able to provide a contained test case for these or even some semblance of steps that might reproduce this, as the crash has never happened for us in R&D.	anlaital	jpsim
2839	2015-11-12 02:50:29	thanks @jpsim ,my goal Is to solve #2835，i want to read an unencrypted realm without create a file, for safe concern.	github2016a	jpsim
2839	2015-11-12 07:12:03	thanks,@jpsim ,my problem is my encrypted Realm file is too big, and cannot be zipped, so i have to use a zipped unencrypted realm, to encrypt it on the app first run. I want to read the unencrypted realm from zip file without create a realm on disc.	github2016a	jpsim
2839	2015-11-13 09:11:26	thanks for your advices,@jpsim. i will try the [RLMRealm compact] method 。but i still cannot avoid creating a temp unencrypted Realm file on disc to execute the realm.writeCopyToPath( path, encryptionKey: getKey()) operation。	github2016a	jpsim
2835	2015-11-11 14:59:24	thanks，@mrackwitz。 I,have already compressed the file before encrypting. i think the only way is,to encrypt on the app's first run, fetching realm file without encryption from a zip with password. when finish,delete the zip file and the temp realm file. but there is still some risk before deleting the temp realm file. the data is not safe until the encryption finished. is there some tip to solve …	github2016a	mrackwitz
2834	2015-11-11 01:26:06	Thanks @samritchie!	jpsim	samritchie
2832	2015-11-11 20:16:04	Yes it's now working thanks @kishikawakatsumi	tsheaff	kishikawakatsumi
2830	2015-11-11 15:53:46	@jpsim You are right, it is. I am getting it on many unrelated objects, however - and `handleExternalCommit` is a private selector within Realm. <img width="751" alt="screen shot 2015-11-11 at 7 46 23 am" src="https://cloud.githubusercontent.com/assets/75236/11095128/57b6bd9a-8848-11e5-829e-92040e1f5d82.png"> My gut says it's a memory management issue, but I can't put my finger on what's causing …	eskerber	jpsim
2830	2015-12-15 15:43:42	@jpsim Thanks for the update, and thanks @pawelkata for being able to at least reproduce it (we only know it from thousands of crash logs across millions of sessions)! Looking forward to .97	eskerber	jpsim
2830	2016-01-26 14:55:35	@jpsim We just hit our latest version on the app store with Realm .97. Sad to say the external selector crash still exists for us :/ Did you say that RLMNotifier was updated or removed? We're still seeing it in our callstacks. - **Edit**: I actually feel like I'm going crazy. I don't see RLMNotifier in the symbol dump from the version we just released but I'm still seeing it in our call stacks. I…	eskerber	jpsim
2825	2015-11-11 01:49:48	@mrackwitz after updating to the lastest version, it fix my problem. thanks.	yuldong	mrackwitz
2820	2015-11-10 04:20:24	@jpsim you're right, the data from server isn't parsed to correct format (XCommodity).	yuldong	jpsim
2815	2015-11-11 19:23:11	@jpsim can you clarify this in the doc writeups as well? I was lead astray by a comment in the example code to believe that Realm auto-ignored all computed properties (not just computed properties that were objective c types). Specifically talking about this code segment: Is that comment inaccurate/incomplete and computed Objc type properties are automatically ignored? As an aside, the error comi…	tom-sparo	jpsim
2815	2015-11-11 19:33:14	I see how that could be confusing. I guess I just wouldn't refer to a property with a custom setter as a "computed property", which I only took to mean "properties whose getters return a value computed from other values". I just updated the comment wording to say "read-only properties are automatically ignored". It should take 4-5 minutes to be updated on the live site. Thanks for the tip @owenzh…	jpsim	tom-sparo
2814	2015-11-19 01:25:53	@jpsim the to-one relation example in the latest swift docs states `// Can be optional`, which is quite confusing. It would be worth updating the docs to express that optionals are required (and implicitly unwrapped optionals are not tolerated).	kharmabum	jpsim
2811	2015-11-06 05:24:25	Thanks for the PR, @samritchie! We'll need you to accept our [Contributor License Agreement](https://github.com/realm/realm-cocoa/blob/master/CONTRIBUTING.md#cla) before we can merge your contributions. Cheers, The robots and humans at Realm	realm-ci	samritchie
2811	2015-11-06 18:10:02	Thanks @samritchie!	jpsim	samritchie
2810	2015-11-07 08:32:05	@mrackwitz thank you for the example, i'll check my code again, carefully.	yuldong	mrackwitz
2808	2015-11-20 21:59:43	@bdash `examples/installation/build.sh` now targets the last official release when generating the Cartfile if the `REALM_BUILD_USING_LATEST_RELEASE` environment variable is set. This will allow us to test binary Carthage releases as part of the `release-cocoa` job. I'll implement that job in Jenkins once this is merged.	jpsim	bdash
2807	2015-11-06 01:04:22	Doh! Totally missed that configuration parameter. Thanks! @tgoyne	mowens	tgoyne
2801	2015-11-11 02:32:59	Thanks for your critical feedback, @fluidsonic. We value your opinion about our Swift support and integration, and I hope @tgoyne's explanations of the reasons why Realm Swift works the way it does was useful to you. We hope to address some of those issues by contributing to Swift on a language level when outside contributions are possible, but until then, we have to target the language as it is …	jpsim	tgoyne
2800	2015-11-09 23:00:28	You've improved this a lot, @TimOliver! Thanks. This looks good to me. Further thoughts @bdash?	jpsim	TimOliver
2800	2015-11-20 07:02:51	Alrighty! If everyone's cool with this, I'll merge it in now and then update the Browser's podfile to stop pointing to this branch. I agree with @tgoyne in that it might be best to have a test in place, if only to simply ensure this doesn't cause any issues down the line. But I'm not sure how we can keep an 'intentionally old' Realm file around in the CI in order to keep checking this, so it migh…	TimOliver	tgoyne
2796	2015-11-05 19:16:20	Thanks @kishikawakatsumi	jpsim	kishikawakatsumi
2795	2015-12-10 17:44:49	@bigfish24 I've managed to replicate the issue on [ABFRealmGridController](https://github.com/bigfish24/ABFRealmGridController) project example. Just after clicking the **Reload** button, I started scrolling (vigorously) the collectionView and with a breakpoint on your `- (id)objectAtIndexPath:(NSIndexPath *)indexPath` to know when the object is `nil`. Please, check this screenshot: ![screenshot …	crsantos	bigfish24
2795	2015-12-10 21:20:38	First of all @bigfish24: thank you so much for fixing this in such a quick timeframe. Thumbs up to your wonderful and detailed explanation of the issue. Now I can totally understand that the "myth" that UI animations rules (NSEventTrackingRunLoopMode) over other resources is true. And thanks again for pointing that excelent reading about IPC on @realm. Excelent piece of engineering! I hope this f…	crsantos	bigfish24
2793	2015-11-04 06:04:24	I'm impressed. This looks really great, @bdash. Thanks for the detailed commit messages along the way too!	jpsim	bdash
2793	2015-11-04 17:20:12	@bdash @jpsim Carthage still fails to build this branch. Because Carthage cannot support building static framework.	kishikawakatsumi	jpsim
2793	2015-11-04 17:20:12	@bdash @jpsim Carthage still fails to build this branch. Because Carthage cannot support building static framework.	kishikawakatsumi	bdash
2793	2015-11-04 18:34:46	@kishikawakatsumi, thanks for testing that. I'd tested Carthage building for Mac, but that skips the static framework due to the target not supporting OS X. I pushed 2f117e0601aa837cbbad340114065c4119c316b8 which should fix building for iOS with Carthage.	bdash	kishikawakatsumi
2793	2015-11-04 19:12:25	@bdash Awesome. I confirmed to build succeeded.	kishikawakatsumi	bdash
2792	2015-11-04 18:20:51	Thanks @jpsim! Honestly, I am more concerned about other Realm users running into this than my specific use case. I've already worked around it.	Mazyod	jpsim
2790	2015-11-04 18:27:43	@TimOliver This crash also seems to occur when there are no other write transactions.... http://crashes.to/s/e4c3aaf97d6	rudywen	TimOliver
2790	2015-11-12 18:48:22	@TimOliver At this time, I'm not able to share the code base since it belongs to a private company. I'll try running the realm updates on the main queue and report back. The `users` array does not contain `RLMObject` subclasses, it consists of `PFUser` (Parse user objects)	rudywen	TimOliver
2790	2015-11-30 22:22:29	@TimOliver One thing I noticed when tracing the call stack is that the `RLMCreateOrGetRowForObject` function accesses the primary key `RLMProperty *primaryProperty = schema.primaryKeyProperty;` What happens if there is no primary key set?	rudywen	TimOliver
2790	2015-11-30 23:09:11	@TimOliver This crash doesn't occur with Realm 0.95.3. As you know, now I can't downgrade my current users from 0.96.2 to 0.95.3 with the new Realm file format changes.	rudywen	TimOliver
2790	2015-12-02 01:26:42	@bdash, I can not reproduce the crash consistently, but I have been able to catch it when attached to xcode	rudywen	bdash
2790	2015-12-02 05:00:34	Hi @rudywen! You're in good hands with @bdash helping to track down the cause of the crash in our code, but I'd like to keep checking to see if there's something in your code that might somehow be causing it, making it easier to mitigate. Just to confirm, `PFUser` is a Parse subclass and `FLPerson` is a Realm subclass; is that correct? Also, what type of class is `FLUser` then? How much of the im…	TimOliver	bdash
2790	2015-12-02 20:10:51	@TimOliver `PFUser` is a Parse subclass, `FLPerson` is a Realm subclass, `FLUser` is custom class that contains a `PFUser`.	rudywen	TimOliver
2790	2015-12-07 18:31:47	@bdash is there anything I can do to help debug this issue? I'm getting a lot of crash reports with the same reason.	rudywen	bdash
2790	2015-12-14 07:49:28	@bdash I've been able to narrow down the crash, it looks like my entire table is being dropped. I put a breakpoint in deleteAllObjects but it never gets to this point. Is there any other way a Realm table could be dropped without explicitly deleting objects? When I step through the debug log messages, I get to when trying to access `_realm.configuration` I'm setting the schema version in my `appl…	rudywen	bdash
2790	2015-12-15 17:54:40	@bdash thanks for all of your help on this issue!	rudywen	bdash
2789	2015-11-05 17:51:41	To elaborate on what @tgoyne just said, what you want is likely the following: or if you don't need to store the predicate in an intermediate variable:	jpsim	tgoyne
2788	2015-11-06 02:55:15	@mrackwitz 3Q very much.	yuldong	mrackwitz
2786	2015-11-05 08:18:08	@mrackwitz thanks a lot, i just focus on the class of my own, and forget that RLMRealm also has method to do such thing. thank you very much.	yuldong	mrackwitz
2784	2015-11-03 01:38:35	Huh, we could never get this to compile under Xcode 6.x. I just re-ran this on CI, if it passes :+1:. This should be accompanied by a changelog entry though. Nice work @kishikawakatsumi!	jpsim	kishikawakatsumi
2782	2015-11-03 00:27:22	@astigsen > The object gets deleted, so the query is not really valid anymore If there are three or more objects, even if you delete the objects without any relation to the query, the result will be wrong. For example, add `person3` to above code: Query for `person3` object, Then delete `person1` object, the results will be empty unexpectedly. Because the row index has shifted.	kishikawakatsumi	astigsen
2774	2016-04-20 21:41:12	@jpsim Thanks - I'll open another issue.	ahanmal	jpsim
2768	2015-10-29 22:12:51	Thanks for the PR, @MarkVillacampa! We'll need you to accept our [Contributor License Agreement](https://github.com/realm/realm-cocoa/blob/master/CONTRIBUTING.md#cla) before we can merge your contributions. Cheers, The robots and humans at Realm	realm-ci	MarkVillacampa
2764	2015-11-05 20:07:49	As @tgoyne mentioned, to force a Realm to refresh before it receives the autorefresh signal, call `-[RLMRealm refresh]`. See our docs on [Seeing Changes From Other Threads](https://realm.io/docs/objc/latest/#seeing-changes-from-other-threads) for more information.	jpsim	tgoyne
2761	2015-11-06 00:08:54	@mrackwitz could this be due to the CocoaPods script bug you mentioned in another issue about not supporting paths with spaces? This project is in a path containing `iOS Projects`.	jpsim	mrackwitz
2761	2015-11-06 06:30:35	@jpsim: This could be indeed the case. Thanks for taking a second look, I was a bit stumped here. But took a second look now and tried to reproduce it, but no luck with that. @jgonfer: Did you checked manually whether the referenced file exists? If not, something must be really went wrong with your CocoaPods integration. Could you in that case report the output of `tree Pods/Target Support Files`…	mrackwitz	jpsim
2760	2015-11-05 23:25:14	@matarali I'm closing this issue as this is a CocoaPods bug, as mentioned by @mrackwitz. The steps posted in https://github.com/realm/realm-cocoa/issues/2760#issuecomment-152528126 should help work around that issue until it can be fixed in CocoaPods itself.	jpsim	mrackwitz
2759	2015-11-03 18:56:49	@jpsim The size of each symbol files is 350KB for Realm and 150KB for RealmSwift. For iOS has two architecture(armv7, arm64) and for OS X has no bitcode. So total size of raw files is around 1.4MB. The symbol files are plain text files. So well compressed. Compressed total size is around 200KB.	kishikawakatsumi	jpsim
2759	2015-11-05 19:23:19	@kishikawakatsumi feel free to merge this once you've confirmed that my latest change is correct.	jpsim	kishikawakatsumi
2759	2015-11-09 04:49:53	@jpsim Thanks. I've confirmed/tested to work if other frameworks contain `bcsymbolmap` files in its bundle.	kishikawakatsumi	jpsim
2756	2015-10-30 20:54:20	Thanks for catching that, @tgoyne. That should be fixed by the latest commits. I'm surprised CI doesn't test the dynamic framework on-device at all.	bdash	tgoyne
2756	2015-11-02 22:45:32	An entry in the changelog detailing the changes to the release zip packages would be useful here I think. That could be considered a breaking change, even. Otherwise, OMG OMG OMG, this is such a welcomed change! Thanks @bdash	jpsim	bdash
2756	2015-11-02 22:50:51	@jpsim, what changes to the release zip packages are you referring to?	bdash	jpsim
2755	2015-10-28 16:27:39	What @tom-sparo suggests here, would not work: > you probably want to make them Realm objects that all inherit from a custom base Realm object type so that you can store the base type for the List. That's because polymorphism isn't supported yet. You can just store objects of a specific type. You could follow though the second suggestion of having dedicated lists for each enumeration case. Altern…	mrackwitz	tom-sparo
2755	2015-10-29 00:47:21	thanks @mrackwitz	RuiAAPeres	mrackwitz
2754	2015-11-02 13:03:04	@bigfish24 Yes, I just checked, they belong to a realm and an objectSchema, they even appear on Realm Browser.	allbto	bigfish24
2754	2015-11-19 02:01:25	Hi @jpsim I was wondering if you had any update on my problem. Would it be useful to open a separate issue?	smpanaro	jpsim
2754	2015-11-24 01:35:00	@jpsim @bigfish24 - Have you had a chance to look at my example? Optional support is awesome, but this bug pretty much negates it. (Unless I'm doing something bad, which would be great to know.)	smpanaro	jpsim
2754	2015-11-24 01:35:00	@jpsim @bigfish24 - Have you had a chance to look at my example? Optional support is awesome, but this bug pretty much negates it. (Unless I'm doing something bad, which would be great to know.)	smpanaro	bigfish24
2754	2015-11-24 16:26:59	@bigfish24 @TimOliver Here is a [test project](https://drive.google.com/file/d/0BxLVPjjzgHzUUmFXWGRaNUJrMWM/view?usp=sharing) To make it simple here is what I do: And the output: XCode 7.1.1 / Swift 2.1 / Realm 0.96.2	allbto	TimOliver
2754	2015-11-24 16:26:59	@bigfish24 @TimOliver Here is a [test project](https://drive.google.com/file/d/0BxLVPjjzgHzUUmFXWGRaNUJrMWM/view?usp=sharing) To make it simple here is what I do: And the output: XCode 7.1.1 / Swift 2.1 / Realm 0.96.2	allbto	bigfish24
2754	2015-11-25 12:48:55	@bigfish24 Awesome, I'm looking forward for it to be fixed :)	allbto	bigfish24
2754	2015-11-25 22:28:32	@bigfish24 I've opened #2905 for my case.	smpanaro	bigfish24
2754	2015-11-25 22:53:11	@smpanaro thanks will move over to that and will close this now. cc @jpsim	bigfish24	jpsim
2751	2015-10-27 06:00:22	@bdash Thank you for very quick reply. :pray: I have just succeeded to build with Cartfile : I know that I should use the latest version of Realm, but I cannot upgrade to Xcode 7.1 immediately (but I will in a month). I will use older version of Realm till I upgrade Xcode. Thank you very much for your solving my issue!	hiragram	bdash
2743	2015-11-03 20:11:30	## Summary of Discussions As this verification is very specific, we should think of whether we could do that in a more general fashion at a different place. There are different options, which I want to layout here, so that we could decide on whether we settle on one of them or don't do any verification like that at all. It all boils down to enforcing our modified `RLMObject` class contract in dif…	mrackwitz	bdash
2743	2015-11-10 16:27:02	I'm not super clear on what kind of validation we should be doing, and how to achieve it. Thoughts @tgoyne @bdash?	jpsim	bdash
2742	2015-10-26 02:39:56	@kishikawakatsumi why would a `defaultPropertyValues` override an existing property value? The default value should only be called if there isn't something in realm to be used otherwise because Realm doesn't understand nil.	MikeSilvis	kishikawakatsumi
2742	2015-10-26 02:54:14	@kishikawakatsumi yes. `defaultValues` in my opinion should not be called basically until we go to save we see the object doesn't exists and then we add them just to ensure things aren't nil. Because if I just do this: It is going to return nil, not empty string. Basically what you are implying is I need to always write something like this: Essentially I am just trying to get around the unnecessa…	MikeSilvis	kishikawakatsumi
2742	2015-10-26 03:12:48	@kishikawakatsumi okay. I guess basically i'm asking for just a partial update function. Seems like a pain in the ass to always do the look up / slow, but w/e	MikeSilvis	kishikawakatsumi
2740	2015-11-06 18:42:07	@jpsim Thanks, I have not been able to repro this personally. I saw 2 crash reports from two users after my app moved from Realm iOS 0.95.1 to 0.96.0. These users eventually deleted and reinstalled the app; since then I have not seen any other crash reports. (Currently using version 0.96.2)	jeffdogfishsoftware	jpsim
2738	2015-12-17 08:38:49	I'm also having this issue with Xcode 7.2 and RealmSwift 0.96.3. I can't see any material difference between the crash log posted by @bdash and the original log posted by @joamaki (focusing just on the crashed threads). The crash log I get is slightly different—in particular, the crashed thread is always designated as "RLMRealm notification listener", even when there is no code for Realm notifica…	jamesk-au	bdash
2738	2015-12-24 10:15:37	We are getting the same error as @bdash on our mac app. When running on the iOS version, instruments and Realm are working well together. Is the fix should run well on mac too?	tbaranes	bdash
2736	2015-10-27 01:38:03	#2675 was included in 0.96.2, released earlier today. Given @kishikawakatsumi's comments above I'd expect this to be fixed with 0.96.2.	bdash	kishikawakatsumi
2736	2015-10-28 20:29:12	@kishikawakatsumi I'm linking them manually by downloading and adding the pre-built libraries into the project. If there is some cache that stores previous framework files, please let me know :(	nekonari	kishikawakatsumi
2736	2015-10-28 23:25:40	@kishikawakatsumi What puzzles me is why Xcode didn't simply replace the cached framework files with the new version..	nekonari	kishikawakatsumi
2734	2017-02-06 07:32:13	@kishikawakatsumi I have this kind of property how can i ignore this property ` var photos = Array<RLMFile>() ` I am ignoring below way but didn't ignored #2734	macvinod	kishikawakatsumi
2732	2015-10-23 02:19:25	@kishikawakatsumi Wonderful, thank you for the quick response.	mlusas	kishikawakatsumi
2727	2015-10-26 02:35:23	@kishikawakatsumi I tried the above and i still get EXC-BAD_ECCESS (code = 257) I am able to run fine if i do not assign StringTimestamp to `newObject`, the other migrations works perfectly. All Objects are `dynamic var`, my typo.	perwyl	kishikawakatsumi
2726	2015-10-28 03:50:21	Thanks @kishikawakatsumi and sorry I missed the notification. I'm going to try again tomorrow, but are you saying that: will grab the pre-built binaries but, that this won't? (Understand you aren't a Carthage dev - but likely have run into this yourself as publishing a framework for Carthage so help is much appreciated :+1: )	eskerber	kishikawakatsumi
2726	2015-10-30 13:21:46	Thanks for the help @mrackwitz , @kishikawakatsumi. A coworker of mine claimed you _could_ in previous versions (which explains why I never got this error in .8). At least, for now, you've helped me white box the problem so I know what's going on. Maybe/hopefully it's supported in future versions. Thanks again!	eskerber	mrackwitz
2726	2015-10-30 13:21:46	Thanks for the help @mrackwitz , @kishikawakatsumi. A coworker of mine claimed you _could_ in previous versions (which explains why I never got this error in .8). At least, for now, you've helped me white box the problem so I know what's going on. Maybe/hopefully it's supported in future versions. Thanks again!	eskerber	kishikawakatsumi
2723	2015-10-23 08:24:17	thanks @kishikawakatsumi, will look at this later. Currently stuck at another realm issue.	bipinvaylu	kishikawakatsumi
2723	2015-10-28 13:57:24	Hey @mrackwitz, It's seems working fine now. Issue was realm object was created before migration code execution. Great thanks for help.	bipinvaylu	mrackwitz
2721	2015-10-21 18:11:30	Thanks for your work on this, @kishikawakatsumi! Once you've added back in the RLMNotifier approach, you can close #2506 and we can use this PR as the defacto standard branch for tvOS.	jpsim	kishikawakatsumi
2721	2015-11-03 01:20:37	@kishikawakatsumi now that #2756 has been merged, could you please re-apply these changes? It should be simpler now that we're sharing build settings among schemes.	jpsim	kishikawakatsumi
2721	2015-11-04 08:35:01	@jpsim Rebased #2756 other than unit tests on tvOS simulators. I'm working on re-enable unit tests.	kishikawakatsumi	jpsim
2721	2015-11-05 20:01:00	Thanks for the hard work on this, @kishikawakatsumi, keep it up!	jpsim	kishikawakatsumi
2721	2015-11-11 15:16:01	@jpsim Thanks! I didn't notice those assertion failures. I've confirmed fixing locally and rebased it.	kishikawakatsumi	jpsim
2721	2015-11-12 17:58:07	> Yesterday you said that there were still a few failures when running from Xcode, do those now pass? @jpsim Yes, the failures are due to invoke abstract class as tests from Xcode when I execute tests from "Test Navigator" pane. It won't occur when executing tests from "⌘ + U".	kishikawakatsumi	jpsim
2721	2015-11-12 18:37:00	@jpsim Device tests on tvOS from command line freezes in `replacing existing signature` in my environment. It cannot launch TestHost.app. :cry: Log:	kishikawakatsumi	jpsim
2721	2015-11-20 15:02:35	@jpsim Thank you very much to be able to run tests on devices! I've pushed tvOS examples (response cache sample and pre-loaded readonly data sample). Please review thouse if you get a chance.	kishikawakatsumi	jpsim
2721	2015-11-30 09:08:12	@kishikawakatsumi can't seem to get Realm (core) to build for the AppleTV simulator in xcode 7.1 against a4e49b7. Is there a relatively stable commit in this branch you recommend using? I'm getting errors specifically in recently added code. Here's what I'm seeing in case it's any help: In case it's not obvious, I've installed this branch via CocoaPods with [the suggested dependency targets](http…	azoff	kishikawakatsumi
2721	2015-11-30 10:01:24	@kishikawakatsumi yes that worked!	azoff	kishikawakatsumi
2721	2015-12-16 06:20:38	@kishikawakatsumi @bdash @tgoyne I think this is ready to go.	jpsim	bdash
2721	2015-12-16 06:20:38	@kishikawakatsumi @bdash @tgoyne I think this is ready to go.	jpsim	kishikawakatsumi
2721	2015-12-16 06:20:38	@kishikawakatsumi @bdash @tgoyne I think this is ready to go.	jpsim	tgoyne
2721	2015-12-16 06:21:34	@kishikawakatsumi if you have time, it'd be nice to update the examples to use Realm notifications.	jpsim	kishikawakatsumi
2721	2015-12-16 06:52:59	@jpsim I've updated to use notification block.	kishikawakatsumi	jpsim
2720	2015-10-21 14:36:48	Thanks @mrackwitz i am having 2 main models ServerTrack and ServerTrackMetadata. ServerTrack is having array of ServerTrackMetadata objects. Currently i am trying to create single object of ServerTrackMetadata but it's still giving same error. I checked stuff with sample app that's working fine. Realm Sample app: https://github.com/bipinvaylu/RealmDemo.	bipinvaylu	mrackwitz
2720	2015-10-21 19:04:24	@mrackwitz i copied models and it's stuff from RealmDemo project to main project, it's also creating issue in main project. Looks like something in settings. Please let me know if you need any other details. Does it something related to build settings? I already did `Install Objective-C Compatibility Header = No`. Model: https://github.com/bipinvaylu/RealmDemo/blob/master/RealmDemo/Model.swift FY…	bipinvaylu	mrackwitz
2720	2015-10-23 18:25:06	@mrackwitz @jpsim @realm-ci I figured this issue, it's because of i am having function named `getMetadata()` in `ServerTrackMetadata`. One thing i want to tell you guys is that error message is too much weird, No one can predict this can be issue. I spent around 3-4 days to figure out this weird stuff. :disappointed:	bipinvaylu	mrackwitz
2720	2015-10-24 06:07:44	Great thanks @mrackwitz for explanation. I got it now.	bipinvaylu	mrackwitz
2716	2015-10-22 02:13:39	I'm getting the same issue with the new release of Xcode 7.1. I build through Carthage though. @jpsim any suggestions?	marlowcharite	jpsim
2716	2015-10-22 15:31:47	@jpsim - Can you provide some more details of how to reproduce your Swift 2.1 issue resolution?	codytwinton	jpsim
2716	2015-10-23 15:14:18	@timanglade Any ETA on that release? For those of us using carthage we're pretty much blocked until it's released :cry:	jakecraige	timanglade
2716	2015-10-27 01:59:57	Building Realm 0.96.2 with Carthage fixes the issue, @bdash @jakecraige	GregIngelmo	bdash
2712	2015-12-20 07:19:16	Hi @bdash, the latest pod, i.e. in Podfile: pod 'Realm' after downgrading cocoapods to 0.38 it spit out few warnings, but at least it's compilable now	r618	bdash
2706	2015-10-19 18:04:46	Hi @mamaral, first I encourage you to read our [0.96.0 release blog post](https://realm.io/news/realm-objc-swift-0.96.0/) if you haven't done so already, which explains much of the new behavior introduced in that version, specifically support for nullable properties. Specifically, unless you mark the properties on your models that are of a now nullable type (NSString, NSData & NSDate) as required…	jpsim	mamaral
2704	2015-10-30 07:32:04	@kishikawakatsumi What is the easiest way to convert existing bundled realm file to newer format with contained data?	hiragram	kishikawakatsumi
2704	2015-10-30 07:52:53	@kishikawakatsumi I have just successfully upgraded realm file using Realm browser. Thank you for your help!	hiragram	kishikawakatsumi
2697	2015-11-05 19:06:01	@skrew just following up on @mrackwitz's last comment. Do you have steps for us to try so we can reproduce the issue? Or maybe you can investigate this further on your end? It's possible that something went wrong in the file format migration (0.96 introduced a new database file format).	jpsim	mrackwitz
2697	2015-11-06 23:38:39	Hi @jpsim, just tested with 0.96.2 and same problem. I don't want to make a dictionary before because, if you remember the sample i had send to you, time are critical in my application. Creating 30.000 - 90.000 dictionaries are not a (good) solution for me. I will make a sample to reproduce the bug and i will send it on your mail (or another mailbox if you want, just tell me.)	skrew	jpsim
2697	2015-12-02 01:20:39	@bdash Sended again, subject: "Sample project for reproducing issue #2697". I looked at my server log, mail have status=send, 250 ok. Should be ok.	skrew	bdash
2696	2015-10-16 23:00:17	Thanks for the PR fixes, @tom-sparo! I think this could be merged after you address my last round of (nitpicky) feedback. Our CI jobs are seeing some device test failures at the moment because we're adding some additional iOS devices and still working out some kinks, so we may merged this despite GitHub showing a red 'x'.	jpsim	tom-sparo
2696	2015-10-18 05:44:34	:+1: thanks for the contribution @tom-sparo!	bigfish24	tom-sparo
2690	2015-10-16 13:02:57	Thanks @kishikawakatsumi! Carthage 0.9.3 worked! :)	padarom	kishikawakatsumi
2686	2015-10-18 15:18:59	Thanks for your help ... @mrackwitz I found the explanation a little bit complicated so i solved the problem without using `schemaVersionAtPath:` .. By storing the DB Version in the **UserDefaults** file like this :	almujtaba	mrackwitz
2685	2015-10-16 03:55:11	Alright @tom-sparo, I've made this issue into a feature request. You're welcome to submit a pull request for this feature yourself, as I don't think we'll be tackling this ourselves in the near future.	jpsim	tom-sparo
2684	2015-10-19 21:46:26	Thanks for the details, @jpsim. That makes the change much easier to follow. A protocol-based approach could keep `RealmObject`s semantics from being obscured by the type conversions. Something like: It's more code, but a little more self-documenting. Thoughts?	bdash	jpsim
2683	2015-10-15 18:14:32	Hi, @bdash! Thanks for the reply. Yep, you are right. I guess i was trying to retrieve the object before commit the transaction. Thank you. You saved my day!	thiagoramos23	bdash
2680	2015-10-15 00:23:33	Looks like Realm files aren't being properly cleaned up between tests in Swift 2 now. Would you like me to pick this up, @tgoyne?	jpsim	tgoyne
2677	2015-10-15 17:52:16	@jpsim Thanks for your help. I solved that issue, as you said, I get the latest stable version of Realm and everything is fine now. Thanks again. :)	bugnaum	jpsim
2675	2015-10-16 14:00:49	@mrackwitz Totally agreed. I addressed feedback.	kishikawakatsumi	mrackwitz
2674	2015-10-16 00:16:01	Swift 1.2 no dynamic = Realm 0.87.1 Swift 1.2 dynamic = Realm 0.87.1 Swift 2.0 dynamic = Realm 0.94.1 Thanks for your help with this @mrackwitz	14lox	mrackwitz
2674	2015-10-16 22:27:41	@mrackwitz my bad - the crashing version is using `0.94.1` - i have a test branch using `0.95.1`.	14lox	mrackwitz
2666	2015-10-15 02:21:52	@segiddins, Are you saying that CocoaPods changes the Xcode configuration settings of targets to set `APPLICATION_EXTENSION_API_ONLY=YES` based on its analysis of the types of user targets that link against pods? That seems like it'd handle some cases, but you'd still end up with linker warnings unless you rerun CocoaPods after adding a new extension target to your project. There doesn't seem to …	bdash	segiddins
2666	2015-10-15 02:25:01	@bdash correct, although the fact that y'all thought it necessary would imply to me that there's a bug in CocoaPods.	segiddins	bdash
2664	2015-10-13 16:55:21	thanks @mrackwitz, i am using CocoaPods 0.38.2 and not following you where do i need to set this. SWIFT_INSTALL_OBJC_HEADER to NO, If possible can you please guide me.	bipinvaylu	mrackwitz
2664	2015-10-19 19:57:04	Thanks @mrackwitz	bipinvaylu	mrackwitz
2662	2015-10-16 05:44:39	As I worried and @bdash suggested, I had some _misconfigured_ settings for **line endings**. I ran: Then completely re-installed Homebrew and Ruby. Now everything is cool.	asqar	bdash
2657	2015-10-22 01:19:13	@kishikawakatsumi Can you expand upon "Delete the Realm file, etc." and how to best handle recreating the realm file and trying to commit write again. Also, are you also advising `try! realm.commitWrite()` as being the correct way to handle a commit error which can't be fixed?	14lox	kishikawakatsumi
2657	2015-11-03 01:57:30	Thanks @jpsim - it would be great to get authoritative guidelines on how best to deal with these situations.	14lox	jpsim
2655	2015-10-16 18:04:13	@jpsim thank you!	lucianocn	jpsim
2650	2015-11-02 12:39:58	@tgoyne: How would you validate whether the realms are the same? In the function there is no reference to the `RLMRealm` accessible for which the query is built.	mrackwitz	tgoyne
2650	2015-11-20 17:56:48	@tgoyne: This seems to be ready now to merge. Can you give it another review pass?	mrackwitz	tgoyne
2648	2015-10-07 23:20:39	@tgoyne sorry you are correct. I updated the project to properly showcase the error	MikeSilvis	tgoyne
2648	2015-10-07 23:48:29	@tgoyne Okay so do you guys recommend I do a find there to look for a contact with an ID and then set it?	MikeSilvis	tgoyne
2646	2015-10-07 17:40:42	Fixed, thank you @kishikawakatsumi	GregIngelmo	kishikawakatsumi
2640	2015-10-16 03:14:14	Thanks @bdash for the quick turn-around!	daniel-beard	bdash
2640	2015-10-16 03:14:37	Looks like @bdash and I both looked at this at the same time. We mostly agree, but I think both "bugs" are really ours. --- Thank you so much for sharing that, it's really clarified what's happening. There are two bugs here. One of them is in our code, the other is in our documentation ;) The bug in our code is that we're using the schema version set using [RLMRealm setSchemaVersion:...] rather t…	jpsim	bdash
2640	2015-10-16 03:17:32	Thanks @jpsim, I was sure I was setting something up incorrectly :D	daniel-beard	jpsim
2639	2015-10-06 18:46:08	@kishikawakatsumi [realm beginWriteTransaction]; [restaurantList enumerateObjectsUsingBlock:^(NSDictionary\* obj, NSUInteger index, BOOL *stop) { [ref parseRestaurant:obj]; }]; [realm commitWriteTransaction];	Chris59160	kishikawakatsumi
2639	2015-10-06 18:57:10	@kishikawakatsumi	Chris59160	kishikawakatsumi
2629	2015-10-04 11:06:09	@kishikawakatsumi Thank you for the answer. The documentation on the NSPredicate Cheatsheet is misleading. https://realm.io/news/nspredicate-cheatsheet/	wieseljonas	kishikawakatsumi
2625	2015-10-02 14:32:02	@kishikawakatsumi It is a professional project....so I can't put it on git, but I could send you a zip of the project ? If you give me your email, I'll zip it to you. I am pretty sure I am doing something, silly and wrong, which is quite frustrating Your shared project is full swift, mine is a mix of both, mainly obj-c, might be the issue. Otherwise, yeah, your project compiles fine here	Chris59160	kishikawakatsumi
2625	2015-10-02 14:55:12	@kishikawakatsumi I just sent the email with the archive to the email you gave me. I checked both settings, and every thing looks the same....so it's really weird	Chris59160	kishikawakatsumi
2625	2015-10-02 16:02:56	@kishikawakatsumi You can cancel your progression, I have recreated a project from scratch, copy/pasted the files from my main project....and now it is actually fine in this new project...No idea why the original one is not working.... Thank you any way. IF you find something though, I'd be interested in knowing what was wrong	Chris59160	kishikawakatsumi
2613	2015-10-01 14:10:36	@jpsim we are right in the middle of migrating to Swift 2, and the fact that Realm() throws is really putting us on the edge, since we use that a lot to be sure that we access the correct realm on each thread. Do you have any suggestions for handling this frequently, or do you think we should rethink our approach to handle the impact of all do/catch (or try! 🙈) ? We haven't shipped a version with…	hermanolsson	jpsim
2609	2015-09-30 16:05:55	@jpsim Thanks for quick attention. Here is partial contents of my `Podfile`, omitted irrelevant lines for brevity. I tried altering RealmSwift entry with following, and still having same issue:	vishaltelangre	jpsim
2608	2016-04-06 05:12:50	@jpsim I'm not suggesting that there's an appreciable difference. I'm suggesting your example is superior to that of the one provided in the documents. The concept applies to any data source since there are many reasons to paginate beyond just what the datasource can handle. Any way, just my humble opinion.	pnsean	jpsim
2594	2015-09-28 22:30:31	I'll add a note to our documentation clarifying that using platform-dependent types will lead to having platform-dependent database files. I'm sorry that was not clear, @adomanico.	jpsim	adomanico
2594	2015-09-28 22:36:39	> Why even allow them? Would it be simpler to just force the use of the primitive float, double , etc ? Not possible, as @tgoyne stated above: > There's no way for us to detect them. Code using CGFloat will compile to the exact same thing as code using whichever type it's an alias for on the current platform, since C typedefs don't actually create new types.	jpsim	tgoyne
2592	2015-09-28 17:15:45	@tgoyne OK, I created PR for updating documentation. https://github.com/realm/realm.io/pull/1035	kishikawakatsumi	tgoyne
2592	2015-09-28 17:44:41	Nice work @kishikawakatsumi! :+1: Although the CI failure is legitimate (file format failure) and should be addressed asap, it's not caused by this PR.	jpsim	kishikawakatsumi
2590	2015-10-05 14:27:06	@jpsim : Stepping into this conversation since I've come looking for the same issue. My situation: I'm using code generation to generate a Swift client library from a RESTful Swagger document. This is producing a bunch of code where after a REST call is made, the response is parsed into a bunch of nested objects which conform to Realms requirements and inherit from RealmSwift.Object. At the top l…	SandyChapman	jpsim
2590	2015-10-05 16:43:56	Alright, I'm glad we could reach an agreement on this! I've created #2632 to track this feature. Thanks for your input @yasirmturk and @SandyChapman.	jpsim	SandyChapman
2589	2015-09-29 12:34:09	Thank you @jpsim ! I managed to significantly reduce the size of the Realm by using the file system was storage (I was storing large nsdata in my realm). I am still seeing the errors, but only very occasionally. I will now work towards having this split across multiple realm files and hope that solves all my problems	amayne	jpsim
2585	2015-10-29 00:12:50	@jpsim thanks for the tip. There's something wrong here though. Check this out: Then, 1) open project in Xcode7, 2) Cmd+shift+K, 3) Build for my mobile device (not simulator), results in: Works fine on the simulator, though. Any ideas? _p.s. unless I'm making something very wrong here, shouldn't we reopen this?_	kurko	jpsim
2585	2015-11-17 12:54:16	@jpsim: I've the exact same error as @kurko even as I'm using CocoaPods: - CocoaPods 0.39.0 - Realm 0.96.2 (`pod Realm`, ObjC) - Xcode 7.1 We just switched to `use_frameworks!` (because we'll need a Swift pod soon) and now when archiving, I see it building the `.mm` files from Realm but when linking the framework sources at the end it generates the following: And I checked just to be sure, `ENABL…	AliSoftware	jpsim
2585	2015-11-18 09:54:54	@jpsim I can confirm this was the issue (which is logical now that I saw you use a `prepare_command` and that `build.sh` script of yours). I removed Realm and reinstalled it with xcode-select set to Xcode 7 and now have the BitCode-enabled `librealm-ios.a` :+1: Thx for the tip! Note that I think it's better to suggest users having the same problem to simply comment `# pod 'Realm'` from their `Pod…	AliSoftware	jpsim
2581	2015-09-25 13:47:59	@mrackwitz thanks for answering. I doubt that Slicing and enabling Bitcode would reduce the 25MB (`RealmSwift.framework + Realm.framework`) to 1MB as advertised here : https://realm.io/docs/swift/latest/ > How big is the Realm library? > > Once your app is built for release, Realm should only add around 1MB to its size. The releases we distribute are significantly larger because they include supp…	slash7	mrackwitz
2581	2015-09-25 14:51:40	@tgoyne thanks!	slash7	tgoyne
2580	2015-09-25 13:50:05	@mrackwitz Thanks! Got it. I have a album which has a owner, and user lists who loves it, user list who comment on it. I try to save album with the users once. Then I got the problem: primary key cannot be the same. Now I check and save each user when I init user the album contains. The problem has been solved.	wakaryry	mrackwitz
2580	2015-09-25 14:48:59	@mrackwitz Elegant! Thanks a lot!	wakaryry	mrackwitz
2573	2015-09-24 21:07:57	This seems right to me, thanks @kishikawakatsumi!	jpsim	kishikawakatsumi
2569	2015-09-25 10:30:11	@mrackwitz @jpsim Is there a prevision to add this functionality in the near future? A mobile database without this functionality loses much value. Thank you!	mhergon	mrackwitz
2569	2015-09-26 08:35:01	@jpsim Ok, thanks!	mhergon	jpsim
2567	2015-09-24 00:46:18	Thanks for the PR, @conradev! We'll need you to accept our [Contributor License Agreement](https://github.com/realm/realm-cocoa/blob/master/CONTRIBUTING.md#cla) before we can merge your contributions. Cheers, The robots and humans at Realm	realm-ci	conradev
2561	2015-09-25 18:58:42	Thanks for that additional info, @andr3a88. Unfortunately the LLDB plugin hasn't seen much active development since its initial release, and we currently lack the resources to optimize its performance in cases where there are potentially a large amount of data to load in memory. We'd certainly welcome any contributions that could improve this situation, however. If you feel up for it! For now, I'…	jpsim	andr3a88
2560	2015-09-25 20:08:31	Thanks @mrackwitz!	jpsim	mrackwitz
2559	2015-09-24 21:55:51	@kishikawakatsumi That was the `localzedDescription` of the `NSError` object returned from `[RLMRealm realmWithConfig:error:];`	jasarien	kishikawakatsumi
2559	2015-09-25 23:26:56	@jpsim Thank you! I really appreciate all the help you and the other Realm peeps have given over the last few days.	jasarien	jpsim
2558	2016-02-22 09:21:38	@jpsim Any plans on supporting it? I am forced to do so, as other things are not working properly with stable cocoapods version. With beta I don't have any problems except for RealmSwift import. :(	bimusiek	jpsim
2558	2016-04-07 12:53:24	@mrackwitz you're right, I updated cococapods Then I run: And all works fine, thanks!	velthune	mrackwitz
2556	2015-09-24 19:28:07	Sorry, did missed previous answers because my page was out-of-date. I'd support @TimOliver's recommendation. But there seems some further investigation needed.	mrackwitz	TimOliver
2556	2015-09-29 19:28:02	@TimOliver can you look into this? Is my assumption from my last comment accurate, that we don't yet support List equality predicates? Some digging in our tests is necessary here.	jpsim	TimOliver
2556	2015-09-30 05:25:56	@jpsim Sure! I'll have a look through our tests and see if I can find something matching this sort of case.	TimOliver	jpsim
2556	2015-10-15 17:13:17	@azamsharp, it looks like we need more information to assist you further. If you still need assistance with this, please reopen the issue and provide the details that @TimOliver requested above.	bdash	TimOliver
2554	2015-09-22 21:10:27	@jpsim Theres any idea when it will be implemented? It was suggested October 14, 2014 ;( By the way, theres any date string format that Realm automatically convert as a NSDate? Thanks	lucianocn	jpsim
2554	2015-09-23 04:45:03	@jpsim I really appreciate your answer! I'll do my best to help Ream with this feature.	lucianocn	jpsim
2553	2015-09-22 17:58:23	@tgoyne Can you recommend me the best Swift JSON mapping library? Thanks!	mhergon	tgoyne
2553	2015-09-22 18:09:06	@jpsim Is there any example with Realm integration and Realm().create() function? Thanks again!	mhergon	jpsim
2553	2015-09-22 18:24:33	@jpsim Ok, thanks!	mhergon	jpsim
2553	2016-04-03 10:57:32	@tgoyne @mhergon I have and existing .realm file with one of the properties named `description`. Is there a way I can read the file, e.g. by mapping `description` from the file to a different key in my `Object` subclass?	vadim-fueled	tgoyne
2550	2015-09-30 04:07:11	@jpsim: Fair! Sorry I forgot to do that myself. @TimOliver: Thanks for the advice. I have to say we are a little overloaded with other work right now but I will reference your comment when I next consider the topic!	dennislysenko	jpsim
2550	2015-09-30 04:07:11	@jpsim: Fair! Sorry I forgot to do that myself. @TimOliver: Thanks for the advice. I have to say we are a little overloaded with other work right now but I will reference your comment when I next consider the topic!	dennislysenko	TimOliver
2549	2016-08-18 11:54:18	Ok, thanks @jpsim. Finally I've replicated that crash and did special github repo with demo: https://github.com/alexgarbarev/RealmKVOCrash/ It's pretty easy to replicate - you should delete object, while it observed by KVO. Should I still create a new issue? I think it's pretty much the same problem - same stacktrace.	alexgarbarev	jpsim
2549	2016-08-19 13:43:37	Thanks @tgoyne. I've tried `master` branch in my demo repository from above. Yep, that crash was fixed, but I was able to replicate another one. (see the screenshot) ![Crash](https://dl.dropboxusercontent.com/u/3942667/2016-08-19_18-45-34.png) It looks like sometimes object deleted while another KVO notification isn't complete yet, so KVC call in change dictionary composing fails with exception: …	alexgarbarev	tgoyne
2549	2016-08-20 21:15:12	@tgoyne @jpsim **UPD:** this night spent not for nothing. Demo repo from above updated. Now it crashes in 100% runs for me. My observation is: - it crashes when main runloop paused (it happens during UITableView deceleration animation for example) and we update and delete same object. It looks like KVO-handling on main thread runs on invalidated object then (after main runloop resumed). Please le…	alexgarbarev	jpsim
2549	2016-08-20 21:15:12	@tgoyne @jpsim **UPD:** this night spent not for nothing. Demo repo from above updated. Now it crashes in 100% runs for me. My observation is: - it crashes when main runloop paused (it happens during UITableView deceleration animation for example) and we update and delete same object. It looks like KVO-handling on main thread runs on invalidated object then (after main runloop resumed). Please le…	alexgarbarev	tgoyne
2546	2016-04-15 03:12:55	@jpsim Whether they will be implemented ?	mouse-lin	jpsim
2545	2015-09-21 16:38:54	Thanks for chiming in @segiddins!	jpsim	segiddins
2538	2015-09-17 21:58:56	Hi @bmunkholm, thank you for your feedback! ZenHub has improved greatly over the recent months. We have added many new features and out of the ones you mentioned that we lacked, we do now have multi-repo boards. Would love for you and your team to give it another try and let me know what you think :)	feluraschi	bmunkholm
2526	2015-09-25 17:36:41	@tgoyne this is good to go	jpsim	tgoyne
2525	2015-09-15 07:13:14	@tgoyne not sure I'm doing it correctly, but decided to reuse existing `RLMArray` by calling `addObject:` Later I'm setting it to the relationship and it gets purged by code from RLMAccessor above. I've fixed it already in my code, but assuming this to be a bug :)	dimazen	tgoyne
2521	2015-09-11 18:27:49	@segiddins Wait, so I need to pass a configuration around everywhere? I was hoping it'd be as simple as me directing a migration to a specific path. Then, once migrated, I can take the migration out of my code and continue on my merry way by going to the same customPath.	dilizarov	segiddins
2521	2015-09-11 18:59:41	@segiddins hmmm, I replaced `let realm = Realm(configuration: config)!` with `migrateRealm(configuration: config)` but I'm still getting `Terminating app due to uncaught exception 'RLMException', reason: 'Provided schema version 0 is less than last set version 1.'`	dilizarov	segiddins
2521	2015-09-11 20:35:15	@segiddins Alright, so I suppose that I'll have a migrationBlock in my defaultConfigs and it'll be empty for the sake of automatically updating added/removed params. Whenever I update my app and change any model parameters (add or remove), then I just need to increment the schemaValue and it'll work perfectly every time?	dilizarov	segiddins
2519	2015-09-28 22:15:21	Turns out that this bug only applies to Xcode 7.0, and that Xcode 6.4 and 7.1 are unaffected. I'm closing this issue since it's a bug in Swift itself, and resolved as of Xcode 7.1. The workaround @bdash suggested above should be sufficient for those of you on Xcode 7.0.	jpsim	bdash
2519	2015-10-21 07:46:41	@jpsim It happens while using Object's subclass as dictionary key. You can see my project's errors and structure. I have also created a sample repo for issue. https://github.com/suleymancalik/RealmTest ![ekran resmi 2015-10-21 10 04 18](https://cloud.githubusercontent.com/assets/445127/10629877/48ffde9e-77db-11e5-91d9-04c2ce9755d5.png) ![ekran resmi 2015-10-21 10 04 33](https://cloud.githubuserco…	suleymancalik	jpsim
2519	2015-10-21 14:59:34	Thanks for the sample project, @suleymancalik. I've confirmed that this is still an issue in Xcode 7.0.1 and Xcode 7.1 Beta 3. I'm curious as to why it worked the last time I checked... maybe I tried with an OS X project? In any case, I think the first thing to do here is to file a radar with Apple at bugreport.apple.com indicating this is a regression. Then we can look into ways that we could wo…	jpsim	bdash
2517	2015-09-24 22:06:47	@TimOliver In short, I need to be able to remove the templates that were installed via the zip file on Mac OS X. Why I'm switching away? I prefer to stick with the Apple frameworks at this time for persistence.	conradwt	TimOliver
2517	2015-09-25 20:50:45	@jpsim Thanks for the information because this has resolved my issue.	conradwt	jpsim
2516	2015-09-11 14:04:13	@segiddins how can I share to you this project? Its a restricted project. Can I give you read permission in the repo?	klevison	segiddins
2516	2015-09-12 03:28:33	@jpsim @segiddins thank you guys. Amazing job and support.	klevison	jpsim
2516	2015-09-12 03:28:33	@jpsim @segiddins thank you guys. Amazing job and support.	klevison	segiddins
2514	2015-09-25 17:17:50	@kishikawakatsumi doesn't this also require that if a custom initializer is added to an `Object` subclass, that `init()` _and_ `init(value:)` also be implemented?	jpsim	kishikawakatsumi
2514	2015-09-25 17:55:51	@jpsim Yes. When this PR is merged, we must override `init()` and `init(value:)` to implement a custom initializer. Like below: ### Before: ### After:	kishikawakatsumi	jpsim
2511	2015-09-10 08:34:44	Thanks for the PR, @andr3a88! We'll need you to accept our [Contributor License Agreement](https://github.com/realm/realm-cocoa/blob/master/CONTRIBUTING.md#cla) before we can merge your contributions. Cheers, The robots and humans at Realm	realm-ci	andr3a88
2511	2015-09-10 15:17:37	@jpsim Done!	andr3a88	jpsim
2510	2015-09-11 07:56:21	First of all, thank you very much for you quick response ;) @jpsim #2077 was also my main thought. But I still find this incredible slow. I have run the test @tgoyne posted and I dont get the same results. Not even close. I know I'm running the tests on an iMac (Late 2012) without SSD, but I'm getting values much much worse. In fact, I've tweaked the test to do only 10 runs instead of 50 because …	javialgaba	jpsim
2510	2015-09-11 07:56:21	First of all, thank you very much for you quick response ;) @jpsim #2077 was also my main thought. But I still find this incredible slow. I have run the test @tgoyne posted and I dont get the same results. Not even close. I know I'm running the tests on an iMac (Late 2012) without SSD, but I'm getting values much much worse. In fact, I've tweaked the test to do only 10 runs instead of 50 because …	javialgaba	tgoyne
2506	2015-10-21 02:11:04	@kishikawakatsumi this needs rebasing, would you have time to take care of that?	jpsim	kishikawakatsumi
2506	2015-10-21 11:43:33	@jpsim I'm working rebasing progress on https://github.com/realm/realm-cocoa/pull/2721	kishikawakatsumi	jpsim
2506	2015-11-12 05:44:09	@kishikawakatsumi What am i missing here? `The platform of the target `ShuddleEngineTV` (tvOS 9.0) is not compatible with `Realm (0.96.2)`, which does not support `tvos``	pranavss11	kishikawakatsumi
2504	2015-09-21 15:35:41	@jpsim Is there any update you can share on the decision to support tvOS? Do we need temporary move back to CoreData if I want to have an app ready when the Apple TV launched by the end of October?	ronaldmannak	jpsim
2504	2015-09-21 16:28:31	That's great news, thanks @jpsim (email sent)	ronaldmannak	jpsim
2504	2015-10-20 16:04:49	[TechCrunch article](http://techcrunch.com/2015/10/19/tim-cook-says-the-new-apple-tvs-are-coming-next-week/): > Pre-orders for the new Apple TVs are set to begin next Monday, Apple CEO Tim Cook said onstage at the WSJD Live conference, with shipments likely to be sent out by the end of next week. @jpsim When will the official RealmSwift support for tvOS be released?	pilwon	jpsim
2499	2015-10-07 22:01:34	Thanks for the tip about `accessorClass`, @tgoyne. As for updating the target table to match the schema after performing the renaming, would that mostly just be a matter of calling `ObjectStore::create_tables()` with the `update_existing` argument set to `true` immediately after the rename?	jpsim	tgoyne
2499	2015-11-10 22:03:28	@jpsim Cool! Can't wait to be ready! Any alternative solution until then?	magyarosibotond	jpsim
2499	2017-03-08 22:41:25	@jpsim Any updates here?	codytwinton	jpsim
2497	2015-09-10 15:30:22	@tgoyne @bdash please review	segiddins	tgoyne
2497	2015-09-28 19:56:06	@bmunkholm yes, this is not sufficiently tested IMO.	jpsim	bmunkholm
2497	2015-12-29 19:22:04	@bdash: Is that still required or can we close that as being superseded by newer concepts?	mrackwitz	bdash
2496	2015-09-28 19:53:45	@jpsim: Anything more to do?	bmunkholm	jpsim
2496	2015-09-28 19:57:06	@bmunkholm yes, the feedback from @tgoyne still hasn't been addressed.	jpsim	bmunkholm
2494	2015-09-25 15:12:01	Sorry for the delay, but I needed some time to migrate the project to Swift 2.0. I've created a [sample project](/pristap/realm-schema-issue) out of my own project replicating the issue . The project has the 2 models that I use `KXEntry` & `KXEntryStats` & the manager for the Realms `KXRealm`. The issue is in `KXRealm`, i.e. if I add `objectTypes:` in the initializations it fails. What are the pr…	kexoth	jpsim
2494	2015-09-25 15:12:01	Sorry for the delay, but I needed some time to migrate the project to Swift 2.0. I've created a [sample project](/pristap/realm-schema-issue) out of my own project replicating the issue . The project has the 2 models that I use `KXEntry` & `KXEntryStats` & the manager for the Realms `KXRealm`. The issue is in `KXRealm`, i.e. if I add `objectTypes:` in the initializations it fails. What are the pr…	kexoth	TimOliver
2494	2015-09-25 17:48:23	@jpsim just one last question, out of curiosity, does declaring the `objectTypes` on initialization has any performance benefits or it's used only for clearance, to make the usage of the given `Realm` to be more explicit? Thanks!	kexoth	jpsim
2492	2015-09-29 23:34:37	@marlowcharite Sorry for the slow reply! This got lost on our side since @segiddins was only with us through the summer, and we dropped the ball in passing this off to others on the team. Are you still having issues? From what I can tell it seems like you need to remove, since you will automatically inherit this: and change your convenience initializer to use `super.init()`: to make this a failab…	bigfish24	segiddins
2492	2015-09-30 01:25:31	Thanks for the reply @bigfish24. I will try this out and report back	marlowcharite	bigfish24
2492	2015-09-30 01:58:51	Yup that worked. I have no clue why I didn't think of that before hand. @bigfish24	marlowcharite	bigfish24
2489	2016-07-07 09:57:50	@segiddins Will math expression supported in Realm.js, too? As following expression: String where = "(" + MyDataColumns.TIME + "+ (" + MyData.OFFSET + " \* 30" + "))" + "<=" + my_value; Thanks,	CrystalRanita	segiddins
2488	2015-09-06 01:22:54	Okay thanks @segiddins	marlowcharite	segiddins
2487	2015-09-06 06:44:43	@segiddins Can you please help me on this?	androids-dev	segiddins
2485	2015-10-21 16:26:17	hi @jpsim, schema versioning issue fixed and released ??	bipinvaylu	jpsim
2485	2015-10-21 17:30:52	@jpsim, actually `pod update` to update dependencies. Great thanks :)	bipinvaylu	jpsim
2485	2015-10-21 17:48:32	@jpsim updated to latest but still facing same issue when going to get default realm object `let realm = RLMRealm.defaultRealm()`. <img width="576" alt="screen shot 2015-10-21 at 11 13 49 pm" src="https://cloud.githubusercontent.com/assets/717062/10645175/fa4cb3c0-7849-11e5-931a-e5cbc199563d.png">	bipinvaylu	jpsim
2481	2015-09-06 00:54:56	@segiddins It works.	LuoLee	segiddins
2478	2015-09-02 14:44:52	@tgoyne Thanks for your response! I'm actually very surprised, since even after `-[RLMObject setValue:forKey:]` with `NSArray` it will return `RLMArrayLinkView` due to `RLMGetArray`. How likely this can be changed in future? Can I rely on this behaviour (which is perfectly fine!)?	dimazen	tgoyne
2476	2015-09-02 02:20:58	@jpsim, I don't think this change helps with what List is doing.	bdash	jpsim
2476	2015-09-28 19:54:44	@bdash: Still WIP?	bmunkholm	bdash
2475	2015-09-03 19:42:32	@bdash once we update, can't we get rid of some of the templating you add for changes in DateTime?	segiddins	bdash
2475	2015-09-28 19:58:34	@bdash: Still WIP?	bmunkholm	bdash
2469	2015-08-31 14:14:55	Thanks for the PR, @bugix! We'll need you to accept our [Contributor License Agreement](https://github.com/realm/realm-cocoa/blob/master/CONTRIBUTING.md#cla) before we can merge your contributions. Cheers, The robots and humans at Realm	realm-ci	bugix
2465	2015-11-06 23:06:59	@tgoyne @bdash I just updated this, could you please take another look?	jpsim	tgoyne
2465	2015-11-18 22:44:34	Bump @tgoyne @bdash	jpsim	tgoyne
2461	2015-08-28 05:27:20	Thank you @segiddins ! Now, I know more about Realm.	bzmario	segiddins
2459	2015-08-29 04:14:53	@jpsim, should 4 have been "extra columns"?	kspangsege	jpsim
2459	2015-08-29 17:46:15	@jpsim, is the following interpretation correct? From an abstract point of view, there is a fixed schema which goes through a sequence of updates over time (`S_1`, `S_2`, `S_3`, ...). Each of theses updates are exclusively additive (e.g., no attribute removals). Apps (`A` and `B`) will be working with static object types (custom classes with statically specified attributes). The apps will be step…	kspangsege	jpsim
2458	2015-09-09 09:22:28	@segiddins Any updates on it? I found that implementation is almost ready except one hidden method in `RLMObjectBase` It always returns nil, however documentation already mentions optional data support :)	dimazen	segiddins
2458	2015-09-09 14:04:49	@segiddins sorry for dumb questions but: - will you support optional attributes for ObjC? - where can I read full description of how it'll be implemented? Thanks in advance!	dimazen	segiddins
2457	2015-08-27 20:50:10	@jpsim that isn't necessary, as the resolver can find the set of versions that match,	segiddins	jpsim
2457	2015-08-28 17:55:36	I actually added that explicit ios versioning after the fact and it did the trick. Been too busy to post about that here. Thanks for the help @segiddins and @jpsim	ajc6432	jpsim
2457	2015-08-28 17:55:36	I actually added that explicit ios versioning after the fact and it did the trick. Been too busy to post about that here. Thanks for the help @segiddins and @jpsim	ajc6432	segiddins
2454	2015-08-27 16:50:42	@segiddins, thanks for the reply. I added it in the bridging header but the issues were still there. One thing that i did is included `#import "Realm/Realm.h"` in the `Fitonomy-Swift.h` file and it worked. The only problem is that it is getting overridden for every build and I need to add it there again every time.	vlonjatg	segiddins
2451	2015-09-08 22:05:57	Seems fine to me. @mrackwitz, what makes this still a WIP?	segiddins	mrackwitz
2451	2015-09-24 19:31:53	Rebased. @jpsim: Is that generally good to go from your point of view?	mrackwitz	jpsim
2451	2015-09-28 19:47:52	Can the WIP be removed now @mrackwitz?	bmunkholm	mrackwitz
2451	2015-09-28 19:55:37	@bmunkholm no, there are a number of feedback items that remain to be addressed.	jpsim	bmunkholm
2451	2015-12-01 17:41:50	@jpsim @tgoyne @bdash: It would be helpful to get some quick review from your side for the five most recent commits on this branch, just to make sure that we are all on the same site on the approach for testing I've chosen here, before taking over the tests to Swift to actually test the new error enum in that way.	mrackwitz	jpsim
2446	2015-08-26 06:18:04	@jpsim i sent your email.	codesourse	jpsim
2446	2015-09-01 17:55:15	I am experiencing this exact issue right now targetting 0.95.0. Also your website links all lead to errors, confirming access problems (at least on my end). @jpsim	austinkettner	jpsim
2446	2015-09-01 18:09:26	Thanks @jpsim, much appreciated!	austinkettner	jpsim
2446	2015-10-11 05:07:34	Thanks @jpsim . And yes, the core has been download after 10+ times.	luohui8891	jpsim
2446	2015-10-18 10:48:09	@beeender China Telecom over Japan VPN	losingle	beeender
2446	2015-12-27 09:43:15	have the same issue here: [!] /bin/bash -c set -e sh build.sh cocoapods-setup core is not a symlink. Deleting... Downloading dependency: core 0.95.5 Downloading core failed. Please try again once you have an Internet connection. @jpsim ,does Taiwan is one of countries that is affected by IP filtering? Thank you	allensu212	jpsim
2446	2015-12-27 18:56:32	> @jpsim ,does Taiwan is one of countries that is affected by IP filtering? Thank you No, only the countries listed as blocked in our [README](https://github.com/realm/realm-cocoa#license).	jpsim	jpsim
2443	2015-08-26 12:48:43	@segiddins My bad, so I guess I misunderstood the docs. I think that would be a helpful addition, toi avoid creating RLMObjects that are simply array containers (which seems to be the current workaround?) Do you also have an ETA re. merging null-string-beta-2 with the master branch? As currently using nil values for string prevents via null-string-beta-2 from using the latest features or the mast…	apassant	segiddins
2439	2015-08-25 21:45:18	Just fixed this -- thanks for the heads up @yoshyosh !	segiddins	yoshyosh
2434	2015-08-25 16:16:47	Hey @segiddins. Thanks for the quick response. Implicitly unwrapping the optional seems to be working for us.	rpless	segiddins
2433	2015-08-25 19:53:43	@jpsim - you are right. I have double checked\* and the behaviour is not related to the `RLMSendAnalytics()`! \* i.e. the warning related to ATS is showed (even) when the following env. variable is set up: `REALM_DISABLE_ANALYTICS` TRUE	StanislavK	jpsim
2431	2015-08-25 04:00:46	Hi, @jpsim . It is support schemas , like Android .Unlike now all the tables are in a database inside	yaming116	jpsim
2430	2015-08-25 15:32:51	@jpsim can I get a :+1: ?	segiddins	jpsim
2421	2015-08-21 06:46:28	@segiddins I wonder whether could I delete `.realm.lock`, `.realm.log`, `.realm.log_a` `.realm.log_b` file. I delete all these files as clear cache.	Onetaway	segiddins
2414	2015-08-19 08:08:41	@tgoyne By computed property do you mean this part of the documentation: https://realm.io/docs/objc/latest/#relationships in the `Inverse Relationships` section, with readonly properties?	dumoko	tgoyne
2411	2016-03-16 23:13:01	@bdash @jpsim following up to this question. If instead of creating the object, I have an instance of the object that is fetched from realm that I need to update in background, will I need to refetch that in the background, then update that, and the refetch on main thread? Updated example:	pranavss11	jpsim
2411	2016-03-16 23:13:01	@bdash @jpsim following up to this question. If instead of creating the object, I have an instance of the object that is fetched from realm that I need to update in background, will I need to refetch that in the background, then update that, and the refetch on main thread? Updated example:	pranavss11	bdash
2411	2016-03-16 23:19:23	@jpsim that looks like it's currently backlogged. If I was shipping this today, what would be the recommended way of doing this?	pranavss11	jpsim
2401	2015-08-20 18:36:59	@tgoyne that was precisely my intention with it :) It already is semi-public, in that it's in `RLMObjectBase.h`	segiddins	tgoyne
2401	2015-08-21 03:33:05	@tgoyne I put it there precisely because I thought we only wanted it to be semi-public? I'm happy to document it on Object and RLMObject, though.	segiddins	tgoyne
2401	2015-08-21 22:33:06	@jpsim standalone objects	segiddins	jpsim
2398	2015-08-14 01:43:21	@segiddins Please take a look.	shmidt	segiddins
2398	2015-08-16 02:04:52	@segiddins I don't use `Realm.add(_:update:)` in this case, but I tried it before with the same results. It seems to me that checking method for unique key hasn't been tested for string...	shmidt	segiddins
2398	2015-08-25 05:53:22	@jpsim, @segiddins Sorry, I was really busy those days. Sent project today to your e-mail.	shmidt	jpsim
2398	2015-08-25 05:53:22	@jpsim, @segiddins Sorry, I was really busy those days. Sent project today to your e-mail.	shmidt	segiddins
2397	2015-08-13 21:11:24	@segiddins do I have to downgrade to 0.93.2? Because don't have bitcode support. One more thing, each time I run my app the console shows me: > Version 0.94.0 of Realm is now available: https://github.com/realm/realm-cocoa/blob/v0.94.0/CHANGELOG.md But I've installed 0.94.1. Can be this related to my problem?	mcvasquez	segiddins
2397	2015-08-13 21:35:31	@segiddins As a dynamic framework.	mcvasquez	segiddins
2397	2015-08-14 02:47:02	@segiddins below the message: > 2015-08-13 22:44:47.963 xcodebuild[33387:237031] [MT] PluginLoading: Required plug-in compatibility UUID 7FDF5C7A-131F-4ABB-9EDC-8C5F8F0B8A90 for plug-in at path '~/Library/Application Support/Developer/Shared/Xcode/Plug-ins/OMColorSense.xcplugin' not present in DVTPlugInCompatibilityUUIDs > objc[33387]: Class XCBuildConfiguration is implemented in both /Applicatio…	mcvasquez	segiddins
2397	2015-08-15 04:55:11	@tgoyne in Prerelease tab.	mcvasquez	tgoyne
2397	2015-09-08 21:35:40	@tgoyne, I can't remember if you ever managed to figure out what was going on here, but I think we can safely close this issue?	segiddins	tgoyne
2394	2015-08-13 17:24:40	Yeah @bigfish24 I have and things are working great on simulator. Also I made a demo project and it worked fine on device. But it's giving me this weird error in my main project.	shahankit	bigfish24
2394	2015-08-15 11:24:04	@bigfish24 Things got fixed I was mistakenly using 0.94.0 instead of 0.94.1.	shahankit	bigfish24
2378	2015-08-11 09:32:13	Thanks for the PR, @porsager! We'll need you to accept our [Contributor License Agreement](https://github.com/realm/realm-cocoa/blob/master/CONTRIBUTING.md#cla) before we can merge your contributions. Cheers, The robots and humans at Realm	realm-ci	porsager
2377	2015-09-29 20:03:49	Wow that's really good news @jpsim :tada: Your comment just made my day!! :smiley: Having a huge JSON dictionary with only 1 or 2 key missing, it would really be a PITA to affect the properties and relationships (recursively) one by one manually… just because of this. And mutating the dictionary before calling `initWithValue:` (only workaround to far) is far from ideal either (string-typed + not …	AliSoftware	jpsim
2377	2016-08-12 20:31:30	@jpsim If I'm understanding correctly, this issue is requesting that required properties not be checked on initialization. The properties only ought to be required once added to a Realm. Is this correct?	JadenGeller	jpsim
2377	2016-08-15 15:54:11	@JadenGeller your understanding is correct.	jpsim	JadenGeller
2369	2015-08-10 23:06:43	@segiddins Ok, thank you very much!	cody1024d	segiddins
2364	2015-08-09 23:03:22	I wasn't even think about the other models since I'm only using that simple one. thanks @segiddins!!	remotevision	segiddins
2364	2015-11-25 08:21:30	@segiddins Then how can I handle string arrays in my realm object?	fxpage	segiddins
2364	2015-11-25 08:46:40	@kishikawakatsumi Thanks for your reply.	fxpage	kishikawakatsumi
2364	2015-11-25 08:49:46	@kishikawakatsumi But create a object for only one variable? Is there any way to make it more simple?	fxpage	kishikawakatsumi
2364	2015-11-25 09:01:58	@kishikawakatsumi I did as you recommended, but now I got an error Property 'stringWrapper' has been added to latest object model. What is the issue?	fxpage	kishikawakatsumi
2360	2015-08-21 01:50:15	@mrshortman I'm going to close this issue for now, but feel free to re-open it if @kishikawakatsumi's comment didn't address everything!	segiddins	kishikawakatsumi
2341	2015-08-04 20:43:24	Thanks @segiddins for quick reply. Will comment there. Maybe it will help to fix the bug.	Armenm	segiddins
2341	2015-08-04 22:19:38	@segiddins There is no exception message being thrown when app crashed, the screenshot shows the moment when app crashed. I try to make a simple project to reproduce the error, but I can't reproduce it.	pengj	segiddins
2341	2015-08-04 22:45:22	@segiddins When I configure the app build as release, there is no crash. if build in debug, the crashed happen here:	pengj	segiddins
2341	2015-08-04 22:48:44	@segiddins see my updated comments	pengj	segiddins
2341	2015-08-05 07:59:34	@segiddins I sent you a email with my project. Thanks for your help.	pengj	segiddins
2341	2015-08-05 22:34:26	@segiddins the app crash when test in iPhone5 with iOS 8.1.3, it works for iPad air with iOS 8.4.	pengj	segiddins
2341	2015-08-06 13:34:57	@segiddins I will close the issue for now. The crash only happens on iPhone 5 with iOS 8.1.3 as far as I can see, works well for simulator with iOS 8.1. If the build is configure as release rather than debug, it also works well. Let's wait if other developers have the same problem when update. Thanks for your help.	pengj	segiddins
2340	2015-08-07 21:40:35	@segiddins I have same problem, please check following the output after taking actions as you suggested: -> Installing Realm (0.94.0) > Git download > Git download > $ /usr/bin/git clone https://github.com/realm/realm-cocoa.git > /var/folders/n9/cjps42gj4cbcjq0p0myw0l880000gn/T/d20150808-1405-fwifo1 --single-branch > --depth 1 --branch v0.94.0 > Cloning into '/var/folders/n9/cjps42gj4cbcjq0p0myw0…	mobilinked	segiddins
2340	2015-08-07 22:29:05	@segiddins Thanks. Tried MANY times, but failed. Do you know more details about core? where can I download it directly?	mobilinked	segiddins
2340	2015-10-20 14:24:22	@jpsim maybe it's because of AWS S3, the next time I tried, it worked for me. Thanks	onmyway133	jpsim
2339	2015-08-21 01:47:00	@longxianlin what @kishikawakatsumi said is the best advice we have for supporting iOS 7 -- Realm Swift simply can't support it, since iOS 7 doesn't support third party dynamic frameworks and there's no way to make static libraries that contain Swift. I'm going to close this issue for now, but feel free to reopen it if you have further questions!	segiddins	kishikawakatsumi
2337	2015-08-03 20:35:10	@jpsim sorry for the lack of info... 1. 0.94.0 2. `Realm.framework` since we have a objc/swift code base 3. See the user object below 4. Version 6.4 (6E35b) 5. iOS 8 6. Yes, there is a user object in the Realm with `isRegistered` set to `true` The user object:	bsarrazin	jpsim
2337	2015-08-05 13:26:52	@jpsim I started investigating more on my side because I was baffled as to why it worked for you. So long story short... this is my wrapper method: So because I was hard-typing the returned tuple's object to `AnyObject` I never picked up on the fact that I was returning, in fact, an `RLMResult` as opposed to an `RLMObject`. ![popkey](http://d3htz3r28tzhqz.cloudfront.net/Uh5BLEmQdktT11jOGHYT-DYXQy…	bsarrazin	jpsim
2328	2015-08-01 17:28:15	@tonyarnold if I'm remembering correctly, this has been brought up before. What advantages do you see this bringing you?	segiddins	tonyarnold
2327	2016-02-02 13:58:19	@jpsim does it actually conform to SequenceType? I thought only GeneratorType ?	hsavit1	jpsim
2326	2015-08-01 04:09:20	@kishikawakatsumi this PR is just a first step meant to move our current API and functionality to this new interface. Adding new functionality is out of scope for this PR, but should be pretty simple to add afterwards.	jpsim	kishikawakatsumi
2326	2015-08-01 06:56:40	@jpsim I explicitly didn't deprecate the existing APIs because the tests rely on them so heavily	segiddins	jpsim
2326	2015-08-01 21:32:49	@jpsim would you also like me to deprecate the existing apis for setting encryption keys and schema versions per path?	segiddins	jpsim
2326	2015-08-03 17:47:27	@tgoyne the reason I went with that pattern is that it's the closest way possible of mimicking structs in Objective-C	segiddins	tgoyne
2326	2015-08-07 20:58:46	OK, I think this is ready for a set of eyes, @jpsim @jpsim @bdash .	segiddins	jpsim
2324	2015-08-21 01:50:53	@yoshyosh and I just agreed that the current code sample is clear enough, since we're already assigning to `self.token`.	segiddins	yoshyosh
2323	2015-07-31 23:22:10	Thanks for https://github.com/Carthage/Carthage/pull/622 and this PR, @neonichu. Ideally, we'd be able to consolidate Realm Objective-C and Realm Swift in a single Xcode project rather than add a third one to our repo, but we may consider this approach if combining isn't an option.	jpsim	neonichu
2323	2015-10-05 16:39:52	Until we can merge our Xcode projects, I'm in favor of pulling in this change. Although @segiddins's comment about having to build `iOS Dynamic` rather than `iOS` still stands.	jpsim	segiddins
2323	2015-10-09 14:11:05	@jpsim updated this to use 'iOS Dynamic' instead	neonichu	jpsim
2323	2015-11-04 06:06:30	Thanks for your work on this, @neonichu, but it turns out that @bdash is a wizard and managed to massively clean up & combine all our Xcode projects in #2793, which will support building Realm in Carthage from source. So I'm closing this.	jpsim	neonichu
2321	2015-08-01 04:07:36	@segiddins addressed your feedback. I think the only things left to do are to test aggregate operations on `List`. Marking WIP until that's done.	jpsim	segiddins
2321	2015-08-13 21:07:22	@jpsim anything we can do to help get this in for the next release?	segiddins	jpsim
2321	2015-08-25 15:00:58	@tgoyne @segiddins this should now be ready for review.	jpsim	segiddins
2318	2015-07-31 14:51:41	Thanks for your response @jpsim. I'm looking to persist data using realm with an array that has no keys. Please see an example below: Using the solution outlined above, this results in the following error: **Invalid value 'In this city you pay per minute.' to initialize object of type 'ABCRealmString': missing key 'value'** RLMValidatedValueForProperty is available in [**RLMObjectBase.mm on Line …	JamieCruwys	jpsim
2318	2015-08-05 12:27:28	Thanks for your help @jpsim. That has fixed my issue!	JamieCruwys	jpsim
2318	2016-05-27 11:05:46	@jpsim Thank you for your example.	NikKovIos	jpsim
2318	2016-06-30 12:07:53	@jpsim The first Swift example you wrote produces a compiler error with this message: `map produces [T], not the expected contextual result type List<RealmString>` ~~However this seems, to go away if I forcibly cast it, e.g. `as! List<RealmString>`~~	ahmedk92	jpsim
2318	2017-03-16 13:10:25	Hello @jpsim I made as you describe , but I get error "'RLMException', reason: 'Property 'confirmedMembersIds' is declared as 'NSArray', which is not a supported RLMObject property type. ", how can I fix it?	alexsanderkhitev	jpsim
2318	2017-03-17 02:11:32	@bdash Thank you very much	alexsanderkhitev	bdash
2313	2015-07-29 17:47:29	@jpsim done	segiddins	jpsim
2312	2015-07-29 15:07:16	cc @segiddins ,thanks :)	fewspider	segiddins
2312	2015-07-29 17:20:35	@segiddins It seems like a xcode cache problem or internet work problem.When I try to `Menu > Product > Clean` and retry install again, It is working. Anyway thanks for this awesome and powerful stuff. This issue can be closed now.	fewspider	segiddins
2312	2015-07-29 17:38:29	@segiddins 😁	fewspider	segiddins
2311	2015-07-31 08:08:55	@segiddins I've sent the two similar crash reports to you for further investigation.	cmittendorf	segiddins
2311	2015-08-06 08:41:06	@segiddins I will try out updating our version of Realm to 0.94.0. Besides, we are using [Carthage](http://github.com/Carthage/Carthage) for dependency management and selecting a specific version seems to be a bit of a problem. Using a simple entry like `github "realm/realm-cocoa"` in our Cartfile will checkout `*** Checking out realm-cocoa at "null-string-beta-2"`.	cmittendorf	segiddins
2311	2015-08-07 07:56:22	@segiddins Thanks, yes, upgrading Carthage to 0.7.5 did solve the error building the frameworks.	cmittendorf	segiddins
2307	2015-07-28 17:34:50	Ok cool, thanks @jpsim for the quick response.	bsarrazin	jpsim
2306	2015-08-03 01:57:39	@jpsim Thanks for the correction, the Beta 5 that i mention is actually for OS X El Capitan Developer Beta 5. Thanks again for your comment. :)	neon0619	jpsim
2306	2015-08-03 02:07:33	@jpsim Thanks again. I appreciate your comment here. :+1:	neon0619	jpsim
2306	2015-08-18 14:19:39	@segiddins With cocoapods it does not work, but with Using source (realm.framework, realmswift.framework) it works.	imran20487	segiddins
2304	2015-10-09 22:24:13	Very nice investigative work, @bdash!	jpsim	bdash
2299	2015-07-27 20:26:00	@segiddins I reintroduced the macro just for the tests.	jpsim	segiddins
2299	2015-07-27 20:31:20	@jpsim I'd prefer we actually put the macro _in_ the tests if we're going to use it. Right now, we're still shipping it	segiddins	jpsim
2285	2015-07-24 17:44:07	Haven't tried yet, but sounds a reasonable solution! @jpsim thanks for elaborative answer.	vishaltelangre	jpsim
2284	2015-07-24 20:00:31	We might want to add this to the documentation @segiddins	yoshyosh	segiddins
2280	2015-07-28 07:04:09	Hi @kittinunf! Thanks a lot for your follow-up pull request! Ahh, okay then. It looks like we've ironically got just the wrong set of API combinations to make that possible. That's a bit of a shame. Sorry to have made you go away and research that! I might keep it in mind and see if there's a better way to do it (Even if it means some kind of direct communication between the plugin and the Browse…	TimOliver	kittinunf
2278	2015-07-24 07:43:43	@yoshyosh sure it's inside write transaction closure, I just wrote the most important parts of code to keep my question simple. Error message claims that user with the same id can not be added. @jpsim thanks for the answer, I will try it out and let you know if it works.	kresovic-milos	yoshyosh
2278	2015-07-24 07:43:43	@yoshyosh sure it's inside write transaction closure, I just wrote the most important parts of code to keep my question simple. Error message claims that user with the same id can not be added. @jpsim thanks for the answer, I will try it out and let you know if it works.	kresovic-milos	jpsim
2278	2015-07-27 09:17:57	@jpsim it works, thank you!	kresovic-milos	jpsim
2272	2015-07-21 23:54:51	@segiddins - when you say a "realm" file, is default.realm enough? Or do I need to zip up the .lock, .log\* files too? Also, what's the best way to attach a database?	mark-anders	segiddins
2260	2015-07-21 05:21:15	@TimOliver Hi Tim, my code uses primary key value to update objects if they are already in database. Th e problem with existing code is that it erases relationship when updating the object.	shmidt	TimOliver
2260	2015-07-21 07:10:34	@TimOliver Sure. Just sent it to help@realm.io with link on this issue. Thank a lot.	shmidt	TimOliver
2260	2016-03-16 20:59:05	I think I have / had the same issue, here's my code: Both Classes (Parent and Child) have a primary key and both keys are set (NSUUID as String). Now everything works fine, but if I update the child of the Parent using the Property "MyChild", the actual child value inside the Realm get´s update, but the relationship to the Parent is lost. Therefore I had to add the Line "_myChild = myChild" direc…	LordNali	TimOliver
2253	2015-07-20 20:52:24	Hi @segiddins Please find it below: $ cat Cartfile github "realm/realm-cocoa" $ carthage version 0.5.2	edwardIshaq	segiddins
2253	2015-07-20 21:00:18	@segiddins That was the issue. Thanks for pointing it out for me.	edwardIshaq	segiddins
2251	2015-07-20 22:30:45	@jpsim moved the swift versioning logic out into its own file	segiddins	jpsim
2246	2015-07-20 18:05:01	Just for context, this is the situation that led to this issue: Where I would like to create a unique on the product uuid and inventory uuid. @jpsim not sure if your proposal would address compound keys like this.	i-schuetz	jpsim
2243	2015-07-29 18:46:11	@jpsim It was solved https://github.com/realm/realm-cocoa/issues/2312 ,thanks again.	fewspider	jpsim
2241	2015-07-18 19:58:09	@segiddins Thanks a lot. That section is not included in official chinese documents. Is there any place to contribute some translation?	xnth97	segiddins
2240	2015-07-18 19:04:02	awesome, works great now, thanks @segiddins !	jlaws	segiddins
2231	2015-12-14 09:47:27	This looks like it's already done. Is it alright to close this issue? /cc @yoshyosh @jpsim	TimOliver	yoshyosh
2228	2015-08-16 10:14:20	@jpsim could you quickly explain how partial updates using dictionaries can be made?	schickling	jpsim
2213	2015-07-16 18:36:03	Thanks for the PR, @bigfish24! We'll need you to accept our [Contributor License Agreement](https://github.com/realm/realm-cocoa/blob/master/CONTRIBUTING.md#cla) before we can merge your contributions. Cheers, The robots and humans at Realm	realm-ci	bigfish24
2213	2015-07-17 00:21:18	@bigfish24 you'll now need to add some `import Realm.Dynamic` statements	segiddins	bigfish24
2213	2015-07-17 21:07:49	@segiddins where?	bigfish24	segiddins
2213	2015-07-22 00:16:45	ok, @jpsim I fixed the build script per your requests. I also removed the full constructor from `RLMRealm_Dynamic.h` (it still resides in `RLMRealm_Private.h`), and then also moved the dynamic `RLMObjectSchema` method and `RLMProperty` method to their private headers. The result is that the only methods that are being exposed via `RLMRealm_Dynamic.h` are the dynamic retrieval and dynamic create m…	bigfish24	jpsim
2213	2015-07-24 20:22:58	@jpsim and @segiddins per our conversation, I added a header: `RLMObjectBase_Dynamic.h` that exposes the `RLMRealm` and `RLMObjectSchema` at the object base level for use with components. This header is included in the same way `RLMRealm_Dynamic.h` is. Since we weren't creating docs for `RLMObjectBase.h` before, I made sure to ignore both this and the dynamic header in the docs script. If compone…	bigfish24	jpsim
2213	2015-07-24 20:22:58	@jpsim and @segiddins per our conversation, I added a header: `RLMObjectBase_Dynamic.h` that exposes the `RLMRealm` and `RLMObjectSchema` at the object base level for use with components. This header is included in the same way `RLMRealm_Dynamic.h` is. Since we weren't creating docs for `RLMObjectBase.h` before, I made sure to ignore both this and the dynamic header in the docs script. If compone…	bigfish24	segiddins
2213	2015-07-24 20:36:09	@bigfish24 `RLMObjectBaseLinkingObjectsOfClass` already handles backlinks	segiddins	bigfish24
2213	2015-07-24 21:33:03	ok @segiddins I removed the methods and simply exposed the functions that we are already utilizing, but only those that are relevant to current components. Also the branch has been rebased to master.	bigfish24	segiddins
2213	2015-08-12 23:35:10	@jpsim @segiddins can we merge this into master? I rebased to include the changes from KVO.	bigfish24	jpsim
2213	2015-08-12 23:35:10	@jpsim @segiddins can we merge this into master? I rebased to include the changes from KVO.	bigfish24	segiddins
2213	2015-08-20 16:53:45	@bigfish24 I think this is mostly fine, however there are merge conflicts	segiddins	bigfish24
2213	2015-08-20 17:51:55	@segiddins merge conflicts fixed	bigfish24	segiddins
2213	2015-08-20 20:13:27	@segiddins take a look at the latest commit. I added two tests for `dynamicCreate` and `dynamicObjectForPrimaryKey` where `unsafeBitCast` is used. The tests verify subscripting is working on the returned object.	bigfish24	segiddins
2211	2015-07-16 14:13:34	@segiddins For example: If i have a conference date as 7/13 - 7/16 and given date is 7/14 then conference event should be able to fetch using predicate. My old query will only work on 7/13. It should fetch that event on given dates - 7/13, 7/14, 7/15, 7/16 and if given date is 7/17 then nil will be returned.	tariq235	segiddins
2211	2015-07-16 14:39:33	@segiddins Something wrong with predicate. What is K ? I copy pasted with my code and i got this crash on predicate: > [__NSTaggedDate rangeOfString:]: unrecognized selector sent to instance 0xe41bb582fa800000	tariq235	segiddins
2211	2015-07-16 15:49:31	@segiddins So as per attachment I can see an event on 07July - 09 July but RLMResults returned 0 output. <img width="397" alt="screen shot 2015-07-16 at 9 10 48 pm" src="https://cloud.githubusercontent.com/assets/349211/8727791/4af3a0d2-2bff-11e5-94df-0c8d05b5ab35.png"> Code used:	tariq235	segiddins
2210	2015-07-16 01:33:11	Thanks @segiddins. Good to hear!	allending	segiddins
2206	2015-07-15 20:59:47	Hi @segiddins Cool - that's some very fast action right there ! :) I use swift 2.0, so i tried merging this branch with the swift-2.0 branch and run the same migration with it. It goes to about 80mb of memory usage and then just freezes there forever. I don't know if it's of any help, but if i pause in the debugger the stack looks like this: #0 0x0399154a in __psynch_mutexwait () #1 0x03958210 in…	porsager	segiddins
2206	2015-07-20 22:47:41	@porsager that's probably a different issue -- can you share a project that demonstrates that problem with us?	segiddins	porsager
2206	2015-07-21 23:19:02	@segiddins please rebase this	jpsim	segiddins
2206	2015-07-22 19:10:38	@segiddins You are right it is independent of this issue. Would you want me to create a new issue for it, or can i email you a test project with the issue?	porsager	segiddins
2206	2015-07-22 19:48:33	@porsager an email with a test project would be perfect, thanks!	segiddins	porsager
2199	2015-07-14 23:01:59	@tgoyne, for Objective-C projects, auto-linking doesn't pull in CoreLocation.framework unless you make use of symbols it defines. Merely using types declared in its headers doesn't result in it being pulled in. Things don't work quite so well for Swift. Realm APIs mentioning `CLLocationCoordinate2D` doesn't result in CoreLocation.framework being pulled in directly, but it does result in CoreLocat…	bdash	tgoyne
2198	2016-01-25 09:02:15	@timanglade Are we getting enough :+1: yet 😊	cezheng	timanglade
2195	2015-07-11 12:11:19	Thanks for the PR, @zubco! We'll need you to accept our [Contributor License Agreement](https://github.com/realm/realm-cocoa/blob/master/CONTRIBUTING.md#cla) before we can merge your contributions. Cheers, The robots and humans at Realm	realm-ci	zubco
2195	2015-07-15 03:37:28	Thanks @zubco!	jpsim	zubco
2194	2015-07-10 22:45:08	@jpsim - What are your thoughts?	codytwinton	jpsim
2187	2015-07-09 14:55:06	Thanks for the PR, @allending! We'll need you to accept our [Contributor License Agreement](https://github.com/realm/realm-cocoa/blob/master/CONTRIBUTING.md#cla) before we can merge your contributions. Cheers, The robots and humans at Realm	realm-ci	allending
2184	2015-07-09 17:03:14	@jsslai @foffer we just merged @allending 's PR addressing this issue. Please open a new issue if the latest `swift-2.0` is still causing problems for you! Thanks all!	jpsim	allending
2182	2015-07-08 21:51:34	Thanks for sending this over @conradev -- this was an issue with our usage of `ftruncate()` and `fsync()` that was fixed in the 0.93.2 release, which I strongly recommend updating to.	segiddins	conradev
2182	2015-07-08 22:19:11	@segiddins, I just updated to 0.93.2 and the app is still crashing. Do I need to delete the Realm file?	conradev	segiddins
2182	2015-07-08 22:28:30	@conradev yes. The Realm file has lost some data, but the conditions that allowed for such a file to be generated are now gone.	segiddins	conradev
2181	2015-07-14 19:27:33	@jpsim - Thanks a ton. Compiles fine.	chucktee	jpsim
2180	2015-08-21 01:39:19	@segiddins, can you provide a pointer to any information about the problems you're referring to?	bdash	segiddins
2180	2016-05-27 16:44:54	CocoaPods stopped setting these in #4272, is this still something we want to do? @mrackwitz @bdash	jpsim	mrackwitz
2180	2016-05-27 16:44:54	CocoaPods stopped setting these in #4272, is this still something we want to do? @mrackwitz @bdash	jpsim	bdash
2174	2015-07-14 18:02:02	Please review, @bdash @jpsim	segiddins	jpsim
2174	2015-07-22 01:07:06	@jpsim feedback addressed	segiddins	jpsim
2173	2015-07-07 17:45:52	@tgoyne added the one bug fix	segiddins	tgoyne
2171	2015-07-07 09:43:04	@TimOliver, I wouldn't think of that edge case. Yeah, you are very right. I way I am able to grasp the Realm file(s) is to recursively find all of `.realm` files extension and open them all. It was kind of blind-fully because I don't have any info about how Realm Browser is opening the file or what file(s) the Browser is(are) actively opening. It works well and effectively in my use case (I have …	kittinunf	TimOliver
2171	2015-07-07 10:15:18	@kittinunf Fair enough. I've been told it's not a normal way to use Realm (But it still works very well!). :) At the very least, do you know if it's possible to open up the `.realm` files for the app that the Simulator is currently displaying (That would mitigate it a fair amount)? If not, I might do a bit of digging to have a look, but if it's not possible then it can't be helped. No worries! Le…	TimOliver	kittinunf
2171	2015-07-07 23:17:45	@kittinunf thanks for the PR :sparkles:! I look forward to getting this into the official Realm plugin. @TimOliver I'd add a prompt to the browser when it's asked to open more than 5 files simultaneously (`Are you sure you want to open 'X' Realm files at once?`) to address this in the very short term.	jpsim	TimOliver
2171	2015-07-07 23:17:45	@kittinunf thanks for the PR :sparkles:! I look forward to getting this into the official Realm plugin. @TimOliver I'd add a prompt to the browser when it's asked to open more than 5 files simultaneously (`Are you sure you want to open 'X' Realm files at once?`) to address this in the very short term.	jpsim	kittinunf
2171	2015-07-10 17:49:04	I'll let @TimOliver continue to review this, but it looks fine to me @kittinunf. Thanks for your hard work!	jpsim	TimOliver
2171	2015-07-10 17:49:04	I'll let @TimOliver continue to review this, but it looks fine to me @kittinunf. Thanks for your hard work!	jpsim	kittinunf
2171	2015-07-21 23:16:10	@TimOliver thoughts?	jpsim	TimOliver
2171	2015-07-22 23:11:45	Thank you so much for this PR, @kittinunf ! I hope you'll contribute to realm again in the future :smile:.	jpsim	kittinunf
2171	2015-07-23 03:25:11	@jpsim, I am more than happy to contribute. As I am a Realm fan myself, we use Realm in our iOS and Android (for Realm-Java, it is kind of love and hate along the process, haha) so contributing back to Realm eventually benefits ourself and also Realm community. :dancers:	kittinunf	jpsim
2171	2015-07-23 04:22:31	@kittinunf :) Is there anything in particular we can do better on the Java side? It’s been a long road, but we have some exciting stuff coming up there in the immediate future including _much_ improved Realm Objects (and of course null support, async queries/transactions and better notifications). Anything else tripping you up?	timanglade	kittinunf
2171	2015-07-23 05:53:17	@TimOliver I can open another simple PR to take care of that. It could be as simple as an alertConfirmation with yes/no buttons. If yes, open with that many files, and no for doing nothing. How does that sound to you? If it sounds good, I will craft it over the weekend. @timanglade, we have been fighting with lack of null support, unable to implement common interface on RealmObject, and gson seri…	kittinunf	TimOliver
2171	2015-07-23 05:53:17	@TimOliver I can open another simple PR to take care of that. It could be as simple as an alertConfirmation with yes/no buttons. If yes, open with that many files, and no for doing nothing. How does that sound to you? If it sounds good, I will craft it over the weekend. @timanglade, we have been fighting with lack of null support, unable to implement common interface on RealmObject, and gson seri…	kittinunf	timanglade
2171	2015-07-23 06:22:48	@kittinunf Yeah! If you can spare the time to do that, that would be a great help! Thank you so much for that! :)	TimOliver	kittinunf
2171	2015-07-23 08:12:29	@kittinunf Actually, you know what? There might be a smarter way to go about doing this. My check for multiple files in Realm Browser is in the `[NSApplication application:openFiles:]` method, but in my last set of tests, it looks like the Plugin isn't passing the files to the Browser through that delegate, more that it's most likely calling 'openFile' multiple times. Instead of doubling up on th…	TimOliver	kittinunf
2171	2015-07-23 13:49:22	@TimOliver Ah I guess, it might be my fault because I use `NSWorkspaceLaunchNewInstance` when open file. Perhaps I need to use `NSWorkspaceLaunchDefault` or `0`, then it should help, I guess?	kittinunf	TimOliver
2171	2015-07-23 14:41:40	@kittinunf Yeah, I was looking into it as well and it looks like there's a lot of different ways to go about doing this. Apparently `[NSWorkspace openURLs:withAppBundleIdentifier:options:additionalEventParamDescriptor:launchIdentifiers:]` might do the trick. Shall I have a look into that one? :)	TimOliver	kittinunf
2171	2015-07-23 15:27:57	@kittinunf Understood! We feel the same honestly. You’ll really like the new object stuff we are working on now :)	timanglade	kittinunf
2171	2015-07-23 15:50:48	@TimOliver let's discuss on another thread. I will open up another PR to take care of this.	kittinunf	TimOliver
2168	2015-07-13 17:17:04	@tgoyne this should be slightly less race-y now.	segiddins	tgoyne
2165	2015-07-07 07:02:45	Ok, thank you very much @jpsim ! (and also thanks for your suggestion!) BTW: Is this a proper place to ask questions? Because I just read that you want to have all questions asked on StackOverflow?	Luke47	jpsim
2165	2015-07-08 10:16:24	@segiddins , sure here you go. It seems that by using `flatMap` the results lose their subclass information and simply become `Object` ![screen shot 2015-07-08 at 12 11 02](https://cloud.githubusercontent.com/assets/5190003/8568108/21744d6e-256b-11e5-9b79-28573c1be49f.png)	Luke47	segiddins
2163	2015-07-21 17:30:54	Hi @jpsim sorry for the lack of comms, been very busy. I will try and reproduce and post findings asap. Most likely won't be until next week	foffer	jpsim
2162	2016-02-25 00:01:52	@raspu thanks for the idea of saving the ids. Is anyone aware of a discussion of migrations in Realm that involve setting up new relation properties with preexisting objects? Not sure I fully understand the limitations related to this issue and #1385 @jpsim might be worth mentioning in https://realm.io/docs/swift/latest/#current-limitations	kharmabum	jpsim
2160	2015-07-06 18:23:17	@kishikawakatsumi I don't know if that is the issue with the OP, but when I ran into this issue, there was no difference in schema. A simple model with the same primary key defined in both Android and iOS would throw this error when opening the Realm on iOS that had been generated on Android. However, creating a Realm DB in iOS and opening it in Android worked just fine.	ldramire	kishikawakatsumi
2160	2015-07-06 19:06:06	@tgoyne I am using Java 0.80.3 and iOS 0.93.2.	ldramire	tgoyne
2160	2015-07-22 16:57:20	@jpsim Haven't looked into it further since adding the workaround, but I can try it again and post back when I get a chance.	ldramire	jpsim
2159	2015-12-10 21:14:38	@tgoyne, do you recall what workarounds we looked at for this?	bdash	tgoyne
2159	2015-12-10 23:37:19	Out of the options @tgoyne mentions, `flock` seems most directly suited to this purpose. I can't see any obvious downsides to it, except the potential for worse performance compared with our current use of mutexes.	bdash	tgoyne
2159	2016-01-04 19:46:55	@jpsim @bdash Unfortunately this issue is seriously affecting some of our users. Is it possible to switch to `flock`, perhaps as an option in the `RLMConfiguration` (if you are concerned about the performance drawbacks compared to the mutex for clients where this isn't problematic)? We would be happy to work on this, but it looks like this functionality is in the Realm core and not in this repo, …	AriX	jpsim
2159	2016-01-04 19:46:55	@jpsim @bdash Unfortunately this issue is seriously affecting some of our users. Is it possible to switch to `flock`, perhaps as an option in the `RLMConfiguration` (if you are concerned about the performance drawbacks compared to the mutex for clients where this isn't problematic)? We would be happy to work on this, but it looks like this functionality is in the Realm core and not in this repo, …	AriX	bdash
2159	2016-01-06 15:49:35	Moving back to P1 since now there's a clear path to resolution and thanks to @conradev and @AriX sharing how important it is to them.	jpsim	conradev
2157	2015-07-06 18:57:19	@segiddins thanks for the reply and the suggestion. I've checked my code for remaining references over and over but I just can't seem to find anything. I'm doing the bugged realm operations within a AWSTask `continueWithBlock:^id(AWSTask *task)` call, could that possibly be an issue? If I were to migrate in the manner you described, what would happen in terms of schema version and migration when …	ezwu	segiddins
2157	2015-07-06 20:35:24	@segiddins Thanks immensely for your help. The queue issue doesn't seem to be the cause after some testing, since my other calls to realm occur on a background thread as well and don't cause me any problems. I think what might be happening is that I'm potentially holding onto a reference of the object I am adding to the realm. Would that RLMObject's reference to the realm instance cause the realm…	ezwu	segiddins
2156	2015-07-03 23:01:09	Hooray! That's fixed the problem. Thanks very much @jpsim and @segiddins for you response and also a quick fix :)	thanyalukj	jpsim
2156	2015-07-03 23:01:09	Hooray! That's fixed the problem. Thanks very much @jpsim and @segiddins for you response and also a quick fix :)	thanyalukj	segiddins
2156	2015-07-03 23:22:10	@jpsim should probably update the radar and specify it only occurs when importing Cocoa.	segiddins	jpsim
2154	2015-07-07 21:08:16	@jpsim I don't think it really matters, given `int64_t` will be defined on every arch we build for	segiddins	jpsim
2150	2015-07-02 10:42:50	@mrackwitz , thanks for your answer. Sometimes, (and perhaps I'm not the only one) I need some further data processing when I retrieve records from realm. Manipulating data before presenting it to the view (like joining with other data, sorting, etc) gives additional flexibility. Don't get me wrong I love realm, but I always felt constrained but little things like inability to handle data easily …	staticdreams	mrackwitz
2150	2015-07-02 18:53:22	Thanks @mrackwitz , I guess I'll have to do most of the work within queries :) @bigfish24 Cool! Although my example here was to illustrate that it is hard to manipulate non standard objects once the DB has been queried. What I did was a loop thought query results and used `fromLocation.distanceFromLocation(toLocation)` on each object. Work fine, but regrouping it all together and sorting by dista…	staticdreams	mrackwitz
2150	2015-07-02 18:53:22	Thanks @mrackwitz , I guess I'll have to do most of the work within queries :) @bigfish24 Cool! Although my example here was to illustrate that it is hard to manipulate non standard objects once the DB has been queried. What I did was a loop thought query results and used `fromLocation.distanceFromLocation(toLocation)` on each object. Work fine, but regrouping it all together and sorting by dista…	staticdreams	bigfish24
2149	2015-07-09 19:25:50	@segiddins i got this error msg `*** Terminating app due to uncaught exception 'RLMException', reason: 'Missing property value' *** First throw call stack: libc++abi.dylib: terminating with uncaught exception of type NSException` What i did was, 1. add the `realmObject` to `realm` 2. get a reflected object on `realmObject` 3. create a timestamp for each key in `realmObject` 4. update `realmObject…	perwyl	segiddins
2149	2015-07-09 20:42:17	Thanks @jpsim for the quick reply. Sorry for my bad naming, `RLMObject` is just a class name representation. I want to create the properties at runtime is that for each class, I had a lot of properties. Just thinking it might be good for me to create (dynamically ) new properties (timestamps) at run time (i need a timestamp for each property in a class). The reason for the timestamps is that it w…	perwyl	jpsim
2149	2015-07-09 21:30:21	@jpsim thanks ! Let me try it out. And may i know the purpose of this method ?	perwyl	jpsim
2145	2015-07-01 14:58:58	Thanks @tgoyne that has resolved the issue in the test app. Unfortunately I'm still seeing the issue in the actual code I'm working on. It must be something different but related. I'll keep investigating and post what I find in case someone else has similar issues.	mfclarke	tgoyne
2145	2015-07-14 13:14:28	Hi @mrackwitz, sorry for not updating this issue sooner. I had to get this code working with a deadline so I ended up reworking it to create the Realm objects all at once rather than individually. I know this isn't necessarily a solution but I hope it helps someone if they run into a similar problem.	mfclarke	mrackwitz
2141	2015-06-30 18:34:00	@segiddins - so, we built the swift-2.0 branch and dropped the Realm.framework and RealmSwift.framework files into the "Embedded Frameworks" section, but still get an error that module RealmSwift cannot be found. We were using Carthage Before, but want to start doing an upgrade to 2.0. Thoughts?	kevinmlong	segiddins
2141	2015-06-30 18:50:31	@jpsim - excuse my ignorance, but how might we go about doing that...	kevinmlong	jpsim
2141	2015-06-30 19:41:19	@jpsim and @segiddins - disregard my previous question. I figured it out. I'm now faced with "Abort trap 6" build errors for all the Realm model files. Any thoughts?	kevinmlong	jpsim
2141	2015-06-30 19:41:19	@jpsim and @segiddins - disregard my previous question. I figured it out. I'm now faced with "Abort trap 6" build errors for all the Realm model files. Any thoughts?	kevinmlong	segiddins
[truncated: 4,236 more rows]
