# Supplementary material for: Status, identity, and language: A study of issue discussions in GitHub
Source: PLoS One. 2019 Jun 14;14(6):e0215059. doi: 10.1371/journal.pone.0215059 (PMC6568400; doi:10.1371/journal.pone.0215059)
Supplement: S2 Data — (ZIP) [file pone.0215059.s003.zip › sample_46_projs_issues/realm_realm-cocoa/issue_first_in.csv]

1040	tgoyne	2014-10-17 17:43:44
1422	yoshyosh	2015-01-28 18:44:28
369	mekjaer	2014-06-03 12:30:37
378	mekjaer	2014-06-10 12:44:31
654	emanuelez	2014-07-23 08:44:50
3426	jpsim	2016-05-03 13:23:47
3426	maxneust	2016-06-28 09:23:47
495	emanuelez	2014-06-26 14:13:24
1352	tgoyne	2015-01-16 18:11:57
4623	jpsim	2017-02-15 20:07:46
4623	dhmspector	2017-02-08 18:50:06
3541	GZaccaroni	2016-05-10 17:52:39
2431	yaming116	2015-08-25 04:00:46
1750	jpsim	2015-05-01 20:05:21
1750	issue2k	2015-04-14 04:33:46
10	jjepsen	2013-10-09 14:50:59
4461	4np	2016-12-20 08:54:00
1610	mhergon	2015-03-12 19:50:39
2301	jpsim	2015-07-27 19:56:37
2177	bdash	2015-07-08 05:48:06
2268	segiddins	2015-07-21 19:54:52
2357	segiddins	2015-08-07 22:37:36
1664	segiddins	2015-03-20 20:49:08
2043	jpsim	2015-07-09 21:09:05
2043	segiddins	2015-06-03 00:01:01
531	jpsim	2014-07-06 02:05:23
1426	alazier	2015-02-17 17:20:38
1426	segiddins	2015-02-10 23:17:11
3912	ashvar	2016-07-26 08:48:01
3912	timothycosta	2016-07-26 10:43:03
2420	segiddins	2015-08-21 01:16:47
3065	Jonovono	2016-01-05 14:54:51
3860	stephenyao	2016-07-26 03:37:38
3874	austinzheng	2016-07-14 23:29:53
3874	JadenGeller	2016-07-15 02:15:12
1270	alazier	2015-01-15 21:09:31
1270	mkoppanen	2014-12-30 12:07:13
2312	fewspider	2015-07-29 15:07:16
4034	JadenGeller	2016-08-31 22:44:02
3690	jpsim	2016-08-15 16:07:30
3690	JadenGeller	2016-08-12 21:17:21
767	alazier	2014-08-11 16:38:34
1667	jpsim	2015-03-18 21:29:36
2685	jpsim	2015-10-16 03:55:11
680	jpsim	2014-07-25 22:36:07
286	mekjaer	2014-05-13 14:03:51
256	timanglade	2014-05-10 03:45:19
4576	austinzheng	2017-01-25 21:48:36
2989	mrackwitz	2015-12-11 20:29:46
2051	jimjeffers	2015-06-04 20:33:41
3123	bdash	2016-01-21 00:22:39
780	tgoyne	2014-08-12 22:09:26
1457	alazier	2015-02-05 00:14:53
4064	jpsim	2016-09-08 01:11:33
3634	austinzheng	2016-05-20 23:16:00
3420	kishikawakatsumi	2016-04-08 13:39:46
3420	rsahara	2016-05-12 09:27:52
3420	jpsim	2016-05-27 15:16:50
2421	Onetaway	2015-08-21 06:46:28
1640	natanrolnik	2015-03-16 17:49:19
1640	jpsim	2015-03-16 17:42:28
1283	xilin	2015-12-14 07:15:04
873	alazier	2014-09-04 18:28:32
1166	alazier	2014-12-09 01:28:11
1166	jpsim	2014-12-01 18:45:24
1166	rdougan	2015-10-25 12:46:37
3415	iphilcc	2016-04-07 13:29:22
1375	segiddins	2015-01-21 18:26:39
4510	istx25	2017-01-19 18:53:50
561	emanuelez	2014-07-14 09:20:30
305	alazier	2014-05-20 14:57:11
782	bmunkholm	2014-08-13 18:37:47
782	dismory	2014-08-13 17:04:54
782	jpsim	2014-08-22 21:34:11
3813	austinzheng	2016-06-30 23:31:28
3797	austinzheng	2016-06-24 01:00:00
4255	bmalbuck	2016-10-26 00:45:02
4255	cliftonlabrum	2016-11-01 20:10:22
2527	jpsim	2015-09-13 13:23:23
4312	jpsim	2016-11-08 22:22:56
2195	realm-ci	2015-07-11 12:11:19
2195	jpsim	2015-07-15 03:37:28
1974	tariq235	2015-05-22 17:20:24
2122	segiddins	2015-06-24 21:15:26
4591	alickbass	2017-01-30 18:44:30
3811	tspecht	2016-06-30 14:01:38
2355	tgoyne	2015-08-07 18:32:15
3022	martinpilch	2015-12-25 16:59:44
1464	Bruno-Furtado	2015-02-10 01:00:03
1893	hermanolsson	2015-05-13 04:47:24
1893	jpsim	2015-05-13 04:24:28
1893	semireg	2015-06-02 17:03:01
1893	RyanCopley	2015-05-12 21:18:41
1893	timanglade	2015-05-10 05:11:08
3009	mrackwitz	2016-01-07 16:26:02
3009	bmunkholm	2015-12-17 00:06:41
1183	jpsim	2014-12-05 01:49:37
4057	JadenGeller	2016-09-06 19:06:03
2289	jpsim	2015-07-24 21:46:06
3081	kishikawakatsumi	2016-01-08 15:54:30
3081	jpsim	2016-01-14 23:40:13
556	astigsen	2014-07-13 01:42:00
3928	sainttail	2016-08-01 18:56:16
3928	austinzheng	2016-08-01 19:05:22
496	mekjaer	2014-06-26 14:26:42
311	mekjaer	2014-05-23 10:08:15
311	kneth	2014-05-23 09:39:58
581	alazier	2014-07-15 02:49:21
581	jpsim	2014-07-15 03:53:09
2180	bdash	2015-08-21 01:39:19
2180	jpsim	2016-05-27 16:44:54
2487	androids-dev	2015-09-06 06:44:43
2245	jpsim	2015-07-28 16:36:26
983	jpsim	2014-10-07 18:11:27
322	mekjaer	2014-05-26 15:29:42
2770	kishikawakatsumi	2015-10-30 14:21:20
2770	zaki50	2015-10-30 11:34:43
220	timanglade	2014-05-01 20:30:54
3431	ambientlight	2016-11-03 08:48:30
2478	dimazen	2015-09-02 14:44:52
4353	finnschiermer	2016-11-22 10:42:09
2742	MikeSilvis	2015-10-26 02:39:56
4571	JPROFFICIAL	2017-01-20 21:03:42
4571	istx25	2017-01-27 17:17:22
3674	jpsim	2016-05-30 21:28:00
173	mekjaer	2014-04-08 15:29:47
2100	segiddins	2015-06-18 19:34:01
288	mekjaer	2014-05-13 13:09:33
552	jpsim	2014-07-11 03:08:16
2131	tariq235	2015-06-26 06:18:06
421	emanuelez	2014-06-12 10:35:25
2149	perwyl	2015-07-09 19:25:50
3619	mrackwitz	2016-05-19 15:11:26
3619	dmendis	2016-05-19 18:52:16
4144	bdash	2016-10-04 21:37:17
4144	mlusas	2016-10-04 20:07:32
1255	kunalsood	2014-12-22 12:58:15
3993	eigo0109	2016-08-30 05:54:31
681	astigsen	2014-07-28 15:30:56
681	jpsim	2014-07-26 01:18:32
441	zuschlag	2014-06-17 13:21:34
1388	segiddins	2015-01-22 05:38:04
4485	jarrodparkes	2016-12-27 23:47:08
3832	JadenGeller	2016-07-07 20:35:23
957	tgoyne	2014-10-01 22:02:11
310	mekjaer	2014-05-20 14:53:27
994	tonyarnold	2014-10-18 12:39:03
994	noefroidevaux	2014-10-10 07:14:21
3413	rsahara	2016-04-07 02:54:03
3870	JadenGeller	2016-07-14 00:40:51
717	gavinbunney	2014-07-30 22:18:04
2764	jpsim	2015-11-05 20:07:49
3603	bdash	2016-05-17 19:10:29
3678	carvalho-oak	2016-05-31 04:43:38
1896	kishikawakatsumi	2015-05-10 15:31:53
420	alazier	2014-06-12 04:11:36
4716	dakeshi	2017-03-09 09:12:25
4455	timothycosta	2016-12-22 04:27:11
2938	Rusik	2015-12-04 13:11:00
2938	jpsim	2015-12-04 02:12:39
798	tgoyne	2014-08-16 00:59:37
3159	jpaas	2016-02-01 22:05:27
3159	frankcjw	2016-02-02 04:00:03
4749	istx25	2017-03-19 00:34:48
506	alazier	2014-06-30 18:36:48
3542	kubajakowski	2016-12-16 10:20:43
3437	mrackwitz	2016-04-14 16:55:20
257	bmunkholm	2014-05-07 06:59:39
257	alazier	2014-05-07 16:58:37
257	timanglade	2014-05-07 16:49:39
257	jpsim	2014-05-06 19:59:47
449	mekjaer	2014-06-19 10:35:11
1131	jpsim	2014-12-06 19:50:33
2243	fewspider	2015-07-29 18:46:11
894	GreatApe	2014-09-11 10:07:51
894	jpsim	2014-09-11 18:31:37
4246	stel	2016-10-21 11:44:56
168	mekjaer	2014-04-08 15:23:02
168	kspangsege	2014-04-08 09:09:07
1940	XBeg9	2015-05-19 14:51:32
1940	michaelloistl	2015-05-30 09:17:26
547	astigsen	2014-07-09 22:26:58
1307	alazier	2015-01-08 01:00:16
1307	jpsim	2015-01-08 01:44:05
1307	marcoscurvello	2015-05-07 01:57:08
563	bmunkholm	2014-07-14 18:51:58
563	oleks	2014-07-14 12:55:14
4454	Alamoz	2016-12-16 17:15:59
3489	fichek	2016-05-02 12:05:37
3489	kaspermunck	2016-11-08 08:43:04
3489	jarrillaga	2016-10-28 18:05:52
1622	jpsim	2015-03-13 03:11:19
2684	bdash	2015-10-19 21:46:26
2684	jpsim	2015-10-15 15:37:27
1929	realm-ci	2015-05-13 08:12:39
1929	segiddins	2015-05-15 19:34:22
2139	kishikawakatsumi	2015-06-30 09:08:45
2139	jpsim	2015-07-01 17:38:47
2139	bigfish24	2015-07-01 20:09:31
2832	tsheaff	2015-11-11 20:16:04
326	emanuelez	2014-05-27 13:14:30
2364	fxpage	2015-11-25 08:21:30
2364	remotevision	2015-08-09 23:03:22
666	jpsim	2014-07-24 04:40:05
4024	JadenGeller	2016-08-30 05:58:06
498	mekjaer	2014-06-27 09:02:11
4656	Raghvendra7	2017-02-15 19:07:49
639	alazier	2014-07-22 00:39:47
4262	TimOliver	2016-10-26 01:03:48
4262	jpsim	2017-02-08 19:11:08
99	mekjaer	2014-03-20 08:18:41
3784	axenovV	2016-06-22 09:56:11
106	kneth	2014-03-21 10:23:20
4658	istx25	2017-02-20 19:11:58
3440	mrackwitz	2016-04-15 11:52:28
1230	jpsim	2014-12-15 19:04:15
4038	tsheaff	2016-09-15 18:35:48
3639	austinzheng	2016-05-23 21:06:18
2211	tariq235	2015-07-16 14:13:34
3599	kishikawakatsumi	2016-05-17 15:19:01
2690	padarom	2015-10-16 13:02:57
2130	jpsim	2015-06-26 00:55:18
303	mekjaer	2014-05-19 13:27:21
1046	cmajordev	2015-11-13 18:57:34
1046	charliefulton	2016-04-11 19:19:53
1237	timanglade	2014-12-17 11:03:36
3447	edias	2016-05-03 21:53:36
17	oleks	2014-02-07 15:33:41
1616	segiddins	2015-03-12 19:14:27
2755	mrackwitz	2015-10-28 16:27:39
2755	RuiAAPeres	2015-10-29 00:47:21
2395	segiddins	2015-08-13 17:12:51
676	kspangsege	2014-07-25 13:49:06
2950	neon0619	2015-12-08 02:30:21
132	mekjaer	2014-04-01 13:02:16
132	kneth	2014-03-27 14:59:52
448	mekjaer	2014-06-19 10:34:27
968	seventyone-ben	2014-10-04 18:57:22
814	jpsim	2014-08-19 15:55:42
814	supermarin	2014-08-20 21:35:03
2916	slackernrrd	2016-06-14 06:41:05
2372	segiddins	2015-08-10 20:07:54
1874	anlaital	2015-05-11 05:56:37
1414	jpsim	2015-01-26 23:00:52
3462	kishikawakatsumi	2016-04-21 15:49:08
454	jpsim	2014-06-19 21:17:19
1877	kspangsege	2015-05-08 14:58:23
2299	jpsim	2015-07-27 18:25:47
2299	segiddins	2015-07-27 20:31:20
2723	bipinvaylu	2015-10-23 08:24:17
446	alazier	2014-06-18 18:04:42
446	kneth	2014-06-18 11:31:43
446	jpsim	2014-06-18 18:13:50
659	jpsim	2014-07-23 22:31:22
4429	jeffreybergier	2016-12-09 20:23:53
2450	bdash	2015-08-26 22:34:04
2128	bdash	2015-06-25 22:47:54
2128	segiddins	2015-06-25 23:45:09
3914	jpsim	2016-07-26 18:01:45
3167	mrackwitz	2016-02-22 11:55:24
3167	kevinmlong	2016-02-02 13:36:56
3167	jpsim	2016-03-10 00:04:33
3167	GreatApe	2016-02-22 12:09:34
3167	kreeger	2016-02-09 18:15:19
41	kspangsege	2014-02-28 15:44:28
751	tgoyne	2014-08-06 15:45:11
532	amuramoto	2014-07-09 03:52:53
532	timanglade	2014-07-13 21:14:40
3361	bdash	2016-03-24 18:22:53
3361	jpsim	2016-03-25 04:49:53
2559	jasarien	2015-09-24 21:55:51
2965	kishikawakatsumi	2015-12-09 13:20:07
3419	mrackwitz	2016-04-21 12:06:35
3419	bdash	2016-04-19 16:20:55
3419	jpsim	2016-04-11 17:23:26
2740	jeffdogfishsoftware	2015-11-06 18:42:07
497	mekjaer	2014-06-27 08:53:40
1472	anlaital	2015-02-12 06:31:31
2526	jpsim	2015-09-13 13:15:29
1834	bdash	2015-05-05 00:24:33
3707	floorish	2016-06-07 20:29:11
3707	jpsim	2016-06-07 18:44:26
131	kneth	2014-03-27 09:50:59
826	kspangsege	2014-08-20 15:36:30
826	jpsim	2014-08-21 16:05:44
4734	bdash	2017-03-15 23:01:01
4734	einsteinx2	2017-03-15 22:12:47
2871	jpsim	2015-11-20 20:02:52
4482	kishikawakatsumi	2016-12-23 08:18:29
2162	kharmabum	2016-02-25 00:01:52
3677	jpsim	2016-08-10 20:26:22
3677	hartbit	2016-08-10 12:55:33
4210	jpsim	2016-10-11 21:06:58
709	astigsen	2014-07-30 18:45:06
709	finnschiermer	2014-07-31 08:30:14
709	kspangsege	2014-07-30 19:36:12
709	jpsim	2014-07-30 18:36:07
4616	sipersso	2017-02-01 02:46:46
4616	istx25	2017-02-02 17:42:00
3682	austinzheng	2016-05-31 18:44:46
1986	jpsim	2015-05-22 21:23:41
1440	mrackwitz	2015-01-30 22:00:03
660	jpsim	2014-07-23 23:34:06
1739	tgoyne	2015-04-07 17:16:11
1739	jpsim	2015-04-24 17:55:01
662	jpsim	2014-07-25 17:26:56
1171	tspecht	2014-12-09 08:16:09
1171	alazier	2014-12-09 01:56:21
2097	jpsim	2015-06-17 21:57:40
2851	alexanderjarvis	2016-03-07 21:43:32
3011	tgoyne	2015-12-17 15:46:46
55	kneth	2014-03-07 11:19:49
3754	austinzheng	2016-06-16 00:00:57
1541	romaonthego	2015-04-02 05:25:39
769	tgoyne	2014-08-11 20:48:12
2666	bdash	2015-10-15 02:21:52
2666	segiddins	2015-10-15 02:25:01
320	bmunkholm	2014-05-26 14:20:07
320	mekjaer	2014-05-26 11:55:50
1142	alazier	2014-11-21 15:43:12
4062	jpsim	2016-09-08 14:10:08
4062	JadenGeller	2016-09-07 20:01:13
3439	realm-ci	2016-04-14 23:37:06
2941	bdash	2015-12-07 05:35:00
4500	jpsim	2017-01-11 04:17:42
2768	realm-ci	2015-10-29 22:12:51
2675	kishikawakatsumi	2015-10-14 10:28:27
3019	jpsim	2016-01-05 20:01:22
490	mekjaer	2014-06-26 10:39:41
3277	daniel-beard	2016-03-02 18:28:22
1342	GreatApe	2015-01-14 23:38:55
1342	yoshyosh	2015-01-15 00:09:05
4082	jpsim	2016-09-13 21:42:33
502	zuschlag	2014-06-27 22:24:47
1549	segiddins	2015-02-25 19:32:56
2702	jpsim	2015-10-17 01:16:17
2863	jpsim	2015-11-20 22:07:34
3630	austinzheng	2016-05-20 21:32:17
1158	fnxpt	2014-11-28 10:13:34
1273	Ahmed-Ali	2014-12-29 18:54:18
4345	devedbox	2016-11-24 10:18:52
2481	LuoLee	2015-09-06 00:54:56
4452	cemkacmaz	2016-12-15 16:55:46
3118	shams-ahmed	2016-01-20 13:16:54
526	oleks	2014-07-04 09:17:38
526	kneth	2014-07-04 14:54:44
2903	jpsim	2015-11-25 19:29:04
3988	JadenGeller	2016-08-22 18:31:09
2335	jpsim	2015-08-03 17:12:51
2165	Luke47	2015-07-07 07:02:45
1253	jpsim	2014-12-19 20:06:55
4051	JadenGeller	2016-09-06 16:46:06
1118	tspecht	2014-11-18 16:08:28
3325	markkohdev	2016-03-14 05:39:54
3407	jazz-mobility	2016-04-05 13:44:20
2457	ajc6432	2015-08-28 17:55:36
2457	segiddins	2015-08-27 20:50:10
2554	lucianocn	2015-09-22 21:10:27
3073	danielhour	2016-02-04 00:00:12
3073	hitendradeveloper	2016-02-01 06:07:12
930	alazier	2014-09-24 03:13:34
886	tgoyne	2014-09-10 16:04:14
886	jpsim	2014-09-10 18:51:38
199	jpsim	2014-04-22 23:42:07
1627	danielpovlsen	2015-03-13 12:52:27
4457	bnickel	2016-12-16 20:08:36
3499	bdash	2016-07-06 22:28:03
2577	tgoyne	2015-09-24 21:42:23
1517	neon0619	2015-08-09 23:52:43
1517	segiddins	2015-02-18 19:53:21
494	mekjaer	2014-06-26 13:44:54
403	bmunkholm	2014-06-11 05:27:32
403	alazier	2014-06-11 02:07:46
2590	SandyChapman	2015-10-05 14:27:06
2590	jpsim	2015-10-05 16:43:56
1298	tgoyne	2015-01-06 00:43:54
2422	segiddins	2015-08-21 17:32:58
2095	segiddins	2015-06-17 17:57:39
1716	kishikawakatsumi	2015-04-01 13:13:44
808	tgoyne	2014-08-18 23:36:10
1908	segiddins	2015-05-11 17:02:58
1080	hovox	2016-05-14 09:23:24
4506	i-schuetz	2017-01-20 20:31:17
272	mekjaer	2014-05-09 09:09:24
2945	bdash	2016-01-05 22:46:10
4235	austinzheng	2016-10-19 00:28:51
299	kneth	2014-05-15 14:07:22
299	timanglade	2014-05-16 00:23:21
3411	realm-ci	2016-04-06 08:55:07
3411	TimOliver	2016-04-06 08:55:03
3894	Alamoz	2016-09-13 17:58:04
857	GreatApe	2014-09-01 14:23:18
3510	jpsim	2016-05-02 15:42:00
1241	timanglade	2014-12-17 19:22:29
538	emanuelez	2014-07-08 11:06:57
4105	smebberson	2016-09-19 08:18:37
1243	alazier	2014-12-18 18:33:33
1243	timanglade	2014-12-18 09:57:31
4237	jpsim	2016-11-15 23:07:40
3524	jpsim	2016-05-04 10:34:36
4650	gregiii	2017-02-15 02:15:04
3082	jpsim	2016-01-08 20:15:47
1009	tgoyne	2014-10-13 20:49:48
818	jjoelson	2014-08-24 21:24:02
2374	segiddins	2015-08-10 23:26:29
4502	andreipetre	2017-01-06 15:36:05
3007	jpsim	2015-12-16 15:08:27
3908	mrackwitz	2016-07-25 15:32:33
4471	jpsim	2016-12-20 18:54:50
3600	kishikawakatsumi	2016-05-17 14:29:18
3600	jpsim	2016-05-26 22:10:33
480	bmunkholm	2014-06-27 22:57:08
480	astigsen	2014-06-27 22:18:35
480	jpsim	2014-06-25 16:24:48
480	timanglade	2014-06-27 21:54:50
1639	alazier	2015-03-16 17:02:34
1853	bdash	2015-05-06 19:13:25
4626	austinzheng	2017-02-02 19:49:49
2069	anlaital	2015-06-17 09:57:02
2069	jpsim	2015-06-16 17:35:28
1185	segiddins	2015-04-29 20:11:57
714	tgoyne	2014-07-30 16:33:07
2940	jpsim	2015-12-15 01:26:03
3662	jpsim	2016-05-27 23:26:00
3629	austinzheng	2016-05-20 18:38:59
522	alazier	2014-07-03 01:38:12
2251	segiddins	2015-07-20 19:43:36
2961	jpsim	2015-12-08 19:29:40
1849	ataibarkai	2015-05-26 15:13:20
1849	JadenGeller	2016-09-19 09:18:20
1849	tsheaff	2016-09-15 03:08:45
1849	jpsim	2016-09-15 19:54:46
1849	sandalsoft	2015-05-20 03:55:46
4753	TimOliver	2017-03-24 20:20:55
1605	segiddins	2015-03-11 22:02:13
976	jpsim	2014-10-06 19:11:31
4091	kgoedecke	2016-09-16 09:51:50
2141	kevinmlong	2015-06-30 18:34:00
2141	sandalsoft	2015-07-01 12:37:57
3885	danielbowden	2017-03-01 08:17:06
3885	jpstern	2016-08-25 19:48:54
562	bmunkholm	2014-07-14 20:24:34
562	kneth	2014-07-14 11:42:16
4094	jpsim	2016-09-14 22:39:38
2625	Chris59160	2015-10-02 14:32:02
1008	alazier	2014-10-13 18:25:30
16	kspangsege	2014-02-03 14:23:47
4424	kishikawakatsumi	2016-12-16 15:03:28
2323	neonichu	2015-07-31 13:07:42
2323	jpsim	2015-07-31 23:22:10
3017	jpsim	2015-12-18 21:42:06
728	alazier	2014-08-02 00:41:58
4161	jpsim	2016-09-28 23:51:45
540	kneth	2014-07-08 15:08:21
1741	github2016a	2015-04-10 06:05:50
1741	mgallagher	2015-04-20 18:17:59
2009	segiddins	2015-05-27 00:12:24
2651	eni9889	2015-10-08 15:10:01
2036	jpsim	2015-06-01 23:28:09
1200	tgoyne	2014-12-09 01:12:49
3693	austinzheng	2016-06-01 21:18:16
2910	xiaomaogong	2016-04-28 03:57:53
2910	bmunkholm	2016-02-23 16:29:36
2910	kspangsege	2016-01-04 05:53:15
2910	conradev	2016-01-04 07:55:06
2910	Reggian	2015-12-11 17:07:52
2910	tsheaff	2015-12-04 19:07:13
2549	alexgarbarev	2016-08-18 11:54:18
4241	istx25	2017-01-18 19:40:58
4027	jpsim	2016-09-01 23:06:59
4027	JadenGeller	2016-08-30 21:38:05
4700	dogo	2017-02-28 11:44:36
938	DanielAsher	2016-03-04 19:26:39
4733	Zeeker	2017-03-23 13:41:50
455	emanuelez	2014-06-26 08:03:47
455	kneth	2014-06-25 16:07:21
455	jpsim	2014-06-24 18:20:54
2154	segiddins	2015-07-02 22:18:48
1302	lum7671	2015-03-28 12:28:00
1302	mordonez-me	2015-10-19 17:45:05
1302	liweiz	2015-02-17 02:42:09
1218	alazier	2014-12-12 17:14:00
3116	timothycosta	2016-01-27 01:24:00
1064	alazier	2014-10-22 20:03:04
1467	segiddins	2015-02-07 00:17:31
1477	segiddins	2015-02-09 22:10:37
401	jpsim	2014-06-16 20:31:02
1053	tgoyne	2014-10-20 23:39:55
4234	jpsim	2016-10-18 22:50:11
885	GreatApe	2014-09-10 15:44:25
113	astigsen	2014-03-22 15:15:17
113	mekjaer	2014-04-01 14:34:54
2829	jpsim	2015-11-10 17:41:30
335	bmunkholm	2014-05-28 10:59:56
335	jpsim	2014-05-28 16:34:47
321	emanuelez	2014-05-26 15:28:55
4393	stel	2016-12-01 12:18:58
4393	jpsim	2016-12-07 19:38:04
914	tgoyne	2014-09-16 21:18:33
811	dismory	2014-08-20 15:45:51
2595	jpsim	2015-09-28 21:29:35
3685	austinzheng	2016-05-31 23:26:56
866	alazier	2014-09-03 19:25:15
1382	jpsim	2015-01-21 22:22:19
1382	segiddins	2015-01-21 22:25:59
4708	YioMidd	2017-03-01 03:20:12
724	tgoyne	2014-07-31 23:57:00
724	jpsim	2014-08-04 04:12:31
3732	jpsim	2016-06-23 01:24:31
4769	santhoshs5	2017-03-25 14:00:29
4769	bdash	2017-03-25 03:47:59
1503	nolanamy	2015-03-30 08:58:35
3551	Gerst20051	2016-06-29 15:57:51
1330	tgoyne	2015-01-12 22:18:27
4643	ivan-konov	2017-03-13 01:23:59
3321	n3d1117	2016-03-13 10:52:44
1446	segiddins	2015-02-03 01:17:36
3846	jpsim	2016-07-08 16:32:09
3846	JadenGeller	2016-07-08 07:04:19
1523	segiddins	2015-02-19 01:29:26
1624	segiddins	2015-03-13 22:01:52
169	mekjaer	2014-04-08 13:07:10
3638	austinzheng	2016-05-23 17:55:31
3089	tgoyne	2016-01-11 23:43:19
1289	DaidoujiChen	2015-01-01 13:34:04
1090	jpsim	2014-10-31 18:54:12
364	kneth	2014-06-02 14:53:26
3018	jpsim	2015-12-18 22:39:07
338	mekjaer	2014-05-28 13:10:34
813	staticdreams	2014-08-19 19:42:45
3133	kishikawakatsumi	2016-01-25 16:27:20
3133	jpsim	2016-01-26 20:26:01
35	oleks	2014-02-26 11:00:39
696	alazier	2014-07-28 22:08:28
3074	yushuyi	2016-01-07 10:13:36
3074	beeender	2016-01-07 10:00:30
4421	vinnyt	2016-12-07 20:27:16
4421	jpsim	2016-12-07 19:17:42
1506	yasirmturk	2015-02-17 05:57:11
1496	njovy	2015-02-13 02:51:41
1496	segiddins	2015-02-13 02:58:51
3058	jpsim	2016-01-05 00:00:22
259	bmunkholm	2014-05-11 20:11:40
259	jpsim	2014-05-07 23:29:09
4330	devedbox	2016-11-16 03:34:41
817	krzyzanowskim	2015-05-26 00:06:01
817	jayesh15111988	2015-01-16 05:33:17
817	jpsim	2014-10-03 19:12:48
859	tgoyne	2014-09-02 18:16:25
702	tgoyne	2014-07-29 23:14:14
1338	alazier	2015-01-14 00:25:56
1338	segiddins	2015-01-14 00:22:08
2515	jpsim	2015-09-11 01:04:10
3371	faklyasgyuri	2016-08-09 14:51:27
400	bmunkholm	2014-06-13 09:07:46
400	timanglade	2014-06-12 18:00:38
3309	jpsim	2016-03-12 01:13:37
1303	jpsim	2015-01-16 21:27:27
2055	jpsim	2015-06-25 18:15:04
4151	austinzheng	2016-09-27 23:29:32
1916	michaelloistl	2015-05-24 04:38:43
1916	segiddins	2015-05-15 16:24:38
1916	erkie	2015-05-13 06:08:07
1916	AlDrago	2015-06-05 10:45:26
2664	bipinvaylu	2015-10-13 16:55:21
2284	yoshyosh	2015-07-24 20:00:31
3624	kishikawakatsumi	2016-05-20 04:24:55
4694	matthewtsmith	2017-02-27 17:57:16
4694	istx25	2017-02-27 17:41:57
2496	bmunkholm	2015-09-28 19:53:45
2496	jpsim	2015-09-08 17:54:36
520	jpsim	2014-07-02 23:53:06
830	oleks	2014-08-21 09:10:34
1873	github2016a	2015-06-11 09:48:38
1873	jpsim	2015-05-28 17:36:15
4359	jpsim	2016-11-23 03:15:08
3125	bdash	2016-01-21 21:04:22
1365	segiddins	2015-01-20 22:45:19
1030	alazier	2014-10-16 16:24:53
3158	JoeFerrucci	2016-07-26 23:29:45
657	jpsim	2014-07-23 19:55:45
1530	segiddins	2015-08-21 00:28:10
2781	bdash	2015-11-02 22:41:49
90	kneth	2014-03-19 12:05:24
2181	chucktee	2015-07-14 19:27:33
882	jpsim	2014-09-09 03:18:31
3952	jpsim	2016-08-10 20:18:07
2680	tgoyne	2015-10-14 22:18:28
2680	jpsim	2015-10-15 00:23:33
4031	JadenGeller	2016-08-31 19:09:34
1143	alazier	2014-11-21 17:14:49
1502	segiddins	2015-02-13 23:54:55
3367	bdash	2016-03-24 05:58:21
4615	radu-tutueanu	2017-01-31 16:31:51
922	GreatApe	2014-09-19 11:32:00
922	jpsim	2014-10-01 00:52:41
1829	tgoyne	2015-05-04 17:14:44
4032	JadenGeller	2016-08-31 20:20:50
4744	emanuelez	2017-03-21 16:10:04
4744	austinzheng	2017-03-21 16:20:12
302	kneth	2014-05-19 11:39:19
2565	tgoyne	2015-09-23 22:10:12
1840	jpsim	2015-05-05 22:19:19
521	astigsen	2014-07-03 01:09:52
3770	vimalprakashts	2016-06-24 14:22:11
3770	jpsim	2016-06-27 21:41:01
982	seventyone-ben	2014-10-07 12:04:48
4548	austinzheng	2017-01-17 20:57:57
2194	codytwinton	2015-07-10 22:45:08
1980	kyawmyintthein	2015-05-22 15:43:33
439	astigsen	2014-06-17 17:11:24
439	jpsim	2014-06-18 15:02:23
1333	segiddins	2015-01-13 01:21:36
50	oleks	2014-03-06 13:44:39
590	kneth	2014-07-15 11:46:51
1735	anlaital	2015-04-07 17:55:24
1735	timanglade	2015-04-13 19:38:02
3505	jpsim	2016-04-30 10:43:26
226	jpsim	2014-05-01 20:02:40
2550	dennislysenko	2015-09-30 04:07:11
1882	segiddins	2015-05-08 17:36:25
861	jpsim	2014-09-02 23:34:05
1327	shmidt	2015-01-22 14:59:24
2021	conradev	2015-06-12 19:12:51
2021	segiddins	2015-05-29 17:52:59
1420	segiddins	2015-01-27 21:12:48
3998	jpsim	2016-08-23 21:34:38
843	jpsim	2014-08-26 19:57:41
1832	segiddins	2015-05-04 19:15:54
719	tgoyne	2014-07-31 00:20:39
1710	segiddins	2015-03-30 23:03:04
2749	bdash	2015-10-26 19:21:59
1648	alazier	2015-03-17 00:13:50
3148	mrackwitz	2016-02-29 16:23:19
1010	alazier	2014-10-13 23:29:06
4187	wkoszek	2016-10-06 03:17:49
1836	TimOliver	2015-05-05 08:07:08
1836	mrh-is	2015-05-06 22:26:03
1836	timanglade	2015-05-06 14:45:47
3142	owenzhao	2016-09-19 23:16:49
4043	kevinmlong	2016-09-13 02:28:10
4043	plasmLC	2016-09-06 11:38:54
4043	jpsim	2016-09-01 21:45:56
2129	jpsim	2015-06-25 23:31:54
1154	tgoyne	2014-11-25 20:55:02
645	jpsim	2014-07-22 11:40:28
2743	mrackwitz	2015-10-24 00:39:53
2743	jpsim	2015-11-10 16:27:02
705	alazier	2014-07-30 06:22:21
614	emanuelez	2014-07-18 13:28:16
331	jpsim	2014-05-28 16:32:08
3837	tgoyne	2016-07-06 23:36:44
3837	JadenGeller	2016-07-06 23:20:53
1625	timanglade	2015-05-08 04:23:51
1855	segiddins	2015-05-06 21:41:51
4175	austinzheng	2016-10-03 19:48:20
4106	FedericoPaliotta	2016-10-18 00:46:46
4106	jpsim	2016-10-17 23:54:14
1805	dismory	2015-05-03 08:52:51
1805	jpsim	2015-05-26 22:25:25
1805	segiddins	2015-05-04 18:28:46
4386	jpsim	2016-11-29 17:23:09
4724	bdash	2017-03-10 17:52:15
4724	danielpovlsen	2017-03-10 12:20:45
3461	mrackwitz	2016-04-21 14:14:52
4543	LordNali	2017-01-17 18:32:21
4543	istx25	2017-01-23 15:31:25
889	jpsim	2014-09-10 23:58:34
1077	kronik	2014-11-03 01:36:18
2686	almujtaba	2015-10-18 15:18:59
1159	tspecht	2014-11-27 21:10:43
3941	tgoyne	2016-08-03 17:28:17
4481	AnthonyMDev	2016-12-23 01:18:10
3412	philwebster	2016-10-27 18:05:57
3412	bdash	2016-04-20 00:34:33
3412	conradev	2016-05-03 20:51:13
3412	hermanolsson	2016-10-12 11:14:51
3412	kevincador	2016-10-12 21:29:48
3412	jpsim	2016-05-05 18:12:48
2650	mrackwitz	2015-11-02 12:39:58
565	emanuelez	2014-07-14 14:45:34
1438	mrackwitz	2015-01-30 20:21:43
3245	jpsim	2016-02-21 23:07:53
4302	finnschiermer	2016-11-22 11:05:29
4302	fishfisher	2016-11-08 23:00:03
4310	hovox	2016-11-08 17:17:50
3715	kharmabum	2016-06-14 19:19:16
543	emanuelez	2014-07-10 11:12:47
543	jpsim	2014-07-09 16:59:42
512	timanglade	2014-07-02 02:08:49
1453	segiddins	2015-02-04 22:33:24
2081	onmyway133	2015-06-15 10:12:13
3279	whlsxl	2017-01-21 10:40:45
285	mekjaer	2014-05-13 10:19:53
22	kneth	2014-02-21 09:07:14
3672	mrackwitz	2016-05-30 11:02:42
1539	alazier	2015-02-23 22:09:35
1957	bdash	2015-05-20 23:06:15
1957	kspangsege	2015-05-20 23:59:13
517	bmunkholm	2014-07-06 19:07:53
517	astigsen	2014-07-02 21:09:14
3198	mrackwitz	2016-03-03 16:43:17
3198	vincedev	2016-02-23 07:40:42
1665	segiddins	2015-03-18 20:28:49
1675	jpsim	2015-03-19 22:37:39
4363	natemann	2016-11-26 01:41:48
271	emanuelez	2014-05-08 11:19:23
2976	rjjohnpatrickcruz	2015-12-10 08:24:15
3550	bdash	2016-05-10 21:55:41
694	JinkProject	2016-11-23 22:59:36
694	marksbren	2015-12-10 17:55:54
694	kylebshr	2015-10-01 17:55:49
694	jpsim	2015-10-01 17:58:40
3584	jrpinteno	2016-05-20 09:53:40
3584	xiao99xiao	2016-05-18 04:50:20
3584	dukemike	2016-06-04 03:11:28
3584	jpsim	2016-05-26 21:59:48
1416	segiddins	2015-01-29 00:19:00
3763	mrackwitz	2016-06-28 14:31:21
3763	jcmendez	2017-03-21 00:06:58
3763	stel	2016-06-17 09:19:00
2446	codesourse	2015-08-26 06:18:04
2446	luohui8891	2015-10-11 05:07:34
2446	allensu212	2015-12-27 09:43:15
2446	losingle	2015-10-18 10:48:09
2446	austinkettner	2015-09-01 17:55:15
2446	jpsim	2015-08-26 06:11:07
2446	segiddins	2015-08-26 06:01:06
2287	jpsim	2015-07-24 18:52:30
3746	liuxuan30	2016-08-02 05:43:50
2660	mrackwitz	2015-10-13 14:45:36
3231	istx25	2016-02-17 07:47:21
2341	pengj	2015-08-04 22:19:38
2341	Armenm	2015-08-04 20:43:24
4155	bcapps	2016-11-30 19:50:34
1715	kishikawakatsumi	2015-04-01 12:07:49
1057	javierjulio	2014-10-21 17:12:07
948	jpsim	2014-09-30 22:18:28
872	alazier	2014-09-04 18:11:50
2839	github2016a	2015-11-12 02:50:29
529	alazier	2014-07-04 16:42:22
425	kneth	2014-06-16 07:29:41
1673	segiddins	2015-03-19 20:34:07
469	mekjaer	2014-06-24 09:52:33
469	jpsim	2014-06-24 16:14:33
4142	ralph-e-boy	2016-10-10 18:34:43
3529	realm-ci	2016-05-04 22:28:58
2971	SandyChapman	2015-12-09 23:32:59
2971	realm-ci	2015-12-09 21:38:12
2971	jpsim	2015-12-10 03:42:21
860	tgoyne	2014-09-02 23:09:28
1692	ikonst	2015-07-27 15:28:25
4680	cwalo	2017-02-21 16:50:50
966	tgoyne	2014-10-03 22:57:07
67	kneth	2014-03-14 08:40:18
4096	tsheaff	2016-09-15 18:14:23
613	oleks	2014-07-18 11:35:48
3012	kishikawakatsumi	2015-12-17 16:51:24
635	kneth	2014-07-21 13:01:06
2083	bmunkholm	2015-08-12 15:11:32
881	tgoyne	2014-09-08 17:26:13
881	alazier	2014-09-08 20:07:27
2163	foffer	2015-07-21 17:30:54
2441	segiddins	2015-08-25 23:31:04
670	jpsim	2014-07-24 22:20:56
1650	segiddins	2015-03-17 01:27:05
4233	austinzheng	2016-10-18 21:17:09
4354	LiamInJapan	2016-12-07 03:42:50
4466	jpsim	2016-12-19 22:18:58
2510	javialgaba	2015-09-11 07:56:21
2271	segiddins	2015-07-21 22:30:39
2923	realm-ci	2015-12-02 01:16:45
2923	jpsim	2015-12-02 01:22:08
1732	onmyway133	2015-06-13 04:43:30
4676	dsanghan	2017-02-17 18:07:10
3455	jpsim	2016-04-19 12:39:06
442	oleks	2014-06-17 13:30:03
586	emanuelez	2014-07-15 10:03:25
1544	segiddins	2015-02-24 21:11:26
4687	bdash	2017-03-04 05:36:46
186	fyell	2014-04-15 19:32:09
1726	zocario	2015-04-04 07:55:50
511	alazier	2014-07-01 17:09:49
511	jpsim	2014-07-01 17:14:24
3280	mrackwitz	2016-03-02 09:33:03
2786	yuldong	2015-11-05 08:18:08
2285	vishaltelangre	2015-07-24 17:44:07
4114	jpsim	2016-09-19 20:58:24
4114	JadenGeller	2016-09-19 09:44:07
4229	kevincador	2016-10-17 21:10:14
4229	jpsim	2016-10-17 21:30:11
4229	diegomontoya	2016-11-11 09:07:28
710	oleks	2014-07-30 13:13:06
589	kneth	2014-07-15 10:54:39
828	tgoyne	2014-08-20 20:35:18
1860	ajimix	2015-07-07 08:56:39
4549	austinzheng	2017-01-14 02:12:23
4230	jpsim	2016-10-17 21:43:26
4075	crrobinson14	2016-09-12 17:25:10
3402	6david9	2016-03-31 02:32:54
1172	tspecht	2014-12-03 18:56:47
1172	alazier	2014-12-04 18:03:31
1172	jpsim	2014-12-03 18:36:04
3111	bdash	2016-01-15 22:22:03
551	jpsim	2014-07-11 01:48:34
1911	bdash	2015-05-11 18:31:31
937	jpsim	2014-09-28 00:13:22
222	jpsim	2014-04-28 06:01:33
1857	marcoscurvello	2015-05-07 01:32:46
643	kneth	2014-07-22 08:48:26
643	jpsim	2014-07-24 01:01:04
348	jpsim	2014-05-29 18:20:00
348	timanglade	2014-06-02 16:34:52
1767	tgoyne	2015-04-17 18:02:58
3502	jpsim	2016-04-29 19:00:05
3917	mrackwitz	2016-07-27 15:55:20
1516	dismory	2015-02-18 13:46:37
1516	anlaital	2015-02-27 09:29:57
1516	issue2k	2015-02-21 06:21:06
1078	alazier	2014-11-05 04:13:40
1078	jpsim	2014-11-05 03:49:31
806	tgoyne	2014-08-18 22:49:01
806	alazier	2014-08-19 23:49:35
910	timanglade	2014-09-15 18:50:35
910	zipme	2014-09-17 19:01:01
1740	segiddins	2015-04-07 18:04:34
3582	mrackwitz	2016-05-14 09:49:26
3582	jpsim	2016-05-16 18:09:07
2761	mrackwitz	2015-11-06 06:30:35
2761	jpsim	2015-11-06 00:08:54
4671	beloso	2017-03-01 23:32:10
4621	jpsim	2017-02-01 19:56:17
856	GreatApe	2014-09-03 11:14:36
856	bmunkholm	2014-09-04 19:17:51
856	jpsim	2014-09-04 19:30:38
491	emanuelez	2014-06-26 11:56:51
3220	bdash	2016-02-16 20:51:09
3717	austinzheng	2016-06-06 22:47:06
2119	segiddins	2015-08-25 21:28:19
3559	mrackwitz	2016-05-11 19:56:52
1097	ghost	2015-01-28 10:19:05
1097	vittoriom	2015-01-17 12:20:54
1097	rogernolan	2014-11-10 09:30:45
416	alazier	2014-06-12 03:53:46
416	emanuelez	2014-06-12 07:27:41
416	kneth	2014-06-12 10:56:55
416	jpsim	2014-06-11 22:16:32
141	kneth	2014-04-01 08:49:43
2956	mrackwitz	2015-12-11 20:53:14
394	jpsim	2014-06-10 18:17:50
358	alazier	2014-06-03 00:00:02
358	jpsim	2014-06-02 22:07:28
876	tgoyne	2014-09-05 21:10:06
876	jpsim	2014-09-05 21:54:46
1484	segiddins	2015-02-11 00:37:58
1272	nathanhjones	2014-12-31 13:15:59
1272	alazier	2014-12-30 11:14:40
1272	jpsim	2014-12-30 01:40:53
1272	segiddins	2014-12-30 02:24:11
3824	TimOliver	2016-07-12 04:48:15
3824	Tom29	2016-07-05 08:02:11
985	tgoyne	2014-10-07 21:11:14
1753	segiddins	2015-04-18 18:23:06
2633	tgoyne	2015-10-05 17:50:08
2304	jpsim	2015-10-09 22:24:13
1400	ldiqual	2015-01-23 07:42:08
1400	segiddins	2015-01-23 08:23:57
1329	jpsim	2015-01-12 21:58:13
3827	tgoyne	2016-07-05 18:55:04
1687	kishikawakatsumi	2015-03-24 21:10:10
1687	segiddins	2015-03-27 17:30:01
2662	asqar	2015-10-16 05:44:39
2314	segiddins	2015-07-29 17:29:38
262	jpsim	2014-05-07 23:26:40
2475	bmunkholm	2015-09-28 19:58:34
2475	segiddins	2015-09-03 19:42:32
3464	kishikawakatsumi	2016-04-26 14:43:53
472	mekjaer	2014-06-24 12:05:15
1709	segiddins	2015-08-21 00:43:41
897	tgoyne	2014-09-11 22:47:09
897	jpsim	2014-10-01 00:41:03
2017	alazier	2015-05-27 22:19:42
888	tgoyne	2014-09-10 23:08:04
888	alazier	2014-10-13 23:30:32
888	jpsim	2014-10-01 00:31:35
3847	jpsim	2016-07-08 16:03:24
4559	jpsim	2017-01-18 21:08:53
423	mekjaer	2014-06-12 13:22:42
768	tgoyne	2014-08-11 17:05:27
1120	jazz-mobility	2016-04-05 13:38:02
1120	andrewjl	2014-11-13 04:05:47
433	bmunkholm	2014-06-17 15:21:32
433	alazier	2014-06-16 19:20:39
3546	shams-ahmed	2016-05-11 00:27:25
1495	jpsim	2015-03-03 22:40:00
1495	segiddins	2015-02-12 22:11:34
1442	segiddins	2015-02-03 19:33:30
4403	larkost	2016-12-15 19:10:08
1086	alazier	2014-10-29 19:15:22
3980	JadenGeller	2016-08-18 01:10:21
111	mekjaer	2014-03-21 15:00:27
375	timanglade	2014-06-03 21:29:47
648	emanuelez	2014-07-24 04:27:46
648	jpsim	2014-07-22 18:19:59
4412	jpsim	2016-12-06 18:50:13
1727	segiddins	2015-04-03 18:00:16
3882	jpsim	2016-07-18 17:29:01
1758	segiddins	2015-04-15 01:14:01
1586	segiddins	2015-03-09 22:13:08
594	bmunkholm	2014-07-15 23:37:29
594	alazier	2014-07-16 01:19:07
594	jpsim	2014-07-15 22:24:17
1942	pietbrauer	2015-05-21 18:32:43
1942	segiddins	2015-05-14 17:25:06
3758	donaldking	2016-08-10 15:35:01
4358	jpsim	2016-11-22 16:35:33
167	kneth	2014-04-08 08:03:31
2057	alazier	2015-06-05 21:03:15
2057	jpsim	2015-06-09 22:06:14
4711	account-archived-270316	2017-03-03 09:08:43
3422	mazurio	2016-04-11 08:23:19
3422	maxneust	2016-04-10 21:29:56
646	kneth	2014-07-22 13:39:10
376	bmunkholm	2014-06-05 20:31:19
3921	MikeSilvis	2016-08-04 19:52:33
3921	skydivedan	2016-08-04 19:32:04
3921	adomanico	2016-08-04 19:11:40
3921	jpsim	2016-07-27 19:59:46
1810	segiddins	2015-04-29 17:40:36
3635	jpsim	2016-05-26 18:07:05
1207	tgoyne	2014-12-09 23:17:44
2308	jpsim	2015-07-28 18:05:35
1934	segiddins	2015-05-13 16:21:12
3571	jpsim	2016-11-22 01:45:06
4002	whisper-bye	2016-08-24 19:25:33
2150	staticdreams	2015-07-02 10:42:50
3332	cactis	2016-03-16 06:51:08
2073	segiddins	2015-06-16 20:20:52
3706	jakajancar	2016-06-04 06:44:41
11	jjepsen	2013-10-11 14:57:47
687	Just-	2014-12-15 07:22:42
687	alazier	2014-07-29 18:58:02
687	iandundas	2014-12-15 07:47:09
30	mekjaer	2014-02-25 10:03:35
30	kspangsege	2014-02-25 01:42:52
737	alazier	2014-08-05 15:16:01
4261	jpsim	2016-10-25 18:46:38
838	tgoyne	2014-08-25 18:46:04
838	rrrlasse	2014-08-26 10:42:49
2060	flipchen	2015-06-08 10:20:06
4391	TimOliver	2016-12-01 00:11:52
4391	austinzheng	2016-11-30 23:49:53
3156	tspecht	2016-02-01 09:12:35
2849	cmelchior	2015-11-17 15:59:56
2849	AndyDentFree	2016-02-23 15:19:14
550	zuschlag	2014-07-10 21:41:05
550	kneth	2014-07-11 09:12:59
822	oleks	2014-08-20 09:24:34
917	tgoyne	2014-09-17 19:02:59
2014	souhl	2015-05-28 09:53:15
388	alazier	2014-06-06 20:01:24
609	bmunkholm	2014-07-17 22:58:43
2056	segiddins	2015-06-05 17:33:40
3726	mrackwitz	2016-06-07 23:18:06
2919	johnpaulmanoza	2015-12-01 15:43:55
4010	JadenGeller	2016-08-26 06:00:00
1887	shmidt	2015-05-09 18:20:48
2414	dumoko	2015-08-19 08:08:41
3596	xiaodao	2016-05-18 21:58:39
3204	jpsim	2016-02-12 01:38:42
1306	segiddins	2015-01-07 23:57:39
4539	istx25	2017-01-23 15:33:35
970	jpsim	2014-10-04 18:52:11
2111	github2016a	2015-06-25 11:00:24
2499	magyarosibotond	2015-11-10 22:03:28
2499	jpsim	2015-09-25 21:47:02
2499	codytwinton	2017-03-08 22:41:25
3400	jpsim	2016-03-29 23:24:16
2321	jpsim	2015-07-30 21:34:04
2321	segiddins	2015-08-13 21:07:22
493	kneth	2014-06-26 13:26:40
1140	tspecht	2014-11-21 14:58:41
2706	jpsim	2015-10-19 18:04:46
234	jpsim	2014-05-02 23:40:51
911	tgoyne	2014-09-15 18:10:50
1859	jasperblues	2015-08-22 00:46:44
451	oleks	2014-06-19 13:35:32
4317	revolter	2017-01-08 18:45:48
770	alazier	2014-08-11 23:11:05
1562	tgoyne	2015-03-02 20:05:13
1562	jpsim	2015-03-03 00:18:23
3536	chlela	2016-05-06 17:40:51
3536	Voley	2016-06-20 21:22:30
3399	jpsim	2016-03-29 23:04:06
3084	jpsim	2016-01-08 23:07:38
3084	jakajancar	2016-06-05 00:49:03
915	GreatApe	2014-09-17 14:00:51
915	jpsim	2014-10-01 00:45:06
3721	mixdesign	2016-06-08 04:28:49
1296	tgoyne	2015-01-05 18:36:07
260	kneth	2014-05-07 07:04:06
2925	jpsim	2015-12-15 01:16:30
575	alazier	2014-07-14 23:46:48
575	jpsim	2014-07-14 23:58:24
2401	segiddins	2015-08-14 23:57:04
849	serco-chen	2014-08-31 15:16:10
600	jpsim	2014-07-16 23:46:06
3222	kishikawakatsumi	2016-02-16 14:46:09
864	alazier	2014-09-03 18:29:06
711	oleks	2014-07-30 14:47:27
333	jpsim	2014-05-29 22:35:46
333	timanglade	2014-05-28 01:20:14
1301	tgoyne	2015-01-06 19:40:22
33	mekjaer	2014-02-25 15:05:38
1548	jpsim	2015-03-04 21:57:22
1548	segiddins	2015-02-25 01:19:14
3984	JadenGeller	2016-08-18 19:46:05
398	jpsim	2014-06-10 18:13:15
3467	jpsim	2016-04-22 14:10:27
1912	segiddins	2015-05-11 18:44:09
4324	jpsim	2016-11-11 22:54:40
862	eni9889	2014-09-04 04:25:12
1000	stanislaw	2015-05-25 14:13:06
1000	jpsim	2014-10-10 15:16:45
1000	javierjulio	2014-10-10 18:46:25
3794	qylibohao	2016-07-06 06:48:41
2278	kresovic-milos	2015-07-24 07:43:43
2948	bdash	2015-12-05 09:12:30
1676	pizthewiz	2015-03-21 02:22:42
1676	alazier	2015-03-21 00:53:33
1676	jpsim	2015-03-20 23:16:07
1676	segiddins	2015-03-20 20:46:33
3284	yuldong	2016-03-04 03:16:05
349	kneth	2014-05-29 06:35:41
920	alazier	2014-09-19 03:14:39
2985	jpsim	2015-12-11 16:56:12
1649	alazier	2015-03-17 00:37:33
4704	yuldong	2017-02-28 22:47:16
1132	jpsim	2014-11-21 21:41:17
1132	timanglade	2014-11-21 21:39:35
1071	jpsim	2014-10-26 01:15:01
1071	yuuki1224	2014-10-26 04:25:53
1394	MattKiazyk	2015-01-22 22:10:50
343	jpsim	2014-05-29 19:27:00
2697	bdash	2015-12-02 02:23:56
2697	jpsim	2015-11-05 19:06:01
2697	skrew	2015-11-06 23:38:39
3463	kishikawakatsumi	2016-04-21 15:54:08
3463	jpsim	2016-05-05 17:50:12
1174	jpsim	2014-12-03 22:54:41
485	kneth	2014-06-27 13:53:30
485	alazier	2014-06-25 19:07:05
485	jpsim	2014-06-27 19:20:40
1222	jpsim	2014-12-12 21:51:45
3661	kishikawakatsumi	2016-05-31 14:27:50
734	tgoyne	2014-08-04 21:18:17
734	timanglade	2014-08-05 20:50:53
619	jpsim	2014-07-19 04:01:24
380	jpsim	2014-06-04 18:31:38
3238	mrackwitz	2016-03-03 16:30:53
1850	marcvanolmen	2015-05-06 23:04:51
1850	jpsim	2015-05-06 23:40:50
1524	segiddins	2015-02-19 01:29:36
1431	alazier	2015-01-29 03:51:37
327	kneth	2014-05-27 14:42:52
3183	Yoncise	2016-02-15 05:44:15
157	mekjaer	2014-04-04 07:49:10
4319	jpsim	2016-11-10 22:30:20
3585	jpsim	2016-05-27 23:42:31
4652	jpsim	2017-02-14 04:32:16
1179	jpsim	2014-12-23 19:24:05
740	alazier	2014-08-05 17:11:58
4423	dmorrow	2016-12-08 18:38:03
759	tgoyne	2014-08-08 18:47:29
624	shmidt	2014-07-20 16:17:53
1570	jpsim	2015-03-05 01:48:15
274	kspangsege	2014-05-08 18:32:09
3848	JadenGeller	2016-07-08 18:45:41
4535	austinzheng	2017-01-13 02:32:05
2712	r618	2015-12-20 07:19:16
2061	jpsim	2015-07-10 00:19:35
2061	segiddins	2015-06-08 22:31:26
1920	segiddins	2015-05-12 16:45:49
347	alazier	2014-05-29 14:38:46
347	fyell	2014-05-28 21:08:00
474	kneth	2014-06-24 12:43:56
4739	i-am-chris	2017-03-20 14:46:31
3752	warpling	2016-06-24 17:28:26
3752	plummer	2016-06-19 00:34:46
3752	jpsim	2016-06-23 14:59:29
3752	YHSX88	2016-06-16 17:15:14
3752	MoinPansare	2017-01-23 12:36:41
3649	petersonfs	2016-05-30 19:10:43
1619	segiddins	2015-03-12 21:47:11
1928	jpsim	2015-05-13 01:02:41
2434	rpless	2015-08-25 16:16:47
1525	jimjeffers	2015-02-24 23:58:19
1615	krzyzanowskim	2015-05-24 23:35:00
4344	jpsim	2016-11-19 00:42:27
4169	luchaoqun123	2016-12-06 05:58:07
189	bmunkholm	2014-04-21 05:34:05
189	jpsim	2014-04-21 01:10:13
189	fyell	2014-04-21 06:15:29
1181	tgoyne	2014-12-04 22:17:57
3817	JadenGeller	2016-07-05 19:57:47
2962	SandyChapman	2015-12-08 20:12:21
1775	kishikawakatsumi	2015-04-22 09:48:15
3591	lukaskollmer	2016-05-16 20:03:21
1831	jpsim	2015-05-04 17:26:05
4527	jpsim	2017-01-10 23:05:44
823	dismory	2014-08-23 04:27:00
823	eni9889	2014-08-22 20:14:58
823	jpsim	2014-08-22 20:13:41
1721	segiddins	2015-04-01 20:33:21
1479	tgoyne	2015-02-09 22:12:03
1769	segiddins	2015-05-01 18:11:09
2780	jpsim	2015-11-06 00:05:45
4484	jpsim	2017-01-03 01:53:51
3767	jpsim	2016-06-20 18:32:01
3767	JadenGeller	2016-06-17 20:21:43
3897	jpsim	2016-07-20 22:30:16
1322	jault3	2015-01-12 20:33:41
1128	tgoyne	2014-11-14 22:31:36
2488	marlowcharite	2015-09-06 01:22:54
1299	tgoyne	2015-01-06 18:25:27
1299	alazier	2015-01-06 19:07:53
2783	bdash	2015-11-02 23:30:06
1068	javierjulio	2014-10-23 21:51:40
2494	kexoth	2015-09-25 15:12:01
3637	jpsim	2016-05-27 23:57:23
3268	mrackwitz	2016-02-26 20:27:33
3268	jpsim	2016-02-25 18:38:31
932	alazier	2014-09-25 14:44:52
1337	jpsim	2015-01-14 00:27:53
1337	segiddins	2015-01-14 00:03:25
3147	jpsim	2016-01-27 20:15:02
279	emanuelez	2014-05-09 22:49:22
279	fyell	2014-05-09 18:45:27
1681	segiddins	2015-03-23 14:49:58
395	timanglade	2014-06-10 16:55:48
453	jpsim	2014-06-19 18:10:09
663	jpsim	2014-07-24 02:24:01
980	jpsim	2014-10-06 23:31:21
555	alazier	2014-07-13 00:40:53
555	timanglade	2014-07-13 21:34:47
993	alazier	2014-10-09 14:04:32
4725	canny09	2017-03-10 02:13:33
4128	jpmcglone	2016-09-22 17:10:57
698	alazier	2014-08-20 13:36:10
698	c0rrzin	2014-07-31 22:58:22
1231	alazier	2014-12-15 22:25:10
3940	JadenGeller	2016-08-31 19:03:47
2116	VNSKing	2015-06-25 01:31:25
4285	euwars	2016-11-08 19:35:01
978	tgoyne	2014-10-06 21:22:28
745	alazier	2014-08-06 00:05:58
2774	ahanmal	2016-04-20 21:41:12
171	kspangsege	2014-04-15 22:00:16
171	oleks	2014-04-08 13:00:24
171	fyell	2014-04-15 21:38:36
171	timanglade	2014-04-15 22:02:27
1948	tgoyne	2015-05-15 20:49:35
1948	alazier	2015-05-19 14:46:13
1948	segiddins	2015-05-15 20:54:33
4068	vincentsaluzzo	2016-09-08 09:51:12
150	mekjaer	2014-04-03 08:52:19
150	kneth	2014-04-04 08:58:47
1136	alazier	2014-11-20 16:23:39
3735	thegreatmichael	2016-07-20 02:46:43
1160	kunalsood	2014-11-29 05:51:48
1160	alazier	2015-01-08 01:40:09
1160	jpsim	2015-01-08 01:48:48
2	kspangsege	2013-02-22 14:01:25
3468	jpsim	2016-04-22 14:16:58
2613	hermanolsson	2015-10-01 14:10:36
4122	jpsim	2016-10-17 23:55:03
3567	jpsim	2016-05-12 13:10:21
110	kneth	2014-03-21 13:45:00
2350	segiddins	2015-08-12 22:15:30
758	tgoyne	2014-08-08 17:44:02
3938	zoufishanmehdi	2016-08-05 21:56:40
4030	jpsim	2016-10-17 23:50:00
6	jjepsen	2013-06-07 14:56:51
4672	istx25	2017-03-02 18:45:25
1725	nicholascross	2015-04-05 03:32:35
1106	jpsim	2014-11-07 19:55:18
3383	peterturza	2016-03-28 06:25:49
3383	PoissonBallon	2016-03-28 15:38:13
3737	tgoyne	2016-07-05 18:56:05
599	yanke-guo	2016-02-25 19:54:33
599	tspecht	2014-12-05 23:24:07
599	olafurr	2014-10-22 14:10:02
599	istx25	2015-10-13 06:03:50
2709	jpsim	2015-10-19 21:25:59
18	mekjaer	2014-02-10 15:07:10
3919	blackteachinese	2016-07-28 13:09:36
3981	JadenGeller	2016-08-18 01:09:36
2041	segiddins	2015-06-02 18:08:33
3761	jpsim	2016-06-22 01:25:38
3266	tgoyne	2016-02-25 18:17:17
3266	jpsim	2016-02-25 18:10:52
2094	alazier	2015-06-16 23:33:39
2094	jpsim	2015-07-21 22:15:03
9	jjepsen	2013-10-09 14:23:27
3061	JasonZengJ	2016-01-06 09:13:15
3061	aelbarji	2016-01-06 09:08:27
1550	romaonthego	2015-02-25 22:00:58
2213	realm-ci	2015-07-16 18:36:03
2213	bigfish24	2015-07-16 18:38:15
2213	segiddins	2015-07-17 00:21:18
3340	o15a3d4l11s2	2016-07-26 17:50:29
306	kneth	2014-05-20 13:31:13
2378	realm-ci	2015-08-11 09:32:13
2378	segiddins	2015-08-11 16:49:14
2042	jpsim	2015-06-03 00:00:42
261	emanuelez	2014-05-07 07:28:14
261	jpsim	2014-05-07 23:31:47
261	timanglade	2014-05-07 23:33:21
399	jpsim	2014-06-10 19:42:33
3315	gapl	2016-03-14 08:59:43
3315	mrackwitz	2016-03-11 18:22:25
1973	alexliubj	2016-10-17 12:23:09
2721	azoff	2015-11-30 09:08:12
2721	kishikawakatsumi	2015-11-04 08:35:01
2721	jpsim	2015-10-21 18:11:30
1162	jpsim	2014-11-29 00:06:52
3653	ehlersd	2016-05-26 14:54:13
2160	ldramire	2015-07-06 18:23:17
4463	jpsim	2016-12-19 21:26:38
1529	segiddins	2015-02-19 18:56:21
2561	jpsim	2015-09-25 18:58:42
2516	klevison	2015-09-11 14:04:13
3501	jpsim	2016-05-11 11:34:55
803	dismory	2014-08-18 16:05:43
119	bmunkholm	2014-04-18 07:31:23
119	timanglade	2014-04-07 17:44:50
119	pauldardeau	2014-04-08 01:08:53
3683	austinzheng	2016-05-31 19:11:39
4517	mobilinked	2017-01-09 01:48:19
3051	abury	2016-01-04 12:50:50
315	mekjaer	2014-05-23 15:17:40
1396	tgoyne	2015-01-22 22:11:02
4688	ryanhornik-as	2017-02-27 23:15:59
4688	austinzheng	2017-02-27 23:08:51
4688	istx25	2017-02-24 21:28:52
795	tgoyne	2014-08-14 21:54:19
377	kneth	2014-06-04 08:10:45
377	timanglade	2014-06-04 05:52:11
377	jpsim	2014-06-04 08:02:25
4428	tbaranes	2016-12-29 09:57:21
4428	istx25	2017-02-20 19:15:26
2254	segiddins	2015-07-20 20:52:59
3615	SidMcLaughlin	2016-05-19 18:18:39
3979	bdash	2016-08-18 20:32:07
3979	JadenGeller	2016-08-18 00:47:06
4350	cinnamon	2016-11-21 11:38:01
3358	bdash	2016-03-22 20:48:26
2146	jpsim	2015-07-01 17:51:42
3548	bdash	2016-05-10 16:10:08
1216	jpsim	2014-12-15 19:33:44
1606	alazier	2015-03-12 00:06:53
1606	segiddins	2015-03-12 23:36:08
1590	alazier	2015-03-10 21:08:22
1590	jpsim	2015-03-10 20:11:54
1434	segiddins	2015-01-29 19:00:04
1022	jpsim	2014-10-15 16:17:11
1022	ashokds	2016-08-18 16:20:02
3308	jpsim	2016-03-12 01:10:27
2306	neon0619	2015-08-03 01:57:39
2306	imran20487	2015-08-18 14:19:39
4702	bdash	2017-02-28 17:41:03
4702	kanekin	2017-02-28 09:38:19
566	kneth	2014-07-14 14:49:25
2290	jpsim	2015-07-24 22:07:47
626	heardrwt	2014-07-21 09:23:47
626	bmunkholm	2014-07-21 11:40:12
626	alazier	2014-07-21 22:32:07
4389	austinzheng	2016-11-29 21:28:19
4521	istx25	2017-01-18 19:43:52
2988	Reggian	2015-12-17 22:57:52
534	alazier	2014-07-07 17:26:30
1412	tgoyne	2015-01-26 20:02:04
1614	bryan1anderson	2015-06-10 21:59:38
3604	kishikawakatsumi	2016-05-18 05:45:16
3604	jpsim	2016-05-17 20:10:13
2960	DaGaMs	2016-01-11 21:50:27
1778	jpsim	2015-04-22 16:45:59
1073	burczyk	2014-10-26 19:49:04
592	emanuelez	2014-07-15 13:18:51
592	jpsim	2014-07-15 13:41:34
4355	stel	2016-11-21 13:26:48
4023	JadenGeller	2016-08-30 04:57:59
2894	mewehk	2015-11-24 08:36:32
2986	betaSavvy	2015-12-11 12:07:33
4425	danipralea	2016-12-09 10:11:16
4425	danielrhodes	2016-12-17 08:13:52
1347	jpsim	2015-01-15 20:33:24
187	fyell	2014-04-16 16:33:40
187	jpsim	2014-04-16 18:41:37
1812	ako2009	2015-05-04 14:54:49
3168	mofodox	2016-02-03 03:00:09
1224	alazier	2014-12-13 19:11:18
2107	jpsim	2015-06-24 06:26:10
1152	alazier	2014-12-08 16:38:28
3155	jpsim	2016-01-29 16:56:56
3576	tgoyne	2016-05-13 20:11:13
1985	bdash	2015-05-22 19:11:02
1647	alazier	2015-03-16 23:54:16
3154	jpsim	2016-01-29 08:55:12
1397	segiddins	2015-01-22 23:09:26
2537	tgoyne	2015-09-16 14:22:20
63	mekjaer	2014-03-11 15:18:29
3235	bdash	2016-02-17 23:49:53
4408	ehlersd	2016-12-06 16:57:07
2246	mrackwitz	2015-07-20 11:59:00
2246	i-schuetz	2015-07-20 18:05:01
824	nwalter08	2015-04-02 22:07:17
824	RTimal	2015-02-03 13:39:57
824	alazier	2014-12-15 18:03:43
3828	astigsen	2016-07-31 03:09:04
3828	bdash	2016-07-12 21:28:59
3828	JadenGeller	2016-07-12 01:51:52
1975	bdash	2015-05-21 17:14:43
1738	imanzarrabian	2015-04-07 18:19:48
2856	zintus	2015-11-13 17:42:06
2272	mark-anders	2015-07-21 23:54:51
2022	jpsim	2015-05-29 06:52:25
2546	mouse-lin	2016-04-15 03:12:55
4059	jpsim	2016-09-06 20:16:14
2391	tgoyne	2015-08-13 18:45:18
1286	jpsim	2016-06-20 21:39:15
138	mekjaer	2014-03-31 14:01:09
3665	jpsim	2016-05-28 00:47:05
3665	JadenGeller	2016-07-13 20:12:26
1925	shahankit	2015-08-15 17:28:57
1925	leegoodrich	2015-05-12 22:06:26
1353	tgoyne	2015-01-16 18:14:12
1353	jpsim	2015-01-17 07:48:50
2567	realm-ci	2015-09-24 00:46:18
4592	i-schuetz	2017-02-16 12:34:41
4592	istx25	2017-02-03 17:24:04
1265	jpsim	2014-12-23 22:54:10
554	alazier	2014-07-11 20:02:13
2103	ciminuv	2015-06-23 17:11:21
2569	mhergon	2015-09-25 10:30:11
671	exsortis	2014-07-28 21:39:24
671	jpsim	2014-07-28 18:15:31
1494	segiddins	2015-02-12 19:26:22
70	mekjaer	2014-03-14 12:48:12
2758	bdash	2015-10-28 17:21:36
631	emanuelez	2014-07-21 09:44:22
2489	CrystalRanita	2016-07-07 09:57:50
2489	segiddins	2015-09-07 02:30:20
328	bmunkholm	2014-05-28 06:34:10
328	timanglade	2014-05-27 15:17:36
328	jpsim	2014-05-28 04:53:32
3965	JadenGeller	2016-08-17 18:48:53
3965	raphaelcruzeiro	2016-08-17 13:21:06
4265	jpsim	2016-10-26 20:42:17
2125	segiddins	2015-06-25 19:04:41
3032	kishikawakatsumi	2015-12-24 14:42:04
353	fyell	2014-05-29 22:06:25
944	tgoyne	2014-09-30 17:58:33
3305	mrackwitz	2016-03-09 18:00:03
785	kspangsege	2014-08-13 12:07:52
785	alazier	2014-08-13 14:53:30
4199	cliftonlabrum	2016-10-12 04:42:16
3004	mhergon	2015-12-15 19:25:14
1129	shuoli84	2014-11-15 01:53:14
384	kneth	2014-06-05 14:33:02
2209	tgoyne	2015-07-15 21:38:02
764	alazier	2014-08-11 21:52:30
764	reiz	2014-08-14 10:43:10
4365	kishikawakatsumi	2016-11-24 15:38:20
4365	jpsim	2016-11-29 19:37:27
2327	hsavit1	2016-02-02 13:58:19
871	tgoyne	2014-09-04 17:14:08
417	jpsim	2014-06-11 22:53:31
2259	segiddins	2015-07-20 23:59:35
2377	AliSoftware	2015-09-29 20:03:49
2377	jpsim	2016-08-15 15:54:11
2377	JadenGeller	2016-08-12 20:31:30
4681	austinzheng	2017-02-22 22:40:48
2182	conradev	2015-07-08 22:19:11
2182	segiddins	2015-07-08 21:51:34
1368	alazier	2015-01-21 01:58:18
1020	tgoyne	2014-10-15 00:33:31
1020	jpsim	2014-10-15 16:12:35
3182	tgoyne	2016-02-05 20:56:02
1782	jpsim	2015-04-23 16:53:59
2077	jpsim	2015-06-12 17:14:27
1378	alazier	2015-01-22 18:39:36
1694	tgoyne	2015-03-26 23:01:04
3071	karzler	2016-01-06 21:44:15
3712	jpsim	2016-06-06 16:31:23
2933	jviney	2015-12-14 19:00:03
2933	jpsim	2016-04-19 09:01:59
4039	JadenGeller	2016-09-01 07:45:43
807	alazier	2014-08-18 23:17:01
2738	jamesk-au	2015-12-17 08:38:49
2738	tbaranes	2015-12-24 10:15:37
276	emanuelez	2014-05-09 07:55:39
3742	austinzheng	2016-06-13 16:15:54
2581	slash7	2015-09-25 13:47:59
3478	tgoyne	2016-04-25 19:13:36
4696	istx25	2017-02-24 21:01:43
3369	bigfish24	2016-03-24 00:57:20
4566	istx25	2017-02-10 17:47:45
1346	tgoyne	2015-01-15 19:46:50
1513	alazier	2015-02-17 17:59:56
1875	shmidt	2015-05-08 20:54:36
3236	mrackwitz	2016-03-03 16:32:09
3834	austinzheng	2016-07-06 16:51:59
3834	JadenGeller	2016-07-07 18:50:26
1005	alazier	2014-10-10 21:39:42
3734	erkro1	2016-06-13 08:12:19
1050	javierjulio	2014-10-20 17:32:24
3781	jpsim	2016-06-30 15:12:46
236	astigsen	2014-05-05 16:25:39
236	timanglade	2014-05-05 16:30:27
236	bmunkholm	2014-05-06 07:14:35
2184	jpsim	2015-07-09 17:03:14
1866	segiddins	2015-05-07 17:03:43
863	dismory	2014-09-03 16:13:09
2241	xnth97	2015-07-18 19:58:09
2241	segiddins	2015-07-18 20:02:33
939	kukat	2014-10-06 08:26:41
2168	segiddins	2015-07-06 21:31:01
1971	pietbrauer	2015-05-21 14:44:33
1971	segiddins	2015-05-21 14:41:19
390	timanglade	2014-06-09 22:36:05
606	jpsim	2014-07-17 12:00:10
1510	jpsim	2015-03-03 23:06:24
1510	segiddins	2015-02-17 00:21:43
264	fyell	2014-05-07 16:32:29
3397	jpsim	2016-03-29 21:33:02
953	alazier	2014-10-01 17:06:26
4065	jpsim	2016-09-12 20:37:25
1087	marlowcharite	2014-10-30 11:57:53
1780	mkolodny	2015-04-22 22:13:33
336	mekjaer	2014-05-28 08:11:06
4003	JadenGeller	2016-08-25 19:21:18
1264	tgoyne	2014-12-22 21:32:26
1268	alazier	2014-12-26 20:21:41
1268	jrpetersjr	2014-12-28 00:15:10
1481	segiddins	2015-02-10 00:50:09
3818	JadenGeller	2016-07-01 21:48:41
53	astigsen	2014-03-07 05:08:18
3005	vigonius	2015-12-15 23:28:47
4464	jpsim	2016-12-19 21:27:37
4714	freak4pc	2017-03-05 14:14:02
3762	tgoyne	2016-06-16 23:28:01
3199	anlaital	2016-02-12 05:12:19
1575	tgoyne	2015-03-05 22:32:37
2461	bzmario	2015-08-28 05:27:20
4674	jeffreybergier	2017-02-17 00:32:25
4407	jpsim	2016-12-03 01:10:33
2430	segiddins	2015-08-25 01:29:00
2614	tgoyne	2015-10-01 00:31:07
2848	mrackwitz	2015-11-12 17:29:02
1335	tgoyne	2015-01-13 20:53:16
4665	kishikawakatsumi	2017-02-13 23:29:02
1421	marcaoas	2015-01-30 12:23:09
972	GreatApe	2014-10-05 19:26:00
972	bmunkholm	2014-10-05 22:02:44
972	jpsim	2014-10-04 18:32:03
487	jpsim	2014-06-26 06:59:39
992	tgoyne	2014-10-08 23:33:46
992	alazier	2014-10-08 22:31:24
1164	segiddins	2014-11-29 21:11:13
2843	ArtSabintsev	2015-11-12 05:29:41
2426	bdash	2015-08-24 20:24:08
3128	jpsim	2016-01-27 22:39:33
196	jpsim	2014-04-22 00:06:31
1276	alazier	2014-12-30 17:16:13
2639	Chris59160	2015-10-06 18:46:08
4641	harryworld	2017-02-15 03:20:03
4641	jpsim	2017-03-09 01:24:03
4392	jpsim	2016-12-01 00:29:04
381	kneth	2014-06-04 18:46:23
381	alazier	2014-06-04 19:08:44
381	jpsim	2014-06-04 19:20:53
2842	astigsen	2015-11-24 17:46:19
2842	tgoyne	2015-12-02 20:48:55
2842	jpsim	2015-11-24 17:32:19
2842	bigfish24	2015-11-24 17:19:12
2842	kishikawakatsumi	2015-12-02 04:19:56
3835	austinzheng	2016-07-06 18:34:41
3835	JadenGeller	2016-07-06 19:44:36
2127	jpsim	2015-06-25 20:55:41
2318	alexsanderkhitev	2017-03-16 13:10:25
2318	NikKovIos	2016-05-27 11:05:46
2318	JamieCruwys	2015-07-31 14:51:41
2318	ahmedk92	2016-06-30 12:07:53
879	jpsim	2014-09-06 06:06:19
2099	segiddins	2015-06-18 15:26:36
1711	tgoyne	2015-03-31 17:17:19
2683	thiagoramos23	2015-10-15 18:14:32
284	mekjaer	2014-05-12 12:53:21
4383	skarctop	2016-11-30 01:42:17
61	mekjaer	2014-03-11 13:55:04
61	kneth	2014-03-10 12:18:46
1070	GreatApe	2014-10-23 23:05:31
1034	dismory	2014-10-17 03:18:30
1034	alazier	2014-10-20 22:21:48
3366	pnsean	2016-03-24 06:03:18
1689	timanglade	2015-03-25 19:22:36
629	emanuelez	2014-07-21 09:00:19
1011	tgoyne	2014-10-14 00:38:59
3702	lehmberg	2016-06-14 13:37:37
3702	austinzheng	2016-06-14 14:46:44
582	jpsim	2014-07-15 07:05:43
1278	jpsim	2014-12-30 01:04:35
2558	bimusiek	2016-02-22 09:21:38
2558	velthune	2016-04-07 12:53:24
2437	isoiphone	2015-08-25 20:38:51
3602	kishikawakatsumi	2016-05-17 17:39:44
273	mekjaer	2014-05-08 15:49:28
1206	segiddins	2014-12-09 21:25:53
1056	GreatApe	2014-10-22 10:10:50
1056	jpsim	2014-12-02 04:50:29
205	fyell	2014-04-23 08:09:20
253	bmunkholm	2014-05-06 14:47:50
253	kspangsege	2014-05-06 12:12:21
3200	anlaital	2016-02-15 20:17:47
1864	mrackwitz	2015-05-07 14:39:50
1864	segiddins	2015-05-22 16:30:27
1864	danielpovlsen	2015-05-08 09:29:15
4141	yushuyi	2016-10-17 02:18:11
1355	alazier	2015-01-16 19:47:55
4448	jpsim	2016-12-14 19:58:49
3165	tom-sparo	2016-02-02 00:18:57
3165	bigfish24	2016-02-15 22:22:50
2202	segiddins	2015-07-14 22:41:02
4545	kishikawakatsumi	2017-01-13 20:36:31
4545	jpsim	2017-01-18 00:00:34
572	bmunkholm	2014-07-14 22:14:05
3796	Maryom	2016-09-14 17:09:02
3796	algoterranean	2016-08-08 16:11:54
3796	freak4pc	2016-09-11 23:14:50
3796	marchy	2016-07-27 20:53:06
3796	austinzheng	2016-06-23 21:49:25
4683	austinzheng	2017-02-27 21:28:58
3949	bdash	2016-08-09 16:18:03
2418	kishikawakatsumi	2015-08-20 10:47:22
1651	segiddins	2015-03-17 01:38:59
1225	shmidt	2014-12-15 18:56:11
3080	dowhilenet	2016-01-08 15:22:05
4450	TimOliver	2016-12-24 01:42:38
2718	jpsim	2015-10-21 03:48:42
473	emanuelez	2014-06-24 12:06:23
1662	tspecht	2015-03-23 18:16:46
564	bmunkholm	2014-07-14 13:36:50
1072	tgoyne	2014-10-24 18:52:27
661	timanglade	2014-07-24 23:21:46
661	jpsim	2014-07-24 00:30:31
1084	GreatApe	2014-10-29 12:39:26
337	mekjaer	2014-05-28 08:55:21
765	kneth	2014-08-11 13:48:18
3636	jpsim	2016-05-23 19:07:02
2000	jpsim	2015-05-26 01:09:33
4413	bsarrazin	2016-12-06 18:44:47
102	kneth	2014-03-20 13:07:14
4599	onekiloparsec	2017-01-30 21:15:22
2049	jpsim	2015-06-03 21:06:18
2759	kishikawakatsumi	2015-10-28 18:50:50
2759	jpsim	2015-11-05 19:23:19
32	oleks	2014-02-25 14:23:14
4381	jpsim	2016-11-28 21:36:03
3466	jpsim	2016-04-22 06:01:00
21	oleks	2014-02-14 15:51:45
2978	jpsim	2015-12-10 08:56:14
2716	jakecraige	2015-10-23 15:14:18
2716	GregIngelmo	2015-10-27 01:59:57
2716	marlowcharite	2015-10-22 02:13:39
2716	timanglade	2015-10-23 20:25:11
2716	codytwinton	2015-10-22 15:31:47
2003	joamaki	2015-06-02 08:08:40
2003	flipchen	2015-05-26 20:48:59
409	emanuelez	2014-06-11 12:12:40
695	alazier	2014-07-28 21:24:08
695	jpsim	2014-07-30 18:09:41
2016	vlonjatg	2015-05-27 22:08:46
2862	vittoriom	2015-11-16 18:07:51
275	emanuelez	2014-05-09 07:54:42
1981	mrackwitz	2015-05-22 11:29:30
1734	gf3	2016-02-23 01:12:32
4115	stephenkopylov	2016-09-27 12:54:01
4404	tgoyne	2016-12-02 19:43:28
1065	tgoyne	2014-10-22 22:09:04
1156	bmunkholm	2014-11-28 22:51:23
1156	tgoyne	2014-11-25 22:42:17
1156	timanglade	2014-11-28 22:14:58
656	emanuelez	2014-07-23 13:09:04
4540	plivesey	2017-03-08 16:16:19
4540	istx25	2017-01-23 15:20:17
924	alazier	2014-09-20 01:52:18
160	kneth	2014-04-07 09:36:28
4227	IljaKosynkin	2016-10-18 10:39:35
1266	jpsim	2014-12-26 20:05:39
1266	jrpetersjr	2014-12-26 20:11:35
2649	jpsim	2015-10-07 23:43:15
2626	jpsim	2015-10-02 16:19:22
2291	segiddins	2015-07-24 23:52:19
2062	grimabe	2015-06-09 20:05:50
2655	lucianocn	2015-10-16 18:04:13
530	jpsim	2014-07-04 21:26:15
1437	bmunkholm	2015-01-30 13:46:24
1437	jpsim	2015-01-30 17:53:47
2952	mrackwitz	2015-12-07 16:11:36
386	emanuelez	2014-06-06 13:05:30
3652	austinzheng	2016-05-25 23:48:48
2258	segiddins	2015-07-20 23:00:46
513	oleks	2014-07-02 11:34:37
3699	austinzheng	2016-06-02 23:43:45
3699	JadenGeller	2016-06-17 00:08:27
1754	segiddins	2015-04-13 18:44:40
2087	jpsim	2015-06-16 04:31:37
1956	jpsim	2015-05-23 00:26:04
213	jpsim	2014-04-23 23:26:03
2751	hiragram	2015-10-27 06:00:22
984	bwahn	2014-10-09 02:56:23
3217	mrackwitz	2016-02-16 12:58:43
3217	dchohfi	2016-02-15 22:38:29
3217	jpsim	2016-02-15 23:29:16
2782	kishikawakatsumi	2015-11-02 23:12:07
3841	tgoyne	2016-07-07 20:12:43
677	ortizroberto	2014-08-15 18:01:42
2691	kishikawakatsumi	2015-10-16 13:45:34
2691	jpsim	2015-10-21 01:44:48
4245	jaybowong	2016-10-27 06:43:54
1023	tgoyne	2014-10-15 18:50:38
4332	jpsim	2016-12-07 02:17:11
339	mekjaer	2014-05-28 11:36:09
772	tgoyne	2014-08-12 00:47:11
2629	wieseljonas	2015-10-04 11:06:09
1103	kexoth	2015-10-29 19:14:04
1103	kevinmlong	2015-07-10 17:31:56
2084	jpsim	2015-06-25 22:24:18
3725	austinzheng	2016-06-07 21:55:01
4340	tgoyne	2016-11-17 21:44:26
3553	fisch0920	2016-05-12 17:51:37
628	checkbutton	2015-03-09 16:47:50
628	scottfister	2015-06-12 17:55:10
628	reejosamuel	2015-04-11 13:40:50
628	cfeckardt	2015-04-17 14:04:15
628	timanglade	2015-02-04 16:56:25
628	siuying	2015-08-28 17:17:05
628	jessyconroy	2015-06-16 17:21:54
628	mootoh	2015-03-10 08:18:40
628	alazier	2014-07-21 16:06:50
628	enricenrich	2015-04-25 21:20:51
628	ransomweaver	2014-12-12 19:54:29
628	mikecole20	2015-03-19 13:50:37
628	pravintate	2015-10-06 08:27:30
628	martinprot	2015-04-28 18:26:31
628	fnxpt	2015-06-13 10:27:26
628	bcapps	2015-07-28 17:43:48
628	Bruno-Furtado	2014-10-16 12:13:59
628	anlaital	2015-06-11 20:23:30
628	shmidt	2015-04-21 08:45:37
628	jpsim	2015-03-09 16:56:34
3872	AEugene	2016-07-20 08:40:37
2045	segiddins	2015-06-03 00:43:25
4570	radu-tutueanu	2017-01-23 14:08:10
4570	austinzheng	2017-01-23 19:40:49
665	jpsim	2014-07-24 04:32:07
1793	JadenGeller	2016-08-12 21:33:04
464	mekjaer	2014-06-26 11:49:32
464	oleks	2014-06-22 22:54:24
464	jpsim	2014-06-22 23:09:23
3955	JadenGeller	2016-08-12 01:02:10
1214	alazier	2014-12-12 03:09:09
4286	hardysim	2016-11-08 20:19:28
2085	mrackwitz	2015-06-15 17:40:42
2085	jpsim	2015-06-16 18:23:32
2585	AliSoftware	2015-11-17 12:54:16
2585	kurko	2015-10-29 00:12:50
4266	Ravi2712	2016-11-13 18:06:33
1761	LoganWright	2015-04-17 02:40:32
3386	priya-vr	2016-03-29 05:46:03
3513	slreddy1137	2016-05-05 13:51:47
1546	alazier	2015-02-25 00:08:40
1100	alazier	2014-11-05 20:55:52
1652	segiddins	2015-03-17 02:09:58
4607	kishikawakatsumi	2017-01-30 23:31:01
2126	jpsim	2015-06-25 20:54:49
2145	mfclarke	2015-07-01 14:58:58
3709	Dschee	2016-06-06 09:29:02
749	jpsim	2014-10-14 01:38:38
3873	marchy	2016-07-18 17:45:21
492	emanuelez	2014-06-26 12:08:28
2187	realm-ci	2015-07-09 14:55:06
2187	allending	2015-07-09 15:11:35
2187	segiddins	2015-07-09 16:35:24
1572	bkerensa	2016-02-25 08:01:21
1180	iosdevzone	2014-12-04 19:55:15
1785	yoshyosh	2015-04-23 19:18:02
2417	bdash	2015-08-19 23:19:04
4092	Jauzee	2016-09-14 17:07:19
4045	jpsim	2016-09-01 23:13:11
908	bsarrazin	2014-11-25 13:42:05
3120	mrackwitz	2016-01-20 12:08:41
4132	belakva	2016-09-26 11:52:20
1067	iphonerosie	2016-12-01 10:32:13
3876	JadenGeller	2016-07-15 02:38:05
3197	bdash	2016-02-10 22:57:41
1712	segiddins	2015-03-31 18:38:32
2754	allbto	2015-11-02 13:03:04
2754	bigfish24	2015-11-25 22:53:11
2754	smpanaro	2015-11-19 02:01:25
2369	cody1024d	2015-08-10 23:06:43
1914	segiddins	2015-05-11 23:21:08
4638	kharmabum	2017-02-15 19:59:57
4638	istx25	2017-02-20 19:07:38
1110	jpsim	2014-11-10 22:56:27
4040	JadenGeller	2016-09-01 20:36:59
51	mekjaer	2014-03-06 14:36:44
1949	pietbrauer	2015-05-26 06:26:05
1949	jpsim	2015-05-26 17:59:34
1949	segiddins	2015-05-22 16:37:34
151	kneth	2014-04-03 09:21:39
1116	jpsim	2014-11-11 19:37:49
1380	jpsim	2015-08-24 16:41:19
1380	segiddins	2015-08-21 00:39:50
514	oleks	2014-07-02 14:37:24
4198	austinzheng	2016-10-08 00:59:34
3442	mrackwitz	2016-04-15 14:27:15
3442	jpsim	2016-04-18 20:22:21
931	bmunkholm	2014-09-28 12:36:46
931	drinking	2014-09-28 06:40:15
1751	mrackwitz	2015-04-15 12:25:37
2173	segiddins	2015-07-07 17:45:52
1367	jpsim	2015-01-21 00:11:45
1367	segiddins	2015-01-21 01:35:51
3606	jpsim	2016-05-17 23:54:11
4054	sauvikatinnofied	2016-09-08 10:55:53
3433	jpsim	2016-04-14 00:14:23
618	astigsen	2014-07-19 01:46:52
618	alazier	2014-07-19 00:04:19
443	jpsim	2014-06-18 23:59:34
3730	austinzheng	2016-06-08 23:49:57
3730	jpsim	2016-11-15 22:53:37
1967	kspangsege	2015-05-21 21:21:23
1967	bdash	2015-05-20 23:39:34
4563	mrackwitz	2017-01-19 14:07:37
4563	kishikawakatsumi	2017-01-26 14:46:32
4563	ianpward	2017-03-02 18:09:46
4563	jpsim	2017-03-08 00:00:11
4101	DenHeadless	2016-09-19 19:44:41
1083	yoshyosh	2014-10-28 23:39:24
1083	jpsim	2014-10-29 06:04:41
4167	tgoyne	2016-09-30 18:45:55
62	emanuelez	2014-03-11 10:01:06
3692	austinzheng	2016-06-01 20:34:01
3884	kishikawakatsumi	2016-07-18 20:41:28
3884	jpsim	2016-11-15 23:25:58
4364	stel	2016-11-24 11:50:13
4364	jpsim	2016-12-06 21:27:13
2795	crsantos	2015-11-26 12:49:43
2795	bigfish24	2015-12-11 23:13:51
2795	beloso	2015-11-30 12:21:16
962	tgoyne	2014-10-03 16:38:50
289	mekjaer	2014-05-13 14:41:54
1032	tgoyne	2014-10-16 17:22:17
827	tgoyne	2014-08-20 19:01:06
633	emanuelez	2014-07-21 11:34:25
2411	pranavss11	2016-03-16 23:13:01
426	mekjaer	2014-06-16 09:05:46
4338	stel	2016-11-30 15:53:48
578	jpsim	2014-07-15 01:07:10
4378	ahmedk92	2016-11-30 06:49:35
1055	tgoyne	2014-10-21 14:49:18
3425	lhyhsx	2016-04-14 01:49:04
3425	yushuyi	2016-04-12 14:13:30
761	tgoyne	2014-08-08 21:11:47
761	alazier	2014-08-08 22:06:02
3951	anthonycastelli	2016-08-09 22:58:16
1798	segiddins	2015-04-25 21:10:49
3570	mrackwitz	2016-05-14 10:29:14
3570	jpsim	2016-06-02 16:26:35
603	emanuelez	2014-07-21 21:37:32
603	jpsim	2014-07-17 09:05:51
3787	tgoyne	2016-06-21 23:54:39
1800	cday	2016-03-07 10:04:00
2279	jpsim	2015-07-23 17:16:41
223	timanglade	2014-05-01 20:25:49
223	jpsim	2014-05-01 22:50:15
1478	yoshyosh	2015-02-09 23:56:43
1478	segiddins	2015-02-09 21:36:23
1287	jpsim	2015-01-01 02:02:31
2609	vishaltelangre	2015-09-30 16:05:55
4311	jpsim	2016-11-08 21:52:33
4740	bdash	2017-03-16 17:33:18
2906	bigfish24	2015-11-25 23:06:48
744	alazier	2014-08-05 23:36:33
4546	kishikawakatsumi	2017-01-13 21:04:13
4418	xiaodao	2016-12-09 00:02:52
4418	jpsim	2016-12-06 23:58:42
2159	bdash	2015-12-10 21:14:38
2159	jpsim	2016-01-06 15:49:35
2159	AriX	2016-01-04 19:46:55
971	aleclarson	2014-10-06 01:05:23
971	jpsim	2014-10-06 05:49:38
4402	jpsim	2016-12-07 01:56:18
4313	RafaelPlantard	2016-11-09 01:07:00
835	kneth	2014-08-22 10:05:15
835	jpsim	2014-08-22 19:26:50
4251	jpsim	2016-10-24 23:21:39
1764	kevinmlong	2015-04-17 17:51:37
501	mekjaer	2014-06-27 11:16:18
2807	mowens	2015-11-06 01:04:22
3221	kishikawakatsumi	2016-02-16 13:43:58
3221	jpsim	2016-03-10 01:56:18
1246	jpsim	2014-12-19 01:59:20
516	oleks	2014-07-02 14:48:36
1059	alazier	2014-10-21 19:39:48
304	mekjaer	2014-05-19 14:24:00
2370	tgoyne	2015-08-10 17:47:27
367	astigsen	2014-06-03 01:35:41
367	alazier	2014-06-03 00:42:14
1600	jpsim	2015-03-25 20:44:48
3694	JakeLin	2016-06-02 23:26:00
3694	xiaodao	2016-06-02 21:40:23
760	tgoyne	2014-08-08 19:50:12
117	mekjaer	2014-03-24 16:36:33
4639	siemensikkema	2017-02-06 17:34:11
4567	istx25	2017-02-01 15:55:28
2732	mlusas	2015-10-23 02:19:25
2339	segiddins	2015-08-21 01:47:00
1559	tgoyne	2015-02-27 17:15:37
2392	segiddins	2015-08-13 05:24:45
3575	jpsim	2016-05-13 12:49:50
3301	nicopuri	2016-03-09 19:05:01
934	jpsim	2014-09-26 17:03:29
1584	cmelchior	2015-04-04 18:00:22
1584	jpsim	2015-05-05 18:04:20
1788	segiddins	2015-04-23 23:46:17
1918	rdlopes	2016-05-26 16:42:45
1918	fpillet	2016-05-26 19:20:18
1918	i-schuetz	2015-07-13 22:19:39
1918	jpsim	2016-05-26 18:30:47
649	bmunkholm	2014-07-22 18:23:42
1146	alazier	2014-11-21 20:07:16
3055	mowens	2016-01-11 21:43:50
3055	jpsim	2016-01-19 21:33:26
1401	Just-	2015-02-06 09:59:36
2011	bdash	2015-05-27 01:03:24
4269	jpsim	2016-11-08 21:31:27
548	alazier	2014-07-10 00:17:22
2070	pardel	2015-10-14 07:58:02
4182	austinzheng	2016-10-04 22:21:18
1824	fooevr	2015-05-03 17:04:18
2592	kishikawakatsumi	2015-09-28 17:07:56
2592	jpsim	2015-09-28 17:44:41
1019	mitchellporter	2014-10-15 15:38:44
1019	marchy	2016-04-04 17:59:20
1019	mkolodny	2015-04-24 20:48:48
431	mekjaer	2014-06-16 14:01:48
3423	peiweichen	2016-04-12 10:05:28
4159	austinzheng	2016-09-28 20:57:04
3288	jpsim	2016-03-03 22:18:13
805	alazier	2014-08-18 21:24:40
2458	dimazen	2015-09-09 09:22:28
3355	kishikawakatsumi	2016-03-22 16:23:58
3355	jpsim	2016-03-22 16:18:04
2469	realm-ci	2015-08-31 14:14:55
309	mekjaer	2014-05-20 14:43:06
309	kneth	2014-05-21 11:16:13
4384	WeeTom	2016-11-29 13:01:32
1593	segiddins	2015-03-11 00:37:25
2657	14lox	2015-10-22 01:19:13
2383	kishikawakatsumi	2015-08-11 19:25:13
3234	mrackwitz	2016-02-22 09:32:38
3234	jpsim	2016-02-22 17:31:22
484	kneth	2014-06-25 16:51:27
3246	vahotm	2016-02-22 14:38:45
3246	bawn	2016-02-22 14:40:33
2136	ikonst	2015-07-03 14:20:24
300	kneth	2014-05-20 07:02:00
130	mekjaer	2014-03-27 11:57:28
4585	jpsim	2017-03-27 17:04:57
3452	iphilcc	2016-04-19 09:34:00
584	kneth	2014-07-15 09:24:20
214	fyell	2014-05-01 17:02:58
4456	kishikawakatsumi	2016-12-17 12:35:22
4456	nemesis	2016-12-17 16:54:38
4396	jasper-chan	2016-12-01 17:26:06
4684	dsanghan	2017-03-04 13:29:28
324	emanuelez	2014-05-27 10:32:45
2875	istx25	2015-11-18 20:52:53
845	GreatApe	2014-08-27 13:58:58
2325	jpsim	2015-07-31 21:19:36
1642	segiddins	2015-03-16 20:16:42
1304	segiddins	2015-01-07 22:24:59
510	emanuelez	2014-07-01 09:49:17
510	jpsim	2014-07-01 17:09:06
2324	segiddins	2015-08-21 01:50:53
692	esttorhe	2014-11-12 21:46:22
4770	0xced	2017-03-24 23:59:26
4770	jpsim	2017-03-24 22:50:34
2113	segiddins	2015-06-23 22:44:34
4617	dmorrow	2017-01-31 19:02:37
1720	segiddins	2015-04-01 17:57:05
2338	jpsim	2015-08-03 22:05:17
1730	fcanas	2015-04-06 20:02:38
2800	TimOliver	2015-11-04 17:56:59
2800	jpsim	2015-11-09 23:00:28
505	kneth	2014-06-30 10:38:47
1027	tgoyne	2014-10-16 01:03:40
1027	alazier	2014-10-23 20:05:55
1027	timanglade	2014-10-23 20:22:41
3663	jpsim	2016-05-28 00:49:15
3609	nixzhu	2016-05-19 01:30:48
918	alazier	2014-09-18 17:23:32
4243	jpsim	2016-10-20 17:10:05
2459	kspangsege	2015-08-29 04:14:53
2459	jpsim	2016-11-15 22:51:19
2850	wakaryry	2015-11-16 11:03:41
4409	xiaodao	2016-12-06 23:30:14
4586	slavapestov	2017-01-31 05:48:47
1135	alazier	2014-11-19 23:32:49
588	emanuelez	2014-07-15 10:43:26
3021	haitham-reda	2015-12-30 14:56:00
2356	segiddins	2015-08-07 19:04:28
3790	JadenGeller	2016-06-30 21:10:00
4149	austinzheng	2016-09-27 22:46:23
1992	ArEnSc	2015-05-27 19:20:19
3242	caoer	2016-11-03 00:28:26
3242	georgepoenaru	2016-02-21 19:31:12
2870	TimOliver	2015-11-18 08:51:46
3241	JosephZZ	2016-03-10 02:26:52
4614	istx25	2017-01-31 16:27:35
834	tgoyne	2014-08-22 00:51:01
720	tgoyne	2014-07-31 19:57:35
1161	jpsim	2014-11-28 23:25:03
3002	jakob	2015-12-15 21:41:18
1797	anlaital	2015-04-25 21:13:13
1797	demonnico	2015-06-26 16:14:03
139	mekjaer	2014-03-31 13:11:18
3760	JadenGeller	2016-06-16 21:03:16
1633	pronebird	2015-03-25 10:01:55
4	kspangsege	2013-04-13 00:41:54
1242	alazier	2014-12-17 19:49:19
2012	ndonald2	2015-05-28 20:18:17
2012	segiddins	2015-05-27 17:01:27
2788	yuldong	2015-11-06 02:55:15
4644	rex-remind101	2017-02-07 21:40:42
4048	JadenGeller	2016-09-03 04:18:09
371	mekjaer	2014-06-03 13:58:49
2893	jpsim	2015-12-15 01:10:14
2556	mrackwitz	2015-09-24 19:28:07
2556	TimOliver	2015-09-24 07:11:25
2556	bdash	2015-10-15 17:13:17
2556	jpsim	2015-09-29 19:28:02
3877	JadenGeller	2016-07-26 18:28:57
3024	JonFBit	2016-01-27 15:14:29
3802	mattdelves	2016-06-26 22:20:15
4196	bdash	2016-10-07 18:00:53
1148	tspecht	2014-11-27 20:55:00
1148	alazier	2014-12-08 19:23:28
4394	stel	2016-12-01 10:47:45
3186	TimOliver	2016-02-10 06:49:26
2394	shahankit	2015-08-13 17:24:40
3359	bdash	2016-04-19 21:57:52
3359	gaston23	2016-04-21 00:30:27
4160	bdash	2016-09-28 22:52:11
2511	realm-ci	2015-09-10 08:34:44
2511	andr3a88	2015-09-10 15:17:37
2830	eskerber	2015-11-11 15:53:46
362	mekjaer	2014-06-02 13:48:27
4244	crrobinson14	2016-11-10 04:56:53
3388	realm-ci	2016-03-29 06:04:47
508	alazier	2014-07-01 01:17:15
508	timanglade	2014-07-01 17:09:46
3523	bdash	2016-05-03 23:47:27
4047	jpsim	2016-09-08 01:34:39
4047	JadenGeller	2016-09-03 00:58:16
2954	tgoyne	2015-12-07 18:47:25
640	kspangsege	2014-07-22 00:41:24
640	jpsim	2014-07-22 01:02:12
1474	tspecht	2015-02-10 21:08:44
1474	jpsim	2015-03-03 17:53:42
4625	bdash	2017-02-14 17:07:38
4625	istx25	2017-02-10 17:46:25
3528	bdash	2016-07-12 15:34:24
177	bmunkholm	2014-04-16 21:38:51
177	fyell	2014-04-10 00:02:15
2578	tgoyne	2015-09-24 22:46:33
2257	segiddins	2015-07-20 22:23:46
1192	phaphan	2015-09-03 17:45:33
1192	IsmailHassanein	2015-06-09 11:38:42
1192	jpsim	2015-05-22 17:53:28
1192	zipme	2015-05-22 18:03:46
2704	hiragram	2015-10-30 07:32:04
2525	dimazen	2015-09-15 07:13:14
664	jjoelson	2014-07-24 03:45:10
178	kspangsege	2014-04-10 00:39:09
3727	austinzheng	2016-06-07 23:39:53
4111	aschuch	2016-09-19 18:26:22
[truncated: 1,151 more rows]
