# Supplementary material for: Status, identity, and language: A study of issue discussions in GitHub
Source: PLoS One. 2019 Jun 14;14(6):e0215059. doi: 10.1371/journal.pone.0215059 (PMC6568400; doi:10.1371/journal.pone.0215059)
Supplement: S2 Data — (ZIP) [file pone.0215059.s003.zip › sample_46_projs_issues/realm_realm-cocoa/issue_comments_mentioned_NOCODE_FULLBODY.csv]

issue_num	datetime	body	login	mention_login
4774	2017-03-28 00:36:44	Hi @sirvon. Thanks for writing in. I wanted to let you know that someone will review what you've shared and follow-up with you soon. In the meantime, would you be able to provide us with the actual version of Realm you're using (since "Latest" can change between response times) as well as the iOS or macOS version you're compiling for. Thanks.	istx25	sirvon
4772	2017-03-28 00:37:59	Hi @scottazord! I wanted to let you know that we've received your question and that someone will follow-up with you hear and provide an answer soon. Still working through the backlog from the weekend and whatnot. Thanks!	istx25	scottazord
4770	2017-03-24 23:59:26	@bdash I just completed the CLA. I hope you are fine with the changes I made since I opened this pull request.	0xced	bdash
4769	2017-03-24 19:51:36	Hi @santhoshs5! Yep! If you want to delete all objects of a particular type, but preserve the rest of the contents of a Realm file, you can query for just those objects and then delete them manually. I hope that helped! Let me know if you have any more questions. :)	TimOliver	santhoshs5
4769	2017-03-25 03:47:59	As @TimOliver mentioned, you can do what you're after by combining `Realm.objects(_:)` and `Realm.delete(_:)`. This only differs in a minor way from the syntax you're requesting, and provides the behavior you're after. Is there some reason you take issue with it?	bdash	TimOliver
4769	2017-03-25 14:00:29	Thanks @bdash	santhoshs5	bdash
4768	2017-03-24 20:03:43	Hi @tbaranes! Thanks for the info! Sorry to hear you're having some trouble here. There's probably not a lot we can do without a sample app to let us properly examine what's going on here. Would you even be able to post some sample code of the actual write transaction that's causing this failure? You can email it to `help@realm.io` if you need to keep it private. Thanks!	TimOliver	tbaranes
4766	2017-03-24 16:47:06	Hey @bb-git! Thanks for reaching out. I wanted to let you know that we've seen your message and that someone will follow-up with you as soon as we can.	istx25	bb-git
4766	2017-03-24 20:38:38	Hi there @bb-git! Can you please give us some more information? Sample code would be the best. Specifically, can you show us your model objects both before and after you updated them, as well as how you've set up the migration block? Thanks a lot!	TimOliver	bb-git
4766	2017-03-25 00:16:58	I can attach some code soon. But the strange thing is, the data that is lost is a realm model, that was not changed at all. Another model was changed with the update. The migration block is empty, I just increased the version number. > Am 25.03.2017 um 03:38 schrieb Tim Oliver <notifications@github.com>: > > Hi there @bb-git! Can you please give us some more information? Sample code would be the …	bb-git	bb-git
4765	2017-03-24 16:44:15	@kajensen: Please follow-up on that issue showing your support for the feature. :) Closing this issue since it's basically a duplicate.	istx25	kajensen
4762	2017-03-23 19:00:05	To add to what @Zhuinden mentioned, I also recommend looking at the "Threading" section of the documentation but especially the subsection titled: [Passing Instances Across Threads](https://realm.io/docs/swift/latest/#passing-instances-across-threads). As of v2.2.0, you can pass instances across threads using the `ThreadSafeReference` object. Please let us know if you have any questions.	istx25	Zhuinden
4761	2017-03-23 18:48:30	Hi @grangej. Thanks for reaching out about this. I wanted to let you know that we've seen your issue and that someone will be following-up with you soon. While you wait, would you be able to provide us with exactly which Realm version you're using (and not just "Latest") since sometimes we send out updates in between response times. Thanks!	istx25	grangej
4761	2017-03-23 19:30:48	@istx25 Thank you for following up. The versions that we are using here are: We have ran some additional tests this morning and have some additional findings: If you create two background threads even AFTER the subscription only one of them seems to emit changes. For example, the following code only one of the changes will ever be observed. If we change the code to the following though both chang…	grangej	istx25
4761	2017-03-24 20:53:01	Hi @grangej! I can't help but feel like this might be an issue more on RxRealm's side of things than Realm Swift directly. Have you considered [filing an issue on the RxRealm repo](https://github.com/RxSwiftCommunity/RxRealm/issues)?	TimOliver	grangej
4761	2017-03-24 23:51:20	@TimOliver Let me test with straight realm code and I will let you know.	grangej	TimOliver
4761	2017-03-27 17:34:00	@TimOliver You are correct I tried the following code: and it works , but looking at the RxRealm code for changeset it makes no sense why it would not work. I stepped through the code in RxRealm and the observer is never receiving one of the notifications in the notification block. So I still think this is a RealmSwift issue since the RxRealm code block never receives one of the update notificati…	grangej	TimOliver
4758	2017-03-22 17:11:03	Hi @Elenionl. Thanks for reaching out about this. I could be wrong but I believe you're experiencing a problem that's more related to CocoaPods than it is Realm. If you're interested, you can read more about this issue here: https://github.com/CocoaPods/CocoaPods/issues/6454 and https://github.com/realm/realm-cocoa/issues/4614. As for a workaround until they've fixed https://github.com/CocoaPods/…	istx25	Elenionl
4754	2017-03-21 19:25:02	Hi @jovanpreet. Thanks for reaching out. Would you be able to share a code sample demonstrating your issue? From there, the engineers will be able to better assist you.	istx25	jovanpreet
4754	2017-03-23 20:55:41	@jovanpreet Good to hear that disabling `autorefresh` fixed the issue for you! Unfortunately, since the notification mechanism works by refreshing at the start of a new runloop iteration, making it so Realm and the notification blocks are triggered synchronously isn't very feasible. If you have logic in your code where you explicitly need to update the collection view right after you've written n…	TimOliver	jovanpreet
4753	2017-03-21 19:23:02	Hi @kunalsood. Thanks for reaching out about this. I'll get some eyes on this and see what we can do to work around this problem.	istx25	kunalsood
4753	2017-03-24 20:20:55	Hi @kunalsood! Thanks for your issue. I just had a little look into it, and it looks like you may have highlighted a weakness in our API. Realm notification tokens are paired with a specific Realm instance, so they can't be used with different instances pointing to the same Realm backing on background threads. Unfortunately there doesn't seem to be a way to create a thread reference for tokens. @…	TimOliver	kunalsood
4751	2017-03-20 18:42:15	Hi there @Nik20112! Thanks for the issue! What do you mean by a 'PPT file' exactly? Are you referring to a Microsoft PowerPoint file? Thanks a lot!	TimOliver	Nik20112
4750	2017-03-20 16:51:03	Hi @CedricVanAsch. Thanks for reaching out! I've escalated this to one of the Cocoa engineers who will be able to review your code sample and follow-up with you.	istx25	CedricVanAsch
4750	2017-03-21 08:43:57	@Alex293 I'm not ordering my collection by that property. Here is some info on how the `favoriseItemRealm(realmProducer, textAdded: "addedRetailer", textDeleted: "deletedRetailer", view: self, button: nil)` looks like (i think this is where my crash is caused, since this is where I modify the .favorite part of the Producer I just selected in my Collectionview):	CedricVanAsch	Alex293
4750	2017-03-21 11:08:28	@stel Hi, I implemented both your changes as requested, but with the exact same result. > Assertion failure in -[UICollectionView _endItemAnimationsWithInvalidationContext:tentativelyForReordering:], /SourceCache/UIKit/UIKit-3347.44.2/UICollectionView.m:3870 > 2017-03-21 12:07:50.029 promobutler-ios[1433:244897] *** Terminating app due to uncaught exception 'NSInternalInconsistencyException', rea…	CedricVanAsch	stel
4750	2017-03-21 13:19:30	@stel what exactly do you mean with check the indexes in the notification handler? So this is what I got for the numbers. the 0 153 represents the section (0) and the items (153) the prints from my logs > Get numberOfItemsInSection 0 153 data from didSelectItem -> Producer { id = 1234; name = ALDI; nameNL = ALDI; nameFR = ; logoUrl = mockupurl.com; siteUrl = mockupurl.com; favorite = 1; } modifyi…	CedricVanAsch	stel
4749	2017-03-19 00:34:48	@mihailsalari: I wanted to chime in here and affirm that @bdash's example ([available here](https://gist.github.com/bdash/799e9c496d387bda98e196289e2def71)) indeed works and that I also saw an object returned during my own testing. We are happy to help you resolve this (and any other) issue you may experience (now or in the future) but I/we don't appreciate the personal attacks on @bdash or anyon…	istx25	mihailsalari
4749	2017-03-19 00:34:48	@mihailsalari: I wanted to chime in here and affirm that @bdash's example ([available here](https://gist.github.com/bdash/799e9c496d387bda98e196289e2def71)) indeed works and that I also saw an object returned during my own testing. We are happy to help you resolve this (and any other) issue you may experience (now or in the future) but I/we don't appreciate the personal attacks on @bdash or anyon…	istx25	bdash
4748	2017-03-17 15:46:30	Thanks for filing this @rscholtes. I was able to reproduce the issue with the project you sent. As far as I understand this, this would be a bug. But I'd like @tgoyne to confirm in case there's something else at play here.	jpsim	rscholtes
4747	2017-03-17 17:37:10	Thanks for reporting this @markst, I'm looking into it.	jpsim	markst
4747	2017-03-20 02:38:07	@jpsim I think this is largely to do with Realm not complaining when setting a relationship from a different realm. i.e: Resolution for above exception is:	markst	jpsim
4744	2017-03-21 16:10:04	Sorry for the disruption @austinzheng. This PR just happened to be the first one I found during my tests earlier today.	emanuelez	austinzheng
4744	2017-03-21 16:20:12	No worries @emanuelez, I just didn't want you to be misled because of all the failures :).	austinzheng	emanuelez
4740	2017-03-16 17:33:18	As @tgoyne mentioned, your `List<T>` properties should be declared with `let` rather than `var` as assigning directly to them has no effect. Using `let` will catch this problem at compile time. Instead of assigning to a `List<T>` property, you should instead mutate it in place.	bdash	tgoyne
4739	2017-03-15 16:21:11	Hey @i-am-chris! I am personally quite new to RMP but I believe the problem you're experiencing has to do with the fact that you're creating an instance to a non-default Realm and using it to persist the `dataRoom` object in `logInWithCredentials` scope but you're looking for the object in the default Realm by using `[room allObjects]`. Read [Queries](https://realm.io/docs/objc/latest/#queries) f…	istx25	i-am-chris
4739	2017-03-20 14:46:31	Hello back @austinzheng, @teotwaki, @istx25 Can you give me a full example on how to get data? I am mostly intrigued on how to use this on given array, when i call the mobile DB for updates. (think about updates on a chat room - which can be a very good example on how to move this data async) Objective-c obviously - might be old-school but i am looking fwd into implementing this Thanks, Chris	i-am-chris	austinzheng
4739	2017-03-20 14:46:31	Hello back @austinzheng, @teotwaki, @istx25 Can you give me a full example on how to get data? I am mostly intrigued on how to use this on given array, when i call the mobile DB for updates. (think about updates on a chat room - which can be a very good example on how to move this data async) Objective-c obviously - might be old-school but i am looking fwd into implementing this Thanks, Chris	i-am-chris	istx25
4738	2017-03-15 15:47:42	Hi @twomedia. Sorry to hear you've ran into this problem. Would you be able to show us the entire model object itself as well as how `message` from `message.saleId` is created prior to using it? With that information, we'll be able to get to the bottom of this better.	istx25	twomedia
4736	2017-03-15 15:43:58	Hi @bruce-lumo! Please update Realm to at least v2.4.3 (but I recommend running the latest version which is v2.4.4). #4598 fixed one of the circumstances that caused the issue but it's possible if you're still experiencing the issue that we've found another circumstance.	istx25	bruce-lumo
4736	2017-03-15 15:44:01	@Florelit: Please file another issue with your own set of repro steps and information. It's possible there are multiple issues causing this to happen or some other reason in your codebase. Thanks!	istx25	Florelit
4735	2017-03-14 21:25:03	@bdash Yep, ended up finding similar info here right before you commented: https://www.nginx.com/blog/websocket-nginx/ Seems to be getting me further now, but still won't connect. Getting messages about "Using already open Realm file" and then it closes the Realm file and I get this: "Sync: Connection[3]: Session[1]: Sending: UNBIND" Still probably something up with my Nginx config, but at least …	einsteinx2	bdash
4734	2017-03-14 22:48:28	Hi @einsteinx2. Thanks for filing this issue. I've marked this issue with `T:Help` for now but I'm going to assign this issue to one of our Cocoa engineers to evaluate what you're experiencing further and determine if a fix on our side is necessary. Cheers.	istx25	einsteinx2
4734	2017-03-15 22:12:47	@bdash Yep, that was it! Looks to be working now. In any case, that seems like a bug, no? I would expect to be able to change log levels at any time, or at the very least have the new log level take effect the next time a Realm is created. Same with the error handler. At the very least, it's a documentation bug. There's no mention of this requirement in either the Swift logging section (which jus…	einsteinx2	bdash
4733	2017-03-14 22:45:32	Hi @timbroder. Thanks for sharing all of this! I personally don't know what would be causing this issue but I wanted to let you know that we've seen the issue and that I'm going to assign this to one of our Cocoa engineers who will read through this and follow-up soon. Cheers!	istx25	timbroder
4733	2017-03-16 13:34:56	@gordanyang can you post sample code so we have more examples?	timbroder	gordanyang
4733	2017-03-20 13:11:10	@Zeeker did you notice a difference in transaction length? This seems to have cropped up when we're doing more in each transaction; EG 1 transaction looping over 20 object updates, vs 20 transactions	timbroder	Zeeker
4733	2017-03-22 21:34:20	@Zeeker That's interesting! Could you please elaborate some more on what your app was doing at its startup? Were they on a background thread? There shouldn't be a need to manually line up write transactions sequentially, so I'm wondering how these transactions are being handled.	TimOliver	Zeeker
4733	2017-03-23 13:41:50	@TimOliver I'm currently in the process of refactoring the app quite a bit and also touched the problematic code during that. In the past the transactions were done in the main thread; after my refactoring everything is now done in a background thread. It seems that this has also solved the issue. For testing purposes I've moved the logic back into the main thread and indeed that led to a crash. …	Zeeker	TimOliver
4733	2017-03-23 22:51:08	@Zeeker Okay no worries. I was curious as to what those three requests were and what order they may have been occurring in each time. Never mind. --- In any case, it's good to know that moving the transactions to a background thread mitigated the immediate problem. But it would be excellent if anyone would be willing to post a sample app reproducing the issue in order for us to analyze the proble…	TimOliver	Zeeker
4732	2017-03-14 22:42:59	Hi @molind. Thanks for writing in. Would you be able to provide us with a sample project that includes your model classes themselves as well as enough code to reproduce the problem when we build/run the project?	istx25	molind
4732	2017-03-15 07:16:29	Hi @istx25. We'll try to gather all our db related code into one project. Just to make it clear. Do you think it's bug, or it works as expected when modifies primary key of object?	molind	istx25
4732	2017-03-16 22:30:49	Thanks for taking the time to prepare this @molind. I'm going to put this on hold until we can run your repro case without being blocked by realm/realm-mobile-platform#112.	jpsim	molind
4731	2017-03-22 21:21:42	@tkallioras Just following this issue up. :) Are you able to provide us with a back trace of the C++ exception?	TimOliver	tkallioras
4731	2017-03-23 17:36:48	@TimOliver I will try to rewrite the code and replicate the issue the following days and post the back trace.	tkallioras	TimOliver
4730	2017-03-13 18:52:00	Thanks for asking these questions, @dakeshi! We should certainly update our docs to reflect that Alcatraz requires resigning Xcode. As for your second question, the "Open Realm..." menu item is only added if the Realm Browser is installed on your Mac. https://github.com/realm/realm-cocoa/blob/v2.4.3/plugin/RealmPlugin/RLMPRealmPlugin.m#L87-L108	jpsim	dakeshi
4730	2017-03-14 05:12:29	Thanks for your response @jpsim >We should certainly update our docs to reflect that Alcatraz requires resigning Xcode. I’m not sure that we need to mention how to resign or unsign Xcode 8. Without Alcatraz support and resigning/unsigning Xcode, we can successfully install RealmPlugin in Xcode 8(with release.zip) Using Alcatraz is more convenient but it is not the mandatory to use RealmPlugin, I …	dakeshi	jpsim
4730	2017-03-23 00:40:51	Thanks for your reply. @jpsim Yes. I'm get successfully installed file template, lldb plugin but not file menu. So, we could say the plugin is not perfectly installed. I hope that docs will be updated as soon as possible to provide the correct info.	dakeshi	jpsim
4725	2017-03-09 19:15:10	Hi @canny09, the code and explanations you shared is not enough to understand what is happening. What I suspect is happening is that different threads are at different versions of the transaction history. This is a key behavior of Realm's thread safety, consistency and isolation of transactions. See our [Threading](https://realm.io/docs/objc/latest/#threading) docs for details. What you could do …	jpsim	canny09
4725	2017-03-10 02:13:33	@jpsim Thanks for reply. But I modify my code like which you suggest above, which not work successfully, the data still been.	canny09	jpsim
4725	2017-03-10 18:46:28	@canny09 alright, how do you suggest we help you further? Could you share code with us that exhibits the same behavior you're seeing so we can investigate why that's happening?	jpsim	canny09
4725	2017-03-11 02:29:10	@jpsim Thank you! I have checked the cause of the problem, that is my negligence. Orz... The ``friendItems ``parameter has been clean up all objects in main thread before converting to the ``MCSFriend ``.	canny09	jpsim
4725	2017-03-13 10:04:34	@canny09 does this mean you resolved your problem? Can we close this issue?	stel	canny09
4724	2017-03-10 12:20:45	I have been able to repro locally. Here's what I did: 1. Checkout and build core (build-cocoa) at v2.3.2. 2. Checkout core at v2.3.3 (do not build) 3. Checkout and build sync (build-cocoa) at v1.3.1 4. Checkout and build cocoa at master as described above. This matches our observations that the assembly code looks like core v2.3.2, while the headers are from v2.3.3. If this is indeed what has hap…	danielpovlsen	radu-tutueanu
4724	2017-03-10 17:52:15	@radu-tutueanu has rebuilt the sync v1.3.1 release on a different machine, and the tests now pass. Thanks, @radu-tutueanu!	bdash	radu-tutueanu
4719	2017-03-13 17:44:30	@cmavromoustakos changing the time on your device shouldn't impact your ability to open Realm files. Could you please file a new issue with detailed steps to reproduce? It's almost certainly unrelated to what this issue is tracking, which is likely corrupt file transfers to/from S3.	jpsim	cmavromoustakos
4716	2017-03-07 13:29:08	Thanks for reporting this, @dakeshi!	stel	dakeshi
4716	2017-03-09 09:12:25	Thanks. @stel But API reference is still not changed. Does It need to fix manually? https://realm.io/docs/swift/latest/api/Typealiases.html#/s:10RealmSwift19UserCompletionBlock	dakeshi	stel
4716	2017-03-09 15:17:19	@dakeshi those are the docs for the latest release, 2.4.3, so the next release will include this change.	jpsim	dakeshi
4716	2017-03-10 01:44:19	@jpsim It is the bad news for developers who prefer to read API reference through web pages, even though they can find out the correct info from source code.	dakeshi	jpsim
4714	2017-03-05 18:08:55	Hi @freak4pc, that's very strange behavior you're seeing, and I can understand why you'd be worried about it. It sounds like it's reproducible though which should hopefully make it easy to track down and understand. If you can build an IPA of your app and share it with us at help@realm.io, I'm happy to take a look.	bdash	freak4pc
4714	2017-03-05 19:16:11	Thanks @bdash for your prompt response Highly appreciated I'm gonna try creating a blank reproducible project to send to you and if that won't work I'll send an IPA or our app. Thanks !	freak4pc	bdash
4714	2017-03-05 21:50:10	@bdash Was able to more accurately pinpoint the problem. This seems to be related to a situation where, if the Realm file was deleted after creation, consecutive `try! Realm(configuration:_)` won't create a new Realm file for some reason. I made a reproduction project, here it is: [RealmNukeExample.zip](https://github.com/realm/realm-cocoa/files/819781/RealmNukeExample.zip) A good way I could "wo…	freak4pc	bdash
4714	2017-03-05 22:31:37	@bdash Thanks again. Is there anything problematic with just moving to an approach of just removing the objects of the realm instead of deleting the realm itself ? On the subject of deleting the file itself, Is there any way to actual understand which objects are "retained" in the Realm or perhaps a more verbose way to clear the cache in that situation? I assumed a `try! Realm()` always creates a…	freak4pc	bdash
4714	2017-03-05 23:00:41	Thanks again @bdash , I'll close this for now. My data set is relatively small so I'm fine with that cost for the added stability. Maybe it'll be good to consider refreshing that cache if the underlying file doesn't exist anymore, not a huge deal but just a thought :) Again thanks so much for the help in resolving this Shai	freak4pc	bdash
4712	2017-03-09 01:34:10	I'm sorry to see you're seeing so many crashes @hovox. We'd love to resolve this quickly for you but need to be able to reproduce ourselves first.	jpsim	hovox
4711	2017-03-03 09:08:43	@austinzheng I see. Thank you	account-archived-270316	austinzheng
4710	2017-03-02 15:01:06	@tungvoduc - To avoid this, you can use ThreadSafeReference https://realm.io/news/obj-c-swift-2-2-thread-safe-reference-sort-properties-relationships/ it can be passed across the threads. Follow this I was also facing the same issue, got the answer on Realm Slack Channel.	arunlj561	tungvoduc
4709	2017-03-02 03:48:29	Hello @tgoyne ! Thank you for your answer! Could you help me, how to correctly save sorted `List` with a lot of entries in main app for querying it from extension ? As i understand - i should create new class inherited from `Object`, create 1 variable of `List` type , and put in this variables sorted `Results` and then save in realm it ?	denisenkoaj	tgoyne
4709	2017-03-02 22:04:50	@austinzheng Thank you! Everything is work great!	denisenkoaj	austinzheng
4708	2017-03-01 03:20:12	@austinzheng Thanks! It works. But that also a another problem, I must delete all objects in realm before I writing into realm again... if not, get crash Whether affect the performance?	YioMidd	austinzheng
4708	2017-03-10 15:49:06	@austinzheng Hi, austinzheng! I have another question ask for you. Is there a limit that using the ``createInDefaultRealmWithValue``to update the stored data under the condition of storing data via ``addOrUpdateObjectsFromArray``? Because it crashed when I do that.	YioMidd	austinzheng
4706	2017-03-01 20:14:52	Hi @kosyak. Thanks for reaching out to Realm. I'll have someone review what you've shared and follow-up with you soon. In the meantime though, I recommend you look at: >If you’re looking to use Realm purely from Swift, consider using Realm Swift instead. The Realm Objective‑C and Realm Swift APIs are not interoperable and using them together is not supported. You're using the Objective-C binding …	istx25	kosyak
4706	2017-03-01 20:55:30	Hi @istx25, thanks for the reply. Indeed, I haven't clarify the environment where we use Realm: it's an Objective-C project currently migrating to Swift. Migration won't be complete in near future so we're still using `Realm` pod in Swift and Objective-C files. I have updated sample project by including dummy ObjC class to reflect our use case (not sure though if that's the same as creating ObjC …	kosyak	istx25
4704	2017-02-28 22:47:16	@austinzheng i have updated the code， and I will send a project later. thanks.	yuldong	austinzheng
4704	2017-02-28 22:51:02	@bdash thanks for the advice, I will try your way and share the conclusion.	yuldong	bdash
4704	2017-03-01 00:45:04	![image](https://cloud.githubusercontent.com/assets/5005006/23441122/4a906c76-fe5b-11e6-90fc-8960c0da8d6f.png) @bdash do not add autorelease pool in loop. @austinzheng	yuldong	austinzheng
4704	2017-03-01 00:45:04	![image](https://cloud.githubusercontent.com/assets/5005006/23441122/4a906c76-fe5b-11e6-90fc-8960c0da8d6f.png) @bdash do not add autorelease pool in loop. @austinzheng	yuldong	bdash
4704	2017-03-01 00:53:39	added autorelease pool. ![image](https://cloud.githubusercontent.com/assets/5005006/23441275/527ff4c8-fe5c-11e6-9c70-d0cf09b87c9f.png) would the screenshot help? seems changing nothing. @bdash	yuldong	bdash
4704	2017-03-02 13:40:51	@austinzheng 因为当前这个问题比较紧急，而当前的项目又不能单独拉出来发给你们。 目前我的处理方式： 通过先将数据库中的相关结果[这种数据比较少]查出来，放在内存中，然后在循环中对在内存中的的结果集进行filter。从而避免在循环里面对realm进行filter. 调整后，该问题暂时解决了。 暂时将改问题关闭，后续我会将单独拉出来的project发给你们。 再次感谢 Because this problem is more urgent, and I couldn't send you the current project in time. Now my way:First, query the realm results [just a few data] into memory, then filtering the memory results in the loop.…	yuldong	austinzheng
4703	2017-02-28 17:32:35	@bdash sorry you are correct I just re-evaluated the condition and the heap allocated for the static object would be freed up with the application heap on exit. I was using [leaker](http://left404.com/leaker/) to do leak tests but it would report this condition as a memory leak as we don't free the memory directly but it does free itself correctly for a static object when the application exits.	umarniz	bdash
4702	2017-02-28 09:38:19	Hi @austinzheng, thanks for the quick response. Much appreciated. For the first question, yes the crash always happens on `[RLMRealm realmWithConfiguration:error:]` `(RLMRealm.mm:271)`. For the second question, also yes I looked into other stack traces, as you have pointed out, I can see `_handleApplicationDeactivation...` in the main thread in every stack trace.	kanekin	austinzheng
4702	2017-02-28 17:41:03	In general, doing work on a background thread concurrent with `exit` being called is going to be error-prone, as `exit` results in destructors being called for any C++ objects with static lifetimes. It's incredibly difficult to ensure that it's safe to continue using a library at that point as there's no guarantee that the object isn't in use while (or after) being destroyed. As @austinzheng ment…	bdash	austinzheng
4702	2017-03-04 19:23:37	The crash hasn't happened since including the patch. I think we can consider this issue to be resolved. Thank you so much for your prompt help. @austinzheng @bdash	kanekin	austinzheng
4702	2017-03-04 19:23:37	The crash hasn't happened since including the patch. I think we can consider this issue to be resolved. Thank you so much for your prompt help. @austinzheng @bdash	kanekin	bdash
4701	2017-02-27 17:33:53	Hi @TeunVR. Thanks for reaching out about this. Someone will review what you've shared and follow-up with you soon. Cheers!	istx25	TeunVR
4700	2017-02-27 17:40:28	Hi @dogo. Thanks for reaching out. Someone will review what you've shared and follow-up with you here soon. Cheers!	istx25	dogo
4700	2017-02-28 11:44:36	Problem solved :D, thanks @austinzheng	dogo	austinzheng
4696	2017-02-24 21:01:43	Hi @pplant. Thanks for reporting this. As you've seen, this issue was being tracked in #4590 and @bdash merged a fix for it in #4598. Please ensure you're using the latest version of Realm and if you're still seeing the issue, we can try to reproduce it here and continue with debugging.	istx25	pplant
4695	2017-02-24 21:05:20	Hi there, @SoKoDaMie. Would you be able to provide us with what dependency manager and version(s) you are using (the screenshot you tried to share failed to upload) as well as any other supporting information that you can provide.	istx25	SoKoDaMie
4695	2017-03-09 01:03:12	Hi @SoKoDaMie, I'm just following up on @istx25's request for more information. Thanks.	jpsim	istx25
4695	2017-03-09 01:03:12	Hi @SoKoDaMie, I'm just following up on @istx25's request for more information. Thanks.	jpsim	SoKoDaMie
4694	2017-02-24 21:06:30	Hi @matthewtsmith. Thanks for reaching out about this! My apologies for the delay in getting back to you about this. We'll have one of the engineers review what you've shared and follow-up with a solution or additional questions. Thanks!	istx25	matthewtsmith
4694	2017-02-27 17:41:57	Hi @matthewtsmith. Just echoing @austinzheng's request - would you be able to provide us with a sample project so we can reproduce the issue? If you'd like to share it privately, please email it to help@realm.io and link to this issue. Thanks.	istx25	austinzheng
4694	2017-02-27 17:41:57	Hi @matthewtsmith. Just echoing @austinzheng's request - would you be able to provide us with a sample project so we can reproduce the issue? If you'd like to share it privately, please email it to help@realm.io and link to this issue. Thanks.	istx25	matthewtsmith
4694	2017-02-27 17:57:16	@austinzheng @istx25 We are not comfortable with giving you our primary code base but I will attempt to create a sample project that reproduces it.	matthewtsmith	austinzheng
4694	2017-02-27 17:57:16	@austinzheng @istx25 We are not comfortable with giving you our primary code base but I will attempt to create a sample project that reproduces it.	matthewtsmith	istx25
4694	2017-03-09 01:17:59	@matthewtsmith have you had any luck reproducing this in a shareable project? We'd love to resolve this with you. Thanks!	jpsim	matthewtsmith
4694	2017-03-16 13:28:31	@jpsim No, unfortunately I have not had the time. I do think I will have some bandwidth today to attempt a sample project. I'm also going to update to Realm 2.4.4 to see if my main project still has the issue.	matthewtsmith	jpsim
4694	2017-03-23 17:36:29	Hi @matthewtsmith! Did updating to the latest version of Realm solve this issue? If not, are you still able to provide us with a sample app so we can analyze the problem? Thanks a lot!	TimOliver	matthewtsmith
4694	2017-03-23 18:04:26	@TimOliver No, I still have the issue in the latest Realm version in our main application. I did create a simple sample project that I thought might reproduce this issue but the crash did not occur. I've attached the sample project I thought would reproduce it. My assumption with this crash is that it happens when you remove a KVO observer from a RealmObject in the main thread and then delete tha…	matthewtsmith	TimOliver
4693	2017-02-24 21:08:11	Hi @EmilOsvald. Thanks for reaching out about this. My apologies for the delay in getting back to you. I'll have one of the engineers look at this and follow-up with a solution or additional questions.	istx25	EmilOsvald
4693	2017-03-15 15:55:20	Hi @tgoyne, thank you for your input and sorry for the delay. I cleared the decks and everything works in my refactored project like a charm. I suppose the problem was that I had done some rookie mistake in my code (as I had suspected). Would you nevertheless like to see the original version?	EmilOsvald	tgoyne
4693	2017-03-23 16:54:18	Hey @EmilOsvald! Just checking in on this issue. Would you be able to provide us with a copy of the original version of your project for us to analyse? Thanks a lot!	TimOliver	EmilOsvald
4693	2017-03-23 17:47:39	Hi @TimOliver. I went through all my previous app versions on Git but unfortunately the version of interest seems to be lost. I am sorry.	EmilOsvald	TimOliver
4693	2017-03-24 19:45:51	@EmilOsvald Ahh okay. No problems then! It can't be helped. If you do manage to find the issue again, please let us know! Thanks!	TimOliver	EmilOsvald
4692	2017-02-24 02:41:03	@tgoyne my data model has no property with prefix 'new'，it works correctly in Realm 2.1.0 ，but is failed in 2.4.3. ![image](https://cloud.githubusercontent.com/assets/12148377/23288295/b05f4cb6-fa7d-11e6-856f-233625b6d842.png)	Jinkeycode	tgoyne
4692	2017-02-24 02:43:56	@Jinkeycode, are those all of the properties declared in your class? Is that your only model class? None of those names look like they'd be rejected by the check added by #4633.	bdash	Jinkeycode
4692	2017-02-24 03:12:06	@bdash，oh！it's not the only model I have, I figure out that I have a property with prefix 'new'. I will fix it,thanks. Except 'new', is there any other prefix can not be used?	Jinkeycode	bdash
4692	2017-02-24 03:56:16	@bdash ，I got it. Thanks for your help !	Jinkeycode	bdash
4692	2017-02-24 21:10:32	Do you have any other questions, @Jinkeycode?	istx25	Jinkeycode
4691	2017-02-24 21:22:07	Hi @nikunjazilen. Thanks for reaching out. We'll have someone review what you've shared and your questions and respond to you soon.	istx25	nikunjazilen
4691	2017-02-27 09:40:21	Hi @nikunjazilen, For the record: You can disclose 192.168.x.x addresses, as there is (usually) no security risk involved. It will make it easier to reason about if we have real IPs. To answer your questions: 1. The `authURL` is the URL used to authentication a user, and to "log on" to the Realm Object Server (ie: create a session, get the authorisation tokens to access Realm files). The `syncURL…	teotwaki	nikunjazilen
4691	2017-02-27 12:13:17	@nikunjazilen try to investigate this issue by looking at the error messages in a console output (or just post it here) and please keep in mind that the server address is hardcoded in demo apps for simplicity, so if you change the sync server you won't be able to connect to it. As for video streaming it's always up to you what technologies to use, personally I'd suggest you to look at some stream…	stel	nikunjazilen
4691	2017-03-09 01:17:28	Hi @nikunjazilen, I'm just following up on @teotwaki's last request. Thanks!	jpsim	teotwaki
4691	2017-03-09 01:17:28	Hi @nikunjazilen, I'm just following up on @teotwaki's last request. Thanks!	jpsim	nikunjazilen
4691	2017-03-22 21:27:25	It's been two weeks, so I think we can safely close this. @nikunjazilen If you have any further follow-up for this issue, please feel free to re-open it. :)	TimOliver	nikunjazilen
4690	2017-02-24 21:25:43	Hi @boboboa32. Thanks for reaching out. We'll have someone review what you've shared and follow-up with a solution and/or additional follow-up questions. In the meantime, I recommend reading through our [NSPredicate Cheatsheet](https://realm.io/news/nspredicate-cheatsheet/) in case your solution lies in there. Cheers!	istx25	boboboa32
4689	2017-02-24 21:27:13	Hi @JQHee. Thanks for reaching out. Unfortunately, I don't really understand your question. Would you be able to elaborate further and provide a crash log, sample code or any other supporting information that would lead us in the right direction. Thanks!	istx25	JQHee
4689	2017-03-02 18:40:37	Hi @JQHee. Just echoing my previous request. Would you be able to elaborate further or provide one or more of the things I requested above? Thanks.	istx25	JQHee
4688	2017-02-27 23:08:51	Hi @ryanhornik-as! Thanks so much for making this change, we really appreciate it! If you haven't signed our CLA already, please do so (you can see instructions at https://github.com/realm/realm-cocoa/blob/master/CONTRIBUTING.md#cla). It's a requirement by our legal folks before I can merge this PR. If you've already signed it before let me know. Feel free to ping me if you have any questions.	austinzheng	ryanhornik-as
4688	2017-02-27 23:15:59	@austinzheng Signed it	ryanhornik-as	austinzheng
4687	2017-02-24 21:29:28	Hi @ArifADS. Thanks for reaching out. My apologies for the delay in getting back to you. Someone will review what you've shared and respond with a solution and/or follow-up questions soon.	istx25	ArifADS
4687	2017-03-03 17:24:35	Thanks for sharing the project, @ArifADS. I was able to use it to reproduce the crash you describe.	bdash	ArifADS
4686	2017-02-22 16:50:49	Hi @nikunjazilen. Would you be able to report what versions of tooling and Realm you're using. There's a script in the contributing guidelines which will help you determine these values, which can be found [here](https://git.io/vgxJO). From there, we'll be able to better assist you.	istx25	nikunjazilen
4685	2017-02-22 16:52:00	Hi @puttin. Thanks for reaching out! Would you be able to provide us with more information on your tooling setup and what version of Realm you're using? And if possible, a sample project or code sample of where you're trying to do this and where it's failing. Thanks!	istx25	puttin
4685	2017-02-23 03:02:38	Hi @istx25 , as you can see in the title, it's a feature request. So it's a feature request on last version which is 2.4.3 currently. --- `RLMRealmConfiguration` has a property `deleteRealmIfMigrationNeeded` which delete Realm files if migration needed. Sometimes developers may expect migration to be executed first, but if migration fails, the Realm files should be delete to cleanup.	puttin	istx25
4685	2017-02-23 16:00:38	Hi @puttin. My apologies, I guess I misread. Let me change the labels and get some eyes on this.	istx25	puttin
4685	2017-03-09 01:08:08	I'm struggling to find situations in which you as a developer won't be able to write a valid migration block, requiring this feature. @puttin could you please provide some examples of where our current functionality fails you? Thanks.	jpsim	puttin
4684	2017-02-21 16:59:37	Hi @dsanghan. Thanks for reaching out about this. Would you be able to provide the project (either here or by emailing it to `help@realm.io`?) If not, please provide any code that is executed/called when Realm is being initialized/on app startup.	istx25	dsanghan
4684	2017-03-02 18:42:40	Just echoing my previous request, @dsanghan. Would you be able to provide the project or any code that is called when Realm is being initialized/on app startup? Thanks!	istx25	dsanghan
4684	2017-03-03 21:46:55	@dsanghan The assert that is being triggered here does not have enough context. So if you have any info at all about the circumstances under which this occurs, or the realm file itself, it wouldbe hugely valuable for us so we can get this fixed. Is it from a production use? Or testing? Have you seen it more than once?	bmunkholm	dsanghan
4684	2017-03-04 13:29:28	@bmunkholm This is in production, so we can't get our hands on the corrupted DB. Only context I can provide is that this is happening the moment the app opens. We're only validating on the errors to check for corruption and re-creating the realm database if we need to. We access multiple instances of the realm from different threads, some read and some write, but all are instantiated through a sy…	dsanghan	bmunkholm
4683	2017-02-21 17:01:49	Hi @Montrazul. Thanks for bringing up this concern. I'll bring this up to the team and follow-up with you soon. 😸	istx25	Montrazul
4683	2017-03-08 00:35:22	Hi @Montrazul, sorry for the delay in getting back to you. Did you end up resolving this since your last comment? As far as compatibility goes, any version of Realm Cocoa 2.4 or later should be compatible with any version of the Realm Object Server 1.0 or later, other than certain features as explicitly noted in their changelog entries. For example, the [`SyncPermission` changelog entry](https://…	jpsim	Montrazul
4683	2017-03-22 21:30:25	@Montrazul It's been two weeks so I'm going to close this issue now. If you haven't managed to resolve it yet, please re-open it. :)	TimOliver	Montrazul
4680	2017-02-21 16:50:50	Thanks @bdash. I suppose my "workaround" is simply the prescribed solution. Closing this.	cwalo	bdash
4678	2017-02-20 18:49:41	Hi @santhoshs5. Thanks for reaching out about this. Someone will review what you've provided and follow-up with you soon. Cheers!	istx25	santhoshs5
4678	2017-02-21 17:20:26	Hi @santhoshs5. Would you be able to provide the full models? `isNewBackupApproach` is not in the code samples you provided.	istx25	santhoshs5
4677	2017-02-17 16:54:27	Hi @dmorrow. Thanks for reaching out about this. Someone will review what you've shared and follow-up with a solution or additional questions. Cheers!	istx25	dmorrow
4677	2017-03-09 01:13:19	I'm not sure this is something we'd want. It would lead to super surprising results. Just as an example, keep in mind that Results aren't guaranteed to preserve their sorting order across Realm transaction versions, so the object you're holding on to could become a whole different object at a later time. Even if you sort the Results, the same thing could happen when a different object becomes fir…	jpsim	dmorrow
4676	2017-02-17 16:47:54	Hi @dsanghan. Thanks for reaching out about this. We'll have one of the engineers look at what you've provided and follow-up. In the meantime, would you be able to prepare a sample project that reproduces this problem? Cheers.	istx25	dsanghan
4676	2017-02-17 18:07:10	@bdash I re-ran it on latest master (with the merged pull request) and it cuts descriptors by half. From 250+ to 110+ - which is a great improvement. Still, 110+ fd's for 8-10 threads seems to be on the higher side. Are there any other fixes in the works that I can pull in?	dsanghan	bdash
4676	2017-02-17 18:13:08	@bdash:	dsanghan	bdash
4674	2017-02-17 00:32:25	@tgoyne thats a really really interesting workaround. I'm going to play around with something like that. I imagine that if I didn't want to muck up my user's realm or be syncing these Search objects (which are more of a means to an end rather than something I want to keep) I could use a temporary realm on disk on this line and use my normal user logged in syncing realm on this line *Edit - The pe…	jeffreybergier	tgoyne
4672	2017-02-15 15:51:13	Hi @neetin. Thanks for reaching out. One of our engineers will review what you've provided and follow-up with you soon. Cheers!	istx25	neetin
4672	2017-02-20 19:16:38	@neetin, how are you using the class in question to trigger the crash? Presumably declaring the class isn't itself sufficient to trigger it. Can you share a self-contained code sample that reproduces the problem? One thing to note is that `willSet` / `didSet` aren't supported on persisted properties of Realm model classes. I don't know if this is relevant to your crash, but it's something that wi…	bdash	neetin
4672	2017-03-02 18:45:25	Hi @neetin. Echoing @bdash's request, would you be able to share a self-contained code sample or a piece of code that reproduces the issue? Thanks.	istx25	bdash
4672	2017-03-02 18:45:25	Hi @neetin. Echoing @bdash's request, would you be able to share a self-contained code sample or a piece of code that reproduces the issue? Thanks.	istx25	neetin
4672	2017-03-09 01:30:25	Hi @neetin, I'm just following up on our last few requests for more information. Thanks!	jpsim	neetin
4671	2017-02-15 16:02:21	Hi @beloso. Thanks for reaching out. One of the engineers will review what you've shared with us and follow-up with a solution or more questions soon. Cheers!	istx25	beloso
4671	2017-03-01 23:32:10	No problem, I didn't really meant to have write transactions on the main queue. And I never had any issues, or at least I have never noticed them. But then again this only happens in certain devices in certain conditions. About 10% of the sessions in Crashlytics have this crash. So not even my current code is a 100% reproducible scenario. I do hope that the work I am doing to isolate writes on a …	beloso	austinzheng
4670	2017-02-15 16:03:32	Awesome to hear that, @tzm41. Feel free to reach out again if you need any more assistance. :)	istx25	tzm41
4666	2017-02-20 19:10:18	Closing this issue since the user has not followed-up with additional information. @SherlockQi, if you require any support, please file a new issue with the fields filled out. :)	istx25	SherlockQi
4661	2017-02-14 20:26:48	Hi @bdash , thank you very much for your help! Yes, it was my fault. I have a complex structure to create a Realm object and even after checking the code several times I haven't found anything. Then I wrote quickly this wrong snippet and the result confirmed me that I didn't do anything wrong. What a mistake! Sorry for that! I've found my bug and it's working as expected. Thank you very much!	mbecker	bdash
4660	2017-02-14 11:14:28	@jpsim Thanks for the reply, unfortunately I can't share my project code here, also I can't reproduce it manually, it happens randomly (although it happens most when I go into a certain screen in the app). What is much more worrying and I think is a side effect of this issue, is sometimes after I get the BadVersion, I get stuck in a lock waiting for a Realm transaction to start, this happens on t…	sblepa	jpsim
4660	2017-02-14 11:15:02	@jpsim Please let me know if you suggest to downgrade my Realm version for now Thanks	sblepa	jpsim
4660	2017-02-14 16:44:00	Hi @sblepa. You can also email us your Xcode project privately at help@realm.io. Please reference this issue in the body of the email and let us know if you decide to.	istx25	sblepa
4660	2017-02-15 02:37:38	Hi @sblepa, it's hard for me to recommend that you downgrade to a previous version of Realm considering that most releases fix more bugs than they cause, but if a version of Realm is catastrophically failing for you, then obviously you need to do something to avoid that. However, we'd much rather you shared with us how we can trigger this bug so we can not only help you with it, but also hopefull…	jpsim	sblepa
4659	2017-02-14 16:44:55	Hi @ethamine. Thanks for reaching out about this! I saw you closed the issue which makes me think you resolved the issue. If that's the case, awesome! We're here to help if you need anything else.	istx25	ethamine
4658	2017-02-20 19:11:58	Hi @atom2ueki. Would you be able to read @bdash's response and provide more information? Thanks.	istx25	atom2ueki
4658	2017-02-20 19:11:58	Hi @atom2ueki. Would you be able to read @bdash's response and provide more information? Thanks.	istx25	bdash
4658	2017-03-02 18:48:53	Do you still require assistance, @atom2ueki?	istx25	atom2ueki
4658	2017-03-09 01:30:47	Closing as we haven't heard back from @atom2ueki in a while.	jpsim	atom2ueki
4657	2017-02-14 16:48:26	Hi @Pinank. Thanks for reaching out. Since you've closed the issue, I assume you've figured it out yourself. If you need help with anything else, please just let us know. Cheers!	istx25	Pinank
4656	2017-02-15 02:24:11	Given that this is crashing in `UITableView.endUpdates()`, it's highly likely that the table view's state does not reflect Realm's. @Raghvendra7 is it possible that you're inserting/moving/deleting rows from the tableview elsewhere in your code? Since collection notifications carry "diff" information, it expects the state of the table view to match up exactly with the state of the collection bein…	jpsim	Raghvendra7
4656	2017-02-15 19:07:49	@bdash Sure I will share the crash log shortly @jpsim I m not updating the data from elsewhere in code but the Actually I am using this function to fetch the data from realm and filter and sort it on basis of criteria This function is called in `viewDidAppear`. Normally the code is working fine, but it fails when I have set filter and from API end, new data is added in realm collection, it crashe…	Raghvendra7	jpsim
4656	2017-02-15 19:07:49	@bdash Sure I will share the crash log shortly @jpsim I m not updating the data from elsewhere in code but the Actually I am using this function to fetch the data from realm and filter and sort it on basis of criteria This function is called in `viewDidAppear`. Normally the code is working fine, but it fails when I have set filter and from API end, new data is added in realm collection, it crashe…	Raghvendra7	bdash
4656	2017-03-09 01:22:32	The fact that you're changing which query is backing the table view without changing which query you're observing for change notifications is almost certainly the culprit here, @Raghvendra7. One way to fix this would be to tear down the previous notification block and re-register:	jpsim	Raghvendra7
4656	2017-03-12 08:04:23	thanks @jpsim	Raghvendra7	jpsim
4655	2017-02-10 16:33:53	Hi @kasperwelner. Thanks for reaching out about this. I'll have one of the engineers review what you've shared and follow-up soon. Cheers!	istx25	kasperwelner
4655	2017-02-16 15:30:46	Awesome, glad to hear @kasperwelner. We're here if you need anything else! :)	istx25	kasperwelner
4654	2017-02-10 17:29:52	Hi @Montrazul. Thanks for reaching out about this. We will review what you've provided and have someone follow-up with you soon. Cheers!	istx25	Montrazul
4654	2017-02-10 21:17:02	Hi @Montrazul. How are you fetching/creating the `customer` object shown in your code example?Please provide that portion of your code as well. Thanks.	istx25	Montrazul
4652	2017-02-14 04:32:16	This has been causing the `cocoa_docs` PR to fail in the `cocoa-pipeline` Jenkins job since it was merged. https://ci.realm.io/job/cocoa_docs/ @larkost could you please fix? Specifically it hangs at "waiting for simulator to boot...", never completing or moving on for hours. https://ci.realm.io/job/cocoa_docs/ ![image](https://cloud.githubusercontent.com/assets/474794/22915355/8f02e294-f22b-11e6-…	jpsim	larkost
4650	2017-02-09 18:10:40	Hi @gregiii. Thank you for reaching out. We'll have one of the engineers look into this and follow-up soon. In the meantime, if you can provide us with a sample project that the problem exists in/reproducible - that'll speed up the process of resolving the issue.	istx25	gregiii
4650	2017-02-10 17:38:23	Awesome, thanks @gregiii. We'll review that and follow-up soon.	istx25	gregiii
4650	2017-02-15 00:43:24	@gregiii you're definitely right that this is due to a schema mismatch between the server and the client. We're tracking ways to improve the error messages internally, but in the mean time, you could print the schema information from both the client (using the [`RLMRealm.schema`](https://realm.io/docs/objc/latest/api/Classes/RLMRealm.html#/c:objc(cs)RLMRealm(py)schema) property) and from the serv…	jpsim	gregiii
4650	2017-02-15 02:15:04	@jpsim Thanks for the assistance.	gregiii	jpsim
4648	2017-02-09 18:19:28	Hi @jbuverud. Thank you for reaching out. We'll have someone review what you've provided and follow-up with you soon. :-)	istx25	jbuverud
4646	2017-02-09 18:11:42	Hi @dmorrow. Happy to hear you figured out what was causing the problem. Let us know if you need help with anything else. :-)	istx25	dmorrow
4644	2017-02-07 21:40:42	@bdash is there a way to convert `Object` to a `T: RLMObject` if the `List` was generated from an `RLMArray<T>`?	rex-remind101	bdash
4644	2017-02-08 22:18:58	@jpsim I keep crashing on `RLMIterator` it looks like when I call `contains` The exception is My guess is `as! Object?` is dynamically type checking and failing since `MyObj`'s type does not derive from `Object`. Should this be changed to or more simply ?	rex-remind101	jpsim
4643	2017-02-15 02:07:05	@ivan-konov actually could you please file a Radar with Apple about this (https://bugreport.apple.com) or a Swift bug (https://bugs.swift.org) since this appears to be an LLDB issue.	jpsim	ivan-konov
4643	2017-02-22 16:53:48	Awesome, thank you @ivan-konov. Mind sharing the Radar #?	istx25	ivan-konov
4643	2017-03-09 01:16:58	@ivan-konov just so you know, radars aren't public, so we can't comment on the wording of your report, and also can't duplicate it or track its progress from Apple's side. There's a site called [Open Radar](http://www.openradar.me/) where many developers cross-post their Apple radars to maintain a public repository of them, so you could cross-post yours there and then we could duplicate and keep …	jpsim	ivan-konov
4643	2017-03-13 01:23:59	@jpsim I have another reply on the radar from Apple: > Engineering has provided the following feedback regarding this issue: In current Swift releases, you’ll have to rebuild all Carthage Swift frameworks locally for debugging to succeed. In that case I guess you would want to change the Carthage preferences of the project to fetch the code from GitHub and then build locally.	ivan-konov	jpsim
4642	2017-02-07 16:24:16	Hi @Xiahaiquan. Happy to hear you could resolve the issue yourself. Let us know if you need help with anything else. :-)	istx25	Xiahaiquan
4641	2017-02-07 16:28:59	Hey @Jinxiansen! Thanks for reaching out. Would you be able to share a sample project that reproduces/demonstrates the problem you're experiencing? Cheers.	istx25	Jinxiansen
4641	2017-02-09 06:14:31	@Jinxiansen: 試一下用 Realm Browser 開啟 App 中的 Realm file **Translation**: _Are you able to download the Realm file and use Realm Browser for Mac to open it?_	harryworld	Jinxiansen
4641	2017-02-09 06:20:03	@Xiahaiquan We stored contents using these types. For instance, in one Realm file. Simply doing compact reduce the file size from 671MB to 295KB. While I look at @Jinxiansen case, I have the same error message of bottleneck at `memory size: 3221225472` I'm worried that there is a corruption to the Realm file, and thus not able to open it again. Since I don't have the file on hand, would appreciat…	harryworld	Xiahaiquan
4641	2017-02-09 06:20:03	@Xiahaiquan We stored contents using these types. For instance, in one Realm file. Simply doing compact reduce the file size from 671MB to 295KB. While I look at @Jinxiansen case, I have the same error message of bottleneck at `memory size: 3221225472` I'm worried that there is a corruption to the Realm file, and thus not able to open it again. Since I don't have the file on hand, would appreciat…	harryworld	Jinxiansen
4641	2017-02-09 06:20:49	@harryworld 是在 iPhone 真机上面的数据，无法使用Realm Browser 打开啊 **Translation**: _@harryworld is the real machine in the iPhone above the data, can not use Realm Browser to open ah_. @Xiahaiquan 我是每秒都会对 Realm 更新一个 model 的，可能因为写入太频繁。 **Translation**: _@Xiahaiquan I will update a model of Realm every second, probably because the write too frequently_.	Jinxiansen	Xiahaiquan
4641	2017-02-09 06:20:49	@harryworld 是在 iPhone 真机上面的数据，无法使用Realm Browser 打开啊 **Translation**: _@harryworld is the real machine in the iPhone above the data, can not use Realm Browser to open ah_. @Xiahaiquan 我是每秒都会对 Realm 更新一个 model 的，可能因为写入太频繁。 **Translation**: _@Xiahaiquan I will update a model of Realm every second, probably because the write too frequently_.	Jinxiansen	harryworld
4641	2017-02-09 06:22:54	@harryworld 是在 iPhone 真机上面的数据，无法使用Realm Browser 打开啊。 **Translation**: _@harryworld My data is in real device, cannot open using Realm Browser_. @Xiahaiquan 我是美妙都会对 Realm 更新一个 model 的，可能因为写入太频繁。 **Translation**: _@Xiahaiquan I am writing data to Realm every second, it may be due to frequent write transactions._ --- @Jinxiansen I am having the realm file in device as well, what I do is to enable [i…	harryworld	Xiahaiquan
4641	2017-02-09 06:22:54	@harryworld 是在 iPhone 真机上面的数据，无法使用Realm Browser 打开啊。 **Translation**: _@harryworld My data is in real device, cannot open using Realm Browser_. @Xiahaiquan 我是美妙都会对 Realm 更新一个 model 的，可能因为写入太频繁。 **Translation**: _@Xiahaiquan I am writing data to Realm every second, it may be due to frequent write transactions._ --- @Jinxiansen I am having the realm file in device as well, what I do is to enable [i…	harryworld	harryworld
4641	2017-02-09 06:22:54	@harryworld 是在 iPhone 真机上面的数据，无法使用Realm Browser 打开啊。 **Translation**: _@harryworld My data is in real device, cannot open using Realm Browser_. @Xiahaiquan 我是美妙都会对 Realm 更新一个 model 的，可能因为写入太频繁。 **Translation**: _@Xiahaiquan I am writing data to Realm every second, it may be due to frequent write transactions._ --- @Jinxiansen I am having the realm file in device as well, what I do is to enable [i…	harryworld	Jinxiansen
4641	2017-02-09 06:56:26	@harryworld 在手机上它实际上只占用了5MB 左右的空间，但是在 Xcode 控制台却提示是 3489660928 ，大于3G 的容量，我想应该是 Realm 分配了这么大的逻辑空间，但是实际上没有这么大的，你说的用 iTunes 打开这个办法我找不到的.realm 。 面前暂时的解决办法只能减少写入次数了。 **Translation**: _@harryworld on the phone it actually takes up only about 5MB of space, but the prompt is 3489660928 in the Xcode console, greater than the capacity of 3G, I think Realm should be allocated such a large logical space, but…	Jinxiansen	harryworld
4641	2017-02-09 07:08:40	@harryworld 忧桑啊。 https://github.com/realm/realm-cocoa/issues?utf8=✓&q=Cannot%20allocate%20memory 之前有很多人提过这个问题，但是我没看懂有什么有效的解决办法。 大兄弟有什么高见撒？ **Translation**: _@harryworld worry mulberry ah. Https://github.com/realm/realm-cocoa/issues?utf8=✓&q=Cannot%20allocate%20memory Many people have mentioned this before, but I did not understand what an effective solution. Brothers have any ideas Takao?_	Jinxiansen	harryworld
4641	2017-02-15 03:20:03	@jpsim Thanks for reply. In practice, I would like to know why it is happening and how to prevent the realm file getting bloated. No one would want their users waking up one day and crashing the app in every launch. Will try your tip to debug why it's growing fast.	harryworld	jpsim
4641	2017-02-20 19:13:43	@Jinxiansen: Do you require anymore assistance?	istx25	Jinxiansen
4641	2017-02-22 03:16:39	@istx25 似乎无人能够解决这个问题，想关就关了吧。 我在 issues 里搜索 “ Cannot allocate memory size:”，这个问题多次被人提及，然而似乎最后的解决办法都是不了了之，这让我感到有点失望，也对贵团队的能力表示怀疑。	Jinxiansen	istx25
4641	2017-02-27 08:13:50	> Have you read our docs on File size & tracking of intermediate versions? That might help explain things. @jpsim Does it mean I should call `realm.invalidate()` whenever I don't need to access the results anymore? For instance, I may retrieve some objects and copy them into array. Once the copy is done, I should already `invalidate` realm instead of reusing it?	harryworld	jpsim
4641	2017-02-27 17:51:10	@Jinxiansen, we're sorry that you're still having issues with Realm. Would you be willing to send us the Realm file that is causing the issue, so we can examine it ourselves? You can email it to help@realm.io.	austinzheng	Jinxiansen
4641	2017-02-28 23:02:49	@harryworld can you file a new ticket so we can better track your issues? As for your question, you can call `realm.invalidate()` if you don't plan on using that Realm again or any of the object instances you got from the Realm. More specifically, you want to avoid keeping Realms that won't be used again open. You can ensure that these Realms don't live longer than they should by calling `invalid…	austinzheng	harryworld
4641	2017-03-09 01:24:03	Hi @harryworld, I'm just following up on @austinzheng's last comment. Were you able to adjust your code to avoid holding on to too many older Realm versions?	jpsim	austinzheng
4641	2017-03-09 01:24:03	Hi @harryworld, I'm just following up on @austinzheng's last comment. Were you able to adjust your code to avoid holding on to too many older Realm versions?	jpsim	harryworld
4641	2017-03-10 03:59:00	@jpsim @austinzheng Our current app structure makes it hard for me to switch in using `realm.invalidate()` at the moment, feel free to close this ticket first. As @austinzheng I will open another issue later if needed. Thanks	harryworld	jpsim
4641	2017-03-10 03:59:00	@jpsim @austinzheng Our current app structure makes it hard for me to switch in using `realm.invalidate()` at the moment, feel free to close this ticket first. As @austinzheng I will open another issue later if needed. Thanks	harryworld	austinzheng
4639	2017-02-06 15:56:54	Hi @siemensikkema. Thanks a lot for reaching out. I'll have one of the engineers look into this. In the meantime, would you be able to share that example project you mentioned? Just to speed up diagnosis of if this is expected behaviour or a bug with Realm. Cheers!	istx25	siemensikkema
4639	2017-02-06 17:34:11	@istx25 @bdash I'm working on an example project. So far, the most basic version does not reproduce the error. I'm still figuring out how to reproduce my results.	siemensikkema	istx25
4639	2017-02-08 11:48:11	@istx25 @bdash I finally managed to get to the bottom of the issue. I made [an example project](https://github.com/siemensikkema/realmNotificationBug) to demonstrate it (all relevant code is [here](https://github.com/siemensikkema/realmNotificationBug/blob/master/NotificationBug/Realm.swift)). It turns out the problem occurs when there is a third type of object involved. In the example I have a G…	siemensikkema	istx25
4639	2017-02-09 08:32:22	@tgoyne it's good to know I'm not crazy! ;)	siemensikkema	tgoyne
4638	2017-02-06 16:00:34	Hi @kharmabum. Thanks for reaching out. Would you be able to provide us with a sample project demonstrating the issue and any other information you can provide? From there, we'll be able to get one of our engineers to look into this.	istx25	kharmabum
4638	2017-02-08 16:42:17	Just bringing attention back to this issue. @kharmabum: Would you be able to provide us with a sample project demonstrating the issue and any other information you can provide? From there, we'll be able to get one of our engineers to look into this. Thanks.	istx25	kharmabum
4638	2017-02-10 17:45:30	Just bringing attention back to this issue. @kharmabum: Would you be able to provide us with a sample project demonstrating the issue and any other information you can provide? From there, we'll be able to get one of our engineers to look into this. Thanks.	istx25	kharmabum
4638	2017-02-15 02:17:27	Hey @kharmabum, what makes you think the crash is happening inside `RLMClassInfo::propertyForTableColumn()`? The screenshot you posted doesn't appear to indicate an exception being thrown or null pointer being dereferenced, or anything else indicating that that function is crashing... Perhaps another thread was the culprit and you misattributed the main thread as the source of the crash? In any c…	jpsim	kharmabum
4638	2017-02-15 02:17:27	Hey @kharmabum, what makes you think the crash is happening inside `RLMClassInfo::propertyForTableColumn()`? The screenshot you posted doesn't appear to indicate an exception being thrown or null pointer being dereferenced, or anything else indicating that that function is crashing... Perhaps another thread was the culprit and you misattributed the main thread as the source of the crash? In any c…	jpsim	istx25
4638	2017-02-15 19:59:57	Sorry for the delay in responses. I've been low on bandwidth the past few weeks. @jpsim will do in the future, here are a few full stack traces courtesy of sentry: https://gist.github.com/kharmabum/feb5b3a8e7fe405faede857157ca76f6	kharmabum	jpsim
4638	2017-02-15 21:56:48	@kharmabum thanks for sharing that. I'm re-including it here so it can come up when we search for similar stack traces in the future: <details> <summary>Stack Traces</summary> </details> --- @kharmabum could you please post the full model definitions that are being observed? If you could also share the notification block code, that'd be helpful.	jpsim	kharmabum
4638	2017-02-20 19:07:38	Hi @kharmabum. Just echoing @jpsim's request. Would you please post the full model definitions that are being observed? As well as the notification block code too (if possible). Thanks!	istx25	kharmabum
4638	2017-02-20 19:07:38	Hi @kharmabum. Just echoing @jpsim's request. Would you please post the full model definitions that are being observed? As well as the notification block code too (if possible). Thanks!	istx25	jpsim
4638	2017-03-09 01:04:02	@kharmabum are you still seeing this with the current `master` branch? Thanks!	jpsim	kharmabum
4638	2017-03-09 20:11:00	@jpsim I have not. Both this crash and another crash I reported via email (trace included below) have ceased since I made a few changes: (1) Avoid frequently removing and immediately re-adding a KVO observer (I was doing this a lot) (2) Instead of deleting all objects in a realm (this is usually the point at which the crash would surface) I am deleting the entire realm file Even if I removed all …	kharmabum	jpsim
4638	2017-03-10 06:03:57	@jpsim looking around, can't find anything, but will keep an eye out.	kharmabum	jpsim
4638	2017-03-22 21:24:55	Hi @kharmabum! I'm just doing a pass of some of our older issues and am wondering if it's worth closing this issue at this point. Have you seen anything since your last post?	TimOliver	kharmabum
4637	2017-02-06 16:05:21	Hi @macvinod. Thanks for reaching out about this. As the [documentation states](https://realm.io/docs/swift/latest/#ignored-properties), you can ignore properties using the following syntax: You'll want to use the `static` keyword instead of the `class` keyword and remove `as String`. Please let me know if this helped and/or if you have any other questions. Cheers! 😸	istx25	macvinod
4637	2017-02-06 16:47:58	Okay. Thanks for providing those values, @macvinod. Please review my last message but please also make sure you `import RealmSwift` and not `import Realm`. **Brief Explanation**: As far as I know, `RealmSwift` depends on the Objective-C binding internally but you shouldn't import or access the Objective-C binding directly (`import Realm`) in Swift. With that, you're supposed to use RealmSwift (`i…	istx25	macvinod
4637	2017-02-06 17:04:17	😸 Awesome. Happy to hear that, @macvinod! We're here if you need anything else.	istx25	macvinod
4636	2017-02-06 16:08:08	Hi @tkallioras. Thanks for letting us know about this! We'll look into fixing this soon.	istx25	tkallioras
4636	2017-02-15 02:34:56	Hi @tkallioras, please file this issue on CocoaPods' issue tracker as this is a problem with the way pod data is parsed, sanitized and rendered rather than a problem with Realm: https://github.com/CocoaPods/CocoaPods/issues/new	jpsim	tkallioras
4635	2017-02-06 16:27:57	Hi @santhoshs5. Thanks for reaching out about this. Although some additional sample code would be helpful (specifically the code right before the `backgroundQueue` ivar) but from what you have provided, I believe this issue has to do with the passing an instance (in this case: `user`) across threads without any accommodation for the fact that it's crossing into a different thread. I recommend rea…	istx25	santhoshs5
4635	2017-02-08 16:42:41	@santhoshs5: Do you require any more assistance?	istx25	santhoshs5
4635	2017-02-08 17:50:03	@istx25 Thanks for follow up. Let me clear my understandings. I have a Realm Object called (User) which I added it to realm. the same object i have in some singleton as instance variable so I cant use the object which is there in singleton as I have already added that object to Realm. am I correct ? Please correct if anything is wrong.	santhoshs5	istx25
4635	2017-02-10 17:41:27	Hi @santhoshs5. Thanks for following-up. I have a few questions: "I have a Realm Object called (User) which I added it to realm." - Is there only one User object _added to Realm_ or are there many? - What benefits do you want the singleton to provide? Is it to determine the "current" user? - How do you fetch the object and store it in the singleton when it's created? Let me know and I'll try to b…	istx25	santhoshs5
4635	2017-02-13 17:04:25	Thank you for responding, @santhoshs5. I personally see nothing especially wrong with this but I recommend using the singleton as facade between your code and Realm instead of just duplicating the data in Realm and your singleton. This will ensure that if a User object exists in the "singleton", it exists in Realm and if it exists in Realm, it exists in the "singleton." I put singleton in quotes …	istx25	santhoshs5
4635	2017-02-13 20:11:46	@santhoshs5: I've responded to your SO question as well. http://stackoverflow.com/a/42212670/7443852	istx25	santhoshs5
4635	2017-02-20 19:14:46	Closing the issue due to inactivity. @santhoshs5: Feel free to follow-up if you have any more questions and we can re-open the issue. Cheers!	istx25	santhoshs5
4630	2017-02-03 17:41:48	Hi @Ustimov. Thanks for reaching out. One of our engineers will look into the issue and follow-up with a solution or some additional questions. Cheers.	istx25	Ustimov
4630	2017-02-10 17:43:14	Hi @Ustimov. Thanks for providing this information. ~~Would you be able to provide us with a sample project that reproduces what you're describing?~~ My apologies. Saw the link to the project above. Let me review it.	istx25	Ustimov
4629	2017-02-14 17:00:14	Thanks for taking the time to make a PR and contribute to Realm @rokgregoric! However, for the reasons I've shared in https://github.com/realm/realm-cocoa/issues/4628#issuecomment-279767278, we can't accept this change. We hope you'll contribute again in the future.	jpsim	rokgregoric
4628	2017-02-03 17:31:47	Thanks for filing this, @rokgregoric. Someone will take a look at your PR soon. :)	istx25	rokgregoric
4627	2017-02-03 17:30:33	Hi @dmorrow. Thank you for reaching out about this. I'll have someone respond with some more information or refer you to an existing resource soon. Cheers!	istx25	dmorrow
4625	2017-02-02 17:55:41	Thanks for reaching out, @lowki93. To better assist you, I'd love to know why you would like to remove the actual files instead of something like purging all of the files? Mind elaborating. Nonetheless, this Stack Overflow answer may be able to provide you with some more information on both methods: http://stackoverflow.com/a/26067337/7443852.	istx25	lowki93
4625	2017-02-02 18:02:58	@lowki93, what do you mean when you say that nothing was deleted? Are you testing whether the files still exist after running the code you've shared, or determining this some other way?	bdash	lowki93
4625	2017-02-10 17:46:25	@lowki93: Does @austinzheng's response _answer_ your question? Please follow-up if you have any additional questions.	istx25	lowki93
4625	2017-02-10 17:46:25	@lowki93: Does @austinzheng's response _answer_ your question? Please follow-up if you have any additional questions.	istx25	austinzheng
4625	2017-02-14 17:07:38	I'm going to assume that the lack of response means that @austinzheng addressed your question. If not, please feel free to reopen this issue or file a new issue.	bdash	austinzheng
4624	2017-02-02 17:46:32	Hi @santhoshs5. Would you be able to provide us with a code snippet of where you call `func save<T:Object>(_ realmObject:T)` as well as the stack trace for the crash. I'm looking forward to seeing this as we'll be able to better assist you.	istx25	santhoshs5
4624	2017-02-02 17:50:32	@santhoshs5, in your code snippet you're passing an object across threads. Realm objects can only be access on the thread on which they were created. See the documentation's section on [passing instances across threads](https://realm.io/docs/swift/latest/#passing-instances-across-threads) for more information.	bdash	santhoshs5
4624	2017-02-03 05:55:59	@bdash I considered your input and changed the method to following. Now I am getting this exception:	santhoshs5	bdash
4624	2017-02-03 05:57:05	@istx25 I am calling this method as following. Here userInfo object realm object.	santhoshs5	istx25
4624	2017-02-03 08:49:25	@bdash I do get that to clear the confusion managed object means Realm objects which are derived from Object. is it good practice to have singleton to manage realm. Could you explain me more from my code what's wrong. as i am newbie to realm. One more thing I am using this method for reading from realm. I am using this method as following setting the results to another variable present in singlet…	santhoshs5	bdash
4623	2017-02-02 17:42:48	Hi @anlaital. Thanks for reporting this. One of our engineers are looking into it.	istx25	anlaital
4623	2017-02-08 18:50:06	(@austinzheng: adding the gist/sumary of our slack chat here to capture the other manifestation of this issue so it's part of the solution history) DS: Am seeing the same issue - It feels like a possible race condition - My code is almost exactly the same - the realm has just been connected but I am guessing there isn't any sync operation yet in progress so the `addProgressNotification` is return…	dhmspector	austinzheng
4623	2017-02-15 20:07:46	@austinzheng could you reword the title of this issue to more accurately reflect what this is tracking?	jpsim	austinzheng
4621	2017-02-01 19:56:17	You're right @tgoyne, done in ee64c1f.	jpsim	tgoyne
4619	2017-02-15 22:02:49	My latest commit has the most minimal API possible. It's definitely preliminary pending feedback. Depending on what people think, I might incorporate @alazier's concept of a `Permission` object that is returned by the API so further actions on it are possible.	austinzheng	alazier
4619	2017-02-15 23:03:57	@austinzheng that was the motivation behind the `setPermissions` method on the `Permissions` object. Could also make it a static method but seems nice to me as a member method if you are changing existing permissions. I would imagine making subsequent requests to create permissions for the same user/url combo would overwrite the previous value.	alazier	austinzheng
4619	2017-02-16 11:06:28	> Not sure why we would need two methods, one to create a PermissionChange object and another to set it. It isn't clear from the naming if it is creating a permission, or editing an existing one. Also am not a fan of passing in three booleans to specify permissions (prefer the bitmask). Otherwise looks fine! - I went with the 3 nullable booleans, because I wanted to handle the case where we can l…	nirinchev	austinzheng
4619	2017-02-16 12:58:37	>In my opinion, we should try to avoid making backend changes and work with the existing API instead. The reasons are that 1) we already shipped the existing API, so that should be supported, regardless of the changes we make and 2) it will require a lot more effort to change the backend in return for very little gain. My guess on the implementation for @austinzheng proposal https://github.com/re…	bigfish24	austinzheng
4619	2017-02-18 12:11:51	@austinzheng how do you get the permission state for another user? Right now a user has his/her own permission realm for state and management realm for mutations. I would imagine the API to get the permission state for another user would need to be a new API that retrieves this from the admin realm. Also it seems unlikely that another user's state could be a Realm object that live updates since w…	bigfish24	austinzheng
4619	2017-02-18 12:11:51	@austinzheng how do you get the permission state for another user? Right now a user has his/her own permission realm for state and management realm for mutations. I would imagine the API to get the permission state for another user would need to be a new API that retrieves this from the admin realm. Also it seems unlikely that another user's state could be a Realm object that live updates since w…	bigfish24	nirinchev
4619	2017-02-20 18:22:47	Alright, let's go with the simple API in this PR (not the one I sketched out in my comment above), with possibly an additional simple API to additively set permissions. Is that okay with everyone? @bigfish24 @nirinchev @alazier	austinzheng	nirinchev
4619	2017-02-20 18:22:47	Alright, let's go with the simple API in this PR (not the one I sketched out in my comment above), with possibly an additional simple API to additively set permissions. Is that okay with everyone? @bigfish24 @nirinchev @alazier	austinzheng	bigfish24
4619	2017-02-20 18:22:47	Alright, let's go with the simple API in this PR (not the one I sketched out in my comment above), with possibly an additional simple API to additively set permissions. Is that okay with everyone? @bigfish24 @nirinchev @alazier	austinzheng	alazier
4619	2017-02-20 21:55:11	I don't have a strong opinion on nullability - just feels a bit awkward that they don't match. @bigfish24 the second method was added to allow scenarios where you want to grant read permissions without checking if the user already has write/manage permissions.	nirinchev	bigfish24
4619	2017-02-23 17:56:14	I changed this some more based on @bigfish24 and @alazier feedback. If nobody objects within the next two hours I'm going to build out the rest of this API and tests.	austinzheng	alazier
4619	2017-02-23 17:56:14	I changed this some more based on @bigfish24 and @alazier feedback. If nobody objects within the next two hours I'm going to build out the rest of this API and tests.	austinzheng	bigfish24
4617	2017-01-31 19:02:37	@tgoyne I apologize if my issue report wasn't clear - I don't want the property to be persisted. Its purely a synthesized property. I am using the setter to set a number of synthesized properties in one shot. I'd like it to perform exactly like the other example I gave: var name { return "John" }	dmorrow	tgoyne
4616	2017-01-31 16:37:48	Hiya @sipersso. Thanks for reaching out. We're working through a bit of backlog but someone will be in touch with an explanation/solution soon. Cheers! 😸	istx25	sipersso
4616	2017-02-01 02:46:46	@tgoyne if Realm works as expected in this case, the documentation is incomplete. The documentation says "Realm instances hold a database connection for the exact duration of their lifetime.". But it doesn't say anything about that you can't keep any references of type RealmSwift.Object. For deleting and refreshing the realm file I need to clear, not only any references to Realm, but also to any …	sipersso	tgoyne
4616	2017-02-02 17:42:00	Bringing attention back to this issue. cc/ @tgoyne	istx25	tgoyne
4614	2017-01-31 16:24:19	Hi @colasbd! Thanks for reaching out. I'll have someone review what you've shared and respond with a solution or follow-up questions as soon as we can. Cheers! 🚀	istx25	colasbd
4614	2017-01-31 16:25:37	Hi @istx25 Thanks for your 🚀 reply. I've found a solution:	colasbd	istx25
4614	2017-01-31 18:57:21	@jpsim: I'll look into filing an issue with CocoaPods about this or if there's an existing issue with them tracking this issue that I can add to.	istx25	jpsim
4613	2017-01-31 16:26:25	Hi @beloso! Thanks for reaching out. I'll have someone look into this and respond with a solution or follow-up questions as soon as we can. 😸	istx25	beloso
4612	2017-01-31 16:29:16	Hi @jdanthinne, thanks for reaching out. I'll have someone review what you've shared and respond with a solution or follow-up questions soon. Cheers! :-)	istx25	jdanthinne
4610	2017-01-31 08:34:29	Hi @johnburkey! Thanks for the question! We'd love to have Realm Swift running on Linux platforms in the future! But at the moment, it's sadly not possible. Realm Swift is built around Realm Objective-C which uses the reflection features of the Objective-C runtime to attach the Realm objects in code to the underlying Realm database. Since the Objective-C runtime isn't available on any flavor of L…	TimOliver	johnburkey
4608	2017-01-31 16:31:28	Thanks for reaching out, @iandundas. Someone will review this and be in touch soon. :-)	istx25	iandundas
4608	2017-02-10 20:58:44	Any update on this? How did you fix it @iandundas ? I really need help with this. I've the same issue with https://github.com/bitomule/ReactiveSwiftRealm. I've tried uploading pre built binaries but got a weird issue about no clean support for macOS.	bitomule	iandundas
4608	2017-02-12 15:34:15	@iandundas así fynally managed to get the prebuilt solution to work. It was an issue on my side. Still waiting for the "real" solution.	bitomule	iandundas
4608	2017-02-15 00:50:10	I think "exit code 65" is an error reported by `xcodebuild` when the Xcode EULA hasn't yet been accepted. Anyway, it seems like everyone in this thread was able to eventually resolve the issues they were running into. Is there anything more we can help you with in this thread @iandundas @bitomule ?	jpsim	bitomule
4608	2017-02-15 00:50:10	I think "exit code 65" is an error reported by `xcodebuild` when the Xcode EULA hasn't yet been accepted. Anyway, it seems like everyone in this thread was able to eventually resolve the issues they were running into. Is there anything more we can help you with in this thread @iandundas @bitomule ?	jpsim	iandundas
4608	2017-02-15 08:54:22	@jpsim serving my project as static library isn't a good fix. It just broke on last realm-cocoa release. It's not related to Xcode EULA, something changed on last realm release that broke it. I've test running that need to fetch realm-cocoa using carthage and all crashes because of this issue.	bitomule	jpsim
4608	2017-02-17 02:41:10	Sorry @bitomule I wasn't aware that was the final state of where you were at. It would help if you reiterated exact steps and versions to reproduce your issue(s) and explained why you think it's a problem with Realm and not Carthage.	jpsim	bitomule
4608	2017-02-17 08:34:42	@jpsim The issue is related to Realm because version change on realm produced the issue. I was already using realm with carthage as a dependency before. I can't reproduce the issue as I've published the precompiled version but I had the same issue @iandundas described. I think any package with realm as a carthage dependency will have the same issue.	bitomule	jpsim
4608	2017-02-17 08:34:42	@jpsim The issue is related to Realm because version change on realm produced the issue. I was already using realm with carthage as a dependency before. I can't reproduce the issue as I've published the precompiled version but I had the same issue @iandundas described. I think any package with realm as a carthage dependency will have the same issue.	bitomule	iandundas
4608	2017-02-17 10:35:29	@jpsim I think the Steps To Reproduce in my initial post above should reproduce it on any machine 🤞🏻	iandundas	jpsim
4608	2017-02-27 23:05:13	@iandundas, is it intentional that you're building Realm both via Carthage and as a subproject? Building Realm in two different ways as part of the same project seems like it's asking for weird problems.	bdash	iandundas
4608	2017-03-08 08:43:01	Hey @bdash, thanks for debugging it - I'll try just adding the built Realm.framework to the HotTakeRealm project instead	iandundas	bdash
4607	2017-01-30 23:31:01	@austinzheng Yes, it seems dead forever until killing the app and re-launch it.	kishikawakatsumi	austinzheng
4603	2017-01-30 16:53:58	Hi @meteorSD. I noticed you closed this issue pretty soon after opening it. I assume this means you fixed it yourself but let us know if you need help with this or anything else. :-)	istx25	meteorSD
4603	2017-01-30 23:56:10	Good to know. Thanks for clarifying, @jpsim.	istx25	jpsim
4602	2017-01-30 16:55:37	Hi @kimdv! Thanks for reaching out. I'll review what you've shared and have someone respond with a solution or follow-up questions. Cheers! 🚀	istx25	kimdv
4601	2017-01-30 16:56:57	Hiya @i-schuetz! Thanks for filing this. I'm going to edit your issue to reflect your last comment (more of an enhancement than a bug) and have someone look into it. Cheers.	istx25	i-schuetz
4600	2017-01-30 17:01:13	Hi @thomasgravina! Thanks for reaching out. I'll have someone review what you've provided and respond with a solution or follow-up questions soon. 😸	istx25	thomasgravina
4600	2017-02-08 16:43:52	Closing due to inactivity. @thomasgravina: Please follow-up if you need additional help and we can re-open the issue.	istx25	thomasgravina
4599	2017-01-29 17:27:04	Thanks a lot @kukushi ! Indeed, v2.3.0 doesn't have this problem. I must say that I nonetheless wasn't able to reproduce it with v2.4.1 inside a blank new project. ???	onekiloparsec	kukushi
4599	2017-01-30 21:15:22	@bdash How the `po` command in the debugger would work then at that stage, as reported, if the object was already deallocated?	onekiloparsec	bdash
4599	2017-01-30 23:27:17	Thanks, @svenbacia! I was able to reproduce by following your instructions.	bdash	svenbacia
4599	2017-01-30 23:42:32	One thing I've observed is that if you perform a clean build in Xcode between steps 4 and 5, the crash goes away. @svenbacia, can you test whether you see the same result?	bdash	svenbacia
4592	2017-01-26 17:15:02	Hi @wbervoets! Thanks for reaching out about this. We'll review this and have someone respond with a solution for follow-up questions soon. Cheers! :)	istx25	wbervoets
4592	2017-01-30 17:04:11	My apologies for the delay, @wbervoets. We're working through a bit of backlog right now. I'm going to assign the issue to one of the other Cocoa engineers.	istx25	wbervoets
4592	2017-02-07 16:17:13	Hi @wbervoets. My apologies for the delay. There's a lot going on right now! Would you be willing to put together a simple sample project that reproduces the issue while we wait? Thanks.	istx25	wbervoets
4592	2017-02-15 00:55:55	@i-schuetz can you share the models involved? Specifically `Ingredient` and whatever type `itemOpt` is? Also, it'd be useful to know if this crash still occurs if you don't add `nameSort` to your `sortDescriptors` array. Thanks!	jpsim	i-schuetz
4592	2017-02-16 12:34:41	@jpsim I can't test what happens because the crash doesn't happen anymore and don't know how to reproduce it. Here are `Ingredient` and `Item`	i-schuetz	jpsim
4592	2017-02-16 18:10:08	Thanks for the investigation, @weibel. We should be able to reproduce and fix this based on the analysis you've provided.	bdash	weibel
4591	2017-01-26 17:16:52	Hi @alickbass! Thanks for reaching out about this. We'll have someone review this and respond with a solution or follow-up questions soon. Cheers! :-)	istx25	alickbass
4591	2017-01-30 17:05:04	Hey @alickbass! My apologies for the delay. We're working through a bit of backlog. I'm going to assign this issue to someone else who may be more available.	istx25	alickbass
4591	2017-01-30 18:44:30	@austinzheng That is the exact workaround that I already use) Just thought that it maybe worth pointing out this issue, or at least to mention somewhere in the docs, which methods can be used and which should be avoided	alickbass	austinzheng
4590	2017-01-26 17:18:07	Hey @raja-baz! Thanks for reporting this. We'll have someone review this and follow-up with you.	istx25	raja-baz
4590	2017-01-26 21:29:46	Is there any example out there showing how this can be avoided? @raja-baz @istx25 @jpsim	samacs	istx25
4590	2017-01-26 21:29:46	Is there any example out there showing how this can be avoided? @raja-baz @istx25 @jpsim	samacs	raja-baz
4590	2017-01-26 22:41:07	@bdash What, exactly would I share with you? An IPA of the app? Would you need me to sign it/provide provisioning profiles or can you manage that part? As for the usage pattern in question. The reproduction code above hits at least *some* bug in 2.2.0 and I highly suspect that fixing one will fix the other(both our app and the code above have no issue on 2.1.2 and a reproducible issue on 2.2.0. S…	raja-baz	bdash
4590	2017-01-26 23:23:22	> @bdash What, exactly would I share with you? An IPA of the app? Would you need me to sign it/provide provisioning profiles or can you manage that part? An IPA of the app is sufficient. I can then re-sign it to work on one of my devices. It would be ideal if the app is built using the dynamic Realm framework (rather than the static one) so that I can replace the contained framework to test fixes…	bdash	bdash
4586	2017-01-30 00:18:04	@RustyKnight thanks for offering to help! The best way to do that is to help reduce the repro case. Duplicating the radar may or may not help draw attention to this.	jpsim	RustyKnight
4586	2017-01-30 19:14:06	Thanks for the suggestion @jckarter! That does indeed fix compilation with Xcode 8.3 beta 1, but breaks previous versions of Xcode. > RealmSwift/List.swift:483:22: Type alias 'SubSequence' circularly references itself Unfortunately due to [rdar://30215450](http://www.openradar.me/30215450), we can't conditionally do this for the beta.	jpsim	jckarter
4586	2017-01-31 05:48:47	@jpsim Can you try a developer snapshot once Joe's fix makes it in to one?	slavapestov	jpsim
4586	2017-01-31 05:49:58	@jpsim Also the version issue should be fixed in the snapshots too	slavapestov	jpsim
4586	2017-03-07 22:27:04	Xcode 8.3 beta 3 compiles Realm Swift just fine without the explicit type alias and subscript declarations. Thanks @jckarter!	jpsim	jckarter
4578	2017-01-27 17:16:24	@jpsim: Has this been included in a release yet? I'm guessing this was included in 2.4.0?	istx25	jpsim
4571	2017-01-20 21:03:42	@bdash Thanks for the information. Doing further research using leaks, Going down the retain / release list I get to this last object: ![screen shot 2017-01-20 at 12 59 19 pm](https://cloud.githubusercontent.com/assets/14960440/22165390/5ee1f254-df10-11e6-83fa-7aaa9dae39aa.png) ![screen shot 2017-01-20 at 12 58 56 pm](https://cloud.githubusercontent.com/assets/14960440/22165391/5ee30c7a-df10-11e6…	JPROFFICIAL	bdash
4571	2017-01-22 11:41:58	hi @JPROFFICIAL. Did you solve the problem of the memory leaks, I have found the same problem.	springhand	JPROFFICIAL
4571	2017-01-22 23:45:41	@springhand nope. I fixed a good few of my leaks by adding `[weak self]` inside all of my closures containing `self`, and checking for it. The memory leaks regarding these realm models is my only leak sources left.	JPROFFICIAL	springhand
4571	2017-01-23 01:06:11	@JPROFFICIAL . I am so. Can't completely solve the problem of leakage.	springhand	JPROFFICIAL
4571	2017-01-23 17:47:07	@springhand @JPROFFICIAL can either of you share a project that reproduces this leak? You can send code to us privately at help@realm.io (making sure to reference this issue by URL). If you're not in a position to share that, we could spend some time on our side preparing a basic project that attempts to reproduce this and share back with you if we can't trigger the leak so you can modify it to h…	jpsim	springhand
4571	2017-01-23 17:47:07	@springhand @JPROFFICIAL can either of you share a project that reproduces this leak? You can send code to us privately at help@realm.io (making sure to reference this issue by URL). If you're not in a position to share that, we could spend some time on our side preparing a basic project that attempts to reproduce this and share back with you if we can't trigger the leak so you can modify it to h…	jpsim	JPROFFICIAL
4571	2017-01-27 17:17:22	Bringing attention back to @jpsim's request: >@springhand @JPROFFICIAL can either of you share a project that reproduces this leak? You can send code to us privately at help@realm.io (making sure to reference this issue by URL). > >If you're not in a position to share that, we could spend some time on our side preparing a basic project that attempts to reproduce this and share back with you if we…	istx25	jpsim
4571	2017-01-27 17:17:22	Bringing attention back to @jpsim's request: >@springhand @JPROFFICIAL can either of you share a project that reproduces this leak? You can send code to us privately at help@realm.io (making sure to reference this issue by URL). > >If you're not in a position to share that, we could spend some time on our side preparing a basic project that attempts to reproduce this and share back with you if we…	istx25	springhand
4571	2017-01-27 17:17:22	Bringing attention back to @jpsim's request: >@springhand @JPROFFICIAL can either of you share a project that reproduces this leak? You can send code to us privately at help@realm.io (making sure to reference this issue by URL). > >If you're not in a position to share that, we could spend some time on our side preparing a basic project that attempts to reproduce this and share back with you if we…	istx25	JPROFFICIAL
4570	2017-01-23 14:08:10	*UPDATE:* As @austinzheng pointed out, I was testing with the wrong version, even if the podfile was pointed at the branch, the files did not contain the changes. I tested this branch with the RealmTasks iOS app and 1.0.0 ROS with the expiration time set to 60 sec. It does not look like the timer gets fired(I set a breakpoint in `timerFired` ). The app refreshes the token only after the server di…	radu-tutueanu	austinzheng
4568	2017-01-20 18:22:26	Thank you for reaching out, @molind! I'll have someone review what you've provided and respond with a solution or follow-up questions as soon as possible. 🚀	istx25	molind
4568	2017-01-20 20:50:04	@molind try to split copying to separate transactions. You get this exception because Realm has a limitation for holding data in properties (16 MB) and your sync changeset exceeds this limit. @morten-krogh please correct me if I'm wrong.	stel	molind
4568	2017-01-20 20:59:37	Yes, @stel is right.	morten-krogh	stel
4568	2017-01-20 23:57:28	I think @stel is _almost_ right. It's true that Realm properties can only store up to 16MB, but the limitation for a single transaction to be under 16MB is only for synchronized Realms and is a temporary limitation that we intend to fix at some point. That constraint doesn't apply to non-synchronized Realms.	jpsim	stel
4568	2017-01-23 08:31:24	Thanks for you answers @stel, @jpsim! It would be helpful to see notes about this limitation in documentation. May be as list of functions that could throw an exception. By now I'll add exception handler for commitWriteTransaction and try to sync data in multiple transactions in case of exception. Is there a way to check current size of transaction? It would be useful to know when you should stop…	molind	jpsim
4568	2017-01-23 08:31:24	Thanks for you answers @stel, @jpsim! It would be helpful to see notes about this limitation in documentation. May be as list of functions that could throw an exception. By now I'll add exception handler for commitWriteTransaction and try to sync data in multiple transactions in case of exception. Is there a way to check current size of transaction? It would be useful to know when you should stop…	molind	stel
4568	2017-01-23 15:23:24	Thanks for the follow-up questions, @molind. We'll try to respond to these asap.	istx25	molind
4568	2017-01-23 17:56:36	> Is there a way to check current size of transaction? It would be useful to know when you should stop inserting data into it and commit, and start new one. This isn't a limitation we ever intended to ship with, so we don't exactly have a great way to avoid it. Short of lifting the restriction altogether, which would be ideal. > Could you provide an estimate when you'll remove this limitation on …	jpsim	morten-krogh
4567	2017-01-20 18:19:51	Thanks for reporting this, @yuggieg! Would you be able to provide a sample project that reproduces the issue so we can better debug this? Cheers! :-)	istx25	yuggieg
4567	2017-01-20 18:24:20	No need to send us a repro case @yuggieg, we can see this too. This is a similar linker warning as realm/realm-object-store/issues/281 and https://github.com/realm/realm-cocoa/issues/4438. I thought we had updated our upstream projects to use the same visibility settings, but evidently that's not the case. I'm looking into this.	jpsim	yuggieg
4567	2017-02-01 15:55:28	@jpsim ^	istx25	jpsim
4566	2017-01-20 18:18:01	@kmkrn: We'll review the project you shared and follow-up soon. :)	istx25	kmkrn
4566	2017-01-23 18:46:13	@kmkrn the framework was indeed compiled with Swift 3.0.2: https://github.com/kmkrn/Homework/blob/master/Carthage/Build/iOS/RealmSwift.framework/Headers/RealmSwift-Swift.h#L1 > Generated by Apple Swift version 3.0.2 (swiftlang-800.0.63 clang-800.0.42.1) You're compiling Realm Swift with Xcode 8.2, but attempting to build your project with Xcode 8.0. You need to use the same version of Xcode to co…	jpsim	kmkrn
4566	2017-02-10 17:47:45	@jpsim's response seems sufficient. Closing the issue due to inactivity but feel free to re-open if someone things that it still needs to be.	istx25	jpsim
4565	2017-01-19 19:46:06	Hi @SlashDevSlashGnoll. Thanks for reaching out for support. I will have someone review what you've submitted and respond with a solution or follow-up questions as soon as possible. We appreciate your patience.	istx25	SlashDevSlashGnoll
4565	2017-01-23 15:29:06	Just bringing attention back to this. @SlashDevSlashGnoll: Would you be able to provide some code that demonstrates the problem? If you need to (for confidentiality), you can email us the project to help@realm.io. Thanks!	istx25	SlashDevSlashGnoll
4565	2017-01-24 23:30:30	Thanks for the suggestions to improve our docs @SlashDevSlashGnoll! Maybe @chipotle would be interested in making these clarifications? By the way, I hope you don't mind I modified this ticket to track making these docs improvements rather than creating a new issue in order to preserve the conversation.	jpsim	SlashDevSlashGnoll
4563	2017-01-26 14:46:32	@mrackwitz Is it intentional that `createdAt` property was removed from the `Permission` schema?	kishikawakatsumi	mrackwitz
4563	2017-01-26 15:08:06	@kishikawakatsumi: Yes, because this isn't tracked in the admin-Realm.	mrackwitz	kishikawakatsumi
4563	2017-02-06 22:37:39	@austinzheng Yes. To use Professional Edition, it works fine and pass unit tests.	kishikawakatsumi	austinzheng
4563	2017-03-07 01:28:06	@ianpward see https://github.com/realm/product/issues/214#issuecomment-284591352	jpsim	ianpward
4563	2017-03-07 15:30:58	Using ROS 1.2.1, now unit tests are passed. Get ready to merge @jpsim @ianpward	kishikawakatsumi	jpsim
4563	2017-03-07 15:30:58	Using ROS 1.2.1, now unit tests are passed. Get ready to merge @jpsim @ianpward	kishikawakatsumi	ianpward
4563	2017-03-08 00:00:11	I've confirmed the failed CI jobs passed locally or they're pre-existing occasional failures. Merging this. Thanks @kishikawakatsumi @mrackwitz! 👏	jpsim	mrackwitz
4563	2017-03-08 00:00:11	I've confirmed the failed CI jobs passed locally or they're pre-existing occasional failures. Merging this. Thanks @kishikawakatsumi @mrackwitz! 👏	jpsim	kishikawakatsumi
4558	2017-01-18 18:10:56	Hi @molind. Thank you for reaching out for support. We'll review what you've provided us with and have someone respond as soon as possible with an answer or follow-up questions. We appreciate your patience. :-)	istx25	molind
4558	2017-01-19 00:22:00	@istx25 we generally don't close issues until they're fixed in the `master` branch, and since the PR fixing this issue was merged in a _git submodule_ of this repository, we have yet to incorporate it into this project. Reopening until we can advance our version of the object store to include the fix.	jpsim	istx25
4558	2017-01-19 07:49:58	@destman We're not aware of any bugs regarding skipping notifications other than the one being tracked here and fixed in realm/realm-object-store#352.	jpsim	destman
4557	2017-01-18 03:13:53	Hi @emuye. Thank you for reaching out for support. We'll look at the resources you've provided and have someone respond with a solution or followup questions as soon as possible. We appreciate your patience while we do this. :)	istx25	emuye
4557	2017-01-19 23:34:18	Do you have any further questions about this @emuye?	jpsim	emuye
4557	2017-01-23 15:30:13	Closing due to inactivity. However, maybe @bdash's comment warrants some more discussion?	istx25	bdash
4557	2017-01-23 21:44:03	My apologies. Thanks @jpsim for filing that other issue.	istx25	jpsim
4555	2017-01-17 21:15:01	Hi @FlyingNoob thanks for your interest in Realm! We're tracking SwiftPM support as part of a larger task to take preliminary steps towards making a proof-of-concept demonstration of Realm Swift building on Linux. However, it might make sense for this task to be specifically tracked on its own, so I'll keep this ticket alive but will edit it to clarify exactly what this means. Don't hold your bre…	jpsim	FlyingNoob
4555	2017-03-16 23:18:18	My use case is similar to @hsienchiaolee. I have a project where we want to ditch CocoaPods in favor of SPM; linux support is not a concern. RealmSwift is the only dependency blocking that at the moment.	BrandonZacharie	hsienchiaolee
4554	2017-01-17 22:31:35	@bdash Makes sense in terms of the complexity needed. The manual version for such a computed property, for example: var userCuriosity:EventCuriosity? { return from( curiosities ).singleOrNil{ $0.person.id == User.currentUserPersonID } } However the problem with not supporting such scenarios is that it makes the whole Realm architecture extremely fragely. We've had to compartmentalize Realm one re…	marchy	bdash
4553	2017-01-23 15:30:48	Do you have any additional questions or follow-up, @netgfx?	istx25	netgfx
4552	2017-01-17 09:11:32	Thank you for reporting this issue @tzm41, but unfortunately without any reproducible case it's very hard to figure it out what is going on there and suggest anything. Please let us know if you're able to reproduce it or if you have any other details about this crash. /cc @finnschiermer	stel	tzm41
4551	2017-01-16 12:57:57	@donie-inhance are you using `autoreleasepool { ... }` block around the Realm instance you open on background threads to force close it at the end of execution?	Zhuinden	donie-inhance
4551	2017-01-16 14:26:55	@donie-inhance could you please provide the whole code sample that is executed on each thread? I guess `restoreAsset` is a Realm object, how do you create or get it? /cc @bdash, @tgoyne	stel	donie-inhance
4551	2017-01-16 14:38:52	Hi @Zhuinden. Yes, I'm using auto releases pools everywhere... This code has a download queue of items it needs to download from our server. It tries to keep up to 8 downloads going at any one time (SIMULTAENOUS_DOWNLOADS_FOR_RESTORE). If we are doing uploads at the same time it can be doing up to 24 uploads at once too, all accessing the same Realm. However, this growing database problem is rest…	donie-inhance	Zhuinden
4551	2017-01-16 16:18:46	Hi @Zhuinden, I noticed the issue was only happening when we had the UI open that shows a table view of the assets we are downloading. We use the realm notification API to update the view as it changes. The code that populates the table for the view is the one below. With the [realm refresh] removed the database grows as we are downloading the items referenced in the table as we update the bytes …	donie-inhance	Zhuinden
4551	2017-01-19 14:07:44	@donie-inhance I figured `realm.refresh()` **after** the transaction wouldn't do much. I'd typically put it after `Realm.getDefaultInstance()` if anywhere. I'm not a Realm member, I use Realm-Android, but the core concepts are the same. I think I can give you some insight which might be able to help you figure out a way to reduce the occurrance of this problem. Please make sure you read this blob…	Zhuinden	donie-inhance
4551	2017-01-19 14:14:20	Sorry for a delay with reply @donie-inhance. We will get back to you as soon as possible. Please provide a version of Realm/Xcode you use. It would also be great if you can send us a simplified Xcode project that reproduces this case.	stel	donie-inhance
4551	2017-01-19 14:20:05	@stel I'm not sure I can reproduce this problem easily as the project is a bit of a monster build wise etc. I've tried to see if I can give you access to the source in GitHub but I'm not allowed. If I could would that help?	donie-inhance	stel
4551	2017-01-19 14:23:44	@donie-inhance I'm not sure if it's a good idea in this case, let's start from the Realm version you use.	stel	donie-inhance
4551	2017-01-19 21:54:15	@donie-inhance, if you're to get us access to the source it'd certainly help us understand where things are going wrong. If that's not possible, and you've indicated it may not be, then a prebuilt copy of the app that reproduces the problem would also allow us to look into it.	bdash	donie-inhance
4551	2017-01-19 21:58:52	Hi @bdash OK, some progress finally. I was running with the old database in place but I just now removed the app and started from scratch. The database has grown to 1.2 megs and and held there after uploading and downloading across on average 16 threads. I've seen no growth at all apart from the amount of items in the table which is around 1200 rows. Is this possible that the old database having …	donie-inhance	bdash
4551	2017-01-19 22:18:57	@bdash I never have seen the file reduce in size since this problem has started. I even compress the file when the app starts but it's having no effect.	donie-inhance	bdash
4551	2017-01-19 22:27:25	> When we speak of a version in the Realm being pinned, what that means is that somewhere in a running application there is a read transaction open that points at that version of the data. A given version is unpinned when all read transactions that were pointing at it have advanced to newer versions of the data (typically via the Realm being automatically refreshed to the latest version on each r…	donie-inhance	bdash
4551	2017-01-19 23:20:28	@donie-inhance the docs do say that you need to wrap the asynchronous operation in the autoreleasepool, not when you add it to the queue - see [example](https://realm.io/docs/swift/latest/#using-a-realm-across-threads)	Zhuinden	donie-inhance
4551	2017-01-19 23:23:59	@Zhuinden Yes, I understand that and that's what I'm doing as per the example. Apart from this below... @bdash I found an operation that was created in a nested callback that I needed to add as a dependency as the Photo library is asynchronous for video export and I created a new operation block that was dependant on that being complete. There was no autorelease around the operation block so that…	donie-inhance	Zhuinden
4551	2017-01-19 23:23:59	@Zhuinden Yes, I understand that and that's what I'm doing as per the example. Apart from this below... @bdash I found an operation that was created in a nested callback that I needed to add as a dependency as the Photo library is asynchronous for video export and I created a new operation block that was dependant on that being complete. There was no autorelease around the operation block so that…	donie-inhance	bdash
4551	2017-01-19 23:30:22	@bdash I have a few instances where I am be doing the following in a single thread due to the complexity of the code and the fact that some of these are helpers. Is it ok to use multiple transactions in the one thread if I release them as above?	donie-inhance	bdash
4551	2017-01-23 13:08:16	Thanks, @d0n13! I'm closing this issue for now, please feel free to reopen it or create a new one if you need any further help.	stel	d0n13
4545	2017-01-18 00:00:34	The problem with this @kishikawakatsumi is that it breaks the public API, which means that even if this is something that's good to merge, we can't do so until Realm 3.x. Is there a way to fix this without breaking the public API?	jpsim	kishikawakatsumi
4545	2017-01-18 16:53:46	@jpsim Removing pattern matching operator `~= (lhs: Realm.Error, rhs: Error) -> Bool` doesn't break anything. None of the codes below invokes the operator. However, we can leave the operator as it is.	kishikawakatsumi	jpsim
4543	2017-01-16 15:00:03	Hi @LordNali! Could you please share an example Xcode project to reproduce this case? `Realm.deleteAll()` deletes all objects from the realm, so you should be able to create a new objects with "old" primary keys, please check out this example:	stel	LordNali
4543	2017-01-17 18:32:21	@stel Sharing the Project is unfortunately not an option: It´s huge and the´re many customer specific extensions we´re not allowed to publish. But maybe you could help me in another way: I´m pretty sure that that `realm.deleteAll()` works perfectly (like in your example). So my guess: Is there any possibility that my `internalObject`(which is initialized using the Object from the Realm) holds som…	LordNali	stel
4543	2017-01-18 09:11:38	@LordNali unfortunately without any reproduction case or code examples it's difficult guess what's going on there. I suggest you to create a simple example and move step by step from there. Also make sure that you create a new object only once and there are no other threads that do the same.	stel	LordNali
4543	2017-01-23 15:31:25	@LordNali: Any luck with @stel's request?	istx25	LordNali
4543	2017-01-23 15:31:25	@LordNali: Any luck with @stel's request?	istx25	stel
4543	2017-01-24 20:37:17	Finally: Inside my Realm Object (`Parent`) I'm referencing other Realm Objects (`Children`). In my first Code-Examaple I deleted the Parent Object, but forgot to remove the Children Objects. I should know this, because I posted a Issue regarding this Topic some Time ago. And furthermore #1186 . Now in my second Code Sample I explicitly used `realm.deleteAll()` to remove all Objects from the Realm…	LordNali	stel
4543	2017-01-24 23:31:44	I'm glad you managed to track down what your code was doing @LordNali!	jpsim	LordNali
4541	2017-01-13 18:57:37	Hey @santhoshs5, thank you for reaching out for support. Would you be able to clarify a few things for me so we can better assist you? 1. What versions of Xcode, ObjectMapper and Realm are you using? 2. Can you provide the code where you actually transform the JSON to a Realm object? 3. Where specifically in your code does "Realm not accept it"? Please provide any extra details that you can. :-)	istx25	santhoshs5
4540	2017-01-17 22:11:01	Hi @rafalkitta. We will investigate further and have someone respond as soon as possible with a potential fix. We appreciate your patience.	istx25	rafalkitta
4540	2017-01-17 22:14:40	@rafalkitta: Would you be able to supply us with a sample project that demonstrates the issue so we can do some of our own debugging with the project?	istx25	rafalkitta
4540	2017-01-19 18:41:14	@rafalkitta: Would you be able to supply us with a sample project that demonstrates the issue so we can do some of our own debugging with the project?	istx25	rafalkitta
4540	2017-01-23 15:20:17	Just bringing attention back to this issue since it's gone stale. @tgoyne.	istx25	tgoyne
4540	2017-01-24 23:39:44	@rafalkitta `b` is unmanaged in your example above. Is the real repro case omitted for brevity, or is that actually all that's needed to trigger a crash?	jpsim	rafalkitta
4540	2017-02-08 17:17:29	@rafalkitta any updates on how to reproduce this? We don't really have any leads except our stack trace.	plivesey	rafalkitta
4540	2017-03-03 20:20:18	Hey @plivesey. Sorry this dropped through the cracks. Are you still seeing this problem?	austinzheng	plivesey
4540	2017-03-08 16:16:19	@austinzheng we haven't seen it recently, but we have very few users so rarely get any crashes. This is our highest crash so far (3 occurances), so I'm guessing it will come back? But we'll see. I'll post here if I see it again. Thanks for checking in.	plivesey	austinzheng
4540	2017-03-22 21:28:59	@plivesey Thanks for that Peter! :) In wishful hopes you never see this issue occur again, I'm going to close this issue. If it does indeed pop up again, please re-open it. Thanks again!	TimOliver	plivesey
4539	2017-01-23 15:33:35	@Jufina: Just bringing attention back to @tgoyne's question: _Are you using Realm notification elsewhere in your app?_ Some additional information would be appreciated. :)	istx25	tgoyne
4539	2017-01-23 15:33:35	@Jufina: Just bringing attention back to @tgoyne's question: _Are you using Realm notification elsewhere in your app?_ Some additional information would be appreciated. :)	istx25	Jufina
4539	2017-01-27 17:20:47	Bringing attention back to my request, @Jufina. >@Jufina: Just bringing attention back to @tgoyne's question: _Are you using Realm notification elsewhere in your app?_	istx25	tgoyne
4539	2017-01-27 17:20:47	Bringing attention back to my request, @Jufina. >@Jufina: Just bringing attention back to @tgoyne's question: _Are you using Realm notification elsewhere in your app?_	istx25	Jufina
4539	2017-01-30 17:07:14	@Jufina: Do you need any more assistance with this issue in particular?	istx25	Jufina
4539	2017-02-01 09:05:38	@istx25 No, thanks for help with notifications handler. It works now.	Jufina	istx25
4538	2017-01-16 16:40:20	I think we had this issue before but it should have been fixed in https://github.com/realm/realm-cocoa/pull/4253, however it was released in 2.1.0.. @hadiyazdi could you please try to reproduce this issue with the latest (2.2.0) version of Realm and if it still exists, it would be great if you can provide an example Xcode project to reproduce it. Thanks!	stel	hadiyazdi
4538	2017-01-17 09:59:20	Hey guys! I noticed the SDK in implementation is different than the documentation. More specifically, the notification block does not return the changes anymore, but only the notification name and the realm: But the docs are different in implementation: https://realm.io/docs/swift/latest/#collection-notifications @stel the question is: How do I access **now** the actual changes (the insertions, d…	danipralea	stel
4538	2017-01-17 10:04:17	@danipralea these are two different types of notifications: [Realm Notifications](https://realm.io/docs/swift/latest/#realm-notifications) that are triggered everytime when any write transaction is committed and [Collection Notifications](https://realm.io/docs/swift/latest/#collection-notifications) that notify about the changes in specific Realm Results.	stel	danipralea
4538	2017-01-17 14:39:06	thanks @stel	danipralea	stel
4536	2017-01-18 20:48:59	Thanks @larkost !	jpsim	larkost
4530	2017-01-23 15:31:58	Do you have any additional questions or follow-up, @NancyZY?	istx25	NancyZY
4529	2017-01-19 18:48:12	Bringing attention back to the issue. @Clear2: Can you please share a snippet of code or better yet, a sample project which reproduces this issue? Cheers.	istx25	Clear2
4529	2017-01-30 17:24:36	Bringing attention back to the issue. @Clear2: Can you please share a snippet of code or better yet, a sample project which reproduces this issue? Cheers.	istx25	Clear2
4529	2017-02-08 16:46:00	Bringing attention back to the issue. @Clear2: Can you please share a snippet of code or better yet, a sample project which reproduces this issue? Cheers.	istx25	Clear2
4526	2017-01-10 19:42:30	Hi @KelvinEC, thanks for reaching out for support. Would you be able to share a code example or sample project for us to review? Thanks.	istx25	KelvinEC
4526	2017-01-10 23:55:03	Hi @istx25 My Class before: My Class After: Migration Code: Ps: I've changed the Schema version correctly.	KelvinEC	istx25
4524	2017-01-10 17:15:35	Thank you for reaching out, @danipralea. I'm going to look into the problem you're experiencing and find someone who will be able to help resolve it with you. In the meantime, we appreciate your patience. 😸	istx25	danipralea
4524	2017-01-11 04:23:34	@istx25 could you try creating a sample Xcode project, pasting the code from @danipralea's gist, and attempting to reproduce the issue to see if we experience the same behavior? If so, engineering can take a closer look at it. If not, hopefully @danipralea can refine the sample to demonstrate the duplicate instances referred to here.	jpsim	danipralea
4524	2017-01-11 04:23:34	@istx25 could you try creating a sample Xcode project, pasting the code from @danipralea's gist, and attempting to reproduce the issue to see if we experience the same behavior? If so, engineering can take a closer look at it. If not, hopefully @danipralea can refine the sample to demonstrate the duplicate instances referred to here.	jpsim	istx25
4524	2017-01-11 19:48:43	@danipralea: Which dependency(ies) are `Mappable`, `MSChannelContext` and `MappingDefaultIdentifer` coming from?	istx25	danipralea
4524	2017-01-19 16:37:35	@danipralea sorry for a delay with the reply. I as can understand from the info you've sent both JSON representation of the `Channel` and the `Message` contain the JSON for `Entity` objects, so in this case you can try to check if there is an `Entity` object with the primary key specified in JSON and use existing one in your mapping function. Another option is to create a new `Entity` with `.add(…	stel	danipralea
4524	2017-01-19 16:47:41	@stel thank you for your reply. I do not add the `Entity` object manually. I never do. They get added whenever I add a `Channel` or a `Message` object. So I have no way of controlling how the `Entity` object gets added. I use `ObjectMapper` for mapping. I don't see it having this option of checking if the `Entity` object is already in the database. It's actually pretty decoupled of any **Realm** …	danipralea	stel
4524	2017-01-19 21:21:01	@stel I did that and receive the same error: When I try to add a new `Message` object, I get an error saying that an entity with `identifier = 2` already exists.	danipralea	stel
4524	2017-01-28 13:28:06	@stel This is what I'm using to add a message:	danipralea	stel
4524	2017-01-30 09:42:42	@danipralea to being able to help we need either an example Xcode project that reproduces your issue or at least a related code sample and the exact error message. This code sample is not related to the previous one (https://github.com/realm/realm-cocoa/issues/4524#issuecomment-273902243), you don't call `add(message:)` method there at all. Anyways, assuming `store` as a `Realm` instance, you nee…	stel	danipralea
4524	2017-01-30 10:25:18	@danipralea did you set an exception breakpoint in Xcode? Which line in your code produces this error?	stel	danipralea
4524	2017-01-30 10:45:46	@stel thanks again for your reply. The code snippet I posted 2 days ago generates the error. just the add message. To give the context again: I have 2 messages: **Message 1**: identifier = 1, entity has id = 1 (it's from another user than the current one **Message 2**: identifier = 2, entity has id = 2 (it's from me, cause my user has id=2) If I try to add a new message, let's say **Message 3**: …	danipralea	stel
4524	2017-02-02 17:40:55	Bringing attention back to this issue. cc @stel	istx25	stel
4524	2017-02-03 01:11:51	Thank you both @istx25 and @stel	danipralea	istx25
4524	2017-02-03 01:11:51	Thank you both @istx25 and @stel	danipralea	stel
4524	2017-02-03 11:52:21	Sorry for a delay with reply @danipralea, but unfortunately I haven't received the info I requested. I've made an example that shows how you need to handle primary keys in a described case, hope it helps ;) If you need to update `Entity` everytime you save a new message, you can use this approach instead:	stel	danipralea
4524	2017-02-03 20:59:17	@stel I can't use a `primaryKey` for the message, because the temporary message does not have an identifier yet. only a `temporaryIdentifier`	danipralea	stel
4524	2017-02-06 09:20:29	@danipralea right, I've updated my example, however it's not related to your case, so just try to use the same approach with ObjectMapper.	stel	danipralea
4524	2017-02-06 10:49:02	@stel Thank you very much for your reply. does it work if the entity with id = 2 (my current user) has not been inserted yet? Cause that can be the case as well - where I open the app and load first a conversation with messages all except from me (the current user). Do I need to make a check first and add it if it's not in the realm?	danipralea	stel
4524	2017-02-07 14:07:55	@stel It also happens for saving into the database:	danipralea	stel
4524	2017-02-15 02:53:16	@danipralea is this still unclear? Let us know if we can clarify this further.	jpsim	danipralea
4524	2017-02-20 19:16:05	@danipralea: Do you require anymore assistance?	istx25	danipralea
4524	2017-03-09 01:04:51	I'm closing this since we haven't heard back in a while. @danipralea please reopen if you're still having trouble with this.	jpsim	danipralea
4521	2017-01-10 17:19:12	Hey @diegomontoya, thanks for reaching out for support. Would you be able to share more information (such as a sample project, what you were doing in the app, etc)? With that information, we'll be able to better assist you in fixing the issue.	istx25	diegomontoya
4521	2017-01-11 04:25:08	A note for both @diegomontoya and @istx25, generally when you see `please_report_this_error_to_help_at_realm_dot_io` in a stack trace, that indicates that a useful error message was logged to the console, and sharing that message's content is very useful to report what assertion failed and why.	jpsim	diegomontoya
4521	2017-01-11 04:25:08	A note for both @diegomontoya and @istx25, generally when you see `please_report_this_error_to_help_at_realm_dot_io` in a stack trace, that indicates that a useful error message was logged to the console, and sharing that message's content is very useful to report what assertion failed and why.	jpsim	istx25
4521	2017-01-18 19:43:52	Ah! Awesome, thank you @jpsim. I didn't know that. Please follow-up with the information we've requested, @diegomontoya. From there, we can better assist you. :-)	istx25	jpsim
4521	2017-01-18 19:43:52	Ah! Awesome, thank you @jpsim. I didn't know that. Please follow-up with the information we've requested, @diegomontoya. From there, we can better assist you. :-)	istx25	diegomontoya
4521	2017-01-18 20:08:48	Actually, looking at the stack trace again, it's quite likely that we've already fixed this problem. This was a mutex destruction crash that only happened if the app was terminating anyway, so it shouldn't have had any user-facing implications whatsoever. @diegomontoya please update to the latest version of Realm (2.2.0 as of this writing) and open a new issue if you're still seeing this crash. T…	jpsim	diegomontoya
4520	2017-01-10 17:22:46	Hey @mewehk, thanks for reaching out. Would you be able to share more information like the Xcode project any Realm-related code in `didFinishLaunchingWithOptions`? From there, we'll be able to better assist you in resolving the issue.	istx25	mewehk
4520	2017-01-18 19:45:42	Just following up since this issue's gone stale. @mewehk: Would you be able to provide us with a copy of the affected Realm file? Feel free to also email it to **help@realm.io** if you need to share it confidentially. Cheers!	istx25	mewehk
4520	2017-01-23 15:49:13	Bringing attention back to: >Just following up since this issue's gone stale. @mewehk: Would you be able to provide us with a copy of the affected Realm file? Feel free to also email it to **help@realm.io** if you need to share it confidentially. Cheers!	istx25	mewehk
4520	2017-02-08 16:45:09	Bringing attention back to: >Just following up since this issue's gone stale. @mewehk: Would you be able to provide us with a copy of the affected Realm file? Feel free to also email it to **help@realm.io** if you need to share it confidentially. Cheers!	istx25	mewehk
4518	2017-01-09 08:25:51	@winniepooh001 It's intended behavior. The `AccountType` class has "Gift Card" account and "Store Credit" account as a relationship. The query that you performed means filtering the `AccountType` objects that match the predicate. The search text "gift" matches the `AccountType` object that has "Gift Card" account and "Store Credit". So the query returns the `AccountType` object, that has "Gift Ca…	kishikawakatsumi	winniepooh001
4518	2017-01-19 14:03:34	@winniepooh001 you can define many reverse relationship in one object if that object is linked by other objects with to-many relationship, see more in [docs](https://realm.io/docs/swift/latest/#inverse-relationships).	stel	winniepooh001
4518	2017-01-23 15:49:40	Do you have any other questions or follow-up, @winniepooh001?	istx25	winniepooh001
4517	2017-01-08 13:43:03	@mobilinked You can use `objectTypes` to separate the schemas by file.	kishikawakatsumi	mobilinked
4517	2017-01-09 01:48:19	Thanks @kishikawakatsumi. This solution works to separate table schemas, but auto migration does not work (even worse, as no exception) ## Step 1 Clean the run-time folders include the old .realm files ## Result of step 1 Works without problem, the datatable schemas not be cloned (db1 just include table1, table 2, db2 just includes table3) ## Step 2 Add a new filed to table3 (of db2, db2 in a app…	mobilinked	kishikawakatsumi
4517	2017-01-09 07:18:48	@mobilinked `try?` ignored any errors. It hides what error has happened. Please use `try!` at the moment for investigating. `try? Realm(...)` returning `nil` means that an error occurs. You separate schemas for `db1` and `db2`, it seems fine. Then you added a new field to `table3`. It does not affect db1. But `db3` needs migration. Then you added a new property to `table1`. Leave `db2` as-is, but…	kishikawakatsumi	mobilinked
4517	2017-01-09 23:14:44	Thanks much @kishikawakatsumi (I thought the migration for adding fields is automatic)	mobilinked	kishikawakatsumi
4515	2017-01-10 17:26:26	Hey @asjesset. Thank you for filing this issue. We will look into this problem further. It would be greatly appreciated if you would be able to share any source code or projects with this problem that we can also try to reproduce the problem with.	istx25	asjesset
4514	2017-01-09 20:18:58	I would also like to know if/when using `Date` and `Data` instead of `NSDate` and `NSData` will be acceptable. Edit: @Coeur, I looked further and it appears that this issue is solved in PR [#3979](https://github.com/realm/realm-cocoa/pull/3979).	jdkelley	Coeur
4513	2017-01-09 09:36:09	@jpsim Yes, I am a Chinese……	qinfensky	jpsim
4511	2017-01-17 21:33:04	@evgeny-sureev's last comment summarizes what needs to be done to correct this issue. Check `realm.isInWriteTransaction` before attempting a write transaction when you're in a notification block. I'm going to file another issue to start a discussion about adding a note for this into the documentation somewhere. Closing this issue.	istx25	evgeny-sureev
4510	2017-01-10 17:32:59	Hey @ammoqq, thank you for reaching out for support. I will look into your question and have someone respond with an answer as soon as possible. In the meantime, we appreciate your patience while we recover from backlog.	istx25	ammoqq
4510	2017-01-16 18:38:37	Hi @ammoqq! I don't think this feature should be implemented in database itself however you can easily implement it in your app. You can query all the "old" objects periodically or, say, on app startup and delete it from Realm: Please check out the docs for more info about queries here: https://realm.io/docs/swift/latest/#queries	stel	ammoqq
4510	2017-01-19 18:53:50	@stel's comment seems like a sufficient answer. @ammoqq, please feel free to file a new issue if you need any additional response. Closing.	istx25	ammoqq
4510	2017-01-19 18:53:50	@stel's comment seems like a sufficient answer. @ammoqq, please feel free to file a new issue if you need any additional response. Closing.	istx25	stel
4506	2017-01-11 13:22:32	Hi @i-schuetz Sorry about that. You should have gotten some feedback, we are just very busy with an upcoming release, so slipped this one. That said, it's definitely better to ask "how-to" questions on StackOverflow as that's very well suited for those questions (i.e. multiple people will improve answers and they stay visible to others, where github is better for bugs as they are "closed" at some…	bmunkholm	i-schuetz
4506	2017-01-13 15:30:16	@i-schuetz Would it be possible to store the objects in your model as they appear on screen , (as a `[[Object]]`) and then use realm to observe every sub array? (you would then have one notification block per section)	hhanesand	i-schuetz
4506	2017-01-13 19:47:45	@hhanesand this would be one of the possible approaches I mentioned: > I thought about other approaches. For example, to store the items in the Realm with the same hierarchy used in the table view, i.e. having section realm objects that are in an ordered list and contain the list items. But this would mean I have to add a notification block to each section, where these sections of course are load…	i-schuetz	hhanesand
4506	2017-01-19 20:08:14	@i-schuetz sorry for a delay with the reply. Actually I don't think we have any recommended way to for your case, but to me personally it seems like having the same hierarchy in your database and listen for the notifications for each `Section` objects is a good idea. You should also have a notification handler for Sections query as well and unsubscribe from the specific Section notification in ca…	stel	i-schuetz
4506	2017-01-20 20:31:17	@stel no problem! I tried the index-based approach I described first and then decided to pause this until getting advice. I'll try it out soon. Seems the most coherent approach. I for some reason thought that frequently adding and removing notification blocks while also manipulating all the objects involved may lead to issues, but there doesn't seem to be a reason for these concerns. I'll update …	i-schuetz	stel
4506	2017-01-20 20:53:19	Awesome @i-schuetz! Looking forward for the results :) Let us know if you have any issues or need any help.	stel	i-schuetz
4506	2017-01-23 15:50:13	Feel free to comment below or file a new issue if you do @i-schuetz! :)	istx25	i-schuetz
4502	2017-01-06 15:36:05	@bdash No, that's the entire output. Nothing else appears in the Xcode console output.	andreipetre	bdash
4500	2017-01-11 04:17:42	No, @realm-ci did its job by removing the "waiting for user" since you replied, so this ticket is no longer waiting for you... To add more to what @bdash was saying, Realm doesn't expect the unexpected in all ways... in other words, often times when a Realm file has been corrupted (which by the way can happen by no fault of Realm itself), what identifies this corruption isn't a global check for c…	jpsim	bdash
4499	2017-01-16 14:17:37	Sorry for a delay with the reply, @ssam2000. When requesting an object from the `Result` by its index please make sure that that index is present in the collection in other case you'll get an exception. You can check it just by checking that the requested index is less than the number of objects in the collection: Regarding to your case it's seems like there is no object at `indexPath.row` either…	stel	ssam2000
4499	2017-01-23 13:18:06	@ssam2000 did you solve this problem or do you need any further help with this?	stel	ssam2000
4499	2017-02-08 16:45:44	Closing due to inactivity. @ssam2000: Feel free to follow-up and we can re-open if necessary.	istx25	ssam2000
4498	2016-12-30 11:57:40	@gyzerocc I believe that the compile error due to CocoaPods or Xcode cache issues. Please see the troubleshooting section, https://realm.io/docs/swift/latest/#reinstalling-via-dependency-managers and try to perform the following commands to purge caches.	kishikawakatsumi	gyzerocc
4497	2016-12-29 21:29:58	@kirtiparghi You didn't use the issues template which actually has an important question: Are you able to replicate this problem reliably? Any repo case/app would be really useful to move us further. Thanks!	bmunkholm	kirtiparghi
4496	2016-12-28 22:19:32	Thanks for the pull request, @AnthonyMDev. Sadly it fails to compile: As you can see the `realm` property on `Results` is optional for sake of conformance with `RealmCollection`.	bdash	AnthonyMDev
4489	2016-12-28 14:06:07	@austinzheng Oops~ I found it. I tried to get schema version before I set it. On launch, I read the schema version and give it to Crashlytics as information to help me address issues. Of course, the schema version is always 0 at this moment. Then migrate And finally `notMainQueue.async { realm.transaction {} }` brings the crash. This is fixed after I switch the order of my code. But it's a little…	jaybowong	austinzheng
4489	2017-01-03 02:54:15	What makes you think this is a bug @austinzheng? Looks like we're throwing an exception due to opening the Realm with the wrong schema version, which is entirely normal.	jpsim	austinzheng
4488	2017-01-03 01:54:11	Hi @Rcrosp, I'm just following up on @austinzheng's last comment. Thanks!	jpsim	austinzheng
4488	2017-01-03 01:54:11	Hi @Rcrosp, I'm just following up on @austinzheng's last comment. Thanks!	jpsim	Rcrosp
4488	2017-01-09 03:10:26	target 'app' do pod 'Realm' end Use CocoaPods: "pod install" Realm/Realm.h' file not found @austinzheng	Rcrosp	austinzheng
4488	2017-01-11 04:20:17	@Rcrosp could you please post the full output of the following commands (without truncating anything):	jpsim	Rcrosp
4488	2017-01-18 19:42:17	Hi @Rcrosp. Would you be able to follow the instructions in @jpsim's last comment? Thanks.	istx25	jpsim
4488	2017-01-18 19:42:17	Hi @Rcrosp. Would you be able to follow the instructions in @jpsim's last comment? Thanks.	istx25	Rcrosp
4488	2017-01-18 19:53:33	We need to close this since we haven't heard back from @Rcrosp in some time and this is likely not a Realm issue.	jpsim	Rcrosp
4486	2017-01-03 01:54:32	Hi @Lafree317, I'm just following up on @austinzheng's last comment. Thanks!	jpsim	Lafree317
4486	2017-01-03 01:54:32	Hi @Lafree317, I'm just following up on @austinzheng's last comment. Thanks!	jpsim	austinzheng
4485	2016-12-27 23:47:08	@austinzheng that looks like it fixed the problem of not writing the Realm file locally, but it does appear the connection gets closed quickly (preventing future syncs if the data changes) Here's the error in the console:	jarrodparkes	austinzheng
4485	2016-12-28 02:31:35	@austinzheng i took a closer look at the logs and found this (notice the ** marked line **): The `upload` being denied made me assume that, for whatever reason, my app was attempting to write something (I'll see if I can find out why). So, I went ahead and gave the user `mayWrite` permissions for the Realm and now the connection isn't being closed — and "it works". However, this seems to circumve…	jarrodparkes	austinzheng
4485	2016-12-28 14:24:47	@austinzheng I've looked more into the project's single view controller — the only place where Realm is mentioned, and _I'm not finding any evidence of code that results in an upload/write_. So, if it is happening, then it must be happening behind the scenes unbeknownst to me.	jarrodparkes	austinzheng
4485	2017-01-10 00:49:20	I got the same issue when I run the demo app following this posting : https://realm.io/news/track-santa-with-realm-swift-database-platform-part-3/. The demo app generates the following message continuously: >2017-01-10 09:10:37.601744 Santa Tracker[1679:603379] Sync: Connection[1]: Resolving '162.243.150.99:9080' 2017-01-10 09:10:37.603943 Santa Tracker[1679:603379] Sync: Connection[1]: Connectin…	dakeshi	jarrodparkes
4485	2017-01-12 22:26:17	@austinzheng not sure if you can raise the priority of this higher. this is actually blocking me from my first app release — if i cannot have a "readonly" sync'ed realm, and must resort to giving users mayWrite privileges (my current workaround), then it would be possible for a savvy user to completely wreak the Realm 😢 unless there is something I'm missing?	jarrodparkes	austinzheng
4485	2017-01-13 02:46:01	Hi @jarrodparkes, apologies for the delayed response. I'm trying to get in touch with our engineers who'd know how to answer your question, and will post something as soon as I hear from them.	austinzheng	jarrodparkes
4485	2017-01-13 02:47:17	@austinzheng sounds good — i'm doing my best to find a workaround at this time, but I've struggled to find anything that "feels right".	jarrodparkes	austinzheng
4485	2017-02-12 16:05:40	@austinzheng have there been any updates on this since the new release?	jarrodparkes	austinzheng
4484	2017-01-03 01:53:51	Hi @xingyong723, I'm just following up on @austinzheng's last comment. Thanks!	jpsim	xingyong723
4484	2017-01-03 01:53:51	Hi @xingyong723, I'm just following up on @austinzheng's last comment. Thanks!	jpsim	austinzheng
4484	2017-01-16 13:50:54	I'm closing this issue because we didn't get any response. @xingyong723 please feel free to reopen it if you need any further help.	stel	xingyong723
4484	2017-01-30 09:47:02	@lonkly please take a look at https://github.com/realm/realm-cocoa/issues/2713 for some potential workarounds.	stel	lonkly
4481	2016-12-23 00:41:15	Hi there @AnthonyMDev! Thanks for the feature proposal! That's a very interesting idea! I'm a little curious though, what sort of use-cases do you have where you'd need to have this functionality in Realm? Thanks!	TimOliver	AnthonyMDev
4481	2016-12-23 01:18:10	Thanks for the positive words guys! @jpsim I'll consider the points you've made and do some research. We can get back to this after the holidays. @TimOliver I have already got multiple use-cases for this in my own applications. I'll outline some of them for you tomorrow.	AnthonyMDev	jpsim
4481	2016-12-23 01:18:10	Thanks for the positive words guys! @jpsim I'll consider the points you've made and do some research. We can get back to this after the holidays. @TimOliver I have already got multiple use-cases for this in my own applications. I'll outline some of them for you tomorrow.	AnthonyMDev	TimOliver
4481	2016-12-27 17:41:39	Alright, I've done a little bit of thinking. I'm not 100% familiar with all of the inner workings of `Realm` just yet, but I see the problems that you've brought up and I have some ideas to start discussing. > How can you make sure that this validation is applied even when Objective-C/Swift accessors aren't created? For example, when using KVC on Realm Collections, Objective-C/Swift classes are n…	AnthonyMDev	jpsim
4481	2016-12-27 19:17:04	@TimOliver From my example above, you may be able to derive some basic use cases for this. My primary use case personally is for required fields. While `RealmSwift` supports optional or required primitive value properties, because of the introspection in Swift we can't make required relationship properties. The `.required` property validator would be very useful to me. ## Relationships If I valid…	AnthonyMDev	TimOliver
4481	2017-01-04 22:47:47	@jpsim Hope you had a great holiday! Looking forward to your comments on my proposal so I can begin moving forward!	AnthonyMDev	jpsim
4480	2016-12-23 00:46:17	Hi there @ArifADS! Thanks for the question! Realm uses [key-value coding](https://developer.apple.com/library/content/documentation/Cocoa/Conceptual/KeyValueCoding/) to update its values in that fashion. As long as the object containing the data conforms to a dictionary with the same key names as the Realm properties, Realm is able to map each item in the dictionary to its corresponding object. T…	TimOliver	ArifADS
4480	2016-12-24 01:48:12	I'm doing a final pass of the issues in here before the Christmas holidays. I don't think there's anything further to add here, so I'm going to close it. @ArifADS - Please feel free to re-open this issue if you have any additional questions. Happy holidays!	TimOliver	ArifADS
4479	2016-12-22 14:24:44	Hi @vipindhangar! Thanks for the issue. Sorry to hear you're experiencing a crash. What is your app doing when the user switches devices in step 2? Are you changing the default Realm configuration or shuffling any Realm files around on disk?	TimOliver	vipindhangar
4479	2016-12-22 15:20:52	Hi Actually user2 just logged in to device in which previously user1 was logged in and try to fetch the messages shared between each other and nothing. The default Realm configuration is same and no shuffling of any Realm files. Thanks Vipin Hi @vipindhangar <https://github.com/vipindhangar>! Thanks for the issue. Sorry to hear you're experiencing a crash. What is your app doing when the user swi…	vipindhangar	vipindhangar
4479	2016-12-23 01:01:10	Hi @vipindhangar! Thanks for that! I think I need a little more information to work out what's going on here. It sounds like the resources from user1 aren't getting cleaned up properly before user2 comes in, causing some kind of inconsistent state. How does user1 log out before user2 is allowed to log in? Are you able to post some code samples? Thanks!	TimOliver	vipindhangar
4479	2016-12-23 10:11:14	Hello Tim, Please find the code flow which is creating problem : - 1. //------------------------------------------------------------------------------------------------------------------------------------------------- - (void)updateRealm:(NSDictionary *)message //---------------------------------------------------------------------------------------------------------------------------------------…	vipindhangar	vipindhangar
4479	2016-12-23 10:15:35	Hello Tim, Please ignore the last message. Please find the code flow which is creating problem : - 1. //---------------------------------------------------------- ------------------------------------------------------------ --------------------------- - (void)updateRealm:(NSDictionary *)message //---------------------------------------------------------- ------------------------------------------…	vipindhangar	vipindhangar
4479	2016-12-23 13:41:50	Hi @vipindhangar! Thanks for that, but it would help a lot more if you could send us some sample code from your app. Like I asked earlier, when both users switch devices, how is this handled in the code? Could you please paste that code sample? :) Thanks!	TimOliver	vipindhangar
4479	2016-12-23 14:01:14	Hello Tim, Please find the code snippet which is being used when user log out I'm calling [self LogoutfromApp] when user log out from the device One more case I have found that when userA logout from the device and restart the app(means fresh launch the app) and logs in with userB then the app works fine. 1. -(void)LogoutfromApp { LogoutUser(DEL_ACCOUNT_ONE); if ([FUser logOut]) { [CacheManager c…	vipindhangar	vipindhangar
4479	2016-12-24 01:49:23	Hi @vipindhangar! Cool okay. Please send us the code when you get the chance. Most of Realm will be going on holidays next week, so it might be a little while before we can address it, but we'll try our best. Happy holidays!	TimOliver	vipindhangar
4479	2016-12-26 13:52:48	Hello Tim, I'm unable to send the demo source code to you for the crash issue. Can you help me in any other way? Thanks Vipin Dhangar 9893074069 8770280434 On Sat, Dec 24, 2016 at 7:19 AM, Tim Oliver <notifications@github.com> wrote: > Hi @vipindhangar <https://github.com/vipindhangar>! > > Cool okay. Please send us the code when you get the chance. Most of Realm > will be going on holidays next …	vipindhangar	vipindhangar
4479	2016-12-28 11:48:05	Hello Tim, The same issue was reported in this link https://github.com/realm/realm-cocoa/issues/4155 Vipin Dhangar 9893074069 8770280434 On Tue, Dec 27, 2016 at 2:46 PM, Vipin Dhangar <dhangar.vipin@gmail.com> wrote: > Hello Tim, > > Please get few error logs in the code which might be helpful to you. > PFA. > > Thanks > > Vipin Dhangar > 9893074069 > 8770280434 > > > On Mon, Dec 26, 2016 at 7:22…	vipindhangar	vipindhangar
4479	2016-12-28 11:54:00	Hello Tim, Please also check the attachments in which there is crash logs. Vipin Dhangar 9893074069 8770280434 On Wed, Dec 28, 2016 at 5:21 PM, Vipin Dhangar <dhangar.vipin@gmail.com> wrote: > Hello Tim, > > Please also check the attachments in which there is crash logs. > > > > Vipin Dhangar > 9893074069 > 8770280434 > > > On Wed, Dec 28, 2016 at 5:17 PM, Vipin Dhangar <dhangar.vipin@gmail.com> …	vipindhangar	vipindhangar
4479	2017-01-07 13:52:43	I'm still waiting for your reply. Vipin Dhangar 9893074069 8770280434 On Wed, Dec 28, 2016 at 5:23 PM, Vipin Dhangar <dhangar.vipin@gmail.com> wrote: > Hello Tim, > > Please also check the attachments in which there is crash logs. > > Vipin Dhangar > 9893074069 > 8770280434 > > > On Wed, Dec 28, 2016 at 5:21 PM, Vipin Dhangar <dhangar.vipin@gmail.com> > wrote: > >> Hello Tim, >> >> Please also ch…	vipindhangar	vipindhangar
4479	2017-01-09 01:24:36	Hi @vipindhangar! Sorry for the delay! I was on holiday for last week! I'm back into it now though! What attachment are you referring to? If you replied to this GitHub issue via an email and attached a file to it, I don't think it was automatically posted here...	TimOliver	vipindhangar
4479	2017-01-11 07:31:28	Sorry @vipindhangar but I don't think there's enough information to help here still. :( There should be some kind of output in the console explaining what kind of error occurred. Are you sure you can't retrieve a stack trace for this crash? What is the contents of the `message` dictionary that you're providing? Is a valid primary key value in there? It would definitely help if you could share the…	TimOliver	vipindhangar
4476	2017-01-03 18:59:17	Hi @apalvai, I'm just following up on my last comment from two weeks ago. Thanks!	jpsim	apalvai
4476	2017-01-16 13:48:34	I'm closing this issue because of inactivity, @apalvai please feel free to reopen it or create a new one if you have any additional info or need any help.	stel	apalvai
4476	2017-02-09 20:36:15	@stel we are still seeing this crash with v2.3.0 of RealmSwift library. We first this crash when we updated our app to use realm swift, because of the amount of crashes we had to revert it to use objc version. We tried with updated v2.3.0 of RealmSwift in the latest version and we started seeing these crashes again. <img width="1340" alt="screen shot 2017-02-09 at 12 39 18 pm" src="https://cloud.…	apalvai	stel
4476	2017-02-10 00:07:18	@apalvai could you please file a new issue, sharing enough information to allow us to reproduce this? We'd love to fix this, but it's hard to do without more information from you.	jpsim	apalvai
4476	2017-02-16 22:55:34	@apalvai could you please share an affected Realm file in https://github.com/realm/realm-core/issues/2441 so we can investigate this?	jpsim	apalvai
4476	2017-02-22 15:52:32	@apalvai do you use encryption?	finnschiermer	apalvai
4473	2017-01-05 22:23:23	The git operations went awry in this branch. ![image](https://cloud.githubusercontent.com/assets/474794/21699889/80ebbf84-d352-11e6-87b6-5c894a5ac99e.png) @larkost please fix	jpsim	larkost
4473	2017-01-05 23:39:53	@jpsim I think you are being confused by GitHub not handling rebases well for their difftool. If you look at the changes from `master` like this (note `origin/master` was at 7649d311 at the time I did the rebase): `git difftool -d origin/master origin/larkost/4472-reenable-swift-device-testing` ... then you can see only the changes that this would actually bring. Additionally, if you look at the …	larkost	jpsim
4473	2017-01-05 23:45:04	@larkost, your branch history definitely looks bogus to me. At the very least you have duplicated commits (6bd7a465492fefe68e9d11b92d5935c8e912041e and c04e9fa513326336a818b057c811620930fcf252, for instance).	bdash	larkost
4470	2016-12-21 18:42:03	@tgoyne I totally agree it should not and we have huge problems with that. I already filed a bug and it was even longer before, took up to 1 minute. That is actually the reason we are deleting our realm now. Here is the former bug [#4368](https://github.com/realm/realm-cocoa/issues/4368)	BObereder	tgoyne
4470	2017-01-03 15:59:31	@jpsim is this already released with v2.1.2?	BObereder	jpsim
4470	2017-01-03 18:26:23	@jpsim ah ok. I was not sure because I read "reset file if a file format upgrade is required in ResetFile mode" in the release commits so I was not sure if it was the same you have been working on for this fix. Thanks for clearing that up and for helping me with this issue. Keep on rocking!	BObereder	jpsim
4468	2017-01-16 13:45:41	@cclogg do you have any info related to this case? Do you need any other help or can we close this issue?	stel	cclogg
4463	2016-12-19 20:56:33	Hi @danat8x8! Thanks for your issue! Sorry to hear you're having some trouble installing Realm via CocoaPods. I just looked at your `Podfile`. And noticed two things that may be causing the problem. * If you're using Realm in Swift, I recommend you use Realm Swift instead of Realm Objective-C. As such you should use `pod 'RealmSwift'` instead of `pod 'Realm'`. * There's a space after your specifi…	TimOliver	danat8x8
4463	2016-12-19 21:26:38	@TimOliver none of that explains the failure in `build.sh cocoapods-setup` in this case. @danat8x8 could you please try the following commands in Terminal and report the full output? Thanks!	jpsim	danat8x8
4463	2016-12-19 21:26:38	@TimOliver none of that explains the failure in `build.sh cocoapods-setup` in this case. @danat8x8 could you please try the following commands in Terminal and report the full output? Thanks!	jpsim	TimOliver
4463	2016-12-19 22:40:45	@danat8x8 where did you install Xcode?	jpsim	danat8x8
4462	2016-12-19 22:36:01	Hi @SandyChapman! Sorry to hear that you're bumping into a potential threaded issue with `[RLMRealm defaultRealm]`. @tgoyne: Do you have any idea how this could potentially be happening? Thanks!	TimOliver	SandyChapman
4462	2016-12-19 23:38:30	@jpsim : Since this is using a concurrent GCD queue it's pretty much guaranteed that it will definitely be running on a different thread if I make several simultaneous dispatches on the queue. That's why I don't store RLMRealm or RLMObject instances and am attempting to use the class method `objectWithPrimaryKey:` to re-retrieve my instance within the context of the thread it's running on. This *…	SandyChapman	jpsim
4462	2016-12-19 23:38:30	@jpsim : Since this is using a concurrent GCD queue it's pretty much guaranteed that it will definitely be running on a different thread if I make several simultaneous dispatches on the queue. That's why I don't store RLMRealm or RLMObject instances and am attempting to use the class method `objectWithPrimaryKey:` to re-retrieve my instance within the context of the thread it's running on. This *…	SandyChapman	tgoyne
4462	2016-12-24 01:43:50	Thanks @SandyChapman! If you could collect that debug data for us, that would be really helpful. Please let us know when you're able to collect it. :) Happy holidays!	TimOliver	SandyChapman
4462	2016-12-24 02:44:34	@TimOliver : I left my app running for a while on Friday with no crash happening. I'll turn up the frequency of the REST calls which resulted in this crash and try again when I'm back at work in the new year. Will follow up with any progress I make.	SandyChapman	TimOliver
4462	2016-12-30 17:54:44	@TimOliver @tgoyne Our QA just reproduced this bug. Unfortunately since it happened outside of a debug session, I have no further details except the crash log. At least it shows there's some reproducibility to the problem.	SandyChapman	TimOliver
4462	2016-12-30 17:54:44	@TimOliver @tgoyne Our QA just reproduced this bug. Unfortunately since it happened outside of a debug session, I have no further details except the crash log. At least it shows there's some reproducibility to the problem.	SandyChapman	tgoyne
4462	2017-01-04 12:48:32	@tgoyne, @TimOliver, @jpsim : I've hit this once more with the debugger attached. Here's some additional details: `_ream->m_coordinator->m_weak_ream_notifiers` has 9 items. This sounds reasonable as I am running many background threads concurrently. Some print statements: So this seems to confirm that we're getting the wrong Realm for the given thread. Stack trace: Also note that this is happenin…	SandyChapman	TimOliver
4462	2017-01-04 12:48:32	@tgoyne, @TimOliver, @jpsim : I've hit this once more with the debugger attached. Here's some additional details: `_ream->m_coordinator->m_weak_ream_notifiers` has 9 items. This sounds reasonable as I am running many background threads concurrently. Some print statements: So this seems to confirm that we're getting the wrong Realm for the given thread. Stack trace: Also note that this is happenin…	SandyChapman	tgoyne
4462	2017-01-04 12:48:32	@tgoyne, @TimOliver, @jpsim : I've hit this once more with the debugger attached. Here's some additional details: `_ream->m_coordinator->m_weak_ream_notifiers` has 9 items. This sounds reasonable as I am running many background threads concurrently. Some print statements: So this seems to confirm that we're getting the wrong Realm for the given thread. Stack trace: Also note that this is happenin…	SandyChapman	jpsim
4462	2017-01-06 17:22:45	Thanks @tgoyne : when should we expect this to get into a release? I'll try to confirm the fix once it's ready.	SandyChapman	tgoyne
4461	2016-12-20 08:54:00	Hi @TimOliver, currently it observes the video player and updates the Episode object (and hence the Realm object) [every second](https://github.com/4np/UitzendingGemist/blob/a1ac786ef3a58055626885017cd169184eec3737/UitzendingGemist/EpisodeViewController.swift#L487) (write logic is [here](https://github.com/4np/UitzendingGemist/blob/master/NPOKit/NPOKit/NPOEpisode.swift#L134)). A quick win would p…	4np	TimOliver
4461	2016-12-22 14:43:36	Hi @TimOliver , Thank you for getting back; your explanation makes a whole lot of sense :) I did already push code to [reduce the number of writes](https://github.com/4np/UitzendingGemist/commit/f1664f0065b3ab0b145bf7dcad907cd80d4dddbd) by only writing the number of seconds an episode played for when the video player is dismissed (instead of every seconds) so I hope this in practice will make thi…	4np	TimOliver
4458	2016-12-17 14:37:08	@Coeur We recommend using third-party mapping library to bind JSON to Realm model. I think ObjectMapper https://github.com/Hearst-DD/ObjectMapper provide failable initializer to validate JSON structure while mapping process. Is this answer for you?	kishikawakatsumi	Coeur
4458	2016-12-24 01:46:10	Thanks for the issue @Coeur! I hope that answered your question. Please give ObjectMapper a try and see if that provides the functionality you need. Have a happy holiday! :)	TimOliver	Coeur
4457	2016-12-16 19:30:02	Thanks for the PR, @bnickel! Always lovely to see contributions from the community. Could you please add some Swift 2 and Swift 3 tests, as well as a changelog entry?	jpsim	bnickel
4457	2016-12-16 20:08:36	@jpsim Sure, I'll probably get that in on Monday. As far as a test goes, we're moving from a state where schema generation went from asserting in `doesNotRecognizeSelector:` to running. Is it sufficient to provide a test that would have crashed but now doesn't?	bnickel	jpsim
4456	2016-12-17 12:35:22	@nemesis This is intentional. Please see the discussion https://github.com/realm/realm-cocoa/pull/2319 @jpsim Do you have additional explanation about this?	kishikawakatsumi	nemesis
4456	2016-12-17 16:54:38	@kishikawakatsumi Thanks for the response, but I think you misunderstood the issue. AFAIK #2319 is about `className` being overriden, whilst this issue is about the fact that an instance's `className` property returns an empty string, and the `static func className()` returns the appropriate result. Please let me know if I'm missing something.	nemesis	kishikawakatsumi
4455	2016-12-17 13:38:32	@timothycosta Your code seems nothing wrong. Could you share reproducible sample project for us to investigate? Thanks.	kishikawakatsumi	timothycosta
4455	2016-12-22 04:27:11	@kishikawakatsumi Initially when I ran into this problem I added a check `if (lesson.isInvalidated){ continue; }` in `- (void)importLessonDetails:(NSArray<LessonMetadata*>*)lessons`. This let me avoid the crash, but really I shouldn't have done that since it was putting off dealing with the underlying issue. It seems that that check never gets triggered anymore, whereas at the time it was very co…	timothycosta	kishikawakatsumi
4455	2016-12-30 11:17:50	@timothycosta `enumerateObjectsWithOptions: NSEnumerationConcurrent` means the block might be performed some threads. It may cause of the issue. Can you please share the stack traces?	kishikawakatsumi	timothycosta
4455	2017-01-02 06:04:42	@kishikawakatsumi Below I'm including several logs where I'm receiving this exception. After my last post I re-wrote that library I was relying on to avoid using `enumerateObjectsUsingBlock:` and since then I have crashed once with the same exception during`importLessonDetails` so perhaps that isn't the root cause. This is not yet in production though. Could you comment on whether the following t…	timothycosta	kishikawakatsumi
4454	2016-12-16 11:59:23	@Alamoz Did you use the pre-built framework? If you use CocoaPods or Carthage, you do not need to add `Run Script Phase`. It is needed for the pre-built framework. Another possibility, `Run Script Phase` should be later than other build phases. Could you make sure the position of `Run Script Phase` that you are added?	kishikawakatsumi	Alamoz
4454	2016-12-16 17:15:59	@kishikawakatsumi Yes, I'm using the pre-built framework and the Run Script Phase is defined after the other build phases. I'm going to try using Carthage or CocoaPods. I'm wondering if perhaps this problem is caused by using El Capitan instead of Sierra? Related to this, I've come across a post where someone states that using a pre-built framework could be grounds for Apple denying an app submis…	Alamoz	kishikawakatsumi
4454	2016-12-16 20:58:35	@kishikawakatsumi CocoaPods didn't work (did the usual cache cleaning, etc.) Carthage did work so I'm using Carthage.	Alamoz	kishikawakatsumi
4454	2016-12-16 21:02:07	Thanks @jpsim. I like the Carthage approach. Noticed you closed this issue but the problem did occur and didn't go away. Maybe my environment contains some glitch, don't see others reporting this.	Alamoz	jpsim
4453	2017-03-27 16:15:51	@TimOliver @stel @dhmspector do we still need this given LoginKit and the current state of demos?	jpsim	stel
4452	2016-12-15 10:27:00	@cemkacmaz Can you share more details? What version of Realm are you using? It seems you are using a little bit old version. Can you share a reproducible project? What is your code around crash occurred?	kishikawakatsumi	cemkacmaz
4452	2016-12-15 16:53:43	Thanks for reporting this @cemkacmaz. We've made some bug fixes in a few parts of the code since your version (2.0.3) that are involved in this backtrace. Could you please update to the latest version of Realm ([2.1.1](https://github.com/realm/realm-cocoa/releases/tag/v2.1.1)) and file a new issue if this persists? By the way, in the future, it'd be very helpful if you filled out the new issue te…	jpsim	cemkacmaz
4452	2016-12-15 16:55:46	Thank you for quick response @jpsim. We updated the app with the latest version of Realm (2.1.1). If the problem persists I will write with detailed explanation.	cemkacmaz	jpsim
4451	2016-12-15 07:30:52	@fabiofai It is probably a problem due to caching of CocoaPods. Can you try to execute following commands? See also [Trouble Shooting#Reinstalling Via Dependency Managers#CocoaPods](https://realm.io/docs/objc/latest/#reinstalling-via-dependency-managers)	kishikawakatsumi	fabiofai
4450	2016-12-24 01:42:38	Hahahah that was the best comment I've ever read on GitHub @mrackwitz! Thanks for writing that! :) @jscalo I hope that answered your question and provided a suitable solution you can use for your project. Please let us know if you have any additional questions. :) Thanks! Happy holidays everyone!	TimOliver	mrackwitz
4450	2016-12-24 01:42:38	Hahahah that was the best comment I've ever read on GitHub @mrackwitz! Thanks for writing that! :) @jscalo I hope that answered your question and provided a suitable solution you can use for your project. Please let us know if you have any additional questions. :) Thanks! Happy holidays everyone!	TimOliver	jscalo
4449	2016-12-15 04:07:11	@jvdijk Realm's KVO should notify when updating a property on a background thread. I believe that the reason is observing object `user` has been deallocated before changes happen. Could you try to keep `user` as an instance property instead a local variable?	kishikawakatsumi	jvdijk
4449	2016-12-15 22:37:48	@kishikawakatsumi You are absolutely right in the example I gave. I'm unable to reproduce it my project today… Thanks for the reply.	jvdijk	kishikawakatsumi
4445	2016-12-19 23:01:29	Hi @wolfAle! Just a friendly ping. :) Were you able to track down this issue in the end? If not, can you please try updating your version of Realm and running it again? Thanks!	TimOliver	wolfAle
4445	2017-01-30 20:05:01	@dessmith you can help us by sharing a sample project that reproduces this problem. Is it possible that you're performing file system operations (copy, move, delete, etc) on the Realm file(s) while accessing the database via Realm's APIs?	jpsim	dessmith
4444	2016-12-14 11:33:13	@mohammdsss1 Is this in relation to the Stack Overflow question you asked [here](http://stackoverflow.com/questions/41138377/can-not-add-objects-from-a-different-realm-ios-swift)? If so, please continue the discussion there. Stack Overflow is the best place to support.	kishikawakatsumi	mohammdsss1
4443	2016-12-14 19:35:40	@stel `RLMSyncAuthErrorUserDoesNotExist` and `RLMSyncAuthErrorUserAlreadyExists` will never be returned in practice, as that would leak private details about which accounts exist.	jpsim	stel
4443	2016-12-24 01:37:50	I hope that answered your question @dsanghan! If you have additional follow-up questions, please feel free to re-open this issue and ask them in here. :) Happy holidays!	TimOliver	dsanghan
4443	2017-01-18 19:46:39	Thanks for the suggestion @revolter, I've forwarded the request to our server team.	jpsim	revolter
4442	2016-12-14 11:38:34	@D-32 Use `append(objectsIn:)` instead `append(contentsOf:)`.	kishikawakatsumi	D-32
4438	2017-01-20 23:09:33	@beloso seems like this wasn't actually fixed like we thought. Now tracking in #4567.	jpsim	beloso
4436	2016-12-12 21:29:50	Hi @cwilliamsnh, which of the installation steps did you follow over in our docs? https://realm.io/docs/swift/latest/#installation You'll notice that there are 3 supported installation methods for Realm Swift: "Dynamic Framework", "CocoaPods" and "Carthage". Including this information in help requests is very useful for us to be able to understand what went wrong in your installation process. Jud…	jpsim	cwilliamsnh
4435	2016-12-17 14:32:19	@mseijas To follow up on this, could you please share the crash log from the crash itself? It seems that `Too many open files` log doesn't related to Realm.	kishikawakatsumi	mseijas
4434	2016-12-13 00:48:10	@skander300 can you share your project with us and the steps you're taking to integrate Realm into your static library so that we can retrace how you might be getting these errors? Looks like a misconfigured project to me. Perhaps you could look at existing Realm-dependent CocoaPods libraries to see how they're configured and compare to yours to identify what you may be doing differently? Here ar…	jpsim	skander300
4434	2016-12-17 14:28:18	I'm closing this issue now as we've not heard back. Please feel free to reopen it or create a new issue if you have any other questions. @skander300	kishikawakatsumi	skander300
4433	2016-12-12 10:07:49	@Sunitadaffodil The error message shows `Unsupported Realm file format version.` It means that the app tried to open a file created with a newer version of Realm. (For example, Realm 1.x can not open a file created by Realm 2.x). Can you make sure version of Realm you are using, and tell us more details? How do you create Realm instance?	kishikawakatsumi	Sunitadaffodil
4433	2016-12-13 00:40:58	> Please let me know, what's wrong I am doing. Hard to say without being able to reproduce this ourselves... @Sunitadaffodil can you share a project with us that triggers this issue? That's the best way you can help prioritize this and get it fixed.	jpsim	Sunitadaffodil
4433	2016-12-24 01:35:49	Hi @Sunitadaffodil! Are you still having this problem? If so, can you please re-open this issue and provide us with some code that would let us reproduce this issue? Realm is very careful about upgrading its internal file format, even between older versions such as Realm 1.0 and 2.0, so this sort of issue shouldn't be happening. Thanks! Happy holidays!	TimOliver	Sunitadaffodil
4433	2017-02-10 20:06:17	@AlexeyPoldeo I'm sorry you've found Realm to be unstable for you. If you file detailed reproducible bug reports, we're happy to fix them. So far, we have yet to get such reports.	jpsim	AlexeyPoldeo
4432	2016-12-12 10:15:48	@danipralea It is impossible to save multiple objects with the same primary key. Also you can not change the primary key. To solve the issue, you probably need to remove the primary key from the model.	kishikawakatsumi	danipralea
4432	2016-12-12 13:46:56	Thanks @kishikawakatsumi So I basically need to implement my own custom system for adding, identifying objects etc. I thought I could do it a bit more easily	danipralea	kishikawakatsumi
4432	2016-12-13 00:45:17	> So I basically need to implement my own custom system for adding, identifying objects etc. I thought I could do it a bit more easily That's absolutely not what @kishikawakatsumi said... and you cross-posted this via email, so I'll restate my response here: > It's hard to me to understand what you mean by having some objects in a Realm, you receive a crash. You experience a crash... when doing w…	jpsim	kishikawakatsumi
4430	2016-12-12 11:02:30	@carmelo-ruota Can you show me your code? I do not know what is different in each cases.	kishikawakatsumi	carmelo-ruota
4430	2016-12-12 13:36:40	@carmelo-ruota Please fill out the template we provide when you open an issue, so we can better help.	bmunkholm	carmelo-ruota
4430	2016-12-24 01:32:38	Hi @carmelo-ruota! I'm sorry, but we need a lot more information from you before we can help. If you're still having trouble, can you please re-open this issue, go back and properly fill out the template we provided with all of the information requested in it? Additionally, if you can show us your code responsible for receiving the callback events from the keyboard and performing the Realm write …	TimOliver	carmelo-ruota
4429	2016-12-09 20:21:58	@jeffreybergier this is with CocoaPods 1.2.0.beta.1, Xcode 8.1 and Realm Swift 2.1.1 as well?	jpsim	jeffreybergier
4429	2016-12-09 20:23:53	@jpsim Version 8.2 beta (8C30a) Cocoapods 1.0.0 Realm, 2.1.1 RealmSwift, 2.1.1	jeffreybergier	jpsim
4429	2016-12-09 21:30:53	Adding a screenshot of the error if that helps. @i-schuetz if this is a different error than you're getting, let me know and I'll open a new Issue and stop hijacking yours :) <img width="1400" alt="screen shot 2016-12-09 at 12 09 21" src="https://cloud.githubusercontent.com/assets/7349616/21065157/9cc94496-be13-11e6-8386-3de855edde3f.png">	jeffreybergier	i-schuetz
4429	2016-12-09 21:44:43	@jeffreybergier yes, same issue!	i-schuetz	jeffreybergier
4429	2016-12-09 23:04:28	@i-schuetz just double checking. Did you get all the header files that are part of the C++ files? See screenshot <img width="960" alt="menubar_and_realm_h_and_error__could_not_build_objective-c_module__realm__ _issue__4429_ _realm_realm-cocoa" src="https://cloud.githubusercontent.com/assets/7349616/21067557/c4ae4f62-be20-11e6-8800-a1707897d2be.png">	jeffreybergier	i-schuetz
4429	2016-12-09 23:50:23	@jeffreybergier Actually, there is a difference between my error and yours (your first screenshot). The framework with the error at the left in my case is the framework I'm trying to build instead of RealmSwift. The rest is the same. ![screen shot 2016-12-10 at 00 54 45](https://cloud.githubusercontent.com/assets/1381744/21068593/5e21b27c-be73-11e6-801d-0ab9ae93ee9a.png) ![screen shot 2016-12-10 …	i-schuetz	jeffreybergier
4429	2016-12-10 17:47:07	@i-schuetz I see. Ok. I'm going to open a new issue for the issue I am seeing. Unfortunately I don't know enough about your project to help debug. But best of luck.	jeffreybergier	i-schuetz
4429	2016-12-10 18:56:08	@jeffreybergier no worries, thanks! the question was directed to the general/maintainers. I'm getting the feeling that I'll have to re-create the project. For now I reverted to my monolithic project, still works :)	i-schuetz	jeffreybergier
4429	2016-12-16 00:21:10	Could reproduce exactly the same issue with the same project, on a brand new hard drive with updated macOS, Xcode, CocoaPods version... @jeffreybergier's workaround also didn't work here. I also tried out everything from [this SO thread](http://stackoverflow.com/questions/30355133/swift-framework-umbrella-header-h-not-found), nothing. My new specs: ProductName: Mac OS X ProductVersion: 10.12.2 Bu…	i-schuetz	jeffreybergier
4429	2016-12-17 12:09:36	@jeffreybergier It doesn't reproduce in my env, CocoaPods 1.1.1, Xcode 8.2, Realm 2.1.1. Could you make sure again the issue reproduces?	kishikawakatsumi	jeffreybergier
4429	2016-12-18 02:13:35	@kishikawakatsumi I just tried it with cocoapods 1.1.1 and it worked fine. It must be an issue with 1.0.0. I suppose we can close the issue. Thanks for looking into it!	jeffreybergier	kishikawakatsumi
4429	2017-01-10 14:30:43	I'm getting the same error as @jeffreybergier, running Cocoapods 1.1.1. My headers are set to Public, but that didn't change anything. I'm getting this error only after including RLMSupport.swift.	pallzoltan	jeffreybergier
4428	2016-12-24 01:29:53	@tbaranes Can you please try updating to Realm 2.1.1 and trying there? Additionally, if we can get a reproducible code sample, that would be really helpful for us. Thanks!	TimOliver	tbaranes
4428	2016-12-29 09:57:21	@TimOliver Sorry, I missed your answer. We are already using 2.1.1, nothing changed. Sadly, we still have no tips how to reproduce it... for now, we rollback to 2.0.4 which didn't have that issue. I will try to get more information next week, but it seems to be a mysterious bug.	tbaranes	TimOliver
4428	2017-02-15 00:51:58	Thanks for sharing that info @semireg! Although I still don't think that's enough for us to reproduce this, so I'll mark this as "waiting for user" again. Please do try to send us a more complete repro case if you can.	jpsim	semireg
4428	2017-02-20 19:15:26	Hi @semireg. Just echoing @jpsim's request. Would you be able to provide more information?	istx25	jpsim
4428	2017-02-20 19:15:26	Hi @semireg. Just echoing @jpsim's request. Would you be able to provide more information?	istx25	semireg
4428	2017-02-23 14:58:30	Just tried the fix of @semireg, but that doesn't change anything in our case, but I'm joining him to say that the issue is around from the `RLMRealmNotification`. I can't go in details since I'm not able to reproduce it (still random), but I'm almost sure that if I remove the notification, it should work (the action done before the deadlock are triggering the notification). I'm gonna try to remov…	tbaranes	semireg
4428	2017-02-23 16:03:37	Okay @semireg - thanks for the summary.	istx25	semireg
4428	2017-02-23 16:03:58	And awesome, @tbaranes. I'll add the waiting for user tag and please share anything you find when you get a chance. :)	istx25	tbaranes
4426	2016-12-09 09:59:09	@danipralea It's intended behavior. Realm does not copy any data until actually access the properties. When access the properties, Realm fetch the data directly from its file. So Realm does not store any data to its ivar. That's why you cannot see any values via the debugger. Can you make sure that an output of `print(self.channel)` is correct?	kishikawakatsumi	danipralea
4426	2016-12-09 10:04:44	@kishikawakatsumi thank you for your reply no, it's not correct. If I try to print it, I get `*** Terminating app due to uncaught exception 'RLMException', reason: 'Attempting to modify object outside of a write transaction - call beginWriteTransaction on an RLMRealm instance first.'`	danipralea	kishikawakatsumi
4426	2016-12-09 11:49:01	@danipralea How to convert `Results` to `Array` is: or The difference is that the latter is that each element is detached from Realm on the latter. However, we strongly recommend using `Results` directly as a data source. Because converting `Results` to `Array` loses the advantages of Realm objects such like auto-update, zero-copy and lazy loading.	kishikawakatsumi	danipralea
4426	2016-12-09 14:05:17	It should work. @danipralea What errors did happen? Can you please share reproducible project?	kishikawakatsumi	danipralea
4426	2016-12-09 16:52:55	The reproducible code is all here, @kishikawakatsumi. I couldn't share the project. Converting them to array gives me a crash (`Array(channels)`) and `map` doesn't work either. ![screenshot 2016-12-09 19 04 05](https://cloud.githubusercontent.com/assets/768893/21060402/dd76cc7a-be4f-11e6-9802-efc6bb51fc01.png)	danipralea	kishikawakatsumi
4426	2016-12-09 19:13:23	@danipralea Xcode has this very nifty feature where it can set a symbolic lldb breakpoint to break when an exception is thrown. This is super useful for debugging what part of your code is mutating a property outside of a Realm transaction. http://blog.manbolo.com/2012/01/23/xcode-tips-1-break-on-exceptions	jpsim	danipralea
4426	2016-12-09 19:19:59	Thank you very much for your suggestion @jpsim	danipralea	jpsim
4426	2016-12-09 23:59:53	that.... didn't helped @jpsim 😢	danipralea	jpsim
4425	2016-12-09 10:11:16	@jpsim how to update to the 2.1.1 version? Using `pod 'RealmSwift'` uses the 2.1.0 version	danipralea	jpsim
4425	2016-12-13 00:11:52	@danipralea run `pod repo update` and specify `pod 'RealmSwift', '= 2.1.1'` in your Podfile. @asjesset were you able to update and check to see if your issue is resolved? Thanks!	jpsim	danipralea
4425	2016-12-13 00:11:52	@danipralea run `pod repo update` and specify `pod 'RealmSwift', '= 2.1.1'` in your Podfile. @asjesset were you able to update and check to see if your issue is resolved? Thanks!	jpsim	asjesset
4425	2016-12-16 18:24:09	@asjesset The way you deal with this is putting the updates into a serial queue (including updating the row #). Only move to the next item in the queue when the table has completed updating.	danielrhodes	asjesset
4425	2016-12-17 08:13:52	@jpsim Sure that is how it should work in theory, but in practice things are different. When you are doing quick successive updates, things look a bit different. Obviously you need to update the UITableView from the main thread -- it crashes otherwise. But when there are animations involved (which due to the bugginess of UITableView are hard to prevent), you can get multiple overlapping updates w…	danielrhodes	jpsim
4425	2016-12-17 14:23:13	> My question: does the RLMResults reflect all write transactions before the notification blocks are handled succesively? Is there notification coalescing? > If the RLMResults shows the updated data set immediately, how am I supposed to update a uitableview without calling reloadData? `RLMResults` has been updated when the notification block are called. So what you should do is just call `reloadD…	kishikawakatsumi	asjesset
4425	2016-12-24 01:27:59	This should have been resolved in 2.1.1; change notifications were updated to be more robust when updating the state of `UITableView` controls. @asjesset - If updating to Realm 2.1.1 hasn't solved the issue for you, please feel free to re-open this issue. Happy holidays!	TimOliver	asjesset
4425	2017-02-10 16:32:31	Hi @Raghvendra7. Please file another issue as from my understanding, these issues could be related but I don't believe they're the *same* issue. Feel free to reference this issue as well. Thanks!	istx25	Raghvendra7
4424	2016-12-16 15:03:28	I'm closing this since @jpsim's comment seems fine. I hope you consider this matter resolved. Feel free to reopen if you have any further questions or if you think we should do anything differently here.	kishikawakatsumi	jpsim
4423	2016-12-08 18:38:03	@jpsim Thanks for the clarification. Can I recommend adding some notes in the documentation? It's not clear there that ignored properties are excluded from queries. The docs make it sound like they are just not persisted. https://realm.io/docs/swift/latest/#ignored-properties > Override Object.ignoredProperties() to prevent Realm from persisting model properties. Realm won’t interfere with the re…	dmorrow	jpsim
4422	2016-12-12 17:47:09	Can anyone here actually share steps to reproduce? Seems like this might happen if you're calling `Realm.refresh()` from within a write transaction. Are any of you doing that @adomanico @rgdev @sadiq81 ? If you set a symbolic breakpoint on exceptions in Xcode, can you identify where in your code this exception is being thrown (and presumably caught)? A stack trace would be useful here too.	jpsim	adomanico
4422	2016-12-12 17:47:09	Can anyone here actually share steps to reproduce? Seems like this might happen if you're calling `Realm.refresh()` from within a write transaction. Are any of you doing that @adomanico @rgdev @sadiq81 ? If you set a symbolic breakpoint on exceptions in Xcode, can you identify where in your code this exception is being thrown (and presumably caught)? A stack trace would be useful here too.	jpsim	sadiq81
4422	2016-12-12 17:47:09	Can anyone here actually share steps to reproduce? Seems like this might happen if you're calling `Realm.refresh()` from within a write transaction. Are any of you doing that @adomanico @rgdev @sadiq81 ? If you set a symbolic breakpoint on exceptions in Xcode, can you identify where in your code this exception is being thrown (and presumably caught)? A stack trace would be useful here too.	jpsim	rgdev
4422	2016-12-19 18:40:08	@kirtiparghi can you share a project that triggers this? What you shared is a way to install Realm, which we're familiar with already, and is not at fault here.	jpsim	kirtiparghi
4422	2017-02-16 23:08:06	@Ankit-Aggarwal please file a new issue taking care to fill out the template with as much relevant information as possible. Thanks.	jpsim	Ankit-Aggarwal
4421	2016-12-07 19:17:42	Thanks @vinnyt! I'll add some changelog entries for this and #4362 in an upcoming PR.	jpsim	vinnyt
4421	2016-12-07 20:27:16	@jpsim sorry about not getting the changelog entry. Thank you for doing that.	vinnyt	jpsim
4420	2016-12-07 01:22:03	Thanks @pixelchef!	jpsim	pixelchef
4418	2016-12-07 22:57:40	@xiaodao you'll be notified of any activity in this thread via GitHub notifications. FYI in the future, it's not necessary to comment on a thread to be notified of updates, you can simply click the "Subscribe" button on the right. ![image](https://cloud.githubusercontent.com/assets/474794/20990421/7ed0e782-bc8d-11e6-9c20-cb663730a4a7.png)	jpsim	xiaodao
4418	2016-12-09 00:02:52	@jpsim once this pull request gets merged, can I run `carthage update` to get the latest build?	xiaodao	jpsim
4418	2016-12-13 21:29:00	Looks like #4246 introduced incorrect error codes. That shouldn't have passed review... I've fixed the expected error codes in the tests and filed realm/realm-sync-services#638 to report. @bdash @tgoyne this is ready for review once more.	jpsim	bdash
4413	2016-12-06 18:44:47	@jpsim thanks for being so fast on this!	bsarrazin	jpsim
4412	2016-12-06 18:50:13	Thanks @koyachi! 👏	jpsim	koyachi
4410	2016-12-08 22:48:58	@astigsen let us know if you'd like us to move this forward and address feedback in your place, considering that you have more than just this PR on your plate 😉	jpsim	astigsen
4410	2016-12-13 23:10:47	I've added the tests suggested by @bdash and @tgoyne.	jpsim	bdash
4410	2016-12-13 23:10:47	I've added the tests suggested by @bdash and @tgoyne.	jpsim	tgoyne
4409	2016-12-06 23:30:14	@jpsim thanks a lot, I'll try it and get back to you later	xiaodao	jpsim
4409	2016-12-06 23:37:34	@jpsim we have a `-Werror` flag in project build settings, is it possible to only use `-Wno-error` flag for the Realm framework? Thanks. btw, we were using `carthage update`, not `carthage update --no-use-binaries`	xiaodao	jpsim
4409	2016-12-13 00:08:44	@xiaodao rather than wait for us to make a release to accommodate the non-standard compiler flags you use in your project, perhaps you could just remove those flags from your Xcode project's build settings in the meantime?	jpsim	xiaodao
4408	2016-12-05 11:59:16	@ehlersd please try to clean your Xcode build folder (Product -> (Press and hold option key) -> Clean Build Folder...). If it doesn't help, try to clean your CocoaPods cache and re-integrate pods:	stel	ehlersd
4408	2016-12-06 01:33:32	Hi @ehlersd, your Xcode project appears to have been incorrectly configured. By running `pod deintegrate && pod install`, I could get everything building again. I've found that this is generally a good way to "reset" Xcode projects if they've been set up in a way that CocoaPods won't automatically find all its source or header files. Here's the diff in the `pbxproj` file after running those comma…	jpsim	ehlersd
4408	2016-12-06 16:57:07	@jpsim Since this is a 100% clean "just created" project, I don't see how it could possibly be "incorrectly configured". But, with that being said, I executed the `pod deintegrate && pod install` and got the same thing. So, now I'll ask a couple of questions of you, since you were able to get it to work: - What version of Xcode are you using? (I'm using Xcode 8.1) - What version of cocoapods are …	ehlersd	jpsim
4406	2016-12-02 22:05:24	@jpsim - could you please elaborate on this? How should someone utilize this in RealmSwift? The documentation isn't very clear on this, at least from what I could find in a quick look through it. Thanks!	kevinmlong	jpsim
4405	2016-12-05 10:58:14	@semireg Realm 2.1.1 has recently been released and it could contain some related fixes. Please try to update to the latest version and check if these issues still exist there. If so, could you please provide some more info how to reproduce and identify it, thanks!	stel	semireg
4402	2016-12-07 01:56:18	> Is there any way to do it without blocking UI? @tgoyne's comment just above mentions exactly how to do that: you can either not call `refresh()` or remove the notification blocks on `Results` or `List`s. However, in general I think you may be using the wrong architecture for this. The whole point behind change notifications is that you can react to changes no matter where they originate from: o…	jpsim	tgoyne
4401	2016-12-05 11:26:04	Happy to hear that you resolved your problem, @BackWorld! Static Realm framework is distributed as a framework because it also includes headers, it's a convenient way of distributing static libraries, please check [this Stack Overflow Question](http://stackoverflow.com/questions/27899799/ios-static-vs-dynamic-frameworks-clarifications) for more info about static frameworks.	stel	BackWorld
4400	2016-12-02 06:36:27	@BackWorld it looks like you forgot to fill the new issue template. Please answer all the questions listed here so we can have enough information to help you: https://github.com/realm/realm-cocoa/blob/master/.github/ISSUE_TEMPLATE.md	jpsim	BackWorld
4400	2016-12-06 00:51:58	I'm having trouble following this thread @BackWorld, but as you have now closed the ticket, I'm assuming you resolved whatever issue you were experiencing?	jpsim	BackWorld
4397	2016-12-05 18:14:30	@jpsim did this get into 2.1.1?	rex-remind101	jpsim
4396	2016-12-01 17:21:43	Hi @jasper-chan, can you share a code snippet that demonstrates the problem?	bdash	jasper-chan
4396	2016-12-01 17:26:06	Hello @bdash Would it be alright if I emailed you screenshots/video? Its a bit difficult to share just a snippet of it as I feel like you would need a larger context in order to understand what the method is doing.	jasper-chan	bdash
4396	2016-12-01 18:08:33	@bdash I just sent an email with a brief explanation of the situation. I have also included the header file of our data models to give you proper information regarding what our realm objects look like. I can also provide the realm file if that will help in your investigation. Please advise what else I can do to assist you in this matter.	jasper-chan	bdash
4396	2016-12-05 16:29:38	@bdash I sent @TimOliver an email over the weekend with more code and explanation to help explain this situation. If you could kindly connect with him to get the information, it might be of significant help to helping you resolve this issue. Thanks!	jasper-chan	bdash
4396	2016-12-13 18:42:25	@jpsim Based on our discussions via email with Tim Oliver, it seems like 2343 is the issue we are experiencing. Is there any information regarding if 2343 will be pushed higher up in priority? Or what the timeline is for this enhancement?	jasper-chan	jpsim
4395	2016-12-01 15:25:49	Hi @AlasKuNull! What does `model.barCode` return? Is it string or the number?	stel	AlasKuNull
4395	2016-12-01 15:40:43	Thanks a lot！I fixed it. when i NSLog model.barCode，it return expect string,but when I catch it in breakpoint,I found unexpected "\x1d" in the string. I replace it and fixed the bug. Thank for your reply! 发自网易邮箱大师 On 12/01/2016 23:25, Dmitry Obukhov wrote: Hi @AlasKuNull! What does model.barCode return? Is it string or the number? — You are receiving this because you were mentioned. Reply to this…	AlasKuNull	AlasKuNull
4394	2016-12-01 10:47:45	Thank you for reporting this issue and for the example project, @hunganh0403! I was also able to reproduce it, the crash happens during the autorelease pool draining. With memory management diagnostics turned on it seems that the resulting string was deallocated somewhere outside the autorelease pool. /cc @bdash, @tgoyne	stel	hunganh0403
4393	2016-12-01 12:18:58	Looks like the client closes the session by itself.. @KieranLafferty please try to keep a strong reference to Realm instance you created. @austinzheng is this an expected behavior?	stel	KieranLafferty
4393	2016-12-12 19:19:10	@mseijas, I'd suggest filing a new issue to understand why you're hitting the file descriptor limit.	bdash	mseijas
4393	2016-12-24 01:23:46	@KieranLafferty Are you still experiencing this problem? Make sure to hold onto a strong reference to `RLMRealm` to keep the connection open. If you want to open up other instances of the same `RLMRealm` object on a background thread, all you need to do is create `RLMRealm` with the same `RLMRealmConfiguration` object you used on the main thread. Configuration objects can be safely passed between…	TimOliver	KieranLafferty
4390	2016-12-01 08:02:42	@hunganh0403 Hi, it's different . No property names begin with "new" in my project. Best not to do so。	zhilshi	hunganh0403
4390	2016-12-07 00:24:31	@zhilshi please try again with Realm 2.1.1 and let us know if you're still running into this issue.	jpsim	zhilshi
4390	2016-12-24 01:20:17	Thanks for the issue @zhilshi! It's been nearly 3 weeks since this issue was touched, so I'm going to assume that the Realm 2.1.1 release fixed your issue. If this is not the case, please feel free to re-open and follow up. :) Thanks! Happy holidays!	TimOliver	zhilshi
4387	2016-11-29 19:49:48	Hi @rex-remind101, I'm sorry you're affected by this. Unfortunately, this report is missing considerable information before we can do much to investigate this. I understand you cannot reproduce in a project in which you can share with us, but here's some useful information to share short of a full repro: 1. Does this crash happen with previous versions of Realm? Is this a regression specific to 2…	jpsim	rex-remind101
4387	2016-12-05 19:13:00	@rex-remind101 could you please update to 2.1.1 and let us know if this is resolved? https://github.com/realm/realm-cocoa/releases/tag/v2.1.1	jpsim	rex-remind101
4387	2016-12-24 01:18:03	Hi @rex-remind101! Hopefully that new Realm release fixed your issue. It's nearly been 3 weeks since there was activity in this issue, so I'm going to close it off. If it turns out that the issue is still persisting, please feel free to re-open and follow up. :) Happy holidays!	TimOliver	rex-remind101
4385	2016-12-02 10:25:01	@ugiacoman yes, currently it should work and is probably the only workaround for that.	stel	ugiacoman
4384	2016-11-29 12:48:04	@WeeTom the example code you posted looks fine to me, could you please share an example Xcode project that reproduces this issue?	stel	WeeTom
4384	2016-11-29 13:01:32	Ops! My fault! It was like: I have set a token to observe the change of the objects. But when I detected the change, I have another write transaction. So the problem happens inside the notification block. But it indeed works in realm 1.0.0. I'll try to adapt to the new version. Thanks! @stel	WeeTom	stel
4384	2016-11-29 13:02:54	Happy to hear that you've solved your problem, @WeeTom!	stel	WeeTom
4383	2016-11-30 01:42:17	@stel think you, this very big help!!!	skarctop	stel
4378	2016-11-30 06:49:35	That's the answer @stel . Thanks.	ahmedk92	stel
4377	2016-12-09 10:00:28	Hey, @Abel94. I have same goals. What is the best way to solve problem described by you?	ogrenich	Abel94
4376	2016-11-29 12:41:35	Thanks for suggestions, @younata! `List` is container type that stores its values in an ordered list and used to define to-many relationships. This is the most general case. However, as you've already described, it's easy to achieve a uniqueness of the elements by checking if the object already exists in the list. You can also add convenient methods to your model for that: Learn more about other …	stel	younata
4375	2016-11-27 01:30:15	@soffes Yep. Looks like it was mostly already fixed too. I missed that one when looking to see if there was already an issue open. Closing in favor of #4267.	calebd	soffes
4374	2016-12-06 21:26:43	@stel please delete this branch if you're done with it.	jpsim	stel
4374	2016-12-07 11:32:24	@jpsim I actually think that it could be merged until we come up with the another approach. This PR aligns the behavior for all cases (error and access token auth) and dispatches the callback to the background thread as stated in the changelog.	stel	jpsim
4372	2016-11-27 05:34:09	@austinzheng thanks so much for your reply! Your colleague @jpsim has added a very useful suggestion about `RLMIsInPlayground()` in https://github.com/realm/realm-mobile-platform/issues/57. Allowing for this use-case would be awesome 😎	DanielAsher	austinzheng
4368	2016-11-29 21:41:45	@tgoyne thanks a lot for your fast help. When can we expect that to be merged and usable for us?	BObereder	tgoyne
4368	2016-11-29 21:42:40	@tgoyne we also have huge performance issues with > realm.deleteAll() is that somehow related? Should I create another issue for this?	BObereder	tgoyne
4368	2016-11-29 21:53:00	@tgoyne great! when can we expect that fix to be ready to use for us?	BObereder	tgoyne
4367	2016-11-25 05:23:16	Although what @austinzheng wrote is correct, that's unrelated to the log you've shared, which is actually part of the update checker, which logs when a newer version of Realm than the one you're using has been released. You can disable that check by setting the `REALM_DISABLE_UPDATE_CHECKER` environment variable to any value. See [RLMUpdateChecker.mm](https://github.com/realm/realm-cocoa/blob/mas…	jpsim	austinzheng
4367	2016-12-03 15:21:30	@austinzheng The rationale doesn't really fully cover the need to log this to the console. You could still reach home and know which versions are in use without advertising the new one in the console. Couldn't you? I find the need to add an environment variable to remove this log very cumbersome, as it adds trash to a project with stuff that shouldn't be there or feels right. It feels like an ad.…	nmdias	austinzheng
4367	2016-12-06 01:03:57	I understand your opinion @nmdias, which is why we've made it easy to disable. Since Realm is actively maintained and new releases with features and bug fixes are made available regularly, many of our users benefit from being notified of new updates. > I find the need to add an environment variable to remove this log very cumbersome, as it adds trash to a project with stuff that shouldn't be ther…	jpsim	nmdias
4366	2016-11-29 18:03:50	Hi @cbess, unfortunately migrations aren't aware of primary keys, which is why we don't have a `-[RLMMigration createOrUpdateObject:value:]` method. We're tracking adding that in #2162. Also, there was work done over a year ago to add the ability to rename classes in migrations (#2499, tracked in #2491) specifically to make it easier to address more complex cases like your where relationships are…	jpsim	cbess
4366	2016-11-29 21:15:02	Thanks @jpsim for reviewing the issue. Mainly, I was hoping to have a way to skip the relationship or "nested" object creation. I didn't expect the `migration.create` to attempt to re-create relationships. I suppose that would be a feature request: Perhaps?	cbess	jpsim
4366	2016-12-07 02:19:16	@cbess is there anything more we can do to help you here?	jpsim	cbess
4366	2016-12-07 02:26:42	@jpsim Thanks for reminding me to respond. `traverse` means (google'd): to iterate (go through each element (an element being a portion of data the size of whatever data type the array [or dictionary] holds)) So, the idea is that the dev would specify if the `create` should `traverse` the `value` (dictionary/object) to also create nested objects/refs (eg. tags, to-many relationships, etc).	cbess	jpsim
4365	2016-11-29 19:37:27	@kishikawakatsumi now that [Realm Object Server beta 4.8 is out](https://github.com/realm/realm-sync-services/releases/tag/v1.0.0-BETA-4.8), can you update this PR to include the tests you mentioned? Also needs a rebase.	jpsim	kishikawakatsumi
4365	2016-12-02 03:54:52	@jpsim PermissionOffer and PermissionOfferResponse have not worked yet even beta 4.8. https://github.com/realm/realm-sync-services/blob/master/src/node/services/permission/service.js#L27-L30 https://github.com/realm/realm-sync-services/pull/504	kishikawakatsumi	jpsim
4365	2016-12-02 12:18:49	@jpsim @mrackwitz @bigfish24 Add unit tests for PermissionOffer and PermissionOfferResponse	kishikawakatsumi	jpsim
4365	2016-12-06 01:24:42	@kishikawakatsumi could you share steps that could help reviewers actually test this? Which version(s) of upstream dependencies should be built to try this out?	jpsim	kishikawakatsumi
4365	2016-12-09 10:54:13	@jpsim This PR needs a new release of ROS that includes https://github.com/realm/realm-sync-services/pull/504. I've changed the state to "in progress" for now.	kishikawakatsumi	jpsim
4365	2016-12-16 20:24:56	@kishikawakatsumi can you please update this to use [ROS v1.0.0-BETA-4.14](https://github.com/realm/realm-sync-services/releases/tag/v1.0.0-BETA-4.14) that was just released? Hopefully your tests will pass with that. Also there's a merge conflict in the changelog now.	jpsim	kishikawakatsumi
4365	2016-12-19 12:48:32	@jpsim @mrackwitz This PR gets ready for review again. Could you review this? This PR adds `RLMSyncPermissionOffer`, `RLMSyncPermissionOfferResponse`, `SyncPermissionOffer` and `SyncPermissionOfferResponse` to ObjC and Swift. These model classes should be same as [realm-sync-services](https://github.com/realm/realm-sync-services/tree/master/object-server/src/node/services/permission/models). The …	kishikawakatsumi	jpsim
4365	2017-01-04 22:06:05	Marking as "in-progress" until @kishikawakatsumi can resolve the test failures.	jpsim	kishikawakatsumi
4365	2017-01-06 16:20:56	@jpsim This PR now ready for review again.	kishikawakatsumi	jpsim
4364	2016-12-06 21:27:13	@stel please delete this branch if you're done with it.	jpsim	stel
4363	2016-11-26 01:41:48	@stel, I found my issue, I was fetching realm objects before the synced Realm was configured. Is there a way to get a notification after the realm is fully configured?	natemann	stel
4363	2016-11-30 12:05:07	@natemann do you need any further help here or can we close this issue?	stel	natemann
4363	2016-11-30 14:48:37	@stel, No, your explanations helped. You can close the issue. Thank you.	natemann	stel
4359	2016-11-23 03:15:08	Thanks @adomanico!	jpsim	adomanico
4356	2016-11-22 20:47:53	Thanks for the quick reply, @austinzheng! I may look into it some more to see if I can figure out what's going on.	stevenp	austinzheng
4354	2016-11-21 23:34:10	@LiamInJapan could you please share the full output from `pod install --verbose`? It seems like it may have been truncated in your last comment... Also, sharing that Xcode project you mentioned would be helpful.	jpsim	LiamInJapan
4354	2016-11-29 11:41:46	@LiamInJapan it's not clear what is wrong and it's difficult to suggest anything. Could you please share an Xcode project and Podfile that reproduces this issue?	stel	LiamInJapan
4354	2016-12-07 02:15:15	@LiamInJapan just following up on my last request for the complete `pod install --verbose` log output.	jpsim	LiamInJapan
4354	2016-12-07 03:42:50	@jpsim I've finally got the project working after weeks of hacking... All this got started because of a pod update and I don't want to disturb it again for the moment as we are trying to release... I've no idea why it all happened but my suspicion is that two pod setups are fighting, possibly realm and parse, and it's possibly to do with architecture settings (or perhaps some weird settings betwe…	LiamInJapan	jpsim
4353	2016-11-21 23:47:24	@RobinCaroff we redesigned how Realm stores its transaction log for version 2.x, which for the most part has been a transparent migration for our users, however in your case it seems to have had a very large impact. Transaction logs are now stored inside the same Realm file as your data. One scenario that could lead to a very large Realm file with Realm 2.x but not 1.x is if you have some very la…	jpsim	RobinCaroff
4353	2016-11-22 08:55:39	This is interesting. @RobinCaroff Can you confirm @jpsims hypothesis about using large transactions with many changes to only few objects?	finnschiermer	RobinCaroff
4353	2016-11-22 10:42:09	I'm not sure how to translate "also holding some early version open for reading" into how it would look using Swift. Perhaps @jpsim can you help ^ ?	finnschiermer	jpsim
4353	2016-11-22 21:07:04	> In the case where the logs were already very big but not stored in the Realm file (but in the app's storage), the app storage would not have changed wouldn't it ? Yes, this would make a difference due to what @finnschiermer explained earlier: > when the logs were in a separate file, we would shrink that file as soon as possible. We don't do that with the realm file. For more of a Swift API leve…	jpsim	finnschiermer
4352	2016-11-22 07:42:44	@austinzheng Hi Austin. I've created a sample project with the same models and schema changes but the crash doesn't happen here. Could you tell me what would cause the assertion "[realm-core-2.1.4] Assertion failed: tagged_value != 0" to fail? That would help me identify the issue in my project	ntokozotep	austinzheng
4352	2016-11-29 11:44:51	I'm closing it for now, @ntokozotep please feel free to reopen it or create a new issue if you face this assertion failure again.	stel	ntokozotep
4351	2016-11-21 08:35:45	Thanks for the suggestion, @zhoupan! We're already tracking this as https://github.com/realm/realm-cocoa/issues/651, so I'll be closing this ticket as a duplicate.	kishikawakatsumi	zhoupan
4350	2016-11-21 10:20:09	@cinnamon This issue is a limitation of both current Realm and NSPredicate. When filtering on external input values, it must be normalized before saving.	kishikawakatsumi	cinnamon
4350	2016-11-21 11:38:01	@kishikawakatsumi Yeah, that's what I did, thank you :)	cinnamon	kishikawakatsumi
4348	2016-11-21 08:31:46	@TaoistKing This is intended behavior. If the property is changed from nullable to required, auto-migration automatically sets a fixed value (For String property, an empty string was set). Therefore, all objectID properties will be empty. That is why the primary key is duplicated. To avoid this, you should write migration block to copy the value from the old object to the new object.	kishikawakatsumi	TaoistKing
4348	2016-11-25 14:55:12	This is a really interesting case and the current behavior might be not completely correct. I've create another issue to track it: https://github.com/realm/realm-cocoa/issues/4370. Thanks for reporting this issue, @TaoistKing!	stel	TaoistKing
4347	2016-11-21 23:31:20	Hi @WilliamXueShao, if you're downloading Realm from China, the GFW often prevents the network connection from being properly established. We're already tracking this in #2713, so I'll be closing this ticket as a duplicate. I apologize for the inconvenience.	jpsim	WilliamXueShao
4346	2016-11-21 08:41:17	@grantspilsbury We're working making the app public https://github.com/realm/realm-cocoa/pull/4269 . It will be available very soon.	kishikawakatsumi	grantspilsbury
4345	2016-11-21 23:29:25	Sorry you're affected by this, @devedbox! Can you share a sample project that can reproduce this crash? It would greatly help us in identifying what's causing it.	jpsim	devedbox
4345	2016-11-24 10:18:52	I tried many times to reproduce in a new project but won't work. My source code in the project where this exception happended are complex. It sames something goes wrong on the thread of RLMNotification listening. @jpsim	devedbox	jpsim
4345	2016-11-26 00:09:24	I appreciate your attempts to reproduce the issue, @devedbox. But we can't help you if we can't reproduce the problem. Putting this on hold until you can show us how to trigger this.	jpsim	devedbox
4336	2016-12-17 14:04:56	@jabberwalky Have you seen the same crash again on the latest version? Please let me know it seems resolved or not, thanks.	kishikawakatsumi	jabberwalky
4336	2016-12-24 01:12:55	This issue appears resolved due to fixes in a later release of Realm. I'm going to close this issue. @jabberwalky, if you're still experiencing the crash, even on the latest release, please feel free to re-open this issue and follow up. Happy holidays!	TimOliver	jabberwalky
4334	2016-11-17 18:34:10	Hi @LesPatrick, could this possibly be a leak in the Swift runtime, as described in #2933? In any case, could you please share more relevant information to help us understand what you're talking about and investigate further? It would be helpful if you could share all, or at least some, of the following: 1. A sample Xcode project and steps we can take to reproduce and identify the leak. 2. If you…	jpsim	LesPatrick
4334	2016-12-08 02:01:06	Thanks for taking the time to make a sample project for this @joninsky! Looks like this might be incorrect memory management in [`RLMInitializeSwiftAccessorGenerics()`](https://github.com/realm/realm-cocoa/blob/v2.1.1/Realm/RLMObjectStore.mm#L70-L96), which would explain why `LinkingObjects` and `List` are affected. I spent a few minutes trying to pin down exactly what's causing the leak and coul…	jpsim	joninsky
4333	2016-11-17 18:38:39	@skander300 there are several items from the issue template that you forgot to include. This is necessary to help us figure out why things aren't working for you. Please share: 1. Version of CocoaPods used 2. Version of Xcode used 3. Structure of your project: what kinds of targets are there, how are they interconnected, which build and link Realm? 4. Output from running `pod install --verbose` 5…	jpsim	skander300
4333	2016-11-28 10:39:45	@skander300 do you still experience this problem? If so please provide the info requested in the previous comment to help us identify it or feel free to close this issue.	stel	skander300
4333	2016-11-29 18:24:42	Closing since we never got enough information from @skander300 and haven't heard back in two weeks.	jpsim	skander300
4332	2016-12-07 02:17:11	@dev-gao just following up on @austinzheng's last comment. Also a confirmation that the issue still occurs with the latest release ([2.1.1](https://github.com/realm/realm-cocoa/releases/tag/v2.1.1)) would be helpful.	jpsim	austinzheng
4332	2016-12-07 02:17:11	@dev-gao just following up on @austinzheng's last comment. Also a confirmation that the issue still occurs with the latest release ([2.1.1](https://github.com/realm/realm-cocoa/releases/tag/v2.1.1)) would be helpful.	jpsim	dev-gao
4332	2016-12-17 12:45:53	@dev-gao I'm closing this issue because we haven't heard back from you in the last week, but please let us know if what we've posted here helped, and if you have any further questions or suggestions!	kishikawakatsumi	dev-gao
4330	2016-11-15 21:59:49	Hi @devedbox, are you trying to push `Realm.podspec`, `RealmSwift.podspec` or a different podspec altogether? If you're using Realm in a different podspec and you're specifying a location other than CocoaPods trunk, make sure you set it to use git submodules, as the Realm pods depend on those. If you're trying to push `Realm.podspec` or `RealmSwift.podspec` to say your own private CocoaPods trunk…	jpsim	devedbox
4330	2016-11-16 03:34:41	@jpsim I tried as you said and still failed. this is my podspec file: It works fine in version 2.0.3.	devedbox	jpsim
4330	2016-11-19 02:20:48	I add `realm-object-store` as a submodule and build successfully. You can close the issue now. Thanks anyway. @jpsim	devedbox	jpsim
4330	2016-12-01 20:46:15	@amit-k-gupta please file a new issue with steps to reproduce, and please include the _entire_ output from `pod install -verbose`	jpsim	amit-k-gupta
4330	2016-12-06 00:56:16	@mathroule please file a new issue with steps to reproduce, and please include the _entire_ output from `pod install -verbose`, and taking care to fill out all the sections in the new issue template. I'll be closing this issue to prevent future messages being posted without including the necessary information prompted by the issue template. Thanks for understanding!	jpsim	mathroule
4328	2016-11-14 20:11:38	Thanks for the suggestion, @kenji21! We're already tracking this as #3350, so I'll be closing this ticket as a duplicate.	jpsim	kenji21
4326	2016-11-14 11:14:19	Hey @BackWorld! Your issue doesn't contain any info. Please update it with the template we provide and we will try to help you.	stel	BackWorld
4317	2016-11-10 13:45:25	Hey @grantspilsbury! Yes! Check out [RealmTasks](https://github.com/realm/realmtasks/). There is also a tutorial [Build iOS App from Scratch](https://realm.io/docs/realm-mobile-platform/example-app/cocoa/) and of course the [Authentication section in documentation](https://realm.io/docs/swift/latest/#authentication) should also be helpful.	stel	grantspilsbury
4317	2016-11-15 20:08:29	@grantspilsbury This may help: http://stackoverflow.com/questions/40618751/realm-sync-authentication-in-swift-version-2-0-4/40618752#40618752	cliftonlabrum	grantspilsbury
4317	2016-11-15 20:41:13	@grantspilsbury do you need any other help or can we close this issue?	stel	grantspilsbury
4317	2016-11-15 21:16:07	You can close it. Thanks. On Nov 16, 2016, at 6:41 AM, Dmitry Obukhov notifications@github.com wrote: @grantspilsbury do you need any other help or can we close this issue? — You are receiving this because you were mentioned. Reply to this email directly, view it on GitHub, or mute the thread.	grantspilsbury	grantspilsbury
4317	2017-01-08 18:45:48	@stel, But, as far as I can see, there is no Facebook authentication example, with which I'm struggling ATM :(	revolter	stel
4317	2017-01-09 10:06:13	@revolter there is a PR https://github.com/realm/RealmTasks/pull/61 but it seems a bit outdated. Anyway I hope it can help you. Please also check the docs at https://realm.io/docs/swift/latest/#authentication, all you need to do is to get Facebook token (the easies way is to use `FBSDKLoginKit`) and then use it to create `SyncCredentials`:	stel	revolter
4317	2017-01-10 06:57:39	@revolter have you enabled Facebook as an authentication provider for your instance of the Realm Object Server?	jpsim	revolter
4316	2016-12-24 01:10:49	I'm closing this issue since it's been idle for over a month. @RohanRamsay - If you're still having trouble, please feel free to re-open it and let us know if there's anything else we can do to help. Thanks! Happy holidays!	TimOliver	RohanRamsay
4314	2017-01-26 14:33:13	I'm having very similar issue @jpsim : Except the terminal is just silent and doesn't do anything. I'm in Switzerland on a stable internet connection (office - no restaurant or coffee shop...). I have downloaded previous versions of Realm with no problem. The last one I had was 2.1.0. **UPDATE:** This appeared after approx 20 minutes:	svachmic	jpsim
4313	2016-11-09 01:04:18	@RafaelPlantard thanks for the effort, but this has already been addressed in `realm/realm-object-store@master`, so the right way to address this would be to update the submodule to point to the head of that branch.	jpsim	RafaelPlantard
4313	2016-11-09 01:07:00	Thanks for the tip @jpsim, but how can I update the Realm submodule when using CocoaPods?	RafaelPlantard	jpsim
4313	2016-11-09 17:53:15	Thanks @jpsim...	RafaelPlantard	jpsim
4310	2016-11-08 17:17:50	Thanks @bdash for your response. Could you give a link or tool name how I can look app binary to get to know about about real cause of the crash, also I have found this issue in Realm's issue list #3993 is this the same ?	hovox	bdash
4305	2017-03-02 02:41:41	@tgoyne, @jpsim, @bdash or @viktorasl do you know if this was addressed? Possibly in a different "known bug" issue instead that @tgoyne had mentioned?	danielbowden	jpsim
4305	2017-03-02 02:41:41	@tgoyne, @jpsim, @bdash or @viktorasl do you know if this was addressed? Possibly in a different "known bug" issue instead that @tgoyne had mentioned?	danielbowden	viktorasl
4305	2017-03-02 02:41:41	@tgoyne, @jpsim, @bdash or @viktorasl do you know if this was addressed? Possibly in a different "known bug" issue instead that @tgoyne had mentioned?	danielbowden	tgoyne
4305	2017-03-02 02:41:41	@tgoyne, @jpsim, @bdash or @viktorasl do you know if this was addressed? Possibly in a different "known bug" issue instead that @tgoyne had mentioned?	danielbowden	bdash
4305	2017-03-02 23:12:18	@tgoyne ok thanks for the update. In the meantime I have worked around this by adding a `lastModified` property to `Feed` and then when making a change on `FeedItem` I update last modified using the inverse relationship. Not that great, but it fires a modification change in the collection notification which is what I was after.	danielbowden	tgoyne
4302	2016-11-07 22:34:36	Thanks for reporting this @fishfisher. Could you please share the Crashlytics logs included in your crash reports? `realm::util::terminate` logs an assertion message which is useful in determining the reason for the assertion failure. Realm folks: Also tracking this in [Helpscout](https://secure.helpscout.net/conversation/272636642/7457/?folderId=366245) #4273 also has an assertion failure in `Li…	jpsim	fishfisher
4302	2016-11-08 23:00:03	@jpsim Allrighty, after a lot of head scratching I have progressed a bit: I have narrowed down that the crash is happening in the setup of the realm config in 'didFinishLaunchingWithOptions'. At let _ = try! Realm().. I use the following code to set up the default realm. I'm basically checking that the standard realm exists and if it does I move it to a shared location so it can be accessible fro…	fishfisher	jpsim
4302	2016-11-10 16:28:59	@fishfisher A perhaps dumb question: what is the Today Extension doing at the time the error occurs?	finnschiermer	fishfisher
4302	2016-11-10 20:42:16	@finnschiermer No, not at all. But, unforunately, I don't know much about the status of the Today Extension as the crash occurs. I have done a lot of testing with the extension together with launching the app, but I have not been able to reproduce. I have suspecing a conflict with the extension.	fishfisher	finnschiermer
4302	2016-11-22 11:05:29	^ @jpsim	finnschiermer	jpsim
4302	2016-11-28 00:15:25	@rrrlasse Thanks for getting back to me. Both the main app and the extension targets the same pod in cocoapods, so I don't think they can be on different versions of Realm. However, this crash did start after going from RealmSwift 2.0.2 to 2.0.3.	fishfisher	rrrlasse
4302	2016-11-29 18:22:02	@rrrlasse multiple processes on iOS/tvOS/watchOS accessing the same file will always be using the exact same version of Realm due to how those apps are allowed to be distributed. All bets are off for macOS and Android though. @fishfisher I really still think the issue is the file system operations you're performing being racy. It's quite possible that changes between Realm Swift 2.0.2 and 2.0.3 m…	jpsim	rrrlasse
4302	2016-11-29 18:22:02	@rrrlasse multiple processes on iOS/tvOS/watchOS accessing the same file will always be using the exact same version of Realm due to how those apps are allowed to be distributed. All bets are off for macOS and Android though. @fishfisher I really still think the issue is the file system operations you're performing being racy. It's quite possible that changes between Realm Swift 2.0.2 and 2.0.3 m…	jpsim	fishfisher
4302	2016-12-05 17:55:43	@fishfisher have you made any progress on this? Thanks!	jpsim	fishfisher
4302	2016-12-06 10:55:25	@jpsim Thanks for checking back. I'll be releasing a new version soon with Realm 2.1.1 and a quick fix for the possible race condition during initial realm access. TestFlight builds are looking good!	fishfisher	jpsim
4299	2016-11-08 19:36:18	@BartBM did @dhumblet's suggestion help?	jpsim	BartBM
4299	2016-11-08 19:36:18	@BartBM did @dhumblet's suggestion help?	jpsim	dhumblet
4297	2016-11-28 10:43:10	@mlusas do you still need any help with this? If so, could you provide us more info to reproduce your case? Or feel free to close this issue?	stel	mlusas
4293	2016-11-08 20:12:26	Thanks for the PR, @danielgindi! Sorry you can't see our Jenkins site, that's private, but also why we mirror a subset of our CI setup on Travis. The only job that failed on Jenkins is the one generating and verifying the documentation. The equivalent Travis job is here: https://travis-ci.org/realm/realm-cocoa/jobs/173215193 The issue is that there are undocumented declarations: We require 100% d…	jpsim	danielgindi
4293	2016-11-09 20:25:11	This looks pretty good to me, @danielgindi. Could you also please add some minimal unit tests? A changelog entry would also be nice.	jpsim	danielgindi
4293	2016-11-11 17:38:50	@danielgindi please ping me once you've had to resolve all the failing tests and I'll take another look.	jpsim	danielgindi
4293	2016-11-12 19:51:01	@jpsim Do you have any idea why Xcode doesn't like your project? It does not allow running any tests in your project. Says it's a permissions thing. It obviously isn't. I had to create the tests blindly. I also can't fix the tests based on your CI log, as it's private. I think that the ball is in your court now.	danielgindi	jpsim
4293	2016-11-15 15:35:41	@jpsim The tests are passing now	danielgindi	jpsim
4293	2016-11-15 16:13:58	@jpsim I've had to rebase everything. It got too messy with the merge conflicts.	danielgindi	jpsim
4293	2016-11-21 13:08:30	@jpsim Any news on this?	danielgindi	jpsim
4293	2016-11-23 19:51:15	Great work @danielgindi! 👏 I really appreciate your patience as you worked with us to land this. I hope you'll contribute again in the future 😊 . I have a few minor edits that I'll do in a follow-up PR.	jpsim	danielgindi
4288	2016-11-08 19:42:36	@BlueVirusX and @kevincador: could either of you please share the realm files that are affected? This type of assertion would indicate that the Realm file is corrupt for some reason. This can happen if Realm accesses a file while it's being moved, copied, deleted or otherwise manipulated by the file system. You can email us the files privately at help@realm.io if you'd like to keep their contents…	jpsim	maxydon
4288	2016-11-08 19:42:36	@BlueVirusX and @kevincador: could either of you please share the realm files that are affected? This type of assertion would indicate that the Realm file is corrupt for some reason. This can happen if Realm accesses a file while it's being moved, copied, deleted or otherwise manipulated by the file system. You can email us the files privately at help@realm.io if you'd like to keep their contents…	jpsim	kevincador
4288	2016-11-08 19:42:36	@BlueVirusX and @kevincador: could either of you please share the realm files that are affected? This type of assertion would indicate that the Realm file is corrupt for some reason. This can happen if Realm accesses a file while it's being moved, copied, deleted or otherwise manipulated by the file system. You can email us the files privately at help@realm.io if you'd like to keep their contents…	jpsim	BlueVirusX
4288	2016-11-08 19:55:02	@jpsim I don't have the realm file. We're seeing this issue in our crash reporter. We are seeing it since we are playing with compact() and our own compacting method (which basically removes all Realm files to create them again and sync everything from our servers when possible). This is all to avoid https://github.com/realm/realm-cocoa/issues/4229. I think this happens because our widget (anothe…	kevincador	jpsim
4288	2016-11-09 14:56:00	@jpsim I tried to reproduce in a new project but I can't find a way to have the crash. Lately, the only problems we are facing seem to always be linked to workarround we added to avoid this issue : https://github.com/realm/realm-cocoa/issues/4229 Any plan to work on this one? If we can remove all the soft and hard compact from our code base, I would be more than happy and I'm sure this kind of is…	kevincador	jpsim
4288	2016-11-23 22:07:35	Hi All, We're getting the same issue as @BlueVirusX in our production app and was able to get the .realm file out from the devices. Is there a way to access the data in the file? We tried to load the file using XCode with Realm 2.1.0 and Realm Browser 2.0.1. Both of them threw exceptions. Any suggestion is appreciated. [Sample file](https://dl.dropboxusercontent.com/u/18823852/1479915583.53501.re…	chien	BlueVirusX
4288	2016-11-23 22:13:04	@chien are you also performing destructive file system operations on the Realm files while concurrently accessing them via Realm's APIs? That could account for the corruption. In terms of how to recover data from a corrupt file, you could file an issue on [realm/realm-core](https://github.com/realm/realm-core) with the Realm file(s) you want data recovered from and we'll do our best to extract wh…	jpsim	chien
4288	2016-11-23 22:55:50	@jpsim thanks for the help. I've reported the [issue in the realm-core](https://github.com/realm/realm-core/issues/2289) and also emailed help@realm.io We're using the following code to compress database when app launches.	chien	jpsim
4288	2016-12-06 13:07:44	Hi, I'm sorry for not responding to this issue for a while, but now I have got a status update: Since upgrading the version of Realm to 2.1.1 I have not seen any of the crashes I've got previously (I think this is related to #4397). So for me this issue can be closed. Maybe this issue is fixed for other users like @kevincador or @chien too, if they upgrade to version 2.1.1. Many thanks to the Rea…	BlueVirusX	chien
4288	2016-12-06 13:07:44	Hi, I'm sorry for not responding to this issue for a while, but now I have got a status update: Since upgrading the version of Realm to 2.1.1 I have not seen any of the crashes I've got previously (I think this is related to #4397). So for me this issue can be closed. Maybe this issue is fixed for other users like @kevincador or @chien too, if they upgrade to version 2.1.1. Many thanks to the Rea…	BlueVirusX	kevincador
4287	2016-11-04 06:38:02	@cliftonlabrum Could you please make sure a Run Script Build Phase with `/usr/local/bin/carthage copy-frameworks` is in the last of Build Phase?	kishikawakatsumi	cliftonlabrum
4286	2016-11-08 20:19:28	@bdash it's working **until** I add the realm-cocoapod. So my guess was that realm interferes somehow ?!	hardysim	bdash
4286	2016-11-09 06:47:31	@bdash your tip adding `-lz` is working. Now I can use realm as well. Any idea why I only need to add it when adding realm? --- How do I see that I need `zlib` from the error-messages? I'm new to this linker-stuff and cannot see any mention of it...	hardysim	bdash
4285	2016-11-08 19:19:16	Hi @euwars, the tutorial expects that you've followed the "Getting Started" steps. In fact, the second sentence of the [tutorial](https://realm.io/docs/realm-mobile-platform/example-app/cocoa/) states exactly that: > First, please follow the getting started instructions to get set up with sync and to launch the Mac version of RealmTasks. Following those steps will ensure that the initial list alr…	jpsim	euwars
4285	2016-11-08 19:35:01	@jpsim yeah i did not see that my bad.	euwars	jpsim
4280	2016-11-01 15:18:12	@davros1970 You can use `Realm.Configuration.objectTypes` property to isolate model classes as follows. Then if you add a property to class `A`, what you need to do is bump version for Realm A. You don't need to bump schema version for Realm B. See also https://realm.io/docs/swift/latest/#class-subsets	kishikawakatsumi	davros1970
4279	2016-11-01 15:09:11	@reicamargo It's not related Realm. The cause is Swift API naming conventions are changed in Swift 3. Also, the issue is tracked by RealmSearchViewController's repository. Ihttps://github.com/bigfish24/ABFRealmSearchViewController/issues/13 Thank you for reporting.	kishikawakatsumi	reicamargo
4278	2016-11-01 15:39:10	@Sil68 I confirmed building from source (`master` branch) successfully. Can you try again? If build would fail yet, please show more details to reproduce steps for investigation? Thank you for reporting.	kishikawakatsumi	Sil68
4278	2016-11-01 16:23:36	@kishikawakatsumi Brilliant! Thanks a lot! Following your instructions did do the trick!	Sil68	kishikawakatsumi
4277	2016-11-01 21:11:45	@CruiseChan You can use `Realm.writeCopy(toFile fileURL: URL, encryptionKey: Data? = nil)` method to change encryption key. A new encryption key would be set if you pass `encryptionKey` parameter.	kishikawakatsumi	CruiseChan
4276	2016-11-01 15:49:50	@cmyers78 It seems you attempt to add a keychain item in spite of the item has already existed. You should use `SecItemUpdate()` function instead `SecItemAdd()` if you already added an item. If you are not familiar with Keychain API, I recommend you to use wrapper library like https://github.com/kishikawakatsumi/KeychainAccess.	kishikawakatsumi	cmyers78
4269	2016-11-08 21:31:27	@TimOliver could you please rebase this to trigger another CI run? It's hard to review without seeing what CI was complaining about (25 jobs failed, but CI has since deleted those logs). Some things to make sure you've done in this PR: 1. The Draw example should be tested in `build.sh examples-ios` (appears to be done, but should be confirmed to pass). 2. The Draw example should be properly packa…	jpsim	TimOliver
4269	2016-11-11 17:36:46	@TimOliver what are you doing to git in this branch? There are tons of unrelated commits. ![image](https://cloud.githubusercontent.com/assets/474794/20224238/5a37d7b4-a7f2-11e6-8955-ee90d70e8096.png)	jpsim	TimOliver
4269	2016-11-29 15:57:56	I pushed up a branch with some suggested changes yesterday: [jp-to-sync-draw-app](https://github.com/realm/realm-cocoa/tree/jp-to-sync-draw-app). I hope you'll consider some of those ideas to incorporate into your PR @TimOliver. I'll let you pull in the parts you like.	jpsim	TimOliver
4266	2016-11-13 18:06:33	@jpsim I'm not able to read examples.. Read Permission Denied..	Ravi2712	jpsim
4265	2016-10-26 22:38:12	3.0.1 examples are now symlinks and I've fixed the failing `KVOTests.testAllPropertyTypesStandalone()` test. Ready for review again @tgoyne	jpsim	tgoyne
4264	2016-11-18 23:09:40	@stel With your PR merged, can this ticket be closed?	austinzheng	stel
4264	2016-11-18 23:14:47	I'd say so. If @stel knows of an angle from which #213 doesn't fully solve this issue, he should explain and reopen.	jpsim	stel
4262	2017-02-08 19:11:08	@TimOliver are you planning on reviving this at some point?	jpsim	TimOliver
4262	2017-02-15 03:03:42	@TimOliver do you want to keep this open or just port it over to the [realm-demos org](https://github.com/realm-demos)?	jpsim	TimOliver
4262	2017-02-15 05:36:00	@jpsim I plan to port it over to realm-demos when I get the chance. But I just did a merge tonight so I could deploy it to our demo devices for tomorrow night. :)	TimOliver	jpsim
4260	2016-10-25 23:31:08	Hi @crrobinson14! Thanks for reporting this to us! Hmm, one thing I might initially try suggesting. In your Safari extension, can you please try encapsulating the code blocks that involving instantiating `Realm` and subsequently performing the read/writes in an `@autoreleasepool`? It's possible that there are cached references to the `Realm` instance still in memory by the time the extension proc…	TimOliver	crrobinson14
4260	2016-10-27 05:00:46	Thanks, @crrobinson14. It looks like the exception that is being thrown is [`SlabAlloc::Retry`](https://github.com/realm/realm-core/blob/v1.5.0/src/realm/alloc_slab.cpp#L823-L829). Throwing that exception by itself shouldn't turn into a crash. Do you have a crash log that shows more details about the crash than your initial screenshot?	bdash	crrobinson14
4260	2016-12-07 02:10:45	@crrobinson14 just following up on our requests for more information. Also a confirmation that the issue still occurs with the latest release ([2.1.1](https://github.com/realm/realm-cocoa/releases/tag/v2.1.1)) would be helpful.	jpsim	crrobinson14
4257	2016-10-25 21:26:45	Hi @Goner! Hmm, if you properly encrypted the Realm, you shouldn't be able to open it in the Realm Browser without providing the same key. It sounds like you may have created an unencrypted Realm and are trying to encrypt it after the fact. In order to create an encrypted Realm, you need to ensure you've set the `encryptionKey` property in its `Configuration` before the first time you create a `R…	TimOliver	Goner
4257	2016-11-08 00:38:48	@Goner I don't understand your last request. `encryptionKey` is a property of `RLMRealmConfiguration`, and reading its value is just reading an inert `NSData` property. That is a "Do Not Crash Way" to access its value. If you're asking if there's a way to derive the encryption key used to encrypt a Realm, the answer is obviously no because that would defy the purpose of encrypting it.	jpsim	Goner
4257	2017-01-20 05:33:30	@Goner please file a new issue with steps to reproduce so we can investigate this for you.	jpsim	Goner
4255	2016-10-25 19:56:41	@ThomasGoujon I tried Carthage update and now this issue pops up: <unknown>:0: error: opening import file for module 'Realm': Permission denied Do you use Xcode 10.1 GM seed?	sangmin	ThomasGoujon
4255	2016-10-26 00:45:02	Thanks @jpsim @sangmin. I was able to fetch project and run "./build.sh ios-swift". Compiled frameworks Realm.framework and RealmSwift.framework under build/ios/swift-3.0.1 fat binaries. Copied these into my project as embedded frameworks. All good.	bmalbuck	jpsim
4255	2016-10-26 00:45:02	Thanks @jpsim @sangmin. I was able to fetch project and run "./build.sh ios-swift". Compiled frameworks Realm.framework and RealmSwift.framework under build/ios/swift-3.0.1 fat binaries. Copied these into my project as embedded frameworks. All good.	bmalbuck	sangmin
4255	2016-10-26 08:42:25	@sangmin I use Xcode 8.1 GM (Version 8.1 (8T61a)) And try with this Carthage cmd: "carthage update --platform iOS --no-use-binaries"	ThomasGoujon	sangmin
4255	2016-11-01 13:37:48	@cliftonlabrum Just cloning and building realm worked for me. git submodule update --init sh build.sh build	sangmin	cliftonlabrum
4255	2016-11-01 20:10:22	@jpsim Thanks. I wonder if the App Store version of Xcode 8.1 (which I have) is different from the 8.1 GM that Realm was built with. <img width="365" alt="xcode" src="https://cloud.githubusercontent.com/assets/2513753/19905548/85fa393e-a034-11e6-8029-7719d392c06a.png">	cliftonlabrum	jpsim
4254	2016-10-25 19:57:56	Hi @ggunders! If you're getting the `A Realm Configuration must specify a path or an in-memory identifier` error, that means that your implementation for `Bundle.main.url()` must be returning `nil`. The Swift Playground's access to on-disk resources is limited, so you need to properly import the Realm file into Playgrounds as a resource to access it. ![screen shot 2016-10-25 at 12 55 10 pm](https…	TimOliver	ggunders
4254	2016-11-09 23:49:52	@ggunders I'm closing this since we haven't heard back from you in a few weeks, but don't hesitate to reach out if you have any further questions.	jpsim	ggunders
4251	2016-10-24 23:21:39	Thanks for clarifying @tgoyne.	jpsim	tgoyne
4249	2016-10-25 21:45:36	Hi @gaoshanyu! Thanks for filing an issue here! I noticed you've filed [an identical question on Stack Overflow](http://stackoverflow.com/questions/40201917/swift-realmincorrectthreadexception-realm-accessed-from-incorrect-thread). I've provided a question for more information in the SO question, but what @OrlSan has said here is important. You can't share objects across threads, so you'll need t…	TimOliver	OrlSan
4249	2016-10-25 21:45:36	Hi @gaoshanyu! Thanks for filing an issue here! I noticed you've filed [an identical question on Stack Overflow](http://stackoverflow.com/questions/40201917/swift-realmincorrectthreadexception-realm-accessed-from-incorrect-thread). I've provided a question for more information in the SO question, but what @OrlSan has said here is important. You can't share objects across threads, so you'll need t…	TimOliver	gaoshanyu
4249	2016-10-28 08:54:21	@TimOliver sorry for my late reply and thank you for your kindly help. I've updated my question in SO, thanks.	gaoshanyu	TimOliver
4246	2016-11-16 10:16:31	Thanks, @austinzheng! Master is merged now	stel	austinzheng
4246	2016-11-30 12:19:02	@austinzheng, @jpsim any other feedback for this?	stel	austinzheng
4245	2016-10-25 22:35:23	Hi @jaybowong! Thanks for your issue! I believe what's happening here is that because you're doing a lot of manual moving of item values inside your migration block, that's causing a non-trivial number of items to become paged into memory at once, subsequently hitting the device's mmap memory limit. The easiest way to mitigate this would be to encircle each code block involving accessing Realm pr…	TimOliver	jaybowong
4245	2016-10-27 06:43:54	@TimOliver Thank you so much. I think it's very likely the case! I changed my code from to I don't know if this issue is fixed but I'll close it. I'll come back if something wrong still happens.	jaybowong	TimOliver
4245	2016-12-22 14:07:27	@jpsim How to do a stable migration? I think I followed the [Performing a Migration](https://realm.io/docs/objc/latest/#performing-a-migration) guide. Is there anything that I missed? I really need solve this OOM issue. Thank you so much.	jaybowong	jpsim
4245	2016-12-23 03:40:04	@jpsim Thanks for pointing out the doc about memory. But I'm still a little bit confused, and maybe there're other developers feel the same. My question is how to migrate in a memory-efficient way? Specifically, what should I do when my app receives a memory warning? Or is there a way to migrate one object at a time and release it right away? I thought `autoreleasepool` might help as @TimOliver m…	jaybowong	jpsim
4245	2016-12-23 03:40:04	@jpsim Thanks for pointing out the doc about memory. But I'm still a little bit confused, and maybe there're other developers feel the same. My question is how to migrate in a memory-efficient way? Specifically, what should I do when my app receives a memory warning? Or is there a way to migrate one object at a time and release it right away? I thought `autoreleasepool` might help as @TimOliver m…	jaybowong	TimOliver
4244	2016-11-09 23:49:12	@crrobinson14 have you had the chance to see if the `tg/changeset-skip` branch resolved your issue?	jpsim	crrobinson14
4244	2016-11-10 04:56:53	@jpsim this branch doesn't actually build for me. I get an error in RLMCollection.mm `"No member named 'suppress_next' in realm::NotificationToken"`. I'm installing this via CocoaPods via: `pod 'Realm', :git => 'https://github.com/realm/realm-cocoa.git', :branch => 'tg/changeset-skip', :submodules => true` Should I be using a different option?	crrobinson14	jpsim
4244	2016-11-18 22:01:35	@crrobinson14 were you ever able to build with that branch? Note that the `tg/changeset-skip` branch has now been deleted and merged to `master` in #4253, as of a few minutes ago. We'll be cutting a release including those fixes and features shortly. I'd love to hear if that addresses the issues you've been seeing.	jpsim	crrobinson14
4244	2016-12-07 02:03:14	Closing since I suspect 2.1.0 or 2.1.1 fixed this as the situation seems similar to other cases confirmed fixed, and we haven't heard back from @crrobinson14 in a few weeks.	jpsim	crrobinson14
4241	2016-12-07 02:02:03	Have either of you been able to uncover more information about this crash @MikeKasperlik @pnull? I'd encourage both of you to update to the latest version ([2.1.1](https://github.com/realm/realm-cocoa/releases/tag/v2.1.1)) which may have addressed this issue.	jpsim	MikeKasperlik
4241	2016-12-07 02:02:03	Have either of you been able to uncover more information about this crash @MikeKasperlik @pnull? I'd encourage both of you to update to the latest version ([2.1.1](https://github.com/realm/realm-cocoa/releases/tag/v2.1.1)) which may have addressed this issue.	jpsim	pnull
4241	2016-12-17 13:54:21	@Sunitadaffodil Your first comment doesn't seem related to Realm and this issue. Also for second comment: `Unsupported Realm file format version` means you attempt to open realm file generated new version from old version of Realm. This also doesn't related this issue. Please file your problem as another issue? Thanks.	kishikawakatsumi	Sunitadaffodil
4241	2017-01-18 19:40:58	Bringing attention back to this issue since @TimOliver's comment is 26 days old. >Are you able to share some reproduction steps/code we can test? Or has the issue gone away in subsequent Realm releases? Cheers!	istx25	TimOliver
4240	2016-10-20 16:35:10	It would be helpful if you could package your sample code in an Xcode project along with detailed steps to trigger this @mattjaffa. This looks like it could be related to #4241.	jpsim	mattjaffa
4240	2016-12-07 02:00:21	@mattjaffa just following up on @bdash's last comment.	jpsim	mattjaffa
4240	2016-12-07 02:00:21	@mattjaffa just following up on @bdash's last comment.	jpsim	bdash
4240	2016-12-24 01:06:50	I'm closing this issue since it's been idle for over two weeks. @mattjaffa - If you're still having trouble, please feel free to re-open it and let us know if there's anything else we can do to help. Thanks! Happy holidays!	TimOliver	mattjaffa
4239	2016-10-31 17:12:23	@jpsim I see that you're tracking a similar issue in #4005, but the difference is that my issue doesn't seem to have an obvious workaround. Are you aware of a way to get around this issue other than not providing a custom `@objc` classname?	stevenp	jpsim
4238	2016-11-10 18:19:36	Thanks for making that sample project, @pauluhn. I've been able to reproduce the crash. We're looking into it.	jpsim	pauluhn
4237	2016-10-25 23:20:54	Hi @settl! I'm the one who wrote that passage in the Realm documents about file protection. We were prompted to write it after a user reported a bug to us that there were trying to use iOS multitasking to periodically trigger a network request while the app was backgrounded, and to save the results of that to disk. They reported to us that Realm would always fail with an exception stating that th…	TimOliver	settl
4237	2016-11-15 23:07:40	@settl did @TimOliver's last comment help shed light on the situation? I'm closing this issue since we haven't heard back from you in a few weeks, but feel free to reopen if you have any further questions.	jpsim	settl
4237	2016-11-15 23:07:40	@settl did @TimOliver's last comment help shed light on the situation? I'm closing this issue since we haven't heard back from you in a few weeks, but feel free to reopen if you have any further questions.	jpsim	TimOliver
4236	2016-10-19 07:11:55	@sachin-sat Realm objects lazily load their data. The reason for this is that Realm uses a zero-copy architecture which means we only load data you actually use. In other words, Realm doesn't load any data until you accessed the properties. For example, the following code doesn't load data to memory at all. `results` just holds metadata of query. It doesn't hold any data, even not executing the q…	kishikawakatsumi	sachin-sat
4232	2016-10-18 16:08:15	Hi @danielgindi, we're already tracking this as #2920, so I'll be closing this as a duplicate. Our team would happily accept a PR that implemented this, if you're interesting in contributing this to Realm. Thanks for the Charts project, looks pretty cool!	jpsim	danielgindi
4231	2016-10-19 03:42:51	@jpsim I think it's not the case you mentioned. I tried code below with a `addNotificationBlock` in a transaction. And it does crash as expected. The crash stack has something like `-[RLMResults addNotificationBlock:] (RLMResults.mm:435)`. But I don't see any `addNotificationBlock` message in my own crashes. Is there any other clue?	jaybowong	jpsim
4231	2016-10-20 07:01:59	Thank you so much @jpsim I'll try this code even though I don't quite understand. Also I wrote some demo code like below and run many times. It worked fine. Maybe the stack info is not so clear. I tried hard to find problems in my code but failed. Instead of rewriting the code right now, I'll collect more information. I [found](http://www.crashprobe.com/ios/) that [HockeyApp](https://hockeyapp.ne…	jaybowong	jpsim
4231	2016-11-08 14:58:30	@jpsim This crash doesn't happen any more after I tried `if (finishResults.count > 0) {` that you told me. Should I close this issue now?	jaybowong	jpsim
4231	2016-11-08 20:02:18	No, let's keep this open as I suspect this is actually a bug, but I'm glad you were able to work around it @jaybowong! Any chance you can provide us with a sample project that reproduces this exception?	jpsim	jaybowong
4231	2017-02-08 10:02:17	@jpsim is this issue being tracked here? or on #4515? My app is crashing a lot due to this issue. I've tried to remove all queries from my transactions, but it still crashes :(.	beloso	jpsim
4229	2016-10-17 20:39:22	@kevincador, would you mind attaching the complete Xcode project you're testing with so we can attempt to reproduce with the exact same code that you're using?	bdash	kevincador
4229	2016-10-17 21:10:14	@bdash I forked and created a branch called gcd-test. The only file that should require your attention is the AppDelegate : https://github.com/kevincador/realm-cocoa/blob/gcd-test/examples/ios/swift-2.2/Backlink/AppDelegate.swift You can run the sample Backlink from the branch. You should have the same results as reported above.	kevincador	bdash
4229	2016-10-17 21:30:11	Hi @kevincador, looking at your sample code above and the modified version of the example app, you're effectively creating 10,000 concurrent versions of the database, each mutating the db. To preserve isolation between transactions, Realm writes this data in separate locations on disk. Imagine if Realm didn't do that, you'd lose the isolation between transactions. Realm preserves each intermediat…	jpsim	kevincador
4229	2016-10-17 21:30:11	Hi @kevincador, looking at your sample code above and the modified version of the example app, you're effectively creating 10,000 concurrent versions of the database, each mutating the db. To preserve isolation between transactions, Realm writes this data in separate locations on disk. Imagine if Realm didn't do that, you'd lose the isolation between transactions. Realm preserves each intermediat…	jpsim	bdash
4229	2016-10-18 11:24:13	Hi @jpsim, I understand this and it would not be a problem if the file size didn't increase constantly. I mean, once the operation is done, there is no need to keep the intermediate versions in the Realm file. Also, I thought the space would be reused at some point. It doesn't seem to be the case even with an autoreleasepool wrap or after calling invalidate after each transaction. I think we are …	kevincador	jpsim
4229	2016-10-24 07:48:24	Hi @jpsim, I would love to have your feedback about my last comment. Don't hesitate to ask me if you need anything. I don't know if this makes sense but I think the database size grows a lot when we perform background fetch (iOS background fetch). It would make sense since I assume all the jobs are done in background threads. It would mean that no matter the use case, if you touch at the database…	kevincador	jpsim
4229	2016-10-31 14:33:16	Hi @jpsim, You could also delete the intermediate versions when the app starts up (or when the Realm file is first accessed). I don't mind calling something else than compact() at launch if it can help reduce the size of the database. If it is a fast and safe operation, I don't mind calling this new method after each write transaction.	kevincador	jpsim
4229	2016-11-11 09:07:28	@kevincador There is an interim solution that fixes your problem of inflated realm sizes but there is a catch. Do all your background async db read/write transactions code blocks in a single serialized dispatch queue in swift. Now you have at most 1 version of db in non-ui thread. The catch is that of course, you will block other realm async background code blocks and you have just manually "remo…	diegomontoya	kevincador
4229	2016-11-14 13:17:06	Hi @diegomontoya, @bmunkholm, I've done some refactoring (some heavier than expected) and we now have this configuration: - Realm read from main thread -> ok - Realm write from the app (local processing) -> all go through one `OperationQueue` which is backed by a serial `underlyingQueue` - all other writes (sync, user action,...) -> all go through another `OperationQueue` which is backed by the s…	kevincador	bmunkholm
4229	2016-11-14 13:17:06	Hi @diegomontoya, @bmunkholm, I've done some refactoring (some heavier than expected) and we now have this configuration: - Realm read from main thread -> ok - Realm write from the app (local processing) -> all go through one `OperationQueue` which is backed by a serial `underlyingQueue` - all other writes (sync, user action,...) -> all go through another `OperationQueue` which is backed by the s…	kevincador	diegomontoya
4229	2016-12-24 00:42:40	Hi @kevincador! I hope that answered all of your questions! I'm going to close this issue now, but please feel free to re-open it if you have additional follow-up questions. Thanks!	TimOliver	kevincador
4228	2016-10-18 08:03:34	@jpsim you're absolutely right. Unfortunately in my case I have some difficulties creating a xcode demo project because the data is retrieved via VPN. I filed this issue because I thought it was a design choice to reset the lists connected to an object when you update it. I must say that I update the object after mapping it with ObjectMapper, and in fact now that I had the time to check, it is pr…	superandrew	jpsim
4227	2016-10-17 23:47:29	Hi @IljaKosynkin. We really appreciate the PR and the time you've put in to preparing this. Regarding your first change: updating the behavior of `Realm.add(...)`, for starters this is a breaking change in semantics that could break lots of existing apps out there. For example, `Realm.add(_:update: false)` currently always adds a new object. Some apps rely on this invariant behavior of Realm. For…	jpsim	IljaKosynkin
4227	2016-10-18 10:39:35	Hi @jpsim. It's a bit strange for me, since I spent quite a bit of time thinking about providing such changes and didn't found any breaking changes in it. Let me clarify my point with a table: | Method | Current behaviour | Behaviour in my PR | | --- | --- | --- | | add(Object) (not exists) | Adds object to database | Adds object to database | | add(Object) (exists) | Throws exception | Throws ex…	IljaKosynkin	jpsim
4227	2016-12-08 02:09:18	@IljaKosynkin just FYI, I haven't forgotten you! Reviewing and processing your last comment has been on my todo list since you posted this. I'll get to this... eventually.	jpsim	IljaKosynkin
4226	2016-11-09 00:10:20	@superandrew do you still have questions regarding this?	jpsim	superandrew
4226	2016-11-09 17:00:41	I think everything has been cleared, thank you. On Wed, Nov 9, 2016 at 1:10 AM +0100, "JP Simard" notifications@github.com wrote: @superandrew do you still have questions regarding this? — You are receiving this because you were mentioned. Reply to this email directly, view it on GitHub, or mute the thread.	superandrew	superandrew
4225	2016-10-17 21:47:26	Thanks for bringing this to our attention @tumata! Turns out we hadn't entirely updated our packaging scripts, nor the source of the playground, to fully account for Swift 3. I've filed #4230 to address this. In the meantime, you can make the following changes to the playground and it should run fine: 1. Add `import PlaygroundFrameworkWrapper` between the `Foundation` and `RealmSwift` imports. 2.…	jpsim	tumata
4221	2016-10-14 14:12:16	@Ankish thank you for sharing this crash report! Could you please provide some more info how to reproduce this crash, error message you see or example Xcode project, thanks!	stel	Ankish
4221	2016-10-14 14:21:04	@stel I **havent** still seen this crash on iPhone 5s 9.3.5 - I am seeing this on 6s 9.3.3. Havent tested on all other devices. It does not crash always on initializing the Realm object. If I was able produce this consistently I could have prepared a sample project and pointed the issue. I am not able to reproduce it every time. however its a simple code:	Ankish	stel
4221	2016-10-17 21:15:53	Hi @Ankish, we've made some improvements to the interprocess locking mechanism in recent Realm versions. Could you please try with the latest release to see if that improves things? That's [Realm 2.0.2](https://github.com/realm/realm-cocoa/releases/tag/v2.0.2) as of this writing.	jpsim	Ankish
4221	2016-11-09 23:46:50	@Ankish just following up on my request for you to see if recent Realm versions still exhibit this issue (latest version is 2.0.3 as of this writing).	jpsim	Ankish
4221	2016-12-07 01:59:50	Closing as we never heard back from @Ankish and I suspect this has been fixed since the issue was reported.	jpsim	Ankish
4221	2017-01-06 06:34:41	@Ankish, can you share more information about the crash? The backtrace only tells us where the crash happened, not what went wrong.	bdash	Ankish
4221	2017-01-06 07:12:55	@Ankish, of particular interest is the portion of LLDB's output that looks something like this:	bdash	Ankish
4221	2017-01-06 17:10:49	@Ankish, can you please provide the full crash log or debugger output rather than just a partial snippet? The missing portions of the output contain important information that will help us understand the problem.	bdash	Ankish
4220	2016-10-14 07:37:27	@pjebs Use `self. preferences` instead `_preferences`. Realm creates subclass dynamically and swizzle getter/setter for lazy loading and zero copy. Realm objects don't store any values in memory. Direct access instance variables always returns `nil`.	kishikawakatsumi	pjebs
4220	2016-10-14 09:53:15	@pjebs do you need any other help with this issue? I'm closing it for now, please feel free to reopen it or create a new issue if you have any other questions.	stel	pjebs
4217	2016-10-13 22:05:14	Hi @hoang17. Ignored properties are _entirely ignored_ by Realm. They behave just as normal `NSObject` properties. Modifying the `gender` property of one instance will never affect the value of another.	jpsim	hoang17
4215	2017-02-20 18:46:42	Hi @kishan89. Would you be able to file another issue with your own code samples? Thanks.	istx25	kishan89
4213	2016-10-18 00:00:22	Hoping that my last comment helped you @Piraban. Feel free to reopen this issue if you have any further comments or questions you'd like us to address.	jpsim	Piraban
4212	2016-10-12 13:17:16	@Piraban I've noticed your question on StackOverflow: http://stackoverflow.com/questions/39996577/save-object-using-realm-inverse-relationships-swift and requested additional info there, so will close this issue.	stel	Piraban
4211	2016-10-12 08:40:46	@mobilestar0223 I've answered your question on StackOverflow: http://stackoverflow.com/a/39994123/417267, let me know if you need any other help and feel free to reopen this issue.	stel	mobilestar0223
4207	2016-10-11 19:18:57	Thanks @jpsim. Yeah, it sucks that I can't reproduce it myself, that's actually why I hadn't posted it before. I've been updating Realm every time before I release an update to see if this is fixed, but so far it looks like it hasn't. I'll update to the latest version again and see if it that helps. If it doesn't, though, is there anything I can do to try to reproduce it? Any edge cases? Recommen…	macecchi	jpsim
4207	2016-10-19 18:19:55	@jpsim I've only deployed the update two days ago. Let me check if I already have the crash reports...	macecchi	jpsim
4207	2016-10-19 18:29:45	@jpsim I've only got very few crash reports. So far, it hasn't been reported. I should probably confirm this in the next days :)	macecchi	jpsim
4204	2017-02-10 03:17:49	@jpstern `whole module optimization.` doesn't fix the crash for us. Will try to create an RLMResult extension to reimplement those high-order functions.	xiaodao	jpstern
4203	2016-10-10 19:58:12	Thanks for reporting this @cliftonlabrum, we had an issue with our website since Thursday last week where some changes would occasionally get reverted, this has since been fixed as of 2 minutes ago.	jpsim	cliftonlabrum
4202	2016-10-17 23:59:42	@Ashok28 did you manage to file a radar about this, or to work around this apparent KVO bug by deregistering your KVO observers prior to calling `deleteAll()`?	jpsim	Ashok28
4199	2016-10-10 05:59:30	@liuxuan30 We provide a pre-built binary for Carthage. No need to build from source. But above message shows downloading the pre-built binary fails due to API rate limit. Could you please try again later or set a `GITHUB_ACCESS_TOKEN` environment variable to avoid rate limit? https://github.com/travis-ci/travis-ci/issues/4195	kishikawakatsumi	liuxuan30
4199	2016-10-12 04:42:16	I can confirm it takes a really long time to build, but it eventually finishes (~10 minutes). @kishikawakatsumi Where can I get the pre-built Carthage binary? Are they on the latest (2.1) branch?	cliftonlabrum	kishikawakatsumi
4199	2016-10-12 09:04:55	@cliftonlabrum you can get it here: https://github.com/realm/realm-cocoa/releases/	stel	cliftonlabrum
4194	2016-10-10 17:11:24	Hi @TR4Android, as the conversation in realm/realm-java#3589 has become more in-depth than this one, I'll close this as a duplicate. If others land on this, immutable primary keys in Realm is very much a core design decision, as PKs represent "identity" in Realm, and semantically identity cannot mutate. If you're using primary keys in a way that doesn't represent identity in your object graph, th…	jpsim	TR4Android
4190	2016-10-07 07:07:08	@cassianomonteiro Thank you for this crash report, I'm sorry you're affected by this assertion failure. Could you please share some more info how to identify and reproduce this issue?	kishikawakatsumi	cassianomonteiro
4190	2016-10-07 12:20:32	@kishikawakatsumi So, I have some extra Realm entities on my Test scheme. Actually, it seems to not be a problem with upgrading a REALM database file from 1.0.1 to 2.0.2, but a problem with version 2.0.2 itself. To reproduce the crash: 1. Reset Simulator contents and settings 2. Run tests on Simulator (I'm using iPhone 4S iOS 9.3) -> All tests have passed 3. Try to run app on Simulator (crash hap…	cassianomonteiro	kishikawakatsumi
4190	2016-10-07 18:07:12	@kishikawakatsumi I created a sample project where you can reproduce the crash. Please take a look at https://github.com/cassianomonteiro/realm202crash . Thanks!	cassianomonteiro	kishikawakatsumi
4190	2016-10-07 18:43:19	Thanks for the test case, @cassianomonteiro. It should make it much easier for us to understand where things go wrong.	bdash	cassianomonteiro
4190	2016-10-07 19:11:07	@bdash Glad I can help! =)	cassianomonteiro	bdash
4190	2016-10-10 17:13:30	@tgoyne Run tests first, then run app after running tests.	cassianomonteiro	tgoyne
4190	2016-10-10 17:14:10	Thanks @bdash ! Could you understand the problem?	cassianomonteiro	bdash
4190	2016-10-10 17:26:25	The unit test target defines a Realm model class, `TestRealmObject`, that is not present in the application target. The unit tests are also run with the application as the test host app, causing the unit tests and application to use the same Realm file on disk. When the unit tests run `TestRealmObject` is added the to on-disk Realm's schema. When you run the app again an assertion that the on-dis…	bdash	tgoyne
4187	2016-10-06 00:11:11	Hi @wkoszek, you're right that we should be opting out those files from backups, but moving them to a separate location isn't the right way to resolve this IMO. Instead, we should be setting the appropriate `NSFileProtection` attributes to prevent those files from being included in iTunes or iCloud backups and file transfers. Until we get around to doing this, you can do that explicitly in your a…	jpsim	wkoszek
4187	2016-10-06 03:17:49	@jpsim @bdash Ok, so I gave you an example on how I wanted to deal with the issue, but it didn't seem to work for me. What's the proper way to change the directory for Realm files? I don't like the new title of this issue. It's doesn't reflect my problem enough :-)	wkoszek	jpsim
4187	2016-10-06 03:17:49	@jpsim @bdash Ok, so I gave you an example on how I wanted to deal with the issue, but it didn't seem to work for me. What's the proper way to change the directory for Realm files? I don't like the new title of this issue. It's doesn't reflect my problem enough :-)	wkoszek	bdash
4187	2016-10-06 03:20:40	@jpsim No worries man.	wkoszek	jpsim
4187	2016-10-06 03:30:18	@jpsim So can you confirm that an inability of doing: is a bug too? I'd expect that this default config will kick in each time I do: At least that's what I do in my data model right now.	wkoszek	jpsim
4187	2016-10-06 03:46:40	I don't understand your last comment. > 4 files of Realm are still created: Yes, that's expected. No matter the root directory of the realm file, the auxiliary files will always be created, and they will always be located next to the main file. I had opened an issue a long time ago to allow specifying a custom location for the auxiliary realm files, but that was closed due to not solving any issu…	jpsim	wkoszek
4187	2016-10-11 18:47:34	@jpsim Should we document somehow that `UIFileSharingEnabled` collides with default Realm settings ?	wkoszek	jpsim
4186	2016-10-06 03:38:38	@TheHmmka For example, moving cells produces deletions and insertions. In that case, you need to wrap `insertItemsAtIndexPaths:` and `deleteItemsAtIndexPaths:` in `performBatchUpdates:completion:` method.	kishikawakatsumi	TheHmmka
4186	2016-10-06 05:32:47	@kishikawakatsumi I understand but I don't need animations. @jpsim I will try to create a peace of code to recreate this stuff in empty project.	TheHmmka	jpsim
4186	2016-10-06 05:32:47	@kishikawakatsumi I understand but I don't need animations. @jpsim I will try to create a peace of code to recreate this stuff in empty project.	TheHmmka	kishikawakatsumi
4186	2016-10-06 15:29:08	@ab-rdarts Glad that I am not only one, but not cause your problem :-). Still don't have free time to create test project for example :-(.	TheHmmka	ab-rdarts
4186	2016-10-07 09:53:56	@nRewik Yep, thinks it's the same. I have got 1 object in insertions and 1 object in modifications but need to get 2 objects in insertions.	TheHmmka	nRewik
4186	2016-10-10 17:03:26	@TheHmmka @nRewik @AndrewBarba can any of you provide us with a sample Xcode project that reproduces the problem you're facing? We'd love to help, but need to reproduce this to make progress.	jpsim	TheHmmka
4186	2016-10-10 17:03:26	@TheHmmka @nRewik @AndrewBarba can any of you provide us with a sample Xcode project that reproduces the problem you're facing? We'd love to help, but need to reproduce this to make progress.	jpsim	nRewik
4186	2016-10-10 17:03:26	@TheHmmka @nRewik @AndrewBarba can any of you provide us with a sample Xcode project that reproduces the problem you're facing? We'd love to help, but need to reproduce this to make progress.	jpsim	AndrewBarba
4186	2016-10-10 19:23:24	@jpsim Can I send you guys a zip privately? I think it's going to be difficult to create a project from scratch so I'd like to include code from our app that I know can reproduce this. I have a feeling it has to do with the way we write to realms on background threads and only read from them on the main thread and I don't want to lose any of that code, I think it will lead you in a better directi…	AndrewBarba	jpsim
4186	2016-10-17 21:11:16	Still waiting on a sample Xcode project to reproduce this. We received something from @anlaital that may or may not be related to this issue, we're still looking into that, but really the best way for us to move on this would be for people experiencing the issue to share a project that would let us reproduce it too. That'd be you @AndrewBarba and @TheHmmka.	jpsim	TheHmmka
4186	2016-10-17 21:11:16	Still waiting on a sample Xcode project to reproduce this. We received something from @anlaital that may or may not be related to this issue, we're still looking into that, but really the best way for us to move on this would be for people experiencing the issue to share a project that would let us reproduce it too. That'd be you @AndrewBarba and @TheHmmka.	jpsim	AndrewBarba
4186	2016-10-18 18:10:52	I was able to trigger the UITableView exception using the project @AndrewBarba sent us, so I've removed the "Reproduction Required" label from this issue. I have yet to investigate where the problem is: Realm, UITableView or the sample code we received.	jpsim	AndrewBarba
4186	2016-10-18 20:30:07	Issue seems to be in Realm. I identified a discrepancy where the count of the collection being observed increased without an accompanying insertion by using the project @AndrewBarba sent us. It appears that the `tg/changeset-skip` branch may fix the issue, but keep in mind that those changes are still in progress. Still, I'd appreciate if others experiencing this issue on this thread could try it…	jpsim	AndrewBarba
4186	2016-10-19 19:41:10	That's not too surprising. Work on that branch is still ongoing, which is why it hasn't landed in `master` yet. Although it would help us to know how the deadlock is happening. Could you share a sample project that reproduces that @nRewik?	jpsim	nRewik
4186	2016-10-26 03:41:29	I talked with @jpsim about us not receiving change notifications on updates when listening on filtered collections. This issue has been fixed in the `tg/changeset-skip` branch.	anlaital	jpsim
4186	2016-11-18 19:39:50	@pawelkata have you tried with the `tg/changeset-skip` branch?	jpsim	pawelkata
4186	2016-11-18 20:19:54	@jpsim not yet, sorry. Had to make a release to production and went with v2.0.3 + quick fix mentioned above. I'll test this on Monday and report back.	pawelkata	jpsim
4186	2016-11-18 22:03:05	Closing as the problems that this ticket is tracking appear to be resolved with #4253. @emuye's issue may be different, we're investigating that via email at the moment, and if it turns out to be another bug that was not fixed by the recent improvements, we'll open a new issue.	jpsim	emuye
4183	2016-10-05 23:01:07	Hi @cjcoax, sorry about the trouble. Turns out that Xcode doesn't like having an iOS and watchOS framework with the same name in the same project 😰. This isn't unique to Realm. There's a StackOverflow post and answer covering this here: http://stackoverflow.com/q/35701858/373262 We're updating our [installation instructions](https://realm.io/docs/swift/latest/#installation) to reflect this issue:…	jpsim	cjcoax
4175	2016-10-18 18:53:23	After talking to @jpsim I'm going to squash and merge this PR. We can resolve any deficiencies in follow-up PRs.	austinzheng	jpsim
4171	2016-10-03 17:55:53	Hi @rollr76518! Sorry to hear you're having some trouble opening this file. If it's not too much trouble, could you please zip up and attach that Realm file to this issue so I can examine it? Thanks!	TimOliver	rollr76518
4171	2016-10-04 01:29:29	[default.realm.zip](https://github.com/realm/realm-cocoa/files/507499/default.realm.zip) @TimOliver Hello man, Thank you for the reply so soooooooon!	rollr76518	TimOliver
4171	2016-10-09 05:53:40	@rollr76518 Try it out.	jianghaoyuan2007	rollr76518
4171	2016-10-09 06:03:10	@rollr76518 sorry, I am just a programmer.	jianghaoyuan2007	rollr76518
4171	2016-10-10 11:48:30	@rollr76518 I wasn't able to reproduce this issue with v2.0.1, the realm you attached was created with an older version of realm, so after upgrading it Browser was able to read its content. ![screen shot 2016-10-10 at 13 43 59](https://cloud.githubusercontent.com/assets/429275/19235100/dcde74dc-8eef-11e6-8829-401c829e30d7.png) @jianghaoyuan2007 could you please share the realm you trying to open,…	stel	jianghaoyuan2007
4171	2016-10-10 11:48:30	@rollr76518 I wasn't able to reproduce this issue with v2.0.1, the realm you attached was created with an older version of realm, so after upgrading it Browser was able to read its content. ![screen shot 2016-10-10 at 13 43 59](https://cloud.githubusercontent.com/assets/429275/19235100/dcde74dc-8eef-11e6-8829-401c829e30d7.png) @jianghaoyuan2007 could you please share the realm you trying to open,…	stel	rollr76518
4171	2016-10-12 13:36:15	@rollr76518 yes, if you've opened realm file with the latest version of Realm you're not able to open it with the previous version anymore. I'm closing this issue for now and have made https://github.com/realm/realm-browser-osx/issues/220 for tracking error reporting, if you have any other problems with Realm Browser please feel free to make an issue in https://github.com/realm/realm-browser-osx,…	stel	rollr76518
4169	2016-12-06 02:36:44	@luchaoqun123 this is an issue that's been closed for several weeks. Please open a new issue with more information and steps to reproduce.	jpsim	luchaoqun123
4169	2016-12-06 05:58:07	@jpsim OK	luchaoqun123	jpsim
4166	2016-09-30 22:57:49	The same happens for me. I add objects, but once I want to delete them that crashes an open instance of the Realm Browser and subsequently the browser crashes any time I want to re-open my realm. I'll zip the app and send it your way @austinzheng	icanzilb	austinzheng
4163	2016-09-30 19:11:17	Hi @mbuchetics, you may convert a local Realm to a synced one by creating a new, empty synced Realm with the same schema as your local one and manually copy all the objects from one to the other. We plan on simplifying that in the future to reduce the amount of boilerplate you need to write, but for now that's what we suggest. I'll keep this ticket open since we should really mention this in our …	jpsim	mbuchetics
4162	2016-10-17 23:55:56	Closing since we never heard back form @skarctop and there's not enough information in this report to proceed.	jpsim	skarctop
4160	2016-09-29 14:54:43	@radu-tutueanu, I'm glad you're paying attention! I'll revise this as you suggest.	bdash	radu-tutueanu
4158	2016-09-28 19:37:05	Discussion at https://forums.developer.apple.com/thread/51071 suggests that the _absence of an entitlements file_ can result in keychain calls failing with `errSecMissingEntitlement` in the simulator. Specifying an entitlements file, even if it contains no entitlements, can work around this problem. @bmctigue, does this workaround work for you?	bdash	bmctigue
4155	2016-11-29 22:48:11	Hi @jbrennan, is it possible for you to check with more recent versions of Realm (2.1.0 being the latest as of this writing) to see if this is still an issue? Trying to assess how relevant this crash is now, two months later.	jpsim	jbrennan
4155	2016-11-30 19:50:34	Hey @jpsim, I just upgraded to 2.1.0 on a branch and still see this crash occurring, unfortunately.	bcapps	jpsim
4154	2016-09-28 15:04:37	Thanks for the PR, @skydivedan! We'll need you to accept our [Contributor License Agreement](https://github.com/realm/realm-cocoa/blob/master/CONTRIBUTING.md#cla) before we can merge your contributions. Cheers, The robots and humans at Realm	realm-ci	skydivedan
4154	2016-09-30 19:20:31	@skydivedan thanks for your contribution! Could you kindly add a changelog entry in the "Breaking changes" section, something along the lines of this?	jpsim	skydivedan
4154	2016-09-30 20:52:08	@jpsim - ok, done.	skydivedan	jpsim
4152	2016-10-17 23:56:43	@ConanMTHu just following up on @bdash's request for more information, such as a crash log and/or backtrace, along with a test project that reproduces the issue.	jpsim	ConanMTHu
4152	2016-10-17 23:56:43	@ConanMTHu just following up on @bdash's request for more information, such as a crash log and/or backtrace, along with a test project that reproduces the issue.	jpsim	bdash
4152	2016-11-03 19:34:47	I got similar error on a project. **Realm 2.0.3 installed via Carthage - Xcode 8.1 - Swift 3.0.1** The missing piece for me was that I had forgot to add the Carthage copy frameworks build phase specified in https://realm.io/docs/swift/latest/#getting-started. @ConanMTHu Did you by any chance make the same mistake?	deepumukundan	ConanMTHu
4152	2016-11-08 16:33:36	@deepumukundan, thanks for the input! @ConanMTHu, did you make any progress on this?	bdash	ConanMTHu
4152	2016-11-08 16:33:36	@deepumukundan, thanks for the input! @ConanMTHu, did you make any progress on this?	bdash	deepumukundan
4144	2016-09-30 21:21:48	@kevincador, do you have a version of your app that reproduces this reliably? If so, would you be willing to share a precompiled IPA of that version of your app with us at help@realm.io so we can attempt to reproduce the crash ourselves?	bdash	kevincador
4144	2016-10-04 20:07:32	@bdash & @tgoyne I have an app that consistently crashes with this error on startup. The crash occurs about two-thirds to three-quarters of the time. Let me know if you would like me to give help@realm.io access to the repository to help troubleshoot.	mlusas	bdash
4144	2016-10-04 21:08:11	@bdash I pulled the tg/update-objectstore branch, and am still experiencing the error. I deleted the app in simulator, deleted DerivedData, and tried it again, but still get the error 2/3 to 3/4 of the time. It seems to occur when the app is executing a lot of Realm writes. I'm running Xcode 8.0 with iPhone6s simulator running iOS 10. **EDIT** to confirm the branch I am running via Cocoapods is:	mlusas	bdash
4144	2016-10-04 21:37:17	I'm pleased to hear your positive results with @tgoyne's fix, @kevincador. @mlusas, can you elaborate on what you did to test?	bdash	kevincador
4144	2016-10-04 21:37:17	I'm pleased to hear your positive results with @tgoyne's fix, @kevincador. @mlusas, can you elaborate on what you did to test?	bdash	mlusas
4144	2016-10-04 21:43:58	@bdash here are the steps I used to test: 1. Update Cocoapods to pull from **tg/update-objectstore** branch 2. Run **pod update RealmSwift** (and confirm the pod was updated) 3. Delete app in simulator 4. Close Simulator and Xcode 5. Delete DerivedData 6. Restart Xcode 7. **Run** app in Simulator Our app does not utilize a lot of Realm writes until the User logs in. It is after logging in, and re…	mlusas	bdash
4144	2016-10-04 21:46:31	Did you update your Podfile to point both Realm and RealmSwift at the branch, as @kevincador mentioned in his comment? Failing to do this will result in building RealmSwift against the most recently released version of Realm, which does not yet have the fix you're after.	bdash	kevincador
4144	2016-10-04 22:06:08	Ah, wonderful, thank you, @bdash . I ran **pod update RealmSwift** with the added **pod 'Realm'...** line, and ran the app ten times without an error. This issues seems to be fixed. For anyone following the thread, the updated Cocoapod lines are (post merge with master):	mlusas	bdash
4144	2017-02-13 18:15:38	@sblepa based on the backtrace, that appears to be a slightly different error, despite throwing the same exception. I've filed a new issue here so we can continue to investigate: #4660 I'm locking this ticket to prevent new reports from being missed or incompletely reported.	jpsim	sblepa
4143	2016-09-30 19:02:09	Closing since we updated to core 2.0.1 in #4156 (though we have yet to cut a release with it). @jegumhon to use CocoaPods with pre-releases of Realm, put this in your Podfile:	jpsim	jegumhon
4142	2016-10-10 18:34:43	Thanks @jpsim! So that is a documentation bug, the cocoa docs about when notification is fired stating "This can happen when an autorefresh occurs, when -[RLMRealm refresh] is called, after an implicit refresh from -[RLMRealm beginWriteTransaction], or after a local write transaction is completed." ? And it follows that there is no possibility of recursion by calling refresh in response to a RLMR…	ralph-e-boy	jpsim
4141	2016-10-14 09:56:43	@yushuyi do you need any other help with this or can we close this issue?	stel	yushuyi
4141	2016-10-17 02:18:11	@stel @jpsim ok thanks!	yushuyi	jpsim
4141	2016-10-17 02:18:11	@stel @jpsim ok thanks!	yushuyi	stel
4140	2016-10-01 03:53:24	@austinzheng I find the detail info	bawn	austinzheng
4140	2016-10-05 02:40:54	@austinzheng Thanks, I will check my code	bawn	austinzheng
4140	2016-10-05 03:20:20	@austinzheng I am sure that I did not open a Realm before opening a Realm. A reproduction case: My friend downloaded our app from AppStore and then crashed as soon as it was opened first time, and this problem can't be sloved until she uninstall App and redownload it. In general this problem sometimes occurs when the App starts My code:	bawn	austinzheng
4140	2016-10-10 13:04:17	@bawn did you change your schema? If so you have to migrate your old date in your `config.migrationBlock` (now it looks like it's empty). See more about migrations in Docs: https://realm.io/docs/objc/latest/#migrations	stel	bawn
4140	2016-10-11 03:04:58	@stel @austinzheng I think my issue duplicated as #3217, Thanks everyone.	bawn	austinzheng
4140	2016-10-11 03:04:58	@stel @austinzheng I think my issue duplicated as #3217, Thanks everyone.	bawn	stel
4136	2016-09-26 17:45:27	@JeremyBec Swift requires all linked code to be built with the same Swift version. Looks like you're building your app with Swift 3.0, whereas you're building your pods with Swift 2.3 (from the contents of your Podfile). You'll need to pick one and stick with it.	jpsim	JeremyBec
4135	2016-09-24 17:45:14	`build.sh` is included in the `preserve_paths` member of both `Realm.podspec` and `RealmSwift.podspec`. @poolqf looks to me like this could be a CocoaPods bug.	jpsim	poolqf
4135	2016-10-10 10:54:47	Thanks @poolqf! Closing this because of https://github.com/CocoaPods/CocoaPods/issues/5922	stel	poolqf
4132	2016-09-23 23:33:37	@belakva can you share a sample project that triggers this issue?	jpsim	belakva
4132	2016-09-26 11:52:20	@jpsim unfortunately, no. It is hard to reproduce the issue - it might be, crashes like that happened before in our app from time to time, but only after heavy increase of interaction with Realm, we faced regular crashes. Our app uses Objective-C and ReactiveCocoa, and crashes appear usually in `RACScheduler` blocks. So I do not see the possibility of ripping off a part of an app to use as a samp…	belakva	jpsim
4129	2016-09-23 00:02:00	@jpsim Thanks for the feedback. BTW, just wanted to say awesome with Realm. I really enjoy using it.	tbeech	jpsim
4129	2016-09-23 00:14:52	Glad you enjoy our product @tbeech!	jpsim	tbeech
4128	2016-09-22 17:10:57	So I narrowed it down a bit, and I tried printing type(of: obj) ^ And now that is exactly where the crash is. So I'm a little confused how the stack trace went into object(_, forPrimaryKey) @jpsim Here's the model:	jpmcglone	jpsim
4128	2016-09-22 17:32:08	@jpsim moving it to an extension on Object works! You are a hero. Thank you so much :)	jpmcglone	jpsim
4127	2016-09-22 18:32:24	@jmfieldman oh, thank you! That's correct. But if you follow the trace, you can see, that thread is not changed at any point. Or am I wrong here also?	belakva	jmfieldman
4127	2016-09-22 18:35:39	@tgoyne yes, but the Realm instance is get inside of this asynchroniously dispatched block.	belakva	tgoyne
4122	2016-10-10 12:46:34	@pkjijie you need to specify `objectClasses` property of your `RLMRealmConfiguration` for each realm, see more in Docs: https://realm.io/docs/objc/latest/#class-subsets	stel	pkjijie
4122	2016-10-17 23:55:03	Closing since @stel's last comment seems like the right suggestion to me, and we haven't heard back from @pkjijie in over a week.	jpsim	stel
4122	2016-10-17 23:55:03	Closing since @stel's last comment seems like the right suggestion to me, and we haven't heard back from @pkjijie in over a week.	jpsim	pkjijie
4117	2016-09-19 20:56:46	@kljajo could you please share more information? How are you building Realm? If you're using CocoaPods/Carthage/Xcode, what versions of everything are you using? What steps can we take to reproduce this? There's a reason this information is requested in the new issue template. It's difficult for us to help you without that information.	jpsim	kljajo
4117	2016-09-19 21:01:52	@jpsim I am using CocoaPods version 0.39.0 with Xcode 8. Just add realm via CocoaPods in your Swift 3 project. Build it, create an archive, export it for In-House distribution and put it on the device. App will crash on start with above stack trace. Note that this does not happen with AppStore and AdHoc distributions.	kljajo	jpsim
4117	2016-09-20 20:17:05	Thanks for sharing that info, @kljajo. I think I have enough information to help you, now I just have to take the time to attempt to reproduce the problem so I can investigate further. How critical is it for this to be fixed as soon as possible? Do you have a workaround?	jpsim	kljajo
4117	2016-09-21 08:00:32	Hi @jpsim . Unfortunately I don't have workaround. I am in the middle of the project which has to be delivered to the client before end of a month. I will have to convert the code without Realm if you perhaps don't have some workaround? Thanks.	kljajo	jpsim
4117	2016-09-26 13:36:40	hi @jpsim, I have resolved the issue. The problem was with enterprise certificate not being properly generated by Developer portal. After I've revoked it and regenerated it, app can be started now with realm libraries included in the project.	kljajo	jpsim
4116	2016-09-19 20:55:21	@jpstern could you please share an Xcode project that reproduces this issue? Anything you can do to simplify us being able to trigger this ourselves will improve this odds of this being resolved quickly.	jpsim	jpstern
4116	2016-09-24 19:40:16	@francoisduchemin could you please share an Xcode project that reproduces this issue? Anything you can do to simplify us being able to trigger this ourselves will improve this odds of this being resolved quickly.	jpsim	francoisduchemin
4116	2016-10-10 11:04:29	Closing this issue, @francoisduchemin feel free to reopen it or create a new one if you need any other help.	stel	francoisduchemin
4115	2016-09-27 12:54:01	@austinzheng as you see, enumeration block does nothing with realm and crash happens in `beginWriteTransaction` method. I try to avoid this crash right now, cause I think it may be my architecture fault. So, new version of my app and crashlytics will show the results of this changes.	stephenkopylov	austinzheng
4114	2016-09-19 20:58:24	Thanks for your continued work on this @JadenGeller. Hope school is going well!	jpsim	JadenGeller
4112	2016-09-19 09:13:20	@SandyChapman @jegumhon You need update your Pod to version 1.1.0.rc.2 I just test and it work Link relate: https://github.com/realm/realm-cocoa/issues/4107	HaLamUs	jegumhon
4112	2016-09-19 09:13:20	@SandyChapman @jegumhon You need update your Pod to version 1.1.0.rc.2 I just test and it work Link relate: https://github.com/realm/realm-cocoa/issues/4107	HaLamUs	SandyChapman
4112	2016-09-19 15:02:55	@DavidCMurphy @jegumhon : Can you guys try the workaround suggested and post if it worked for you?	SandyChapman	DavidCMurphy
4112	2016-09-19 15:02:55	@DavidCMurphy @jegumhon : Can you guys try the workaround suggested and post if it worked for you?	SandyChapman	jegumhon
4112	2016-09-19 19:53:52	@SandyChapman I appreciate you trying to share steps to reproduce, but they're incomplete. I assume you'd need to run this in a directory with a `Gemfile` or `Gemfile.lock` installed based on the presence of `bundle exec` commands. What are the contents of this file? What else is necessary for someone to reproduce this error? And have you ruled out the possibility of this being a bug in CocoaPods?	jpsim	SandyChapman
4112	2016-09-19 20:21:41	@jpsim, will follow up in a couple hours with details.	SandyChapman	jpsim
4112	2016-09-19 22:36:15	@jpsim : so I'm not able to reproduce on my macbook. This is only happening on my build machine running in TeamCity. I'm going to continue investigating to see if I can figure out how to reproduce on my macbook.	SandyChapman	jpsim
4112	2016-09-20 02:26:22	@HaLamUs Thank u!! I tried to do following your suggestion. It works!! @SandyChapman Did you check the pod version? I was confused to check the pod version. Because there were two pod versions after installing pod 1.1.0.rc2. So I removed the old pod version 1.0.1, then finally I got the Realm 1.1.0 with pod. If you already did to check this out, probably your case may be different from mine. I ho…	jegumhon	HaLamUs
4112	2016-09-20 02:26:22	@HaLamUs Thank u!! I tried to do following your suggestion. It works!! @SandyChapman Did you check the pod version? I was confused to check the pod version. Because there were two pod versions after installing pod 1.1.0.rc2. So I removed the old pod version 1.0.1, then finally I got the Realm 1.1.0 with pod. If you already did to check this out, probably your case may be different from mine. I ho…	jegumhon	SandyChapman
4112	2016-09-21 13:15:24	@jpsim : looks like it's a cocoapods issue. I'm closing this. @DavidCMurphy , thanks for following up!	SandyChapman	jpsim
4112	2016-09-21 13:15:24	@jpsim : looks like it's a cocoapods issue. I'm closing this. @DavidCMurphy , thanks for following up!	SandyChapman	DavidCMurphy
4111	2016-09-19 17:44:01	A lazy `RealmCollection.map` would be immensely useful. I thought we were tracking that somewhere (maybe called "projections"), but I can't find an issue for it at the moment. One design issue with this is that we can't return a `Results` from this operation because many operations on `Results` wouldn't be available on this lazy collection (such as `filter`, `sum`, etc.). @aschuch does renaming t…	jpsim	aschuch
4111	2016-09-19 18:26:22	@jpsim Yes, that title describes this feature request much more accurately.	aschuch	jpsim
4110	2016-09-19 05:13:32	@runningJoey CocoaPods doesn't update automatically podspec master repo from version `1.0.0`. So you should do that explicitly.	kishikawakatsumi	runningJoey
4109	2016-09-19 17:14:15	Thanks for the suggestions @aschuch! I tend to agree with you, but it's important to keep in mind that Realm is now 1.0 and we have a commitment to not break the API until the next major release. So I'm placing this in our "Idea Backlog".	jpsim	aschuch
4108	2016-09-19 17:21:12	Hi @jdanthinne, sorry you're experiencing this issue. You seem to have followed the installation instructions correctly. Although `--no-use-binaries` shouldn't be necessary since you've specified building from the `"master"` branch in your Cartfile. Are you sure the "Invalid Bundle" error you're getting is caused by Realm? If you replace Realm with a different framework, do you still get this err…	jpsim	jdanthinne
4107	2016-09-19 20:47:59	@aelam we have to close this since you neglected to fill out the new issue template. Please follow the instructions in https://realm.io/docs/swift/latest/#installation and https://realm.io/docs/swift/latest/#reinstalling-via-dependency-managers and reopen an issue taking care to fill out the entire issue template and we'll gladly take another look.	jpsim	aelam
4106	2016-10-10 11:14:34	@FedericoPaliotta did you resolve this issue? Can we close this issue or do you still need help?	stel	FedericoPaliotta
4106	2016-10-10 12:48:03	My apologizes, I got caught in this project and didn't take a minute to follow this thread. I'm so sorry. 😔 The issue is still there, but we ended up decoupling the object that we use with kingpin and the one we store in realm. So not exactly resolved the issue itself, but feel free to close it on gitHub. We tried all of the above suggested as well as what the documentation says. In any case, we …	FedericoPaliotta	FedericoPaliotta
4106	2016-10-10 12:55:50	@FedericoPaliotta thanks for your response! It would be great if you could provide some sample code that causes this exception for you, so we can try to help with this.	stel	FedericoPaliotta
4106	2016-10-11 14:45:29	Hi, unfortunately I’m not allowed to disclose any code for the actual project I’m working on, but I’ve made this https://github.com/FedericoPaliotta/RealmKingpin-IssueSample sample project, replicating the same scenario causing the issue. I didn’t had time to add the different kind of (non)solutions we tried. So the code as it is in the sample project is just meant to cause the same issue. But, t…	FedericoPaliotta	FedericoPaliotta
4106	2016-10-17 23:54:14	Closing since @stel's last comment seems to have correctly diagnosed the problem and offered a solution.	jpsim	stel
4106	2016-10-18 00:46:46	That's cool. Thanks for your support! ;) On Monday, October 17, 2016, JP Simard notifications@github.com wrote: > Closing since @stel https://github.com/stel's last comment seems to > have correctly diagnosed the problem and offered a solution. > > — > You are receiving this because you were mentioned. > Reply to this email directly, view it on GitHub > https://github.com/realm/realm-cocoa/issues…	FedericoPaliotta	stel
4105	2016-09-19 08:18:37	@kishikawakatsumi would you expect the following to work: Cartfile as: and	smebberson	kishikawakatsumi
4105	2016-09-19 08:53:41	@smebberson Yes, it should work.	kishikawakatsumi	smebberson
4105	2016-09-19 20:49:32	I've added the `--no-use-binaries` argument to the Carthage installation instructions for Swift 2.3: https://realm.io/docs/swift/latest/#installation > Any solution to do this in cocoadopds? @PiotrStepien please follow the CocoaPods instructions described in https://realm.io/docs/swift/latest/#installation	jpsim	PiotrStepien
4105	2016-09-20 02:13:59	@kishikawakatsumi, that doesn't work. Only github `"ream/realm-cocoa" "master"` works...	smebberson	kishikawakatsumi
4105	2016-09-20 16:30:30	@smebberson that shouldn't be the case. `--no-use-binaries` builds from source and there have been no relevant changes on master since the 1.1.0 release (https://github.com/realm/realm-cocoa/compare/v1.1.0...master).	jpsim	smebberson
4105	2016-09-21 02:29:54	@jpsim, yeah, I agree. I already looked. It's strange. I guess I'm doing something wrong but I'm not sure what. Anyway, I've worked around it. Thanks for your input.	smebberson	jpsim
4101	2016-09-19 16:55:01	@DenHeadless @DavidCMurphy if you're experiencing a problem, the only way Realm contributors will look at it is if there's an _open_ issue with clear steps to reproduce. So if you're still experiencing this problem, you should reopen this issue and someone will look into it.	jpsim	DenHeadless
4101	2016-09-19 16:55:01	@DenHeadless @DavidCMurphy if you're experiencing a problem, the only way Realm contributors will look at it is if there's an _open_ issue with clear steps to reproduce. So if you're still experiencing this problem, you should reopen this issue and someone will look into it.	jpsim	DavidCMurphy
4101	2016-09-19 19:44:41	@jpsim I think this issue is basically a duplicate of #4112 - error message is the same. So i think we should wait before opening a new one, since that issue has clear steps to reproduce.	DenHeadless	jpsim
4101	2016-09-19 19:51:43	Understood. Thanks @DenHeadless.	jpsim	DenHeadless
4100	2016-09-16 17:18:14	@bdrelling Realm Swift 1.0.2 was released about two months ago, before Swift 3 came out. You'll need to build from `master` to get a version that supports Swift 3. See https://github.com/realm/realm-cocoa/issues/3894#issuecomment-247423249 for temporary installation instructions until we release 1.1.0 later today.	jpsim	bdrelling
4100	2016-09-16 18:42:12	@jpsim Got it. I assumed the legacy version check would work. I can fortunately wait until later today, so not a huge deal. Thanks for the support!	bdrelling	jpsim
4099	2016-09-16 05:16:23	@xspyhack Xcode 8 and Swift 3 compatible RealmSwift will be released soon. For now, you should specify `--no-use-binaries` option to avoid Carthage download pre-built binaries. Also specify `master` branch, and toolchain using Swift 3. So a Cartfile is: carthage command and options are:	kishikawakatsumi	xspyhack
4099	2016-09-19 01:29:33	@liuxuan30 We've released `v1.1.0` already. https://github.com/realm/realm-cocoa/releases/tag/v1.1.0	kishikawakatsumi	liuxuan30
4096	2016-09-15 18:14:23	Thanks for reply @tgoyne In terms of the error handling, perhaps swallowing any exceptions on `Realm()` inside the method and returning nil in this case. Thus `Dog(forPrimaryKey: "x")` is equivalent to `(try? Realm())?. object(ofType: Dog.self, forPrimaryKey: "x")` which in my opinion is a **huge** improvement in clarity and readability.	tsheaff	tgoyne
4096	2016-09-15 18:53:11	Thanks for sharing your thoughts and opinions @tsheaff! --- The concept of the default Realm has the unfortunate side effect of introducing global mutable state and duplicate APIs pretty much everywhere in Realm's Objective-C API, and so we took the opportunity to redesign this when initially building Realm Swift. Language constraints also guided these decisions. The reason `try? Realm())?. objec…	jpsim	tsheaff
4093	2016-09-14 20:25:06	@Nykho looks like your submodules are out of date. `git submodule update --init --recursive` @francoisduchemin looks like you're using different versions of Xcode and/or Swift to build Realm Swift and your app.	jpsim	Nykho
4093	2016-09-14 20:25:06	@Nykho looks like your submodules are out of date. `git submodule update --init --recursive` @francoisduchemin looks like you're using different versions of Xcode and/or Swift to build Realm Swift and your app.	jpsim	francoisduchemin
4093	2016-09-14 20:49:36	*\* BUILD SUCCEEDED ** Thanks @jpsim !!!!	Nykho	jpsim
4093	2016-09-14 21:43:58	@jpsim For Carthage, just noting that `github 'realm/realm-cocoa'` in the `Cartfile` doesn't work. This is because the latest (precompiled) release, 1.0.2, was built with an older version of Swift. EDIT: If you'd like, I can create an issue for this.	cbh2000	jpsim
4092	2016-09-14 17:07:19	@jpsim that's why it compiles with `Realm.framework` and not with `RealmSwift.framework`. Can you please little bit explain or guide to some article on how can I set those `@rpath`s, because I'm in search about several hours on this issue.	Jauzee	jpsim
4092	2016-09-14 17:14:40	@jpsim I was build them from `master` branch with latest (0.18) version of Carthage and Xcode 8 GM. [Mac.zip](https://github.com/realm/realm-cocoa/files/472855/Mac.zip)	Jauzee	jpsim
4092	2017-03-27 20:58:44	@ralcr Realm's equivalent to `momd` bundles are your `RLMObject`/`RealmSwift.Object` subclasses, so that's unrelated to your issue. What (I'm guessing) you're having trouble with is that Realm Swift is only available as a dynamic framework, and CLI binaries on macOS are generally single binaries (not bundles like AppKit or UIKit apps), which means you can't inline dynamic frameworks into them. Th…	jpsim	ralcr
4091	2016-09-16 09:51:50	@jpsim thanks that helped!	kgoedecke	jpsim
4089	2016-10-10 17:01:58	Sorry for the delay in getting back to you @f3n1kc. Due to Realm's lazy loading semantics, removing properties from the model wouldn't affect the performance of synchronously querying for it. Since you're using the results of the query to synchronously populate your UI, here are some of the things you can do to improve performance without having to rearchitect this part of your app: 1. Store your…	jpsim	f3n1kc
4089	2016-10-17 23:49:19	@f3n1kc I'm closing this issue because we haven't heard back from you in the last week, but please let us know if what we've posted here helped, and if you have any further questions or suggestions!	jpsim	f3n1kc
4087	2016-09-14 08:23:02	@jdanthinne that was not obvious to me. Thank you! ****_BUILD SUCCEEDED**_*\* I suppose the Real team should update https://github.com/realm/realm-cocoa/blob/master/README.md or even https://github.com/realm/realm-cocoa/blob/master/build.sh	msamoylov	jdanthinne
4086	2016-09-14 16:49:44	Thanks for filing this @FabianTerhorst. I'm a bit torn on this, since this is Swift's name spacing working "as designed", but obviously to have your code stop compiling because you `import RealmSwift` is obviously not ideal. On the other hand, renaming to `RealmSwift.RealmNotification` isn't terribly elegant either. I'll discuss this with the team and report back with what we decide. As far as I …	jpsim	FabianTerhorst
4086	2016-09-14 18:10:57	We're likely to nest `Notification` in `Realm`, but keep `RealmSwift.Error` at the top level, since it applies to the whole framework and can't really be nested, and shouldn't be renamed. @FabianTerhorst I'll be closing this ticket now, you can follow progress on our Swift 3 API changes in #4078.	jpsim	FabianTerhorst
4078	2016-09-13 01:44:50	I have some recommendations: https://github.com/realm/realm-cocoa/compare/az/swift3apireview...jp/swift3apireview I can make those edits directly on this branch if that's ok with @austinzheng.	jpsim	austinzheng
4078	2016-09-13 15:04:01	@jpsim That's absolutely fine with me. Same with anyone else who wants to push suggestions as additional commits.	austinzheng	jpsim
4078	2016-09-13 15:07:37	@austinzheng merged, thanks.	jpsim	austinzheng
4078	2016-09-15 18:55:38	@austinzheng @tgoyne @bdash I think this is ready to land.	jpsim	austinzheng
4078	2016-09-15 18:55:38	@austinzheng @tgoyne @bdash I think this is ready to land.	jpsim	tgoyne
4077	2016-09-12 17:23:27	Thanks for your help @puttin and @owenzhao!	jpsim	puttin
4077	2016-09-12 17:23:27	Thanks for your help @puttin and @owenzhao!	jpsim	owenzhao
4075	2016-09-12 17:23:04	We're tracking adding a nicer API alternative to KVO on RLMObject/Object in #3431. @crrobinson14 do you think this issue can be closed as a duplicate, or is there more that you'd like to see that isn't covered in #3431?	jpsim	crrobinson14
4075	2016-09-12 17:25:10	Sorry @jpsim, I searched the open issues before filing this but somehow missed that one. Long weekend I guess. This is clearly a duplicate. #3431 (and #4075) would 100% solve my use-case.	crrobinson14	jpsim
4073	2016-09-09 17:22:44	As @steveatinfincia mentioned, you need to let CocoaPods know that Realm's Git repository uses submodules. This will let you build Realm Swift from our master branch. To answer the question in your title: we intend to make a release next week that includes support for both Swift 2.3 and Swift 3.0. Until that release we may make some small changes to our Swift 3 API to better fit with the changes …	bdash	steveatinfincia
4073	2016-09-10 16:59:57	@puttin, you must explicitly specify both Realm and RealmSwift as dependencies when using a version of RealmSwift from Git. If you don't then CocoaPods will attempt to satisfy the Realm dependency with the most recent Realm release, which isn't necessarily compatible with RealmSwift from master: @bitomule, are you using the Xcode 8 GM seed build (8A218a)? We made changes on master to be compatibl…	bdash	puttin
4073	2016-09-10 16:59:57	@puttin, you must explicitly specify both Realm and RealmSwift as dependencies when using a version of RealmSwift from Git. If you don't then CocoaPods will attempt to satisfy the Realm dependency with the most recent Realm release, which isn't necessarily compatible with RealmSwift from master: @bitomule, are you using the Xcode 8 GM seed build (8A218a)? We made changes on master to be compatibl…	bdash	bitomule
4073	2016-09-10 17:05:14	@bdash It turns out my fault. I delete Xcode 8 beta 6 this morning but forget to update `xcode-select` to GM version.	puttin	bdash
4073	2016-09-10 18:45:07	@bdash thanks! using GM worked.	bitomule	bdash
4071	2016-09-09 07:58:58	Hi @sehajc! Thanks for the report, and sorry to hear you're getting this intermittent crash Could you please give us some more information on what your code is doing when this crash occurs? It looks like you're doing some work on a background thread; would you be able to post some snippets of that code so we can see how you've gone about implementing this? Unfortunately, if this issue only happen…	TimOliver	sehajc
4071	2016-10-17 23:53:40	Hi @sehajc, I'm just following up on @TimOliver's last comment. Have you seen this again since your initial report? Is there any more you could share that could help us reproduce this crash? Specifically, if you've enabled logging support in Crashlytics, you should be able to recover the log and share the assertion failure that caused this, which may help shed some light on the situation. Another…	jpsim	TimOliver
4071	2016-10-17 23:53:40	Hi @sehajc, I'm just following up on @TimOliver's last comment. Have you seen this again since your initial report? Is there any more you could share that could help us reproduce this crash? Specifically, if you've enabled logging support in Crashlytics, you should be able to recover the log and share the assertion failure that caused this, which may help shed some light on the situation. Another…	jpsim	sehajc
4071	2016-10-20 20:38:43	Hi @jpsim Sorry for the late reply. That was the only time I saw that crash. Haven't been able to replicate it.	sehajc	jpsim
4069	2016-09-09 09:09:21	I upgraded today to iOS 10 and compiled today and: @bdash Could not cast value of type '__NSArrayI' (0x1b3c57cc8) to 'NSMutableArray' Changed NSMutableArray to NSArray and it's fixed.	unittesting0	bdash
4068	2016-09-08 09:51:16	Thanks for the PR, @vincentsaluzzo! We'll need you to accept our [Contributor License Agreement](https://github.com/realm/realm-cocoa/blob/master/CONTRIBUTING.md#cla) before we can merge your contributions. Cheers, The robots and humans at Realm	realm-ci	vincentsaluzzo
4068	2016-09-08 14:15:48	Thanks for the pull request, @vincentsaluzzo. The changes to RealmSwift itself were already made in #4063. The remaining changes are similar to what is in #4044, which will need to be revised before it is landed.	bdash	vincentsaluzzo
4066	2016-09-08 11:55:02	@ytx0574 Realm doesn't support unsigned integer type yet. Please use signed int (like `NSInteger`, `int` or `long`) instead. It has been on the todo list for a while but low priority. It is tracked by https://github.com/realm/realm-cocoa/issues/651.	kishikawakatsumi	ytx0574
4065	2016-09-12 21:21:05	Any ideas on how to resolve the `testRefresh` failure @tgoyne?	jpsim	tgoyne
4065	2016-09-13 00:20:25	The `testRefresh` failure seems fairly rare, I don't think it's necessary to address here. @bdash / @tgoyne any further comments?	jpsim	tgoyne
4065	2016-09-13 18:55:46	Bump @tgoyne @bdash. Would like to get this in prior to landing Swift 3 API changes.	jpsim	tgoyne
4063	2016-09-07 22:41:19	@hsandhu `SWIFT_VERSION` _is_ set on `master` ([see Base.xcconfig](https://github.com/realm/realm-cocoa/blob/72a7123ec22677bba077fe9f5f6f2b467f821edd/Configuration/Base.xcconfig#L52)), are you sure you're actually targeting the tip of that branch, and that you don't have any stale built artifacts that might be confusing Xcode?	jpsim	hsandhu
4063	2016-09-07 23:00:26	@jpsim Ah, so you are converting the project to Swift 3.0 and also the Realm Swift code to 3.0?	hsandhu	jpsim
4062	2016-09-08 16:28:43	@jpsim Feel free to close this if you still feel the same.	JadenGeller	jpsim
4061	2016-10-10 10:41:22	@jpmcglone did you resolve this issue? Please let us know if you need any other help or if we can close this issue, thanks!	stel	jpmcglone
4061	2016-10-17 23:50:21	Closing since we haven't heard back from @jpmcglone in a while.	jpsim	jpmcglone
4060	2016-09-19 19:51:15	@AlexWoe89 we don't actively monitor old issues, so please file a new issue, taking care to fill out the issue template, with full steps for us to reproduce, and we'll take a look.	jpsim	AlexWoe89
4054	2016-09-08 06:33:19	@sauvikatinnofied Thanks for the reporting! It seems that the Realm instance was deallocating while write transaction. Could you show your code around saving objects to Realm for investigation? For example `BLEStepServicesRealm.addNewBLEStepInBackground()` etc.	kishikawakatsumi	sauvikatinnofied
4054	2016-09-08 10:55:53	@kishikawakatsumi Thank you very much for looking into the issue, here are the code snippets for better debugging purposes. _I would also like to inform you that, a step info `UserStepsDTO` is also to be saved in background (even when the phone is locked and passcode protected)._	sauvikatinnofied	kishikawakatsumi
4054	2016-09-15 15:49:54	@kishikawakatsumi Did you get a chance to get back to this issue? My application is using `Realm` storage even when the app is in background and phone is locked by passcode. I have seen another issue https://github.com/realm/realm-cocoa/issues/3812 which causes crash. Earlier I have seen this issue but after adding `NSFileProtectionNone` to `Docuement` directory with the following code I was not …	sauvikatinnofied	kishikawakatsumi
4054	2016-10-04 11:21:36	@sauvikatinnofied Sorry for the late reply. Specifying `NSFileProtectionNone` seems fine. The crash occurred due to the Realm instance was deallocating while transaction. Did you use the `realm` instance in `addOrReplaceBulkBLEStepInBackground ()` after `Utility.dispatchAsyncInMain()`?	kishikawakatsumi	sauvikatinnofied
4054	2016-10-12 15:43:35	@kishikawakatsumi Yes, there might be some **Realm** transaction code which is being executed in the `completionBlock (RealmUpdateCompletionBlock)`. Will you please let me know, what will be the best practice to do more operation on **Realm** on the completion block on another operation? I am using the following `GCD` technique to do that.	sauvikatinnofied	kishikawakatsumi
4054	2016-10-17 21:06:33	Hi @sauvikatinnofied, yes using GCD is certainly our recommended way to perform asynchronous operations in Realm. I'll be closing this issue now because I believe we've addressed all your questions, but feel free to open a new issue if anything else comes up!	jpsim	sauvikatinnofied
4051	2016-09-06 19:10:17	@cooler333 FYI, it's okay to use implicitly unwrapped optionals, but you ought to make sure they are not `nil` before passing them as an argument to a function. It is the burden of the caller, who is providing this unsafe value, to make sure that it is not `nil`.	JadenGeller	cooler333
4050	2016-09-06 16:13:51	@ilyakooo0 `extension List where Element: Comparable { … }` should do the trick!	JadenGeller	ilyakooo0
4044	2016-09-01 22:09:05	@JadenGeller, I'm not sure there's a good way to have separate Swift 2.x and Swift 3 example code, particularly if we want it to work with Xcode 8. The example code workspace pulls in the Realm Xcode project, which will defaults to building everything with Swift 3. This means that the Swift 2.x example code would be broken out of the box on Xcode 8. Conditional compilation at least means that the…	bdash	JadenGeller
4044	2016-09-01 22:10:17	@bdash I see. We could split the _entire_ file into Swift 2 and Swift 3 sections (like our codebase), but it's not clear to me that that is better. :/	JadenGeller	bdash
4044	2016-09-01 22:10:44	> This is in the `realm-cocoa/examples/ios/swift-2.2/` directory. Seems a bit weird to support Swift 3 here. Also, given that this is a getting started document, maybe it'd make sense to have separate ones for Swift 2 and Swift 3? The #if blocks make the code a lot less friendly to beginners. Yes. To do this right, we should duplicate the `swift-2.2` into a `swift-3.0` directory and update all th…	jpsim	bdash
4043	2016-09-06 11:38:54	@jpsim, this fix doesn't work... I've cleaned carthage cache and tried to build this branch: > **\* Building scheme "Realm" in Realm.xcworkspace > **\* Building scheme "RealmSwift" in Realm.xcworkspace > **\* Building scheme "PlaygroundFrameworkWrapper" in RealmExamples.xcworkspace > *\* CLEAN FAILED ** > > The following build commands failed: > Check dependencies > (1 failure) > *\* BUILD FAILED…	plasmLC	jpsim
4043	2016-09-13 02:28:10	Thanks @jpsim!	kevinmlong	jpsim
4043	2016-09-13 02:56:40	@kevinmlong this branch should work now.	jpsim	kevinmlong
4043	2016-09-13 02:57:15	@bdash unsharing the PlaygroundFrameworkWrapper scheme is the best solution I found. Care to review again?	jpsim	bdash
4043	2016-09-13 03:13:11	Thanks again @jpsim - what's the likelihood a Swift 3 release will be provided soon?	kevinmlong	jpsim
4043	2016-09-14 01:27:14	Thanks @jpsim for the links above!	kevinmlong	jpsim
4040	2016-09-01 20:42:21	@danielrhodes The `core` directory isn't a submodule. It's the `Realm/ObjectStore` directory that is. You shouldn't need to pull though (in fact, this might cause build issues). In the root of the repo (not the `Realm/ObjectStore` directory), run `git submodule update --init`.	JadenGeller	danielrhodes
4040	2016-09-01 21:15:16	@danielrhodes, can you try blowing away your derived data directory to make sure a stale version of Realm.framework isn't somehow involved? If it still fails after that can you then share the full build log from Xcode's Report navigator (the full output likely contains clues that'll help us understand what's different about your environment).	bdash	danielrhodes
4039	2016-09-01 19:09:32	@tgoyne It's unfortunate that this makes debugging with breakpoints much more difficult though. Edit: Guess it is possible to comment out the if block and run _only_ that test to debug. :shrug:	JadenGeller	tgoyne
4038	2016-09-01 18:31:43	@liufsd Don't run the migrator. Everything should work property. There's a bug in the Swift migrator where it will try to also migrate code in the _else_ section of `#if swift(>3) #else #endif` blocks.	JadenGeller	liufsd
4038	2016-09-02 00:33:54	@liufsd Are you still having issues getting it to build? Don't convert any of _Realm_'s code.	JadenGeller	liufsd
4038	2016-09-15 18:35:48	Awesome, thanks for all the hard work @jpsim and team	tsheaff	jpsim
4038	2016-09-18 12:52:16	@ogezue mac: https://github.com/liufsd/PhotoCloud/blob/master/Cartfile ios: put this in your Podfile	liufsd	ogezue
4038	2016-09-18 13:12:03	@ogezue you can see doc here: https://realm.io/docs/swift/latest/	liufsd	ogezue
4034	2016-09-01 00:34:38	@jpsim Good catch. Looks like it's failing because the exception message changed. I'll update the test.	JadenGeller	jpsim
4031	2016-09-01 22:48:20	Done. Ready again for review @jpsim @bdash	JadenGeller	jpsim
4030	2016-09-01 23:14:14	@stoprocent, thanks for the bug report! My initial suspicion is that the "leaked" objects are ending up in autorelease pools in background threads or queues that are not being drained in a timely manner. You could determine whether this is the case by adding an explicit autorelease pool of your own around the invocation of the block passed to `CFRunLoopPerformBlock`. If an autorelease pool doesn'…	bdash	stoprocent
4030	2016-10-17 23:50:00	@stoprocent just following up on @bdash's request for more information and a more complete code sample or Xcode project to help us reproduce this leak. Thanks!	jpsim	bdash
4030	2016-10-17 23:50:00	@stoprocent just following up on @bdash's request for more information and a more complete code sample or Xcode project to help us reproduce this leak. Thanks!	jpsim	stoprocent
4029	2016-09-08 23:35:59	Agreed with @tgoyne.	jpsim	tgoyne
4028	2016-08-31 04:22:50	@LeffelMania, in the past we've seen similar errors when an application exits while a thread is actively writing to a Realm. The Fabric link you provided only shows the crash log for a single instance of the crash so it's difficult to tell one way or another if this is what is happening here. Does this seem like something your app could be doing? Do you have access to more than the single crash l…	bdash	LeffelMania
4028	2016-08-31 17:12:33	@bdash I'm not sure I can get you access to the full set of crash reports, but that definitely sounds like something that can happen with our app. Other instances of the crash I'm able to view do seem to be writing on other threads when this occurs. Other thread activity from another report: Thread 2 Thread 8 Thread 11 So I feel like that's probably the issue. Is there a clean way to tell Realm "…	LeffelMania	bdash
4028	2016-09-08 07:22:57	Hi @bdash @mrackwitz We are seeing same type crashes in the same context (during application termination) as described above. I can share more logs if needed.	vlntb	bdash
4021	2016-08-29 23:17:21	@jpsim I just tried using `master` and it built fine using Xcode 8. However, the problem is that you cannot import a framework compiled using Swift 3.0 in another framework or app that is compiling for Swift 2.3. I'm unsure if the opposite is possible though... That said, I'll attempt to convert our codebase and get a sense of how much work is required to get everything working in Swift 3.0 and t…	bsarrazin	jpsim
4021	2016-08-29 23:20:15	> However, the problem is that you cannot import a framework compiled using Swift 3.0 in another framework or app that is compiling for Swift 2.3. You're right, it's not possible. But it's also not possible to specify more than one "default" Swift version to use in an Xcode project, so `Realm.xcodeproj` can't say "just use whatever Swift version the client project is using". So you'd need to modi…	jpsim	jpsim
4021	2016-09-13 21:18:52	@jpsim Thank you, it works! 👍	tpae	jpsim
4021	2016-09-26 14:56:00	@alanshih if you follow [these instructions](https://realm.io/docs/swift/latest/#cocoapods-install) you should be able to use 2.3 without any problems. Are there any reasons why you're using the `master` branch?	bsarrazin	alanshih
4021	2016-09-26 15:33:25	@bensarz I was just following the instructions from @jpsim above. I deleted the Pods folder and then followed the instructions and did an install. I am still getting the same issue 72 missing files warning and 2 errors "Umbrella header 'Realm.h' not found" and "Could not build Objective-C module 'Realm'"	alanshih	jpsim
4021	2016-09-26 15:40:18	@alanshih I opened this issue when Xcode 8 wasn't released officially and Realm hadn't released 1.1.0 yet. So I'd say, unless you _require_ using the `master` branch, I'd try to use the latest release instead.	bsarrazin	alanshih
4021	2016-09-26 17:43:47	@alanshih please file a new issue with full details on your configuration and steps for us to reproduce and we'll gladly take a closer look.	jpsim	alanshih
4021	2016-11-23 03:18:01	@springhand 0.98.2 of the Realm and RealmSwift pods were released over 9 months ago, before Swift 2.3 was a thing. Please update your CocoaPods specs (`pod repo update`) to get the latest versions of our libraries (2.1.0 as of this writing). In the future, please file new issues rather than commenting on months-old closed issues to make sure we don't miss your request!	jpsim	springhand
4005	2016-08-26 01:21:44	@JadenGeller Many thanks. `type(of: self).init()` and `Self` works fine!	owenzhao	JadenGeller
4005	2017-03-09 01:01:44	@santhoshs5 Realm object's `init(value:)` initializer can accept a KVC-compliant value that responds to all the required property keys, you can pass a managed object to the initializer to make an unmanaged copy, and vice-versa.	jpsim	santhoshs5
4004	2016-09-01 05:54:08	@narup I have the same issue on production. I reproduced bug by installing old version from Fabric, then installing new app from AppStore. My error looks like this: I use custom path for database: And make migration at `didFinishLaunchingWithOptions` method: On first migration everything worked fine, but when I made second migration on this week crashes occurred for users who already had app.	chika-kasymov	narup
4002	2016-08-24 19:25:33	@jpsim Oh! thx a lot jpsim, you save my life! just, the first one, Cannot convert value of type 'AnyObject?' to specified type '[List<Descriptions>]' Maybe it should be let descriptions = try! Realm().objects(Tasks.self).valueForKeyPath("descriptions") as? [List<Descriptions>]	whisper-bye	jpsim
4000	2016-08-24 03:58:57	Hi @sonysum, you haven't provided sufficient information to explain what you're doing, what you expect to happen, what's actually happening, and how we can reproduce the behavior you're seeing. Please file a new issue taking care to fill out the issue template and we'll be happy to help.	jpsim	sonysum
3998	2016-08-23 21:34:38	No, there's no clean up to be had. That's what @tgoyne and I are trying to say.	jpsim	tgoyne
3994	2016-08-23 18:04:28	Hi @MihaelIsaev, what's happening here is that the `quantity` property isn't included in `ignoredProperties()` to let Realm know not to persist it, but it also isn't marked `dynamic`, which enables Realm to manage the property. So it's in this in-between state that isn't supported. I suggest you mark the property as ignored: Note that `Object`'s default `description` doesn't include ignored prope…	jpsim	MihaelIsaev
3993	2016-08-23 18:38:22	Hi @eigo0109, if this bug is so easy to trigger, could you please share a project that reproduces this? We've never seen the behavior you're experiencing.	jpsim	eigo0109
3993	2016-08-26 21:17:41	@eigo0109 we'd love to work with you on this.	jpsim	eigo0109
3993	2016-08-30 05:54:31	thank u @jpsim. In the latest version, we don't find this problem again.	eigo0109	jpsim
3988	2016-08-22 18:31:09	@bdash @jpsim I wonder if it would be worthwhile to rename `Realm.framework` to `RealmObjC.framework`?	JadenGeller	bdash
3986	2016-08-19 06:57:00	@bdash Sorry, but i don't understand. What i need to do? I commented this 1 property now. But when i uncomment it, i had this error.	NBibikov	bdash
3986	2016-08-19 07:10:11	@bdash thank you very much! Yes, your advice working for me! I added check before set and in some cases server return 0;	NBibikov	bdash
3985	2016-08-22 20:50:08	@ashokds did my suggestion work for you?	jpsim	ashokds
3985	2016-08-22 22:37:38	@jpsim, Just tried the mirrored settings based on podfile edit you did, i.e. use both pods as per your comment. It's not working yet. Same error:	ashokds	jpsim
3985	2016-08-22 22:43:20	@ashokds, what's the error? `sh build.sh cocoapods-setup` is a normal part of the installation process.	jpsim	ashokds
3982	2016-08-18 15:51:44	@ranjitDhiman1990 please check JSON section in [Docs](https://realm.io/docs/swift/latest/#json), there is an example how to create Realm objects from a `JSON`. Also check [this list of useful frameworks](https://github.com/realm/realm-cocoa/issues/694#issuecomment-144785299). Let us know if it helped and feel free to ask any specific questions!	stel	ranjitDhiman1990
3982	2016-08-22 20:49:43	Closing since I think @stel's answer sufficiently covers this.	jpsim	stel
3981	2016-08-18 18:21:48	@jpsim FYI, I don't necessarily feel strongly about this, just thought it was worth bringing up given we're making breaking changes. It does seem safer, but I admit it's a simplicity tradeoff. That said, a user who writes would probably be confused by the error message ("Generic parameter 'U' could not be inferred"), so it isn't clear to me that this API is simpler.	JadenGeller	jpsim
3980	2016-08-18 15:40:05	@bdash Added tests.	JadenGeller	bdash
3979	2016-08-18 18:23:35	@bdash Tests added. They're pretty minimal though, so please let me know how they can be improved if not sufficient. They simply create, assign to, and check the values of a single object with "NS" properties. https://github.com/realm/realm-cocoa/pull/3979/files#diff-4a648b27490fbca90dcbb4ebcee638e8R125	JadenGeller	bdash
3979	2016-08-18 20:32:07	@JadenGeller, the tests you added are for `NSDate` and friends on a Swift subclass of `RLMObject`. I don't see any for `NSDate` on a subclass of `Object`?	bdash	JadenGeller
3979	2016-08-18 21:52:00	@bdash That's true. We also don't have any tests of `NSString` on a subclass of `Object`, so I followed that lead. Are `RLMObject` vs `Object` models parsed differently?	JadenGeller	bdash
3979	2016-08-19 22:50:46	@bdash You're right, I remembered incorrectly. I added a similar test to Realm Swift. Let me know if this is sufficient.	JadenGeller	bdash
3977	2016-08-18 14:12:36	@hjuraev Now that https://github.com/realm/realm-cocoa/pull/3965 is merged into master, is it working for you?	JadenGeller	hjuraev
3977	2016-08-22 20:49:13	Closing assuming this works since it was working for @hjuraev it the `jg-swift-3-beta-6` branch.	jpsim	hjuraev
3968	2016-08-17 23:56:27	Done in #3965 for both Realm Swift & Realm Objective-C, @JadenGeller?	jpsim	JadenGeller
3965	2016-08-17 13:21:06	Hey @JadenGeller is there anyway I can build realm from this PR or is it better if I wait for it to be merged? I get a lot C++ issues when I try to build from this branch (maybe I am missing some steps during my build process?). Anyway, sorry for generating noise here.	raphaelcruzeiro	JadenGeller
3965	2016-08-17 17:54:15	@raphaelcruzeiro You should be able to build from this branch. Note that we've moved the [Object Store](https://github.com/realm/realm-object-store) to a submodule, so you'll need to `git submodule update` after checking out the branch.	JadenGeller	raphaelcruzeiro
3964	2016-08-16 10:13:43	Thanks for the PR, @uny! We'll need you to accept our [Contributor License Agreement](https://github.com/realm/realm-cocoa/blob/master/CONTRIBUTING.md#cla) before we can merge your contributions. Cheers, The robots and humans at Realm	realm-ci	uny
3964	2016-08-16 17:22:07	Thanks for your contribution @uny! We've actually already started working on migrating to the newest Swift beta (https://github.com/realm/realm-cocoa/pull/3965), but I appreciate your help. :)	JadenGeller	uny
3963	2016-08-17 08:18:17	Thanks for that info, @jpmcglone! All code samples you sent looks good to me and shouldn't lead to retain cycle. Can you make a test Xcode project to reproduce this issue? It's hard to make any suggestions as I don't see all your code, but when you declare `chats` as `var chats = [Chat]()` it means that the number of cells in table view is 0 and no delegate methods get called, so I would recommen…	stel	jpmcglone
3963	2016-08-18 06:18:49	@stel !!! The problem wasn't realm at all! It was a library I was using that caused a retain cycle. I was only calling the line that had that leak IF there was a chat in the list >_< Closing. Thanks for the help!	jpmcglone	stel
3963	2016-08-18 10:41:29	Happy to hear that you resolved that issue, @jpmcglone!	stel	jpmcglone
3962	2016-08-17 23:12:57	@sprint84 Try building with master now! It's merged.	JadenGeller	sprint84
3961	2016-08-15 16:17:09	@kaspermunck could you please test against the tip of `master` and let us know if you're still seeing this issue or if it's been resolved? If using CocoaPods, update your Podfile to the following:	jpsim	kaspermunck
3961	2016-08-16 06:54:16	@jpsim I ran my sample project against the tip of `master` and could not reproduce the problem. I.e. the exception is caught as expected.	kaspermunck	jpsim
3961	2016-08-16 08:59:22	Awesome! Thanks @kaspermunck!	stel	kaspermunck
3960	2016-08-15 08:07:35	Thanks for that report, @superzcj! Do you experience this issue if you perform **Clean** or **Clean Build Directory** in Xcode?	stel	superzcj
3959	2016-08-16 16:54:52	@anthonycastelli, can you please share more of your build log? The portion of the output you've shared seems likely to be the result of earlier errors.	bdash	anthonycastelli
3959	2016-08-18 09:35:24	@anthonycastelli could you please provide some instructions that helped you resolve this issue? Thanks!	stel	anthonycastelli
3958	2016-08-15 16:12:57	Glad to hear @bdash's comment cleared this up for you @ashvar!	jpsim	bdash
3958	2016-08-15 16:12:57	Glad to hear @bdash's comment cleared this up for you @ashvar!	jpsim	ashvar
3957	2016-08-12 15:26:33	Hi @peterlondon1, inverse relationships aren't actually stored in the Realm file anywhere. They're just established at runtime as a convenient way to represent already existing relationships from the other direction. So the Realm Browser doesn't know anything about them. Since it could be possible to expose a user interface in the browser to allow setting up inverse relationships, I've created an…	jpsim	peterlondon1
3953	2016-08-11 14:50:42	@AyeChanPyaeSone I answered on Stack Overflow. I'll close this issue because Q&A is more appropriate on SO rather than GitHub issues.	kishikawakatsumi	AyeChanPyaeSone
3951	2016-08-09 22:58:16	@bdash That was exactly what I was overlooking, I kept the old precompiled framework in the project directory and never removed it from the search path so that seemed to of caused the issues. Seems to be working now.	anthonycastelli	bdash
3950	2016-10-24 19:53:07	@LiamInJapan please file a new issue if you'd like us to help you.	jpsim	LiamInJapan
3948	2016-08-09 16:34:50	Thanks for the report, @josete89. We're tracking this issue in #2933. Our best understanding is that this is a bug in the Swift runtime, rather than in Realm itself.	bdash	josete89
3947	2016-08-09 16:18:59	Thanks for the report, @raphaelcruzeiro. #3949 will fix this.	bdash	raphaelcruzeiro
3946	2016-11-16 05:32:02	@RashmiZK I can't provide an estimate at this time, as everyone on the team is busy with other things.	jpsim	RashmiZK
3946	2016-12-14 02:04:08	@bdash @tgoyne I've revived this PR and addressed a number of little issues here and there but I'd love to get your eyes on this again.	jpsim	bdash
3946	2016-12-15 00:38:50	@jpsim Isn't this the older version of the API? I think the one we settled on is here. https://github.com/realm/realm-cocoa/pull/4114 I must have overlooked closing this PR.	JadenGeller	jpsim
3944	2016-08-07 21:14:22	@bdash That was it! thanks so much and sorry for the false alarm.	raphaelcruzeiro	bdash
3942	2016-08-15 16:20:59	Thanks for the update @ntokozotep, and sorry for the trouble.	jpsim	ntokozotep
3940	2016-08-04 21:39:29	Thanks for the bug report, @AlexLardschneider! I was able to reproduce this issue myself by modifying our PreloadedData example project to set up the configuration in the manner you described. The issue is caused by specifying two mutually exclusive options in the configuration: Prior to #3937, `deleteRealmIfMigrationNeeded` was ignored if `readOnly` was true. Now the properties change the same i…	bdash	AlexLardschneider
3940	2016-08-31 19:03:47	@bdash Should the exception be thrown when setting the property or when the user tries to create a Realm from the configuration? I think the latter sounds more reasonable, but it requires changing how configuration works (ivar-backed properties like the Swift one rather than mutating a backing `realm::Realm::Config`.	JadenGeller	bdash
3939	2016-08-03 02:34:52	Hi @Alamoz, can you provide a little more detail about the problem you're having? You say that a Realm file in your app bundle isn't being copied to the device. How are you verifying that it was not copied to the device?	bdash	Alamoz
3938	2016-08-05 21:34:13	Hi @zoufishanmehdi, could you please send us a sample Xcode project with all its dependencies, so that we can compile/run/debug that on our end rather than attempt to recreate a similar project that might end up not behaving the same behavior as you're seeing? Thanks!	jpsim	zoufishanmehdi
3938	2016-08-05 21:56:40	Hi @jpsim I can email it to you, so you can compile it. It's supposed to be a private repo. Thanks!	zoufishanmehdi	jpsim
3938	2016-08-05 21:58:39	@austinzheng @jpsim Thank you so much! I will send it over.	zoufishanmehdi	austinzheng
3938	2016-08-05 21:58:39	@austinzheng @jpsim Thank you so much! I will send it over.	zoufishanmehdi	jpsim
3938	2016-08-22 20:48:43	Closing since we're continuing this via email and it's extremely specific to @zoufishanmehdi's app.	jpsim	zoufishanmehdi
3936	2016-08-03 17:12:29	Yes, as @Kirow mentions notifications seem like the solution for this problem. In particular, [Collection Notifications](https://realm.io/docs/objc/latest/#collection-notifications) allow you to perform a query that will evaluate its results in a background thread and then provides them to your main thread. You will also be notified when the results of the query change in the future so you can ke…	bdash	Kirow
3936	2016-08-05 21:22:26	We can't take the code you shared in your last comment and adapt it to work across threads, because it's explicitly violating Realm's thread confinement rules. However, your initial comment shares what you're actually trying to accomplish, and that can certainly be done with the [collection notifications](https://realm.io/docs/objc/latest/#collection-notifications) that @bdash suggested above. > …	jpsim	bdash
3936	2016-08-09 06:34:14	@jpsim I think you misunderstood my question. I am not trying to add values to database model, I am trying to fill RLMResult object from my database model, so there is no need for Realm transaction. And I don't need collection notification in particularly my case because there no need to update UI after RLMResult objects has been filled. What I want to achieve is when my RLMResult object is fille…	prgorasiya	jpsim
3936	2016-08-09 17:00:50	> I am trying to fill RLMResult object from my database model, so there is no need for Realm transaction. `RLMResults` are entirely read-only. They're views into the underlying data, usually backed by queries. So the only way to modify them (e.g. "fill" them) would be to make Realm transactions, which is why @bdash and I have proposed the solutions mentioned above. I strongly encourage you to rea…	jpsim	bdash
3936	2016-08-22 20:48:16	Closing since we haven't heard back from @prgorasiya for a few weeks.	jpsim	prgorasiya
3933	2016-08-15 07:02:00	I'll close this issue for now due to of inactivity. @VenuKotha if you can provide some more info please feel free to reopen this issue, thanks!	kishikawakatsumi	VenuKotha
3932	2016-08-03 17:45:53	@austinzheng thank you for the support, I've managed to use Realm with Cocoapods and Xcode beta 4	dodomarocgenex	austinzheng
3932	2016-08-09 19:27:23	@anthonycastelli, it's probably best to file a new issue with details of the problem you're seeing so we can help you.	bdash	anthonycastelli
3932	2016-08-09 19:38:36	@bdash Thats what I plan on doing soon as I get home. I thought maybe @dodomaroc86 had a few ideas since he got his working.	anthonycastelli	bdash
3932	2016-08-09 21:11:17	@anthonycastelli This video from @jpsim may help https://static.realm.io/debug/realm-swift-xcode8b4.mp4	dodomarocgenex	anthonycastelli
3931	2016-08-05 21:31:45	Thanks for sharing this @yangmeyer. I could reproduce this easily with your instructions. I've labeled this as a bug and hopefully we can resolve quickly.	jpsim	yangmeyer
3930	2016-08-02 03:59:32	Actually what I was doing is I am inserting my title from another view controller i.e. from the addViewController and I am inserting postID when I tap on share button from the tableViewCell. This is the code where I used the tableRowActionStyle method from which I am trying to insert the postId into the same row of that cell title. Is this information could help you to solve my problem. Thank you…	shahinali5678	austinzheng
3930	2016-08-22 20:47:33	Closing since we haven't heard back from @shahinali5678 for a few weeks.	jpsim	shahinali5678
3928	2016-08-01 18:08:57	Hi @sainttail, usage of `NSInteger` is fine, since Realm only has a single representation for all integer widths, whereas it uses separate representations for different floating point widths.	jpsim	sainttail
3928	2016-08-01 18:56:16	@bdash My usage is very simple. Not right that scenario but I just want to know the best practice that should I declare type explicitly like `int` and `long` or use `NSInteger`	sainttail	bdash
3928	2016-08-01 19:05:22	Excellent! If the situation @bdash described above doesn't apply to your use case, feel free to choose whichever convention you prefer.	austinzheng	bdash
3926	2016-08-03 17:39:21	This is expected behavior. `id` is a valid property name in Objective-C, despite Xcode's syntax highlighting hinting otherwise. @skarctop when you make changes to your schema like adding a primary key, you need to increase the schema version number and perform a migration. That's what the exception message is telling you to do. In the case of primary keys, you'll need to make sure that all object…	jpsim	skarctop
3926	2016-08-15 07:00:55	I'll close this issue for now due to of inactivity. @skarctop if you can provide some more info please feel free to reopen this issue, thanks!	kishikawakatsumi	skarctop
3925	2016-07-28 21:30:03	@basememara, I'm not clear in your example where there's any potential for objects to come from the wrong thread. The only objects your `flushRealmToCloud` function works with are those it retrieves from its own `Realm`, so there's no chance of data races or thread verification exceptions. Can you clarify what potential problem you see with this code?	bdash	basememara
3925	2016-07-28 21:38:01	Hey @astigsen, thx for the input, but it is out of the loop and its a collection of non-Realm objects. I put that there in case the loop finished before the last chunk size is finished. Edit: Oh I read that wrong, I see what you're saying now. Good idea!	basememara	astigsen
3925	2016-07-28 22:07:53	@astigsen, `beginWrite` is only called if `items` is not empty. The Realm needs to be refreshed prior to checking if `items` is empty to avoid seeing it as empty when it is not.	bdash	astigsen
3925	2016-07-28 22:09:14	@basememara, if you're seeing a crash, sharing a crash log would be useful in understanding what's going on.	bdash	basememara
3925	2016-07-28 22:32:23	@bdash Any reason `refresh` shouldn't be called when a `Realm` is initialized?	JadenGeller	bdash
3925	2016-07-28 22:34:47	@JadenGeller People write code like this: I don't think users would expect the second call to change the contents of `objects`.	bdash	JadenGeller
3925	2016-07-28 22:39:16	@basememara, as @tgoyne alluded to, the alternative to explicitly calling `refresh` is to ensure that _all_ work you perform on dispatch queues is within explicit autorelease pools. This ensures the Realm instance is deallocated when the autorelease pool is popped, and that the next block that executes on the same dispatch worker thread will receive a Realm that's looking at the most recent versi…	bdash	basememara
3925	2016-07-28 22:39:16	@basememara, as @tgoyne alluded to, the alternative to explicitly calling `refresh` is to ensure that _all_ work you perform on dispatch queues is within explicit autorelease pools. This ensures the Realm instance is deallocated when the autorelease pool is popped, and that the next block that executes on the same dispatch worker thread will receive a Realm that's looking at the most recent versi…	bdash	JadenGeller
3925	2016-07-28 22:39:16	@basememara, as @tgoyne alluded to, the alternative to explicitly calling `refresh` is to ensure that _all_ work you perform on dispatch queues is within explicit autorelease pools. This ensures the Realm instance is deallocated when the autorelease pool is popped, and that the next block that executes on the same dispatch worker thread will receive a Realm that's looking at the most recent versi…	bdash	tgoyne
3925	2016-08-02 16:59:05	@basememara, did you make any progress on understanding what's going on here? Do you have a crash log you can share with us?	bdash	basememara
3925	2016-08-05 20:28:57	> Having to create new `Realm` instances for each thread is inconvenient, but fine. I feel like Realm's thread confinement design has to be explained in more detail. The fact that Realms and Realm objects are thread-confined isn't a temporary limitation based on Realm's internals, or an artificial constraint. This is part of the design, and freely passing Realms across threads, though implementab…	jpsim	basememara
3924	2016-08-15 07:05:21	I'll close this issue for now due to of inactivity. @pprraasshhaanntthh if you can provide some more info please feel free to reopen this issue, thanks!	kishikawakatsumi	pprraasshhaanntthh
3923	2016-08-22 20:48:01	@BartBM I'm following up on our last request for a repro case. Any luck reproducing this?	jpsim	BartBM
3921	2016-07-27 19:59:46	I'm sorry @skydivedan, the steps you've shared in "Steps to Reproduce" aren't actually steps that we can take to reproduce this. What steps can we take to get the same behavior you're seeing?	jpsim	skydivedan
3921	2016-08-04 19:11:40	@skydivedan does your project have Apptimize as a dependency ? I saw this exact issue and downgrading Apptimize strangely was a workaround for me	adomanico	skydivedan
3921	2016-08-04 19:32:04	Well, now isn't that interesting. Yes, I am using Apptimize. The latest version available. On Thu, Aug 4, 2016 at 3:11 PM Adrian Domanico notifications@github.com wrote: > @skydivedan https://github.com/skydivedan does your project have > Apptimize as a dependency ? I saw this exact issue and downgrading > Apptimize strangely was a workaround for me > > — > You are receiving this because you were…	skydivedan	skydivedan
3921	2016-08-04 19:52:33	@jpsim I created a sample project with just Apptimize and Realm and it causes this crash: https://github.com/MikeSilvis/apptimize-realm I am also reaching out to Apptimize. Thanks	MikeSilvis	jpsim
3921	2016-08-09 20:51:51	@jsaptmz thanks!	MikeSilvis	jsaptmz
3920	2016-07-27 19:24:36	@blackteachinese this exception can be triggered when a device runs out virtual address space, which can easily happen on 32-bit devices with large Realm files, or using an older version of Realm. What version of Realm are you running? On what kind of device model (32 or 64 bit)? Please note that if you use the error handling variant of [`commitWriteTransaction:`](https://realm.io/docs/objc/lates…	jpsim	blackteachinese
3920	2016-08-15 12:46:19	@blackteachinese did you find what caused this exception? Can we close this issue?	stel	blackteachinese
3920	2016-08-17 08:23:27	Closing this issue for now, @blackteachinese feel free to reopen it or open a new issue.	stel	blackteachinese
3919	2016-07-28 13:09:36	@tgoyne I have try to delete realm files while they are open. but the crash logs is this。 Exception Type: SIGABRT Exception Codes: #0 at 0x180e9011c Triggered by Thread: 8 Application Specific Information: **\* Terminating app due to uncaught exception 'RLMException', reason: 'open("/var/mobile/Containers/Data/Application/A525219F-83F5-49F9-A256-94B9F24E2B90/Documents/blacktea/default.realm.manag…	blackteachinese	tgoyne
3919	2016-08-03 17:44:05	> I have try to delete realm files while they are open @blackteachinese since you've shared that you _are_ indeed deleting Realm files while they're open, and that this is specifically unsupported, I'll be closing this issue. If you need to delete Realm files and can't guarantee that you're no longer accessing it, I recommend you "mark" the file for deletion somewhere and upon app launch, prior t…	jpsim	blackteachinese
3918	2016-07-27 19:20:20	@blackteachinese have you seen the comment over at https://github.com/realm/realm-cocoa/issues/3919#issuecomment-235649578? Is it possible you're deleting files while Realm is still accessing them?	jpsim	blackteachinese
3918	2016-08-15 12:41:10	@blackteachinese did you solve this problem or did you find a way to reproduce it? Should we close this issue?	stel	blackteachinese
3918	2016-08-17 08:31:47	Closing this issue for now because of inactivity and duplication of https://github.com/realm/realm-cocoa/issues/3919. @blackteachinese feel free to open a new issue if you need any further help.	stel	blackteachinese
3916	2016-07-28 08:22:33	Awesome! Thanks @bdash, that solved the issue!	alexge1	bdash
3916	2016-09-14 09:10:09	@brynjar I did that and I get these errors: <img width="319" alt="captura de pantalla 2016-09-14 a las 3 08 54 a m" src="https://cloud.githubusercontent.com/assets/5769029/18506306/a6dac7b8-7a28-11e6-967d-96776ec391ce.png"> I still can not use realm with Xcode 8	pableiros	brynjar
3916	2016-09-14 16:24:41	@brynjar ok I did a clean build and it works, thank you !!	pableiros	brynjar
3916	2017-02-21 16:27:28	@bdash Thanks	alejandro-menendez	bdash
3916	2017-03-02 11:24:44	@alejandro-menendez what did you do instead? I have the exact same issue.	Tindi	alejandro-menendez
3916	2017-03-03 07:43:03	@Tindi as of now I am using 2.3.0 ( pod 'RealmSwift', '2.3.0' ).	alejandro-menendez	Tindi
3916	2017-03-03 07:45:13	@alejandro-menendez yeah did the same. But thanks for your response! I'll migrate to Swift 3 soon.	Tindi	alejandro-menendez
3916	2017-03-03 07:45:54	@Tindi same here	alejandro-menendez	Tindi
3912	2016-07-26 08:40:29	@ashvar, your question appears to be about the more general issue of polymorphism in Realm (#1109).	bdash	ashvar
3912	2016-07-26 08:48:01	@bdash you are right. I thought subclassing support meant full support for inheritance, including relations. Seems like Realm doesn't fit my needs.	ashvar	bdash
3912	2016-07-26 10:43:03	@bdash Thanks for your question. Now that I've looked at my old code, I realize that there is a major difference between the old and new method. You used to be able to specify the class each time. Here's how my old SyncableProperty `owner` method looked: I am saving the owner class as a string on SyncableProperty, but I removed that from my sample project as I wasn't paying attention to the depre…	timothycosta	bdash
3907	2016-08-15 07:03:00	I'll close this issue for now due to of inactivity. @hejunbinlan if you can provide some more info please feel free to reopen this issue, thanks!	kishikawakatsumi	hejunbinlan
3906	2016-07-25 18:08:25	Hi @narup, we're aware of this bug and are tracking it as #3502. The only workaround I can suggest is to avoid indexing that property. We're working on a fix at the moment. Please subscribe to #3502 for updates.	jpsim	narup
3904	2016-07-22 03:34:48	Thanks for filing a new issue, @aelam! How long are you waiting after the `Downloading dependency: core 1.3.1` message appears during `pod install`? The core library is around 35MB in size, so depending on your network connection it may take a few minutes to download. > Then I tried to modify the link to https://static.realm.io/downloads/core/realm-core-1.3.1.tar.bz2, but there is no resource of …	bdash	aelam
3904	2016-07-26 20:24:03	Sorry for these issues @aelam, we're aware of connection issues with China and are tracking that generally in #2713.	jpsim	aelam
3904	2016-07-27 05:12:33	Thank you! 2016-07-26 20:24 GMT+00:00 JP Simard notifications@github.com: > Sorry for these issues @aelam https://github.com/aelam, we're aware of > connection issues with China and are tracking that generally in #2713 > https://github.com/realm/realm-cocoa/issues/2713. > > — > You are receiving this because you were mentioned. > Reply to this email directly, view it on GitHub > https://github.co…	aelam	aelam
3903	2016-08-15 12:34:59	@minhthuc251 did you solve this problem? Can we close the issue?	stel	minhthuc251
3903	2016-08-17 08:21:53	Will close this issue for now, @minhthuc251 feel free to reopen it or open a new issue.	stel	minhthuc251
3900	2016-07-25 06:56:38	Mantle requires to inherit from `MTLModel`, while with Realm you're bound to the superclass `RLMObject`. You can't combine these two. But as @Kirow already points out, you can use [Realm-JSON](https://github.com/matthewcheok/Realm-JSON) instead, which allows you to declare your JSON mapping with a similar API.	mrackwitz	Kirow
3900	2016-08-15 12:29:53	@skarctop do you need any further help with this or could we close this issue?	stel	skarctop
3900	2016-08-17 08:20:35	Will close it for now because of inactivity, @skarctop feel free to reopen it or open a new issue if you need any help.	stel	skarctop
3894	2016-09-13 17:58:04	@bdash @jpsim Do you know approximately when the next version of Realm supporting Swift 2.3 will be released? Xcode 8.0 final release will most likely be out this Thursday or Friday. Also, will a version of Realm supporting Swift 3.0 be available soon, or is that further out? Thanks!	Alamoz	bdash
3894	2016-09-13 18:07:26	@tgoyne Thanks for the info! I love Realm and am looking forward to using it with with Xcode 8.	Alamoz	tgoyne
3893	2016-07-20 21:17:47	Hi @asjesset, we're tracking adding this functionality as #3520. We're also tracking exposing moves more explicitly in #3571. Alternatively, you could use KVO if the collection you're observing is an RLMArray or a List, which would provide the old/new objects. See our [docs on KVO](https://realm.io/docs/objc/latest/#key-value-observation) for more information. I'm closing this as a duplicate of #…	jpsim	asjesset
3887	2016-07-20 19:23:14	Sorry @xorshine, I can't quite understand what problem you're experiencing. If you're referring to running the demo apps, here's a short screencast showing you how to do this: [realm_static_example.mp4.zip](https://github.com/realm/realm-cocoa/files/374497/realm_static_example.mp4.zip)	jpsim	xorshine
3887	2016-08-15 07:06:41	I'll close this issue for now due to of inactivity. @xorshine if you can provide some more info please feel free to reopen this issue, thanks!	kishikawakatsumi	xorshine
3885	2016-08-12 02:15:40	@jpstern If I'm understanding right, adding a single owner to a dog with zero owners does not fire the notification block?	JadenGeller	jpstern
3885	2016-08-25 19:48:54	@JadenGeller - were you able to reproduce the issue?	jpstern	JadenGeller
3885	2017-03-01 08:17:06	@jpstern were you ever able to get this working? I am experiencing the same issue of the notification block not firing for a modification if the modification does not affect the overall query results. I further explained it in the issue @jpsim linked to above. Unless I've missed something, it seems like the notification part of the test here: https://github.com/realm/realm-cocoa/blob/master/Realm…	danielbowden	jpstern
3884	2016-11-15 23:25:58	@kishikawakatsumi I've tried this again and the `unsafeBitCast()` fails with Xcode 8.0 (I haven't tested with other versions). I've put this `S:On Hold` until you can update and fix. Thanks!	jpsim	kishikawakatsumi
3884	2016-12-05 17:47:27	@jpsim I've updated this PR to work on Xcode 8.x. Could you review this again?	kishikawakatsumi	jpsim
3883	2016-11-15 23:25:22	@kishikawakatsumi I've tried this again and the `unsafeBitCast()` fails with Xcode 8.0 (I haven't tested with other versions). I've put this `S:On Hold` until you can update and fix. Thanks!	jpsim	kishikawakatsumi
3883	2016-12-05 17:44:35	@jpsim I've updated this PR to work on Xcode 8.x. Could you review again?	kishikawakatsumi	jpsim
3881	2016-07-19 17:15:24	@skarctop, I _really_ want to help you, but if you're not willing to share the information I've asked for it's simply not possible to. As I mentioned previously, a screenshot of a small part of the Instruments trace isn't sufficient for us to understand what's causing opening the Realm to take as long as it is. We need to see the full Instruments file. If you don't want to share it publicly you c…	bdash	skarctop
3881	2016-07-20 17:53:22	@skarctop very curious as to why you closed this? Did you determine the cause of the long open time? The generic screenshot of Instruments you posted doesn't show much, other than you have a busy GCD worker thread. Doesn't even show anything Realm related.	jpsim	skarctop
3881	2016-10-19 10:08:08	@weiminghuaa `[table objectsWhere:@"name = 'xx'" ].count`	Kirow	weiminghuaa
3881	2016-10-19 10:16:38	@Kirow I know. Is this way cause query slow. In sqlite, it's not need query all data from db.	weiminghuaa	Kirow
3881	2016-10-19 11:17:47	@weiminghuaa, In my app I have 90k+ records in main table & ~2k in linked tables, not simple query by text like "object.field1 CONTAINS[c] %@ OR name CONTAINS[c] %@ OR ANY objectArray.name = %@". On my iphone5s it takes 0.279722s to process query & 0.000121s to get count. In this test sample I used "ap" input and got 5746 records in result (if this matters). So I can not say that it is slow.	Kirow	weiminghuaa
3881	2016-10-19 19:06:15	@weiminghuaa `[table objectsWhere:@"name = 'xx'" ].count` _is_ an optimized operation to get just the number of objects matching the query. It's generally a faster operation than accessing resulting objects from that query.	jpsim	weiminghuaa
3879	2016-07-15 15:04:13	@pjebs, can you elaborate on why you're forced to use Xcode 7.2?	bdash	pjebs
3879	2016-07-15 21:54:14	Anyway, sounds like this issue is resolved. @pjebs It doesn't compile because you're using an unsupported version of Xcode. Either use an older version of Realm or upgrade OS X and Xcode (better solution!).	JadenGeller	pjebs
3877	2016-07-15 16:48:23	Thanks a lot for the suggestion @dhiraj! I've added this to our backlog so we can review it later. :)	TimOliver	dhiraj
3877	2016-07-26 18:28:57	@jpsim I'm not sure `isEmpty` is a total replacement for this feature. Imagine an app that launches populated sample data (by checking `isEmpty`). If the user deletes all the sample data and relaunches the app, it will again be repopulated with sample data. That said, it's still possible to accomplish the desired effect by inserting some singleton state object after first launch, though this is a…	JadenGeller	jpsim
3876	2016-07-15 02:46:54	Well, sounds like you can resolve your issue @wells1013 by updating Xcode 🙂	JadenGeller	wells1013
3874	2016-07-15 01:08:40	@bdash Good catch on `Object(value:)`; they should all be consistent. Would anyone object if I restored `ofType:` to the APIs? @JadenGeller A struct wrapper is too heavy IMO, but a typealias would be almost as good (wouldn't stop you from doing stupid things, but it would let you see the intended purpose of the string at a glance).	austinzheng	JadenGeller
3874	2016-07-15 01:08:40	@bdash Good catch on `Object(value:)`; they should all be consistent. Would anyone object if I restored `ofType:` to the APIs? @JadenGeller A struct wrapper is too heavy IMO, but a typealias would be almost as good (wouldn't stop you from doing stupid things, but it would let you see the intended purpose of the string at a glance).	austinzheng	bdash
3874	2016-07-15 02:15:12	@austinzheng A typealias could be nice, but not a replacement for the argument label. Did you have thoughts on using an `RLMObjectSchema` instead of a `String` to specify the type?	JadenGeller	austinzheng
3874	2016-07-27 20:36:02	@bdash @JadenGeller Changed `createObject(...)` to `create(...)`.	austinzheng	JadenGeller
3874	2016-07-27 20:36:02	@bdash @JadenGeller Changed `createObject(...)` to `create(...)`.	austinzheng	bdash
3874	2016-07-27 20:38:15	@JadenGeller using the object schema instead of the string is an interesting idea, but should probably be discussed and implemented separately.	austinzheng	JadenGeller
3873	2016-07-18 17:30:30	@marchy Swift 2.3 support couldn't be added for Xcode 8 beta 1 due to an Xcode bug, but I just pushed a PR for 2.3 support here: #3882.	jpsim	marchy
3873	2016-07-18 17:45:21	@jpsim fantastic thanks for the update JP. Will try once it gets merged	marchy	jpsim
3872	2016-07-20 08:40:37	@jpsim You're right `pod 'Realm'` was behind latest commit. Clearing `Podfile.lock` resolved the issue.	AEugene	jpsim
3872	2016-07-20 18:16:20	Glad to hear it @AEugene!	jpsim	AEugene
3871	2016-07-15 05:15:50	Hi there @rickkaye! Thanks for the issue! Sorry to hear you've been having trouble with updating Realm. We've seen similar error messages here before, but they can usually be caused by several different reasons. Here are some things for you to try out to see if it fixes it: - Make sure to do a full 'Clean' of your project. - When you dragged the framework into your project, make sure 'Copy items …	TimOliver	rickkaye
3871	2016-07-15 05:59:46	Actually, I had tried all of those things before posting my problem. In addition, I had tried deleting all derived data in Xcode. But none of that worked. After my post, I created a new project, installed Realm 1.0.2 from scratch, and then copied all of the source files from my old project to the new one. That worked. The only problem with that is I lost my source control history. I have still no…	rickkaye	rickkaye
3870	2016-07-14 20:03:30	@tgoyne I feel like it's reasonable to only manage properties with backing ivars by default. If a user creates an unsynthesized property that gets/sets an unrelated ivar, it think it's fair to treat this as a computed property unless they opt out. This is a very weird use case, and I think we should optimize for ease-of-use in the common case. Just like we do not assume all properties are compute…	JadenGeller	tgoyne
3865	2016-07-15 05:45:43	Hi there @oldpotter! Sorry for the reply in English; I cannot speak Chinese unfortunately. From what I can gather, you're having trouble with the Realm change notifications not reporting the insertion/deletions that you were expecting. Is that correct? Are you able to post more of your code here? Thanks a lot!	TimOliver	oldpotter
3865	2016-07-16 18:00:14	I'm a developer from China. I translated the issue from @oldpotter. Hoping this helps. ^_^ # Description When you delete a record, the last line will move to the deleted location, and will receive chang.insertion notification. # Code Sample **Step1: Create some data.** **Step2: Delete a record.** **Step3: Check Realm Browser and you will find the last record has been moved to the location which s…	talisk	oldpotter
3863	2016-07-13 21:56:32	I just checked, and it turns out the function overloads discussed in 1 are ambiguous… 😞 If we want 1 still, we need to give the existential method a different name… Thoughts @bigfish24? For example, we could rename the latter to and users would need to call only when they wanted to hand over `RealmBoundObject`s that don't share a common superclass. I think this is pretty gross, but there's not a …	JadenGeller	bigfish24
3863	2016-07-13 22:18:27	@austinzheng With only the existential API, users will _always_ have to cast from the existential to the correct type. With the protocol constrained generic API, users will often not need to cast.	JadenGeller	austinzheng
3863	2016-07-13 22:33:51	Potential solution! 🎉 If we mark `RealmBoundObject` as `@objc`, it's existential will conform to `RealmBoundObject`. This means that two unrelated classes that conform to `RealmBoundObject` can be passed in the generic constraint API! Unfortunately, you have to give the type checker needs some help in this case, but that's totally reasonable for the advanced use case of passing unrelated types. W…	JadenGeller	austinzheng
3861	2016-07-12 14:46:57	Hi @dhiraj! Cool! Thanks for that! That's a great idea! I've added the appropriate labels to this issue so the other engineers can review this request and see what they think. To anyone else reading this: if you would like to see this feature implemented, please add a :+1: reaction to this issue. Thanks!	TimOliver	dhiraj
3860	2016-07-25 18:50:06	Thanks for the detailed report, @stephenyao and sorry for the delay in getting back to you. When creating a repro case for your issue, I noticed that you're starting a write transaction while already in a write transaction. Once in your executed code: and once again in `EntityDeletable.delete()`: Which would cause an Objective-C runtime exception to be thrown, which if not handled, causes a crash…	jpsim	stephenyao
3860	2016-07-26 03:37:38	Hi @jpsim, Thanks for your detailed response! I've followed your solution and have been able to get `realm.deleteObject(self)` to work. Cheers, Stephen	stephenyao	jpsim
3858	2016-07-12 07:54:23	Hi @demoker! Actually, `[RLMRealm transactionWithBlock]` is just a convenience wrapper around `[RLMRealm commitWriteTransaction]`. Here is its code straight from [RLMRealm.mm](https://github.com/realm/realm-cocoa/blob/master/Realm/RLMRealm.mm#L501): I'm not sure why your attempt at using `[RLMRealm commitWriteTransaction]` would be failing. Are you able to see if there are any `NSError` objects b…	TimOliver	demoker
3858	2016-07-13 02:48:22	@TimOliver I'm sorry, that is my problem, I should not be used `__weak` modify the `car` to remove `__weak` in front of the `car`, with respect to ok,thanks! But why?It is ok in debug,not ok in release! Here,i have a problem . In a different thread calls [RLMRealm defaultRealm], return an instance of the object is not the same, right? Below is my test: really not the same object.If so, then I in …	demoker	TimOliver
3858	2016-07-13 03:34:06	@bdash ,excuse me . Can you help me look at the above the problem?thanks!	demoker	bdash
3857	2016-07-15 16:45:20	Thanks a lot for the feedback @viktorasl! We probably could handle this sort of use case a bit more nicely. I'll assign this to our backlog so we can consider a way to avoid causing an exception.	TimOliver	viktorasl
3855	2016-07-11 20:59:22	@tgoyne How so? It does introduce warnings in cases where the API is used incorrectly (and will throw an exception as a result), but this does not seem _breaking_ to me.	JadenGeller	tgoyne
3855	2016-07-11 21:22:43	Awesome, thanks for the explanation @tgoyne. I guess this'll have to hold off. Do we have any way to track which PRs should go into the next breaking release? It seems like they could easily be lost in the abyss.	JadenGeller	tgoyne
3854	2016-07-26 16:55:55	Bug fixes that break things for people relying on the buggy behavior shouldn't be considered a breaking change IMHO. Not sure if you ended up fixing this as part of the schema re-work @tgoyne.	jpsim	tgoyne
3853	2016-07-11 20:22:19	Thanks for the awesome bug report, @viktorasl! I've determined that query results don't update correctly when the query predicate involves traversing an inverse relationship. This is due to an issue in Realm's underlying core engine (realm/realm-core#1950). A fix is in the works and should hopefully make it into a Realm Objective-C release in the near future. I noticed from your test case that yo…	bdash	viktorasl
3853	2016-09-23 16:08:14	@smolskyaleksey, please file a new issue with any question you have, rather than asking on an unrelated, closed issue.	bdash	smolskyaleksey
3852	2016-07-11 07:52:13	+1 on this. I also find this to be a big annoyance. Like @PiratJoe, I'm pulling down data and bulk inserting into Realm. But that data may or may not have changed. I only want to update the UI if data has truly changed.	danielrhodes	PiratJoe
3851	2016-07-12 04:32:19	Hi @minhthuc251! I see that @bdash was able to help you on Stack Overflow, so I'll close this issue off now. Please let us know if you have any more questions!	TimOliver	minhthuc251
3848	2016-07-08 19:12:38	@tgoyne You're right, there _are_ warnings! But, not because the generics were imported into Swift 2.2. Changing the return type to the generic type imported it as `RLMObject`, the class constraint on the generic. 👍	JadenGeller	tgoyne
3848	2016-07-13 20:55:16	@bdash Sorry, should I create a new PR to add an entry? I'm not entirely clear on what sort of changes require a changelog entry. Is it anything that breaks the API (warnings or errors), introduces features, or fixes major bugs?	JadenGeller	bdash
3838	2016-07-20 19:59:19	@asjesset what would you like to see improved in Realm to make your use case easier? Would it make sense to have "new" variants of `deletions`, `insertions`, `modifications` on `RLMCollectionChange`? Or to expose a `@property (readonly) NSArray<NSNumber *> *modificationsInNew` property?	jpsim	asjesset
3838	2016-08-26 20:25:38	@Kirow since your comments are unrelated to this ticket (tracking adding new functionality to changeset notifications), I've created a new issue where we can discuss the problems you're facing: #4016. Please move the conversation there.	jpsim	Kirow
3838	2016-11-17 16:53:55	@asjesset can you share your updated category?	timbroder	asjesset
3836	2016-07-07 18:28:31	@tgoyne I don't care much that it's a better or worse name, I just think it ought to be consistent with our other names. Having both `addOrUpdateObjectsFromArray:` and `deleteObject:`, which both taking identical argument types, is confusing. The benefit gained from using `NSObject` instead of `id` is that the former defines `respondsToSelector:`, which we need in `deleteObjects:`. We could inste…	JadenGeller	tgoyne
3835	2016-07-26 21:36:40	@jpsim Wrong issue number?	JadenGeller	jpsim
3834	2016-07-07 18:50:26	I'll write up a Swift Evolution proposal for this since I think the warning message is pretty important in our usage. @austinzheng and I were thinking something along the lines of `@discardableResultWarning(message: "You must hold on to the NotificationToken returned from addNotificationBlock")`	JadenGeller	austinzheng
3831	2016-07-06 04:56:27	Thanks for the bug report, @nixzhu. We're tracking this in #3793. A fix is in the works and will hopefully be released in the near future.	bdash	nixzhu
3829	2016-07-26 21:18:43	@austinzheng please ping again once the merge conflicts have been addressed.	jpsim	austinzheng
3829	2016-07-27 20:59:27	#3748 @jpsim @bdash @tgoyne @mrackwitz @JadenGeller -- feel free to review, but only if you're interested. EDIT: The `Error` changes have also been excised.	austinzheng	jpsim
3829	2016-07-27 20:59:27	#3748 @jpsim @bdash @tgoyne @mrackwitz @JadenGeller -- feel free to review, but only if you're interested. EDIT: The `Error` changes have also been excised.	austinzheng	bdash
3829	2016-07-27 20:59:27	#3748 @jpsim @bdash @tgoyne @mrackwitz @JadenGeller -- feel free to review, but only if you're interested. EDIT: The `Error` changes have also been excised.	austinzheng	JadenGeller
3829	2016-09-14 19:52:05	@jpsim I rebased this commit atop your changes on `az/swift3apireview` and made some additional fixes to accommodate your API changes. Let me know what you think.	austinzheng	jpsim
3828	2016-07-12 18:17:22	As @jpsim mentioned in https://github.com/realm/realm-cocoa/issues/3136#issuecomment-175328699, the user might want to specify the queue priority. I think it's a reasonable thing to expose. It looks like a user also wanted serial, async reads https://github.com/realm/realm-cocoa/issues/3755, so choosing between concurrent/serial queues might be another reason to specify. Finally, named queues mig…	JadenGeller	bdash
3828	2016-07-12 18:29:26	@astigsen The argument is defaulted in Swift, and overloads can be provided in Objective-C to make it "defaulted" if necessary.	JadenGeller	astigsen
3828	2016-07-12 21:04:18	@bdash @astigsen Just talked with @jpsim offline, and he felt that we should definitely include the queue parameter. We can document that the objects are only valid for the duration of the block. I don't think this should be a huge surprise to users given that Realm objects are thread confined, and there's no guarantee what thread a queue runs on. We also discussed the Objective-C overloads. We d…	JadenGeller	astigsen
3828	2016-07-12 21:04:18	@bdash @astigsen Just talked with @jpsim offline, and he felt that we should definitely include the queue parameter. We can document that the objects are only valid for the duration of the block. I don't think this should be a huge surprise to users given that Realm objects are thread confined, and there's no guarantee what thread a queue runs on. We also discussed the Objective-C overloads. We d…	JadenGeller	bdash
3828	2016-07-12 21:28:59	> @bdash Any suggestions of a better naming scheme? CoreData uses `performBlock:` for a similar type of behavior in its API. That's awkward given the extra arguments we need to include though. > We could write them as functions on the dispatch queue / top level functions I guess. It's a nice idea, but discoverability is likely to be an issue. There's also no obvious equivalent for Objective-C.	bdash	bdash
3828	2016-07-25 19:57:35	//cc @jpsim @austinzheng @bdash @tgoyne	JadenGeller	bdash
3828	2016-07-25 19:57:35	//cc @jpsim @austinzheng @bdash @tgoyne	JadenGeller	tgoyne
3828	2016-07-25 20:19:54	@astigsen Sure. Do you think an async read convenience API is unnecessary then?	JadenGeller	astigsen
3828	2016-07-25 21:08:23	@bdash I agree. It would be preferable to use `writeAsyncWithObjects:block:`, but we've already established a precedent of using `transaction` instead of `write` in Objective-C. We could use `asyncTransactionWithObjects:block:`, but this loses the auto-complete that @astigsen was looking for. I'm open to better suggestions.	JadenGeller	astigsen
3828	2016-07-25 21:08:23	@bdash I agree. It would be preferable to use `writeAsyncWithObjects:block:`, but we've already established a precedent of using `transaction` instead of `write` in Objective-C. We could use `asyncTransactionWithObjects:block:`, but this loses the auto-complete that @astigsen was looking for. I'm open to better suggestions.	JadenGeller	bdash
3828	2016-07-25 21:19:51	@tgoyne Would you you be for deprecating the `transaction` family of APIs and replacing them with a `write` family of APIs? I think it's a good idea to do eventually, but I'm not sure how you'd feel about such a major API change in a non-major release. (Remember, there's `transactionWithBlock:`, `beginTransaction`, `commitTransaction`, `cancelTransaction`) It would be weird to only deprecate `tra…	JadenGeller	tgoyne
3828	2016-07-25 21:33:41	@tgoyne Good catch. It seems like `performTransactionWithBlock:` would be the Cocoa convention-following name most similar to our current API. I think we should either: 1. Rename `transactionWithBlock:` to `performTransactionWithBlock:` and introduce `performTransactionAsyncWithBlock:` (follow Cocoa conventions with smallest API diff) 2. Rename `transactionWithBlock:` to `writeWithBlock:` and int…	JadenGeller	tgoyne
3828	2016-07-26 22:22:13	@bdash @tgoyne You commented earlier, but didn't give a 👍. Are you still reviewing the PR, or are there other changes you'd like to see? Also, y'all didn't love the naming. What are your thoughts on my suggested alternatives?	JadenGeller	bdash
3828	2016-07-26 22:22:13	@bdash @tgoyne You commented earlier, but didn't give a 👍. Are you still reviewing the PR, or are there other changes you'd like to see? Also, y'all didn't love the naming. What are your thoughts on my suggested alternatives?	JadenGeller	tgoyne
3828	2016-07-29 20:25:02	@astigsen What're your thoughts on @bdash's concerns? Maybe we should merge the non-convenience API and later add a convenience API once users have had some time to use the feature?	JadenGeller	astigsen
3828	2016-07-29 20:25:02	@astigsen What're your thoughts on @bdash's concerns? Maybe we should merge the non-convenience API and later add a convenience API once users have had some time to use the feature?	JadenGeller	bdash
3828	2016-07-31 03:09:04	> @astigsen What're your thoughts on @bdash's concerns? Maybe we should merge the non-convenience API and later add a convenience API once users have had some time to use the feature? It is obviously not going to help when you want synchronous results, like when the UI has to be updated right away. But sometimes you do want to things async and that is where it will be useful. There could be a goo…	astigsen	astigsen
3828	2016-07-31 03:09:04	> @astigsen What're your thoughts on @bdash's concerns? Maybe we should merge the non-convenience API and later add a convenience API once users have had some time to use the feature? It is obviously not going to help when you want synchronous results, like when the UI has to be updated right away. But sometimes you do want to things async and that is where it will be useful. There could be a goo…	astigsen	bdash
3826	2016-07-26 20:30:13	I'm closing this since we haven't heard back from @afiq90 in a while and haven't been able to reproduce this ourselves after following the troubleshooting steps shared in [our docs](https://realm.io/docs/objc/latest/#reinstalling-via-dependency-managers).	jpsim	afiq90
3825	2016-07-06 04:59:00	Hi @chashmeetsingh. This is not currently directly supported. We're tracking requests for this feature in #1103. Please follow that issue to receive updates when we implement it.	bdash	chashmeetsingh
3824	2016-07-05 08:02:11	@bdash Thanks for your reply. But by doing this way, i have to keep persist connection with the database? And it can't tell which one has bigger data number. I need to compare db size from local and iCloud to select the version which has more records.	Tom29	bdash
3824	2016-07-12 04:48:15	Hi @Tom29! Just checking to see if this issue is still in progress. :) Like @bdash was saying, there's no way to accurately determine the number of objects in a remote Realm file. But that being said, it would be entirely appropriate to store that sort of metadata about the Realm file somewhere else in iCloud that's easier to access remotely (for example, [the iCloud key-value store](https://deve…	TimOliver	Tom29
3824	2016-07-12 04:48:15	Hi @Tom29! Just checking to see if this issue is still in progress. :) Like @bdash was saying, there's no way to accurately determine the number of objects in a remote Realm file. But that being said, it would be entirely appropriate to store that sort of metadata about the Realm file somewhere else in iCloud that's easier to access remotely (for example, [the iCloud key-value store](https://deve…	TimOliver	bdash
3824	2016-07-12 04:50:23	@TimOliver Thanks Tim, i've found the way to work around. I have to count and check total record in the db to know which one is the newer version.	Tom29	TimOliver
3823	2016-08-15 07:04:15	I'll close this issue for now due to of inactivity. @janesoko if you can provide some more info please feel free to reopen this issue, thanks!	kishikawakatsumi	janesoko
3818	2016-07-05 21:37:05	@austinzheng That should be possible to change afterwards. I figured it made sense for all enums to be changed in a single commit later one.	JadenGeller	austinzheng
3817	2016-07-05 19:57:47	@tgoyne I don't think I can apply `NS_REFINED_FOR_SWIFT` to only a single Swift version though, right?	JadenGeller	tgoyne
3817	2016-07-05 20:39:26	@tgoyne The Swift function cannot exactly reimplement the Objective-C function since they'd share the same selector. > Method 'schemaVersionAtURL(_:encryptionKey:error:)' with Objective-C selector 'schemaVersionAtURL:encryptionKey:error:' conflicts with method '__schemaVersionAtURL(_:encryptionKey:error:)' with the same Objective-C selector With that in mind, should we keep with the deprecation a…	JadenGeller	tgoyne
3817	2016-07-05 20:52:03	@tgoyne Perfect! I had no idea that existed! Wish Xcode gave me a fixit there.	JadenGeller	tgoyne
3815	2016-06-30 23:22:32	@tgoyne Is there a 2.0 branch that such changes are merged into, or do they just wait?	JadenGeller	tgoyne
3815	2016-07-01 00:26:03	@bdash I actually think the `@autoreleasepool` is causing an issue.	JadenGeller	bdash
3815	2016-07-01 00:56:38	@tgoyne What if we additively introduce this method while deprecating the old one?	JadenGeller	tgoyne
3814	2016-07-01 21:57:36	@cpinski When you say "Our realm.write transactions are within do catch blocks but we aren't catching an exception here," do you mean something like this? If so, the exception is just being delayed making it more difficult to understand what went wrong. It's probably best to use `try!` unless you have a good reason to handle the error.	JadenGeller	cpinski
3814	2016-07-01 22:02:57	@JadenGeller Our code does look as you described above. Currently we would like to catch the exception so that we can fix what we are doing incorrectly. As of now we are seeing rather consistent crashes with the error "RLMException The Realm is already in a write transaction" and would like to clean up our code and follow the proper guidelines as well as possible.	cpinski	JadenGeller
3814	2016-07-01 22:10:31	@cpinski Most use cases don't require dynamically recovering from errors at runtime. If you really do want to catch errors, make sure you rethrow any errors that you don't have a specific recovery plan for. If you catch and error but do nothing about it, that's considered "swallowing" the error, and will likely cause some mysterious failure later. It's easiest to debug a problem if you crash for …	JadenGeller	cpinski
3814	2016-07-06 14:06:51	@jpsim @JadenGeller @bdash @tgoyne Was realm/realm-core#838 ever completed? I saw that it was referenced in issue [#3083](https://github.com/realm/realm-cocoa/issues/3083) but the page can no longer be found.	cpinski	bdash
3814	2016-07-06 14:06:51	@jpsim @JadenGeller @bdash @tgoyne Was realm/realm-core#838 ever completed? I saw that it was referenced in issue [#3083](https://github.com/realm/realm-cocoa/issues/3083) but the page can no longer be found.	cpinski	JadenGeller
3814	2016-07-06 14:06:51	@jpsim @JadenGeller @bdash @tgoyne Was realm/realm-core#838 ever completed? I saw that it was referenced in issue [#3083](https://github.com/realm/realm-cocoa/issues/3083) but the page can no longer be found.	cpinski	tgoyne
3814	2016-07-25 09:01:24	@cpinski: If you would be willing to share a built version of your app as IPA privately with us together with some instructions how to reproduce this scenario, I think we could also collect the data we need ourselves, if that's easier for you.	mrackwitz	cpinski
3814	2016-08-15 16:21:53	I'm sorry to hear that @cpinski. We'll be closing this issue now.	jpsim	cpinski
3812	2016-06-30 14:52:00	Sorry @chucktee, my mistake, I definitely skimmed that too quickly, been doing too much support today 😅. You seem to be doing everything right. I don't see anything that would cause the file to be inaccessible unless you're accessing the Realm prior to setting the default configuration and the file protection attributes? Any chance you could share a sample project that reproduces this behavior?	jpsim	chucktee
3811	2016-06-30 13:58:04	Sorry you're affected by this crash @tspecht. First thing to try is to see if you can reproduce this with the latest version of Realm (v1.0.1 as of this writing). You stated your "goal" as "Deleting everything from mutliple Realm instances while logging out the user.", but I don't see anything related to that in your stack trace. This leads me to ask, is it possible you're deleting a Realm file w…	jpsim	tspecht
3811	2016-06-30 14:01:38	Hey @jpsim we are using `deleteAllObjects` actually. The comment about deleting the files was just "I even tried that but also didn't help so reverted it". I can't update to 1.0 because of https://github.com/realm/realm-cocoa/issues/3702	tspecht	jpsim
3811	2016-07-26 17:57:12	@mteece I recommend you don't continue accessing the file after deleting it. One way to do this would be to "mark" the Realm for deletion and clean up marked Realms on following app launches.	jpsim	mteece
3810	2016-06-30 14:18:40	hey @jpsim thanks for replying I changed the code to this shows being Results<Show> but isn't that synchronous? I want to implement asynchronous task here Please can u help (new here) thanks !	chashmeetsingh	jpsim
3810	2016-06-30 14:36:29	also isn't that too synchronous as we are storing the objects in results directly @jpsim	chashmeetsingh	jpsim
3810	2016-06-30 14:37:34	@chashmeetsingh obviously you'll need to add a `notificationToken` property on your view controller if you're trying to assign to one. > also isn't that too synchronous as we are storing the objects in results directly Have you read the documentation links from my previous comment (https://github.com/realm/realm-cocoa/issues/3810#issuecomment-229661795)?	jpsim	chashmeetsingh
3810	2016-06-30 14:41:09	ahh ok thanks for that missed the docs part @jpsim	chashmeetsingh	jpsim
3810	2016-06-30 14:53:58	@jpsim how do I verify if its asynchronously loaded	chashmeetsingh	jpsim
3808	2016-06-30 13:50:17	Hi @smolskyaleksey, sorry you're affected by this. We're aware of this issue and are already tracking it as #3502. There should be more information available in that ticket. I'll close this as a duplicate to keep the conversation all in one place. Please subscribe to #3502 for updates on this. I'd recommend not indexing string properties with long common prefixes until we resolve this.	jpsim	smolskyaleksey
3807	2016-06-29 04:06:23	Hi @emuye, thanks for filing this. We agree that we need to expose a mechanism through which write transactions may be performed without triggering collection change notifications and are tracking that as #3665. When making changes to data due to user interactions (e.g. main UI thread), you should certainly make those synchronously to keep things flowing at 60fps. Notifications are delivered asyn…	jpsim	emuye
3799	2016-07-04 10:36:21	@FinderTiwk did this resolve your issue? Could we close this?	stel	FinderTiwk
3799	2016-07-12 11:07:26	@FinderTiwk You should provide a hexadecimal string representation of the key that was specified in your app.	stel	FinderTiwk
3796	2016-07-27 20:53:06	@austinzheng Thanks for the update Austin. This helps us time our migration efforts accordingly since we are currently blocked on some new feature dev leveraging new iOS 10 SDKs with this.	marchy	austinzheng
3796	2016-08-08 16:11:54	I ran into a few issues with this, using the advised instructions from @austinzheng. Some additional details that may help some people: 1. To run build.sh using the XCode beta, you need to set the default xcode version to beta using the command `sudo xcode-select -switch /Applications/Xcode-beta.app` This obviously has nothing to do with Realm. 1. After I cloned the realm repo, I had to update th…	algoterranean	austinzheng
3796	2016-08-11 01:40:11	Thanks @algoterranean ! FYI you can use gem install snapshot; snapshot reset_simulators to reset all your simulators, answer from http://stackoverflow.com/questions/27614197/duplicate-iphone-simulators-appeared-on-my-xcode	hyouuu	algoterranean
3796	2016-09-11 23:14:50	Was able to use the intstructions posted by @austinzheng to make it compile and run the app on my iOS Device. Problem is, I can't get it to work on the Simulator. I'm guessing because this isn't a Universal framework ? Thoughts on how to achieve that? ![image](https://cloud.githubusercontent.com/assets/605076/18421290/d18fa346-7854-11e6-93cb-948a813308f5.png) @algoterranean Could this be related …	freak4pc	austinzheng
3796	2016-09-11 23:14:50	Was able to use the intstructions posted by @austinzheng to make it compile and run the app on my iOS Device. Problem is, I can't get it to work on the Simulator. I'm guessing because this isn't a Universal framework ? Thoughts on how to achieve that? ![image](https://cloud.githubusercontent.com/assets/605076/18421290/d18fa346-7854-11e6-93cb-948a813308f5.png) @algoterranean Could this be related …	freak4pc	algoterranean
3796	2016-09-12 17:16:44	@freak4pc please wait until our official Xcode 8 support with a finalized API, installation instructions and documentation later this week.	jpsim	freak4pc
3796	2016-09-12 17:25:41	I eventually was able to build it yesterday with some playing around, but I'll still wait for a more solid build plan before proceeding further. Thanks @jpsim .	freak4pc	jpsim
3796	2016-09-14 16:32:36	@Maryom `git submodule update --init --recursive`	jpsim	Maryom
3796	2016-09-14 17:09:02	@jpsim Thanks for your fast reply. It worked perfectly. Thanks again.	Maryom	jpsim
3796	2016-09-15 01:17:15	@helloandrewpark you're not on the latest version of `master`...	jpsim	helloandrewpark
3796	2016-09-15 18:18:16	Hey @freak4pc, My cocoa pods version is v1.1.1.0.rc.2: `/Users/mariam/.rvm/gems/ruby-2.2.1/gems/cocoapods-1.1.0.rc.2/lib/cocoapods.rb` I added these lines to my pod file: `pod 'Realm', git: 'https://github.com/realm/realm-cocoa.git', branch: 'master', submodules: true pod 'RealmSwift', git: 'https://github.com/realm/realm-cocoa.git', branch: 'master', submodules: true` And I got these errors 😖👇🏼 …	Maryom	freak4pc
3796	2016-09-15 18:22:33	Uhm, interesting. That worked fine for me. Do you mind trying `pod deintegrate` and `pod install` again ? @Maryom	freak4pc	Maryom
3796	2016-09-15 18:35:10	Woohoo! that's amazing @jpsim! Thanks :)	freak4pc	jpsim
3796	2016-09-15 18:36:16	@freak4pc Yes I tried and I got the same error. Anyways, thanks for your help. I think it's better to wait for tomorrow release :)	Maryom	freak4pc
3796	2016-09-15 18:36:56	@jpsim That's awesome news :) Real team Thanks for your efforts.	Maryom	jpsim
3794	2016-06-28 21:01:01	If you could provide more context, I'd love to help you, @qylibohao! 🙂	JadenGeller	qylibohao
3794	2016-07-05 22:17:37	Since I haven't heard back, I'm going to assume that @qylibohao resolved this issue. If this isn't the case, feel free to reopen, and I'd love to help!	JadenGeller	qylibohao
3794	2016-07-06 06:48:41	@JadenGeller	qylibohao	JadenGeller
3794	2016-07-07 11:00:49	@bdash thank you ,i already solved the problem.it's the wrong way i declare linkingobjects,	qylibohao	bdash
3790	2016-06-30 21:10:00	@austinzheng Expect for a few enums, no, but we'll also need separate APIs for those enums that are algebraic data types.	JadenGeller	austinzheng
3790	2016-06-30 21:27:45	@tgoyne In Realm Swift, Realm `Notification`s are currently implemented as a closed enum, so we might want to change that then.	JadenGeller	tgoyne
3790	2016-06-30 22:10:22	@austinzheng Good catch! The above typedef is used to convert all these stringy cases into an enum in Swift!	JadenGeller	austinzheng
3790	2016-07-02 04:07:08	@austinzheng Subclassing `RLMLinkingObjects` is problematic because we've marked `init()` unavailable, and every Swift class must have an initializer (even if private). One workaround is to introduce an `initWith__:` method on `RLMLinkingObjects` and override this on the `LinkingObjects` subclass. I guess we would then tell users to mark the class as `@NSManaged` (rather than `@dynamic`) so they …	JadenGeller	austinzheng
3789	2016-06-23 09:16:21	@JadenGeller The issue occurs when I reload my view very fast. The fetchAllData function gets invoked every time the view is refreshed (visible again). I do this with an NSNotification, which is triggered multiple times since I'm doing it quite fast. I tried doing an exception breakpoint and catch the error, but it goes to the Appdelegate class.	CedricVanAsch	JadenGeller
3789	2016-06-28 21:01:52	Did you end up figuring this out, @CedricVanAsch? If not, let me know what changed. 🙂	JadenGeller	CedricVanAsch
3789	2016-06-29 06:44:45	@JadenGeller I 'patched' it by making sure that that same function isn't called twice in a row (I think because of the Alamofire async call handling, the two requests overlap). This causes the code not to crash anymore.	CedricVanAsch	JadenGeller
3785	2016-06-22 01:23:41	@yreaction could you please share a sample project that reproduces this behavior? The code you posted should work.	jpsim	yreaction
3785	2016-06-30 15:12:07	@yreaction just following up on my last request for a reproducible sample project. thanks.	jpsim	yreaction
3785	2016-07-15 16:58:12	Following up this issue again. If you're having trouble with using Realm while the app is backgrounded, please make sure you've placed the Realm file in a directory and changed the `NSFileProtection` properties of the directory itself. Additionally, looking at that sample code, it may look like you're trying to change the protection rights of the `Documents` folder itself. It may be more appropri…	TimOliver	yreaction
3784	2016-06-22 05:19:27	Hi @axenovV! Thanks for your issue! Form the looks of your code, the reason why you're getting that migration issue is because the `Ration` object model (even though it may be empty) is being added to each Realm file you access. By default, when you access `Realm()` for the first time, every `Object` subclass in your app is added to that Realm file. You can override this behaviour with the `objec…	TimOliver	axenovV
3784	2016-06-22 09:56:11	@TimOliver Hi! Thanks its work for me! 👍 But i noticed one thing. When i changed readOnly to false. I haven't exception. I would like to know what happened. Thanks!	axenovV	TimOliver
3784	2016-06-22 17:10:01	No problems @axenovV! What device were you testing this on? If you're using the iOS Simulator, it's not subject to the same sandbox restrictions as actual devices. If so, when you changed `readOnly` to `false`, the Simulator allowed that Realm file to be migrated. This wouldn't actually happen on a real device though. I hope that helped!	TimOliver	axenovV
3784	2016-06-22 20:40:19	@TimOliver I testing only simulator! Thanks for the answer!	axenovV	TimOliver
3784	2016-06-22 21:06:53	Cool! No worries @axenovV! Thanks for that! Please let us know if you have any more queries in future! :)	TimOliver	axenovV
3782	2016-07-26 21:17:23	@mrackwitz can we just close this if it causes issues for Safari and these changes don't have a substantial effect on our bug reports?	jpsim	mrackwitz
3781	2016-06-30 15:12:46	@kernel-lj just following up to see if @mrackwitz's last comment was helpful or if you're still having issues.	jpsim	mrackwitz
3781	2016-06-30 15:12:46	@kernel-lj just following up to see if @mrackwitz's last comment was helpful or if you're still having issues.	jpsim	kernel-lj
3777	2016-06-21 01:40:28	Hi @Voley, the reason Realm is throwing an exception in this case is to indicate that you're missing something in your migration block. Much like Foundation and other Cocoa frameworks, Realm only ever throws runtime exceptions when being used in a way that's not supported. It would greatly help if you could share the exception message being logged, as that message should tell you what to do to av…	jpsim	Voley
3777	2016-06-22 17:50:08	Glad to see you worked this out, @Voley! Don't hesitate to file issues again in the future if you bump into any difficulties!	jpsim	Voley
3775	2016-06-20 16:34:27	I hope you'll understand how bleeding edge this is @iJoeCollins, we're doing our best to provide you with support for latest betas, but this hasn't gone through our full QA process yet. If you're looking for the smoothest experience, I suggest you use the latest _stable_ releases of Xcode and Realm. That being said, I managed to resolve the linker errors by changing the Podfile again to this:	jpsim	iJoeCollins
3774	2016-06-20 17:23:30	Sorry you're affected by this @minhyeok4dev! We're aware of this issue and are tracking this as #2384. Until then, the only workaround I can suggest is to avoid using the generator directly, instead passing the `Results`.	jpsim	minhyeok4dev
3771	2016-06-23 01:16:08	CI failures unrelated. Merging. I addressed @tgoyne's comment about the CocoaPods core symlink failure in 005ad61.	jpsim	tgoyne
3770	2016-06-20 17:35:49	@vimalprakashts please let us know if @quver's advice helps. Generally this kind of issue can surface when Xcode or CocoaPods has a stale cache, which requires those caches to be cleared. We have instructions in our docs covering how to handle this: https://realm.io/docs/swift/latest/#reinstalling-via-dependency-managers	jpsim	vimalprakashts
3770	2016-06-20 17:35:49	@vimalprakashts please let us know if @quver's advice helps. Generally this kind of issue can surface when Xcode or CocoaPods has a stale cache, which requires those caches to be cleared. We have instructions in our docs covering how to handle this: https://realm.io/docs/swift/latest/#reinstalling-via-dependency-managers	jpsim	quver
3770	2016-06-24 14:22:11	@jpsim , after this error. I fallback to the plan core data . I will try this and give update very soon. and sorry for the late reply.	vimalprakashts	jpsim
3770	2016-06-24 20:39:48	Hi @vimalprakashts, Can you try uncommenting the line `# use_frameworks!` in your podfile (remove the `#`)?	austinzheng	vimalprakashts
3770	2016-06-27 21:41:01	@austinzheng there's an uncommented call to `use_frameworks!` a bit further down in the file too.	jpsim	austinzheng
3770	2016-07-15 16:49:30	Hi @vimalprakashts! Just pinging this issue. Are you still having trouble, or were you able to get it working in the end? :)	TimOliver	vimalprakashts
3770	2016-08-02 17:41:16	@ntokozotep please file a new issue taking care to fill out the new issue template, including full steps to reproduce so we can help you.	jpsim	ntokozotep
3769	2016-06-18 21:07:52	Thanks for the PR, @Anviking! We'll need you to accept our [Contributor License Agreement](https://github.com/realm/realm-cocoa/blob/master/CONTRIBUTING.md#cla) before we can merge your contributions. Cheers, The robots and humans at Realm	realm-ci	Anviking
3769	2016-06-20 17:51:15	Hi @Anviking, thanks for doing this (and accepting our CLA, I just verified that). This would bring us back to the behavior in Swift 2.2, which I'm in favor of. Realm can never guarantee that an object property will _always_ be fulfilled, but if the user (e.g. you) explicitly ignores that, we should continue to support that behavior IMHO. We also had unit tests that verified this behavior in Swif…	jpsim	Anviking
3769	2016-06-20 18:58:58	@jpsim done!	Anviking	jpsim
3769	2016-06-27 21:58:07	Thanks for updating this @Anviking! Just had one last comment about the unit test.	jpsim	Anviking
3769	2016-06-28 17:54:27	Looks good. Thanks for your contribution @Anviking!	jpsim	Anviking
3767	2016-06-20 18:32:01	@JadenGeller could you please add a test for this, also verifying the message string, in `ObjectSchemaInitializationTests.testInvalidObjects`?	jpsim	JadenGeller
3767	2016-06-20 19:08:12	@bdash @jpsim @mrackwitz I've made the suggested changes. I feel that the exception message may be a bit confusing, so please provide feedback if you agree. > Can't persist NSNumber directly: use a Swift-native number type or provide a default value, which allows to infer the type	JadenGeller	jpsim
3767	2016-06-21 21:21:20	@jpsim How should I go about "verifying the message string"? The `named:` parameter of `assertThrows` checks an exception name, not message, and the function `assertThrowsWithReasonMatching` is only found on `RLMTestCase`, not `TestCase`. Is this a mistake?	JadenGeller	jpsim
3767	2016-07-15 20:40:36	@bdash @jpsim I made the changes you requested. I'll merge this later today if there are no objections.	JadenGeller	jpsim
3765	2016-06-17 09:40:42	@modLX4 what version of Realm/Xcode you use? Your model properties should be defined like this: > Because Realm uses different storage formats for different types of numbers, the property must be tagged with one of RLMInt, RLMFloat, RLMDouble, or RLMBool. All values assigned to the property will be converted to the specified type. See more at https://realm.io/docs/objc/latest/#optional-properties…	stel	modLX4
3765	2016-06-22 01:24:41	thanks @modLX4, keep us posted!	jpsim	modLX4
3765	2016-06-30 15:10:46	@modLX4 I'm assuming this worked for you? Closing this issue now.	jpsim	modLX4
3763	2016-06-28 14:31:21	I can confirm that this is a problem and could locate the root cause. The problem here is that there is a name overlapping of the build product of the static library target generated by CocoaPods (`libRealm-iOS.a`) and the vendored static library used by the podspec (`librealm-ios.a`). Even though the name is not exactly identical, clang's linker is case-insensitive and uses the first matching ac…	mrackwitz	stel
3763	2017-03-21 00:06:58	Is this issue still open? I cloned @dvor repo and updated it to current versions and my desired project structure with the shared code between iOS and OS X in a "Kit". Here is the repo. https://github.com/jcmendez/ReproducingCocoaRealmIssue If I use `use_frameworks!` it builds, but I guess that's the same as @mrackwitz mentions above. However on the actual project I'm trying to use this, even wit…	jcmendez	mrackwitz
3763	2017-03-21 00:06:58	Is this issue still open? I cloned @dvor repo and updated it to current versions and my desired project structure with the shared code between iOS and OS X in a "Kit". Here is the repo. https://github.com/jcmendez/ReproducingCocoaRealmIssue If I use `use_frameworks!` it builds, but I guess that's the same as @mrackwitz mentions above. However on the actual project I'm trying to use this, even wit…	jcmendez	dvor
3763	2017-03-22 19:56:30	I cloned your project @jcmendez and couldn't reproduce the compilation failures with CocoaPods 1.2.0 and Xcode 8.2. Perhaps update your version of CocoaPods to confirm that the issue is still occurring there? Deleting the CocoaPods cache, clearing derived data, cleaning your project, running `pod deintegrate && pod install --verbose` are also good things to try. Looks like your repro case and rea…	jpsim	jcmendez
3763	2017-03-24 16:00:39	@jpsim - thanks so much for looking into this. I think the easiest is for me to give you access to the actual repo where the issue happens. I'll follow up with a private invite The branch `admin` on that repo starts to build a Mac app for managing some of the data there. The DockKit kit contains the shared classes between client and admin. Here is the partial log of the failure to build Realm-OSX…	jcmendez	jpsim
3763	2017-03-24 17:33:37	Hey @jpsim - running `pod deintegrate && pod install --verbose` did it. Thanks!	jcmendez	jpsim
3761	2016-06-20 18:04:41	@emuye could you please share a sample project with us, along with the steps you're taking to benchmark this? It'll greatly help us make sure we're looking at the right thing.	jpsim	emuye
3761	2016-06-21 01:41:17	@emuye thanks for the extra info, just following up on my previous request for a sample project. Thanks!	jpsim	emuye
3761	2016-06-22 01:25:38	If it's a repository on GitHub, you could give access to my account: @jpsim. Or you could email a zip archive of the codebase to help@realm.io	jpsim	jpsim
3761	2016-06-22 18:15:40	We're continuing the conversation via email since the issues reported are specific to @emuye's application. I'll update this issue with whatever information may have more general implications once we know more.	jpsim	emuye
3759	2016-06-17 23:05:27	@austinzheng fantastic, that's great (unless I'm missing something)	jpsim	austinzheng
3758	2016-06-16 20:50:48	Hi @afriedman94, It looks like you're still having issues. It shouldn't be necessary to specify the `:git =>` option in CocoaPods. Would you be willing to share the version of CocoaPods you're using? You can check this using the command `pod --version`. We have a couple of CocoaPods-related troubleshooting tips in our [documentation](https://realm.io/docs/swift/latest/#reinstalling-via-dependency…	austinzheng	afriedman94
3758	2016-07-13 02:57:53	@afriedman94 hey, u using the alamofire and realm together?	xuanzi23	afriedman94
3758	2016-07-13 15:27:10	@xuanzi23 yes, why?	afriedman94	xuanzi23
3758	2016-07-14 01:33:58	@afriedman94 I have few question to ask you about the alamofire and realm work together, May I?	xuanzi23	afriedman94
3758	2016-07-14 13:39:44	@xuanzi23 sure, this is not really the right place though. Do you use slack? my email is andrew.friedman94@gmail.com	afriedman94	xuanzi23
3758	2016-07-15 03:52:50	@afriedman94 invited u. my email is lawlierxuanzi@gmail.com	xuanzi23	afriedman94
3758	2016-07-17 02:40:59	I met the same problem and I find the reason. @afriedman94 Solution: 1. Open terminal and run `pod cache list`. 2. Find Realm and RealmSwift. 3. Run `pod cache clean Realm` if you find Realm in step 2, then clean the RealmSwift in the same way. 4. Run `pod install` in the project path.	talisk	afriedman94
3758	2016-08-09 16:45:53	@donaldking, please file a new bug report and provide the information outlined in the [Filing Issues](https://github.com/realm/realm-cocoa/blob/master/CONTRIBUTING.md#filing-issues) section of the documentation on contributing so we can help you.	bdash	donaldking
3758	2016-08-10 03:23:13	@donaldking According to my solution, can you fix your problem?	talisk	donaldking
3758	2016-08-10 15:35:01	@bdash @talisk Yes this solves the issue for me. Thanks! :)	donaldking	bdash
3758	2016-08-10 15:35:01	@bdash @talisk Yes this solves the issue for me. Thanks! :)	donaldking	talisk
3757	2016-06-16 11:26:37	@codesourse please, provide more info by following the guidelines for new issues.	stel	codesourse
3756	2016-06-16 09:05:01	Hi @anddygon! You can use one of third party model mapping framework listed [here](https://github.com/realm/realm-cocoa/issues/694#issuecomment-144785299). I've answered [your question on Stack Overflow](http://stackoverflow.com/questions/37851673/realmswift-control-reflection-process) also, so will close this issue for now.	stel	anddygon
3755	2016-06-19 10:57:17	@JadenGeller Yeah that would probably do the trick.	danielrhodes	JadenGeller
3752	2016-06-15 23:49:21	@YHSX88 looks like you're not set up with git SSH access. Try https:	jpsim	YHSX88
3752	2016-06-16 07:02:59	@YHSX88 Btw, if you have problems connecting to github over ssh on Sierra, you might be using a now deprecated dsa-key. See http://superuser.com/a/963029 on modifying PubkeyAcceptedKeyTypes to override this.	thabz	YHSX88
3752	2016-06-16 17:15:14	Hi All To give you update @thabz I'm using still El Capitan but thanks for the others that will check the issue. @jpsim that worked for me, however the only problem (I feel I need to mentioned it :) ). I was using Charts/Realm repo and because of that I got error while trying to update cocoa pods: **[!] Unable to satisfy the following requirements: - `RealmSwift (from`https://github.com/realm/rea…	YHSX88	jpsim
3752	2016-06-16 17:15:14	Hi All To give you update @thabz I'm using still El Capitan but thanks for the others that will check the issue. @jpsim that worked for me, however the only problem (I feel I need to mentioned it :) ). I was using Charts/Realm repo and because of that I got error while trying to update cocoa pods: **[!] Unable to satisfy the following requirements: - `RealmSwift (from`https://github.com/realm/rea…	YHSX88	thabz
3752	2016-06-16 17:15:14	Hi All To give you update @thabz I'm using still El Capitan but thanks for the others that will check the issue. @jpsim that worked for me, however the only problem (I feel I need to mentioned it :) ). I was using Charts/Realm repo and because of that I got error while trying to update cocoa pods: **[!] Unable to satisfy the following requirements: - `RealmSwift (from`https://github.com/realm/rea…	YHSX88	YHSX88
3752	2016-06-19 00:34:46	The above instructions from @jpsim didn't work for me, manually copying out the realmSwift 3.0 folder files into the pod did.	plummer	jpsim
3752	2016-06-24 17:28:26	Thanks for the clarification @austinzheng. I'll stop banging my head and try to move back to Xcode 7 for now.	warpling	austinzheng
3752	2016-06-24 20:37:52	@warpling Was the issue blocking you the code signing issue? I have a workaround if you're interested, although you probably shouldn't rely on it as anything more than a temporary hack. (Probably do it on a git branch or something just in case.)	austinzheng	warpling
3752	2016-06-24 20:50:56	@austinzheng I believe it was once I got everything compiling. Yeah I've been bouncing between an experimental branch, I'll try anything at this point if you don't mind sharing!	warpling	austinzheng
3752	2016-10-04 16:28:58	@YHSX88 , I am trying to use Charts/Realm too. Did you find a solution to the issue?	maharr2	YHSX88
3752	2017-01-23 12:36:41	please add the pod dependency as @jpsim just forgot to mention the submodule I suppose. pod 'Realm', git: 'https://github.com/realm/realm-cocoa.git',:submodules => true, branch: 'master' pod 'RealmSwift', git: 'https://github.com/realm/realm-cocoa.git',:submodules => true, branch: 'master'	MoinPansare	jpsim
3746	2016-08-02 05:43:50	@bdash consider it's done	liuxuan30	bdash
3746	2016-08-26 20:26:47	@romainfrancez we're blocked on [SR-1779](https://bugs.swift.org/browse/SR-1779).	jpsim	romainfrancez
3744	2016-11-29 21:49:43	> Any updates on a fix for this? I've commented on [SR-1768](https://bugs.swift.org/browse/SR-1768) to follow up. @isoiphone would you advise against adding `@inline(never)` to `next()` in `RLMSupport.swift` directly? If that works around the issue, that may be the best way to resolve it short term.	jpsim	isoiphone
3744	2016-12-07 03:01:23	The initial issue reported here appears to be resolved with Swift 3: https://github.com/nevil/Bugs/pull/1 I think the issue reported by @isoiphone is unrelated. So I'll be closing this issue now.	jpsim	isoiphone
3743	2016-06-14 08:59:05	@stel I've tested with print for both sqlite and realm. And i realize that realm compare every single record to the whole matched results. SQLite doesn't. It prints the results only 1/10 compare to the Realm. In the SQLite, it has property called `deterministic` https://www.sqlite.org/c3ref/create_function.html > SQLITE_DETERMINISTIC to signal that the function will always return the same result …	Tom29	stel
3743	2016-06-23 01:26:55	Hopefully Realm's built-in sorting support is enough for your needs @Tom29. If not, please keep an eye on #1277 and #1265 for improvements in this space.	jpsim	Tom29
3742	2016-06-14 00:56:19	@tgoyne @jpsim @bdash Final ping; I've commented out the `Sequence` extensions on the Objective-C types per JP, and am ready to merge once I get an approval.	austinzheng	jpsim
3742	2016-06-14 00:56:19	@tgoyne @jpsim @bdash Final ping; I've commented out the `Sequence` extensions on the Objective-C types per JP, and am ready to merge once I get an approval.	austinzheng	tgoyne
3739	2016-06-17 07:16:45	I am going to hop in here. I too have updated to Realm 1.0.1 and changed the lines where i had to with the new code (see post above by @jamikado). Unfortunately I now get an empty list where I got some result with the Realm version I used before. Nothing else was changed. Is this known? EDIT: Okay this is strange. You literally have to have for example this: And are not allowed to have this:	ilendemli	jamikado
3739	2016-06-20 18:28:23	@ilendemli glad you worked it out, and sorry for the confusion. Realm models should be defined exactly as the documentation describes: https://realm.io/docs/swift/latest/#models We hope to see further improvements to Swift's reflection mechanism that would allow us to be more flexible with how users define models. If you agree, please file a radar or a Swift bug and we'll be happy to dupe or 👍. I…	jpsim	ilendemli
3738	2016-06-10 21:47:25	thanks for the suggestion @likers! I've made the change and it's now pending review from the person who maintains the Chinese version of our docs.	jpsim	likers
3735	2016-06-23 01:23:57	I'm closing this since we haven't heard back from @lucasp90 in a little while.	jpsim	lucasp90
3735	2016-06-23 13:22:46	@loveforgeter If you have cocoapods 1.0, make sure your build settings for "user paths" or something hasn't been overriden in your target	cbess	loveforgeter
3735	2016-07-01 09:58:44	Thanks for letting us know, @lucasp90! Glad to hear that everything is fine now :)	stel	lucasp90
3735	2016-07-12 11:16:07	@thegreatmichael what version of CocoaPods you use? Try to upgrade to the latest 1.0.1 version. Also check "Headers search paths" in your project's build settings, make sure that it doesn't override CocoaPods path.	stel	thegreatmichael
3735	2016-07-20 02:46:43	thanks for checking in @stel, i am on 1.0.1 /-: My `User Header Search Paths` is `$(PODS_ROOT)` `recursive` and `$(PODS_ROOT)/ionicons` `recursive`. **update:** so, i just started at the top of this thread again, I (have my project working fine on another machine, and so I) checked out my project again, did as in https://github.com/realm/realm-cocoa/issues/3735#issuecomment-226522681 and made sur…	thegreatmichael	stel
3735	2016-07-22 13:42:39	@thegreatmichael faced with this issue by myself today :) My solution was to remove all Xcode's Derived Data (or `alt+shift+cmd+K` in project). Glad to hear that you also resolved this issue :)	stel	thegreatmichael
3734	2016-06-13 08:12:19	@tgoyne The boolean trick worked, thanks! So you're saying everyone migrates this way and has tons of warnings in their migration file because of unused variables? (I don't mind if that's the way to go, but if there is a way to 'fix' the ~20 warnings flooding my screen I would like to know it)	erkro1	tgoyne
3732	2016-06-23 01:24:31	@BObereder hi, just following up on @mrackwitz's last comment. We'd love to help.	jpsim	mrackwitz
3732	2016-06-23 01:24:31	@BObereder hi, just following up on @mrackwitz's last comment. We'd love to help.	jpsim	BObereder
3732	2016-06-30 15:11:29	Closing since we haven't heard back from @BObereder in a while.	jpsim	BObereder
3730	2016-07-05 23:18:01	@jpsim I would think that overriding the default configuration would be more elegant, as the test writer could just use the default Realm. However, I defer to your judgment. Having a specific `testRealm` would also make the implementation cleaner, so I'm +1 on that overall.	austinzheng	jpsim
3730	2016-11-15 22:53:37	Marking `S:On Hold` until @austinzheng can get back to this.	jpsim	austinzheng
[truncated: 7,436 more rows]
