# Supplementary material for: Status, identity, and language: A study of issue discussions in GitHub
Source: PLoS One. 2019 Jun 14;14(6):e0215059. doi: 10.1371/journal.pone.0215059 (PMC6568400; doi:10.1371/journal.pone.0215059)
Supplement: S2 Data — (ZIP) [file pone.0215059.s003.zip › sample_46_projs_issues/sitaramc_gitolite/issue_comments_REPLACECODE.csv]

issue_num	datetime	body	login	close_date
83	2016-12-20 20:00:18	I read the message below, but this seems like a pretty trivial change. I introduced a variable name for the gitolite-admin repo. Will run git-format-patch and send via email, as well. ---------------------------------------------------------------------------------------- Go to http://gitolite.com/gitolite/index.html#contact for information on contacting me, the mailing list, and IRC channel. *Un…	isysd
82	2016-09-29 21:08:43	Go to http://gitolite.com/gitolite/index.html#contact for information on contacting me, the mailing list, and IRC channel. _Unless you are reporting what you think is a security issue, I prefer you send to the mailing list, not to me directly._ Please DO NOT send messages via github's "issues" system, linkedin comments/discussion, stackoverflow questions, google+, and any other Web 3.0 "coolness"…	zmt
82	2017-01-30 19:26:22	Bump - I also sent an email patch like the instructions said. Please acknowledge or just take the patch.	zmt
81	2016-08-19 07:41:57	Send already an email to the mailing-list. Also sending a pull request as it's a trivial patch as written in the CONTRIBUTING-file.	alexgit2k
80	2016-07-04 22:46:41	Trivial patch to fix the fact that when doing a first-time gitolite setup -pk <user>.pub that one gets a failure due to the gitolite-admin.git/hooks dir not getting created.	ghost
80	2016-09-29 06:03:21	ping: did my post to the Google Group make it; I was having trouble getting subscribed.	ghost
79	2016-04-06 09:14:36	On non Linux OS the 'wc' command contains leading TAB which leads to a failure in string comparison. Solution compare as integers instead of strings. Further it also fixes 0 line counts on missing newline '\n' at the end of a public key.	smlng	2016-09-02 13:31:10
79	2016-09-02 13:31:10	I'll close this one, proposed patch was applied - though somewhat different, but it does the same ...	smlng	2016-09-02 13:31:10
78	2016-02-18 01:10:59	Github recently added support for TEMPLATEs for certain Github-specific activities, including creating Issues and Pull Requests. This patch creates these files as symlinks to the CONTRIBUTING document, which explains the process that should be used. Signed-off-by: Eugene E. Kashpureff Jr eugene@kashpureff.org	EugeneKay	2016-06-16 15:02:33
78	2016-06-16 15:02:33	This was cherry-picked as 2494a40	EugeneKay	2016-06-16 15:02:33
77	2015-12-12 06:15:22	git push origin master Counting objects: 7, done. Compressing objects: 100% (3/3), done. Writing objects: 100% (4/4), 389 bytes | 0 bytes/s, done. Total 4 (delta 0), reused 0 (delta 0) remote: Can't locate Gitolite/Hooks/Update.pm in @INC (you may need to install the Gitolite::Hooks::Update module) (@INC contains: /git-install/gitolite/src/lib/ /etc/perl /usr/local/lib/perl/5.18.2 /usr/local/shar…	xiaohuoban
76	2015-03-13 12:34:43	If a single disk is not enough for all the repos, one has to use symlinks to split them between disks.	pvalsecc	2015-03-13 12:35:52
75	2015-03-03 20:50:26	Omitting a repo name in some commands produces a perl warning: shell:~$ ssh git@example.com perms -l WARNING: Use of uninitialized value $repo in concatenation (.) or string at /srv/git/gitolite/src/lib/Gitolite/Conf/Load.pm line 239, <DATA> line 1. FATAL: invalid repo '' This commit makes gitolite output this instead: shell:~$ ssh git@example.com perms -l FATAL: no repo specified	hkoof	2015-03-17 14:37:28
74	2015-02-27 21:54:45	As per discussion in: https://groups.google.com/forum/#!msg/gitolite/eLTiK8hvijo/9dKI8YfTSecJ added another check whether the command actually starts with the pathname to gitolite-shell when shell mode is used. Signed-off-by: Christoph Anton Mitterer mail@christoph.anton.mitterer.name	calestyo	2015-02-27 21:55:47
74	2015-02-27 21:55:47	ah forgot about the no pull requests thingy ^^	calestyo	2015-02-27 21:55:47
73	2014-11-11 22:03:04	This test isn't recognized without a leading / and should fail.	milki	2014-11-12 06:00:26
73	2014-11-12 06:00:26	Real fix is to delete the test.	milki	2014-11-12 06:00:26
72	2014-10-21 15:15:23	Add ~ to REPONAME_PATT and REPOPATT_PATT. Tilde is used when copying with --backup=numbered. https://www.gnu.org/software/coreutils/manual/html_node/Backup-options.html#Backup-options	hginzel
72	2014-10-26 09:39:37	@ginzel, please use the mailing list. See https://github.com/sitaramc/gitolite/blob/master/CONTRIBUTING	milki
71	2014-07-11 22:16:19	It's ambiguous which commands are run on the local machine vs the gitolite server.	adymitruk	2014-07-20 00:47:06
71	2014-07-20 00:47:06	see #62	sitaramc	2014-07-20 00:47:06
70	2014-07-08 13:12:26		esterlus	2014-07-08 13:19:31
70	2014-07-08 13:19:31	sorry, just saw the do not submit pull request pr	esterlus	2014-07-08 13:19:31
69	2014-05-08 10:29:49	repos must be readable by gitweb users and have at least one 'gitweb.' option so you can hide a repo even if a global gitweb. options is set repo @all config gitweb.owner = "Owner" repo hidden - = gitweb	jeremyz	2014-05-08 10:30:23
68	2014-05-07 00:27:16	Add sample script for getting group membership from LDAP. based on ldapsearch.	dnozay	2014-07-20 00:46:55
68	2014-07-20 00:46:54	see #62	sitaramc	2014-07-20 00:46:55
67	2014-05-06 22:30:33	simple one-line update; perl-Time-HiRes isn't installed by default on all systems.	dnozay	2014-07-20 00:31:49
67	2014-05-07 14:19:34	<S_CODE_TOKEN> It seems to me that the 5.8.8 requirement on the previous line precludes the need for requiring Time::HiRes. See also #62.	MidLifeXis	2014-07-20 00:31:49
67	2014-05-07 14:49:06	see https://groups.google.com/forum/#!topic/gitolite/hEZFnRLsEdM . on RHEL based systems you can definitely install perl without installing perl-core. I've seen #62, this is fine if this gets closed.	dnozay	2014-07-20 00:31:49
66	2013-03-31 15:28:03	why do not you use 'README.md'?	chshouyu	2013-03-31 15:31:24
65	2013-03-24 10:16:21	Fixed a minor typo	bjornars	2013-04-24 15:43:09
64	2013-03-23 16:18:44		jefferai	2013-06-14 16:35:23
63	2013-03-04 00:47:59	Some older systems don't have a -a flag for cp. The -a flag also has slightly different effects on different system, but I have replaced it with -RpP which does appear to have a consistent effect across different systems and works the same as -a for this particular use.	lparkes	2013-06-14 16:45:33
63	2013-06-14 16:45:33	will take a look... Meta note: I don't accept pull requests normally, in fact I don't even log on to github most of the time. The gitolite mailing list is the correct place to communicate with me.	sitaramc	2013-06-14 16:45:33
62	2013-02-26 09:24:05	Please do not open a Pull Request on Github for this repo - they are ignored, and will not be merged. Read the Wiki for this repository to find out how to properly submit patches. This is a dummy commit used to open this PR as a notice to others, because Github does not allow disabling the PR feature entirely. Do not merge. Commentary on this PR is similarly pointless.	EugeneKay
62	2013-02-27 13:59:43	A [CONTRIBUTING file](https://github.com/blog/1184-contributing-guidelines) should be added instead of this dummy PR.	dolmen
62	2013-02-28 01:17:25	You are free to raise this point on the mailing list.	EugeneKay
62	2014-07-20 00:47:44	CONTRIBUTING file exists now (as of March 2013)	sitaramc
61	2013-02-24 04:14:22	I was getting a warning from perl during pushes of the gitolite-admin repo. The line traced to an ambiguous usage of shift being concatenated with a newline char. The perl version on the server is "This is perl, v5.8.8 built for x86_64-linux-thread-multi" It is an annoying message and off-putting to other developers as I evaluate migrating to gitolite for management. $ git push Counting objects: …	jwadamson	2013-02-24 04:17:04
61	2013-02-24 04:17:04	I see now in the wiki that pull requests here are ignored and that we are to contact via email.	jwadamson	2013-02-24 04:17:04
60	2013-02-04 23:41:45	Hello, I made these changes to enable git-annex to work correctly with gitolite and GitLab: - fixed processing of repository urls ending with .git (GitLab recommends urls like that to users by default), - git-annex-shell command is added to .gitolite.rc (disabled by default) - command pattern is changed to allow for some characters git-annex may include in its arguments These changes along with y…	olegch	2013-06-14 16:42:09
60	2013-04-11 19:02:28	Hi Chris, No, unfortunately I did not have time to test it yet, I don't know if git-annex is supported in GitLab 5. This is one of the reasons we have not upgraded from 4.2 to 5 yet. Let me know if you figure it out before me :) Thank you, Oleg On Tue, Apr 9, 2013 at 12:45 PM, Christian Dompierre < notifications@github.com> wrote: > Hi Oleg, > > Starting with version 5, GitLab doesn't use gitolit…	olegch	2013-06-14 16:42:09
60	2013-06-14 16:42:09	gitlab 5 no longer uses gitolite, so I am closing this. Note that I do not accept pull requests nor do I normally log on to github to look at them. Today is an aberration. If it isn't on the gitolite mailing list, it didn't happen.	sitaramc	2013-06-14 16:42:09
59	2013-02-04 16:58:17	I made a fix for Gitolite: - 233d2d4b fixed ssh-authkeys failing when the authorized_keys file contains commands or options for the keys already present in the file I also made some improvements: - 7e7dd91a allows to specify a custom Git location in Gitolite - 7add7a53 rewrote update-gitweb-access-list in perl - 7d4d34cc support multi-valued keys in config file There's also 5566d5e6 when I merged…	Wizmaster	2013-06-14 16:43:00
59	2013-02-04 18:07:44	I am not in a position to vote for nor merge this, but if I were, I'd also ask for updates to the parts of the documentation that were affected by these changes. Most notably how the multi key config works, and how to specify the custom git location. +1 for the inclusion of tests, though :)	kaos	2013-06-14 16:43:00
59	2013-02-04 21:51:08	Please note that sitaram does not accept/read Pull Requests made through the github interface. The Wiki for this repository contains directions on proper channels to discuss features / submti patches, etc.	EugeneKay	2013-06-14 16:43:00
59	2013-02-05 10:32:41	I admit not being a great writer of documentation. :) If the changes are accepted, I'll see if I can write something. I know sitaram does not accept pull request, I posted to the mailing list at the same time. I have a different view than his about github and others may be only monitoring the github repository. So I decided to open the request.	Wizmaster	2013-06-14 16:43:00
59	2013-06-14 16:42:59	I think we discussed this on the ML, IIRC	sitaramc	2013-06-14 16:43:00
58	2013-01-23 06:13:55	Adding elliptic curve ssh key support in sshkey-lint	rjsalts	2013-01-23 23:34:17
58	2013-01-23 19:32:25	Please read the Wiki link - Pull Requests are not accepted directly through Github. You can email sitaram directly with your patch.	EugeneKay	2013-01-23 23:34:17
58	2013-01-23 23:34:17	I've already sent an email to the mailing list and Sitaram is looking at it.	rjsalts	2013-01-23 23:34:17
57	2013-01-02 13:58:26	i renamed the README and fixed some indentions. Useful, because github understands markdown and it was nearly the same like markdown. The changes are readable as like before.	DenisKnauf	2013-06-14 16:44:35
57	2013-01-02 14:43:46	I'm sorry but I have my reasons for this to be as in plain text. The full markdown documentation, pre-rendered to HTML, is at the link given near the top of this document, and the raw markdown is in the associated 'gitolite-doc' repo. I wish you'd told me before you started doing this; I could have saved you the effort. On Wed, Jan 2, 2013 at 7:28 PM, Denis Knauf notifications@github.comwrote: > …	sitaramc	2013-06-14 16:44:35
57	2013-01-02 15:00:31	If you don't to use markdown, you can also provide both files. So github will provide a nice view and you can use your plaintext-file. I only need some minutes to convert this file.	DenisKnauf	2013-06-14 16:44:35
57	2013-01-02 16:18:22	:+1:	juzerali	2013-06-14 16:44:35
57	2013-01-08 13:17:52	I'm sorry but this README is only meant as a placeholder and a pointer to the real docs, which are in the gitolite-doc repo (separated from 'gitolite' shortly after I changed the doc license to CC-BY-NC-SA because distros can'twon't shipping NC docs). I probably put in too much information in it, and that is causing confusion. I'll reduce it. As for markdown, I don't mind doing that after I reduc…	sitaramc	2013-06-14 16:44:35
57	2013-06-14 16:44:35	No sorry; that will be plain text. Feel free to discuss on the mailing list. Meta note: I don't accept pull requests normally, in fact I don't even log on to github most of the time. The gitolite mailing list is the correct place to communicate with me.	sitaramc	2013-06-14 16:44:35
56	2012-12-09 02:36:20	Explicitly set "Content-Type: text/plain" for gitolite commands when issued over http, so that it is possible to see the output with normal browsers. (At least) Apache httpd might set the Content-Type to something different and triggers a download instead of showing the text directly. Signed-off-by: Sven Strickroth email@cs-ware.de	csware	2012-12-09 02:37:31
56	2012-12-09 02:37:31	Just found https://github.com/sitaramc/gitolite/wiki :(	csware	2012-12-09 02:37:31
56	2012-12-09 02:47:57	I need to update that page to say "pull requests are OK but dont expect me to reply by anything other than email or to do anything that requires logging on to github". Specifically, the email message that github sends also contains a "patch" url, and I find I can easily do this <S_CODE_TOKEN> so it's not as bad as it used to be. The only problem that remains is that -- unless the requester goes a…	sitaramc	2012-12-09 02:37:31
55	2012-10-29 23:19:27	Was perplexed as to why using "keysubdirs-as-groups" wasn't adding my users to the correct groups until I checked the compiled gitolite.conf output and realized it was not ignoring my "old style multi-keys", and was creating a separate entry for each of my users (john@main, john@laptop, etc). The fix here works here, and should also work for users that are using mutli-keys with email addresses, o…	tianon	2012-10-31 01:07:43
55	2012-10-30 01:04:46	I dont log on to github, and I ignore pull requests etc. See the "wiki" part of my github page for reasons. (I did change the wiki text just now, but only to add some detail and to re-arrange some text.) On Tue, Oct 30, 2012 at 4:49 AM, Tianon Gravi notifications@github.comwrote: > Was perplexed as to why using "keysubdirs-as-groups" wasn't adding my > users to the correct groups until I checked …	sitaramc	2012-10-31 01:07:43
55	2012-10-30 05:45:02	Ah, my apologies! I will send a patch to the mailing list for review tomorrow, and close out this request. On Oct 29, 2012 7:05 PM, "Sitaram Chamarty" notifications@github.com wrote: > I dont log on to github, and I ignore pull requests etc. See the "wiki" > part of my github page for reasons. (I did change the wiki text just now, > but only to add some detail and to re-arrange some text.) > > On…	tianon	2012-10-31 01:07:43
55	2012-10-30 06:16:13	well that's ok for now; I did look at the diff and it look sane. I have only one question. Are you Tianon Gravi or Andrew Page? I.e., Why is the email coming from one name and the commit has another name on it? It's not a big issue but I am curious... On Tue, Oct 30, 2012 at 11:15 AM, Tianon Gravi notifications@github.comwrote: > Ah, my apologies! I will send a patch to the mailing list for revie…	sitaramc	2012-10-31 01:07:43
55	2012-10-30 16:28:51	Actually, it is both. Despite my personal interest and love for gitolite, this particular fix was done for my use of gitolite at work (since we had to completely rebuild our git server yesterday and used the opportunity to finally upgrade from v2), so I try to keep my work-related attributions under my work email address and given name (hence the pull request coming through "infosiftr" and not my…	tianon	2012-10-31 01:07:43
54	2012-10-10 03:58:27	/bin/bash is ALWAYS wrong. It should immedietly switched to /usr/bin/env bash and in the long run switched to /bin/sh once all of the bogus bashisms have been removed. /usr/bin/perl is often correct, but not always. it is better to use env Try using the checkbashism script to help fix things: http://sourceforge.net/projects/checkbaskisms/files/	grimreaper	2012-10-17 02:01:16
54	2012-10-16 23:57:30	Please read the Wiki for this repository; sitaram does not check or accept github Pull Requests. You should instead contact him via email, either directly or by the mailing list. Additionally, I do not agree with your sentiment that "/bin/bash is evil" - while it may be a legacy way to refer to the `bash` binary, it is not going away any time soon, and I have seen many scripts which do not work b…	EugeneKay	2012-10-17 02:01:16
54	2012-10-17 00:02:26	[not sure if this email will get to all the people involved] Thanks Eugene; I had not seen this because I generally dont log on to the github website. On Wed, Oct 17, 2012 at 5:27 AM, Eugene E. Kashpureff Jr notifications@github.com wrote: > Please read the Wiki for this repository; sitaram does not check or accept github Pull Requests. You should instead contact him via email, either directly or…	sitaramc	2012-10-17 02:01:16
54	2012-10-17 00:14:42	If a program doesn't use /usr/bin/env to run bash the program is broken, simple as that. The problem is that may not be installed in /bin and /usr/bin/env finds it. I will attempt to go through and find all the non-portable bashisms, but I don't know when I will be able to do so. So far as I am aware, there are no specific security issues with /usr/bin/env though I am happy to be enlightened.	grimreaper	2012-10-17 02:01:16
54	2012-10-17 00:29:18	On Wed, Oct 17, 2012 at 5:44 AM, grimreaper notifications@github.com wrote: > If you don't use /usr/bin/env to run bash your program is broken, simple as that. The problem is that may not be installed in /bin and /usr/bin/env finds it. And I think anything that requires env is broken. Anyway, unless you claim this applies to 'sh' also, I did suggest another way out (although it doesn't help with …	sitaramc	2012-10-17 02:01:16
54	2012-10-17 01:18:30	It doesn't apply to /bin/sh because POSIX requires that /bin/sh exist and act a certain way. There is no standard for /bin/bash. Why is a program which - is more portable - respects the user's preference broken? FWIW I do plan on fixing the bashims eventually, I'm just not sure when I'll get to it (testing them requires a lot more work this fixing the shebang line)	grimreaper	2012-10-17 02:01:16
54	2012-10-17 01:40:54	On Wed, Oct 17, 2012 at 6:48 AM, grimreaper notifications@github.com wrote: > It doesn't apply to /bin/sh because POSIX requires that /bin/sh exist and act a certain way. There is no standard for /bin/bash. > > Why is a program which > > is more portable > respects the user's preference broken? why is it more portable? Where's the guarantee that 'env' will be where you think it is? as fo user's p…	sitaramc	2012-10-17 02:01:16
54	2012-10-17 01:46:56	On Wed, Oct 17, 2012 at 7:10 AM, Sitaram Chamarty sitaramc@gmail.com wrote: > In any case, I am not budging on this, sorry. forgot to add my standard caveat to this statement. There _is_ a mailing list, and you should try to get a discussion going on this. If enough people agree, and make a good case for it (that does not involve oddball systems, like closed-source NAS boxes, uggh), then I may no…	sitaramc	2012-10-17 02:01:16
54	2012-10-17 02:01:16	> That argument doesn't wash here, for either bash or perl. In both > cases, gitolite imposes no minimum version (well, perl 5.8.8, but > that's so old it's hardly a problem), so assuming you have _some_ > version in the usual places, it will work. The usual place is /usr/local/bin/bash - not /bin/bash - at least for systems I'm on > In any case, I am not budging on this, sorry. I'll try to fix t…	grimreaper	2012-10-17 02:01:16
54	2012-10-17 03:48:49	On Wed, Oct 17, 2012 at 7:31 AM, grimreaper notifications@github.com wrote: > That argument doesn't wash here, for either bash or perl. In both > cases, gitolite imposes no minimum version (well, perl 5.8.8, but > that's so old it's hardly a problem), so assuming you have some > > version in the usual places, it will work. > > The usual place is /usr/local/bin/bash - not /bin/bash - at least for …	sitaramc	2012-10-17 02:01:16
54	2012-10-17 11:57:07	> Gitolite was released August 2009. Since that time you're only the > second person to have this problem. Because the package managers fix it downstream. I was hoping that it would fixed upstream so we could stop patching it. This isn't the biggest deal in the world, but I try to upstream fixes wherever possible (even if minor) > You seem to think that if you keep saying it you will convince me.…	grimreaper	2012-10-17 02:01:16
54	2012-10-17 15:20:46	Hi @grimreaper, I am the maintainer for the FreeBSD port. It is of my opinion, that the patches included in the port (a simple find/grep/sed for perl) is not a "fix" that can be pushed to upstream. The patch is dependent on the local system's installation for where perl is (note I am using the make variable $PERL rather than the assumed location of /usr/local/bin/perl). This is a mundane patch th…	milki	2012-10-17 02:01:16
54	2012-10-17 15:28:50	@milki, the patch is not system dependent. The only correct shebang line for portable scripts is to use /bin/sh or /usr/bin env. That you need to use a "simple" find/grep/sed is itself a bug. This isn't specific to FreeBSD either: this is for any system that doesn't install bash in /bin. @sitaramc's system is 'weird' in the sense of it happens to place bash in /bin unlike other systems. In additi…	grimreaper	2012-10-17 02:01:16
54	2012-10-17 15:41:26	(1) Please don't keep harping on bash -- you know the fix for that: I will accept changing it to /bin/sh after removing bashisms. (2) So fedora and debian are "weird". That's a bit better than "broken", so thanks, I guess! [top posting because the lines in the original message didn't wrap like they usually do, for some reason, and so quoting is messed up.] On Wed, Oct 17, 2012 at 8:58 PM, grimrea…	sitaramc	2012-10-17 02:01:16
54	2012-10-17 15:46:56	> (1) Please don't keep harping on bash -- you know the fix for that: I > will accept changing it to /bin/sh after removing bashisms. And you know that I have plans to fix this. I am merely responding to people that have commented after me. I intended to stop when I hit "close". > (2) So fedora and debian are "weird". That's a bit better than > "broken", so thanks, I guess! I used scare quotes fo…	grimreaper	2012-10-17 02:01:16
53	2012-08-03 07:49:50	I am installing gitolite from a tarball of gitolite, not a git repo. This patch means that `install` does not fail.	drnic	2013-06-14 16:44:58
53	2012-08-13 11:16:27	Psst. Have you read the wiki page?	dajoho	2013-06-14 16:44:58
53	2012-08-13 12:55:02	https://github.com/sitaramc/gitolite/wiki	dolmen	2013-06-14 16:44:58
53	2012-08-16 17:38:56	Sorry, guys. I'll get around to learning the specific contribution rules for this specific project soon.	drnic	2013-06-14 16:44:58
52	2012-07-12 00:53:46	I just did the bare minimum (which wasn't much) to get this to render on the GitHub site. Already it's a big improvement in terms of accessibility, IMO.	dabrahams	2012-07-12 01:22:44
51	2012-07-12 00:25:46		dabrahams	2012-07-12 01:22:55
50	2012-06-20 12:40:48	Only '+' sign was unescaped in `http_simulate_ssh_connection()`. When user translates `ssh git@host perms <repo> + <role> <user>` to `curl https://host/git/perms?<repo>+%2b+<role>+<user>` nothing happens. This commit fixes it modifying url unescaping.	grossws	2012-06-20 14:29:22
50	2012-06-20 14:24:56	Read the wiki on pull requests if you haven't.	AeroNotix	2012-06-20 14:29:22
49	2012-06-12 13:28:08	Having symlinks support is necesary (unless a workaround is available)	txomon	2012-06-17 14:55:34
49	2012-06-16 19:00:00	Have you read the wiki? Please DO NOT send me pull requests via github. Instead, send me an email saying what URL and what branch to pull. (The pull system forces a --no-ff even if the merge is at the top of my branch and doesn't need one. It also gives me no chance to fix up minor typos, add any more text to the commit message, etc. I can do that afterward, but this forces a "push -f" or a trivi…	ColdIce1	2012-06-17 14:55:34
48	2012-06-06 19:23:33	This sentence refers to D perm.	milki	2012-06-06 23:33:22
47	2012-03-27 15:32:46	Add example of allowing users to create their own repos when wildcards are used	davidosomething	2012-04-15 04:31:42
47	2012-03-27 16:03:41	I don't respond to github-sent emails and pull requests. My reasons are at the bottom of the "wiki" link on the github page. On Tue, Mar 27, 2012 at 9:02 PM, David reply@reply.github.com wrote: > Add example of allowing users to create their own repos when wildcards are used > > You can merge this Pull Request by running: > > git pull https://github.com/davidosomething/gitolite patch-1 > > Or you…	sitaramc	2012-04-15 04:31:42
47	2012-03-27 16:09:10	ok thanks for letting me know David O'Trakoun http://www.davidosomething.com/ On Tue, Mar 27, 2012 at 12:03 PM, Sitaram Chamarty reply@reply.github.com wrote: > I don't respond to github-sent emails and pull requests. My reasons > are at the bottom of the "wiki" link on the github page. > > On Tue, Mar 27, 2012 at 9:02 PM, David > reply@reply.github.com > wrote: > > > Add example of allowing user…	davidosomething	2012-04-15 04:31:42
46	2012-03-08 23:53:35	The one-argument calls are compatible with each other, but older perls die with <pre>"make_path" is not exported by the File::Path module Can't continue after import errors at gl-system-install line 5 BEGIN failed--compilation aborted at gl-system-install line 5.</pre> This change uses the older mkpath with no loss of functionality.	gbacon	2012-03-09 00:09:35
46	2012-03-09 00:02:33	please send me proper email; I will not respond to stuff sent from github. See the wiki section of my gitolite page for my reasons On Fri, Mar 9, 2012 at 5:23 AM, Greg Bacon reply@reply.github.com wrote: > The one-argument calls are compatible with each other, but older perls die with > > <pre>"make_path" is not exported by the File::Path module > Can't continue after import errors at gl-system-i…	sitaramc	2012-03-09 00:09:35
45	2012-03-07 16:28:29	usage in gitolite.conf: reponame category = "category name"	PeterHoeche	2012-03-08 07:31:10
45	2012-03-07 18:06:06	please correspond exclusively by email; my reasons are listed in the "wiki" section of gitolite's github page.	sitaramc	2012-03-08 07:31:10
43	2012-01-02 14:37:35	Use COMMAND OPTION REDIRECTION syntax to improve readability. Signed-off-by: Jari Aalto jari.aalto@cante.net	jaalto	2012-01-04 06:14:08
42	2012-01-02 10:43:20	Improve usage() output.	jaalto	2012-04-15 04:29:43
41	2011-11-26 18:07:58	now all keys have root@... and from this patch it will be $user@...	graywolf	2012-01-04 06:12:58
40	2011-11-22 16:32:32	Fixes for three issues in gitolite: 1. Sometimes I would like expand command to always show all repositories. Right now there is no other way to obtain this effect, other then specify arbitrary large $BIG_INFO_CAP 2. When a file is added to hook directory and then removed, the broken links are left atferwards. 3. I think it is not always necessary to call gl-install twice in gl-setup.	draenog	2012-04-15 04:31:27
40	2012-04-15 04:31:27	please don't send me pull requests etc. My reasons are explained at the bottom of the "wiki" page.	sitaramc	2012-04-15 04:31:27
39	2011-11-21 16:08:17	When the configuration file has an config inclusion, it is opening and processing the file relative to gitolite-admin. When we manually run gl-compile-conf from the bin directory, it fails and says "included file not found: gitolite-test.conf and exists. This ensures the current working directory when processing that file is always relative to the config folder.	mohamedmansour	2012-04-15 04:32:01
38	2011-11-06 22:44:09	Added a step to the server migration instructions reminding the user to pull all changes to gitolite-admin. Fixed set-url syntax in the same section to match current git version's syntax.	mattkimmel	2011-11-07 17:22:21
37	2011-10-31 10:58:35		grossws	2011-11-16 00:54:09
37	2011-11-16 00:54:09	pulled	sitaramc	2011-11-16 00:54:09
36	2011-10-17 22:24:21		jefferai	2011-10-20 14:06:46
36	2011-10-20 14:06:46	done	sitaramc	2011-10-20 14:06:46
35	2011-10-01 18:58:19	Corrected doc/3-faq-tips-etc.mkd as refering to previous config $GL_REPO_BASE instead of $REPO_BASE (as appears in gitolite.rc)	txomon	2011-10-20 14:08:05
35	2011-10-20 14:08:05	done	sitaramc	2011-10-20 14:08:05
34	2011-09-30 17:37:05	gl-mirror-push fails with dash as /bin/sh due to the use of bash pattern substition (${parameter/pattern/string}). Use sed instead.	svend	2011-10-19 16:54:06
34	2011-10-19 16:54:06	This is fixed in 696bffe60578a1b170641dcfaaec01f373460259	svend	2011-10-19 16:54:06
33	2011-09-28 23:11:10	I spent a few perplexed minutes tonight trying to figure out why a project for which I had not specified "R gitweb" was being added to projects.list. After wading through the code for a bit, I found that the setup_gitweb_access used the description being set as a sufficient condition to enable gitweb access. I set description and owners on all projects since they will eventually be publicly avail…	bgamari	2011-10-03 08:55:55
33	2011-10-03 08:55:55	sorry but this is documented; see http://sitaramc.github.com/gitolite/doc/2-admin.html#_specifying_gitweb_and_daemon_access If you don't intend it to be used for gitweb, don't set a description.	sitaramc	2011-10-03 08:55:55
32	2011-08-25 13:40:34		ebfe	2011-09-02 12:09:06
31	2011-08-24 20:34:01	This version of gl-conf-convert supports converting a lot more features of gitosis to gitolite than the previous version of this script. Hopefully it will help others in the transition to gitolite from gitosis.	behanw	2011-10-20 14:08:32
31	2011-10-20 14:08:32	done	sitaramc	2011-10-20 14:08:32
30	2011-08-24 20:13:57	Great product! Here are a few very simple typos fixes that I noticed.	christilden	2011-08-25 11:07:49
29	2011-08-24 16:22:19	Patch attached. I think this could be useful sometime.	fabn	2011-11-16 00:54:45
29	2011-08-25 12:44:02	I've updated the code in order to allow both partial and full matches for references. Current code check if $2 is a valid full reference. If not it checks for a match in `refs/heads` and then in `refs/tags`. In this way you can use both syntaxes. What do you think?	fabn	2011-11-16 00:54:45
28	2011-08-18 16:40:49	do not assume /bin/sh is bash. For example on Solaris it is really the sh shell. With my change, the user PATH decides the location of the bash shell. (This way is also used in the official python docs)	kTitan	2011-09-10 09:19:02
28	2011-09-10 09:19:03	Ok, if my times allow i will write a patch src/gl-system-install, and make a new pull request. btw: If i remember right even solaris 9 has /bin/bash, but i could not checked it, because we have shutdowned our last solaris 9 system 4 Weeks ago ;)	kTitan	2011-09-10 09:19:02
27	2011-06-22 15:15:41	find . -type d -name "*.git" -prune can take a LOT of time, if your REPO_BASE is home to some non git projects with huge folder structure. Added option limits a depth for searching... and thus limits time...	miiihi	2011-07-16 04:48:50
27	2011-07-16 04:48:50	Sorry, the correct solution is not to put something else in $REPO_BASE.	sitaramc	2011-07-16 04:48:50
27	2011-07-18 07:45:16	Well, while I may agree, that "the correct solution" would be best, it isn't always possible, for various reasons, legacy beeing the first. This is where my solution can help.	miiihi	2011-07-16 04:48:50
26	2011-05-31 15:25:46	Our production post receive hooks do some deploying which needs agent forwarding that is disabled by default install. This patch allows for custom authentication options. If needed/desired, $AUTH_OPTIONS should be added to conf/example.gitolite.rc and described there.	miiihi	2011-06-08 19:04:22
25	2011-04-14 02:59:20	Using Msysgit bash shell on Windows, passing in a file into setperms confuses Gitolite since it doesn't parse out the permissions correctly since it contains Windows CR Line Feed. It saves it correctly, but cannot verify it in the regex. By cleaning out any CR character when that gets inputed, solves the problem. Mysgit clients can continue using the default settings. They could easily fix this i…	mohamedmansour	2011-11-16 00:55:17
25	2011-11-16 00:55:17	was added later, though not by this patch	sitaramc	2011-11-16 00:55:17
24	2011-03-16 13:43:15	Hello, I believe that there is some inconsistency in the way the "base repository path" is handled by Gitolite (or in the way it is documented). https://github.com/sitaramc/gitolite/blob/pu/doc/gitolite.rc.mkd#_rarely_changed_variables says "$REPO_BASE [...] is where all the repos go. If it's not an absolute path, it is considered to be relative to $HOME". In fact, based on my experience, it is a…	dregad	2011-03-22 12:46:21
23	2011-03-15 12:38:59	The mirroring functionality doesn't work without exporting GL_RC. Error message when pushing to the master: Writing objects: 100% (10/10), 835 bytes, done. Total 10 (delta 4), reused 0 (delta 0) hooks/post-update: line 3: die: command not found ENV GL_RC not set BEGIN failed--compilation aborted at /git/gitolite/bin/gl-compile-conf line 16. To git@slave.internal:gitolite-admin.git 2e34f2b..55849d…	houtmanj	2011-05-10 18:38:22
22	2011-03-07 21:56:52	Hey sitaramc, These fixes might be necessary to make some corporate ITSEC folks "happy". In particular, receiving kill and term signals are now noted in the logs (but still do the same thing they did before), and a system("echo $creator > gl-creater") call was replaced with an echo_file() method which uses a real open (faster and safer). Feel free to do these changes "your way", but I hope that t…	terabyte	2011-05-10 18:38:50
21	2011-03-06 05:48:12	I ran into this problem myself, and thought some additional information on the matter may help others.	Thynix	2011-05-10 18:39:28
20	2011-03-01 23:04:12	Hi, I had to move my gitolite to new server. Followed your instructions and it went ok. However, in the end, my repos were still in my users home directory on the new server instead of the git user. Probably should have figured it out sooner and it didn't cost me much time, but I thought a couple edits would make the process clearer. Gitolite is great. Thanks,	maddentim	2011-05-10 18:40:07
19	2011-03-01 12:32:09	The documentation says that now "@all_devs has 7 users", this can be only achieved if the @staff is also added to the list. ps. Wasn't sure if you want it into pu branch or the master..... went with the default.	dmitrijsledkovs	2011-03-05 20:00:23
19	2011-03-05 12:00:56	Thanks; applied	sitaramc	2011-03-05 20:00:23
19	2011-03-05 12:01:19	Thanks; I applied it.	sitaramc	2011-03-05 20:00:23
