# Supplementary material for: Status, identity, and language: A study of issue discussions in GitHub
Source: PLoS One. 2019 Jun 14;14(6):e0215059. doi: 10.1371/journal.pone.0215059 (PMC6568400; doi:10.1371/journal.pone.0215059)
Supplement: S2 Data — (ZIP) [file pone.0215059.s003.zip › sample_46_projs_issues/sitaramc_gitolite/issue_comments_mentioned_committer_NOCODE_FULLBODY.csv]

issue_num	datetime	body	login	mention_login
54	2012-10-17 15:28:50	@milki, the patch is not system dependent. The only correct shebang line for portable scripts is to use /bin/sh or /usr/bin env. That you need to use a "simple" find/grep/sed is itself a bug. This isn't specific to FreeBSD either: this is for any system that doesn't install bash in /bin. @sitaramc's system is 'weird' in the sense of it happens to place bash in /bin unlike other systems. In additi…	grimreaper	milki
54	2012-10-17 15:28:50	@milki, the patch is not system dependent. The only correct shebang line for portable scripts is to use /bin/sh or /usr/bin env. That you need to use a "simple" find/grep/sed is itself a bug. This isn't specific to FreeBSD either: this is for any system that doesn't install bash in /bin. @sitaramc's system is 'weird' in the sense of it happens to place bash in /bin unlike other systems. In additi…	grimreaper	sitaramc
54	2012-10-17 15:41:26	(1) Please don't keep harping on bash -- you know the fix for that: I will accept changing it to /bin/sh after removing bashisms. (2) So fedora and debian are "weird". That's a bit better than "broken", so thanks, I guess! [top posting because the lines in the original message didn't wrap like they usually do, for some reason, and so quoting is messed up.] On Wed, Oct 17, 2012 at 8:58 PM, grimrea…	sitaramc	sitaramc
