# Supplementary material for: Status, identity, and language: A study of issue discussions in GitHub
Source: PLoS One. 2019 Jun 14;14(6):e0215059. doi: 10.1371/journal.pone.0215059 (PMC6568400; doi:10.1371/journal.pone.0215059)
Supplement: S2 Data — (ZIP) [file pone.0215059.s003.zip › sample_46_projs_issues/sitaramc_gitolite/issue_comments_mentioned_NOCODE_FULLBODY.csv]

issue_num	datetime	body	login	mention_login
54	2012-10-17 15:20:46	Hi @grimreaper, I am the maintainer for the FreeBSD port. It is of my opinion, that the patches included in the port (a simple find/grep/sed for perl) is not a "fix" that can be pushed to upstream. The patch is dependent on the local system's installation for where perl is (note I am using the make variable $PERL rather than the assumed location of /usr/local/bin/perl). This is a mundane patch th…	milki	grimreaper
54	2012-10-17 15:28:50	@milki, the patch is not system dependent. The only correct shebang line for portable scripts is to use /bin/sh or /usr/bin env. That you need to use a "simple" find/grep/sed is itself a bug. This isn't specific to FreeBSD either: this is for any system that doesn't install bash in /bin. @sitaramc's system is 'weird' in the sense of it happens to place bash in /bin unlike other systems. In additi…	grimreaper	milki
54	2012-10-17 15:28:50	@milki, the patch is not system dependent. The only correct shebang line for portable scripts is to use /bin/sh or /usr/bin env. That you need to use a "simple" find/grep/sed is itself a bug. This isn't specific to FreeBSD either: this is for any system that doesn't install bash in /bin. @sitaramc's system is 'weird' in the sense of it happens to place bash in /bin unlike other systems. In additi…	grimreaper	sitaramc
54	2012-10-17 15:41:26	(1) Please don't keep harping on bash -- you know the fix for that: I will accept changing it to /bin/sh after removing bashisms. (2) So fedora and debian are "weird". That's a bit better than "broken", so thanks, I guess! [top posting because the lines in the original message didn't wrap like they usually do, for some reason, and so quoting is messed up.] On Wed, Oct 17, 2012 at 8:58 PM, grimrea…	sitaramc	sitaramc
77	2015-12-12 06:15:22	git push origin master Counting objects: 7, done. Compressing objects: 100% (3/3), done. Writing objects: 100% (4/4), 389 bytes | 0 bytes/s, done. Total 4 (delta 0), reused 0 (delta 0) remote: Can't locate Gitolite/Hooks/Update.pm in @INC (you may need to install the Gitolite::Hooks::Update module) (@INC contains: /git-install/gitolite/src/lib/ /etc/perl /usr/local/lib/perl/5.18.2 /usr/local/shar…	xiaohuoban	INC
72	2014-10-26 09:39:37	@ginzel, please use the mailing list. See https://github.com/sitaramc/gitolite/blob/master/CONTRIBUTING	milki	ginzel
69	2014-05-08 10:29:49	repos must be readable by gitweb users and have at least one 'gitweb.' option so you can hide a repo even if a global gitweb. options is set repo @all config gitweb.owner = "Owner" repo hidden - = gitweb	jeremyz	all
19	2011-03-01 12:32:09	The documentation says that now "@all_devs has 7 users", this can be only achieved if the @staff is also added to the list. ps. Wasn't sure if you want it into pu branch or the master..... went with the default.	dmitrijsledkovs	all
19	2011-03-01 12:32:09	The documentation says that now "@all_devs has 7 users", this can be only achieved if the @staff is also added to the list. ps. Wasn't sure if you want it into pu branch or the master..... went with the default.	dmitrijsledkovs	staff
