# Supplementary material for: Status, identity, and language: A study of issue discussions in GitHub
Source: PLoS One. 2019 Jun 14;14(6):e0215059. doi: 10.1371/journal.pone.0215059 (PMC6568400; doi:10.1371/journal.pone.0215059)
Supplement: S2 Data — (ZIP) [file pone.0215059.s003.zip › sample_46_projs_issues/jwagner_smartcrop.js/issue_comments_mentioned_committer_NOCODE_FULLBODY.csv]

issue_num	datetime	body	login	mention_login
47	2016-08-23 15:02:46	Hi @jwagner, I apologize, I did mean to file this on smartcrop-node and instead filed it here. Oops!	tolmasky	jwagner
41	2016-06-28 09:42:53	OH. Thank you @jwagner	trannamit95	jwagner
33	2016-02-21 11:11:39	@jwagner To integrate face detection in smartcrop.js, you can refer to this js lib:https://trackingjs.com/ ,maybe it can help you	shinebay	jwagner
33	2016-05-03 13:55:07	@jwagner thanks! I'll check it out.	ajbogh	jwagner
16	2015-10-20 17:28:12	@IonicaBizau thanks for the fix. :)	jwagner	IonicaBizau
16	2015-10-20 17:58:25	@jwagner You're welcome! Nice project!	IonicaBizau	jwagner
10	2015-10-15 12:02:27	Thank you @jwagner for the fast reply. Thanks for the explanations also.	harikt	jwagner
9	2015-10-16 13:52:07	@jwagner does that explanation still hold even though I disabled `edgeDetect` and `saturationDetect` for that first image?	mynameisfiber	jwagner
10	2015-10-15 05:19:55	Hi @jwagner , Good work. I was trying on the test bed an image and it seems the cat is not detected. Attaching image for reference. What I was trying was reducing the width and height also, the cat's face was not detected. ![cat](https://cloud.githubusercontent.com/assets/120454/10505379/5ed2cdd6-732a-11e5-8b7a-c0150d4421a0.jpeg)	harikt	jwagner
