# Supplementary material for: Status, identity, and language: A study of issue discussions in GitHub
Source: PLoS One. 2019 Jun 14;14(6):e0215059. doi: 10.1371/journal.pone.0215059 (PMC6568400; doi:10.1371/journal.pone.0215059)
Supplement: S2 Data — (ZIP) [file pone.0215059.s003.zip › sample_46_projs_issues/jwagner_smartcrop.js/issue_first_in.csv]

10	harikt	2015-10-15 05:19:55
41	trannamit95	2016-06-28 09:42:53
47	tolmasky	2016-08-23 15:02:46
33	ajbogh	2016-05-03 13:55:07
33	shinebay	2016-02-21 11:11:39
16	IonicaBizau	2015-10-20 17:58:25
16	jwagner	2015-10-20 17:28:12
9	mynameisfiber	2015-10-16 13:52:07
