# Supplementary material for: Status, identity, and language: A study of issue discussions in GitHub
Source: PLoS One. 2019 Jun 14;14(6):e0215059. doi: 10.1371/journal.pone.0215059 (PMC6568400; doi:10.1371/journal.pone.0215059)
Supplement: S2 Data — (ZIP) [file pone.0215059.s003.zip › sample_46_projs_issues/jwagner_smartcrop.js/issue_comments_mentioned_NOCODE_FULLBODY.csv]

issue_num	datetime	body	login	mention_login
47	2016-08-23 15:02:46	Hi @jwagner, I apologize, I did mean to file this on smartcrop-node and instead filed it here. Oops!	tolmasky	jwagner
41	2016-06-28 09:42:53	OH. Thank you @jwagner	trannamit95	jwagner
33	2016-02-21 11:11:39	@jwagner To integrate face detection in smartcrop.js, you can refer to this js lib:https://trackingjs.com/ ,maybe it can help you	shinebay	jwagner
33	2016-03-02 17:59:27	Hey @shinebay tracking.js looks pretty cool. My current plan is to make smartcrop.js expandable and then create a face detection plugin.	jwagner	shinebay
33	2016-05-03 08:55:20	@ajbogh it can already do that by setting minScale.	jwagner	ajbogh
33	2016-05-03 13:55:07	@jwagner thanks! I'll check it out.	ajbogh	jwagner
33	2016-06-25 22:20:52	@ajbogh I might change that image if I find something fitting with a permissive license. Most of my people photography is personal and constantly using [pictures of myself](https://29a.ch/2016/06/25/smartcrop-1) gets old too. :) In a way I even find it good to start with an example that displays the weakness of these face detection libraries. It seems that they have been trained on mugshots rathe…	jwagner	ajbogh
17	2015-11-10 21:18:04	I agree with you @koenpunt I don't like this wrapping javascript libraries in gems either. But if there are people who like that, who am I to judge. ;) Added it to the README, thanks!	jwagner	koenpunt
16	2015-10-20 17:28:12	@IonicaBizau thanks for the fix. :)	jwagner	IonicaBizau
16	2015-10-20 17:58:25	@jwagner You're welcome! Nice project!	IonicaBizau	jwagner
13	2015-10-20 17:27:22	@lipis Thanks for the PR but I don't want to change the coding style for this project at the moment. I realize that my style/use of whitespace is a bit nonstandard and in some cases messy. But if I switch to another style I want to make an educated decision - but that's not a priority right now. I hope you understand.	jwagner	lipis
12	2015-10-17 00:03:33	Hey @billymoon, This library does not crop images or find focal points it just returns possible crops. So it is about areas not points. I'm not really convinced that the focus point approach is a good idea but I didn't look at it in too much detail. If you want to try to combine smartcrop with jquery-focuspoint you could just feed the centroid of the best crop returned from smartcrop into focuspo…	jwagner	billymoon
10	2015-10-15 08:06:25	Hey @harikt, Smartcrop.js does not detect faces, it detects human skin color. The cat is a bit too white for that. The other factors are the sharpness of the image regions and their saturation. The cat is quite low in these too. That's why it is 'not detected'/not always cropped nicely. Smartcrop.js is heuristic so it won't always work. This is one of these cases. Still, thanks for letting me kno…	jwagner	harikt
10	2015-10-15 12:02:27	Thank you @jwagner for the fast reply. Thanks for the explanations also.	harikt	jwagner
9	2015-10-16 13:52:07	@jwagner does that explanation still hold even though I disabled `edgeDetect` and `saturationDetect` for that first image?	mynameisfiber	jwagner
9	2015-10-16 16:23:36	@mynameisfiber I'm not quite sure what you did there and how you disabled it and arrived at that turquoise debug output. My guess is you just commented the function calls out. The score buffer starts out as a copy of the color buffer so you ended up with the actual rgb values in the 'score buffer', and in this case yes, you have successfully biased the algorithm towards people of a brighter skin …	jwagner	mynameisfiber
5	2014-09-29 22:07:42	@diegocr Yeah, I wanted to return a promise, but I didn't want to include a particular promise library or force people to use one, so I went with a simple callback that the user can easily wrap in a promise if he desires to do so. Now with ES6 promises taking shape that could be an interesting API to support out of the box. There is an overhead which certainly can be a problem with workers. Just …	jwagner	diegocr
25	2015-11-29 17:24:39	Hola! @sabinmarcu has created a [ZenHub](http://www.zenhub.io) account for the **jwagner** organization. ZenHub is the leading team collaboration and project management solution built for GitHub. --- #### How do I use ZenHub? To get set up with ZenHub, all you have to do is **[download the browser extension](http://www.zenhub.io)** and log in with your GitHub account. Once you do, you’ll get acce…	sabinmarcu	sabinmarcu
16	2015-10-20 11:10:29	@imi40 Hmm, what? :thought_balloon:	IonicaBizau	imi40
10	2015-10-15 05:19:55	Hi @jwagner , Good work. I was trying on the test bed an image and it seems the cat is not detected. Attaching image for reference. What I was trying was reducing the width and height also, the cat's face was not detected. ![cat](https://cloud.githubusercontent.com/assets/120454/10505379/5ed2cdd6-732a-11e5-8b7a-c0150d4421a0.jpeg)	harikt	jwagner
