# Supplementary material for: Status, identity, and language: A study of issue discussions in GitHub
Source: PLoS One. 2019 Jun 14;14(6):e0215059. doi: 10.1371/journal.pone.0215059 (PMC6568400; doi:10.1371/journal.pone.0215059)
Supplement: S2 Data — (ZIP) [file pone.0215059.s003.zip › sample_46_projs_issues/nodejitsu_node-http-proxy/issue_comments_REPLACECODE.csv]

issue_num	datetime	body	login	close_date
1155	2017-03-25 04:51:36	hello. I wanna redirect ws connection. like this (I know to redirect, Server A would response 301, so I said logically) 1. request(logically) Client[Ca] ----(ws)----> Server A(Sa) redirects ----(ws)----> Server B(Sb) 2. response(logically) Server B[Sb] ----(ws)----> Client[Ca] but the problem is... Server A consumes network bandwidth. I wanna entirely consume network bandwidth for only Server B m…	khackskjs
1154	2017-03-17 23:27:49	This ensures the incoming request does not timeout before the target's timeout configured with `options.proxyTimeout`. As I'm not familiar to the code base, I struggled seeing the best entry to write a test for this. Any thoughts would be appreciated. Fixes https://github.com/nodejitsu/node-http-proxy/issues/1113 ~~**Edit:** I'm looking into the existing timeout test failing~~	phillipj
1154	2017-03-17 23:55:57	Looking at the test that fails with these changes added, I wonder if that test is wrong. It doesn't expect the client request being made to throw an error if an error occurs. At first glance that seems weird, cause a timeout is also an error to the client initiating the request, right? Additionally there is two very similar tests, whereas the latter succeeds cause it expects timeouts to raise cli…	phillipj
1153	2017-03-16 12:39:15	I see that the proxy server sends `if-none-match` HTTP header, which my API server handles as a key to check, was the data changed or not. Which is totally fine. But there is a problem: the proxy server receives 304 HTTP status code and empty body which makes sense. But, in that case, my browser doesn't get the data from the proxy server at all. Is there any way to fix that? except this one <S_CO…	nnnikolay
1152	2017-03-14 11:48:52	I am suffering from anything proxied via node being incredibly slow compared to direct and I cannot work out why! The code is incredibly simple... but as you will see from these apache bench tests they are MUCH MUCH slower in real life. The idea of the ab tests is to show that the upstream servers in the round robin don't have any issues at all with the tests running from the server that the node…	leearmstrong
1152	2017-03-14 11:51:18	Even a simpler script exhibits the same issue... <S_CODE_TOKEN>	leearmstrong
1152	2017-03-14 14:58:02	@leearmstrong try using something like `wrk` rather than apache bench. apache bench doesnt support http 1.1. See if that makes a difference in your benchmarks. I would also suggest using an [`Agent`](https://nodejs.org/api/http.html#http_class_http_agent) for this case so there is better socket reuse.	jcrugzz
1152	2017-03-14 14:58:34	Node version would also be interesting to know	jcrugzz
1152	2017-03-14 14:59:44	Never used wrk before so will give it a go. All of the client connecting into the nginx server direct (before the proxy I want to implement) are only HTTP 1.0 capable anyway so ab may be a better test. This is Node 6.10.0	leearmstrong
1152	2017-03-14 15:15:38	So I added a keep alive agent to it with a timeout of 30000msec and it made a bit of a difference, the test now completes in 75 seconds and not 103 seconds. This is no where near the direct connections from ab to the upstream of closer to 5 seconds. I can accept there will be some overhead for proxying via node but this seems excessive? Or is this to be expected?	leearmstrong
1152	2017-03-14 15:29:57	Stats using `wrk` and using a keepAlive config <S_CODE_TOKEN>	leearmstrong
1152	2017-03-14 15:47:45	I'm honestly not sure if we are comparing apples to apples if your backend is an nginx that can spawn workers. I would run your node process and do some profiling to get some more information. https://nodejs.org/en/docs/guides/simple-profiling/	jcrugzz
1151	2017-03-13 09:44:09	The proxy should be able in addition to keep headers case keep headers duplication. #1150	thochra
1151	2017-03-13 10:23:27	For others who need to have the fix directly this is how I used it in my project (with a v1.16.2): <S_CODE_TOKEN> Edit: code update with last PR's commit	thochra
1150	2017-03-13 09:15:49	Hello, I needed the server repsonse headers to not be touched by node js so I've added a missing option "preserveHeaderDuplications".	thochra
1149	2017-03-06 09:23:17	Is it possible to measure the outgoing (ssl) connections? I can get the incoming connections, but we really want to measure the outgoing connections as well.	cyanic-webdesign
1148	2017-03-04 20:38:03	I bet someone has done this before... I would want to be able to to do a generic authentication and authorization prior to proxying a downstream URL using node-http-proxy, and for that means I'd like to use a session inside my proxy application, which in turns authenticates, authorizes (if necessary) and then starts to proxy for a certain amount of time. This works fine if I don't have a downstre…	DonMartin76
1147	2017-03-04 10:12:38	Updates options documentation for location rewrite to include 201 responses. See #1024	smh
1146	2017-03-03 16:06:09	I would like to know what, if any, protections node-http-proxy has against circular redirects? In particular, if my origin is outside of my purview and is a CNAME which can be altered later on, a malicious user could update that CNAME to point back to the proxy, thus creating an infinite loop. Are there any builtin protections against this or prescriptions for mitigating this issue?	maxcountryman
1145	2017-03-01 19:54:50	Hi I wonder if there is any chance to do selective caching, let me explain. I need to cache some specific pages on the proxy lets say /about-us, /contact and skip caching for others like /admin and I have all the logic that designates if a page is cacheable or not. Is there any way to when in the proxyReq event to cancel the request if the page exists on cache and to set the response to a cached …	asolenzal
1144	2017-02-27 11:15:20	Added support for server listen callback #1143 .	barto-
1143	2017-02-27 11:10:43	I would like a callback when the server is listening. This is possible with <S_CODE_TOKEN> but it doesn't work with <S_CODE_TOKEN>. Example: <S_CODE_TOKEN>	barto-
1142	2017-02-21 12:29:24	Cannot forward Post and PUT request using proxy.web method. can you help me how to fix this issue	tamilvjm
1142	2017-02-22 07:52:12	It's not responding while forwarding put request	tamilvjm
1142	2017-02-27 18:42:54	The problem seems like a *stream* "issue". Are you using something before sending the proxy request? For example: <S_CODE_TOKEN> That works like a charm for NON BODY requests, like GET, HEAD or DELETE. But POST, for example, has lost its data stream before sending to *proxy.web*. The upstream server will get the data, but no response will be received. ### UPDATE worked after: <S_CODE_TOKEN>	zanaca
1142	2017-03-12 07:57:30	when I use proxyReq.write(bodyData), it call like this: throw new Error('Can\'t set headers after they are sent.'); How can I fix it?	taikongfeizhu
1141	2017-02-20 06:33:43	How do i get the client IP via this proxy? Is it possible even?	r0hi7
1140	2017-02-17 00:21:26	I am seeing an exception the above exception in production traffic very occasionally. it would see it happens with IPv6 addresses appended to X-Forwarded-For. From what I've read previously, due to an update in Node, IPv6 address must be surrounded in double quotes due to the fact they contain restricted characters, namely semicolons. I'm not sure where this should be addressed, but it certainly …	maxcountryman
1139	2017-02-08 17:12:53	This PR simply fixes the modifyResponse-middleware example to work properly by removing a deprecated function call (connect.createServer()) and passing the middleware functions to an http server.	costolo
1138	2017-02-03 04:19:48	Hi, I'm trying to figure out a good approach for my simple use case. Basically, a client (say `curl`) on machine 1 needs to download the raw JSON from a remote API (HTTP/HTTPS), via a proxy running on machine 2. 1. Performance wise, is it any better to use node-http-proxy instead of a simple nodejs script (HTTP server receives request from client, downloads target URL, responds back with the down…	voidmonk
1137	2017-02-01 22:51:21	Hello, i need your help because i'm stupid. I don't understand this lib. It's one Nginx like? I search lib for proxy my browser for modify response on the fly but is this possible with this lib? I would like the target port to be the same as the listen port. I have this code for my actual proxy server (it's juste skeleton code, it's to explain). <S_CODE_TOKEN> But it drop https request and i need…	Nw-Fig
1137	2017-02-02 08:05:07	@Nw-Fig you can not proxy https in transparent mode. You need SSL certs but if you want to use as a browsing proxy, you have to let https pass directly.	brugnara
1137	2017-02-02 12:14:11	Yes, i want do this, but I don't understand if i can use this lib for that, for proxy browser/system http request, return a modified response and ignore https responses. I think i am misled by the name of this lib because i don't find how use createProxyServer for my case, without target one port, just listen one port and pipe modified response inside, as in my example. Thanks for your response.	Nw-Fig
1137	2017-02-02 12:46:21	@Nw-Fig recently I was figuring something similar, but there is a different kind of http proxies like this, focused on listen same domain and passing through its requests to another server with some changes like headers or kind of, and another ones catching al http petitions, caching on any domain request like Squid... something where https://www.npmjs.com/package/proxy code could help you better…	sposmen
1136	2017-01-31 23:19:16	This is the script running on a server-A: <S_CODE_TOKEN> From my pc when I do `curl server-A:8001` the proxy server crash and returns this error. <S_CODE_TOKEN> If I do a `curl https://server-A:8001` the proxy server still run but curl returns this: `curl: (35) gnutls_handshake() failed: The TLS connection was non-properly terminated. `	roccomuso
1135	2017-01-31 21:16:57	If we set `target:req.url`, request to http://localhost/favicon.ico would be mapped to http://localhost/favicon.ico/favicon.ico This PR changes `target` to make it equal destination host authority	IdeaHunter
1134	2017-01-21 17:48:07	This provides support for sending along a `servername` with encrypted requests. It should address #1133.	maxcountryman
1133	2017-01-21 02:54:44	Node http.request seems to support this via its options map. However if node-http-proxy also supports this I don't seem to see it. Briefly, this is useful because it may be desirable to proxy requests where the origin server makes use of SNI. While it's trivial to set the Host header appropriately, SNI will fail if the request was not actually made from that host. In my case this is because my se…	maxcountryman
1133	2017-03-09 06:10:36	And `changeOrigin: true` does not do what you need?	DonMartin76
1133	2017-03-09 06:23:28	No. Please read the commit message...	maxcountryman
1133	2017-03-09 07:25:33	OK, sorry, misunderstood your original post.	DonMartin76
1132	2017-01-19 13:07:50	As mentioned by @bdefore and @kdepp in #851, changeOrigin should be set to true by default. The very first reason is simply to be compatible with the HTTP 1.1 specifications that **requires** a _Host_ header. If a proxy listen on foobar.com and proxies request to bargee.net, then every requests sent to bargee.net must have a _Host_ header set: `Host: bargee.net`. In turns, by fixing the inconsist…	patrickallaert
1131	2017-01-11 19:07:27	Update link to properties	eladb	2017-01-11 20:53:05
1130	2017-01-09 10:47:56	changeOrigin has nothing to do with `origin` header which is confusing and harmful when working with CORS. As CORS middleware sometimes makes decisions depending on `origin` header. `changeOrigin` option handles solely `host` header.	asvae
1130	2017-01-19 13:15:33	Correct, but in my opinion, the `changeOrigin` config should just be removed and default to `true`. See #1132 for more info.	patrickallaert
1129	2017-01-05 08:05:48	In the rewrite [redirect](https://github.com/nodejitsu/node-http-proxy/blob/master/lib/http-proxy/passes/web-outgoing.js) there are these status codes to redirect by: (line 5) var redirectRegex = /^201|30(1|2|7|8)$/; I think you should also include the 303 (`SEE OTHER`) response status. What do you think?	itaied246
1129	2017-01-17 10:24:37	ran into the exact same problem.	themasch
1128	2017-01-03 17:05:37	Handle toProxy option properly and get proxy settings from environment. There is an option toProxy (true/false) for http-proxy. But it is never used afaiks. This fix checks the option and uses the http/https proxy set in the environment variables. Usage: <S_CODE_TOKEN> Sorry, for I had no time for unit tests (just needed a local hotfix ;) )... If you like the solution I could into this PR in more…	BernhardRode
1128	2017-01-19 08:09:04	Hi, I have tested your patch, as is it's not working, below the correct code: `if (options.toProxy) { var upstreamProxyServer; if (typeof options.toProxy === 'boolean') { upstreamProxyServer = url.parse( isSSL.test(options[forward || 'target'].protocol) ? process.env['https_proxy'] || '' : process.env['http_proxy'] || '' ); } else { upstreamProxyServer = url.parse(options.toProxy); } if (upstream…	assiomatica
1127	2017-01-03 15:54:57	Handle toProxy option properly and get proxy settings from environment. There is an option toProxy (true/false) for http-proxy. But it is never used afaiks. This fix checks the option and uses the http/https proxy set in the environment variables. Usage: <S_CODE_TOKEN> Sorry, for I had no time for unit tests (just needed a local hotfix ;) )... If you like the solution I could into this PR in more…	BernhardRode	2017-01-03 17:05:26
1127	2017-01-03 17:06:55	Created a feature brand for this PR. See https://github.com/nodejitsu/node-http-proxy/pull/1128	BernhardRode	2017-01-03 17:05:26
1126	2016-12-30 09:24:37	I'm using a simple proxy for web and socket and for some reason some of my request throw errors. instead of having an object with { target: .., forward: ... } I got an empty withouth these two key. However I do have the "secure" key that I set while creating proxy object and I do have "prependPath". Ex: For most of my sockets request I have usually: <S_CODE_TOKEN> For some other I only got `{ sec…	mbret	2016-12-30 15:41:58
1126	2016-12-30 09:44:43	After some digging, only the web socket request from wss:// are in cause. What is strange is that my web page is working, connected and receiving socket connection. Also when I use a dedicated proxy server (instead of my actual server) it works without any problem. So I think I'm missing some configuration with the socket proxying part ?	mbret	2016-12-30 15:41:58
1126	2016-12-30 15:11:44	@mbret its because for your `web` proxy requests, you specify your target, you do not do the same for the `ws` proxy requests on the upgrade event. Add a 4th argument to the function that is an object that specifies `{ target: req.app.locals.system.config.sharedApiUrl })` Your example should look like: <S_CODE_TOKEN>	jcrugzz	2016-12-30 15:41:58
1126	2016-12-30 15:41:22	Of course I did not -_- Thanks a lot @jcrugzz. To be honest I'm a bit stupid because some of my socket request pass through http and so inside the req.app.locals.proxy.web. So I naively thought that my app.locals.proxy.ws was okay like this. Don't know if you get what I mean but whatever, thank you :)	mbret	2016-12-30 15:41:58
1126	2016-12-30 16:07:36	yea if it was using the socket.io longpolling those would have worked, but if it upgraded, then the issues began. No problem and good luck	jcrugzz	2016-12-30 15:41:58
1125	2016-12-29 20:56:15	resolves #845 This PR enables hostRewrite, autoRewrite, and protocolRewrite on HTTP 303 (See Other) redirects.	jrnail23
1124	2016-12-29 03:21:32	<S_CODE_TOKEN>	sadovnik	2016-12-29 03:27:10
1124	2016-12-29 03:27:10	Whoops, this is a port access issue.	sadovnik	2016-12-29 03:27:10
1123	2016-12-27 13:58:52	Corresponding to the explanations preceded by the '†' symbol. I had to re-read those lines when reading the doc, I think makes more reading-sense now. Please review. Does not change the README itself. Comes from missing PR's due to some errors #1122 and #1121 not rebasing the project when PR was made.	ivannieto
1122	2016-12-25 13:54:39	Corresponding to the explanations preceded by the '†' symbol. I had to re-read those lines when reading the doc, I think makes more reading-sense now. Please review. Does not change the README itself.	ivannieto	2016-12-27 13:55:37
1122	2016-12-25 13:55:40	:thinking: why is it showing conflicts?	ivannieto	2016-12-27 13:55:37
1122	2016-12-26 18:37:28	@ivannieto can you rebase your changes off `origin/master`? you are still based on your previous git tree before your changes were merged. That is why there are so many extra commits above	jcrugzz	2016-12-27 13:55:37
1122	2016-12-27 13:43:59	sure @jcrugzz my bad!	ivannieto	2016-12-27 13:55:37
1122	2016-12-27 13:55:37	Closing and reopening a new PR.	ivannieto	2016-12-27 13:55:37
1121	2016-12-25 13:45:34	Corresponding to the explanations preceded by the '†' symbol. I had to re-read those lines when reading the doc, I think makes more reading-sense now. Please review. Does not change the README itself.	ivannieto	2016-12-25 13:52:57
1121	2016-12-25 13:52:57	Forgot to pull before. I should remember Chuck's words... 😄 Fixing now.	ivannieto	2016-12-25 13:52:57
1120	2016-12-24 18:42:10	Added link to the Code Of Conduct file. I've inserted the link into the Contributing and Issues section, due to the relationship between contributing and how to become a good contributor.	ivannieto	2016-12-24 22:02:42
1120	2016-12-25 10:37:16	Thanks @jcrugzz ! 👍 😄	ivannieto	2016-12-24 22:02:42
1119	2016-12-24 15:27:02		ivannieto	2016-12-24 18:27:55
1119	2016-12-24 18:27:52	@ivannieto Thanks for adding this!	jcrugzz	2016-12-24 18:27:55
1119	2016-12-24 18:28:18	@ivannieto i realized i merged to fast, would you mind adding a link to this in the README?	jcrugzz	2016-12-24 18:27:55
1119	2016-12-24 18:29:45	@jcrugzz do you want to say adding the link to this file in the repo? or to the default Covenant?	ivannieto	2016-12-24 18:27:55
1119	2016-12-24 18:30:52	@ivannieto add a link to the code of conduct file in this repo to our README so people have a direct link.	jcrugzz	2016-12-24 18:27:55
1119	2016-12-24 18:42:45	Done in https://github.com/nodejitsu/node-http-proxy/pull/1120	ivannieto	2016-12-24 18:27:55
1118	2016-12-24 07:44:16	How is it possible to have multiple HTTPS -> HTTP proxies? Seems like I can't do something like in this example for HTTP -> HTTP: <S_CODE_TOKEN> because for each server instance I should provide certificate. I found `SNICallback` in `https` options but I don't know is it right approach and how to use it.	SET001	2016-12-24 14:01:17
1118	2016-12-24 14:00:56	@SET001 this technically doesnt have anything to do with `node-http-proxy`. This has to do with handling multiple SSL certs from a single `https` server. You are correct in that using `SNICallback` is the right approach. You should search for more examples and try it out yourself. I found [this](http://blog.sammauldin.com/configuring-https-with-node-js-startssl-and-sni/) blog post and improved th…	jcrugzz	2016-12-24 14:01:17
1118	2016-12-24 16:23:35	@jcrugzz , thanx for you respond. I think it has to do with `node-http-proxy` because I need to proxy multiple sub-domain calls to multiple servers running each on different ports. Something like this: https://a.foo.com -> 127.0.0.1:3000 https://b.foo.com -> 127.0.0.1:3001 https://c.foo.com -> 127.0.0.1:3002 also I have a certificates for each of this domain. `SNICallback` will be called each tim…	SET001	2016-12-24 14:01:17
1118	2016-12-24 18:26:39	A * based cert would make this easier ;) but doesnt matter either way. @SET001 check out the documentation as it gives examples of this. The proper cert will be handled by the SNICallback. You need to then proxy to a different `target` based on the `req.headers.host`. You can store a them similar to the certs above. <S_CODE_TOKEN> If you have anymore questions please ask on Stackoverflow or somew…	jcrugzz	2016-12-24 14:01:17
1118	2017-01-02 10:28:57	What I still can't understand is that I have few `*.key`/`*.cer` files for all subdomains which i get from `letsencrypt.org` (they are not supporting wildcard certificates atm) and which I will use in `SNICallback` like in your code. But I also should put one pair to `https.createServer`. What certificates should it be? I have also created [question](http://stackoverflow.com/questions/41311391/ho…	SET001	2016-12-24 14:01:17
1117	2016-12-23 14:16:15		jtrussell
1116	2016-12-22 10:09:15	Hello ! I need to use my http-proxy module with a adresse format like this : [http://ipProxy:portproxy/http://ipServeur:portServeur](url) But i don't found an example. Can somebody help me ? BR	Toon34
1115	2016-12-20 21:33:33	added hint to inform users not use use both target and forward	chrisnew
1114	2016-12-19 22:50:21	I've been using node-http-proxy via [http-proxy-middleware](https://github.com/chimurai/http-proxy-middleware), but found that the `origin` header is not being propagated to the target server, nor was I able to set it via the `proxyReq ` interface. Is there a way to ensure the proxy will pass on the origin header in the request or avoid it from being removed/stripped? See also: https://github.com…	adamreisnz	2016-12-19 22:58:31
1114	2016-12-19 22:58:31	It seems it was user error, I was using proxyRes instead of proxyReq to set the header, but proxyRes is the actual *response* from the target.	adamreisnz	2016-12-19 22:58:31
1113	2016-12-19 21:51:35	Hi! I've found an issue allowing long running proxied connections to stay open. In this case, it's something we've seen related to the [webpack dev server](https://github.com/webpack/webpack-dev-server) which has this http-proxy package as its dependency via [http-proxy-middleware](https://github.com/chimurai/http-proxy-middleware). In practise what we've seen is that long running proxied request…	phillipj
1113	2017-01-19 20:47:34	FWIW, I was able to work around this via <S_CODE_TOKEN> I just set the request timeout in the handler lambda before passing into the proxy handler itself. That said: right or wrong, I 100% expected it to set the request timeout for me, mostly because I didn't even know that was a thing until I ran into the timeout in a long test. So I have no idea what arguments might exist against setting the `r…	benmosher
1112	2016-12-15 09:32:32	i do not understand why i cannot modify request headers? Ive tried req.headers['x-my-header']=somestring and even the doc sample proxy.on 'proxyReq', (proxyReq, req, res, options) -> proxyReq.setHeader 'x-my-header',somestring but allways same error > Error: `value` required in setHeader("X-my-header", value). > at ClientRequest.OutgoingMessage.setHeader (_http_outgoing.js:342:11) > at ProxyServe…	dynnamitt	2016-12-28 20:46:56
1112	2016-12-15 09:35:04	ok forgot to check somestring ..its undef	dynnamitt	2016-12-28 20:46:56
1111	2016-12-14 21:06:22	I'm new in Node.JS and deployed the first application on VPS. After running on port 8000, i decided create a http-proxy for forward each domain to its specific port . I worte a little application like here : var http = require('http'), httpProxy = require('http-proxy'); var option = { router : { 'domain.com' : 'http://88.198.86.100:8000' } }; var proxyServer = httpProxy.createServer(option); prox…	blackhair
1111	2017-02-07 13:45:28	Hi, Do you find a solution? I have same problem.	charlou28
1111	2017-03-17 19:07:08	Im having the same issue. Looking for issue/work around. I can proxy to http://1.1.1.1:8096/ but not to http://1.1.1.1:8080/. The difference? port 8096 = Emby media server -- https://emby.media/download.html port 8080 = Pea Server -- https://github.com/recap/pea-server Perhaps this is related to what the proxy receives as the response from the target? Digging further I found that as of http-proxy…	computermaster0101
1110	2016-12-14 19:45:30	I'm trying to capture a request and decide if I'm going to send it to another PROXY A or to PROXY B or to make a direct connection or return a null response. There is any example or test or any project that is doing that so I can see a example? Any tip? I'm going to try this only with HTTP, but the next step will be to make HTTPS work. For now I have the next code: <S_CODE_TOKEN>	wiliame
1110	2016-12-14 20:22:30	For testing purposes, this is working, there is a better option? <S_CODE_TOKEN>	wiliame
1110	2017-01-03 15:56:06	I provided a fix for the problem. https://github.com/nodejitsu/node-http-proxy/pull/1128	BernhardRode
1110	2017-01-12 23:59:00	@BernhardRode can you provide an example for my case please?	wiliame
1110	2017-01-13 06:56:20	What do you mean with example? Try to checkout/link my #1128 branch... i think it should just work by then.	BernhardRode
1109	2016-12-13 20:19:13	`node-http-proxy` is not affected by the only breaking change in version [2.0.0](https://github.com/primus/eventemitter3/releases/tag/2.0.0) so I think it makes sense to update as there are some nice performance improvements.	lpinca	2016-12-16 17:28:52
1109	2016-12-16 17:28:47	Thanks @lpinca	jcrugzz	2016-12-16 17:28:52
1108	2016-12-13 10:25:09	#1107	mixxen
1108	2016-12-16 14:59:36	I'm welcome this PR, because I didn't care about incoming request. But I'm not a maintainer, please take their review ;) IMO, Existing specs seems not to cover additional behavior. Would you please add specs?	pachirel
1107	2016-12-13 10:23:06	The option <S_CODE_TOKEN> works for web outgoing only	mixxen
1107	2016-12-15 21:23:34	@pachirel I think you are the author of <S_CODE_TOKEN>. Could you take a look at this issue and pull request?	mixxen
1107	2016-12-16 15:01:04	@mixxen thanks for your PR! I left my comments in the PR 👍	pachirel
1106	2016-12-06 15:40:38	In 1.16.X, vs 1.15.X that I had been using, http-proxy's proxyRes listener would allow me to do things, such as proxyRes.header.location = "newLocation" or response.setHeader("Location", "newLocation"). After a fresh repo install and getting 1.16, my header location rewrite was broken. Through trial and error, we found that 1.16 is stomping on our header rewrite. We have downgraded to 1.15.2 in t…	bwinchester	2016-12-06 18:08:33
1106	2016-12-06 18:08:33	1.16.1 was the problem, 1.16.2 fixed this issue for me.	bwinchester	2016-12-06 18:08:33
1105	2016-12-06 12:53:02	Hi, I using Gulp with browsersync and http-proxy + XAMPP. All works great but I have problem with htaccess. It doesn't works :( Do you have solution for it?	kriss145
1104	2016-12-06 07:23:44	My change (#1098) has side effect because of the header values of `rawHeaders` are not always same with the values of `headers`. ( #1101, #1102, #1103) 🙇 This PR includes these changes to solve it: 1. Overwrite only key, not value. 2. Overwrite key if raw header key is available. 3. Add `preserveHeaderKeyCase` option (default: false). @jcrugzz I'd like to hear your thought. 🍣 I have to add specs …	pachirel	2016-12-06 14:51:02
1104	2016-12-06 14:50:59	@pachirel ill push this out now, submit a follow up PR with any additional changes you wanted to make so we can get this fixed.	jcrugzz	2016-12-06 14:51:02
1104	2016-12-06 14:54:03	Sure :+1:	pachirel	2016-12-06 14:51:02
1103	2016-12-05 16:13:40	It seems the following commit introduces a bug and "autoRewite" doesn't work properly now: https://github.com/nodejitsu/node-http-proxy/commit/4edbb62cc5881b20e7dae5e6240e693b03fd3609 Method [setRedirectHostRewrite ](https://github.com/nodejitsu/node-http-proxy/blob/master/lib/http-proxy/passes/web-outgoing.js#L71) changes "location" header, but [writeHeaders ](https://github.com/nodejitsu/node-h…	apalchys	2016-12-28 22:26:07
1103	2016-12-05 18:25:39	@apalchys could you give some more information on whats not working? what changed in the expectations? I apologize if all the conditions were not covered but the same logic is being run but is the value of the header not what is expected?	jcrugzz	2016-12-28 22:26:07
1103	2016-12-06 10:40:34	@jcrugzz you can find more details in a PR opened by @pachirel https://github.com/nodejitsu/node-http-proxy/pull/1104	apalchys	2016-12-28 22:26:07
1103	2016-12-06 10:48:44	I have not tried to reproduce this issue yet. Any additional information are welcome. :)	pachirel	2016-12-28 22:26:07
1103	2016-12-06 10:55:44	@pachirel your PR looks good and should fix autoRewrite because it doesn't overwrite header value. thanks.	apalchys	2016-12-28 22:26:07
1103	2016-12-07 00:45:57	@apalchys 1.16.2 is available. please update and check your app. thanks to @jcrugzz.	pachirel	2016-12-28 22:26:07
1103	2016-12-08 02:46:54	I don't know if this would be the right place for feedback but in lib/http-proxy/passes/web-outgoing.js <S_CODE_TOKEN> from 1.16.1 prior to the roll back was a breaking change. Our tooling was expecting a consistent array of cookies returned. The return of a string or an array was causing everything to break. Working locally and simply returning <S_CODE_TOKEN> got us back up and operational. I do…	myfancypants	2016-12-28 22:26:07
1103	2016-12-08 14:11:34	@pachirel it works now. thanks a lot!	apalchys	2016-12-28 22:26:07
1102	2016-12-04 04:38:10	Implementation of proxy HTTP raw headers response processing in 1.16.0 fails to account for multiple `Set-Cookie` headers. This patch accounts for multiple Set-Cookie header, and sets the source response headers to an array.	kriswill	2016-12-04 15:59:23
1102	2016-12-04 15:59:23	cherry-picked, thanks!	jcrugzz	2016-12-04 15:59:23
1102	2016-12-06 05:13:08	@kriswill Thanks to fix this issue. and sorry for any inconvenience.	pachirel	2016-12-04 15:59:23
1101	2016-12-03 20:04:00	Minor version bump of http-proxy caused our Ember-cli app to only forward a single cookie from the back-end, rather than all cookies. I believe this is because of the rewrite to web-outgoing.js/writeHeaders. <S_CODE_TOKEN> Gets turned into this in the response header: <S_CODE_TOKEN>	tomlagier	2016-12-04 19:01:52
1101	2016-12-04 17:58:40	@jcrugzz @tomlagier this should be fixed now, please retest!	kriswill	2016-12-04 19:01:52
1101	2016-12-04 19:01:52	Yes this should be fixed with the changes made by @kriswill. Will reopen if this is still a problem. My apologies for the trouble.	jcrugzz	2016-12-04 19:01:52
1100	2016-12-02 12:33:45	In my merged PR #1099, I was too fast. I didn't make enough changes in the error handler and for `ECONNREFUSED` this introduced a new error, since `proxyReq` was not defined. To fix it, I wrapped the error handler in a `createErrorHandler()` function to specify which request should be handled (`proxyReq` or `forwardReq`).	maartenth	2016-12-02 14:09:12
1100	2016-12-02 14:09:09	@maartenth We are both at fault here as I missed it too ;). Thanks for contributing! Please let me know if the forward proxy is working as expected as im not sure if it was originally written to spec.	jcrugzz	2016-12-02 14:09:12
1099	2016-12-01 13:17:24	Errors in forward requests were not handled. This caused my process to exit after an `ECONNREFUSED`. Errors in target request and the original request were already properly handled. I added forward request error handling the same way. Added a test case proving the fix.	maartenth	2016-12-01 14:39:46
1099	2016-12-01 14:39:56	LGTM 👍. Thanks	jcrugzz	2016-12-01 14:39:46
1098	2016-12-01 06:22:49	This PR fixes the issue https://github.com/nodejitsu/node-http-proxy/issues/1029 In RFC, HTTP header key is case-insensitive (ref: https://github.com/nodejs/node-v0.x-archive/issues/1954). But, proxy server should care not to change the original request unintentionally ✨	pachirel	2016-12-02 01:03:13
1098	2016-12-02 00:54:20	@jcrugzz Thank you for your quick response 😄 I fixed.	pachirel	2016-12-02 01:03:13
1098	2016-12-02 01:03:24	thanks!	jcrugzz	2016-12-02 01:03:13
1097	2016-11-29 19:27:42	I've only ever seen examples of users specifically setting a client certificate and key/passphrase in the target options. Is there a way to pass through the provided client certificate from the browser through the proxy? I don't want to have to provide a cert and key or pfx and passphrase as it is unsecure to do so.	kpaxton
1097	2016-11-30 17:12:33	If I understand your request, you are asking if the proxy can authenticate to a backend service with the clients PKI credentials. It is not possible to do this because in order to authenticate with a client certificate, the private key must be accessible - which the client browser has, but the proxy server does not. The best you could do would be to generate a SAML assertion or JSON Web Token and…	risacher
1096	2016-11-29 15:42:04	Hello, I wish to get the status code I got from the proxy in the proxy. I'm listening the 'proxyRes' event. The parameters it has does not seem to have Status header set to any value for some reason. BR, Ville Miekk-oja Update: resProxy.statusCode did the trick	VilleMiekkoja	2016-11-29 15:43:18
1095	2016-11-27 01:11:27		purificant	2016-11-29 14:01:06
1094	2016-11-23 02:21:43	I'm still working on this, but there's definitely an issue, and it's definitely an involving node-http-proxy. Here are the symptoms: 1. IE11 on Windows 7, on a separate machine, sometimes gets partial PDF files through a proxy 2. IE11 on the same system can access the same PDF successfully all the time if it bypasses the proxy 3. The original server is essentially express, and using res.download …	morungos	2016-11-25 22:25:42
1094	2016-11-25 22:25:42	Okay, so I apologize. Turns out this was a VirtualBox regression: https://www.virtualbox.org/ticket/16084. There had been reports of chunking issues in proxying with IE, but the latest VirtualBox has resolved the issue.	morungos	2016-11-25 22:25:42
1093	2016-11-16 09:23:04	I need to change the status code on some responses before passing them on based on the data in them. Their body is a JSON object containing a field that determines this. I have only found a way (using middleware) to change the body content: <S_CODE_TOKEN> However I found no way to change the status code and status message. Doing this: `res.statusCode = 400` has no effect on the response my client…	Raz-Hemo
1093	2017-02-06 15:11:22	+1	lomori
1093	2017-02-19 10:01:07	I was able to do this by overriding the writeHead function <S_CODE_TOKEN>	furqanZafar
1092	2016-11-15 23:43:51	This is problematic when you try to use [tus-node-server](https://github.com/tus/tus-node-server) behind http-proxy : when uploading a file, tus protocol first create an empty resource it will then patch with content. This goes as follow : <S_CODE_TOKEN> and here, we get an error, usually 404.	MonsieurLanza	2016-11-16 10:26:49
1092	2016-11-16 10:26:41	My bad, already fixed.	MonsieurLanza	2016-11-16 10:26:49
1091	2016-11-14 22:44:28	Fix for https://github.com/nodejitsu/node-http-proxy/issues/867, and possibly these others: https://github.com/nodejitsu/node-http-proxy/issues/908, https://github.com/nodejitsu/node-http-proxy/issues/930, https://github.com/nodejitsu/node-http-proxy/issues/889, https://github.com/nodejitsu/node-http-proxy/issues/680. This solution was suggested by @giuliopaci in https://github.com/nodejitsu/node…	rick-kilgore	2016-12-08 00:19:18
1091	2016-11-18 22:14:34	👍	Jeremy-iCars	2016-12-08 00:19:18
1091	2016-12-02 14:31:23	@Jeremy-iCars @rick-kilgore in this case why not just pass the headers in? I guess we could be more defensive in this case and not fire the event on post requests if it can have this type of unexpected consequences. I just think adding more options isnt the right solution.	jcrugzz	2016-12-08 00:19:18
1091	2016-12-03 01:33:15	@jcrugzz Pass the headers in where? In my case, I need to dynamically choose what to send in the way of headers based on the request. Specifically, I'm supplying a default header value only if the original request does not contain the header.	rick-kilgore	2016-12-08 00:19:18
1091	2016-12-03 18:05:16	@rick-kilgore before you call `proxy.web` with the `req` and `res` you can optionally pass in headers as options. You can see it in the docs [here](https://github.com/nodejitsu/node-http-proxy#options) and in the code [here](https://github.com/nodejitsu/node-http-proxy/blob/master/lib/http-proxy/common.js#L46-L48).	jcrugzz	2016-12-08 00:19:18
1091	2016-12-06 12:17:46	My current understanding, is that the "proxyReq" callback is called too late for the purpouse of changing headers. What about moving the event emission of "proxyReq" at the end of setupOngoing, without adding a new event? As far as I understand from node-https-proxy, the only purpouse for this callback is to change headers, and this do not require a socket. In my case I want to remove headers and…	giuliopaci	2016-12-08 00:19:18
1091	2016-12-08 00:19:13	@jcrugzz - now I see what you mean. I somehow got the mistaken impression that the function I pass into http.createServer() was being called only once at startup, instead of once for every request. I think my confusion was partly reinforced by the example for setting headers, though. You might want to change the example in the README to do it the way you're suggesting, since it won't work for POS…	rick-kilgore	2016-12-08 00:19:18
1091	2017-03-22 17:03:13	What if the header to be set is conditional? For instance, I have a post request that should be "If this header `foo` is set on the incoming request, then also add header `bar` @jcrugzz Is this currently supported?	aleclerc	2016-12-08 00:19:18
1090	2016-11-10 22:49:22	Hi, I have use case where I'm proxying to a server w/ require mutal tls? If so is there any documentation of that? Regards, Dat	datpham23
1090	2016-11-17 00:55:39	After digging through the code I finally got POC that worked, hopefully this can help someone else. <S_CODE_TOKEN>	datpham23
1089	2016-11-10 12:42:27	While updating `node-http-proxy` for one my projects I noticed there is no history of version changes. While search through this repository I also noted at some point this was removed. Was this a deliberate choice? I think for a future perspective it would be useful to give a history of fixes and new features.	jjanssen
1088	2016-11-09 14:09:56	I have a service that is proxying requests to RESTHeart. My service requires BasicAuth criteria#1 and RESTHeart requires BasicAuth criteria#2 ('admin:changeit'). In my service I amend the URL of the target, set the auth and make the proxy.web() call with new those options: `var target = util.format("http://%s:%d%s", RESTHEART_HOST, RESTHEART_PORT, path); var options = { target: target, ignorePath…	garysmith-github
1088	2016-11-09 16:10:09	I'm having a similar issue here. I'm having this module rerouting all my connections from my local server to my api. The proxy redirects properly the cookies but it doesn't redirect properly when my client request has another header: <S_CODE_TOKEN> I will keep investigating on this. Tell me if you have any solution. I'll do the same.	rgolea
1088	2017-02-24 20:38:55	I have the same problem. In my case, I have an inbound proxy that accepts Authorization: Bearer <JWT> and then reconnects to a server that wants Http Basic credentials. I'm looking for a workaround but may have to patch this code.	GregTurner
1088	2017-02-24 20:53:46	This is the workaround I used. Warning: I'm hooking an unpublished event here to get access to the req object earlier. It would seem the outgoing req is cloned from the incoming BEFORE the proxyReq is emitted. In any case, it would appear like defect and an easier to repair one. <S_CODE_TOKEN>	GregTurner
1087	2016-11-08 09:05:33	Hello. First of all i think the info about `timeout` option should be added to **readme**, it is not obvious that you can use it (and shoud use it if you want to have more than 2 mins timeout) and how it differs from `proxyTimeout`. Also you can't set timeout to zero which should imply infinite awaiting, because zero is false. I think it shoud be allowed. https://github.com/nodejitsu/node-http-pr…	gavvvr
1087	2016-11-08 15:46:21	@gavvvr Would definitely take a PR that updates readme and accepts 0	jcrugzz
1086	2016-11-07 22:14:16	im using a proxy for a live hls stream and with some streams it is working but there is a stream that the request the .ts files to the real origin, is there a way to make the stream request the .ts files to the proxy?	darkrole
1085	2016-11-07 02:44:50		adc-jrahoi	2016-11-07 09:44:01
1085	2016-11-07 09:44:14	created by accident, sorry	adc-jrahoi	2016-11-07 09:44:01
1084	2016-11-02 19:57:15	Hi, I did http -> https proxy using your example. Client makes POST request to the proxy. Content-Type:application/x-www-form-urlencoded Form data: draw=1&columns[0][data]=0&columns[0][name]=&columns[0][searchable]=true After the proxy I get data that looks like json: { draw: '1', 'columns[0][data]': '0', 'columns[0][name]': '', 'columns[0][searchable]': 'true' } How can I get correct form data a…	yvrublevskiy	2016-11-07 07:08:04
1083	2016-11-01 06:16:50	We have a development target API server which is using https and a self sign cert. We want to send the http request to our frontend server and then proxy to that https server. So our scenario is like `http -> https` My code is like: <S_CODE_TOKEN> Then I got an error: <S_CODE_TOKEN> I tried to add `secure` and `ssl` options to our proxy server. Then the error become to <S_CODE_TOKEN> Is there any…	CrisLi
1083	2016-12-15 13:53:57	Just in case, have you tried `secure: false`?	mhnagaoka
1083	2016-12-25 10:15:29	`secure: false` Solves it for me..	shaialon
1083	2017-01-20 18:23:12	The docs could be clearer. It seems to default to `undefined`.	twhid
1083	2017-01-20 18:23:55	Which, seems to mean in practice that it defaults to `true`.	twhid
1082	2016-10-28 08:10:05	proxyToNext is a function like this,if return true proxy to next ` proxyToNext: (proxyRes) => { if (matchRouterChain.length > 0 && $next && $next(proxyRes)) { ProxyWeb(req,res); return true; } return false; } `	dzy321
1081	2016-10-27 11:29:55	My app works in docker container, the `http-proxy` always response 404 http status. However, It worked well out of container. <S_CODE_TOKEN>	koolay
1080	2016-10-23 20:09:39	Hi I have no idea how this happens but I am getting this crash dump when I proxy some requests. It's especially annoying because I can't catch the Exception in my code as it happens in the http-proxy code. <S_CODE_TOKEN> Could we add some sanity check in here? I noticed that _http_server.js does this. <S_CODE_TOKEN> Using version 1.15.2 of http-proxy Thanks	philios33
1080	2016-10-24 13:21:40	@philios33 Could you inspect whats coming back from the response by logging on the `proxyRes` event? `proxy.on('proxyRes', function (res) { console.log(res.statusCode) });`	jcrugzz
1079	2016-10-12 06:56:51	In the req.on('end", ... ), proxy.web does not work. I want to either proxy or mock based on request body. <S_CODE_TOKEN>	anyone-can-test
1078	2016-10-05 14:21:56	when using with 'http2', http2 throws an error 'can't set deprecated header : connection'	nnIIInnjA	2016-10-06 20:24:45
1078	2016-10-06 07:04:17	two test case added. if 'connection' header exists in req Object and when it doesn't.	nnIIInnjA	2016-10-06 20:24:45
1077	2016-10-04 20:06:28	I'm using Socket.io 1.4.5 to send data from my backend API to the frontend. While polling works I can't seem to get WebSockets to work. The "upgrade" to ws is always cancelled with this error: > WebSocket connection to 'ws://localhost:3000/ws/?EIO=3&transport=websocket&sid=CX4sQStiAfXCwsIbAAAC' failed: Error during WebSocket handshake: Invalid status line The client part: <S_CODE_TOKEN> The front…	dj-hedgehog
1077	2016-10-26 22:06:54	Is your web service returning an Http 101 back to your client? Believe it will throw this error if you give back a status code such as 200 instead of the expect 101.	ckross01
1076	2016-10-04 11:50:16	I got the same issue: https://github.com/indexzero/http-server/issues/244#issuecomment-250935798 The reason is union only support `response.writeHead(statusCode, [headers])` https://github.com/flatiron/union/blob/master/lib/response-stream.js#L72	lolychee	2016-10-04 13:54:27
1076	2016-10-04 13:54:26	@lolychee this is not the proper fix for this problem. Reverting this commit breaks other projects and the root of the cause in this issue is `union`. The fix belongs in there as the problem is with it writing bad headers.	jcrugzz	2016-10-04 13:54:27
1075	2016-10-01 03:32:53	http-proxy provides a [proxyTimeout option](https://github.com/nodejitsu/node-http-proxy/blob/master/lib/http-proxy/passes/web-incoming.js#L122) that allows us to set a timeout on the outgoing socket connection to the target. This timeout is very effective when the upstream target does not respond within an expected time. I had wasted a few hours searching for this option. Documenting this option…	ashishdahiya	2016-10-04 13:54:52
1075	2016-10-04 13:54:50	Thanks!	jcrugzz	2016-10-04 13:54:52
1074	2016-09-30 09:50:10	Global options are being overwritten from `proxy.web(req, res, opts)`, which breaks some more complex scenarios like proxying to multiple servers with different options. This is essentially the same as https://github.com/nodejitsu/node-http-proxy/pull/833 but with a test case.	georgiyordanov
1074	2017-01-16 00:06:06	@jcrugzz or anyone else, any reason not to get this merged?	efokschaner
1074	2017-02-12 05:01:56	Bump for great justice? @jcrugzz	efokschaner
1073	2016-09-30 05:50:03	I found that there are many requirements about to modify the response results in Issues. Sometimes the proxy server only returns the JSON. For example, call API from the server. Harmon is for HTML/XML, but for JSON feels some heavy. So I create this PR to help others.	langjt
1072	2016-09-29 14:19:43	Fixes path to http-proxy in two examples so that they can be run locally.	kribblo
1071	2016-09-28 21:10:53	Tried to use the proxy with both signatures, with and without error Function, but was not able to use the proxy in an promise because i do not get the resolve state. How can I use it in promises? Please provide instructions and signature to are able to use it in promises. Thanks	jimjaeger
1071	2016-11-04 12:34:16	I would be interested in the same thing.	busybeaver
1070	2016-09-28 00:16:13	Sample Code <S_CODE_TOKEN> Error Stack Error: Hostname/IP doesn't match certificate's altnames: "IP: xxx.xxx.xxx.xxx is not in the cert's list: " at Object.checkServerIdentity (tls.js:203:15) at TLSSocket.<anonymous> (_tls_wrap.js:1061:29) at emitNone (events.js:86:13) at TLSSocket.emit (events.js:185:7) at TLSSocket._finishInit (_tls_wrap.js:580:8) at TLSWrap.ssl.onhandshakedone (_tls_wrap.js:41…	whitelife	2016-09-30 04:28:35
1070	2016-09-30 02:49:47	try adding the `changeOrigin: true` <S_CODE_TOKEN>	VSuryaBhargava	2016-09-30 04:28:35
1070	2016-09-30 04:28:33	Thanks! It was helpful. I tested by your advice. and it was succeeded.	whitelife	2016-09-30 04:28:35
1069	2016-09-27 09:48:11	or how not to send connection header in request ?	nnIIInnjA	2016-10-06 20:45:33
1069	2017-02-23 09:42:09	Same problem here. Tried to used BrowserSync Proxy with HTTP2. 😞	DaSchTour	2016-10-06 20:45:33
1068	2016-09-23 10:12:22	can use like this: let proxy = httpProxy.createProxyServer( [ { target: proxyConfig.apiHost, // see https://github.com/nodejitsu/node-http-proxy#options changeOrigin: true }, { target: proxyConfig.rapHost, // see https://github.com/nodejitsu/node-http-proxy#options changeOrigin: true } ] )	sydeEvans
1067	2016-09-21 22:46:07		piaolingxue
1066	2016-09-21 02:46:58	i want to change all the http "get" request to the target by "post" method. but i can not find the node-http-proxy documents to resolve this problem.	cuiyongjian
1065	2016-09-21 01:42:26	Hello, I have 3 services and an "api gateway". One service accepts HTTP requests, and the other 2 are websocket services. I want to do URL-based routing to these services. For example: - https://api..../route1 -> http service - https://api..../route2 -> websocket service 1 - https://api..../route3 -> websocket service 2 When I do this, the websocket request never seems to reach the target server …	zacharynevin
1064	2016-09-20 10:53:36	Hey We are getting this exception `The header content contains invalid characters` after the update of 1.15.1. The reason is that union's response-stream does not implement the interface you describe in the 1.15.1 patch. <S_CODE_TOKEN> Not sure if you are willing to fix this, since this is basically unions fault. But the error is first exposed in your 1.15.1. Best regards Anders	ducklord
1064	2016-10-22 16:44:31	+1 I'm seeing this in Chrome 52 running it as part of Express middleware. It happens in 1.15.1 and 1.15.2, but it is fine in 1.13.3.	reykjavikingur
1064	2016-10-22 18:00:53	@ducklord the fix should be in union. @reykjavikingur could you post some code, a stacktrace and the version of express this is associated with?	jcrugzz
1064	2016-10-22 18:48:30	This should be fixed with latest union which would be installed with latest `http-server`. @reykjavikingur would love to see a test for your failure case added to this project. It doesn't seem clear to me why this would be happening with standard `express`	jcrugzz
1063	2016-09-19 15:19:24	This adds the ability to override the stream into which the proxy response will be piped, e.g. to allow the proxy response to be piped through a transform stream before being sent back to the client.	briman0094
1062	2016-09-19 15:15:53	This adds the ability to override the stream into which the proxy response will be piped, e.g. to allow the proxy response to be piped through a transform stream before being sent back to the client.	briman0094	2016-09-19 15:16:53
1062	2016-09-19 15:16:53	Closing...accidentally grabbed the commit from my other PR with this one	briman0094	2016-09-19 15:16:53
1061	2016-09-14 18:55:29	This re-adds the call to writeHead in [web-outgoing](/nodejitsu/node-http-proxy/blob/master/lib/http-proxy/passes/web-outgoing.js#L110) so that other middleware which depend on or patch the response.writeHead method (such as [harmon](/No9/harmon)) don't break. Depends on No9/harmon#38 being accepted	briman0094	2016-09-14 21:08:27
1061	2016-09-14 21:12:05	@briman0094 @No9 would love a harmon test so this type of breakage could be prevented in the future. Thanks for the contribution!	jcrugzz	2016-09-14 21:08:27
1060	2016-09-09 17:24:46		mkrufky	2016-09-14 11:02:30
1059	2016-09-07 23:50:46	I'm not sure if this is a bug or i'm doing something crazy. v5.7.1 and http-proxy@1.14.0 Okay, so I have a dockerized app that using http-proxy that works fine when pointing to either my local instance or remote instance. However when running the dockerized app and dockerized service locally i'm getting a 404 when the app is trying to hit the api. My setup: docker run -it --name api -p 8080:8080 …	datpham23
1058	2016-09-02 11:16:35	I would like to open a thread regarding performance, because I think it requires a bit more of attention than it has actually received lately. Although this project does not aim to be as performant as other leading proxies such as HAProxy or nginx, I think most of its users would certainly be happy if the proxy does not degrade the performance to a nodejs server by a factor of 10x or 15x. This cl…	manast
1058	2016-09-03 07:55:31	I did two more experiments that I find somehow interesting. Using minimum http-proxy(I already got the same figures using https://github.com/OptimalBits/redbird based on http-proxy): <S_CODE_TOKEN> Gives basically the same result as using request streaming: <S_CODE_TOKEN> On the other hand, using `req-fast` (https://github.com/Tjatse/req-fast) I get consistently this: <S_CODE_TOKEN> <S_CODE_TOKEN…	manast
1058	2016-09-03 08:04:01	Using keepAlive: true on the http.Agent with http-proxy: <S_CODE_TOKEN> Using keepAlive with req-fast: <S_CODE_TOKEN> <S_CODE_TOKEN> So http-proxy gets a huge 4 times better performance with keepAlive, while req-fast stays the same.	manast
1058	2016-09-04 08:52:18	Previous experiments were aimed to just check what is the overhead for a minimal web server, now check this results when serving strings of different sizes from 32 bytes to 256Kb. Test code: <S_CODE_TOKEN> In this case I used needle for implementing a proxy since it gave best performance than req-fast and request: <S_CODE_TOKEN> And the results: ![image](https://cloud.githubusercontent.com/assets…	manast
1058	2016-09-04 09:09:44	I filled the gaps to get a more linear chart: ![image](https://cloud.githubusercontent.com/assets/95200/18230042/5e13a54e-7290-11e6-90cf-4fe56458817a.png)	manast
1058	2016-09-04 18:57:42	I would definitely like to see this addressed as well. I've been using Nginx as a dynamic reverse proxy for some time now. It's worked well, but the Nginx configuration spec is massive and confusing. And the dynamic part requires scripting in Lua, which isn't the easiest. I'd like to implement some more sophisticated features to my proxy, but that's painful in Nginx/Lua. It would be much simpler …	dtjohnson
1058	2016-09-05 12:56:40	I just did a little more benchmarking. This time I put the source Node.JS container on one server, the proxy containers on a second server, and the wrk container on a third to get a more representative benchmarking and to avoid any competition of resources. I also added HAProxy to the mix and went up to 1000 connections. I also added a test with the Node.JS http client using cluster so there are …	dtjohnson
1058	2016-09-05 13:49:23	Quite interesting results. But how large is the data being proxied? as you can see in my results about it has a lot impact in the results. In any case, it will be interesting to know why http-proxy is performing so bad, I have to check the sources but I guess it is using http.request internally...	manast
1058	2016-09-06 00:56:49	Following your suggestion, I ran the benchmarks with a variety of message lengths (from 1B to 1MB) using the randomstring module like you did. I didn't see the same issue as you. I wonder if you are seeing some strange behavior by running your proxy server and your upstream source on the same single Node.js thread. The results were very interesting though. Here are the results with the same 3 ser…	dtjohnson
1058	2016-09-06 07:09:03	I guess more people is needed to verify this results, but if so, this means that is not unrealistic to say that we could have a nodejs based proxy that is competitive enough to be used for high traffic sites. Its still quite amazing that nginx performs so bad in these tests, I wonder if there is not something in the configuration or the setup that makes it perform so bad (disclaimer: I am a novic…	manast
1058	2016-09-06 07:33:38	Btw, it would be also highly relevant to test with HTTPS. We should agree that any serious site should work using HTTPS anyway, so that is the performance we should care about :)	manast
1058	2016-09-06 11:32:55	I came to the same conclusion. Despite whatever is going on with node-http-proxy and Nginx, it certainly seems a Node.js-based proxy is a realistic option. I'm stumped as to what is wrong with Nginx. I have to believe it is some configuration issue. I tried disabling proxy buffering and caches--no help. I tried using IP address instead of DNS for the target--no difference. I disabled keep-alive (…	dtjohnson
1058	2016-09-06 12:06:31	As I mentioned above I am the author of https://github.com/OptimalBits/redbird, and I am using http-proxy for the actual proxy work, but maybe it is not so difficult to implement a http.request based proxy instead. The risk is that there are probably a lot of cases, common as well as edge, regarding handling of headers and other stuffs that are not so easy to get right without a long period of ba…	manast
1058	2016-09-06 12:26:53	Agreed. It's the variety of cases I worry about too, but I'm afraid it's a bridge I may have to cross. I don't think I'll be able to evolve my current dynamic Nginx proxy easily enough (especially seeing the Nginx performance issues from the above benchmarking). I really think I need to swtich to a Node.js based one. Would love to see the authors of node-http-proxy chime in. I feel like I must be…	dtjohnson
1058	2016-09-10 19:26:20	@manast @dtjohnson Have you taken a look at #614? Providing node-http-proxy an https agent and setting maxScockets may help. There also appears to be potential slowdown from DNS when setting target other than ip address. May not make a difference in Node v4+	eezing
1058	2016-09-12 12:27:33	@eezing, yeah, I tried a variety of options. See my first post on this thread. Keep-alive performance was definitely the worst option, but I need it for server-sent events (though I do have an alternative idea for that). So I went ahead and automated the full benchmark process: https://github.com/dtjohnson/proxy-benchmark The code spins up 3 AWS EC2 servers on-demand (one for the upstream, one fo…	dtjohnson
1058	2016-10-18 11:19:13	Hmmm... Still no response? I played some more with the Node proxy. In my examples before I wasn't sending the proxied response headers back. When I added it with: <S_CODE_TOKEN> The performance dropped dramatically--from 5ms to 40ms latency. I figured out it was because the upstream server sent a Content-Length header that was sent in the response. That prevented Node from using Transfer-Encoding…	dtjohnson
1058	2016-10-18 11:44:56	@dtjohnson strange that having content-length prevented node from using chunked transfer, this needs to be verified somewhere, does not makes complete sense to me :/.	manast
1058	2016-10-18 11:48:29	ok, you are right: https://en.wikipedia.org/wiki/Chunked_transfer_encoding Buy still, the content should be streamed in chunks, there should not be any major performance differences.	manast
1058	2016-10-18 16:58:01	Hmm thats a good point, this requires a bit more investigation into how `node` core behaves. Its not a bad idea to have certain headers that get stripped but we may want to make that opt in or it would be a breaking change. Thoughts?	jcrugzz
1058	2016-10-18 17:03:10	In regards to the overall discussion here. Im +1 to have performance optimizations considered and implemented into this. My approach to start this was to extract some of the core logic out of `http-proxy` into [`http-proxy-stream`](https://github.com/jcrugzz/http-proxy-stream/tree/implement). In reality we shouldn't be able to beat the performance of nginx or haproxy but we should do as best we c…	jcrugzz
1058	2016-10-19 14:42:39	Unless my nginx configuration is completely wrong (which it may be), my benchmarks show that a Node proxy could absolutely outperform nginx. I'm not sure what I'm missing but it seems node-http-proxy is way slower than it should be...	dtjohnson
1058	2016-10-19 18:26:27	@dtjohnson It does not seem that the http-proxy team has done any serious performance benchmarks, and that they have just assumed it is not possible to compete to other standardised solutions such as nginx or haproxy. I think benchmark should be a part of the development process of this module. It is paramount. Lets not give up in being faster than nginx until proved that it is not possible.	manast
1058	2016-12-20 01:50:47	Picking this up again after a while away. I did some more experimenting. I spent some more time being careful about upstream keep-alives in my proxy benchmarking suite. This time I ran the node-http-proxy with a keep-alive agent and the results were actually [pretty good](https://dtjohnson.github.io/proxy-benchmark/#?url=https:%2F%2Fraw.githubusercontent.com%2Fdtjohnson%2Fproxy-benchmark%2Fmaster…	dtjohnson
1058	2016-12-22 10:14:13	@dtjohnson thanks for the results. We could then conclude that node-http-proxy is as fast as what is currently possible with node. The dev team should use a test like this to always verify that the proxy has not been degraded in performance between releases, and that it always is kept at the same level as what plain nodejs can offer as maximum throughput.	manast
1058	2016-12-22 10:15:16	btw, what version of nodejs did you use? (this will be pretty relevant since improvements in the http module as well as on streams will have huge impact on the benchmarks)	manast
1058	2016-12-22 10:19:40	another remark, what about HTTPS support? As internet is moving, HTTPS support is almost the standard now, so any relevant benchmark should include it.	manast
1058	2016-12-31 20:11:02	Certainly seems to be about as fast as possible--with the keep-alive agent! I used the latest node Docker image, which is v7.3. I suspect the Node version is going to be the biggest driver of performance too. I didn't bother with HTTPS as I use an AWS ELB for SSL termination in my use case. I also didn't want to figure out how to configure SSL certs for Apache, Nginx, and HAProxy.	dtjohnson
1058	2016-12-31 22:34:22	Even if you use AWS for HTTPS, lets say that the performance drop is 10x, then the performance of nodejs is just 10% av the total, which makes it even more irrelevant compared to the other contenders... (I am somehow trying to reach to the conclusion that node proxy is just as good as any other proxy) :).	manast
1058	2017-01-01 17:44:30	Any comparison with Netlix Zuul proxy?	acanimal
1058	2017-01-12 12:16:35	Apologies for the late response. Things have been hectic. @manast, fair point about SSL. I'll work on getting that benchmark in place. I just need to chase down all of the SSL configs for the various proxies. @acanimal, nope, but I'm happy to add it if you want to give me a Docker container and config. Pull requests are welcome: https://github.com/dtjohnson/proxy-benchmark	dtjohnson
1058	2017-01-12 12:56:10	@dtjohnson a simple test would be to use AWS HTTPS for all the proxies, and compare results. If my theory is true there will almost no difference in performance between all of them...	manast
1058	2017-01-12 13:11:19	@dtjohnson There is an official docker image for zuul: https://hub.docker.com/r/netflixoss/zuul/	acanimal
1058	2017-01-13 12:21:36	@manast, is your theory that the latency introduced by the ELB would outweigh the proxy latencies? I'd have to test that but I would guess it would just add the same additional latency to each. ELBs are also a little tough to test because AWS will add/remove nodes as the load demands so it's a bit tough to control the test. I went ahead and added SSL support to the various proxies so we can compa…	dtjohnson
1058	2017-01-19 01:44:55	Sorry for the delay. I had a bug to work through. The results with SSL are here: https://dtjohnson.github.io/proxy-benchmark/#?compression=false&keepAlive=true&ssl=true&field=transferBytesPerSec&connections=2 Across all of the proxies, including Node, there isn't much of in impact from SSL. So I think it's safe to say that Node is fine with HTTPS. What I do find very concerning is gzip performanc…	dtjohnson
1058	2017-01-19 09:38:30	I think that when using gzip, the messages should not be compressed unless of certain size, maybe at least 5Kb or 10Kb, that is because for small sizes the compression is not so good anyway. There seems to be also some setup cost that is independent of the size of the response as if zlib requires some expensive setup.	manast
1058	2017-01-19 09:41:15	you may also be interested in this module: https://www.npmjs.com/package/snappy-stream	manast
1058	2017-01-19 11:13:19	Correct. You wouldn't get any benefit from compression unless the content size is large. In fact, you would expect gzip to hurt performance for small stuff as you mention. The compression module does, in fact, check the content length and won't gzip if it's too small. The problem is that the default transfer encoding in HTTP 1.1 is chunked. The total content length is not sent as a header. The up…	dtjohnson
1058	2017-01-20 18:38:57	Being very unsatisfied with the Node gzip results, I tried to get to the bottom of why the latencies were so bad. I found that gzipped output from Node was consistently showing a +40ms latency with wrk. However, when I tried benchmarking this by using a Node script to call it over and over, I got a much lower latency. I also tried some other benchmarking tools; some showed the large latency, some…	dtjohnson
1058	2017-01-21 11:11:52	@adjohnson916 really good job!, I wonder if somebody else has made such a comprehensive benchmark on node just yet? Maybe even the core developers of node do not really know where we are in terms of performance. It seems also that some people, authors of node-http-proxy included, have given up on competing with other servers because they believe V8 is not capable of deliver as efficiently as a C/…	manast
1058	2017-01-22 12:41:18	The results are in: https://dtjohnson.github.io/proxy-benchmark/ First off, all proxies perform much better if keep alive connections are kept to the upstream. However, node-http-proxy seems to suffer especially poorly in this regard: ![image](https://cloud.githubusercontent.com/assets/218771/22182497/17c49466-e074-11e6-97fc-151b6ff3ff3c.png) For the rest of the results below, upstream keep alive…	dtjohnson
1058	2017-01-22 17:06:46	Why is gzip compression not affecting performance so badly as in previous tests? or you mean that it was wrk fault, with wrk2 works as expected?	manast
1058	2017-01-22 19:52:44	As I explained earlier, I think that was just an artifact of wrk and the way Node sends out more than one packet when gzipping. I switched to wrk2, which gives better latency measurements. I'm thinking it might be interesting to swap the x-axis of the plots such that I'm sampling a large number of request rates instead of message lengths. Then we could see better at which request rates each proxy…	dtjohnson
1058	2017-01-22 21:32:35	@dtjohnson @manast Thanks for spending so much time looking into this, really useful thread.	mikestead
1057	2016-08-31 11:23:26	In my test case, when the target server is not reachable, I get an incrementing number of errors thrown on each refresh of the page as shown below. I already use `res.headersSent` as described in #909 to capture the errors, but still, it's not were nice ;) I'd like to know why I get these multiple errors. Are they thrown by the connection to the target? Is there something unfinished I can do? The…	IRT-fbachmann
1057	2016-09-15 13:24:22	I'm having the same issue, did you find a solution for this?	alonsonic
1057	2016-09-19 07:06:44	No, sadly I haven't... lately I hadn't time to concern with this problem, but I'd appreciate to have one workaround less in my code ;)	IRT-fbachmann
1056	2016-08-30 01:34:52	Currently I have an 2 api, but actually the second api depends on a response from the first api. And right now I need to do that from the client side which I would love to know if there is a way to simplified it. ( E.g. my first api could be getting a token to append to the second api ) <S_CODE_TOKEN> So instead of having two routes, how can I make it only one route, so that I call the first api,…	iroy2000
1055	2016-08-29 00:18:02	I would love to play with the new PR: `cookieDomainRewrite option (#1009)`. When do you plan to publish to npmjs.org? Thanks a lot!	winding-lines
1055	2016-09-13 15:22:44	Considering that the `cookieDomainRewrite` API is documented in the current readme, I was surprised to see that this isn't included in the latest release.	pmulac
1054	2016-08-27 17:15:51	I was proxying a PHP api service, when I debug it, from PHP side, seems like it doesn't have values in the cookie. Does the proxy also forward the cookie ?	iroy2000	2016-08-30 05:04:22
1053	2016-08-27 06:27:31	Not sure if it is a matter of configuration ( or what is the correct way of doing that ) I have a PHP server serving api, and in order to get the response, I need to get a token. If there is no token or an invalid token, it will denied your access. The token is session based. The sequence is like that 1) get the token ( /api/token ) 2) append the token to the proxy request I'm able to do that whe…	iroy2000
1052	2016-08-21 13:34:41	I see you have really lot Star in your project. I seem interesting with it. But what is this tool use for? :)	jameshentai
1052	2016-08-25 19:18:57	http://whatismyipaddress.com/proxy-server	kevbook
1051	2016-08-17 22:12:26	Calling res.writeHead has the side effect of setting the Reason-Phrase back to node defaults regardless of what is in the response status line. I'm using Reason-Phrase codes to sub-route api responses and they were all being reset. This change only sets the statusMessage (Reason-Phrase) if it exists on the proxyRes and is successfully passing it through in my tests. from [docs](https://nodejs.org…	cchamberlain	2016-09-13 22:19:34
1051	2016-08-31 14:29:27	Sorry for the slow response this dropped off my radar for a bit.	cchamberlain	2016-09-13 22:19:34
1051	2016-09-09 19:53:35	@jcrugzz - Any time frame on when / if this will get merged? Not trying to rush, I just got some prod dependencies going out this week that are reliant on the status reason being passed through so I will have to fork if it does not get accepted soon.	cchamberlain	2016-09-13 22:19:34
1051	2016-09-13 22:19:47	@cchamberlain sorry it took so long. Thanks!	jcrugzz	2016-09-13 22:19:34
1051	2016-09-14 18:25:08	This breaks plugins such as [harmon](https://www.npmjs.com/package/harmon) that patch the `writeHead` function. Node supports `writeHead( statusCode, statusMessage, headers )`, which should be used instead of manually setting the status code and status message here. (edit: although it looks like harmon [doesn't properly account for that overload](https://github.com/No9/harmon/blob/master/index.js…	briman0094	2016-09-13 22:19:34
1051	2016-09-15 13:55:09	@briman0094 - I considered that solution as well but being unaware of harmon's dependency, went with this one since it seemed lighter weight (setting the fields directly has less of this to worry about) - ![image](https://cloud.githubusercontent.com/assets/424694/18552319/c06d2eb2-7b10-11e6-9657-f09bdb3c7f6b.png) I can modify / open a new PR? Should we implement the `headers` parameter to allow u…	cchamberlain	2016-09-13 22:19:34
1051	2016-09-19 16:00:50	@cchamberlain I don't think we need to implement `headers` because the previous version of http-proxy that called writeHead didn't implement it. There's another pass in web-outgoing.js that writes the headers from `proxyRes.headers` into the response by calling `res.setHeader(...)`. I had a PR that got merged in a few days ago which fixes the issue and it seems to be working fine.	briman0094	2016-09-13 22:19:34
1051	2016-09-19 18:07:22	@briman0094 - Awesome, guess my work here is done!	cchamberlain	2016-09-13 22:19:34
1050	2016-08-17 07:12:23	When tools like HAProxy run health checks they don't supply http Host header, which makes http-proxy to crash, pretty unfortunate side-effect for a health check. :)	alexindigo	2016-09-14 11:03:48
1050	2016-09-14 11:03:45	Thanks!	jcrugzz	2016-09-14 11:03:48
1050	2016-09-14 16:34:50	Thank you. Can you publish it on npm as well? :)	alexindigo	2016-09-14 11:03:48
1050	2016-09-14 17:07:59	Done. new version at `1.15.0`	jcrugzz	2016-09-14 11:03:48
1050	2016-09-14 17:55:40	Thanks a lot.	alexindigo	2016-09-14 11:03:48
1049	2016-08-16 22:20:26	I am running my app on localhost. My proxy rules looks like this: <S_CODE_TOKEN> It gives me _cert error_ when I hit this `http://localhost.qa.abc.com:9000/example1/getUsers` because of _https://example.qa.abc.com_ <S_CODE_TOKEN> This returns me 404 when I hit http://localhost.qa.abc.com:9000/example1/getUsers What am I doing wrong? Am I not using secure properly?	supritashankar
1048	2016-08-11 21:54:52	I have simple [proxy](https://github.com/zboro/url-replace), which redirects some of the requests to another server. It works fine when I run it in node, but when I try to run it inside electron application, requests often take a long time or timeout completely (2 minutes) before reaching the target server. proxy.web function is called and normally it would create request to target server, but se…	zboro
1047	2016-08-11 20:03:55	Please list which options are off/on by default in your README options summary.	probablyup	2016-08-11 20:07:34
1046	2016-08-09 04:01:09	### Environment <S_CODE_TOKEN> ### Package.json <S_CODE_TOKEN> ### Issue Accessing the proxied route `http://localhost:3000/api/myRoute` causes an error on _exactly_ 50% of requests. We have not changed any of our proxy code, this started happening without warning. Looking at the logs on our API backend, none of the failed requests are even getting through. ### Code apiMiddleware.js <S_CODE_TOKEN…	andrewmclagan
1045	2016-08-08 04:13:34	I'm using http-proxy-middleware and at the back it is using this library for proxy. I have left a comment in there, I hope someone could help on this, seems like it is a pretty normal use case. It is about how to manipulate the proxy response. After I did some research, seems like some people recommended https://github.com/langjt/node-http-proxy-json, is that the only way currently? Or what is th…	iroy2000
1044	2016-08-04 06:38:47	Is there any way to check the response body and codes, actually I need it for checking if any response got 404 0r 500.	tasin-megamind
1044	2016-08-05 19:50:59	Hi, I don't use this project for long time so I don't know if there is a better/easy way, but maybe this can help: http://www.acuriousanimal.com/2015/08/31/how-to-read-from-a-writable-stream-httpserverresponse-in-node.html	acanimal
1043	2016-07-29 00:55:38	How can I check if a server exists before proxying? When I put in addresses a server that not exists, it throws an error. Should I catch this error and shift proxy? Is there other way to do it?	facundomedica
1042	2016-07-28 12:32:09	While using secure: true for proxy connections, there is no way to pass the trusted root CA(s) or intermediate CA(s). This change allows that to be passed in the httpProxy createServer options and used for the outgoing proxy connection.	predhme	2016-08-11 16:20:35
1041	2016-07-26 21:54:58	I've read the documentation but I somehow just can't figure out how to proxy HTTPS to HTTP and use WSS (secure websockets) at the same time. I was able to get HTTPS->HTTP working but then wss would not work. I currently have the following code: <S_CODE_TOKEN> I would be extremely thankful for an example that would demonstrate how to proxy HTTPS-HTTP and use WSS at the same time and on the same po…	KCreate	2016-07-27 16:48:28
1041	2016-07-27 16:48:28	Stupid me... Adding this solved the issue: <S_CODE_TOKEN> I'd be more than willing to compose an example for the documentation if anyone thinks this would be a good idea.	KCreate	2016-07-27 16:48:28
1040	2016-07-26 12:12:50		gggin
1039	2016-07-20 10:23:27	Browserify fails to resolve the "./http-proxy/" as "./http-proxy/index.js" but as "./http-proxy.js" (so nothing works) Beeing explicit here does not cost much for http-proxy, yet it's intrinsically complicated for browserify to fix (as trailing slash might be used as a pollyfill shim for native/non-natives addons i.e. require('url/') vs require('url') )	131	2016-10-22 15:46:26
1039	2016-09-15 12:59:51	Rebased	131	2016-10-22 15:46:26
1039	2016-09-17 20:48:24	You got it :cake:	131	2016-10-22 15:46:26
1039	2016-09-27 21:56:22	Last two commits are also related to code tooling, when trying to minify the code (through uglify-js), AST fail to detect function scope (& usage) when what's intended here was really simple (just register a list of "named based hooks"). So switching to a plain old vanilla object is working fine and keep the code sane. EDIT : i'v changed the PR title accordingly.	131	2016-10-22 15:46:26
1039	2016-10-22 06:47:50	What is the status of this? Sadly this breaks compatibility with Jest :/	sorenvind	2016-10-22 15:46:26
1039	2016-10-22 14:38:25	@sorenvind , are you saying my patch breaks some other module ? (or are you waiting for this to be merged ?) [edit : nw, i got it]	131	2016-10-22 15:46:26
1039	2016-10-22 15:19:07	Will get this merged in today. Sorry for the wait.	jcrugzz	2016-10-22 15:46:26
1039	2016-10-22 15:19:40	With the change you requested :+1:	131	2016-10-22 15:46:26
1039	2016-10-22 15:46:26	Cherry picked. Thanks!	jcrugzz	2016-10-22 15:46:26
1039	2016-10-22 16:18:34	:-) thx!	twhid	2016-10-22 15:46:26
1039	2016-10-22 17:00:54	Wow guys! That was so much faster than I expected! @131 I talked about this being needed to fix the current lack of jest compatibility. Thanks!	sorenvind	2016-10-22 15:46:26
1039	2016-10-22 17:58:50	@twhid @sorenvind no problem. I would love to see the real fix in `node-resolve` but it seems that package needs some love.	jcrugzz	2016-10-22 15:46:26
1038	2016-07-19 16:21:58	New option `cookieRewrite`, and sample implementation: <S_CODE_TOKEN>	JohnWu-Pro
1037	2016-07-19 16:14:59	In `setRedirectHostRewrite` of `lib/http-proxy/passes/web-outgoing.js`, only status code 301, 302, 307, 308 are supported. Status code 303 should also be supported. Or, even better, make the list of eligible/desired redirect status code configurable.	JohnWu-Pro
1037	2016-12-01 04:30:54	+1 in my case, would like this for 401 as well	ankushsaxena5
1037	2016-12-29 20:25:18	related issue #845: `Add support of 303 to hostRewrite option`	jrnail23
1036	2016-07-18 17:04:56	I start this code <S_CODE_TOKEN> I go to http://localhost:5050/?url=http://google.com/ ![screenshot from 2016-07-18 20-02-19](https://cloud.githubusercontent.com/assets/9502625/16923402/c2309f3e-4d22-11e6-84b9-9fd27c1dcfeb.png) why? This working: curl -x http://173.xxx.97.152:8800 -L http://google.com	vortex14
1035	2016-07-17 12:32:06	Is it possible to add Typescript declarations ? (node-http-proxy.d.ts)	miton18
1035	2016-10-14 21:49:03	+1 👍	philcockfield
1035	2016-12-26 04:43:46	how about referencing https://github.com/typed-contrib/node-http-proxy to get started?	devdoomari
1034	2016-07-13 18:07:46	Hello, I have for different network connection like airtel, reliance, and 2 more network. I want to connect all 4 in single network. Is this solution possible?	surendrakumar1992
1033	2016-07-13 13:35:01	Issue origin : ember-cli/ember-cli#6032 I wish to proxy all my request to a `cloudApiUrl` but we have our dev machine behind a corporate proxy (Ntlm Proxy). I have used Proxy Authentication application (Cntlm) to create a `no-auth` proxy Url at http://127.0.0.1:3128. I wish at all the outgoing traffic using `http-proxy` middleware to my `cloudApiUrl` through `http://127.0.0.1:3128` Any pointers o…	ankeshdave
1033	2016-10-28 12:37:31	I have also the needs. To create a second-level proxy, which proxy all requests throw a next hop proxy. Years ago, i use HTTPort, it's written in Windows C++, but i thought node-http-proxy could/should also be able to do this.	chenzx
1033	2016-10-28 12:38:28	Or if i export HTTP_PROXY env var before start node-http-proxy? could that work？	chenzx
1032	2016-07-11 18:55:41	Hi, I have set up a reverse proxy with a timeout set up, but when the timeout occurs, no even is fired and nothing happens in the `error` event handler. If I use CURL to connect to the proxy, after the timeout period, the server just sends an empty response. What is the correct way of setting up and handling a proxy timeout? I require a low (5 second) timeout on the proxy but want to be able to h…	lewislambert
1032	2016-07-24 14:13:36	Just had the same issue, I switched from using "timeout" to "proxyTimeout" in my option object, and it works just fine. The error is emitted and you get an error - socket hung up	amirsch
1031	2016-07-06 20:15:34	On Windows, when simultaneous connections are proxied, some of the connections are closed with a `ECONNRESET`. This PR ensures that the connection to the remote is closed.	FredericHeem	2016-07-07 18:49:22
1031	2016-07-07 18:49:22	Unfortunately, this PR doesn't completely solve the issue.	FredericHeem	2016-07-07 18:49:22
1030	2016-07-05 00:22:28	I want to reopen [this issue](37) since 301 redirects still don't seem to work. Here's some reproducible code: `index.js`: <S_CODE_TOKEN> Here was the output: <S_CODE_TOKEN> For reference I'm using node 4.2.4, and http-proxy 1.14.0.	patrickroberts
1030	2016-10-18 13:30:02	@patrickroberts I'm also trying to route to a 301 redirect with http-proxy and so far I'm only seeing reverse proxy behavior. Even when I look at your example, there's no parameter that would specify a 301 response. The client should be sent an endpoint url to make a new request against, similar to Express' `res.redirect(301, redirectUrl);` which has the returns the response headers: <S_CODE_TOKE…	dancingfrog
1030	2017-02-05 09:29:14	I'm hitting the same issue with 1.14.0, basically any redirect I hit the browser traffic leaves the proxy for the real site. I'm using the following setup: <S_CODE_TOKEN>	morkeleb
1029	2016-06-26 03:08:19	See https://github.com/nodejitsu/node-http-proxy/blob/master/lib/http-proxy/passes/web-outgoing.js#L83-L89. The `proxyRes.headers` are in lowercase. But the raw headers is not. So I thought that we should use `proxyRes.rawHeaders` instead of `proxyRes.headers`.	fundon	2016-12-02 14:12:56
1029	2016-09-01 10:10:17	:+1:	fragsalat	2016-12-02 14:12:56
1029	2016-10-30 23:58:55	👍	oleynikd	2016-12-02 14:12:56
1029	2016-12-02 14:12:56	Fixed in 1.16.0	jcrugzz	2016-12-02 14:12:56
1029	2016-12-07 01:00:00	I added `preserveHeaderKeyCase` option. If the option is enabled, you can get raw key name. #1104	pachirel	2016-12-02 14:12:56
1028	2016-06-23 12:48:36	Express 500 TypeError: Cannot read property 'split' of undefined at exports.authenticate (C:\salesforce\df14demo-master\routes\index.js:27:43) at callbacks (C:\salesforce\df14demo-master\node_modules\express\lib\router\index.js:164:37) at param (C:\salesforce\df14demo-master\node_modules\express\lib\router\index.js:138:11) at pass (C:\salesforce\df14demo-master\node_modules\express\lib\router\ind…	PAWAN1SINGH	2016-06-23 15:20:00
1028	2016-06-23 15:20:00	This does not seem to have anything to do with `http-proxy`. It look like the error comes from your `routes/index.js` file as shown in the stacktrace.	jcrugzz	2016-06-23 15:20:00
1027	2016-06-23 01:26:23	Support for bodyparser.json and bodyparser.urlencoded. Fixes #955 #843 #791	matibek	2016-08-11 16:37:32
1027	2016-08-11 16:37:39	Thanks! good looks @matibek	jcrugzz	2016-08-11 16:37:32
1026	2016-06-21 21:04:06	Version info: node: 0.12.12 http-proxy: 1.14.0 I'm trying to add a cors header using the proxyRes event emitter, but when the response is sent to the client, my header is missing. <S_CODE_TOKEN>	boulajp	2016-06-23 14:18:42
1026	2016-06-23 14:18:30	Nevermind, this issue was related to something else in my project	boulajp	2016-06-23 14:18:42
1025	2016-06-17 04:54:36		wuchangming	2016-08-11 16:37:57
1024	2016-06-13 17:27:53	Implement rewriting of the location header for responses with status code 201, according to RFC2616 section 10.2.2, in response to issue #914	gabrielboucher	2016-08-11 16:36:17
1024	2016-08-11 16:22:01	@gabrielboucher seems reasonable to me if its in the spec. Thanks for the contribution! Would you mind adding a test for the `201` case just so we are covered? :)	jcrugzz	2016-08-11 16:36:17
1024	2016-08-11 16:26:31	The test is already there	gabrielboucher	2016-08-11 16:36:17
1024	2016-08-11 16:36:15	ha, looking too quickly. thanks for keeping me on my toes :)	jcrugzz	2016-08-11 16:36:17
1023	2016-06-12 20:19:28	Hi guys, I want creat same site https://hide.me/en/proxy with Tor Project (I'll config default location US). So maybe help me create simple for it. Thanks guys !	tungtouch
1022	2016-06-09 22:32:08	For example, my request is http://localhost/this/that/path and on the target, I want http-proxy to call the target like this http://target.server/final/path. If you noticed the `this/that` got replaced by `final` <S_CODE_TOKEN>	c0debreaker
1022	2016-06-21 06:32:37	has the same question	JerryC8080
1022	2016-07-12 00:39:09	Same here. #887 refers to an issue on `http-proxy-middleware`, which points to its docs and implies that there is a `pathRewrite` option. But I've tried that and it does not work.	mrdanimal
1022	2016-09-16 17:51:11	did you try to modify your request? <S_CODE_TOKEN>	jf990
1021	2016-06-09 05:16:36		kittBoy
1021	2016-06-11 04:02:25	@kittBoy If you need to deal with html, you can try [harmon](https://github.com/No9/harmon). If you only deal with json, you can try [node-http-proxy-json](https://github.com/langjt/node-http-proxy-json)	langjt
1020	2016-06-08 14:08:56	I configured my browser's proxy setting and I pointed it to my test app listening on port 9000. It somewhat worked. However, I noticed on my console.log that my app received other calls to assets. They didn't get displayed because I think I didn't have them in my code. However, that would be a pain if we specify every asset in the code. How is it done? Or is node-http-proxy not meant for these ki…	c0debreaker
1020	2016-06-10 23:35:11	I somewhat got it to work now. However, I am seeing some weirdness. When I pull our web app via Node-http-proxy, I'll get tons of 404 especially on multiple consecutive images being retrieved. When I copy the failed image url and I paste it to a new tab, I still get 404. However, once I kill my node app.js and restart it, when I reload the url image, it will display it.	c0debreaker
1019	2016-06-07 16:30:05	I have a weird issue on proxying websocket, only when changing the request url. If I do nothing, my proxy on websocket works very fine. But, if I change the request url, it does not work anymore, in both firefox & chrome and they are complaining about missing _upgrade_ header. Indeed, it's missing from response, but when debugging I see it in `proxyRes` and `socket` buffer, like this <S_CODE_TOKE…	JSteunou
1018	2016-06-02 03:08:38	Since version [1.0.0](https://github.com/nodejs/node/blob/master/doc/changelogs/CHANGELOG_IOJS.md#http), Node has added support for getting the raw headers from an incomming message, like the ones `http.request` passes to its callback. This opens the possibility of sending the headers to the client using the same capitalization as the target server used when responding to our request. What the PR…	diegonc	2017-01-06 13:25:35
1018	2017-01-06 13:25:35	Hello, I'm closing this as result of doing cleanup of my PRs. I believe this feature was already implemented by @pachirel so this patch is not required anymore. Thanks	diegonc	2017-01-06 13:25:35
1017	2016-06-01 20:50:52	We've been seeing some ECONNRESET errors in our proxy application. The errors are being handled so its not causing any major issues, but we're worried there might be connectivity issues with the target server. Is there anyway we can differentiate between ECONNRESET errors coming from the client side connection versus the target side?	archa347
1017	2016-06-29 04:21:57	+1, I get request package in system, it seems to send request to localhost (original url), but not my target url	PepperYan
1016	2016-06-01 18:58:50	I'm finding it troublesome to proxy to UNIX socket. I see that in the middle of the proxying this calls "parse_url". Does this break unix socket support? Is it supported?	rafaelc0sta	2016-06-01 19:05:38
1016	2016-06-01 19:05:38	Found it somewhere in the documentation. Pass an object (rather than a String) on the target of the proxy and have one "socketPath" property in it	rafaelc0sta	2016-06-01 19:05:38
1015	2016-06-01 18:09:12	I recently built a small webserver that basically uses node-http-proxy to help me for development purposes. I wanted to cache the RESTful API's response as a plaintext file to edit it and serve the edited content, if it exists. However, in order to do this, I had to get pass gzip content. I ended up making another GET request to the API, unzipped the response and saved it to a file, [here](https:…	DictumMortuum
1015	2016-06-04 15:59:35	@DictumMortuum Hi, you can try this [node-http-proxy-json](https://github.com/langjt/node-http-proxy-json)	langjt
1015	2016-08-25 05:29:10	@langjt is it possible to read proxy's response if the response is in chunked, gzipped and eventually the buffer will be html.	ravitadi
1015	2016-09-11 12:00:54	@ravitadi If you need to deal with html, you can try [harmon](https://github.com/No9/harmon). If you only deal with json, you can try [node-http-proxy-json](https://github.com/langjt/node-http-proxy-json)	langjt
1014	2016-05-31 00:16:54	Hi guys. I'm using node-http-proxy to put multiple node.js apps behind one single adddress. We can access the different nodeJS apps through an url parameter, like the following example: `http://host.com/socket.io/socket.io.js?tpdp=node_app` In this case, "tpdp" is the parameter used to redirect to the right app. The problem is that eventually, the proxy stops responding requests. When I looket at…	dyegonery
1013	2016-05-29 06:55:39	sorry	edab	2016-05-29 07:08:16
1012	2016-05-27 18:40:32	I'm trying to make my proxy server receive a request like this: http://127.0.0.1:8000/http%3A%2F%2Fwww.mytargetsite.com.br%2Ftenis-zx-flux%2FS75496.html%3Fasd%3D1 But I'm getting an error like "The requested URL "[no URL]", is invalid" This is my code: <S_CODE_TOKEN>	lucaswxp
1011	2016-05-25 16:12:18	### nodejitsu/node-http-proxy now has a Chat Room on Gitter @jcrugzz has just created a chat room. You can visit it here: [https://gitter.im/nodejitsu/node-http-proxy](https://gitter.im/nodejitsu/node-http-proxy?utm_source=badge&utm_medium=badge&utm_campaign=pr-badge&content=body_link). This pull-request adds this badge to your README.md: [![Gitter](https://badges.gitter.im/nodejitsu/node-http-pr…	gitter-badger
1010	2016-05-24 05:29:13	One test "`should emit open and close events when socket.io client connects and disconnects`" is broken since socket.io-client upgraded to 1.4.6 (upgrading its dependency engine.io-client to 1.6.9), because of a new default value in commit: socketio/engine.io-client@7fa16d531b40fb316e418e8f3d9e50bb07b38531 This pull request force the value of `rejectUnauthorized` to null (like before upgrade) to …	Volune	2016-05-25 16:18:51
1010	2016-05-25 16:18:45	Thanks so much! 👍	jcrugzz	2016-05-25 16:18:51
1009	2016-05-18 10:06:13	Sometime the `set-cookie` header specify a domain for the cookie. When proxying the a target using `changeOrigin` option, the response may contain a cookie not matching the domain of the client. Example of such a cookie: `foo=bar; domain=my.domain; expires=Tue, 12-Feb-2019 10:50:41 GMT; path=/` This pull request adds an option to rewrite the `set-cookie` header of the response. Possible option va…	Volune	2016-08-12 17:42:18
1009	2016-06-10 13:38:39	Looks promising	drouillard	2016-08-12 17:42:18
1009	2016-08-09 15:16:26	Would love to see this merged.	parse	2016-08-12 17:42:18
1009	2016-08-10 10:23:43	PR should be clean now, I also rebased on top of current master, and improved function comments. Let me know if I missed anything.	Volune	2016-08-12 17:42:18
1009	2016-08-10 12:33:48	@Volune Overall this looks good. I would like to see some more documentation for this option in the README, similar to what you have in this PR in your initial proposal. The only thing that kind of bothers me is having `''` remove all domains. Would it be more intuitive to use an explicit `null` as removal? I'm really not sure what the right answer is but is there something that semantically make…	jcrugzz	2016-08-12 17:42:18
1009	2016-08-11 10:11:57	@jcrugzz The first reason of using `''` is that it would transform `Domain=some.domain` to `Domain=`, which has the meaning of no domain, but (as far as I understand RFC 6265) is not a valid value. So I used it to remove the domain. Also, it adds some meaning to the type of the option: - boolean `false`: disable the option - object: advanced configuration - string: shorthand for `{ '*': value }` …	Volune	2016-08-12 17:42:18
1009	2016-08-11 16:18:57	@Volune Thats reasonable, i think its ok. Lets just document all the options for this option in the readme, take care of that one nit i have so that we are a bit more performant so we arent creating the regex everytime and we cache it in a variable at the top of `common.js` (with the other one thats there. Then we will get this merged :). Thanks for bearing with me	jcrugzz	2016-08-12 17:42:18
1009	2016-08-11 19:44:32	Also we just need a minor rebase. since i merged some other PRs	jcrugzz	2016-08-12 17:42:18
1009	2016-08-12 06:11:14	Should be all good.	Volune	2016-08-12 17:42:18
1009	2016-08-25 09:26:45	Hey everyone, thanks for this - a very helpful feature. Wondering if there is any built-in way to also rewrite secure/httpOnly option? In local development, I am using `localhost:3000`, which obviously isn't secure, so even with the domain rewrite, cookies are failing to be set.	isaachinman	2016-08-12 17:42:18
1009	2016-12-21 22:39:48	@isaachinman I am faced with this same issue as well. Perhaps it would be good to open up a separate issue for this feature.	joeskeen	2016-08-12 17:42:18
1009	2016-12-29 08:12:30	@isaachinman Just information, node-proxy-middleware has this implemented. It can't be hard to implement this in node-http-proxy https://github.com/gonzalocasas/node-proxy-middleware/blob/master/index.js#L113 [edit] I added this `onProxyRes`-function to solve the problem temporary. <S_CODE_TOKEN>	eonlepapillon	2016-08-12 17:42:18
1008	2016-05-17 16:32:24	Am planing to write a cookie valider in the proxy server. below is my code `var httpProxy = require("http-proxy"); var http = require("http"); var url = require("url"); var net = require('net'); var server = http.createServer(function (req, res) { var urlObj = url.parse(req.url); var target = urlObj.protocol + "//" + urlObj.host; <S_CODE_TOKEN> }).listen(8080); var regex_hostport = /^([^:]+)(:([0…	rajsek
1007	2016-05-16 16:16:52	Node Version: 4.4.4 http-proxy version: 1.13.2 When proxying a browser request to a JSON RESTful endpoint that returns gzip content-encoding and chunked transfer-encoding the browser is receiving invalid bytes back from the proxy. This causes a browser error: ERR_CONTENT_DECODING_FAILED It looks like the server is returning valid bytes to the proxy, but when http-proxy pipes the data from the pro…	wtritch
1006	2016-05-14 23:38:15	If it doesn't have some sort of rate limiting feature implemented. Which nginx, and haproxy have.	Dillybob92	2016-05-16 03:22:15
1006	2016-05-15 09:33:01	IMO http-proxy is extremely flexibly. Adding a rate limiter is as easy as integrate any node module that implements a rate limiter and checks your requests before sending to http-proxy.	acanimal	2016-05-16 03:22:15
1006	2016-05-16 03:22:15	Im sorry you think a missing feature equates to the module being useless. This module is meant to be a building block not a "do it all" nginx/haproxy replacement. @acanimal has the right idea :).	jcrugzz	2016-05-16 03:22:15
1006	2016-07-13 00:35:07	Immediately after reading this `https://runcommand.io/2016/06/26/my-condolences-youre-now-the-maintainer-of-a-popular-open-source-project/` I though it was funny seeing this ticket lol	colbyn	2016-05-16 03:22:15
1006	2016-07-13 00:40:47	@Dillybob92 next time, dig deep and try to find some basic human empathy. Starting a conversation with an inflammatory and insulting title like "This module is worthless" only hurts. [Why do that?](https://speakerdeck.com/indexzero/keeping-important-code-alive-seattlejs-march-2015) I am locking this issue. @jcrugzz we should use this as an opportunity to adopt a code of conduct since this kind of…	indexzero	2016-05-16 03:22:15
1005	2016-05-09 13:55:22	I am trying to proxy shiny server with node.js. I can do that with no problem but if I am trying to access it within an angular app the web socket request is wrong. I have added base url in my angular view: <S_CODE_TOKEN> The ws base url makes no difference in solving the issue. When I access the URL in the browser: http://localhost:8070/api It works and the url the shiny app use is correct. It l…	appernetic	2016-05-10 12:57:36
1005	2016-05-09 16:49:43	I have thought about the issue and I think that if I could change the referer for the websocket request It should work. If it is possible to do it in the angular http function or in the node server somewhere...	appernetic	2016-05-10 12:57:36
1005	2016-05-09 17:13:59	It doesn't work to add a header to $http service in angular. I have also tried to add a header in node.js: res.setHeader("Referer", "http://localhost:8070/api/"); No luck so far.	appernetic	2016-05-10 12:57:36
1005	2016-05-10 12:57:36	Nor is the browser happy if you change the referer header in Angular. To trick the browser and WebSocket (actually socks) that the origin is from the same path as in the shiny app I first enabled html5Mode in angular and then did a route rewriting function in the node server. Then all paths were wrong except the WebSocket path wich was working. So I had to modify the shiny app also. Now it's work…	appernetic	2016-05-10 12:57:36
1004	2016-05-05 21:09:14	What am I doing wrong? When I connect from inside the LAN response is very fast. If I connect from outside response time increases to more than 30 seconds. <S_CODE_TOKEN> Maciej	my-poi	2016-05-07 16:24:28
1004	2016-05-07 16:24:28	OK! I use nginx.	my-poi	2016-05-07 16:24:28
1003	2016-05-05 18:24:31	Hi! I wasn't able to run the modifyResponse middleware, so I updated it. I think the `connect` module API must have changed. The first error I hit was `connect.createServer is not a function`. Next, `app.use` was being passed two functions, but it can only accept one. I also added the examples' dependencies to devDependencies so they can be run without having to manually install more deps. Hope t…	mwcz
1002	2016-05-05 09:12:05	![2016-05-05 5 18 33](https://cloud.githubusercontent.com/assets/4456380/15040107/96d5c6ac-12e4-11e6-9fd4-2360a53b799b.png) My config. <S_CODE_TOKEN>	lili21
1002	2017-02-12 16:05:01	I'm having the same issue. +1 How to fix?	roccomuso
1001	2016-05-04 15:37:08	This prevents ECONNRESET errors from being thrown for connections that are supposed to be closed (fixes #1000).	nicolayr	2016-06-15 09:56:12
1001	2016-05-06 13:23:21	The initial change caused some connections to be closed before all data was transmitted to the client. I changed it so that instead of closing connections, connection errors for connections that are _supposed_ to be closed don't trigger the error callback.	nicolayr	2016-06-15 09:56:12
1001	2016-06-15 09:56:12	Seems to have been fixed by #966	nicolayr	2016-06-15 09:56:12
1000	2016-05-04 15:34:55	When the target server sends a `Connection: close` header, normal behavior as per the HTTP protocol is that both the client and server should close the connection when data transmission has completed. Currently node-http-proxy doesn't honor this. Instead the connection is left open, which results in `ECONNRESET` errors being thrown on subsequent requests. There are several related open issues, bu…	nicolayr	2016-06-15 09:56:41
1000	2016-06-15 09:56:41	Fixed by #966	nicolayr	2016-06-15 09:56:41
999	2016-05-01 18:53:50	I keep getting this error (Image below) after setting it up in this project (Link below) . Hope someone can help me. Thanks ! https://github.com/davidmann4/ogar-feeder-bot ![capture](https://cloud.githubusercontent.com/assets/18157373/14943659/82943d30-0fac-11e6-8843-3b18af74f7ac.PNG)	ElieeCh
999	2016-05-02 09:13:36	use #HTTP on top of proxies list	kurama129
998	2016-04-28 02:49:07	port 9001 -> port 9002	ukari	2016-04-28 16:15:04
998	2016-04-28 16:15:10	Thanks!	jcrugzz	2016-04-28 16:15:04
997	2016-04-26 14:06:24	Fixes #996.	randunel	2016-04-26 20:26:35
996	2016-04-26 14:05:11	None of the error handlers are triggered when proxying client requests with non-trimmed headers. I think the request shouldn't fail at all, but it's not up to `http-proxy` how node.js sanitizes the outgoing requests. At least an error that can be caught should be emitted, instead of terminating the process. Alternatively, `http-proxy` can sanitize the headers itself (see #997). <S_CODE_TOKEN>	randunel	2016-04-26 20:26:35
995	2016-04-25 05:23:11	<S_CODE_TOKEN>	shallwefootball
995	2016-07-26 14:46:54	I'm seeing the same thing. Did you ever figure out what was going on?	edsu
994	2016-04-22 22:53:38	I am experiencing a 30 second idle timeout when proxying a basic websocket connection, how can i change this timeout amount? If i connect without the proxy there is no idle timeout.	narciero
993	2016-04-21 13:57:05	Hi, I have the following setup: Localhost Express (LAN machine #1) -> Localhost Proxy (LAN machine #1) -> Servlet (LAN machine #2). Servlet is including a Jsessionid cookie in it's response header, which I'm able to modify and receive on the response header of Localhost Express, but for some reason won't store under browser resources. Any ideas? Thanks.	adi518	2016-04-25 16:23:49
993	2016-05-11 22:50:20	I'm having trouble with the same issue, did you find a work around? The set-cookie header comes back with the JSESSIONID, but the browser doesnt retain it. @adi518	whampop	2016-04-25 16:23:49
993	2016-05-11 23:12:01	Yes, the solution was just under my nose. It had nothing to do with inner-workings of node-http-proxy. In my case I was making a request from a localized domain (as depicted in OP) to another localized domain (but a different port of course, because by default Node server listens to all domains assigned to loop-back in your hosts file), which was the proxy server. The mistake was not making the r…	adi518	2016-04-25 16:23:49
993	2016-05-12 01:29:58	Thanks! For anyone else who stumbles across this issue, I didn't have the same setup, -> http://localhost -> proxy -> https://realserver.com, In my case the cookie had the Secure flag, so although JSESSIONID was stored @localhost, it was not being sent in subsequent requests because I didnt use the https:// by setting the https property on the webpack-dev-server config.	whampop	2016-04-25 16:23:49
992	2016-04-21 01:47:35	`Accept: text/html,*/*` headers in request cause binary file (zip) downloads to be corrupted. Content type of response `content-type: "application/octet-stream"` is not being used to process the response correctly. These headers are automatically being set by Chrome. If I instead test the same request with `curl ... -H 'Accept: */*'` alternatively, I am able to download the same zip via the proxy…	sashadt
992	2016-04-21 01:48:50	For now I found a workaround of setting `download` attribute on the download links. <S_CODE_TOKEN>	sashadt
991	2016-04-19 20:10:59	I offer this PR up in case this functionality is desired for node-http-proxy - I needed this ability, but couldn't find it anywhere and thought someone else might find it useful. Thanks for the solid code. I've isolated this ability away from the normal proxy behavior. If you set `wsInterceptMessages` to `true` in the options then it will intercept and relay websocket messages. In options: `wsOnM…	RoscoP
990	2016-04-19 18:04:56	**Setup a stand-alone proxy server with proxy request header re-writing** Error: connect ECONNREFUSED 127.0.0.1:5060 at Object.exports._errnoException (util.js:890:11) at exports._exceptionWithHostPort (util.js:913:20) at TCPConnectWrap.afterConnect [as oncomplete](net.js:1059:14)	pearljamik
989	2016-04-14 21:21:51	missing bracket	aroder	2016-04-26 20:23:33
988	2016-04-12 21:29:18	Is node-http-proxy ready for production? Someone using it successfully?	roccomuso	2016-04-14 16:03:45
988	2016-04-12 22:06:12	@roccomuso yes, we've used this in production for many years.	jcrugzz	2016-04-14 16:03:45
988	2016-04-12 22:45:34	@jcrugzz even as load balancer? a lot of people suggest tools like HAProxy or nginx.. But i'd like to have a full node.js stack.	roccomuso	2016-04-14 16:03:45
988	2016-04-13 00:34:22	@roccomuso HAProxy or nginx will be a more performant load balancer. HAProxy being the most performant. The advantage you get with `node-http-proxy` is the ability to write a dynamic load balancer very quickly that performs well. It wont be the fastest as previously stated but it depends if that matters for your application.	jcrugzz	2016-04-14 16:03:45
988	2016-04-13 00:36:04	For more context, we used it in production at nodejitsu for 5+ years, and it is used in a production application @godaddy as well. Figure out if its the right tool. Its at least a good place to start for getting things up and running.	jcrugzz	2016-04-14 16:03:45
988	2016-04-13 14:41:36	@jcrugzz Thank you for pointing this out. ;) What i need is in fact a dynamic load balancer. Speed is not an essential requirement for my app.	roccomuso	2016-04-14 16:03:45
988	2016-04-14 15:16:20	Since I can't make it not freak out on even the simplest of proxy situations (ie, proxy all localhost:3000 to localhost:3001 -- no SSL, no custom logic, and the same curl request works against localhost:3001 but causes node-http-proxy to explode violently), I'm going to say... no.	tomcanham	2016-04-14 16:03:45
988	2016-04-14 15:23:56	Lest you think I'm just a Github hater, here's the _entirety_ of my node-http-proxy code: <S_CODE_TOKEN> And here's my curl request for a JWT from my auth server: `curl -X POST -H "Content-Type: application/json" -d '{"username": "baz", "password": "bat"}' http://localhost:3000/api/v1/token` This produces this "production ready" response: <S_CODE_TOKEN> Whereas this: `curl -X POST -H "Content-Typ…	tomcanham	2016-04-14 16:03:45
988	2016-04-14 16:03:44	@jcrugzz going to mark this issue as resolved since @roccomuso's original question appears to have been answered. @tomcanham have you tried other targets besides `localhost`? Like `127.0.0.1`? You are getting a DNS lookup error for `localhost` (that's what `Error: getaddrinfo ENOTFOUND localhost` indicates) so it may be configured in a non-standard way on your development machine. On standard set…	indexzero	2016-04-14 16:03:45
987	2016-04-11 18:23:41	Hello. I'm not sure if this is a bug or intended feature, but when the target issues a 301 redirect, the proxy forwards that to the client and the client gets redirected away from the proxy. Is there a way to resolve this? Thanks!	drm2	2016-04-19 19:43:14
987	2016-04-11 20:12:20	In case anyone else is having this issue, I also [posted a question on Stack Overflow](http://stackoverflow.com/questions/36557440/how-can-i-suppress-301-redirects-from-the-target-with-node-http-proxy).	drm2	2016-04-19 19:43:14
987	2016-04-15 18:03:05	The point of a 301 redirect is to tell the viewer (i.e. the browser, Google crawler, etc) that this location has permanently moved. If the redirect were not sent to the client, the client would have no way of knowing this information. So this is the expected behavior. It sounds like you want to do something else. Suppressing the redirect will not achieve anything, the browser request will just ha…	joshdickson40	2016-04-19 19:43:14
987	2016-04-15 18:08:19	I am aware of the point of a 3xx redirect, but I don't think you quite understand what I am trying to achieve. I don't want to just suppress it altogether. I want the proxy to automatically load the new request at the redirected target without the client even knowing it happened. In this case, the proxy receives the redirect and just passes it to the client. I would prefer the proxy to just load …	drm2	2016-04-19 19:43:14
987	2016-04-15 18:36:48	I think I understand what you want. So a user submits, let's say, a GET that hits your server. You then would ordinarily forward that to route X. But in some cases, route X does not return data, it returns a 301. In this case you do not want this to be visible client side, you just want your proxy to try that automatically and then pipe back to the client as though nothing has ever happened, is t…	joshdickson40	2016-04-19 19:43:14
987	2016-04-15 18:46:15	Exactly right! Do you have any resources on how I could achieve this result with this module and Harmon together? I've been searching, but I don't see a lot of documentation on piping the request between processes like you mentioned. Thank you!	drm2	2016-04-19 19:43:14
987	2016-04-16 18:20:24	No, you are trying to fit a use case into a proxy server that is not designed to do what you want. Rather than try to fit the tools to what you're doing, you should choose different tools. You should set up a different application that handles what you're talking about, and use this module (or nginx, HAproxy, etc) as designed.	joshdickson40	2016-04-19 19:43:14
987	2016-04-19 19:43:14	Is handling a protocol redirect really out of the scope of this module though? I just find it odd that a proxy module wouldn't be able to handle something as simple as a protocol redirect (which is incredibly common). I definitely understand where you are coming from, but it just doesn't feel like a complete proxy module if it can't handle protocol redirects on the same domain. In any case, I rea…	drm2	2016-04-19 19:43:14
987	2016-04-19 21:13:33	You definitely _could_ do what you're asking, you'd just intercept the response and not immediately return the result. It's just not a smart design decision and that's why it's not an explicitly catered to use case.	joshdickson40	2016-04-19 19:43:14
987	2017-03-12 15:02:47	I have this exact same issue, what i did to solve it is to modify the request host before sending it to the proxy. e.g req.headers.host = req.headers.host + ":8000"; proxy.web(req, res, { target: 'http://127.0.0.1:8000' });	izukingz	2016-04-19 19:43:14
986	2016-04-01 18:06:47	Hello I need to make http-proxy work over our corporate proxy server, so I took advice from issues/832 to added proxy-agent as following: var HttpsProxyAgent = require('https-proxy-agent'); var proxy = httpProxy.createProxyServer({ agent: new HttpsProxyAgent(myProxyServerUrl) }); It works with proxy server. But setHeader in the following code throws exception: proxy.on('proxyReq', function (proxy…	wenjunche
986	2016-08-24 13:00:19	Having the same issue...	busybeaver
985	2016-03-30 22:13:28	When requesting [this digg.com url](http://posthaven-assets.s3.amazonaws.com/assets/blog-4bc028df3b67274aee198b1e7747e44a.js), node-http-proxy sets the `proxyReq.path` to `/assets/blog-4bc028df3b67274aee198b1e7747e44a.js/assets/blog-4bc028df3b67274aee198b1e7747e44a.js` instead of `/assets/blog-4bc028df3b67274aee198b1e7747e44a.js` the `path` is repeated twice. To fix this I reset the `path` by doi…	sshaginyan
984	2016-03-30 22:01:14	Hi, Is available in node-http-proxy a cache mechanism like in nginx?	roccomuso
984	2016-04-19 19:35:01	+1 on this. Any idea?	mmahalwy
984	2017-02-10 12:23:33	+1	chrvadala
984	2017-02-10 22:06:38	I think you can easily integrate node-http-proxy with an existent solution like https://github.com/kwhitley/apicache	acanimal
983	2016-03-23 22:20:17	This confused me while attempting to use this feature	deanshelton913	2016-03-23 22:36:21
983	2016-03-23 22:36:25	thanks!	jcrugzz	2016-03-23 22:36:21
982	2016-03-22 15:47:21	For clarity	kylehayes	2016-03-22 19:13:09
982	2016-03-22 19:13:13	Thanks!	jcrugzz	2016-03-22 19:13:09
981	2016-03-21 01:06:19	Hi, how to integrate multi thread with the proxy? I found the concurrency problem, the proxy will be slow, is there a solution with multi thread? thx~	fewiki
980	2016-03-19 08:52:27		ChrisCinelli
979	2016-03-18 12:52:52	I am proxying requests to web container jetty. It used to work fine, but suddenly stopped working. Only changes we made is **Centos** version changed from **6.7** to **6.6.** I am assuming centos version change should not create any problem. Please find the error received from API request ##### An error has occurred: {"code":"EPROTO","errno":"EPROTO","syscall":"write"} Snippet of the code: ` func…	srikanthhugar	2016-04-06 05:49:45
979	2016-04-06 05:49:45	Issue was with web container jetty supported ciphers, i upgraded JDK to update the ciphers and it works. Thank you.	srikanthhugar	2016-04-06 05:49:45
978	2016-03-15 01:04:55	I created some changes in order to help facility intercepting and modifying websocket messages. I highly doubt this is something you would want to take in as is, but proved to be valuable to me and will hopefully for others. When calling createProxyServer define callback functions in order to modify (and observe) the websocket message. <S_CODE_TOKEN> You can also attach event listeners to only ob…	RoscoP	2016-03-16 22:24:36
977	2016-03-14 18:56:11	I have two server running same server code. One will receive data and forward (or duplicate) to the other server while handling the request normally. I try to use proxy.web but it requires the response object and I just want to handle this part using the original server but not the forwarded server. How can i do this :(	tsuncp
976	2016-03-14 02:12:24	Currently, if a server that is being proxied explicitly redirects from e.g. `www.example.com` to `www.example.com:443`, the `hostRewrite` option will fail to re-write the host, as `'www.example.com' != 'www.example.com:443'`. Is this intended behavior? If not, I will submit a PR. Personally, I usually think of the "Port" as separate from the "Host".	jamescgibson
975	2016-03-11 17:27:58		idjem	2016-05-15 19:40:01
975	2016-05-15 17:51:14	Just a drive-by here cause twitter and my own curiosity: How does this break/fix browserify?	jfhbrook	2016-05-15 19:40:01
975	2016-05-15 19:39:47	Yea this is interesting that it does fix something but harmless regardless. Will push out a release when I'm home.	jcrugzz	2016-05-15 19:40:01
974	2016-03-08 23:08:16	### Before <img width="873" alt="screen shot 2016-03-08 at 6 06 30 pm" src="https://cloud.githubusercontent.com/assets/54056/13619712/aeaaaa2c-e558-11e5-9aa1-1cf83428f9cd.png"> ### After <img width="866" alt="screen shot 2016-03-08 at 6 07 31 pm" src="https://cloud.githubusercontent.com/assets/54056/13619711/aeaadf92-e558-11e5-9c2e-4393c3a0d168.png">	bmac	2016-03-09 01:26:38
974	2016-03-09 01:26:36	Thanks!	jcrugzz	2016-03-09 01:26:38
973	2016-03-08 19:07:04	Hi, I'm trying to use this proxy as passthrough but not able to make it work. below is my scenario. I would really appreciate your help. http://stackoverflow.com/questions/35857654/software-proxy-service-on-amazon-ec2	KamMo
973	2016-04-11 17:43:10	@KamMo the link is dead.	miensol
972	2016-03-08 17:49:10	[We](https://github.com/jupyter-incubator/dashboards_server) have a [requirement](https://github.com/jupyter-incubator/dashboards_server/issues/94) where data being proxied through a websocket needs to be transformed. I have implemented a [`Transform`](https://nodejs.org/api/stream.html#stream_class_stream_transform) stream that I would like place between the pipe of my socket and the proxied soc…	Lull3rSkat3r
972	2016-09-13 15:22:56	I'm trying to do something similar. Did you have any luck?	johngeorgewright
972	2016-09-14 16:30:21	@johngeorgewright we ended up restructuring our code and didn't need this.	Lull3rSkat3r
971	2016-03-07 18:38:13	I don't understand why I keep getting ECONNRESET with this rather simple proxy: <S_CODE_TOKEN> Not going through the proxy works perfectly. node-proxy: 1.13.2 node: 5.5.0	ronag
971	2016-03-11 12:36:10	Hi ! I have a same probleme on the specific case ! I upload on my serveur, behind the http-proxy, a large file (250Mo) with a slow connexion 64kb ! And in the specific case, i have a ECONNRESET error ! Without a slow connexion, it's works ! Initially, I thought it was nodejs. So i try all versions and the problem is appear in versin 3.3.0 (iojs) and later (4.x 5.x, so nodejs too). But the manipul…	Toon34
971	2016-04-29 13:43:34	Hi ! Should be fixed by https://github.com/nodejs/node/pull/6284	Toon34
970	2016-02-28 22:22:34	There were errors in the examples highlighted, check issue #969	Subomi
969	2016-02-27 20:52:03	In section Setup a stand-alone proxy server with custom server logic: We have: `var server = http.createServer(function(req, res) { // You can define here your custom logic to handle the request // and then proxy the request. proxy.web(req, res, { target: 'http://127.0.0.1:5060' }); }); console.log("listening on port 5050") server.listen(5050);` Instead of: `var server = http.createServer(functio…	Subomi
968	2016-02-27 06:20:07	I cant modify response if proxy response is 5xx. <S_CODE_TOKEN> It's give me an error: <S_CODE_TOKEN>	mhf-ir
968	2016-06-11 14:54:06	I thinks it's must be major use cases for failover proxy server. why no attention ?	mhf-ir
968	2016-07-25 07:13:11	+1	bubenshchykov
968	2016-09-28 11:27:44	+1	orkideh
968	2016-12-01 04:41:21	+1	ankushsaxena5
968	2016-12-28 10:26:04	+1	MrSpark2591
967	2016-02-26 12:30:00	Reasoning: Rack's request class [makes use of](https://github.com/rack/rack/blob/master/lib/rack/request.rb#L243) this HTTP header. Certain edge-case scenarios (proxying from ember-cli to a Rails backend) can be problematic without this header being present. /cc @perlun, @jesjos	jbacklund	2016-02-26 17:52:26
967	2016-02-26 17:45:57	Seems reasonable.	jcrugzz	2016-02-26 17:52:26
967	2016-02-27 16:06:22	@jbacklund @jcrugzz With this change, the `xfwd` behavior for `web` is slightly different from `ws`. https://github.com/nodejitsu/node-http-proxy/blob/master/lib/http-proxy/passes/web-incoming.js#L65-L83 https://github.com/nodejitsu/node-http-proxy/blob/master/lib/http-proxy/passes/ws-incoming.js#L54-L69 Would be good to keep the API consistent; By applying the same change to [WebSockets](https:/…	chimurai	2016-02-26 17:52:26
967	2016-03-07 10:26:48	Agree, we should fix that as well. Care to submit a PR?	perlun	2016-02-26 17:52:26
966	2016-02-24 21:14:25	Hello folks, This is my first contribution, if there is anything wrong with my PR, please let me know. We've been using node-http-proxy in our prod server since 3 years now and its working as a charm (thank you!), but everyday we got our log files full of `socket hang up` messages, so I come here dig code and found an issue for that: #[813](https://github.com/nodejitsu/node-http-proxy/issues/813)…	Deividy	2016-06-03 17:39:40
966	2016-02-25 00:33:08	@Deividy thanks for the contribution! I saw you did some investigation on removing the `req.on('error')` listener. The proxyReq error event was still triggered when the client disconnected when removing it still? I can see this can still be an issue when the client request itself timed out but was curious :). Will comment	jcrugzz	2016-06-03 17:39:40
966	2016-02-25 11:01:48	Yep, the `proxyReq` error was still triggered even removing the listen `req.on('error')`, my test case was refresh the browser window like crazy, this can trigger the `socket hang up` false alarms, btw, this should be good to have a test case. Thanks for the comments, I made the tweaks. About the `req` listener, what we can do about that? Maybe emit some other event or just remove it? I saw a PR …	Deividy	2016-06-03 17:39:40
966	2016-02-26 08:42:08	Maybe missing a line of comment to explain why this function has an early return instead of calling callback or triggering error event. Otherwise looks very good, thank you for this PR!	JSteunou	2016-06-03 17:39:40
966	2016-04-08 07:31:02	@jcrugzz good to go?	JSteunou	2016-06-03 17:39:40
966	2016-06-03 17:39:34	@Deividy thank you for your work. Will merge this. id like to rebase the branch that removes teh `req.on('error')` listener and see how it behaves.	jcrugzz	2016-06-03 17:39:40
965	2016-02-23 19:11:48	fixes https://github.com/nodejitsu/node-http-proxy/issues/964 I'm propagating errors when writing the headers. This is consistent with the way errors in `http.request` are handled https://github.com/nodejitsu/node-http-proxy/blob/master/lib/http-proxy/passes/web-incoming.js#L135.	fjakobs
964	2016-02-22 15:50:04	The recent security release https://nodejs.org/en/blog/vulnerability/february-2016-security-releases/ of node.js makes header parsing much more strict: > To fix this defect, HTTP header parsing in Node.js, for both requests and responses, is moving closer to the formal HTTP specification. HTTP headers containing characters outside of the valid set for tokens will be rejected. This check is perfor…	fjakobs
964	2016-02-22 15:54:58	@fjakobs what strings are causing this to throw? Could you log the headers that are being set here? Would love a test case for this	jcrugzz
964	2016-02-22 16:58:41	@jcrugzz I found this in the wild: `content-type: "�?@"` Not sure why someone would do this but is certainly should not crash the app.	fjakobs
964	2016-02-22 17:02:09	here you can see what node is expecting https://github.com/nodejs/node/commit/7bef1b790727430cb82bf8be80cfe058480de100#diff-9ef7b1e52407f06cd19696d2f726e498R241	fjakobs
964	2016-02-22 20:29:46	easy to reproduce. This works on node 0.10.41 and throws in 0.10.42 <S_CODE_TOKEN> on node 0.10.42 <S_CODE_TOKEN>	fjakobs
964	2016-02-22 22:23:25	@fjakobs hmm yea thats kind of unfortunate that we are receiving invalid headers. I'd almost rather do this check ourselves to prevent the need for a `try..catch`. Ill look at this later but would definitely take a PR that fixed this.	jcrugzz
964	2016-02-22 22:24:59	Would you prefer sanitizing the headers or passing on the error?	fjakobs
964	2016-02-22 22:34:42	@fjakobs how do you feel about the behavior of ignoring bad headers? I guess we could make it an option to receive it as an error but I dont think the proxy server should have to care if its receiving bad headers from a client, it just doesnt pass them along since they are not spec compliant. What im thinking about is using that internal check they added to node core and using that as a signal to…	jcrugzz
964	2016-06-14 15:41:18	@fjakobs @jcrugzz I am using latest Meteor and hitting something with the same signature. I am trying to figure out a workaround and you guys seem to have the best handle on this. Here is the stack dump: <S_CODE_TOKEN> A couple questions, this looks like an inbound request which crashes the server? I wanted to simply comment the throw but it appears that the respective code gets compiled into the…	ppotoplyak
964	2016-06-14 16:28:18	Refining my question a little. So it looks like a request comes in, nothing necessarily particular about the request, but then on the response invalid characters are entered into the header? Would the following be a reasonable workaround to provide immediate relief ? i.e. I need to prevent a hard crash when hitting this error. <S_CODE_TOKEN> Thanks again!	ppotoplyak
964	2016-06-14 17:06:34	Sorry about the noise. It appears that the issue can occur on the receive and send side. I notified the Meteor folks that the issue exists on the receive side. This is pretty nasty as a crafted request brings the server down.	ppotoplyak
964	2016-06-14 19:17:41	@ppotoplyak if you want to rebase from this branch https://github.com/nodejitsu/node-http-proxy/pull/965 id merge it until we can figure out a better way that doesnt de-opt from the try catch.	jcrugzz
964	2016-06-15 02:57:37	@jcrugzz sure, if you are okay waiting until next week There is a worse problem on the incoming side. A similarly crafted request brings the node/Meteor process down. This is my workaround to prevent the process from terminating: <S_CODE_TOKEN> The malformed request will take an "Error: socket hang up" but the server will stay up.	ppotoplyak
964	2016-09-14 07:10:59	I'm experiencing the same problem, any news on this recently?	TooBug
964	2016-10-05 09:47:36	Have the same problem with `_http_outgoing.js`	blade254353074
964	2016-11-01 14:22:09	+1	bubenshchykov
964	2016-11-10 11:26:05	@jcrugzz @fjakobs, is there any estimate on when you are thinking of releasing a fix? This issue is affecting us in production. Is there any easy workaround we can apply other than monkey patching the code?	dlaha21
963	2016-02-20 13:58:23	Hi, maybe I'm not understanding the purpose of this library correctly but it does mention that it can be used for reverse proxies. I posted this on SO but didn't get any answers, it must be something I am not fundamentally understanding: <S_CODE_TOKEN> For example I would expect http://localhost:6622/images/nav_logo242.png to proxy to http://www.google.co.uk/images/nav_logo242.png instead of retu…	DominicTobias	2016-02-20 19:22:02
963	2016-02-20 19:22:02	It turns out this was failing as it needed a `Host` header: <S_CODE_TOKEN>	DominicTobias	2016-02-20 19:22:02
963	2016-03-28 21:50:18	@DominicTobias I know this is closed, but there is a setting for that. If you set “changeOrigin” to true it will automatically change the host header to the upstream servers for you.	pyper	2016-02-20 19:22:02
963	2016-03-28 21:58:53	@pyper ah that's nice thanks	DominicTobias	2016-02-20 19:22:02
962	2016-02-15 14:49:04	This PR switches `npm test` to using the default mocha reporter. The "landing" reporter doesn't render well on CI servers like TravisCI.	Turbo87	2016-02-15 15:35:41
961	2016-02-15 14:44:01	This PR resolves #960	Turbo87	2016-02-15 15:35:33
961	2016-02-15 15:35:30	LGTM Thanks! :+1:	jcrugzz	2016-02-15 15:35:33
960	2016-02-13 22:05:01	This issue is related to PR #373 where this exact bug was already fixed by a89e2f2, but then later apparently introduced again by 8663ac1. The actual problem is that `DELETE` requests with both `Content-Length: 0` and `Transfer-Encoding: chunked` are illegal and are being rejected by some servers (in this case nodejs since v0.10.42). If the incoming request only has the `Transfer-Encoding` header…	Turbo87	2016-02-15 15:35:33
960	2016-02-13 23:32:52	@Turbo87 looks like this was lost in translation when the rewrite happened. I'd love PR for this :+1:. Definitely a good first contributor issue :)	jcrugzz	2016-02-15 15:35:33
959	2016-02-13 16:44:18	URLs get all their extra slashes merged into a single one. For e.g. this `/some/endpoint//` gets transformed into this `/some/endpoint/`, which is not the desired behavior for some particular cases. By simply removing `.replace(/\/+/g, '/')` inside the `urlJoin` function (`lib\http-proxy\common.js`) you can overcome the problem, but I guess this is not the intended way of working with the node-ht…	cosminnicula
959	2016-02-15 16:33:24	Hmm this is a good question, right now there is not a good way to handle both cases because there are people that have the opposite assumption when merging URLs together. Whats the example you are trying to make work? I'd love it in test form so we can work towards a solution that works for all cases or is at least configurable in some way.	jcrugzz
959	2016-02-18 08:40:09	The URL that's being proxied looks like this: `/api/files//path/to/folder` The parameter of the REST API endpoint is `/path/to/folder`, which causes the final URL to look like this `/api/files//path/to/folder`, so there are no accidental double slashes here.	cosminnicula
959	2016-02-22 00:32:46	A solid fix in userland is to [encode](https://developer.mozilla.org/en-US/docs/Web/JavaScript/Reference/Global_Objects/encodeURIComponent) the API parameter, which you probably ought to be doing anyway. In JavaScript you would do that with: <S_CODE_TOKEN> And thus make a request to: <S_CODE_TOKEN>	sholladay
959	2016-02-22 07:09:07	That's a good idea. Nevertheless this implies that the server should know to decode it.	cosminnicula
959	2016-02-22 21:01:31	Right. This is a quirk of taking it in the path. Many libraries will automatically decode anything coming in via a query string. Not sure offhand about this module, but if you could switch to that, maybe it would reduce the burden on your implementation.	sholladay
958	2016-02-12 10:08:00	Hello, I want to achieve the following: Proxy these: `http://localhost:3000/css/css-home-123-34.css` `http://localhost:3000/css/css-home-232-12.css` `http://localhost:3000/css/css-home-378-68.css` to this (same for all calls): `http://branches.mysite.com/myBranch/resources/css-home.css` I tried this but **did not work**: <S_CODE_TOKEN> What am I missing? Note: I also use the `hosts` file to map a…	marinetraffic
958	2016-02-15 15:35:26	Ok, I figured this out eventually: <S_CODE_TOKEN> If it is possible, it would be great to have examples like this on the documentation. Thanks!	marinetraffic
958	2016-05-20 08:39:46	I am also having this problem with webpack-dev-server. (which I think it's a bug when proxying requests to a local virtual host), it doesn't send request with the correct host name, which is replaced by "localhost" the following config solved my issue: <S_CODE_TOKEN>	c9s
958	2016-06-15 19:20:13	Thanks, I can confirm this works to address VirtualHost: - set target with host / protocol / port - set changeOrigin: true	mickaelperrin
958	2016-10-04 09:46:39	When proxying `localhost:8080` to `foo.com.local:8888` and using `changeOrigin: true` it changes the `HTTP_HOST`. Now all links (in a Laravel and Symfony application) point to the proxied `foo.com.local:8888`, instead of `localhost:8080`. Is there a way around that? Interestingly, Browser-Sync doesn't have this behavior.	bernhardw
957	2016-02-10 16:42:27	So the caveat here is that this is a breaking change, but i think it provides more useful context to the `error` as the `error` should be the actual `proxyReq` and not the `req` itself. In most cases (or at least using the `callback` api, you already have access to `req` and `res` so providing these ends up being useless. We were also previously capturing errors from client requests which I belie…	jcrugzz
957	2016-02-10 20:36:20	Yea, that's more helpful. I think if you also update the README for event listening, then it'll be fine	donasaur
956	2016-02-10 14:06:37	Hi. I am implementing traffic log system (I want to log all websites to DB specified table). I have used example form your repo with http and https proxy server example. But I have troubles with it - I can't load files over http (files loads successfully over https). How can I fix it? Thanks. Here is the code that I use - var http = require('http'), net = require('net'), httpProxy = require('http…	alexandrmatsyuk92
955	2016-02-10 03:02:25	The following is my code. **route.js** <S_CODE_TOKEN> **app.js** <S_CODE_TOKEN> But still the POST request hangs and ultimately fails. I also use bodyparser middleware and it has a known issue as mentioned in [Github](https://github.com/nodejitsu/node-http-proxy/issues/180) issue. So I tried adding this line as the last line in app.js I also tried restreamer code but I get the following error if …	karthikus	2016-08-11 16:37:32
955	2016-02-11 01:18:48	I manage to work around the issue. But now I am facing an unique issue. The content seems to be truncated when the request is proxied to the server. I tried setting content-length to the body length and it does not work. Any suggestions ?	karthikus	2016-08-11 16:37:32
955	2016-02-11 17:28:49	It maybe be how you are measuring the length. That is the encoding may throw that off. I don’t think you need have a content-length specified. If not, just take the header out altogether. Also, make sure it is actually getting set. Validate that the destination server actually gets the header with the length you set. What I think is happening for you in the bodyParser middleware is mutating the c…	pyper	2016-08-11 16:37:32
955	2016-04-29 16:02:14	@karthikus How did you work around the issue?	narciero	2016-08-11 16:37:32
954	2016-02-09 16:56:02	At the proxy target server, I am setting a response cookie with a value that has an "=" in the value. This is getting set as %3D on the final client response. Is there any way to disable this cookie encoding? Thanks!	Osmosis311	2016-02-09 18:27:03
954	2016-02-09 18:27:03	Sorry, was an Express configuration issue.	Osmosis311	2016-02-09 18:27:03
954	2016-02-09 19:46:48	@Osmosis311 What was the issue?	pyper	2016-02-09 18:27:03
953	2016-02-04 09:58:50	my node.js version is 4.2.2 app.js: `var api = require('./routes/api'); app.use('/api', api);` api.js ` proxy.on('proxyReq', function(proxyReq, req, res, options) { proxyReq.setHeader('X-Special-Proxy-Header', 'foobar'); }); router.all("/*", function(req, res){ proxy.web(req, res, { target: 'http://dev.lalocal.cn:8080/api' }); }); ` error: Error: Can't set headers after they are sent.	jnjnljljjsw
953	2016-04-01 15:47:51	Having the same issue under load. My set up is almost identical	michaellujan
953	2016-04-15 03:28:34	I ran into this too; it only seems to happen for multipart (chunked) responses. I didn't dig into it too much, but I found a workaround. When you call the proxy method, you pass in an options object -- the third parameter, which contains the target. Well apparently, if this object contains a 'headers' object, those headers are copied to the proxied request as it's being initialized, and the timin…	tomcanham
953	2016-07-25 07:12:01	+1, happens during bigger load	bubenshchykov
952	2016-02-04 09:02:37	So I'll say this is something I keep seeing on GitHub... barely useful examples. After spending the past 24 hours or so on this repo, I still can't figure it out. How do I create an app with node-http-proxy that has separate custom server logic for each proxy? E.g. nodeone.com, nodetwo.com, nodethree.com	ohenepee
952	2016-02-08 22:40:45	@ohenepee Are you trying to modify the response depending on the domain?	pyper
952	2016-02-10 00:09:05	Yep!	ohenepee
952	2016-02-10 16:29:28	@ohenepee There is two ways. One you can use something called Harmon to modify the stream as it passes through. Just use some logic on the incoming request to see what the domain is. However, Harmon is slow. The other way is to override the out-going response methods, and buffer and manipulate the content there to capture it. There is a good example in this thread: https://github.com/nodejitsu/no…	pyper
951	2016-02-03 20:30:30	The documentation says one can specify a `callback` for `proxy.web()` call. But this `callback` gets called only if case of an error. It isn't called when there was no error. https://github.com/nodejitsu/node-http-proxy/blob/302d981dd2cf06dbf751b1f64e3dfea08d0f9476/lib/http-proxy/passes/web-incoming.js#L130-L142	halt-hammerzeit	2016-02-04 15:37:15
951	2016-02-03 22:28:16	According to the docs this is the right behaviour. They say "Errors can be listened on either using the Event Emitter API” .... "or using the callback API” and then provide an example using the proxy.web() call.	pyper	2016-02-04 15:37:15
951	2016-02-03 22:31:00	@pyper a word `callback` in Node.js world always means only one thing: a function that will be called when the action is finished, whose first parameter is `error`, if any, and the rest parameters are the results. The current `proxy.web()` is clearly not a "callback API".	halt-hammerzeit	2016-02-04 15:37:15
951	2016-02-04 15:30:48	@halt-hammerzeit I understand that, but I am just pointing out that is the behaviour as per the docs. As well, the way node-proxy is built it is all streams. If there was a callback for when there is no error, you wouldn’t be able to do much with it since response.end() would have been called on the response object between the end-user and proxy by the time the call was complete.	pyper	2016-02-04 15:37:15
951	2016-02-04 15:31:48	@halt-hammerzeit What are you trying to do?	pyper	2016-02-04 15:37:15
951	2016-02-04 15:37:15	@pyper > I am just pointing out that is the behaviour as per the docs And I am pointing out that behaviour is not as per the docs because "the callback API" means "call back" when it's either done or aborted. If you aren't interested in correcting that mistake in the README and renaming that word into something more appropriate like "error handler" then I don't care. > you wouldn’t be able to do …	halt-hammerzeit	2016-02-04 15:37:15
951	2016-08-03 00:36:12	Cheers @halt-hammerzeit! Link was much appreciated!	jpstrikesback	2016-02-04 15:37:15
950	2016-02-02 13:57:14	README example implies request instead of response parameter	caioquirino	2016-02-15 15:36:24
950	2016-02-15 15:36:28	Thanks @caioquirino	jcrugzz	2016-02-15 15:36:24
949	2016-02-02 02:51:48	The repository README implies that the `close` callback will be given a request object, when it's really the proxy response object according to the relevant source. // // Listen for the `close` event on `proxy`. // proxy.on('close', function (req, socket, head) { // <-- `req` should be `res` // view disconnected websocket connections console.log('Client disconnected'); });	nitind
949	2016-02-02 04:58:29	@niallo great find! Would love a quick fix PR :).	jcrugzz
949	2016-02-02 13:57:56	Quick Fix PR created :)	caioquirino
948	2016-01-30 17:26:45	Fixed typo.	Alfredo-Delgado	2016-02-02 04:58:45
948	2016-02-02 04:58:49	Thanks!	jcrugzz	2016-02-02 04:58:45
947	2016-01-28 18:27:43	Shrunk replace options. Fix https://github.com/nodejitsu/node-http-proxy/issues/946.	coderaiser	2016-02-02 04:59:18
947	2016-01-28 19:02:35	@coderaiser could you add a test for the case you pointed out in #946	jcrugzz	2016-02-02 04:59:18
947	2016-01-29 07:49:25	@jcrugzz done	coderaiser	2016-02-02 04:59:18
946	2016-01-28 15:33:22	Why are you replace lines: `:/` to `://` in [urlJoin of common.js](https://github.com/nodejitsu/node-http-proxy/blob/302d981dd2cf06dbf751b1f64e3dfea08d0f9476/lib/http-proxy/common.js#L185)? It corrupt work of [join-io](https://github.com/coderaiser/join-io) which uses such urls: <S_CODE_TOKEN>	coderaiser	2016-02-02 04:59:18
946	2016-01-28 15:36:44	@coderaiser its meant to handle cases where `http://whatever.com` turns into `http:/whatever.com`. This is a naive urlJoin since it fails on this case, it should be more specific to the post `http`. I would love a PR to fix this if you can turn this into a test case :)	jcrugzz	2016-02-02 04:59:18
946	2016-01-28 15:56:58	The thing is no `http://` string is present on args. Here is example <S_CODE_TOKEN>	coderaiser	2016-02-02 04:59:18
946	2016-01-28 17:49:33	@coderaiser Yes I understand. I was mentioning thats why it exists, Im not saying its correct. The code here needs to be smarter to handle the case you are mentioning.	jcrugzz	2016-02-02 04:59:18
945	2016-01-27 19:40:35	The correct is to reach server using host header, not URL.	caioquirino
944	2016-01-26 18:17:01		pradeep122	2016-01-26 18:17:40
944	2016-01-26 18:20:06	please ignore this, I wanted to merge the master to my repo, but did the reverse	pradeep122	2016-01-26 18:17:40
944	2016-01-27 03:28:26	Latest verion has this fix. thanks for the reminder. @pradeep122	jcrugzz	2016-01-26 18:17:40
943	2016-01-26 08:42:33		pra85	2016-01-26 09:02:52
942	2016-01-24 20:11:24	Would be great to get the NTLM fix into npm.	merpnderp	2016-01-24 20:19:54
942	2016-01-24 20:19:51	My apologies, meant to do that dance sooner.	jcrugzz	2016-01-24 20:19:54
942	2016-01-24 20:20:55	published.	jcrugzz	2016-01-24 20:19:54
942	2016-01-24 21:04:18	Thanks, you're awesome.	merpnderp	2016-01-24 20:19:54
941	2016-01-23 11:42:13		k1ln
941	2016-01-23 11:49:38	For example: can i readout the html from the web here?: proxyReq.on('response', function(proxyRes) { if(server) { server.emit('proxyRes', proxyRes, req, res); } for(var i=0; i < web_o.length; i++) { if(web_o[i](req, res, proxyRes, options)) { break; } } <S_CODE_TOKEN> If i would like to read out what the page gets for example. because i can't get the data string.	k1ln
941	2016-01-23 13:16:07	No. You can't readout the html of the page. The response is getting piped. So it's not like the page gets loaded and then retransmitted. If you want to parse/modify the html that you are getting, look into harmon plugin that works with node-http-proxy.	tarkeshwars
941	2016-01-23 13:52:33	Hi, I don't know if it is exactly the same but some time ago I require to read the response data. See http://www.acuriousanimal.com/2015/08/31/how-to-read-from-a-writable-stream-httpserverresponse-in-node.html	acanimal
941	2016-01-23 15:32:16	Ok. Thanks a lot. The Problem is when i tried to access 'http://www.handelsblatt.com' it says: Forbidden can't access "/" on this server and i wanted to know if that is what was transmitted. Same with redirects if not enabled no redirect-code is shown. Did you get that error already (The one with the "/")?	k1ln
940	2016-01-22 15:20:40	…et is not undefined, which should be the only falsey value that could accidently show up and break that call. This fixes windows NTLM auth issues behind http-proxy in issue [#938](https://github.com/nodejitsu/node-http-proxy/issues/938).	merpnderp	2016-01-23 17:27:49
939	2016-01-21 23:10:38	Hi, I'm trying to use node-http-proxy to proxy to my app's api if the request url contains a specific path, and if not, just serve up static content from a local file server... <S_CODE_TOKEN> I have [http-server](https://github.com/indexzero/http-server) running on 9001 and serving from `build`: `http-server ./build -p 9001 -c-1`. If I hit `localhost:9000` I get this error: <S_CODE_TOKEN> I haven…	aft-luke
939	2016-01-21 23:47:32	After futzing around for an hour I finally figured out that `target: http://` is the secret sauce. It appears without a protocol something coughs.	aft-luke
938	2016-01-21 15:51:17	While using the [#727](https://github.com/nodejitsu/node-http-proxy/pull/727) example code to get NTLM working behind node-http-proxy, I saw an error on the second response from my node-sspi server. In line 85 of [http-outgoing.js](https://github.com/nodejitsu/node-http-proxy/blob/master/lib/http-proxy/passes/web-outgoing.js#L85) an error was thrown that looked like this: > _http_outgoing.js:342 …	merpnderp
938	2016-01-21 22:31:48	@merpnderp i do find this very strange that this is happening but i would take a PR that adds that safety `if` clause	jcrugzz
938	2016-01-22 17:44:36	Looks like the pull request test in Travis CI timed out. Don't think the safety check I added should break anything. Could the test be restarted to see if it was just a network issue?	merpnderp
937	2016-01-20 15:31:25	Are you aware that your product and this page, is being actively blocked by Websense?	zardoz	2016-01-20 15:38:53
937	2016-01-20 15:38:53	This is an open source project found on github, not a product. Either way, this is not something in our control as maintainers of open source software. I am curious to the nature of this being "blocked" as i am not familiar with Websense. Please feel free to respond but closing as this is not a bug in the project	jcrugzz	2016-01-20 15:38:53
937	2016-01-20 16:03:20	Sorry bad terminology. I was trying to look at this link [https://github.com/nodejitsu/node-http-proxy/blob/master/lib/http-proxy/passes/ws-incoming.js] on your repo yesterday, We use NodeJS in production, We have an issue with reverse proxy for websockets. Have since realised it's actually our IIS / ARR infrastructure, go figure! Anyway we use Websense as a company-wide proxy, I've attached the …	zardoz	2016-01-20 15:38:53
937	2016-01-20 16:39:22	They are likely blocking based on keywords in the URL. Try visiting other URLs with similar keywords like “proxy”, “http”, “incoming”, “http-proxy”, etc.	pyper	2016-01-20 15:38:53
937	2016-01-20 16:43:08	I have, many and this was not the case....	zardoz	2016-01-20 15:38:53
936	2016-01-15 07:50:36	When i first wanted to build a local http proxy server, and cache all the images data to local disk, i searched for all the available proxy server scripts, since i like JavaScript, i preferred and tried node-http-proxy lib at first, but i found a problem: In Node, stream objects can easily "pipe", since it's builtin method. But i cannot easily clone/dump a stream, there is no such method. (Can i …	chenzx
936	2016-01-23 07:50:31	<S_CODE_TOKEN>	JohnWong
936	2016-01-25 10:51:49	I haven't thought of overriding default methods, thanks!!! 2016-01-23 15:50 GMT+08:00 John Wong notifications@github.com: > proxy.on('proxyRes', function(proxyReq, req, res, options) { > var oldWrite = res.write, > oldEnd = res.end; > > var chunks = []; > > res.write = function (chunk) { > chunks.push(chunk); > oldWrite.apply(res, arguments); > }; > > res.end = function (chunk) { > if (chunk) > c…	chenzx
935	2016-01-14 02:01:20	I am trying to test a simple proxy out and maybe I am missing something obvious but when an image is proxied its just blank in the browser. Is there a setting or something that needs to be done to support passing images through? The headers seem identical to me and it appears to be getting data, just not rendering. Thanks	nathanscully	2016-01-14 04:08:13
935	2016-01-14 04:08:13	Ignore me - I was trying decode and forward some binary websocket data as it passes through the proxy but accidently was casting everything to utf8 which appeared to upset the image data. All solved - code for reference below if any one makes the same mistake! <S_CODE_TOKEN>	nathanscully	2016-01-14 04:08:13
934	2016-01-13 14:31:39	When using option ignorePath common.js would set target to '/'. This would break requests in cases where this slash was unwanted, for instance when fetching files, or in some cases when using GET parameters.	Torthu	2016-01-26 20:56:58
934	2016-01-26 22:27:25	Thanks!	jcrugzz	2016-01-26 20:56:58
933	2016-01-12 04:44:13	I use these settings in Ngnix for a proxy: <S_CODE_TOKEN> And It's all fine when I use node-http-proxy to do this until it come cross a session lost issue. So I wan't to know what's the solution to set the "proxy_cookie_path" in node-http-proxy.	konieshadow
932	2016-01-04 04:40:38	clarify proxy type to be reverse proxy in the introduction	afriza	2016-02-02 04:59:49
931	2015-12-29 07:07:10	- browser access https through forward proxy1 - proxy1 will accept connect request - proxy1 will proxy to proxy2 by upgrade/websocket - proxy1 will set headers[x-method-ori] to the original request method - proxy2 may be deployed in cloud behind a reverse proxy - the reverse proxy in cloud may only allow normal and websocket request - and forbid connect request - proxy2 is located in a free net e…	kaven276
931	2016-02-02 05:00:47	@kaven276 this sounds interesting, is it possible to test case? Is this a standard header?	jcrugzz
930	2015-12-27 20:34:53	I just got a very strange error. The proxy tries to send the header twice and I have no idea why. <S_CODE_TOKEN> My `proxy.js` file: https://gist.github.com/xolf/f79a1f939d7dc64c9894	xolf
930	2016-01-04 19:11:56	+1 I'm having the same problem.	adambiggs
930	2016-01-05 02:52:52	This situation happens when request() call throws an error. It looks like you have a race condition between your response error function and the web proxy. What is happening is the request() call is failing and the custom error handler and the proxy are fighting over the same response object. res.headersSent will not provide you protection because after both times you use them there is many async…	pyper
930	2016-03-09 20:48:53	+1 I'm having the same problem	jasonniebauer
930	2016-03-09 22:44:57	Is there a way to ignore this error and force the server keep on running?	xolf
930	2016-07-25 07:12:22	+1	bubenshchykov
929	2015-12-27 16:58:52	Hi all, I have a huge performance issue with node-http-proxy, maybe I'm missing something, hopefully someone can point out what's wrong. Here's the code I'm using for the proxy (listening on 9000): <S_CODE_TOKEN> and here's the code of the server listening on 8000: <S_CODE_TOKEN> I used wrk to benchmark the performance of the proxy. First, I test the http server to see how many requests it can ha…	kar1m	2016-01-05 19:05:23
929	2016-01-05 10:17:03	Try ending the proxied response: <S_CODE_TOKEN>	peol	2016-01-05 19:05:23
929	2016-01-05 11:10:35	@kar1m what version of node are you using? Can you compare your results against `0.10`, `0.12`, and `4.2`?	indexzero	2016-01-05 19:05:23
929	2016-01-05 18:03:40	I just ran @kar1m example and I am seeing the same issue here. Requests per second drop by a factor of 10-20x when using the proxy. @indexzero I tested on versions v0.10.36 and v5.2.0.	pyper	2016-01-05 19:05:23
929	2016-01-05 18:19:00	You probably want a shared Agent.	indexzero	2016-01-05 19:05:23
929	2016-01-05 18:39:41	Thanks @indexzero, that made a huge difference. @kar1m You need to create an agent with keepAlive set to true and pass it the agent option when you create the server. You might need to play with some of the other agent options too.	pyper	2016-01-05 19:05:23
929	2016-01-05 18:52:09	Thanks @indexzero and @pyper, It made a huge difference (10x previous performance), although it's still much slower than HAProxy. I'll try playing with the agent options and let you know if I can get a better performance.	kar1m	2016-01-05 19:05:23
929	2016-01-05 19:05:23	We're not going to beat HAProxy. That is not the goal of this project. Thanks for reporting this issue, going to close it now. This will be a good FAQ discussion.	indexzero	2016-01-05 19:05:23
929	2016-03-02 15:58:05	@indexzero, what do you mean by shared Agent? Can you link to some resources?	ronaldocpontes	2016-01-05 19:05:23
929	2016-03-02 18:36:46	@ronaldocpontes you'd want to pass in an `http.Agent` or `https.Agent` on a per request basis based on the `target` URL. Check out the node docs [here](https://nodejs.org/api/http.html#http_new_agent_options)	jcrugzz	2016-01-05 19:05:23
929	2016-03-02 19:28:08	Locking this issue now that the entirety of the FAQ resources are here.	indexzero	2016-01-05 19:05:23
928	2015-12-21 21:40:39	I'm trying to create a proxy to an https server that is setup for client certificate authentication. I'm passing the certificate and the key to the proxy via the ssl object, but the connection is not being established. Here's my code: var pcert = fs.readFileSync('./client_cert.pem'); var pkey = fs.readFileSync('./private_key.pem'); proxy = httpProxy.createProxyServer({ target: 'https://my.backend…	atalis
928	2016-09-20 19:46:12	Did you find any resolution to this I am having a similar problem and the target server keeps telling me that the cert is missing when I set the options in an object and pass the object to createProxyServer	SkiGeek82
928	2016-09-20 19:47:53	Or when specifying the options like this: `var proxy = httpProxy.createProxyServer({ target: 'https://targetserver/', ssl: { key: privateKey, cert: certificate, ca: [ caChain ], }, secure: false }).listen(3002, function(){ console.log('proxy server listening on port 3002'); });` I get: `{ [Error: read ECONNRESET] code: 'ECONNRESET', errno: 'ECONNRESET', syscall: 'read' }`	SkiGeek82
928	2016-09-20 20:46:58	Actually, I don't quite remember. I left the project several months ago, and some requirements changed before then, so the code was rehashed. I think I ended up doing something like this (but don't quote me on this): <pre> var httpProxy = require('http-proxy'); ... var app = express(); // Initialize backend server proxy var proxyOptions = { target: { host: backendServer, port: 443, protocol: 'htt…	atalis
928	2016-09-22 13:59:36	Yes, moving the client certs to the target (which makes sense) works. I got my solution working.	SkiGeek82
927	2015-12-21 20:49:34	I know this issue has been resolved https://github.com/nodejitsu/node-http-proxy/commit/152d258ea00dddfaed28ef934c540169899c1736 But, I just installed the latest version of http-proxy "http-proxy": "1.12.0" and I am still getting the error from squid proxy "HTTP/1.1 Expect: feature is being asked from an HTTP/1.0 software." <S_CODE_TOKEN> My code <S_CODE_TOKEN>	yousafsyed
926	2015-12-18 20:47:22	This works for some sites but for others, it does not. Basically, some of the URLs in the HTML pages give a 404 not found error when visited through the proxy but work fine otherwise. What am I missing here? <S_CODE_TOKEN> Example, cnbc.com. Works fine, click on any link and its a 404 not found. Why?	n-samir
926	2016-01-15 12:46:03	`xfwd` does not add the `X-Forwarded-Host` header (https://github.com/nodejitsu/node-http-proxy/issues/886) Could that be the issue?	chimurai
925	2015-12-14 09:45:44	Hi, The proxy server is throwing error "CERT_HAS_EXPIRED" for ssl. How it can be solved?	vaibhavatul47	2016-01-29 00:57:33
925	2016-01-28 20:57:51	I'm Getting this problem too: Error: certificate has expired	caioquirino	2016-01-29 00:57:33
925	2016-01-29 00:18:31	I need a form to send the parameter rejectUnauthorized: false to https request. Does anyone know?	caioquirino	2016-01-29 00:57:33
925	2016-01-29 00:57:33	You need a new certificate.	indexzero	2016-01-29 00:57:33
924	2015-12-11 17:28:08	Hey everyone, This is in regards to an issue I brought up in #915 yesterday. I was having an issue with incorrect port selection and assumed @BadBoy20 might be having the issue too. Anyhow, the problem for me was explicit declaration of the port was not taking precedence over the port implied by the protocol. The unit test I created was failing before I made the fix. Also, I did not check the get…	pyper
924	2016-03-17 00:58:18	Anyone going to merge this?	pyper
924	2016-03-17 05:24:53	@pyper this adds another option which does handle a case where we want to pass it in explicitly which is great, but I dont think this fully solves the problem discussed. Could you see if you can fix the bug where the port in the `target` URL itself is properly used? Thanks for your help!	jcrugzz
923	2015-12-09 06:03:17	Hi~ I get error when run the post data to gateway, the problem is that proxy work excellent in case of get requests but in case of post requests it results in socket hang up exception ,no post body is ok! <S_CODE_TOKEN>	PanYuntao
923	2015-12-31 09:28:53	also I have similar error, but not related to `POST` data Here if user redirect frequently, e.g. click back button frequently in a 302 redirected page, error below: <S_CODE_TOKEN>	futurist
923	2016-01-04 13:58:44	@yjm Thanks for your help. I find the problem that I add body parser js file in `ROOT` folder. :( 2015-12-31 17:29 GMT+08:00 yjm notifications@github.com: > also I have similar error, but not related to POST data > Here if user redirect frequently, e.g. click back button frequently in a > 302 redirected page, error below: > > /root/node-proxy/node_modules/http-proxy/lib/http-proxy/index.js:119 > …	PanYuntao
922	2015-12-07 00:37:09		aaronmaturen	2015-12-07 20:58:22
922	2015-12-07 20:58:19	Awesome thank you @aaronmaturen	jcrugzz	2015-12-07 20:58:22
921	2015-12-03 19:50:21	It works for a period of time and then I get an error in the browser console: "net::ERR_INCOMPLETE_CHUNKED_ENCODING"… after this it stops working. Works perfectly if I load the site directly (i.e. not through the proxy). Code I'm using to proxy request/responses is simply: <S_CODE_TOKEN> Previous issue was: #357	davej
921	2015-12-03 23:13:00	@davej would love to have a test case for this. Can you reproduce in a node only test so we could add that to our test suite? Thanks!	jcrugzz
921	2015-12-07 00:37:49	Hey friends, SSE seems to be working for me, but I created a test and example for SSE here: #922	aaronmaturen
921	2015-12-07 01:33:38	@aaronmaturen: Thanks for that. I was able to figure out what the issue is. node-http-proxy is timing out the response after 2 minutes of inactivity. If you change the connection handler on line 57 of the sse example to the code below then you should be able to recreate it: <S_CODE_TOKEN> On the proxy (8003), it times out after about 2 minutes (Chrome 46), with `net::ERR_INCOMPLETE_CHUNKED_ENCODI…	davej
921	2015-12-07 01:53:33	It looks like the ws proxy prevents the connection from timing out by setting the timeout option to 0; you may be able to the same with this one. I tried setting the timeout to 1000ms and it threw the error when I expected. When I set the timeout to 0 and the interval to 150000, chrome didn't throw the error again but the tab stopped showing the loading ticker after ~2minutes <S_CODE_TOKEN>	aaronmaturen
921	2015-12-07 02:20:55	Yes, it's easy enough to fix when you know what's wrong, thanks for your help. I guess I can close this issue unless it's worth considering setting the timeout to `0` for websocket and SSE connections? Or is that a bit too magical?	davej
921	2015-12-07 02:48:34	There is a `setupSocket` method in `common.js` that not only sets the timeout but also sets no delay and keep alive on the current socket. This is currently called in `ws-incoming.js` after the `upgrade` event has been emitted for web-sockets. SSE has a specified Content-Type of `text/event-stream` but you wouldn't have that header until the server already had given you a response. It may be poss…	aaronmaturen
921	2016-09-30 21:38:19	Any outlook for a fix or is a workaround available?	jimjaeger
920	2015-12-02 17:49:17	Is it possible to build a http/2 proxy and fordard the requests to a normal https server? Example please :-)	m1stegmann	2015-12-02 17:51:51
920	2015-12-02 17:51:51	Using http/2 is not currently possible. Pull-request for this support would be welcome. I believe the SPDY module from @indutny might support http/2 now.	indexzero	2015-12-02 17:51:51
920	2015-12-02 17:57:56	@indexzero @m1stegmann i had an exchange with @indutny that it just requires passing an agent from his `spdy` module which supports `http2` for this to work	jcrugzz	2015-12-02 17:51:51
920	2015-12-07 00:39:04	I had a working version of this project with HTTP2 for node >= 0.12.0 here #919 unfortunately node 0.10 isn't supported by the HTTP2 module.	aaronmaturen	2015-12-02 17:51:51
919	2015-12-02 02:53:16	Hey Friends, I think I've got HTTP2 support for the three use cases working correctly: HTTP -> HTTP2 HTTP2 -> HTTP HTTP2 -> HTTP2 Any feedback would be appreciated. Thanks for everyone's hard work on this great project!	aaronmaturen	2016-04-21 14:53:22
919	2015-12-06 23:32:56	I realized that I forgot the example and tests that I had working locally. Unfortunately the HTTP2 module [requires >= 0.12.0](https://github.com/molnarg/node-http2/issues/67) which might be a requirement that isn't aligned with this project, but it is causing the 0.10.2 test to fail in travis-ci here.	aaronmaturen	2016-04-21 14:53:22
919	2015-12-08 05:51:46	This actually looks pretty interesting. @dmai or @jcrugzz: comments?	indexzero	2016-04-21 14:53:22
919	2015-12-08 17:58:49	@indexzero @aaronmaturen the reason I'm hesitant on this is due to the conversation I had with @indutny where `http2` based on his implementation in [`node-spdy`](https://github.com/indutny/node-spdy) only requires the proper `agent` to be passed in to enable proxying via `http2`. So this really has to do with what we want to support. Personally, I'm not a fan of of actually spinning up a server …	jcrugzz	2016-04-21 14:53:22
919	2015-12-09 06:16:18	@indexzero ah, calling @dmai doesn't work on public git Hm, I don't think it would be that bad if we supported the `http2` library since the docs for that library saids that `http2` has an api very similar to that of `https` and we support passing in options to `https` I can see @jcrugzz 's point about not using a particular userland `http2` module though, and those who have read up on HTTP2 alre…	donasaur	2016-04-21 14:53:22
919	2016-03-22 08:03:22	Any progressing? I get a problem using with http2 library https://github.com/molnarg/node-http2/issues/158#issuecomment-199682445 And this PR fix the problem.	muzuiget	2016-04-21 14:53:22
919	2016-03-25 23:00:54	Hi Friends, @jcrugzz suggested that the node-spdy module by @indutny is a better way to spin up a new HTTP2 server. It made sense to me at the time, and it's fairly easy to get setup if you actually have an SSL cert to get past the browser security... Here is a small example for HTTP2 -> HTTP proxying without any changes to http-proxy. <S_CODE_TOKEN> ![screenshot 2016-03-25 18 23 24](https://clou…	aaronmaturen	2016-04-21 14:53:22
919	2016-04-21 14:51:17	I hope this gets merged soon, or atleast added to an new branch. BTW, IIRC Node v0.10 support will end in 2016-08, So Travis' error can be ignored.	tomByrer	2016-04-21 14:53:22
919	2016-04-21 14:53:21	@tomByrer please see the [last response](https://github.com/nodejitsu/node-http-proxy/pull/919#issuecomment-201569021), there is nothing preventing you from using `http2` using the `node-spdy` module which is a better way to do this.	jcrugzz	2016-04-21 14:53:22
919	2016-09-18 08:35:06	@aaronmaturen I am new to http2 so please indulge me. How would your example code work if the target server is also HTTP2, and what about things like push streams, would they also work? In other words, would be able to get all of the http2 features without loosing any?	manast	2016-04-21 14:53:22
918	2015-12-01 07:46:21	URL： http://blog.csdn.net/cteng/article/details/50113815 http://www.cnblogs.com/yjq-code/p/AuthoryDesign11.html Both urls use chunked encoding, seems http-proxy lib doesn't support this?	chenzx	2015-12-01 08:48:51
918	2015-12-01 07:50:40	my script: <S_CODE_TOKEN>	chenzx	2015-12-01 08:48:51
918	2015-12-01 08:48:51	https://github.com/gagern/node-http-proxy/commit/35000fc0d7dc0a6073ac37db097b73575a861d34 need to set prependPath: false;	chenzx	2015-12-01 08:48:51
917	2015-12-01 07:09:20	i use `target`, and build a local http proxy to let the browser access websites via my local proxy, but when i goto some web sites, result is error/empty does the `target` option remove the original request headers from the browser client?	chenzx
916	2015-11-30 00:32:14	I am using this module to do the following: 1. Parse the req URL 2. Add a new header to the request using the token from the URL 3. Update the actual request URL (remove the token from the URL) I am trying to do that with the following code: proxy.on('proxyReq', function(proxyReq, req, res, options) { console.log("intercepting ... ") proxyReq.setHeader('x-replica', '123'); req.url = "/newurl"; })…	karthikus
915	2015-11-28 01:35:17	I have set up a proxy node-http-proxy server on port 8009. and my actual http server on port 3000. But it seems like they are not working. My code looks like this: <S_CODE_TOKEN> Now I have used wireshark to sniff the traffic and there was a post field that was sending data to the https://localhost:8009/ server and it was viewable in plain text on the localhost loopback interface. Not only that, …	BadBoy21
915	2015-12-09 22:24:29	@BadBoy20 I think it is the port. I had all kinds of issues trying to get it to connect ports that weren’t 80 or 443. Once I switched to those it worked fine. You can have your proxy listening on 8009, just trying changing your test server upstream from 3000 to 443. If it fixes it, it looks the issue is under: https://github.com/nodejitsu/node-http-proxy/blob/master/lib/http-proxy/common.js Selec…	pyper
915	2015-12-09 22:44:00	Oh I see what you mean @pyper. Because the port number is hardcoded in there to be either 80 or 443 to determine if it is encrypted or not it does not work with any other user given port to listen to. It doesn't know what to do with them? I see what you're saying. If that is the case, could that be reported as a bug? Implying I have to have root access to test run node code? I was actually hoping…	BadBoy21
915	2015-12-09 23:00:37	This looks like a bug. We should only default to `443` or `80` if we do not have a port in the target as well. Seems like this is not handling all cases since we only use the port if its in the header. Would love a PR to clean this up. @pyper seems like you are already on the right track if you want to take a stab at it :)	jcrugzz
915	2015-12-10 21:39:31	@BadBoy20 Yes change 3000 to 443 or 80. You could also confirm it further by trying it without any encryption.	pyper
915	2015-12-10 21:49:46	@jcrugzz So your last name is Cruger and you want me to stab something? :) I will give it a shot hopefully soon, cheers.	pyper
915	2015-12-10 23:07:42	This might be a good time to mention my last name is scissorhands	BadBoy21
915	2015-12-17 18:18:04	This is a pretty big bug! Right now it seems a lot of other reverse proxy modules for NodeJS are based on this module (such as node-reverse-proxy and rocky), so they are broken as well. Are you guys gonna push a patch release with this fix soon?	chrismbeckett
914	2015-11-24 14:51:52	According to the documentation the `hostRewrite` and `autoRewrite` options only apply to 3xx responses. But the `Location`-Header is allowed in more than only the 3xx responses (e.g. in `201 Created`). I don't understand why it is necessary to limit this functionality to specific response codes. Why couldn't just every `Location` header be analyzed and replaced if there is one present in the resp…	tillsc
914	2016-06-13 16:57:53	I agree, this is currently biting me. We are implementing an API that tries hard to follow this specification: http://jsonapi.org/format/#crud-creating-responses especially where it says "The response SHOULD include a Location header identifying the location of the newly created resource." However this request returns a 201 status code and the location is not being rewritten.	gabrielboucher
914	2016-12-29 20:37:59	related: #845	jrnail23
913	2015-11-24 06:07:52	I use node-http-proxy to proxy Google，there is a problem with redirection(302), but when I add the Options hostRewrite, the proxy does not work too. When I check the source code，I find the following code:https://github.com/nodejitsu/node-http-proxy/blob/master/lib/http-proxy/passes/web-outgoing.js#L49 <S_CODE_TOKEN> why should we make sure the redirected host matches the target host before rewrit…	yejijie	2015-12-29 18:53:26
913	2015-11-26 20:28:45	You'll need to set `changeOrigin` to `true`.	chimurai	2015-12-29 18:53:26
912	2015-11-23 17:48:47	Added TOC to README and moved some stuff around/added some minor comments. See diff for details.	donasaur	2015-11-23 18:12:37
912	2015-11-23 18:12:33	This is great. Thanks @donasaur!	indexzero	2015-11-23 18:12:37
911	2015-11-23 11:41:48	Since the `http` module accept to listen for incomming connections on any object with a `fd` file descriptor field like `stdin` I would like to send the request there, but `http-proxy` target requires to be "a string parseable by the `url` module" (although I have seen in several place it to be defined as an object). Is there any way to define the `target` as anything other than an url, like a `c…	piranna	2015-11-23 16:54:21
911	2015-11-23 16:54:21	@piranna this is no longer `http-proxy`ing at that point so it is out of the scope of this module. you are better off using something like [`hyperquest`]('https://github.com/substack/hyperquest) and piping that directly to `stdin` of the child process. I wrote [`strong-parent`](https://github.com/jcrugzz/strong-parent) and [`strong-child`](https://github.com/jcrugzz/strong-child) to deal with sit…	jcrugzz	2015-11-23 16:54:21
911	2015-11-23 21:48:21	> @piranna this is no longer http-proxying at that point so it is out of > the scope of this module. Are you talking about the fact of using stdin, isn't? I have been thinking that maybe this would be a somewhat complicated solution, so I'm going the web server to start on a random port and notify it to the proxy, so I can be able to still using http-proxy while being secure since the port is unp…	piranna	2015-11-23 16:54:21
910	2015-11-21 01:31:43		donasaur	2015-11-22 19:19:09
910	2015-11-21 01:48:22	@donasaur could you add some code samples as well? I think that will help a lot of users better understand what they are getting from `proxy-rules`. _Related:_ we should do a pass at updating the `README.md` sometime in the next few cycles. For starters: a Table of Contents that highlights this feature more prevalently would help a lot of users as well.	indexzero	2015-11-22 19:19:09
910	2015-11-21 02:25:40	Sure. For the former, should I do something like list a more readable version of these [tests](https://github.com/donasaur/http-proxy-rules/blob/master/test/index.tests.js#L38-L64) on the `proxy-rules` README?	donasaur	2015-11-22 19:19:09
910	2015-11-22 04:22:47	@donasaur yeah that sounds good.	indexzero	2015-11-22 19:19:09
910	2015-11-22 17:42:38	@indexzero Kk, I updated the README with a link to the relevant portion of the test, and made that portion readable with comments and a little name refactoring. See [here](https://github.com/donasaur/http-proxy-rules/commit/16d60201a929d6a3a8ffa3a5ef9f856490b7a272)	donasaur	2015-11-22 19:19:09
910	2015-11-22 19:19:06	Looks good :+1:. I agree this readme could use another walk through and have a proper table of contents. Good next steps	jcrugzz	2015-11-22 19:19:09
909	2015-11-20 09:19:21	Due to using node-http-proxy in the website, when I refresh a certain page constantly, a error came up as follows: <S_CODE_TOKEN> Using http-proxy in my code as follow: <S_CODE_TOKEN>	mario56
909	2015-11-20 16:15:10	@mario56 please see [here](https://github.com/jcrugzz/proxy-server/blob/master/index.js#L55-L66) for an example of how to prevent this. You cannot assume you can run `res.redirect` for every `error` that occurs because headers from the server you a proxying to may have been sent already.	jcrugzz
908	2015-11-16 22:58:33	Right now, it looks like trying to do a `setHeader` on the passed in `proxyReq` for `POST` requests fails. (see below:) <S_CODE_TOKEN> The following error is thrown when the above tries to execute: <S_CODE_TOKEN> This seems to work totally fine for `GET` requests, just not `POST` requests. Managed to hack around it at first by wrapping the `.setHeader` call in check to make sure `proxyReq._header…	cdl
908	2015-11-16 23:45:30	@cdl what node version does this happen in? Could you write a reproducible test case? I want to establish if this is a deterministic issue and if not what conditions FULLY create it. Thanks!	jcrugzz
908	2015-11-16 23:57:45	@jcrugzz Happens in node `4.2.1`. Will see about stubbing out a reproducible test case for it for sure.	cdl
908	2015-11-17 00:22:13	@cdl can you upgrade to `node@4.2.2` there was an `http` bug in `4.2.1` that was resolved in the patch version. See if upgrading resolves this one as well. Let me know either way! Thanks	jcrugzz
908	2015-11-17 17:18:41	@jcrugzz Just tested in `node@4.2.2`, issue still persists. Will write up a gist demonstrating the issue shortly.	cdl
908	2015-11-17 17:53:32	@cdl sounds good, and if you can encapsulate it into a test that you can PR to this project that would get us closer to a solution :). Thanks for the update!	jcrugzz
908	2015-11-21 15:51:26	I had the same issue after upgrading to 1.12.0, downgrading back to 1.11.3 resolved it for me.	stickystyle
908	2015-11-21 18:08:30	@stickystyle could you post a sample of the code that you use for `http-proxy`? This doesn't seem like a bug in `http-proxy` since its part of the `http` semantic so this is very curious as nothing changed around [this code](https://github.com/nodejitsu/node-http-proxy/compare/1.11.3...master).	jcrugzz
908	2015-11-21 22:14:28	@jcrugzz I've just made a scrubbed gist of the `app.js` and `package.json` that I'm using. It's a simple proxy that serves to layer JWT and caching on top of a RESTful API. I too did a compare of the tag to master and didn't see anything that stood out, so it makes me think that one of the `http-proxy` dependencies that got updated is triggering it. I'm on `node@4.2.2` as well. https://gist.githu…	stickystyle
908	2016-04-08 12:28:48	For me, this issue has gone away in the most recent v1.13.2	stickystyle
907	2015-11-14 13:14:17	Hi, I need to use this library to proxy to a host with the variable target DEPENDING on the data received in the req, let's suppose that I need to find a tag and basing on this tag route to a host. My code is: var http = require('http'), httpProxy = require('http-proxy'), proxy = httpProxy.createProxyServer({}); var miTarget='web:CountryName'; var inicio = '<'+miTarget+'>'; var fin = '</'+miTarge…	macscripter
907	2015-11-15 12:08:46	When in req.on('data') or req.on('end') I call proxy.web() I never receive any response but when I execute proxy.web OUT of the req.on('data') or req.on('end') everything is working well but as the req.on('data') is async I will not get the miTag before to execute proxy.web...... So I really need to put the proxy.web to be executed withing the req.on('data') or req.on('end') since depending on th…	macscripter
907	2016-01-17 20:57:30	I am looking for a similar solution. I have found that if I put the proxy.web() into the req.on('data'), the following error occurs: <S_CODE_TOKEN>	ChrisBrandhorst
906	2015-11-13 17:22:41	I am using the following code as my proxy script: <S_CODE_TOKEN> It works pretty well, but I get the following error because I use websockets on `'http://localhost:8080` and `'http://localhost:4242`. <S_CODE_TOKEN> Unfortunately I don't know how to fix it and the error doesn't appear if I add the port directly to the url. Thanks for your support!	Wikunia	2015-11-13 17:48:02
906	2015-11-13 17:25:57	@Wikunia for proxying webscokets you also need to listen to the `upgrade` event on your `httpServer` and call `proxy.ws`. The documentation has an outline for how this can be done.	jcrugzz	2015-11-13 17:48:02
906	2015-11-13 17:33:10	Thanks for the quick response. I added these lines <S_CODE_TOKEN> and changed <S_CODE_TOKEN> to <S_CODE_TOKEN> but unfortunately it doesn't work.	Wikunia	2015-11-13 17:48:02
906	2015-11-13 17:35:14	@Wikunia you also need to add the `target` in this case as well, similar to what you do for the `proxy.web`	jcrugzz	2015-11-13 17:48:02
906	2015-11-13 17:43:29	I'm sorry. Don't know where to configure the `ws targets` :/	Wikunia	2015-11-13 17:48:02
906	2015-11-13 17:48:02	Ah okay now everything makes sense. I have to add the following lines inside the upgrade function <S_CODE_TOKEN> Thanks @jcrugzz	Wikunia	2015-11-13 17:48:02
905	2015-11-12 19:42:22	I have the following scenario: The target HTTP server is only reachable via SOCKS. So is there an easy way to hook a SOCKS client in-between node-http-proxy and the target HTTP server? Kind regards.	zorro765
905	2015-11-12 20:08:02	@zorro765 this would be accomplished by using an http/https Agent. I haven't tried it but try using [`node-proxy-agent`](https://github.com/TooTallNate/node-proxy-agent). I'd love to have a test using this agent to validate.	jcrugzz
904	2015-11-05 08:51:54	npm v3 tries to dedupe the dependencies by default, and keeping dependencies up-to-date helps better deduplication. And [`requires-port`](https://github.com/unshiftio/requires-port) v1.0.0 includes a small but important fix. https://github.com/unshiftio/requires-port/pull/2	shinnn	2015-11-06 21:20:22
903	2015-10-30 21:14:42	Adds example from #727	jcrugzz	2015-10-30 21:16:10
903	2015-10-30 21:15:07	+1	donasaur	2015-10-30 21:16:10
902	2015-10-30 21:09:29	Adds an example from #727	jcrugzz	2015-10-30 21:14:21
901	2015-10-28 19:53:36	This adds two tests that send payloads below and at the threshold for continuation frames. Using node 0.12.7 both tests pass. Using node 4.1.2 the test below the threshold passes but the other fails. Prompted by #881 .	glortho	2015-11-09 22:53:05
901	2015-10-30 14:13:25	Note: This issue appears to have been fixed in node v5. See http fixes section here: http://nodejs.org/en/blog/release/v5.0.0/	glortho	2015-11-09 22:53:05
900	2015-10-26 13:39:15	If, after being proxied to, my backend express server does: `res.status(403).send('Not logged in')`, an error event is not fired on the front facing server, from which the proxy originates. I'm listening for error events on the front facing server like this: <S_CODE_TOKEN> Why is no error event fired? Am I misunderstanding what qualifies as an error response from the proxy destination?	super-cache-money	2015-10-28 18:13:23
900	2015-10-28 18:13:22	@super-cache-money an error event wont fire because the backend express server was able to respond correctly. An error only happens when we are unable to proxy to the backend server.	jcrugzz	2015-10-28 18:13:23
899	2015-10-25 05:47:06	When using proxy object to access both HTTP and HTTPS, HTTP works fine until an HTTPS request is sent through the object, at which point only HTTPS works and HTTP hangs with error: _Protocol "http" not supported. Expected "https"._ This behavior is confusing and costly to debug, and likely is caused by a state being set within http-proxy that cannot be reversed once an HTTPS request is initiated.…	spiritway
899	2017-01-04 11:19:34	I have the same issue here, seems not well explained in the docs.	davesnx
898	2015-10-23 06:36:51	I have a simple connect app setup with a proxy that points to a remote location (off server), and when I refresh the page a bunch of times really fast, I get this error: `{ [Error: socket hang up] code: 'ECONNRESET' }`. If it isn't caught with `proxy.on('error')`, then the entire app will crash. I know this is a weird use case, and it may not be a bug at all. If so, I would appreciate it if someo…	jsonmaur
898	2015-10-23 19:13:13	@jdmaurer yea this is something id like to fix. The reason this happens in THIS specific case is because we don't disambiguate "client-side" request errors from "proxy" request errors. Errors that happen on the request that we receive as the proxy should be ignored because its something we have no control over. We cant even reply to it. This is a bug that needs to be fixed	jcrugzz
898	2015-10-29 20:09:25	I'm seeing this too. @jdmaurer why do you say this is a weird use-case? I have the same use-case, seems like the "meat and potatoes" of what a proxy would do? @jcrugzz is this likely to be fixed soon? Thanks!	philcockfield
898	2015-10-29 21:45:23	@philcockfield I said it was a weird use-case cause I thought the error may be tied to a single client refreshing over and over causing the connection to not properly close--not because of many clients requesting at once. That seems to be the case.	jsonmaur
898	2015-10-30 00:26:50	:+1:	philcockfield
898	2015-11-20 09:24:43	+1	mario56
898	2016-01-08 14:59:31	+1	lemonCMS
898	2016-02-23 16:08:16	+1	gabadi
898	2016-08-04 02:44:09	+1	bubenshchykov
898	2016-08-04 18:55:59	@bubenshchykov can we confirm this still happens with `1.14.0`?	jcrugzz
898	2016-08-05 04:30:47	[Error: socket hang up] code: 'ECONNRESET' - yes, it's on 1.14.0 I think I reproduced it by setting a low proxyTimeout (like 10ms) - just for a test I will add a code snippet or spec later today :)	bubenshchykov
898	2016-08-05 12:49:42	@jcrugzz this original issue (when client interrupts a request, eg by refreshing the page) is not reproducible on latest http-proxy - I think you can close this one! :) PS I'm receiving {[Error: socket hang up] code: 'ECONNRESET' } when request times out - different story. Easy to reproduce by setting low proxyTimeout value. Dunno, is it by design? I would prefer some different error message for …	bubenshchykov
897	2015-10-22 13:57:37		lbrucher	2015-10-22 23:26:02
897	2015-10-22 14:29:54	@lbrucher Looks good, will get it in a release later today :+1:	jcrugzz	2015-10-22 23:26:02
897	2015-10-22 16:39:42	fixed, thanks for the checks!	lbrucher	2015-10-22 23:26:02
897	2015-10-26 11:53:37	=\ I suppose: https://github.com/nodejitsu/node-http-proxy/pull/883 can be closed along with https://github.com/nodejitsu/node-http-proxy/issues/882	andrewpmartinez	2015-10-22 23:26:02
896	2015-10-22 13:55:39	I see the proxyReq event for web connections but none for ws... Could be handy in order to add headers for instance, the same way it is for regular web requests.	lbrucher	2015-10-28 18:16:11
896	2015-10-28 18:16:11	Fixed in latest release	jcrugzz	2015-10-28 18:16:11
895	2015-10-22 02:04:10	I am struggling to get http-proxy setup to forward https requests to http, here's what I have and it does not appear to work: <S_CODE_TOKEN> Any idea on what I am doing wrong ?	diginfo
894	2015-10-21 04:18:32	In the example, there has a lot of `proxy.web(req, res, { target: 'http://host:port' });` If the `req.url` is "http://github.com/nodejitsu/node-http-proxy", the target must be "http://github.com/"? Why `target` can not be empty, and "http-proxy" extract the `target` from `req.url`?	sisyphsu	2016-02-27 09:26:51
894	2015-10-21 04:25:37	By the way, the code blow could extract `target` from `req.url`: <S_CODE_TOKEN>	sisyphsu	2016-02-27 09:26:51
894	2015-11-27 22:34:01	I think you are misunderstanding the purpose of this module. This module is meant to take a request and FORWARD it to another server. You must specify the URL to forward it to. In your example above, you would be forwarding the request to your own server, creating an infinite loop (not to mention that you [cannot get the protocol or the target from req.url](https://nodejs.org/api/http.html#http_m…	codebling	2016-02-27 09:26:51
893	2015-10-18 20:09:04	Previously, if target='http://localhost:9060/appEndpoint' and req.url='', the url the proxied request will hit is: 'http://localhost:9060/appEndpoint**/**' With the change, if target='http://localhost:9060/appEndpoint' and req.url='', the url the proxied request will hit is: 'http://localhost:9060/appEndpoint' This is helpful if the app endpoint is to a router that is sensitive to the trailing sl…	donasaur	2015-10-18 21:15:53
893	2015-10-18 21:15:48	+1	indexzero	2015-10-18 21:15:53
892	2015-10-18 08:12:34	Recently ran into a case where I had to upgrade the `http-proxy` version for an app, and that app was using a proxy table. I'm not sure how many users are still using the 0.x.x version of `http-proxy`, but the added link (found from one of the GH issues) may encourage them to switch over to 1.x.x if they were using the old version due to its proxy table support and the activation energy to upgrad…	donasaur	2015-10-18 14:45:45
892	2015-10-18 14:45:30	@donasaur yea a its been on my list to make a module to replicate some of the features that were lost in the `1.0.0` simplication so if you decide to write one, definitely send a PR to add it to the README. :+1:. Thanks for the reference here!	jcrugzz	2015-10-18 14:45:45
891	2015-10-16 22:04:48	I'm trying to run a proxy server on port 8081 that can re-route http traffic and socket.io traffic. I'm using express server because I use passport for authentication. I can get http-proxy to route all http traffic on 8081 and all websocket traffic directed to 8082, but I cant figure out how to handle both protocols on one port. Ideas? This first technique just causes client-side xhr requests to …	that1guy
891	2015-11-13 02:06:32	+1	andreabadesso
891	2015-12-19 14:48:01	@that1guy Did you see the example in the readme, that listens on "upgrade"?	kevinsimper
891	2016-01-12 02:15:37	did this get resolved? I'm having similar issues. Upgrade didn't catch the /socket.io request and thus was never reached.	fullstackwebdev
891	2016-01-14 13:35:23	I was also having similar issues proxying socket.io connections, which I've now solved! Heres an example that might help: https://github.com/MethodGrab/socketio-proxy-boilerplate.	MethodGrab
890	2015-10-14 09:42:07	Hi, I am trying to proxy a WebSocket to an endpoint which requires digest authentication. <S_CODE_TOKEN> The first attempt gives a 401 (the digest challenge) which is never returned to the browser. How can I hook in / configure http-proxy to pass the 401 back to the browser when using websockets?	oskbor
889	2015-10-03 15:06:41	The example <S_CODE_TOKEN> from the readme doesn't seem to work. It just uses the header from the req (or leaves it out if the request header was empty).	caske33
889	2015-10-30 23:05:55	Hi there, It works with my code. There should be something else. I'm using it like.. <S_CODE_TOKEN>	tanaydin
889	2015-10-31 14:00:41	does this also work with custom headers? And should it be all lower cases? Or should the example in the [README](https://github.com/nodejitsu/node-http-proxy/blob/master/README.md#setup-a-stand-alone-proxy-server-with-proxy-request-header-re-writing) work like it's explained there?	caske33
889	2015-10-31 19:27:08	In node, headers are automatically lowercased. https://nodejs.org/api/http.html#http_http On Sat, Oct 31, 2015 at 10:00 AM, Jens Claes notifications@github.com wrote: > does this also work with custom headers? And should it be all lower cases? > Or should the example in the README > https://github.com/nodejitsu/node-http-proxy/blob/master/README.md#setup-a-stand-alone-proxy-server-with-proxy-requ…	jcrugzz
889	2015-10-31 19:58:18	But would it work if you override headers with caps, as is done in the readme and in the description of my issue?	caske33
889	2015-12-07 07:32:26	Got to the same point. Blindly trusted README	uicoded
888	2015-09-30 08:28:35	Would be nice if you could have something similar to nginx's "proxy_cache_use_stale".	michaellujan
887	2015-09-28 11:27:39	Hi, I need to proxy requests from `/api` to the root of other site: `http://test.com`: `/api/users` -> `http://test.com/users` `/api/users/1` -> `http://test.com/users/1` But all my requests lead to `http://test.com/api/*` How to ignore `/api` prefix but not to ignore other path? When I use `ignorePath` settings all my requests lead to `http://test.com`. Config: <S_CODE_TOKEN>	borNfreee	2015-12-03 07:03:44
887	2015-11-26 02:18:13	:+1: Just ran into this too. @borNfreee Find a suitable workaround since you posted this?	joeyespo	2015-12-03 07:03:44
887	2015-11-26 02:27:00	@borNfreee you may need use http-proxy with middleware like express.js or connect.js	sequoiar	2015-12-03 07:03:44
887	2015-12-02 20:42:27	@borNfreee's question has been answered in: https://github.com/chimurai/http-proxy-middleware/issues/31#issuecomment-143770591	chimurai	2015-12-03 07:03:44
887	2015-12-03 07:03:44	Thanks @chimurai You are right	borNfreee	2015-12-03 07:03:44
887	2016-01-22 09:03:03	I have the same problem, but I can't use the @chimurai's solution because I don't use the middleware. I use the [webpack dev server](https://webpack.github.io/docs/webpack-dev-server.html). Would this be possible with just `node-http-proxy` options? Or do I need to request the feature from webpack guys?	mik01aj	2015-12-03 07:03:44
887	2016-01-22 09:34:26	@mik01aj `node-http-proxy` doesn't offer path rewrite through options; It's some sugar added by `http-proxy-middleware`. Good news for you perhaps, HPM is now being used by `webpack-dev-server`. https://github.com/webpack/webpack-dev-server/pull/359 It is not push to npm yet, so you'll have to wait a bit... `pathRewrite` option will be available there too (soon).	chimurai	2015-12-03 07:03:44
887	2016-01-22 09:39:23	That's some very good news, thanks!	mik01aj	2015-12-03 07:03:44
886	2015-09-24 15:56:52	Should `X-Forwarded-Host` be added when `xfwd` is set to true? Current x-forwarded-\* fields: - x-forwarded-for - x-forwarded-port - x-forwarded-proto `x-forwarded-port` is probably redundant as `x-forwarded-host` includes the port number. See [Wikipedia](https://en.wikipedia.org/wiki/List_of_HTTP_header_fields) Implementation of [xfwd code](https://github.com/nodejitsu/node-http-proxy/blob/maste…	chimurai
885	2015-09-23 20:10:22	When I receive a response from a target, what's the best way to send another request to it? Basically I'd like to cancel a response, send another request from the proxy, and return a response to it to the client. Is there any way to do that currently?	nderkach
885	2015-11-22 11:31:52	Hi, I have the same question. Did anyone sort out this issue? Regards	macscripter
885	2016-01-18 08:45:47	+1	AAudusseau
885	2016-07-25 11:55:15	+1	ixrock
884	2015-09-20 18:56:56	I keep getting socket hangup error on a meteor app. Here's the error I keep getting <S_CODE_TOKEN>	morrismukiri	2015-10-15 01:04:51
884	2015-10-14 23:17:36	Having the same issue, using it on a meteor server that makes use of this package. Any suggestions ?	sylido	2015-10-15 01:04:51
884	2015-10-15 01:04:38	@morrismukiri @sylido the meteor package using this is not handling errros. They must listen on the `error` event or use the callback api to handle errors. See [here](https://github.com/jcrugzz/proxy-server/blob/master/index.js#L29-L29) for an example.	jcrugzz	2015-10-15 01:04:51
884	2015-10-15 01:40:53	Thanks jcruggz I found the solution after searching here, but that just handles the error right ? Is that enough or is there something else that must be done to prevent the actual socket hang up from happening.	sylido	2015-10-15 01:04:51
884	2015-10-15 01:50:19	@sylido socket hangup is something node emits internally when a socket is no longer usable or something happens. Could be a symptom of a single server handling too much but its hard to say. Best you can do when it happens is just tell the caller it errored	jcrugzz	2015-10-15 01:04:51
884	2016-04-06 11:09:29	We are having the same issue and can recreate very easily when running latency tests. This is caused when the requesting client (browser) is no longer available to receive the response. Steps to recreate. 1. Create a proxy to another endpoint that has a latency and longer running process on it. (3 sec timeout in the response works) 2. Call the proxy from the webpage and refresh before you get a r…	jasonfutch	2015-10-15 01:04:51
883	2015-09-18 18:17:17	Adds a proxyWsReq event that can be used to modify the outgoing websocket handshake.	andrewpmartinez	2015-11-05 09:42:51
883	2015-09-18 20:32:21	Thank you for your contribution. I am +1 on this once the minor style things are addressed.	indexzero	2015-11-05 09:42:51
883	2015-09-19 08:10:47	Style issues addressed. The last change require changing the previous 'var httpProxy' to 'var wsPasses'. Name chosen after seeing the 'var webPasses' for the similar include in the web tests.	andrewpmartinez	2015-11-05 09:42:51
883	2015-09-22 14:09:51	If there is anything else you need done before this is accepted; let me know.	andrewpmartinez	2015-11-05 09:42:51
883	2015-10-02 18:24:49	When is the next release scheduled?	andrewpmartinez	2015-11-05 09:42:51
883	2015-11-05 04:54:45	@donasaur @jcrugzz thoughts on this?	indexzero	2015-11-05 09:42:51
883	2015-11-05 06:37:45	stylistically it looks good. i'm not familiar with this websocket handshake that takes place the test does show that its able to listen to that proxyres event and add the header tho, and it looks like the destination/source is able to receive that header	donasaur	2015-11-05 09:42:51
883	2015-11-05 06:44:51	@donasaur it's actually not about the Websocket handshake itself. It is mirroring similar `proxyRes` functionality which I am fine with. See https://github.com/nodejitsu/node-http-proxy/blob/master/lib/http-proxy/passes/web-incoming.js#L147 @jcrugzz thoughts?	indexzero	2015-11-05 09:42:51
883	2015-11-05 09:37:14	ah ok @indexzero , actually it looks like jarrett already merged in a similar PR already: https://github.com/nodejitsu/node-http-proxy/pull/897/files can you double check?	donasaur	2015-11-05 09:42:51
883	2015-11-05 09:42:51	@donasaur excellent. Then this is a duplicate of #897. Closing :100:	indexzero	2015-11-05 09:42:51
882	2015-09-18 17:16:51	I have been working with web sockets in node-http-proxy and I didn't see any path that would allow one to modify the HTTP headers of the proxy request used to conduct the web socket handshake. The web socket protocol allows the server to fail the connection and make application level decisions based on any other part(s) of the HTTP request (i.e. pre-handshake-response authentication that is not s…	andrewpmartinez	2015-11-05 09:43:06
882	2015-11-05 09:43:06	Fixed in #897	indexzero	2015-11-05 09:43:06
881	2015-09-17 19:43:12	After upgrade to nodejs 4.0.0 I see that the proxy is not forwarding WS trafict that contains continuation frames, tested with nodejs 4.0.0 and 4.1.0 and see the same behavior with both. Everything works fine with node 0.12.7. Is there any incompatibility issues with node >= 4.0?	pepone
881	2015-10-28 17:40:38	We're seeing the same issue. Works fine on 0.12.7 but not in iojs or node 4.x.	glortho
881	2015-10-28 18:02:50	@pepone @jedverity seems like it. Could you provide a complete console output of what you're seeing? Is there a reproducible test case that you've found? This will help us narrow down the problem.	indexzero
881	2015-10-28 18:12:09	yea this would be super helpful in troubleshooting. I know things related to `http` changed in `iojs` and `node@4` so this could make sense.	jcrugzz
881	2015-10-28 18:14:10	Thanks @indexzero @jcrugzz - we're working on putting together a reproducible test case for you right now. Stay tuned.	glortho
881	2015-10-28 18:39:31	@jedverity awesome :). A failing test PR is my favorite thing	jcrugzz
881	2015-10-28 19:22:31	@jcrugzz I'll see what I can do about a failing test. In the meantime, here is a reproducible set-up: https://github.com/jedverity/http-proxy-test	glortho
881	2015-10-28 19:40:53	Think I have a (kludgy) test for you @jcrugzz @indexzero . Coming in 5 mins.	glortho
881	2015-10-30 14:14:19	@indexzero @jcrugzz @pepone I've confirmed this is fixed in node v5. See http fixes section here: http://nodejs.org/en/blog/release/v5.0.0/	glortho
881	2015-10-30 17:00:01	@jedverity hmm well we should see if whatever fix can be backported if it is not a breaking change. Have you tried it in `4.2.1`? That is the LTS release so we should get this fixed in that release	jcrugzz
881	2015-10-30 17:03:48	@jcrugzz I did try it in 4.2.1 and no dice. Same results as other 4.x versions. I assumed this was the fix but haven't evaluated closely: https://github.com/nodejs/node/pull/3342	glortho
881	2015-10-30 17:54:54	@jedverity i think you might be right, looks like its on target for `4.2.2` if you are correct. See if you can test the `4.2.2` release candidate for confirmation. Either way your tests are still good :). Will add them anyway	jcrugzz
881	2015-11-05 18:35:16	@jcrugzz Confirmed 4.2.2 works	glortho
880	2015-09-17 15:24:40	I am trying to build an end-point in my node app allowing the client running in the browser to proxy an arbitrary request. The both my Node.js server and the endpoint it is proxying to are HTTPS servers. I am using <S_CODE_TOKEN> where sslOptions point to the public and private key. At the point of proxying the request I call <S_CODE_TOKEN> The problem is that the target server responds with an e…	msmolyak
880	2016-07-28 17:34:15	I am encountering the exact same issue. I have tried passing the cert from the request socket into the options parameter for the web `{ target: url, cert: request.socket.getPeerCertificate() }` However, the server the request is being proxied to is complaining that there was no certificate present in the request.	predhme
879	2015-09-16 01:16:50	Whatever I try to do I get errors trying to install this module, likely because I'm a noob with node. However, when I attempt to run node install http-proxy --save after downloading the zip file and extracting contents to a project folder I receive the following error: node refusing to install http-proxy as a dependency of itself. When I start to mess with package.json I get all sorts of issues w…	goldbergjeffrey	2015-09-16 01:32:30
878	2015-09-15 15:56:17	Hi, Last couple of days I've been trying to implement (with node-http-proxy) a proxy for a simple chat app with http and websocket. I noticed a lot of TCP retransmits packets generated by the proxy server. ![capture](https://cloud.githubusercontent.com/assets/4066470/9881876/2c7dcc7e-5bd2-11e5-9a54-d8cd3c68c48b.PNG) I've searched in the code and it seems that there is a problem with the setKeepAl…	kristofen
878	2015-11-16 16:10:08	Hi, I have the same problem on Windows 7 Ultimate Service Pack 1 under Linux and Windows 10 no problem !!! Best	pascalStm
877	2015-09-10 06:58:37	I use this module to implement a websocket proxy server. Normally after the websocket is established, the data flow is "client -> proxy server -> target server". And there will be two connections hold in proxy server, one is for client and another for target server. However, when the websocket is not normally established, say the target server rejects the upgrade request with a 404, the connectio…	poxzlm
876	2015-09-09 23:56:56	Time to time I'm getting this error, no clear steps to reproduce: <S_CODE_TOKEN>	ro31337
876	2015-09-09 23:59:28	For temp workaround I modified writeHeaders function in web-outgoing.js to <S_CODE_TOKEN>	ro31337
876	2015-09-10 00:19:57	@ro31337 interesting, im curious as to what header caused this type of error? Could you `console.dir(proxyRes.headers)` for me?	jcrugzz
876	2015-09-10 18:13:48	@jcrugzz I'll try, but it's hard to catch. I'll modify my code to catch that, and we'll wait	ro31337
876	2015-10-23 19:25:38	Once I updated to node 4, I started to look at this error. It wasn't there before.	VarunBatraIT
876	2015-10-23 20:20:14	@VarunBatraIT will start testing on `node 4`, I'd love to have a PR for a failing test case though if one doesn't exist already. Thanks for the heads up	jcrugzz
875	2015-09-06 16:45:10	Hello :-) I have the problem, that all HTTP-Requests are loosing their PATH `curl http://localhost:PROXYPORT/PATH` On the target server all Requests are going to `/` instead of `/PATH` What am I doing wrong? <S_CODE_TOKEN>	dreampulse
874	2015-08-29 16:26:44	After the fix, the benchmark can finish with proper socket errors. ➜ node-http-proxy git:(master) ✗ wrk -c 1000 -d1m -t 8 http://127.0.0.1:8000 Running 1m test @ http://127.0.0.1:8000 8 threads and 1000 connections Thread Stats Avg Stdev Max +/- Stdev Latency 1.05s 489.87ms 2.00s 61.01% Req/Sec 56.42 49.24 320.00 80.89% 14983 requests in 1.00m, 1.79MB read Socket errors: connect 0, read 1692, wri…	tyrchen
873	2015-08-29 16:24:19	When I use 100 connections with 8 threads: ➜ node-http-proxy git:(master) ✗ wrk -c 100 -d1m -t 8 http://127.0.0.1:8000 The proxy server will quit after a while: ➜ node-http-proxy git:(master) ✗ node benchmark/scripts/proxy.js /Users/tchen/projects/startup/study/node-http-proxy/lib/http-proxy/index.js:119 throw err; ^ Error: read ECONNRESET at exports._errnoException (util.js:746:11) at TCP.onread…	tyrchen
873	2015-12-25 01:43:27	I hit the same issue when benchmarking http-proxy. Does anyone know if the same will happen in a real life production environment with a high request volume or if this issue is tied to the fact that the connections are created from the same client? I tested with nginx and the npm module 'loadbalancer', no problem there. @tyrchen @jcrugzz	kar1m
872	2015-08-29 04:51:46	I want to request data from port 8080, It returns "XMLHttpRequest...Access-Control-Allow-Origin". So I use node-http-proxy on port 8000 whick swithc to 8080, but I meet the same problem of cors on 8000. This is my code, Looking forward to geting help from you, thanks~ <S_CODE_TOKEN>	lgzhang
872	2015-08-29 09:27:28	You don't need http-proxy for CORS. CORS is applied on requests from browsers. If you node server must accepts AJAX queries you need to prepare it adding the "Access" to the response headers. There are some modules for express/connext that does it: https://github.com/expressjs/cors Cheers.	acanimal
872	2016-08-25 21:45:24	Having the same problem. Having a proxy is necessary for the core of my application which proxies an external site. However certain resources (especially fonts) are always blocked by ACAO. I'm not sure how to compensate for this using node-http-proxy but I know it can be done. For example using the proxy that ships with browser-sync, proxies external sites perfectly fine with no ACAO problems.	oraneedwards
872	2017-02-02 19:25:16	For those who stumble upon this ticket, here's how I solved it: <S_CODE_TOKEN>	melalj
871	2015-08-27 09:58:12	Set-Cookie headers are parsed into single header with cookies in array. This messes up the Set-Cookie headers, because browser receives multiple Set-Cookie headers as single with cookies separted with comma.	ArGGu	2015-08-30 21:28:56
871	2015-08-27 09:59:32	Would need a test to verify this is fixing a bug.	indexzero	2015-08-30 21:28:56
871	2015-08-27 10:06:13	You mean a test application to verify that it fixes the bug or what?	ArGGu	2015-08-30 21:28:56
871	2015-08-27 10:08:36	A [mocha-based test](https://github.com/nodejitsu/node-http-proxy/blob/master/test/lib-http-proxy-passes-web-incoming-test.js#L61-L84) which assets that the correct headers are written. Based on your comment the test would assert that a single `set-cookie` header is returned and not multiple, correct?	indexzero	2015-08-30 21:28:56
871	2015-08-27 10:15:22	Yes browser would receive single set-cookie header with cookies separated with comma. Because the set-cookie headers are parsed into single header with cookies in array. There is no problem when server sends a single cookie, but this won't work when server sends multiple cookies. So if raw headers are used instead parsed, then browser will received all set-cookie headers sent by the server. This …	ArGGu	2015-08-30 21:28:56
871	2015-08-27 10:18:56	Alright. Thanks. The other tests in the code should point you in the right direction.	indexzero	2015-08-30 21:28:56
871	2015-08-30 17:03:27	I added test to lib-http-proxy-test.js. But I don't understand why the rawHeaders is undefined when Travis Ci, runs the test.	ArGGu	2015-08-30 21:28:56
871	2015-08-30 17:13:33	http.IncomingMessage in node 0.10 does not have rawHeaders, so it won't run the test with it.	ArGGu	2015-08-30 21:28:56
871	2015-08-30 17:27:39	If it needs to work with node 0.10, then I guess the best solution would be to loop the headers and generate array with checking if the header name is set-cookie. And if it is then looping the set-cookie array and populate the new array with all set-cookie headers.	ArGGu	2015-08-30 21:28:56
871	2015-08-30 18:25:05	Yes this needs to work with `0.10.x` still	jcrugzz	2015-08-30 21:28:56
871	2015-08-30 19:35:54	I did quick fix and accidently used Object.keys().map instead for in loop. But yeah it now loops the parsed headers and checks if the header value is array. If it is, it loops the array and pushes all the header values with the header name to writeHead array. If not then just pushes the header name with header value.	ArGGu	2015-08-30 21:28:56
871	2015-08-30 21:28:54	@ArGGu cherry-picked :). Thanks!	jcrugzz	2015-08-30 21:28:56
870	2015-08-24 19:24:09	Punctuation	justsml	2015-08-24 19:38:27
869	2015-08-24 19:14:20	Apologies if this isn't the right place, I've surfed the issue list and have adapted some stuff I read here: https://gist.github.com/richardkazuomiller/9087254 to my code example here: https://gist.github.com/rlemon/20766c7fde298a26d3c3 running node ws.js node webserver.js node app.js then navigating to localhost I can see that the upgrade event is never sent. It falls back to long-polling always…	rlemon	2015-08-24 20:48:23
869	2015-08-24 20:48:23	Disregard, I was doing something silly.	rlemon	2015-08-24 20:48:23
868	2015-08-24 06:59:45	In my use case, I want to proxy request to forward_host only after i get a successful response (200) from the target_host. I am wondering if there is a easy way to achieve this functionality. Any pointers would be helpful. var server = http.createServer(function(req, res) { proxy.web(req, res, { target: { host: target_host, port: target_port }, forward: { host: forward_host, port: forward_port } …	vggg
867	2015-08-21 15:49:13	In this portion of the code : https://github.com/nodejitsu/node-http-proxy/blob/master/lib/http-proxy/passes/web-incoming.js#L148...L157, there is no verification if the headers of the response have already been sent to the client. It happens in my case when an error is fired and after I return an error 500 to the client. Fix : This portion of code can be wrapped by `if(!res.finished){}` to preve…	abarre
867	2015-08-23 17:54:09	@abarre could you show me the full code where this happens? This shouldn't happen to you as the consumer but I'm guessing you are writing your own headers in a non error case?	jcrugzz
867	2015-08-23 20:18:30	My error handler is something similar to the example below : <S_CODE_TOKEN> A response is returned to the client in the error handler.	abarre
867	2015-08-24 05:40:24	@abarre so this happens in a case where both `response` and `error` events get emit? Does it throw specifically on `res.writeHead(globals.TIMEOUT_ERROR, "socket hang up);`?	jcrugzz
867	2015-08-24 05:41:32	If so your fix seems like it would be correct. I just want to establish why this is happening exactly :).	jcrugzz
867	2015-08-24 07:32:59	Hum, I don't remember well, I think that an `error` event is also emitted when we call the proxyReq.abort method.	abarre
867	2015-08-25 22:51:43	I am also experiencing very similar issue, but on lines 112-115. In my case I am trying to remove cookie header from the request, before submitting the request to the proxyed server. The code is working with GET requests, but not with POST. According to "http" manual, this is expected as with GET it is not usual that headers are sent before end() function is called, while with POST requests, head…	giuliopaci
867	2016-07-25 07:35:50	having smth similar the difference is that my host app is doing nothing, no additional handling and error comes from proxied app <S_CODE_TOKEN> <S_CODE_TOKEN> It started to happen only http-proxy introduced. Would be nice to have web-outgoing.js functions wrapped in try catches with some error events emitted	bubenshchykov
867	2016-11-17 00:31:30	I forked this project into https://github.com/HBOCodeLabs/node-http-proxy and created a synchronous callback hook like @giuliopaci described. Here is the PR: https://github.com/nodejitsu/node-http-proxy/issues/1091	rick-kilgore
866	2015-08-20 01:27:15	What is the point of the 'secure' if the module only works (in https) when it is set to false ?? In an https.request, when we set rejectUnauthorized to true we also have to set the ca (certificate authority file), otherwise the certificate will fail validating. But there is no way to set https.request ca option in http-proxy.	Marc477
866	2015-08-20 02:08:53	Fixed it by adding: if(options.ca){ outgoing.ca = options.ca; } in common.js inside function common.setupOutgoing Now it is working, but this should really be added to this project	Marc477
866	2015-08-20 02:40:42	@Marc477 pull-requests very much welcome	jcrugzz
866	2015-08-20 10:33:45	I just found out that if a put all the certificate chain in my .crt file, I don't need to add it as ca parameter to https request ! But self-signed certificates are still a mystery for me since i always get the error: UNABLE_TO_VERIFY_LEAF_SIGNATURE, even after adding it to ca param	Marc477
866	2015-08-20 12:02:05	Ok we need to add CA to server too, so we need to add CA option to http-proxy for self-signed certificates	Marc477
866	2016-07-28 12:36:14	I created a pull request here: https://github.com/nodejitsu/node-http-proxy/pull/1042 Forgive me as I am unfamiliar with the projects setup, but this change I can assert fixes the problem that @Marc477 originally reported. I was encountering the same issue when using HTTPS to HTTPS with `secure: true`.	predhme
865	2015-08-19 11:42:11	Hi, This is my scenario: 1) I have an internal server that is being proxied via node-http-proxy. 2) When I go to the login page on my app in my browser the page loads fine. 3) On logging in, the browser sends a POST request which gets proxied to the internal server. 4) The internal server responds with a 302 redirect. 5) node-http-proxy doesn't seem to do anything. 6) I end up getting a 408 timeo…	reallyroy
864	2015-08-17 06:23:40	Hey guys, Is there an example of a completely dumb/transparent/logic-less http proxy using `node-http-proxy` that does not make assumptions about [headers](https://github.com/nodejitsu/node-http-proxy/blob/master/examples/http/forward-proxy.js#L47) and does not alter [response bodies](https://github.com/nodejitsu/node-http-proxy/blob/master/examples/http/forward-proxy.js#L48)? I want a 100% pure …	iMerica	2015-08-19 09:02:05
864	2015-08-17 07:24:23	Maybe you could be interested on: http://stackoverflow.com/questions/20351637/how-to-create-a-simple-http-proxy-in-node-js or http://www.catonmat.net/http-proxy-in-nodejs/.	acanimal	2015-08-19 09:02:05
864	2015-08-19 09:02:05	Thanks @acanimal ! For anyone coming back to this issue, I was able to achieve this with the following: <S_CODE_TOKEN>	iMerica	2015-08-19 09:02:05
863	2015-08-14 16:02:57		stuartpb	2015-08-14 19:30:42
862	2015-08-11 01:46:38		atian25
861	2015-08-07 08:49:57	Hi, I'm trying to use this proxy to redirect domain and subdomain to the correct server. I have 2 sails.js server with http and websocket so I have make a proxy like this : <S_CODE_TOKEN> But after some request I have this error : <S_CODE_TOKEN> How can I fix this ?	jaumard	2015-08-10 06:01:52
861	2015-08-10 05:58:42	You need to listen for errors on your `proxy` instance and return an error to the requester when it happens. See [`proxy-server`](https://github.com/jcrugzz/proxy-server/blob/master/index.js#L55-L67) for an example.	jcrugzz	2015-08-10 06:01:52
860	2015-08-06 11:45:28	<S_CODE_TOKEN> Problem on this part code <S_CODE_TOKEN> When END event is triggered it's too late to change content-length.	gangstaJS
860	2015-12-11 11:45:59	Any updates on this.. I am facing similar issue's	shivambarsaley
860	2015-12-11 12:27:06	I am solved this removed `content-length` header	gangstaJS
859	2015-08-02 17:44:43	https://github.com/nodejitsu/node-http-proxy/blob/master/lib/http-proxy/passes/web-outgoing.js#L45 Without agent specified: Browser <-> Proxy - connects with keep-alive Proxy <-> Target server - connects without keep-alive If target server sends `Connection: close` the first keep-alive connection is broken. Maybe better logic would be to do by default: <S_CODE_TOKEN> Other option is to simply alw…	Rush
858	2015-07-24 22:09:56	I have the following code in my heroku app: <S_CODE_TOKEN> And then I'm trying to use this server along with a browser (e.g. Chrome) using appname.herokuapp.com:80 or using the port returned by console log function but only using the port 80 works yet it only says that the app doesn't exists when it does.	TelmoNeves
858	2015-07-24 22:32:51	When running in the Heroku environment, your app is already behind a proxy. The Heroku proxy is bound to appname.herokuapp.com:80, and forwards requests to your app dyno, which is bound to some randomly assigned port. What exactly are you trying to do? Setting target to req.url seems quite odd.	keithmo
858	2015-07-24 22:41:15	What I'm trying to do is to setup a caching proxy server like squid in heroku. Then I want to be able to use that proxy server on any browser like 111.222.333.444:80. I don't know exactly what I'm doing since I never used nodejs but from what I can see, that piece of code makes a request from the url I'm trying to access, say google.com, and then returns the response to heroku and so to my browse…	TelmoNeves
858	2015-07-25 02:21:35	Other people already questioned about this: https://github.com/nodejitsu/node-http-proxy/issues/301	TelmoNeves
857	2015-07-24 17:22:41	Great job with node-http-proxy! I'm was able to successfully integrate that to my project, but there is a scenario that I'm not sure how to fix. My current server is like this: <S_CODE_TOKEN> If my path is `http://localhost:8000/sample-app/` it does work fine. But, if we remove the forward slash from the path it fails (`http://localhost:8000/sample-app`). When I look at the browser console, all t…	alansouzati	2015-07-24 18:25:41
857	2015-07-24 18:02:12	I do something like this: <S_CODE_TOKEN>	keithmo	2015-07-24 18:25:41
857	2015-07-24 18:25:41	Sweet, thank you so much @keithmo!	alansouzati	2015-07-24 18:25:41
857	2015-07-24 20:47:08	Hi @alansouzati see the `strict` property in the router configuration on Express http://expressjs.com/api.html#router By default `/sample-app/` and `/sample-app` are handled as different resources.	acanimal	2015-07-24 18:25:41
857	2015-07-24 22:21:40	Thanks for the info, @acanimal -- I was not aware of the strict property on the router.	keithmo	2015-07-24 18:25:41
857	2015-07-27 18:10:53	Thanks for the insight @acanimal ! I haven't had a chance to test this entirely, but adding strict option in my server did not work. Maybe it is also necessary to add strict option inside proxy server as well? I will try this soon and will update you guys!	alansouzati	2015-07-24 18:25:41
856	2015-07-16 06:26:50	Hi, I wanted to know how to proxy an incomming https requests:443 to for example :7000. At :7000 then will be a program running that has the files to decrypt the https connection. Also I wanted to add multiple programs each of them having their own https certificate. So the end result should look like: Certificate 1 https://test.example.com -> 443 proxy -> 7000 decrypts https -> program does stuf…	hawkerboy7
855	2015-07-13 10:00:27	Hello, I'm trying to figure out how to proxy a request of a pdf file generated at runtime with `pdfkit`. Response headers of the backend service are set to <S_CODE_TOKEN> This allows to view the pdf inside browser (by just sending out the first header) or download it by also sending the second header. While `pdfkit` generates the file it is piped to the response. If I try it by contacting the bac…	lexor90
854	2015-07-12 05:00:31	Hello, I set up a simple proxy server on express and tried to observe the `on('proxyRes')` event. However for some reason the event is being called more times than I expected. This is `"express": "^4.13.1"` and `"http-proxy": "^1.11.1"` <S_CODE_TOKEN> By sending 4 consecutive GET request I expected to get one `on('proxyRes')` event for each request. <S_CODE_TOKEN> but I got the following log. <S_…	han4wluc	2015-07-12 14:40:40
854	2015-07-12 09:10:43	You must register the `proxy.on('proxyRes'...)` outside the `app.get(...`, otherwise you are registering multiple listeners.	acanimal	2015-07-12 14:40:40
854	2015-07-12 14:40:40	I see, you are right. Thank you.	han4wluc	2015-07-12 14:40:40
853	2015-07-09 15:25:15	I was attempting to use this module with the proxy: https://github.com/kwhitley/apicache It works by monkey patching `res.send` to first write the response into cache and then bypass the server on subsequent requests. That doesnt work, since this module does not use `res.send()`, but even changing the code to use `res.end()` does not work. I suspect that I might need to write my own cache layer, …	mkoryak	2015-07-09 16:15:09
853	2015-07-09 16:15:09	I was over thinking it when I decided to use a 3rd party module. Its as simple as: <S_CODE_TOKEN>	mkoryak	2015-07-09 16:15:09
852	2015-07-09 11:03:41	Added missing config options for httpProxy.createProxyServer. Updated to include all options listed in `lib/http-proxy.js` Addresses nodejitsu/node-http-proxy#851	jpatters	2015-07-09 13:55:36
852	2015-07-09 13:55:35	Thanks!	jcrugzz	2015-07-09 13:55:36
851	2015-07-08 09:43:16	This cost me many hours to figure out....I might be stoopid, but more ppl like me could lost valuable time over this. Why isn't this option enabled by default? It would serve 99% of the use cases out there.	Morriz	2015-11-05 06:41:41
851	2015-07-08 15:10:53	I also just wasted several hours on this. +1 for adding it to the docs	jpatters	2015-11-05 06:41:41
851	2015-07-08 20:05:43	I will definitely take a pull-request for it :)	jcrugzz	2015-11-05 06:41:41
851	2015-07-08 20:14:25	Sure. Who will put that extra line in the docs? Last one in line? I will do it when I have the time ;) > On 08 Jul 2015, at 22:05, Jarrett Cruger notifications@github.com wrote: > > I will definitely take a pull-request for it :) > > — > Reply to this email directly or view it on GitHub.	Morriz	2015-11-05 06:41:41
851	2015-07-08 20:20:54	I'd do it but I have no idea where it should go. Any suggestions? The readme is kind of all over the place on doesn't really document anything. It just gives examples. Should it be its own example?	jpatters	2015-11-05 06:41:41
851	2015-07-09 06:56:32	Just mention it in the list of options with a short explanation. Thats enough > On 08 Jul 2015, at 22:21, Jordan notifications@github.com wrote: > > I'd do it but I have no idea where it should go. Any suggestions? The readme is kind of all over the place on doesn't really document anything. It just gives examples. Should it be its own example? > > — > Reply to this email directly or view it on G…	Morriz	2015-11-05 06:41:41
851	2015-08-05 23:06:48	:+1: also lost quite a bit of time until i found this in the docs. i'm not sure why it's not true by default!	bdefore	2015-11-05 06:41:41
851	2015-11-05 06:10:28	+1, changeOrigin should be defaultly set to true	kdepp	2015-11-05 06:41:41
851	2015-11-05 06:41:40	@bdefore @kdepp that is not the purpose of this issue. It should have been closed with #852. If you feel strongly about `changeOrigin` please open a new issue if one does not exist. I am not opposed to it.	indexzero	2015-11-05 06:41:41
850	2015-07-06 17:01:08	It'd be nice to have the ability to manipulate or abort a proxyRes. This is a solution for #737. Not the prettiest but is 100% backwards compat and has almost [non-existent perf penalty](https://gist.github.com/cmawhorter/2fb412a799f474b4e721). Test included.	cmawhorter
850	2015-07-06 21:51:54	Guess I should include an example: <S_CODE_TOKEN>	cmawhorter
850	2016-01-20 22:27:12	+1 we needed this in order to transparently follow 307 redirects in the proxy for the client	prust
850	2016-01-20 22:28:42	@indexzero, @jcrugzz: I can rebase this on the latest master if you guys are open to merging it.	prust
850	2016-07-24 05:08:40	Guys, I think exactly like that, but I would like to have control over the continuation of the flow as between sending the response from the server to the client I want to run some asynchronous code.	euprogramador
850	2016-07-24 09:01:31	@euprogramador I don't know if it is exactly what you need, but some time ago I was working on ClydeIO project (now stopped due I have no free time to spent on it) which allows to configure a set of middlewares before/after sending request to http-proxy. See image: https://github.com/clydeio/clydeio/wiki/Data-Workflow	acanimal
849	2015-07-05 14:59:07	I have the following code that works great in my local environment. However, when I try to run the same code from a Docker container (via Boot2Docker), I simply cannot get to https://<boot2docker_ip>:4000 I tried updating the target value in the code below with all these options but none of them seemd to do the trick: `target: 'http://localhost:' + (process.env.PORT || 3000),` `target: 'http://0.…	munjalpatel	2015-11-13 17:30:49
849	2015-11-13 16:13:36	I have the same problem here. I also tried the hosts docker0 ip	FallenRiteMonk	2015-11-13 17:30:49
849	2015-11-13 17:30:49	This is not an `http-proxy` issue, this question would be better asked on stack overflow relating to dealing with docker networking. Docker remaps ports and has certain semantics for linking containers since it takes over the OS network overlay.	jcrugzz	2015-11-13 17:30:49
848	2015-07-05 04:59:31	So, I have a proxy server running on my machine (privoxy); What I wanna do is redirect all the requests from a NodeJS custom proxy built with this library to that proxy. What I have done so far is this: <S_CODE_TOKEN> And it works as expected, if I "proxify" my browser via **127.0.0.1:5050** requests are handled by my privoxy proxy. The problem is, I only can do HTTP requests. If I try to visit a…	Jmlevick	2015-07-07 07:03:07
848	2015-07-06 19:06:40	You need to tell `https` to listen and pass in your certificate info. The SSL tunnel is created with your proxy server, so the proxy must know about your certificates and such so that a secure connection is established. From there, you can make an insecure `http` connection to the destination server if you so choose (not recommended). Here's an example using express: http://stackoverflow.com/ques…	DesignByOnyx	2015-07-07 07:03:07
848	2015-07-07 07:03:07	So, from what I understand, I have to create both a http and https servers to make this happen and pass to them the connections selectively? Humm, I'm starting to think this particular project isn't suitable for NodeJS and my MEAN Boilerplate... I'm going to do it with Volt (the new isomorphic ruby framework) as I'll be needing other features this particular framework has built-in and the proxyin…	Jmlevick	2015-07-07 07:03:07
848	2015-07-07 18:46:19	> So, from what I understand, I have to create both a http and https servers to make this happen You make this sound like a chore. It's like 2-3 more lines of code. I mean, I guess you _can_ serve both http and https requests from the same port - I've never done it. Either way you need to tell this module about your certificates, [which is trivial](https://www.npmjs.com/package/pem).	DesignByOnyx	2015-07-07 07:03:07
848	2015-07-07 19:23:06	It's not only that, it's just a lot of things for this project I'm working on "feel" like have to be built from scratch if I use NodeJS (My MEAN Stack boilerplate as always); For example the proxying part is just a little portion of the issues, there's a gem (em-proxy) that does the transparent proxying I need without me needing to mess around with certs or two different HTTP servers and selectiv…	Jmlevick	2015-07-07 07:03:07
848	2015-07-07 19:42:23	For future reference, this is why this module was written [`create-servers`](https://github.com/indexzero/create-servers). @Jmlevick word of advice, don't get too attached to your stack but it seems like you are more comfortable with ruby so I understand why you might go that route. :). For anyone else looking for ways to do websockets that could integrate with `http-proxy`, checkout [`primus`](h…	jcrugzz	2015-07-07 07:03:07
847	2015-06-30 09:52:39	I am using this module with express framework. All http GET requests are proxying correctly but facing problem with POST request.	sanket-mindstix
847	2015-07-04 15:55:17	See more: https://github.com/nodejitsu/node-http-proxy/issues/843	WHK102
846	2015-06-29 16:57:43	I would like to replay a some HTTP incoming request in background. I believe that a possible fit for this could be creating a new `net.Socket` to avoid collision between the forwarded request and the replayed one. Here is an example code: <S_CODE_TOKEN> Any possible idea about how to achieve this in a reliable way?	h2non	2015-07-06 19:47:43
846	2015-07-06 19:33:28	Your code should work as you have it written, however there will be no feedback to the user if the replayed request doesn't work. If the replayed request causes an error it could put your app in a bad state. Using this module might not suit your use case because this module will automatically resolve the response (as a proxy should). However, it's pretty easy to proxy a request manually (without …	DesignByOnyx	2015-07-06 19:47:43
846	2015-07-06 19:47:43	Thanks! I already solved this using a similar approach ([code here](https://github.com/h2non/rocky/blob/develop/lib/replay.js#L50)). Also I'm using the [setupOutgoing](https://github.com/nodejitsu/node-http-proxy/blob/master/lib/http-proxy/common.js#L33) function like http-proxy does. The challenge here is about avoiding side-effects with the duplex net socket stream of the original request and r…	h2non	2015-07-06 19:47:43
845	2015-06-29 16:08:31	My backend implements a `POST` to `http://api.domain.com/resources` with the following response : - `Status Code : 303 See Other` - `Location header : http://api.domain.com/resources/resourceId` I use node-http-proxy (through grunt-proxy) to bypass SOP on my single page app (hosted on localhost:9000), but when I `POST` on `/resources` I keep having rejected request because of SOP, even using the …	abanctelchevrel
845	2016-06-29 11:22:39	+1	stanislav-grin
844	2015-06-29 05:29:50	Hi I'm using proxy.web to forward client requests. When destination server is up, my code works as expected. When destination server is down, ECONNREFUSED error is catch and printed to console.log. I would like to send that error back to the client, and tried using the sample provided here. Unfortunately, the error response does not arrive to the client (tried both chrome and firefox). Please fin…	oprince
844	2015-07-17 09:46:11	+1	IGZjaviernieto
844	2015-07-17 10:59:56	+1	igzdavidsuarez
844	2015-07-17 12:16:09	I'm using http-proxy as a middleware and works fine returning any kind of error: `connect ECONNREFUSED`, `getaddrinfo ENOTFOUND`, etc. <S_CODE_TOKEN> Your code at the `else` seems fine maybe your request is entering in the `if` part. Cheers.	acanimal
844	2015-07-19 05:45:09	Hi acanimal, "If" part is reached, and the error is printed to the console log. I have found a partial solution on client side, it is documented in: http://stackoverflow.com/questions/31260825/node-js-http-proxy-error-response-not-sent-to-client. It works well once or twice while listening server is up. But socket gets corrupted and server should be restarted to recover.	oprince
843	2015-06-26 06:22:37	Create a simple express app and try to do proxy. Proxy working fine when request is GET but it getting hang on post XHR call <S_CODE_TOKEN> Googled and got this solution https://github.com/nodejitsu/node-http-proxy/issues/180 <S_CODE_TOKEN> but now application not hanging. I am getting response 404 not found. and getting below error <S_CODE_TOKEN>	elankeeran
843	2015-06-29 03:17:57	Same problem with reverse proxy and jQuery ajax post call: /home/whk/demo/node/node_modules/http-proxy/lib/http-proxy/index.js:119 throw err; ^ Error: socket hang up at createHangUpError (http.js:1473:15) at Socket.socketCloseListener (http.js:1523:23) at Socket.emit (events.js:95:17) at TCP.close (net.js:466:12) Talk this: http://stackoverflow.com/questions/18692580/node-js-post-causes-error-soc…	WHK102
843	2015-06-29 14:31:32	I tried this solution. Content-Length is already correctly set in request object. In the above code, the request object is coming from the browser, so it should directly go to http-proxy and get the response.	prashantbaid
843	2015-06-29 14:33:35	it can work but it's a bug.	WHK102
843	2015-06-29 15:52:23	I would try and not parse the body when proxying a request. Errors are also not being handled so you cannot gracefully respond to the client when the remote server you are proxying to is down or something happens when communicating with said remote server.	jcrugzz
843	2015-06-29 16:12:05	Crash in: POST /test/?id=42 HTTP/1.1 Host: facilmed.cl User-Agent: Mozilla/5.0 (X11; Ubuntu; Linux x86_64; rv:38.0) Gecko/20100101 Firefox/38.0 Accept: application/json, text/javascript, _/_; q=0.01 Accept-Language: es-CL,en-US;q=0.7,en;q=0.3 Accept-Encoding: gzip, deflate Content-Type: application/x-www-form-urlencoded; charset=UTF-8 X-Requested-With: XMLHttpRequest Referer: http://.../?id=42 Co…	WHK102
843	2015-07-15 19:32:04	I was trying to use it for a specific endpoint instead of a middleware but that didn't work. it doesn't even throw an error, just says can't get/**\* and fails. Am I doing something wrong or there's an issue with express compatibility? Here's my code for the reference: <S_CODE_TOKEN>	tarkeshwars
843	2015-07-16 08:38:23	body-parser middleware is causing the problem. If you remove it, then it will work. This is just a hack, we need to find a solution to this problem.	prashantbaid
843	2015-07-16 09:13:17	Hey @prashantbaid! I tried what you suggested. Removed both the body-parser and cookie-parser. It still doesn't work. It still fails without any error. Any idea why? Here's the exact code that I'm using: <S_CODE_TOKEN>	tarkeshwars
843	2015-07-16 12:07:47	Got it to work. For others facing the same issue, the 'changeOrigin' option must be set to true. And @prashantbaid was right about the body-parser. On adding it, http-proxy doesn't work.	tarkeshwars
842	2015-06-23 16:50:39	That could be useful for some scenarios when you have to deal with multiple proxy instances and react to particular states based on the specific proxy request instead of using global event handlers. I would like to do something like this: <S_CODE_TOKEN> Is there another way to achieve that?	h2non	2015-06-23 17:13:06
842	2015-06-23 16:54:45	@h2non theres nothing stopping you from making a proxy instance on a per request basis if you wanted to have different handlers based on those particular requests.	jcrugzz	2015-06-23 17:13:06
842	2015-06-23 17:06:24	May be it was my fault explaining this... but actually `proxy.web()` returns `undefined`. How do you handle the events for a specific proxy request only?. Thanks	h2non	2015-06-23 17:13:06
842	2015-06-23 17:13:06	Creating new instances. All clear.	h2non	2015-06-23 17:13:06
842	2015-06-23 17:13:25	@h2non to be more clear, you would have to instantiate a proxy instance on each request. e.g. <S_CODE_TOKEN>	jcrugzz	2015-06-23 17:13:06
842	2015-06-23 17:14:14	Perfect, thank you!	h2non	2015-06-23 17:13:06
841	2015-06-23 08:57:55	Hi I'm trying to imitate Apache ProxyPass with this module, and I'm not sure what I have to do. Is the docs lacking or am I just way off? This is the code I have: <S_CODE_TOKEN> I've read through some old issues and they mention `pathnameOnly` but there is nothing in the docs about this. I've also read https://blog.nodejitsu.com/node-http-proxy-1dot0/ from where my above code is.	benjick
841	2015-06-24 15:29:55	@benjick im not sure exactly what apache `ProxyPass` does but you can implement a reverse proxy using `http-proxy` without issue. You should also make sure you are sending the `host` header you think you are sending. Usually host headers do not correspond to a `/routeName`. Just add some console.logs, an error handler and see what you can do.	jcrugzz
841	2015-06-25 08:25:44	You most likely meant to do: <S_CODE_TOKEN> And parse the pathname out of the request URL. <S_CODE_TOKEN>	3rd-Eden
840	2015-06-20 12:39:00	Hey, I would like to use node-http-proxy to set Link headers based on response body so if I have pagination info in the body, I would add them as Link headers to the response. An example response would be: <S_CODE_TOKEN> I would like to extract the `next_page_url` property of the json response and set an header with the value. How would you implement that without impacting response time (or at le…	motymichaely
840	2015-06-21 17:48:54	@motymichaely So there is a couple of problems with this currently. 1. There's no way to parse the response body before the stream is finished proxying. 2. The parsing of the response body in order to grab the value to set on the header will inherently impact response time. While I'm still looking at a way to be able to inject in a transform/duplex stream into the post proxy response, I haven't h…	jcrugzz
840	2015-06-21 18:20:42	@jcrugzz - I've created a gist to explain what I am trying to achieve. I've been using JSONStream to try to address the performance hit you mentioned: https://gist.github.com/motymichaely/0b0982522d8b9da1200d Now what I am missing is the ability to set the headers after I get the required info out of the body. Any idea?	motymichaely
840	2015-07-06 20:22:03	I just did this for a project I am working on. It's pretty complicated. You are on the right track, but there are a couple things you are missing (this took me hours to figure out): 1. When you call `proxyRes.pipe(jsonStream);` - the proxy server needs a reference to this new stream so that it can pipe the `res` onto it... which is not currently possible. To make it possible, you can use my versi…	DesignByOnyx
839	2015-06-10 20:44:42	As I need to rewrite the request URL as it does not map perfectly to the applications under the proxy, I've set ignorePath to true. Then I proceeded to define the target as a full doctored url (a valid URL for my applications), but as in common.js:82 it does not truly ignore the path. It sets it to '/' and them proceeds to append it to target / forward. Is there any way around that? Is there a be…	mereghost	2016-01-28 19:58:35
839	2015-06-11 17:37:55	Hmmm... the only current way (that I found) to bypass this behavior is rewriting the proxied request path using the callback 'proxyReq' <S_CODE_TOKEN>	mereghost	2016-01-28 19:58:35
839	2015-08-05 23:11:36	thanks @mereghost i was looking for just this. to prepend, you can do i.e. `proxyReq.path = '/api/' + proxyReq.path`. certainly would be nicer if `ignorePath` was better documented.	bdefore	2016-01-28 19:58:35
839	2015-08-19 23:55:08	Thanks @mereghost - just ran into this issue myself, but it didn't surface until dealing with proxying requests with query parameters. Glad to see I'm not going insane. :+1:	cdl	2016-01-28 19:58:35
839	2015-09-20 20:14:09	:+1:	RickWong	2016-01-28 19:58:35
839	2015-09-23 16:18:39	:+1: `/` appended to end of querystring when using `ignorePath`	darrenmce	2016-01-28 19:58:35
839	2015-11-14 15:14:39	i need to rewrite the target path too for the exact same reason (the target URL structure does not match the source URL structure). [this appended trailing slash](https://github.com/nodejitsu/node-http-proxy/blob/master/lib/http-proxy/common.js#L91) breaks the ability to rewrite the target path as a specific resource.. could we remove it and update the docs for `ignorePath` stating that, if requi…	75lb	2016-01-28 19:58:35
839	2016-01-28 19:31:38	Should be resolved by this: https://github.com/nodejitsu/node-http-proxy/pull/934	niclic	2016-01-28 19:58:35
839	2016-01-28 19:58:35	@niclic should be, thanks :)	jcrugzz	2016-01-28 19:58:35
838	2015-06-10 18:05:37	Hi! How i can get the response body(json) in proxyRes event? <S_CODE_TOKEN>	poluyanov	2015-10-13 17:15:44
838	2015-06-12 13:15:40	Here a little code example for your situation. But don't forget, this gets only if response in clear text. you have to make in unzip if it's zipped etc. <S_CODE_TOKEN>	tanaydin	2015-10-13 17:15:44
837	2015-06-10 02:26:09	### The situation Hi everyone, I have an app running on heroku and I made the HUGE mistake of hardcoding the heroku URL to the app. Now I'm migrating my API to another server with another URL. ### What I'd like to do Since I can't be sure that all of my users WILL actually update their up when I roll out the update, **I'd like to** use `node-http-proxy` to do a **reverse proxy** so all traffic go…	danazkari	2015-06-29 19:40:04
837	2015-06-11 09:19:44	This has worked for me previously <S_CODE_TOKEN>	alfonso-presa	2015-06-29 19:40:04
837	2015-06-26 13:24:04	Real sorry for not posting a response before, and thanks for your help! I've been dealing with all sorts of craziness this past couple of weeks in other areas of my API, will try your solution today and report back. Cheers!	danazkari	2015-06-29 19:40:04
837	2015-06-29 19:40:04	@alfonso-presa worked like a charm, thanks so much for your help! FYI, I removed the args.url and args.host, nonetheless, works perfectly. Closing!	danazkari	2015-06-29 19:40:04
837	2015-06-29 21:42:08	I'm glad it helped :-).	alfonso-presa	2015-06-29 19:40:04
836	2015-06-02 11:55:38	- Removed constraint that prevented rewrites when the target and redirected host did not match. - Removed associated tests. This constraint was added between v 1.9.x and 1.11.x and broke an implementation that was being used to proxy localhost requests to a another server. If there's a good reason to keep preventing proxying between hosts that are not the same, I'd be interested to understand why…	whatknight	2015-09-03 20:13:14
836	2015-06-02 16:41:00	@matthauck could you provide clarification for the commit here https://github.com/nodejitsu/node-http-proxy/commit/26029ba7ac948b5dc0befb2091cc9a5862d0641c? I personally don't have a strong opinion either way I just don't want to break it again and would like to find a way for this to work for both your cases	jcrugzz	2015-09-03 20:13:14
836	2015-06-02 23:55:26	Ah yes. That was actually important. The justification was in the commit you mentioned. If the website is sending back a redirect to an external server, that should not be rewritten by the reverse proxy... This is similar to what apache does with ProxyPassReverse.	matthauck	2015-09-03 20:13:14
836	2015-06-05 12:13:02	I would say that if you're explicitly setting a host rewrite, it's inferred that you want to rewrite the host with the value provided. Apache will rewrite incoming requests to make sure redirects always have the same host as `target`, so how about if we fall through the configurable options, we can set `u.host` to `target.host` if they don't match?	whatknight	2015-09-03 20:13:14
836	2015-06-09 04:50:11	Hmm. My personal opinion is that it only makes sense to do the rewrite if it is a redirect to the same backend host, so that the external view remains constant. This is especially true for the "autoRewrite" feature. I can maybe see a case for `hostRewrite` option always setting the specified value regardless of the redirected target. If you were going to do that, however, I would suggest putting …	matthauck	2015-09-03 20:13:14
836	2015-06-09 05:48:08	@whatknight I'm with @matthauck, make it an explicit behavior	jcrugzz	2015-09-03 20:13:14
836	2015-06-09 19:01:39	@matthauck The issue I take with with your change is that you are viewing this proxy just like `mod-proxy`. The ability to create custom server logic means that there's no longer a 1-1 mapping of frontend-backend. A developer has the flexibility to build the backend target on the fly (as we have done). I also take issue with the fact that your change A) silently fails and B) is completely undocum…	wingrunr21	2015-09-03 20:13:14
836	2015-06-11 08:22:47	Granted, node-http-proxy is not mod-proxy, but it is still a reverse http proxy. I believe the constraint I added is valid for something functioning as a reverse proxy. I don't believe the constraint I added prevents you from doing what you want to do. The basic reason for the constraint is that a reverse proxy should rewrite `Location` header responses only for the things it is proxying. If the …	matthauck	2015-09-03 20:13:14
835	2015-06-02 07:46:29	I've got node running on http://localhost:8001 and have http-proxy configured to proxy https://localhost:8002 back to http://localhost:8001. This works fine as long as I'm connected to the internet, but when I'm disconnected from the internet http://localhost:8001 still works, but when I access https://localhost:8002 I get this error: <S_CODE_TOKEN> Which makes it hard for me to work with this wh…	flyon
835	2015-09-30 09:08:55	I ran into this yesterday. Try using 127.0.0.1 instead of localhost. See: https://github.com/nodejs/node-v0.x-archive/issues/25338	peterhodges
834	2015-05-31 14:05:56	Hi, I'm working with connect (like samples does) and my intention is to execute http-proxy within the chain of middlewares. The samples shows how to use http-proxy as middleware but always as a final middleware, for example: <S_CODE_TOKEN> Here the last middleware has no `next` parameter. What I need is to execute proxy as a middleware and when proxy was finished execute the `next` function, some…	acanimal	2015-07-01 06:04:01
834	2015-06-01 15:41:49	@acanimal why do you need to call the next function after the proxy has finished? Middleware is only supposed to be used as a series of functions to execute on a single request. When you proxy a request, the proxy takes over the responsibility of the request and calling the response. You don't want to continue the middleware chain in these cases as it will most likely have unintended side effects…	jcrugzz	2015-07-01 06:04:01
834	2015-06-01 19:48:49	Hi @jcrugzz, my idea is to execute a chain of middlewares where http-proxy is within them, so I want, once the proxy has make the request and get a response, continue to the next middleware, for example, to change some response headers or body content. I think I have achieved what I want listening for `finish` on the `res` object, similar to this: <S_CODE_TOKEN> Do you think is this fine or can h…	acanimal	2015-07-01 06:04:01
834	2015-06-03 14:38:37	@acanimal at that point it might be too late to change headers but see if it works for you. The reason I suggest against this is because any of the middlewares after the proxy completes will have to know that the response has already been returned and there is not much you can do at that point.	jcrugzz	2015-07-01 06:04:01
834	2015-06-11 23:56:36	From my own experimentation, it's indeed already too late to modify the headers when you're trying to change them after the 'finish' event is thrown. As to your previous statement: > If I use the proxyRes event within the middleware that means I'm registering a listener each time there is a request: You can use the `once` function to avoid this. I'm using something like: <S_CODE_TOKEN> You can ca…	gillesdemey	2015-07-01 06:04:01
834	2015-07-01 06:04:01	Hi, simply if you can be interested I was using http-proxy in an API-Gateway project:https://github.com/acanimal/clyde For the moment it is a simply proof of concept but hope it can attract more people. Cheers.	acanimal	2015-07-01 06:04:01
833	2015-05-29 02:00:07	Global options are being overwritten with every request causing per-request options to leak into the next call.	efokschaner	2017-01-16 00:05:19
833	2015-05-29 05:17:33	@efokschaner thanks for this! Could you provide a test case so we can defend against this?	jcrugzz	2017-01-16 00:05:19
833	2015-06-13 04:31:59	@jcrugzz Sorry for taking a while to get back to you. I cannot commit to adding tests for this as it is low priority for me and a non-trivial investment of my time given my lack of familiarity with node and javascript. If I can, I will look at submitting some tests at a later date, but for now, please consider this PR for merge as is.	efokschaner	2017-01-16 00:05:19
833	2017-01-16 00:05:18	Closing in light of #1074.	efokschaner	2017-01-16 00:05:19
832	2015-05-27 13:19:23	i have anodejs application that uses http-proxy to create a proxy to send the incoming requests for example: https://localhost/api/login to https://server1/api/login. here is the code used : var httpProxy = require('http-proxy'); var proxy = httpProxy.createProxyServer(); self.routes['/api/*'] = function(req, res) { proxy.proxyRequest(req, res, { target: "https://server1", changeOrigin: true }); …	ahmedabbas11
832	2015-06-10 11:22:27	If you are using HTTPS, wich it seems so, you should use https-proxy-agent. You can provide a proxy server to https-proxy-agent: var HttpsProxyAgent = require('https-proxy-agent'); var proxyServer = process.env.http_proxy; var proxy = httpProxy.createProxyServer({ agent: new HttpsProxyAgent(proxyServer) });	alfonso-presa
831	2015-05-26 21:11:31	if I use node-http proxy and I set certs and hit a server, the main page will load but anything else from the website (css, images, etc) don't load because they're trying to be loaded over http. is there a flag I need to pass to get these to load over https?	thehindenburg
830	2015-05-26 18:32:12	Hi guys! I'm writing a proxy to change the responses of the webs the user is visiting (of course its browser is pointing to our proxy). I'm using Harmon as suggested in the doc and everything seems to work fine :smile: but I'm having a problem which I resume here: - If I visit example.com it works well. - If I go to nodejs.org it freezes. The problem is that the browser is sending me to "http://n…	jesusprubio
830	2015-11-24 05:14:54	I also encounter the issue when I proxy google, you should add the options--autoRewrite:true.	yejijie
829	2015-05-23 14:12:03	Hi, I'm interested on using http-proxy and I'm reading the source code to understand how it works. From what I see, in the `web-incoming.js` file the `stream` method does the real job _clonning_ the request and sending to the target server. This clonning action is made through the `common.setupOutgoing` function which returns the options to be passes to the `http.request`. I can see how options l…	acanimal	2015-05-25 18:12:21
829	2015-05-25 18:12:21	Yep, sorry. I think I get it. In https://github.com/nodejitsu/node-http-proxy/blob/master/lib/http-proxy/passes/web-incoming.js#L144 you are piping from client req to proxy req.	acanimal	2015-05-25 18:12:21
828	2015-05-22 20:44:40	From what README.md describes, node-http-proxy redirects stuff like: http://localhost/abc to http://target/abc However, I would like to use it as a real proxy server. Like the ones you configure into your web browser any will proxy any websites you access through it. For example: http://myrealsite -> proxy (requests myrealsite) -> returns result. Can node-http-proxy be easily adapted to fit this …	MihaiValentin
828	2015-06-26 16:23:22	yes, this can :)	jpacora
827	2015-05-20 20:26:55	I used to have code like this: router: { 'a.com': '127.0.0.1:3334', 'b.com: '127.0.0.1:3334', so I could have several websites on one machine. It seems like the 'router' field in options has gone away. Is there some other way to do this?	talkingtab
827	2015-05-21 03:27:53	Check out my https://github.com/encharm/http-master which uses node-http-proxy to implement router and more	Rush
826	2015-05-20 16:04:38	I'm trying to perform a proxy to an url that needs a client certificate. The context is: - I've installed a p12 file in the browser and after that I can access to the endpoint https://aaa.com/webservice:4278 - I've extracted the key and the certificate of the p12 file installed in the browser Now, I've defined an object like that <S_CODE_TOKEN> and the, I create the proxy <S_CODE_TOKEN> But, it d…	javierpavon2000
826	2015-05-21 16:37:31	I'm curious if there's a way to do this too. I opened a Stack Overflow question on it the other day: http://stackoverflow.com/questions/30331618/node-http-proxy-to-https-server-with-client-certificate	kjlaw89
826	2015-07-04 23:00:36	For sure it's possible for http-proxy to use a client certificate. I just answered that Stack Overflow question, although I used the `key`, `cert`, and `ca` options instead of the `pfx` option. I think the example will still work if you use the `pfx` option instead. Here's a working demo: https://gist.github.com/briangreenery/e2f03c0058e3589a9acf	briangreenery
825	2015-05-18 23:31:16	Adds example of how to create a reverse proxy.	pose	2015-12-30 04:53:21
825	2015-12-29 23:02:30	Is it possible for this to work from the browser, not by issuing a curl request from the command line?	TKMacmillan	2015-12-30 04:53:21
825	2015-12-30 04:53:39	@TKMacmillan no since it relies on node libraries, not `XMLHttpRequest`.	indexzero	2015-12-30 04:53:21
824	2015-05-15 01:07:57	I get the following error when I use http-proxy . Error: socket hang up at createHangUpError (http.js:1477:15) at Socket.socketOnEnd [as onend](http.js:1573:23) at Socket.g (events.js:180:16) at Socket.emit (events.js:117:20) at _stream_readable.js:944:16 at process._tickCallback (node.js:442:13) thanks	my541619352	2016-01-17 08:44:57
824	2016-01-17 08:44:29	fixed. found solution in hanging POST requests #180	my541619352	2016-01-17 08:44:57
823	2015-05-13 02:41:13	Installation process may be something obvious but is better if are documented. I am creating this PR because I tried to install it using the package name `node-http-proxy` as the readme stands, but it happens to be the wrong name. The correct name is `http-proxy`.	montogeek	2015-05-13 17:24:09
823	2015-05-13 17:24:07	thanks! :smile:	jcrugzz	2015-05-13 17:24:09
823	2015-05-13 22:04:16	You are welcome!	montogeek	2015-05-13 17:24:09
822	2015-05-11 16:52:28	I include this library https://github.com/nodejitsu/node-http-proxy to my project. I can run nexe to create my single file successfully, but when I ran the binary file. It gives the following error at the bottom. I then exclude the module by using the dynamic require technique mentioned in this page https://github.com/crcn/nexe, and put it alongside with the single file, it works then. New to nod…	lhy0512	2015-05-11 16:54:41
822	2015-05-11 16:54:41	This is not a bug in `http-proxy`, its a bug in this `nexe` loader you are using. There should never be a case where `module.exports` is `undefined`	jcrugzz	2015-05-11 16:54:41
822	2015-05-11 16:55:40	sorry I meant to post this in nexe's git. My bad.	lhy0512	2015-05-11 16:54:41
821	2015-05-08 07:54:16	Hi! I use http_proxy as Websocket proxy layer. Sometimes i get a error like "object proxySocket has not method unshift...". And it is true, see https://nodejs.org/docs/v0.8.0/api/net.html#net_class_net_socket: object net.Socket has no method unshift Why you do this? Is there some hidden sense to do this? May be I don't understand...	kspiridonov
821	2015-05-11 16:56:45	@kspiridonov This version of `http-proxy` (post `1.0.0`) only works with node versions `0.10.x` and above.	jcrugzz
821	2015-05-11 18:02:05	Ok. But in https://nodejs.org/docs/v0.10.0/api/net.html#net_class_net_socket there is no unshift method too. And in 1.0.0 this instruction (proxySocket.unshift(...)) is.	kspiridonov
821	2015-05-11 18:36:06	@kspiridonov [`net.Socket`](https://github.com/joyent/node/blob/v0.10.38-release/lib/net.js#L151) is a [`stream.Duplex`](https://github.com/joyent/node/blob/v0.10.38-release/lib/_stream_duplex.js#L32-L44) which has an [`unshift`](https://github.com/joyent/node/blob/v0.10.38-release/lib/_stream_readable.js#L132) method.	jcrugzz
821	2015-05-11 18:36:48	@kspiridonov please provide a reproducible test case which displays this as an issue	jcrugzz
820	2015-05-06 07:36:43	from the top of guide page: http://mongoosejs.com/docs/guide.html > from 3.x to 4.x please take a moment to read the [migration guide](http://mongoosejs.com/docs/migration.html). but the content of "migration guide" starts with: > Migrating from 2.x to 3.x ... Very confusing.	neekey	2015-07-13 01:39:02
820	2015-07-12 05:13:58	what does this have to do with node-http-proxy?	smazurov	2015-07-13 01:39:02
820	2015-07-13 01:39:02	Sorry, this is so embarrassing, I opened this issue here carelessly and haven't realized it until now! I'll move it to the mongoose repo LOL	neekey	2015-07-13 01:39:02
819	2015-05-02 18:24:25	The example to create a proxy to rewrite headers didn't work for me. The documented: proxy.on('proxyReq', function(proxyReq, req, res, options) { proxyReq.setHeader('X-Special-Proxy-Header', 'foobar'); }); instead seems to work better as: proxy.on('proxyReq', function(proxyReq, req, res, options) { res.setHeader(header, "*"); });	dale6john
818	2015-04-30 11:50:13	hi all, i using this code : // // Create a proxy server with custom application logic // httpProxy.createServer(function (req, res, proxy) { // // Listen to the `proxyResponse` event. Make note that // the first two arguments to this handler are the `req` // and `res` in the existing scope and I'm indicating that // they are meaningless by assigning them the var name `_` // req.on('proxyResponse'…	shlomihassan
817	2015-04-30 08:20:26		klammbueddel	2015-05-09 21:23:03
817	2015-05-09 21:23:10	thanks!	jcrugzz	2015-05-09 21:23:03
816	2015-04-29 02:25:17	Greetings! I'm quite fond of the idea of adding latency in some places for testing purposes. However, I would like to make the latency conditional on the response of the target. Could not figure out an elegant / short way to implement this given the existing API - unless I missed something. Cork/Uncork the response stream would not work, as calling `end()` on it will push the data to the client a…	mrzor
815	2015-04-28 16:15:35	...tart event for this	simone-sanfratello	2015-05-09 21:26:47
815	2015-05-09 21:26:47	Sorry this is a huge breaking change that I don't agree with. I would like to find a way to support this use case outside of http-proxy. There should be other modules to handle this async dance to make it work. I appreciate the contribution but will be closing this as I don't believe this is the right direction. For future contributions please try and follow the style in the project :). Thanks!	jcrugzz	2015-05-09 21:26:47
815	2015-05-13 09:27:20	Thank you for your answer, I understand your point of view	simone-sanfratello	2015-05-09 21:26:47
814	2015-04-28 09:12:25	The latest version of `EventEmitter3` has removed the aliases on the exported Object: https://github.com/primus/eventemitter3/commit/43211e9a9050887530421e8e2d8b9e1aa2506cc4 This of course breaks `http-proxy`'s require: <S_CODE_TOKEN> <S_CODE_TOKEN> Would be great if we could get semvers in `http-proxy`'s package.json to prevent future breakage due to major version changes in the required modules.	BonsaiDen	2015-04-28 09:31:06
814	2015-04-28 09:31:06	@BonsaiDen that happens in **old** and **out of date** versions of the http-proxy. Update to the latest version and it will work as intended. Duplicate of #810	3rd-Eden	2015-04-28 09:31:06
813	2015-04-27 15:23:16	I'm using node-http-proxy for a while now, and I think I'm using it quite right catching errors like this <S_CODE_TOKEN> But I can have two cases that make a "socket hang up" error happen. 1. Crash behind 2. Client cancelling the request Watching at my log I can make no differences between those two cases and it's quite frustrating. Before knowing about request abort (thank #527) I really though …	JSteunou
813	2015-04-28 15:07:18	+1	theoephraim
813	2015-07-16 09:36:07	+1	FoghostCn
813	2015-12-01 22:27:33	You should be able to use the proxy error event or the error callback and check for res.socket.destroyed === true and error.code === ECONNRESET which means the request was canceled	vvo
813	2015-12-02 08:37:34	Merci @vvo ;) Will try that asap	JSteunou
813	2015-12-02 09:48:39	It works very fine, thank you again @vvo @jcrugzz should I let this issue open? Maybe http-proxy should filter those error inside the library, or maybe it's better to let it unopinionated...	JSteunou
813	2015-12-02 09:49:25	> or maybe it's better to let it unopinionated... Yes it depends on the use case, sometime you will want the error to pop out if the client canceled the request.	vvo
813	2015-12-02 09:55:16	What I thought. Closing it then.	JSteunou
813	2015-12-02 10:51:10	Quick question again: I want to use [request abort](https://nodejs.org/docs/v0.12.8/api/http.html#http_request_abort) to prevent the underlying server to handle that client cancelled request. But, very surprisingly, `req.abort` is `undefined` O_O Any thoughts?	JSteunou
813	2015-12-02 10:59:56	nope sorry,	vvo
813	2015-12-02 11:09:29	I think the `req` I got is the received request, not the request currently sent by http-proxy	JSteunou
813	2015-12-02 11:26:55	Ok for the record, in case anyone was interested at doing the same thing ### How to catch request client cancelled and abort ongoing proxied request <S_CODE_TOKEN>	JSteunou
813	2015-12-02 14:59:47	This is a bug and should be fixed within `http-proxy` itself. Currently we are emitting an error on the client request when we should only be cancelling the proxy request when this happens.	jcrugzz
813	2015-12-02 15:02:42	Which one? Getting all errors even from client cancelled request or be forced to tricky save `proxyReq` to be able to `abort`?	JSteunou
813	2015-12-02 15:06:50	@JSteunou To put it simply, your workaround here should be handled within `http-proxy` for the `req.on('error')`	jcrugzz
813	2015-12-02 15:30:22	Would be nice :)	JSteunou
813	2015-12-02 15:38:12	@JSteunou Pull requests always welcome if you want to take a stab at it! :)	jcrugzz
813	2015-12-02 15:43:50	also @vvo if you want the error handled, you could handle the error directly on `req.on('error')`. Im of the opinion that we need to cleanup our `proxyReq` regardless and if you want it as an error in your code the error can be handled there. Does this seem reasonable?	jcrugzz
813	2015-12-02 15:55:47	Yep makes sense	vvo
813	2015-12-02 17:28:10	@jcrugzz I'm afraid I have the necessary solution and motivation but not the time to do it.	JSteunou
813	2015-12-02 18:01:01	@JSteunou it would be a simple change right around [here](https://github.com/nodejitsu/node-http-proxy/blob/master/lib/http-proxy/passes/web-incoming.js#L130-L132). You may be overestimating the time :). It would be a good opportunity for first contribution	jcrugzz
813	2016-02-08 12:53:41	Fairly old thread, but still an issue afaik. Resolving it by comparing the error code to `ECONNRESET` and ignoring the error as suggested before. Would be happy to submit a PR to handle this exception internally, but aren't there any use cases where you'd actually want to handle this manually? At the very least you'd need to emit a new event instead (`abort` perhaps?). Any thoughts?	Lapixx
813	2016-06-03 10:25:31	mark	cycold
812	2015-04-27 13:10:24	Hi, I have two major issues. 1. some proxied sites that i've tried using are giving the following response(tried google and ebay and some other sites): "The requested URL / was not found on this server." 1. in the cases that the proxy is displaying the actual page, most of the links are not overwritten with the proxy url so if i click on links it will either go to 404 or redirect to the original …	theDude30
812	2016-03-31 15:07:08	@theDude30 hey man did you ever fix this? I appear to be having the same issue. The below block works as intended and I'm seeing the console logs as expected. However, in the browser console I get a 404 error on the request that the proxy should kick in on. http://localhost:4000 is the url, when it should be http://dolly.testing.com as per my proxy setup below. Proxy setup <S_CODE_TOKEN> proxy mi…	beazergood
812	2016-03-31 18:09:35	if you are using this as an a desktop network level proxy for accessing webpages through, try the `toProxy` option. I cannot discern from the information given HOW you are trying to use this and if the issues are even the same.	jcrugzz
812	2016-04-01 10:29:09	@jcrugzz sorry for lack of detail, a bit out of my depth with all this. I will give that a go, thanks.	beazergood
811	2015-04-25 23:50:15	Hi, I'm trying to get the proxy server to work but I'm having some troubles. So just for testing, I have this little proxy server setup. <S_CODE_TOKEN> So pretty straightforward. What I would expect here is if I call `http://localhost:5050` I would get proxied to `https://api.github.com`. <S_CODE_TOKEN> And the server crashes with: <S_CODE_TOKEN> Now, if I try with <S_CODE_TOKEN> I correctly get …	emmenko
811	2015-04-26 00:14:53	Ok, I actually made it work if I pass the target when I proxy the request instead of when I create the proxy server. <S_CODE_TOKEN>	emmenko
810	2015-04-24 17:33:56	I ran into an issue when trying to running grunt-connect-proxy which relies on http-proxy. Looks like http-proxy/index.js has this line: EE3 = require('eventemitter3').EventEmitter, Which sets EE3 to undefined. Changing it to this: EE3 = require('eventemitter3'), fixed the issue.	cthorner	2015-04-24 17:42:38
810	2015-04-24 17:42:38	@cthorner update to newest version which has this fix and has no breaking changes :)	jcrugzz	2015-04-24 17:42:38
810	2015-04-28 18:34:02	Thanks!	cthorner	2015-04-24 17:42:38
809	2015-04-22 12:41:44	Because of eventemmiter version change to 1.0.0 the "Cannot read property 'prototype' of undefined" error pops up when trying to run grunt build or grunt -v on project your library. Here is the listing: <S_CODE_TOKEN> http-proxy with eventemmiter version 0.1.6 works fine. As you can see I'm using grunt-connect-proxy which is using the http-proxy library, but as I mentioned eariler the problem is …	mupakoz	2015-04-22 14:54:02
809	2015-04-22 13:02:33	Equal error, http-proxy v.1.1.6. In gulpfile.js: <S_CODE_TOKEN>	Kroid	2015-04-22 14:54:02
809	2015-04-22 13:09:54	I am also using 1.1.6 version	mupakoz	2015-04-22 14:54:02
809	2015-04-22 13:11:28	Same	jondubois	2015-04-22 14:54:02
809	2015-04-22 13:17:18	Upgrading to 1.11.0 fixed the issue for me without apparent side effects.	jondubois	2015-04-22 14:54:02
809	2015-04-22 13:32:54	My problem's source was: https://github.com/drewzboto/grunt-connect-proxy/issues/95	mupakoz	2015-04-22 14:54:02
809	2015-04-22 14:54:02	Glad you guys found a solution! Not an issue currently as the dep is pinned so anyone seeing this now please use the latest version.	jcrugzz	2015-04-22 14:54:02
809	2015-04-22 15:36:02	@jondubois this is how semver is supposed to work! :smile:	jcrugzz	2015-04-22 14:54:02
809	2015-04-29 15:23:30	Why wouldn't you tie a specific release version of http-proxy to more precise dependency versions? That would prevent this from happening in the future.	joe-spanning	2015-04-22 14:54:02
809	2015-04-29 18:47:38	@joe-spanning this is currently the case. A point in the past it was not properly versioned which caused this issue.	jcrugzz	2015-04-22 14:54:02
808	2015-04-17 19:23:02	Hi, I' am trying to build a reverse proxy with expressjs and node-http-proxy. UI and API Services should be dynamically mounted with expressjs and requests should be forwarded via node-http-proxy. e.g. UI: source.com/service/ui ---> sometarget.com/some/path/ui API: source.com/service/api ---> othertarget.com/some/other/path/to/api forward.js (middleware using node-http-proxy) <S_CODE_TOKEN> app.j…	pwasem
808	2015-05-26 15:41:40	Hi there, I workaround this problem with playing with proxyRequest.path value like so <S_CODE_TOKEN>	tanaydin
808	2015-06-24 22:25:28	I've a similar scenario that you and I've just made this package to deal with that kind of requirements. Hope it could be useful in some or other way: https://github.com/h2non/rocky	h2non
807	2015-04-16 20:40:08	Really nice for development purposes would be the feature to use self signed certificates for proxied urls. Assume you develop a Java/.Net/PHP/Python app on backend and a Front End client running on node.js proxying requests to back-end. Backend uses self-signed certificates in development. So to be able proxy from http to https with self-signed cert we could use: <S_CODE_TOKEN>	EvgeniGordeev
806	2015-04-13 18:53:28	Document the option: "headers", as seen in existing example: https://github.com/nodejitsu/node-http-proxy/blob/master/examples/http/proxy-http-to-https.js This options will add provided map of headers to requests to target.	chimurai	2016-02-16 23:05:28
806	2016-01-22 14:21:00	@jcrugzz @indexzero Any plans to merge this PR?	chimurai	2016-02-16 23:05:28
806	2016-02-16 22:56:57	+1	caseyWebb	2016-02-16 23:05:28
806	2016-02-16 23:05:39	Sorry about that :+1:. Thanks for contributing!	jcrugzz	2016-02-16 23:05:28
805	2015-04-13 10:05:15	I use code below but when the proxy server and actual hosting server are not in same LAN, I can see the client connection to proxy for files with size more than 1 MB goes to stale state and download rate is almost zero. Any help on how to prevent this situation? [code] var httpProxy = require('http-proxy'), http = require('http'); var proxy = new httpProxy.createProxyServer({ target: { host: 'abc…	asyncer
805	2015-05-20 05:51:10	Any help on this issue? Anyone else seeing stale connection while using node-http-proxy ?	asyncer
805	2017-01-06 12:30:02	+1	trsrm
804	2015-04-11 22:31:30	Harmon/Trumpet allow you to replace HTML elements, but how do you insert elements?	akshayl
803	2015-04-09 09:20:38	I want to proxy a POST.When I poxy this POST with upload file,I want to add some stream after the file,how to do it?thanks	EricPoker
802	2015-04-07 10:43:00	I need to do some requests(eg. authorization) before proxying. Is there some api support as was before ? <a href ='https://github.com/nodejitsu/node-http-proxy/issues/168'>https://github.com/nodejitsu/node-http-proxy/issues/168</a> <code>proxy.buffer(req)</code> Thanks.	kovacspeter	2015-04-17 07:36:02
802	2015-04-07 18:07:53	@kovacspeter Since node `0.10.x` buffering is built into streams so this is no longer necessary. You can do any async call before calling `proxy.web` as long as you don't need to read data from the `req` itself.	jcrugzz	2015-04-17 07:36:02
802	2015-04-07 19:54:26	I do need to read data request body. I use bodyParser + restreamer + connect as shown in example <a href='https://github.com/nodejitsu/node-http-proxy/blob/master/examples/middleware/bodyDecoder-middleware.js'>here</a>. I read body and based on that on that I will send request(on database), depending on answer I will proxy request. Can you give me hand here and advise me how to do it? Thanks.	kovacspeter	2015-04-17 07:36:02
802	2015-04-17 07:35:47	Its easy, you just need to restream it again.	kovacspeter	2015-04-17 07:36:02
802	2016-05-04 09:50:05	@kovacspeter i am in a similar situation can you please post working code , i didn't quite understood restreaming it again part . Any help would be greatly appreciated	gvp-adityapraveen	2015-04-17 07:36:02
801	2015-04-06 14:26:01	I can't find any documentation on this.	srossross	2015-04-06 21:18:42
801	2015-04-06 21:18:42	Sorry, I figured this out. <S_CODE_TOKEN>	srossross	2015-04-06 21:18:42
800	2015-04-06 09:17:01	I'm a newbie to `node-http-proxy` module. **my aim** I need to use the module provide multi-SSL for multi-subdomain. For example; if a user call `process.localhost:1443` then I should route the call to `process.localhost:2443` and if a user call `api.localhost:1443` then I should route the call to `api.localhost:3443` **what's happening** I wrote the below server.js codes. _If I change `httpProxy…	efkan	2015-04-07 09:29:42
800	2015-04-06 18:44:49	@efkan It's possible the source of your woes is `options.target` being an object that maps `target` string to `forward` string. The comment says it expects a string: https://github.com/nodejitsu/node-http-proxy/blob/master/lib/http-proxy.js#L33	damonmcminn	2015-04-07 09:29:42
800	2015-04-06 18:57:03	Thank you very much, I've spent 11 hours today but I guess I have to spent much more time to learn the use. I'm studying on a regarding `target`and `forward` file. https://github.com/nodejitsu/node-http-proxy/blob/master/examples/http/forward-and-target-proxy.js I just want a simple conditional route operation. If `api.mydomain.com:1443` is called route `api.mydomain.com:2443` and If `process.myd…	efkan	2015-04-07 09:29:42
800	2015-04-07 07:30:43	I've simplified my question and I added my new experiences..	efkan	2015-04-07 09:29:42
800	2015-04-07 08:51:46	@efkan It's necessary for you to write the logic yourself. For example: <S_CODE_TOKEN> I have had a similar use case, but using a single domain and the first path to identify where to proxy requests. You can read it here: https://github.com/damonmcminn/api-proxy	damonmcminn	2015-04-07 09:29:42
800	2015-04-07 09:29:42	Really thanks @damonmcminn :star2: ! I understood `http-proxy` module now conceptually. And your API-Proxy application will be a guide for me. Thank you again for your helps.. **ps:** I got an error as `Must provide a proper URL as target` :sob: however _really it is not important_ now	efkan	2015-04-07 09:29:42
800	2015-04-07 09:37:13	@efkan No problem! The error is because `targets` do not have a protocol. Woops! Change them for example: `process.localhost:2443 -> http://process.localhost:2443`	damonmcminn	2015-04-07 09:29:42
800	2015-04-07 10:16:18	Thank you again! You made my day! Probably there is another problem with my codes or `http-proxy` or anything else. Because I added the protocol but console gives the same error. It indicates; <S_CODE_TOKEN> and server.js line 56 is; `proxy.web(req, res, options); // errorCallback is optional` and my targets are; <S_CODE_TOKEN>	efkan	2015-04-07 09:29:42
800	2015-04-07 10:24:12	Your targets should be in this form: <S_CODE_TOKEN> This is because `req.headers.host` is a string that represents the domain (i.e. it is not a URL) which is used as a key to retrieve the target URL. For example: <S_CODE_TOKEN> Does this make sense?	damonmcminn	2015-04-07 09:29:42
800	2015-04-07 10:36:30	I see, OK. Thank you again... I checked it and I saw `req.headers.host` returns hostname with port number. So I added the port number and it solved thanks to you I owe you a coffee :smiley: `{ 'api.localhost:1443': 'http://api.localhost:3443' }`	efkan	2015-04-07 09:29:42
800	2015-04-07 10:48:14	No problem :) On 7 April 2015 at 11:36, efkan notifications@github.com wrote: > I see, OK. Thank you again... > > — > Reply to this email directly or view it on GitHub > https://github.com/nodejitsu/node-http-proxy/issues/800#issuecomment-90502801 > . ## { name: Damon McMinn, what: JavaScript developer, tel: 07473119510, links: [GitHub https://github.com/damonmcminn, self http://damonmcminn.com/]…	damonmcminn	2015-04-07 09:29:42
799	2015-04-02 12:35:30	With node 0.12.2, `common.getPort` was always returning a default port `80` even for HTTPS connections, because `req.connection.pair` is undefined on this version of node. Here is a fix, along with some fixes for the HTTPS tests. It has been tested with node 0.10.38 and node 0.12.2 on windows.	Volune	2015-04-02 16:05:03
799	2015-04-02 16:05:01	@Volune this LGTM. Thanks for the thorough fix :+1:	jcrugzz	2015-04-02 16:05:03
798	2015-04-01 12:29:34	https://github.com/nodejitsu/node-http-proxy/issues/747 If `req.url` is an empty string, `url.parse(req.url).path` is `null` and `common.urlJoin` will raise a `TypeError`.	damonmcminn	2015-04-01 15:07:42
798	2015-04-01 15:07:30	@damonmcminn whats the use case of making req.url an empty string out of curiosity? Thanks for the fix!	jcrugzz	2015-04-01 15:07:42
798	2015-04-01 16:10:17	fix in `1.9.1`	jcrugzz	2015-04-01 15:07:42
798	2015-04-02 09:06:03	@jcrugzz No problem! I don't believe there is a use case for an empty string... It was an accidental discovery when I changed a regex that is used to strip the first path from `req.url`: https://github.com/damonmcminn/api-proxy/commit/7dda2413535c5d5c1be0f574dde8ee69cd827fa7 The stripped path is used to identify what server to proxy the request to (so I can serve multiple APIs off a single valida…	damonmcminn	2015-04-01 15:07:42
797	2015-03-29 21:58:01	I'm able to reproduce this error on an HTTPS proxy, running Ubuntu 14.04: <S_CODE_TOKEN> **Reproduction Steps:** 1. Run HTTPS proxy, 2. Enable WebSockets, 3. Run `siege https://myserver.whatever`, 4. CTRL+C and observer error on server.	martindale	2015-04-06 18:06:26
797	2015-04-01 00:56:36	I am getting the exact same error, but it is seems like it is a recent development.	lsvx	2015-04-06 18:06:26
797	2015-04-06 18:05:19	Definitely due to not catching the proxy's emitted errors. Adding a basic: <S_CODE_TOKEN> fixes the issue.	lsvx	2015-04-06 18:06:26
797	2015-04-06 18:06:26	Yeah, I fixed the same thing this morning. Thanks!	martindale	2015-04-06 18:06:26
797	2015-04-06 18:07:15	Rock on!	lsvx	2015-04-06 18:06:26
796	2015-03-25 14:21:42	how to change the contents of html,when the page is received from proxy? my aim is to add some html code to the page,when the page returns to client the code is like followings: <S_CODE_TOKEN>	dabeike
796	2015-03-26 08:46:30	+1	betlab
796	2015-03-26 08:53:12	I'm not at all sure what's the best way to do this, but this is a scrip we've used successfully to inject a script into a page. <S_CODE_TOKEN>	kokarn
796	2015-06-30 14:06:59	This solution must be modified to avoid the use of end( ... modify ) which uses implicilty the write() method which has been rerouted into collecting the chunks. So you finish having another chunk which is your own. Fix: <S_CODE_TOKEN> ... <S_CODE_TOKEN>	xtof78
796	2015-11-22 10:07:02	Question, I would like to do the same but for request. That's, before proxyng, I need to put an extra parameter to the body and after proxy the request. How can I do it?	macscripter
795	2015-03-20 15:28:45	When the `target` of the following node-http-proxy server points to an origin that serves gzipped responses to clients sending `Accept-Encoding: gzip`, node-http-proxy prepends garbage bytes to the response causing decoding errors: <S_CODE_TOKEN> When `changeOrigin: true` is removed, the problem goes away, but we rely on keeping it there. Can you confirm that this is a bug in node-http-proxy, and…	requiredfield
795	2015-03-20 19:30:27	In case anyone else is hitting this and is looking for a workaround, stripping requests' `Accept-Encoding` header effectively disables gzip on the origin, avoiding the bug: <S_CODE_TOKEN>	requiredfield
795	2015-03-20 20:12:45	@requiredfield This is fascinating that this is only when `changeOrigin: true` option is used. Could you submit your example as a failing test so we can get started in finding the proper fix?	jcrugzz
795	2015-03-21 01:57:30	@jcrugzz This only happens to some of our sites ,e.g. set $origin = http://fw.m.pingfan.pw/ , only when set changeOrigin to true and enabled gzip encoding. The gzipped output body has been prepended three garbage bytes e.g. "22f" and "\r\n",total five bytes,that caused decoding error.If I strip these five bytes then it can be decoded correctly but missed the last five bytes,usually are "html>" . …	Behemouth
795	2015-03-21 04:30:59	@Behemouth hmm it has to be because the headers are changing, its not able to correctly gzip the entire request. This is something that I would definitely need to dig deeper into but would love some help. What node/io.js version are you using?	jcrugzz
795	2015-03-21 04:50:43	Using latest release of Node (0.12.0) and latest release of node-http-proxy. Would it help if we tried older versions? > On Mar 21, 2015, at 00:31, Jarrett Cruger notifications@github.com wrote: > > @Behemouth hmm it has to be because the headers are changing, its not able to correctly gzip the entire request. This is something that I would definitely need to dig deeper into but would love some h…	requiredfield
795	2015-03-21 05:11:15	@requiredfield yes I'd be interested to see if it represents the same behavior in `0.10.37` and I would also test [`io.js@1.6.1`](https://iojs.org/en/index.html) if you have the chance. I just know that node `0.12.0` has bugs so I want to eliminate that as a variable.	jcrugzz
795	2015-03-21 05:51:21	@jcrugzz My Node.js version has this bug too: <S_CODE_TOKEN>	Behemouth
794	2015-03-19 03:48:43	I have a node-http-proxy-based proxy server running on Azure Websites at https://cdtwam49.azurewebsites.net (currently proxying to http://www.example.com), and it looks like there's an issue with gzip encoding. This, for example, works: <S_CODE_TOKEN> But this does not: <S_CODE_TOKEN> When you hit the origin directly with the Accept-Encoding header, it works as expected: <S_CODE_TOKEN> See https:…	requiredfield	2015-03-19 04:27:52
794	2015-03-19 04:27:52	Was neglecting to pass curl the `--compressed` option, so unfortunately my minimal reproduction example above is bogus. Still seeing an issue in my real deployment. Will be back with a better minimal reproduction if I can narrow one down.	requiredfield	2015-03-19 04:27:52
793	2015-03-14 11:34:13	Hi all, I'm sorry if this may sound stupid but I am still new to proxies and the techniques used in them... I am having difficulty setting up a proxy with node-http-proxy that allows one to change a request header but at the same time allow the website to be viewed as it is live. Until now all the examples I tried seem to re-direct the proxied request to a target server which is not what I want. …	zalow517
793	2015-03-14 17:02:43	@zalow517 code always helps with comments to explain the exact semantics you expect :). If you have a request come in to the proxy server, you will proxy the request to whatever target you specifiy. The proxy itself is always a mitm. I need more specifics to see whats going wrong and understand what you are trying to accomplish.	jcrugzz
792	2015-03-12 20:41:26	On the basis of https://nodejs.org/api/https.html#https_https_request_options_callback	ashubham	2015-03-12 22:58:06
792	2015-03-12 21:05:14	It could use a test to ensure that the Authorization header is actually set instead of checking if the options are supplied.	3rd-Eden	2015-03-12 22:58:06
792	2015-03-12 22:58:04	LGTM	jcrugzz	2015-03-12 22:58:06
791	2015-03-11 16:04:59	I am wondering is there anyway to use body parse before proxy request. Here is my scenario: app.use(bodyParser.json()) app.use(bodyParser.urlencoded({ extended: false })); proxy.on('proxyReq', function(proxyReq, req, res, options) { //Need to write custom logic to check for the parameter inside the body. -- so that it can add custom header or modify proxyReq body, etc... //for example: var userId…	nguyenxuantuong
790	2015-03-11 13:46:18	To reach some `https` sites SSLv3 needs to be explicitly set. I don't get why because it's used by default, but it just does. In `curl` you can force this using the `-ssl3` flag (see below). Can we make this proxy do the same? --- Some sites cannot be reached e.g. using `curl`: <S_CODE_TOKEN> Yet all it takes is explicitly setting `SSLv3`: <S_CODE_TOKEN>	Redsandro
789	2015-03-11 07:34:07	The way to detect TLSSockets in node 0.12 and iojs has changed. You can just check `socket.encrypted` now :) Fixes #772	feross	2015-03-12 01:07:38
789	2015-03-12 01:07:36	@feross awesome thanks! :)	jcrugzz	2015-03-12 01:07:38
788	2015-03-10 18:29:32	Hello ! I have a problem when I'm trying to handle my error "by hand", for example: `proxy.web(request, response, { target: 'http://127.0.0.1:8081' }, function(e) { response.end('Yolo'); });` My webserver is running on the 8082 port and is calling an API on 8081. When the API is answering an error (like 500 or 404), the callback function isn't called and I get a infinite loading. How can I fix it…	lonk	2015-03-14 21:58:52
787	2015-03-09 20:41:01	- Add support for auto host rewriting and protocol rewriting - Only rewrite URLs when the redirected host matches the original target	matthauck	2015-04-01 16:20:37
787	2015-04-01 16:20:35	LGTM.	jcrugzz	2015-04-01 16:20:37
787	2015-04-01 17:45:50	sweet, thanks!	matthauck	2015-04-01 16:20:37
786	2015-03-07 10:49:09	Hello! I would like to create a forward proxy that can filter our requests to certain restricted domains, but forward all other requests to the corresponding url in the internet and send the response back to the client - something like a web filter. Is this possible with this module? Couldn't find an example on the examples folder to do this. Is there any detailed documentation?	ranode
786	2015-04-20 09:28:31	+1 I'm also confused about this, in my opinion, "node-http-proxy" is aiming at reverse proxy, but we are looking for a forward proxy module	valaxy
786	2015-08-10 04:57:50	+1	chbdetta
786	2015-12-19 04:58:39	I feel the same... all examples in node-http-proxy refer to hard-wired target URLs giving an indication that it is targeted as a reverse proxy. I did not see a single example anywhere of its use as a forward proxy. And when I tried, had all kinds of problems.	n-samir
786	2016-06-28 09:57:22	Hi, a little late to the party but I am currently achieving this with the following code: <S_CODE_TOKEN> Unfortunately I am seeing some strange issues where CDNs are sending me 404s for certain files yet the requests from the proxy are identical to those coming from the browser - it's very odd. *\* UPDATE: *\* I resolved the 404s, it appears some wierdness within the path config was causing a dup…	Illizian
785	2015-02-27 21:16:12	Much of the documentation I have read has either been using the old api, using express and middleware, or it doesn't work. I am suggesting producing a small code sample that uses `node-http-proxy` to re-route a POST request to another address using whatever chunking/buffering/response is simple and straightfoward. I have read previous bugs on this proxy software and POST and I have not found it u…	NucleaPeon
785	2015-12-20 21:19:27	Hi, I ended up doing exactly the same thing. Can someone please give a clear example on how to handle POST? Thanks	hatembr
784	2015-02-27 16:56:49	Hi, I would like to log to file the full http request and response, including the body. Is there a simple mechanism to do this? I have added a listener on 'proxyRes' but can not find the body of either the request or the response. My purpose is to use this for debugging problems as well as to record data that can be used later in testing. cheers, Florian	zenwork
783	2015-02-27 09:55:54	I use this module to implement a websocket proxy server. Normally after the websocket is established, the data flow is "client -> proxy server -> target server". And there will be two connections hold in proxy server, one is for client and another for target server. However, when the websocket is not normally established, say the target server rejects the upgrade request with a 404, the connectio…	poxzlm
782	2015-02-21 01:03:12	I have an incoming request for `mydomain.com` which I want to proxy on the private network to `10.0.10.5`. <S_CODE_TOKEN> It fails with this error: <S_CODE_TOKEN> I find that a little weird because the certificate _does_ match _mydomain.com_. But for some reason it doesn't like that I'm accessing it as `10.0.10.5`. I would have thought that the fact that the `Host` header is set correctly to _myd…	coolaj86
782	2015-03-11 12:56:08	I'm having same issue with node.js 0.12, it works fine on 0.10.33 and 35. I'm just proxy-ing http to https, without certs.	talamaska
782	2015-03-11 16:21:09	Check out [`ssl-root-cas`](https://github.com/coolaj86/node-ssl-root-cas). That along with including your intermediate CA in the ca array as an option to your server will probably work just fine.	coolaj86
782	2015-04-11 20:50:01	Having the same issue. Using Node.js 0.12.2	tamsler
782	2015-07-14 08:31:43	Please try to use var proxy = httpProxy.createProxyServer({secure:false});	vovinh
782	2015-12-07 19:48:33	Any more thoughts on how to resolve this? We just ran into this today after upgrading from 0.10 to 0.12. :(	jplock
782	2015-12-07 20:04:34	This issue is also causing me trouble. It seems the DNS name of my NodeJS application is being checked in the list of altnames in the upstream's certificate. This is a defect introduced between NodeJS 0.10 and 0.12.x	russellballestrini
782	2015-12-07 20:42:58	@indutny any idea what could have caused this? Would love to know if its a bug in `http-proxy` that im not accounting for based on a node core change.	jcrugzz
782	2015-12-07 20:47:11	@jcrugzz there are two options for `tls.connect`: `hostname` and `host`. Former one specifies TLS hostname, and the latter one DNS host to connect to. I suppose that `hostname` should be `mydomain.com` and `host` should be that IP address.	indutny
782	2015-12-07 20:54:13	Thanks for the quick reply @indutny :), that makes a lot of sense. I'm guessing this check wasn't happening in 0.10 for whatever reason. I know you were optimizing a lot of TLS between then. Does this fix the issue you all are seeing? cc @coolaj86 @russellballestrini	jcrugzz
782	2015-12-07 21:21:45	The issue we saw was: <S_CODE_TOKEN> The issue only appears when switching to node v0.12.x and up. We only use `http-proxy` to proxy HTTPS->HTTPS websocket connections and we don't see this issue for the other portions of the application that use `hapi` and `h2o2`.	dhm116
782	2015-12-07 21:23:36	So is the suggestion to define the proxy target using the `host` parameter instead of the `hostname`?	dhm116
782	2015-12-07 21:53:35	Relevant parameters to the WS proxy call: Request Headers: <S_CODE_TOKEN> Proxy options: <S_CODE_TOKEN>	dhm116
782	2015-12-07 23:24:52	@dhm116 The suggestion is that you may want to use the object form of `target` so you can specify the specific `host` as well as the `hostname` since the mismatch has to do with the `hostname`. When you `url.parse()` a string `target`, the host and hostname are derived from each other. If this does not work I would follow the suggestion of making sure you have the entire chain of `ca`'s necessary	jcrugzz
782	2015-12-08 01:20:20	Thanks @jcrugzz, we'll try that out in the morning and follow up!	dhm116
782	2015-12-09 14:36:23	@jcrugzz We were able to confirm that modifying the original request Host header value fixed our issue - changes to the target seemed to have no impact. :+1: Thanks!	dhm116
782	2016-05-24 03:41:11	I came across this same issue in a different way. We needed to specify our root CA in the outgoing requests because we had some new certificates whose root didn't appear to be in the Node.js default. We ended up creating a new `https.Agent` with the `ca` set, and then passed it in the `createProxyServer` options, as we couldn't find any other place to specify the ca that would actually work. We t…	archa347
782	2016-08-16 23:28:06	I'm having the same issue with http-proxy 1.14.0 and nodejs 6.3.1. It appears to be checking the hostname of the proxy (localhost) against the certificate of the proxy target (secure.gravatar.com) <S_CODE_TOKEN> <S_CODE_TOKEN> Any ideas? @russellballestrini @indutny @jcrugzz Much appreciated :)	aianus
782	2016-08-17 00:11:59	@aianus - sorry you are having trouble - @jplock and I opt'd to terminate TLS on our reverse proxy instead (nginx). Thus we no longer have this issue because we are no longer using NodeJS to deal with TLS. As a result we were also able to gain an A+ on some TLS checkers.	russellballestrini
782	2016-08-17 00:57:17	For anyone running into this in the future: The fix was to set the `changeOrigin: true` flag in the proxy options.	aianus
782	2016-11-01 07:51:18	Thanks @aianus - That did it for me	shaialon
781	2015-02-20 14:11:12	On some webpages css files are not loaded, because they have the wrong contet-type header. In the response of the proxy they have the value "text/html" instead of "text/css". I think the proxy overwrites this header field. The strange thing is that this does not happen on all websites. Here's my code: <S_CODE_TOKEN> An example for a webpage where this does not work ist http://www.kicker.de	nikolaifischer
780	2015-02-20 09:26:47	If privacy is important during transit, then it is important during transit the whole way through (many a hack has been accomplished from the inside of "safe" networks). The problem with self-signed certs is that most tutorials are incorrect - the blind leading the blind (I've written one of those myself back in the day). However, I'd like to suggest linking to a working example of self-signed ce…	coolaj86	2015-03-21 04:24:33
780	2015-03-20 19:54:39	+1.	EvgeniGordeev	2015-03-21 04:24:33
780	2015-03-20 20:08:09	Self signed certs can be used without issue when using the `secure: false` option. Will definitely take a pull-request with docs if you feel strongly about it :).	jcrugzz	2015-03-21 04:24:33
780	2015-03-20 21:34:02	They can be used without issue using `secure: true` (if you simply provide the appropriate ca). It would be a very bad idea to do `secure: false` - kinda defeats the point of using certificates.	coolaj86	2015-03-21 04:24:33
780	2015-03-21 04:24:33	@coolaj86 Sure. Again a PR is more than welcome :). Closing as `docs`	jcrugzz	2015-03-21 04:24:33
779	2015-02-19 23:30:17	The following code successfully creates a reverse proxy server on localhost:8000 which reverse proxies to httpbin.org: <S_CODE_TOKEN> However, if you change http://httpbin.org to any CloudFlare-enabled site (including http://www.cloudflare.com itself), you get "Error 1003 Direct IP access not allowed". Is there some way to configure the proxy server so it can successfully front CloudFlare-enabled…	requiredfield	2015-02-19 23:36:14
779	2015-02-19 23:36:14	Never mind, seem to have figured it out: <S_CODE_TOKEN>	requiredfield	2015-02-19 23:36:14
778	2015-02-19 16:18:01	There seems to be some problem with the redirecting or parsing paths in the target url.	swogger
778	2015-02-24 07:03:18	@swogger Could you show me code to reproduce what you are talking about? There shouldn't be any problem proxying to any website.	jcrugzz
777	2015-02-19 06:18:52	When I upgraded to node v0.12.0, performing proxied PUT / POST requests gave errors like this: node_modules/http-proxy/lib/http-proxy/index.js:119 throw err; ^ Error: write after end at ClientRequest.OutgoingMessage.write (_http_outgoing.js:413:15) at IncomingMessage.ondata (_stream_readable.js:540:20) at IncomingMessage.emit (events.js:107:17) at /Users/bill/Source/LN/impactscore_client/node_mod…	billmccord
777	2015-02-21 16:34:09	Same here, from atom-shell, i think same node version <S_CODE_TOKEN>	diimdeep
777	2015-03-26 09:41:50	hi guys, i having the same problem have you managed to solve the problem ?	shlomihassan
777	2015-04-14 19:46:39	I'd love to have a failing test case added in tests so we can get this resolved.	jcrugzz
777	2015-07-09 01:04:01	I had the same problem with connect-restreamer. I found a fix ([https://github.com/dominictarr/connect-restreamer/issues/8]). Not the best solution, but it works for me :)	leejefon
777	2015-07-30 19:30:44	I came across the same error message in code not using `node-http-proxy`. Not sure if this helps you guys, but what caused this bug in my case was `http.get` being used instead of `http.request` for POST requests. Seems like it was an alias in Node 0.10 but the behavior changed in 0.12. Replacing `http.get` with `http.request` fixed it for me.	trustmaster
776	2015-02-17 19:10:48	{ [Error: connect ETIMEDOUT] code: 'ETIMEDOUT', errno: 'ETIMEDOUT', syscall: 'connect' } <S_CODE_TOKEN>	mike-aungsan
776	2015-02-17 22:01:34	@mike-aungsan this is not a bug, the endpoint you were proxying to timed out and it was logged exactly how you expected in the code. You may want to handle the error in these cases to your client via something like [this](https://github.com/jcrugzz/proxy-server/blob/master/index.js#L53-L65). If you have an actual question or concern please note that when you submit an issue.	jcrugzz
776	2015-02-17 22:34:07	It was working fine and it stop working. The issue might come from dependencies or from the update version. Another concern that I have is that, there is http_proxy in the network env. By default, all the http request are routed tho http_proxy. But the target host is not behind proxy. So the target host is in no_proxy list and also in browser ignore proxy list. In this case, my guest is that http…	mike-aungsan
776	2015-02-17 23:34:18	@mike-aungsan Can you answer these questions for me? 1. What version did you update from? 2. What dependencies did you update? `http-proxy` does not read anything from the environment when making its proxy decisions. You provide the target to it explicitly. If there are cases that require http_proxy env variable, you will need to use something like [`node-tunnel`](https://github.com/koichik/node-…	jcrugzz
776	2015-10-28 20:38:42	I have a similar an error, I can see this since I updated to NodeJS4, the proxy sometimes returns data and other times this returns { [Error: connect ETIMEDOUT] code: 'ETIMEDOUT', errno: 'ETIMEDOUT', syscall: 'connect' }, Does http-proxy have support for NodeJS4?	wmanriques
775	2015-02-15 08:25:45	If an url contains multiple slashes like /test**_//**_test2 it will be automatically converted to /test**_/**_test2 before proxing. Is this a bug or feature? If it's a feature, is it possible to disable this? :-)	luke-
775	2015-02-15 09:05:18	I changed https://github.com/nodejitsu/node-http-proxy/blob/master/lib/http-proxy/common.js#L82 to <S_CODE_TOKEN> Now it works for me, but I think the problem still exists when prependPath is enabled.	luke-
775	2015-02-17 17:36:40	@luke- There are some old issues where we had a lot of people complaining about double slashes which is why the urlJoin method was created. Could you give me the example your using which currently fails? I'd like to cover all the cases as cleanly as possible. Showing me in the form of a test case would be great :smile:	jcrugzz
775	2015-02-19 14:14:36	@jcrugzz Imo the the proxy itself shouldn't modify the url, also when it's strange :-) My problem was related to a web app which uses path style parameters e.g.http://example.com/controller/action/param1/value1/param2/value2 if value1 is empty in a special case the produced url was http://example.com/controller/action/param1//param2/value2 which couldn't proxied.	luke-
775	2015-06-25 16:44:32	Another problem is that `url.parse('http://something.com/foo/bar?next_url=http://something.com/baz')` results in: <S_CODE_TOKEN> Notice that the path contains the querystring. The logic that does double slash replacement mucks up the `http://` in the querystring and turns it into `http:/`. [RFC-3986 section on Query](http://tools.ietf.org/html/rfc3986#section-3.4) states that / is an allowed char…	parente
775	2015-06-25 16:48:52	@parente if you can wire up a failing test for me in the tests ill take a stab at making this work for all cases	jcrugzz
775	2015-06-28 01:06:21	I'll take a crack at a test. I do need to amend my comment above, however: the code does special case the correction of `://` in the query string after replacing `//` to `/`. But other cases like `comment=//testing` will still break.	parente
774	2015-02-12 17:17:16	It would be nice if one could easily use the module to proxy not just for one target, but for any target the incoming connection requests. I.e. do normal web cache behaviour, not reverse proxying. Here is a setup to do so. Since several examples in the README use `{}` as the configuration, i.e. without `target` or `forward` setting, these examples will currently fail. With my addition, they will …	gagern
774	2015-04-01 16:15:08	I'm not sure I understand the use case. If you are not proxying to a particular target, why the extra request overhead? Could you elaborate? Also please point out any examples that do not function :). All of them seem to specify a target in the constructor (for only proxying to one place) or in `proxy.web` where you can specify a target only using 1 instance.	jcrugzz
774	2015-04-01 18:41:59	My use case was the following: I had some JavaScript deployed at a client's site, and wanted to try a newer development version in that environment. So I configured my browser to use a local proxy, and wrote that proxy such that it forwards all requests _except_ for those matching a specific regular expression, which were served from a local file instead. The problem is that the moment I configur…	gagern
774	2015-12-01 08:15:21	This is what situation i face: i'm a browser kernel developer from Lenovo, sometimes a specific page renders broken, we need to investigate the reason: whether it is some js file execution fails? So i need to deploy a local http proxy server scripts, and forward all the requests to external web sites, except the hesitated js file request, which i will use a local served modified version. I found …	chenzx
774	2016-01-20 20:51:12	> If you don't want to merge my branch, then perhaps you should at least document the fact that a line like the one I mentioned will make the proxy behave like a web cache +1 for closing this PR and making it clearer in the docs that `target` is optional in the `createProxyServer()` options and that it can be passed in to `proxy.web()`. Like @gagern, I thought `target` was required; it took me a …	prust
774	2016-01-20 22:21:15	@prust Would happily accept a PR with updated Docs :+1:	jcrugzz
773	2015-02-11 18:46:02	After reading the docs and examples, the purpose and distinction between `forward` and `target` is still not clear to me (including `forward-and-target-proxy.js` example - I can't tell what this is actually demonstrating). After implementing a very simple single-step `target` proxy behind Express, I wanted to place a transparent forward proxy in between Node and backend server in order to cache s…	ahamid
773	2015-04-07 06:28:53	Citation from **damonmcminn**'s an answer; <S_CODE_TOKEN>	efkan
773	2015-12-01 12:44:23	+1, the documentation should definitely explain the difference between `target` and `forward`.	eladnava
773	2016-01-20 21:15:35	+1 on putting this: <S_CODE_TOKEN> in the readme.	prust
772	2015-02-11 02:55:34	I upgraded node to 0.12.0 and it looks like the https detection logic isn't working any more. It looks like the issue is on line 70 of /lib/http-proxy/passes/web-incoming.js: req.connection.pair is evaluating to undefined even though it's an https connection. I'm creating a server like so: <S_CODE_TOKEN>	jphaas	2015-03-12 01:07:38
772	2015-02-11 05:27:45	@jphaas Ill see what the right thing to do is now and start testing on 0.12 so we can see that status. Thanks for the report	jcrugzz	2015-03-12 01:07:38
772	2015-03-11 07:10:20	This is confirmed on iojs 1.5.1 as well.	feross	2015-03-12 01:07:38
772	2015-03-11 07:34:47	Just sent a PR to fix this issue: https://github.com/nodejitsu/node-http-proxy/pull/789	feross	2015-03-12 01:07:38
771	2015-02-10 01:16:13	Is there a way to proxy a server running on another local IP instead of using http? It seems to be a bit of a performance implication. Thank you	btmdave	2015-02-10 02:52:22
771	2015-02-10 02:26:50	@btmdave I'm not sure if I understand your question, could you give an example ideally with code? You can proxy to a local IP address (usually localhost) listening on a different port with no issue. If you are trying to proxy over a protocol that is not `http`, you have found the wrong module.	jcrugzz	2015-02-10 02:52:22
771	2015-02-10 02:52:22	Sorry, my mistake, local ip works fine.	btmdave	2015-02-10 02:52:22
770	2015-02-05 20:20:38	auto host rewriting allows rewriting to work as expected in most cases without extra cumbersome configuration protocol rewriting allows node-http-proxy to be able to listen over HTTPS and properly reverse-proxy to sites running over HTTP (to avoid doing SSL twice)	matthauck	2015-03-09 20:39:58
770	2015-03-09 20:39:58	cancelling. going to resubmit from other account.	matthauck	2015-03-09 20:39:58
769	2015-01-31 13:09:03	Hi, I need to do following and wondered if it's possible to do using your library. 1. Proxy all http/https requests transparently no MITM 2. Perform a simple background check for either the http or https url's based on the host name 3. If certain conditions are met redirect the url 4. If conditions not met transparently proxy all traffic especially https, again no MITM Best regards,	carlskii
769	2017-02-10 15:36:24	Did you figure out how to do this @carlskii	Jonovono
768	2015-01-30 21:00:48	If I listen on :8000 and target different.domain:8000 it works fine. But if I listen on :3003 and target different.domain:8000, I get: <S_CODE_TOKEN> I can get it to work by manually modifying `req.headers.host` to have the same port as the target port before sending on to the proxy but isn't there a better way?	glortho	2015-02-02 14:23:15
768	2015-01-31 03:04:09	@jedverity you can use the [`changeOrigin`](https://github.com/nodejitsu/node-http-proxy/blob/master/lib/http-proxy.js#L43) that is passed when you instantiate the proxy	jcrugzz	2015-02-02 14:23:15
768	2015-02-02 14:23:15	Excellent thank you @jcrugzz .	glortho	2015-02-02 14:23:15
767	2015-01-27 16:48:43	I'm running several express apps via this proxy. But http://www.webpagetest.org/ test complains about `Keep-Alive not Enabled`. I assume that it's an issue with proxy, is there a way to enable keep-alive?	voronianski	2015-01-27 18:47:36
767	2015-01-27 17:42:37	@voronianski use something like [`keep-alive-agent`](https://github.com/ceejbot/keep-alive-agent) or [`agentkeepalive`](https://github.com/node-modules/agentkeepalive) or even the standard `http.Agent`. Just make sure you pass in `maxSockets: 100(+)` For a why explanation... We default to `connection: close` when there is no `agent` passed in to work around a bug in node core when we set `agent: …	jcrugzz	2015-01-27 18:47:36
767	2015-01-27 18:47:36	Marked as FAQ and closing. Let me know if there are any more questions on this.	jcrugzz	2015-01-27 18:47:36
767	2015-01-27 20:00:24	@jcrugzz could you help with the right place to add the agent? From the docs I see that it's used in `http.request` options, but how it could be passed on http create server? <S_CODE_TOKEN>	voronianski	2015-01-27 18:47:36
767	2015-01-27 20:23:56	@voronianski its one of the options you pass into the `http-proxy` constructor. So you would change the above to... <S_CODE_TOKEN>	jcrugzz	2015-01-27 18:47:36
767	2015-01-27 21:58:47	@jcrugzz thanks!	voronianski	2015-01-27 18:47:36
767	2015-02-26 04:04:26	@jcrugzz, I'm trying to wrap my head around why one would want to specify `maxSockets`? It seems that it is not a `maxSockets` value which is making connection to change to 'keep-alive'. It is enough to just have http.Agent instance. I tried to debug core http module, but stuck on what exactly is causing it to pick keepAlive setting even when it is not set to true on the agent instance. Can you p…	szarouski	2015-01-27 18:47:36
767	2015-02-27 01:01:09	@szarouski this is because the default `maxSockets` value is `5` which is insanely low and not recommended for production use at all. The agent itself is in charge of handling `keep-alive`	jcrugzz	2015-01-27 18:47:36
767	2015-02-27 13:39:32	Oh I see. It [changed](http://nodejs.org/docs/v0.11.6/api/http.html#http_agent_maxsockets) at v0.11.6 to `Infinity`. It is a bit confusing that agent will maintain keep-alive even if `keepAlive` property was never set and therefor is set by default to `false`.	szarouski	2015-01-27 18:47:36
766	2015-01-27 05:51:19	I've been trying different things for about a week now. I'm using http-proxy to proxy web sockets to socket.io. I've tried several different ways to restructure this, and I'm just completely out of ideas. Is request being loaded into memory when I set a header and not being released when the socket disconnects? My socket.io server never goes above 150MB, yet this code seems to reach around 300-35…	Mewte	2015-01-27 15:28:13
766	2015-01-27 15:06:55	@Mewte hmm this might be something specific to websocket proxying but this still seems odd. @goldfire have you seen anything like this? @3rd-Eden do you have any ideas? Could socket.io somehow cause a leak on the proxy level? Im very interested to see where the issue lies. Could you also list what node version you are using? I'd recommend the latest `0.10.35`.	jcrugzz	2015-01-27 15:28:13
766	2015-01-27 15:28:13	@jcrugzz Thanks for the response, after further running for 10 hours, the memory usage has stabilized at around 135-150mb. Previously I was doing <S_CODE_TOKEN> inside the proxyServer web request, which I think was causing the memory leak. After moving it to the proxyReq event (as seen in my first post) it seems to be fine. (I must have forgot to git pull on the server I was testing on) Thanks fo…	Mewte	2015-01-27 15:28:13
766	2015-01-27 15:57:40	@Mewte glad to hear it and no problem!	jcrugzz	2015-01-27 15:28:13
765	2015-01-22 17:24:23	I get the following error when i try to use a simple HTTPS -> HTTP proxy same as sample code in main page It works fine at first, but the exception gets throw after 5-6 https requests. > v0.10.33 > _stream_readable.js:748 > throw new Error('Cannot switch to old mode now.'); > ^ > Error: Cannot switch to old mode now. > at emitDataEvents (_stream_readable.js:748:11) > at IncomingMessage.Readable.p…	faridz88	2015-01-29 19:32:45
765	2015-01-22 21:27:30	@faridz88 are you using version `1.x.x`?	jcrugzz	2015-01-29 19:32:45
765	2015-01-23 09:23:58	Yes, I am currently using http-proxy@1.8.1 The other error when not using [http-stale-cache-proxy](https://www.npmjs.com/package/http-stale-cache-proxy) as my http webserver: > /home/nodejs/cache/node_modules/http-proxy/lib/http-proxy/index.js:119 > throw err; > ^ > Error: socket hang up > at createHangUpError (http.js:1477:15) > at Socket.socketCloseListener (http.js:1527:23) > at Socket.emit (e…	faridz88	2015-01-29 19:32:45
765	2015-01-23 09:29:38	The problem is that you don't handle errors first and foremost. Here's an example of some REALLY basic error handling <S_CODE_TOKEN> and [here](http://stackoverflow.com/questions/10814481/how-to-debug-a-socket-hang-up-error-in-nodejs) is a good answer on SO about it.	kokarn	2015-01-29 19:32:45
765	2015-01-23 20:09:48	@faridz88 your first error was from using `http-stale-cache-proxy` which uses an old version of `node-http-proxy` that does not work on `0.10.x` properly. The second error is related to the remote server you are proxying to breaking the socket connection. An example of how to handle errors in these cases is [here](https://github.com/jcrugzz/proxy-server/blob/master/index.js#L53-L65)	jcrugzz	2015-01-29 19:32:45
765	2015-01-27 06:24:22	@jcrugzz You are right. I'l discuss the first error on `http-stale-cache-proxy`'s page and the second error has been handled properly. Thanks a lot.	faridz88	2015-01-29 19:32:45
765	2015-01-29 07:03:22	Unfortunately the problem has not been solved yet. And as i see `http-stale-cache-proxy` is using `node-http-proxy "0.10.4"` P.S I used npm to install `http-stale-cache-proxy` and it installed this version here `./node_modules/http-stale-cache-proxy/node_modules/http-proxy`	faridz88	2015-01-29 19:32:45
765	2015-01-29 19:32:45	@faridz88 its using an OLD version of `http-proxy` that does not run on `node 0.10.x` or later. it can only be used on `0.8.x`.	jcrugzz	2015-01-29 19:32:45
765	2015-01-29 19:33:13	So http-stale-cache-proxy would need to upgrade to the newest version if it wants to support node `0.10.x`	jcrugzz	2015-01-29 19:32:45
764	2015-01-20 14:32:18	<S_CODE_TOKEN> works well but <S_CODE_TOKEN> can't work, and no error log. can someone help me to solve this problem	xiaok	2015-01-21 16:29:24
764	2015-01-20 17:34:36	@xiaok can you turn this into a failing test? it should not matter if you are doing anything asynchronous before proxying if you are running on `0.10.x`+.	jcrugzz	2015-01-21 16:29:24
764	2015-01-21 03:11:27	@jcrugzz very strange, when I removed "server.use(express.limit('5mb'))" , the proxy worked well.	xiaok	2015-01-21 16:29:24
764	2015-01-21 16:29:24	@xiaok this is due to the middleware in question buffering the entire stream into memory in order to assess the length. This breaks the proxy as the request stream you are trying to proxy no longer has any data in it.	jcrugzz	2015-01-21 16:29:24
763	2015-01-19 09:15:50	After upgrading from 10.3. I can no longer get websockets to proxy. Following the advice of this page. http://blog.nodejitsu.com/node-http-proxy-1dot0/ ProxyTable API I have the following setup var routes = { 'foo.com': 'website.com:8001', 'bar.com': 'website2.com:8002' } http.createServer(function(req, res) { var host = routes[req.headers.host]; if(host){ proxy.web(req, res, { target: "http://"+…	bazjapan
762	2015-01-12 00:20:37	This line https://github.com/nodejitsu/node-http-proxy/blob/9ece52fac4b232aeeb8443f3d983107b2af22ed1/lib/http-proxy/passes/web-incoming.js#L70 assumes that if a request has a `isSpdy` flag on that is set to `true` then the connection was mode over TLS/SSL and thus the protocol is set to `https`. SPDY doesn't have to be over TLS when it's operating in PLAIN mode.	sandfox
761	2015-01-04 05:54:42	Simple case: I have app1 - which is an install of ghost (`site-blog.herokuapp.com`). I have app2, which is a custom express.js app (`site.herokuapp.com`). I want to serve the blog from `site.herokuapp.com/blog`. For Ghost, here's part of my `config.js` <S_CODE_TOKEN> `BLOG_IDENTIFIER_URL` is set to `site.herokuapp.com/blog`. For the express.js app, I have the following routing (for `/blog`): <S_C…	karan
761	2015-04-01 09:25:34	Have you managed to get this to work? Same issue here..	arturkiulian
761	2015-04-01 14:06:11	Nope.	karan
761	2015-04-01 15:11:17	@Karan is there a `bodyParser` in the middleware chain somewhere? the proxy needs to happen before that if there is. See if thats the issue first. My only other thought is that it has to do with how heroku does their host based routing	jcrugzz
760	2015-01-02 15:00:06	Multiple attempts to proxy multi-part using both the browser and curl. Might be something really small but cannot seem to figure it out. The curl command sends the expect header and the browser does not. However, both do not proxy the request. Might be easier to see the first issue with the curl command and then narrow the issue down for the browser. Curl command curl -v --upload-file ./cam_espn.…	todkap
760	2015-01-02 15:06:23	Main areas of confusion are.. 1) How do deal with 100 Continue when it appears that express supports this inherently. 2) Do you need to have a mutli-part form parser (such as multer) for simple proxy scenarios or can I just populate the request body and pass this in the buffer for the proxy API call 3) Can I still use the connect-restreamer? There are lots of docs out there via google searches bu…	todkap
760	2015-01-02 16:21:16	@todkap 1. Check the node [docs](http://nodejs.org/api/http.html#http_event_checkcontinue) 2. If the server you are proxying to is handling the actual form data (not your proxy server), you only need to parse it with that destination server. You can avoid the dance with the multi-part parser in the proxy itself 3. If 2 is true, then there would be no need for `connect-restreamer`. Otherwise the c…	jcrugzz
760	2015-01-02 16:29:05	Let me simplify this scenario a bit then since I think we are headed in the right direction (note i layered in multer and connect-restreamer after hitting many issues). Here is the updated code. I have removed the checks for the continue since as you note, Node should be handling this for me. The moment I try to do this with a request that has an expect header, I get an immediate exception about …	todkap
760	2015-01-02 16:47:12	Well it seems because the middleware stack is still executing, even if it does send the 100 response automatically you need to handle the case because it won't stop the middleware chain. I also have no idea where the error is coming from in your code so I can't point out exactly whats wrong. But you are probably doing a `res.setHeader` after you have already sent the response or the `http-proxy` …	jcrugzz
760	2015-01-02 17:09:34	I do not mind going to stack overflow. There must be something strange here since the failure to set the header is on the "REQUEST\* not the response and is happening in htis method. Do you not have testcases for multi-part form? // Append Swift security token to all proxied outbound calls proxy.on('proxyReq', function(proxiedReq, req, res, options) { console.log('RAW request headers from client'…	todkap
760	2015-01-02 17:29:44	@todkap Ahh ok. So it seems that when you don't handle the `write-continue` case when the client sends a 100 request, it must fast-laned even when proxied where the .`on('socket')` event doesn't even allow headers to be set. Im looking to see where this happens in node core as this is kind of interesting. But my recommendation here is to put back the logic you had detecting the expect 100 request…	jcrugzz
760	2015-01-02 17:35:35	Also we do not have multi-part form tests (though I would love to!) But in this case it shouldn't make a difference as we will proxy any binary data that comes down the pipe as we just simply make a new request and use the `.pipe()` method internally. It should be because of the writeContinue dance as we do not handle specially handle expect 100 requests innately.	jcrugzz
760	2015-01-02 21:33:23	I was able to get the browser to work successfully for me (issue with the back end server and how it handles PUT versus POST). I am not super concerned about the 100 Continue but if you have time to investigate that would be fine with me :) thanks! todd todd kaplinger STSM, Mobile Cloud Platform Architect (IBM MobileFirst for iOS) ibm master inventor From: Jarrett Cruger notifications@github.com …	todkap
760	2015-10-29 20:43:32	I ran across this issue with ember-cli and had a bit of trouble decoding what has been said here: for anyone who runs across this, here is my decoding: When sending a multipart/form-data POST the browser may not send the form data right away. It instead sends what I'll call a request-for-continue, consisting of just the headers that will be sent and an extra header: `expect: 100-continue` To avoi…	conartist6
760	2016-12-22 16:14:46	Is there an example of the middleware that needs to be made and how it gets integrated with http-proxy?	RangerMauve
760	2016-12-22 16:34:46	Disregard that, apparently it works out of the box with the default config. Awesome software, by the way. Big thanks to the creators and collaborators for making something this easy to use.	RangerMauve
759	2014-12-23 18:25:33	...incoming request when proxying to the target server cc @yleemj	jcrugzz	2015-04-20 20:47:27
758	2014-12-22 08:22:32	If the income request url is http://example.com/abc, and then we call <S_CODE_TOKEN> the request will be proxied to http://target.com:8080/abc, can it be proxied to a different path, e..g http://target.com:8080/something_else/xxxx, or just http://target.com:8080? Thanks!	yleemj	2015-04-20 20:47:28
758	2014-12-22 16:28:59	@yleemj use the [`prependPath`](https://github.com/nodejitsu/node-http-proxy/blob/master/lib/http-proxy.js#L41) and set it to `false`. Then just provide the path you want to proxy to in the target URL.	jcrugzz	2015-04-20 20:47:28
758	2014-12-23 09:26:25	After I set prependPath to false, the problem still exists. Here is my code: <S_CODE_TOKEN> I'm using expressjs. The req.originalUrl is '/user/A', req.baseUrl is '/user', and req.url is '/A'. the request is proxied to http://target.com/A, which doesn't exist. What I really want is http://target.com/. But if I set req.url to '/' manually, the path for the the static files in target server will be …	yleemj	2015-04-20 20:47:28
758	2014-12-23 17:22:08	@yleemj Just for posterity, `req.originalUrl` and `req.baseUrl` have zero impact on how the request is proxied. `http-proxy` only cares about the `req.url`, the options you give it and the `target`. Now I'm still unsure why manually setting the req.url to `/` changes other behavior but I have provided an `ignorePath` option which will ignore the path that is given by the incoming request. Will th…	jcrugzz	2015-04-20 20:47:28
758	2015-04-11 01:03:43	I have the same usecase. I want to run a proxy that forwards to a remote server, but changes the target path: So for eg: http://proxy.com/foo -> http://target.com/bar I have tried ignorePath=true, and prependPath=false and none of them seem to work. Here are my results: prependPath: false, ignorePath: true -> http://target.com/foo prependPath: true, ignorePath: true -> http://target.com/bar/foo p…	ferozed	2015-04-20 20:47:28
758	2015-04-18 15:54:41	I have the same use case and issue right now. =/ The only way I got this working was to reassign req.url to the path I wanted.	mereghost	2015-04-20 20:47:28
758	2015-04-18 16:30:45	How and when did you reassign req.url? Could you post some code snippet please? Thank you!	pwasem	2015-04-20 20:47:28
758	2015-04-19 22:22:29	ignorePath is currently an unmerged PR. @ferozed did you use that branch? Let me merge the pull-request and bump the version and see if this fixes the issue you guys are having.	jcrugzz	2015-04-20 20:47:28
758	2015-04-20 20:50:22	please try `1.11.0` with `ignorePath` option. Otherwise open a new issue as this should be fixed.	jcrugzz	2015-04-20 20:47:28
757	2014-12-21 03:38:29	I've run into a strange issue with websocket proxying that has had me pulling me hair out for several weeks. Everything had been running smoothly on 1.5.1, but many users starting reporting disconnect problems after upgrading to ~~1.5.3~~ 1.5.2. Clearly something in one of the two following commits is the issue, but I'm not sure if the cause is http-proxy or my implementation. https://github.com/…	goldfire
757	2014-12-22 17:00:41	@minrk Since you were doing a bunch of testing here, any ideas? The two commits that were made only seem to properly close sockets in cases where they were bad. I don't see it causing issues. @goldfire What node version are you running on? I'm curious if an upgrade there had anything to do with it or just the upgrade of the `http-proxy` dep.	jcrugzz
757	2014-12-22 17:04:58	Running 0.10.32, and haven't changed that throughout this process. We had 20+ people from all over the world that were reporting the same exact issue (and we were able to confirm it through logs as well), and as soon as we downgraded to 1.5.1, it 100% went away.	goldfire
757	2014-12-22 17:12:12	@goldfire did you try, `1.5.2` at all? I'd like to narrow it down to one of these commits.	jcrugzz
757	2014-12-22 17:15:31	No, I'll try that out and report back with results.	goldfire
757	2014-12-22 17:20:57	@goldfire awesome, thanks for the work here, I appreciate it :). I'd like to do what I can to help you get on the newest version with full stability.	jcrugzz
757	2014-12-22 21:10:38	@goldfire sorry for causing you trouble, since it seems like these were my changes. One difference appears to be that `socket.end()` is called in the error callback, which you do as well, so I think `socket.end()` is called twice. I'm not sure if that would be an issue, though. Can you see any other details about the circumstances of the failure? Does it disconnect when failover is happening, or …	minrk
757	2014-12-30 21:51:12	We release an update tody that included upgrading to 1.5.2 to test this. I can confirm that the issue is happening again, so it is clearly related to bcd8a56. I also removed the `socket.end()` from the error check in our code, but that doesn't appear to have changed anything. There doesn't appear to be any correlation with OS or browser (we are seeing it across the board...except on our end of co…	goldfire
757	2014-12-30 22:36:14	@goldfire thanks for the update. It looks like that is the commit we can get revert. I understand what you were going for there @minrk but it seems there are some edge cases where that isn't set yet it is still successfully used for websocket handshakes. Could be a browser related thing I suppose, but anyways this is super weird. Please let us know if you get anymore insight into when this happen…	jcrugzz
757	2014-12-31 07:34:26	So, I'm getting very odd results so far (please let me know if I'm no longer thinking straight). I downgraded back to 1.5.1 and updated `ws-incoming.js` in my `node_modules` folder with the following in place of bcd8a56: <S_CODE_TOKEN> The odd thing is that the problem appears to still be happening, but nothing is getting logged.	goldfire
757	2014-12-31 16:54:00	I'm not sure if this is related or not, but I added some more logs last night and am seeing large numbers of the following: <S_CODE_TOKEN> Some line up with the issue, but others don't, so it is again hard to say if that is related at all.	goldfire
757	2014-12-31 18:45:54	@goldfire hmm it may have to do with just listening to the response event in general but thats still kind of weird. Socket hang up usually has to do with a forced disconnection on the destination server	jcrugzz
757	2014-12-31 20:11:29	I would like to identify the issue and find a fix, because I believe my use case will unavoidably exhaust FDs in the proxy if either commit is just reverted.	minrk
757	2015-01-02 23:46:54	After two days of monitoring this, having simply removed the `proxyReq.on('response')` listener seems to have fixed it. However, I can't think of how that would have an impact. Any ideas?	goldfire
757	2015-01-03 00:20:01	@goldfire thanks for confirming my thought. I'll see what node core has to say about those cases in `http.js` Just to confirm, are you running on `0.10.35`? (just for reference when I go to look at the internals)	jcrugzz
757	2015-01-03 03:56:47	I'm running 0.10.33 on a Joyent SmartOS instance. They don't appear to have updated their repo to 0.10.35 yet, but I can try 0.10.35 on a different instance if needed.	goldfire
757	2015-01-03 05:03:54	@goldfire no worries, theres probably no big changes there. thanks for the reference.	jcrugzz
756	2014-12-20 14:40:49		PanMan	2014-12-22 17:02:36
756	2014-12-22 17:02:39	thanks!	jcrugzz	2014-12-22 17:02:36
755	2014-12-17 13:39:42	Let's say I want to proxy: - requests coming from `www.domain1.com` => localhost:3001 - requests coming from `www.domain2.com` => localhost:3002 Is this correct ? : <S_CODE_TOKEN> Could we add a such a simple example in the README ?	josephernest
754	2014-12-16 13:54:24	The example at `examples/middleware/gzip-middleware.js` does not work anymore since `connect` has changed	Tarang
754	2014-12-16 17:26:10	@Tarang would love a PR for an update :)	jcrugzz
753	2014-12-16 10:52:27	Hi, my client has two websockets of which one is going to another port via http-proxy. The other should not be proxied and stay on the same server. I use the following two code snippets for the first socket: <S_CODE_TOKEN> <S_CODE_TOKEN> How would I tell http-proxy to not proxy the second socket. That one is used for live-reload functionality (Mimosa). Changing 'resource/path'? The first socket u…	olingerc
753	2016-01-07 07:44:58	You can just add that same logic in the `server.on('upgrade', ...` callback. However, `socket.io` adds its own `server.on('upgrade', ...` callback seen [here](https://github.com/socketio/engine.io/blob/391ce0dc8b88a6609d88db83ea064040a05ab803/lib/server.js#L440). You will notice an option called `destroyUpgrade` which will close the connection if there are no handlers found for that upgrade reque…	vjpr
752	2014-12-13 18:46:07		ezhdan-sugarcrm	2014-12-13 21:34:45
752	2014-12-13 21:34:23	lgtm	indexzero	2014-12-13 21:34:45
751	2014-12-11 16:02:13		seanhussey	2014-12-11 16:26:24
751	2014-12-11 16:26:21	Thanks for your contribution!	3rd-Eden	2014-12-11 16:26:24
750	2014-12-07 23:19:26	According to the HTTP spec, the port needs to be included in the host header if it's not the default port. It can be included even if it is the default port, so the easiest thing to do is always include it.	magicalhobo	2014-12-08 21:15:12
750	2014-12-08 19:52:32	@magicalhobo thanks for the contribution! Unfortunately we cannot make this assumption because the host property itself can include the port. (see how the [`url`](http://nodejs.org/api/url.html#url_url_parse_urlstr_parsequerystring_slashesdenotehost) module behaves.) There will need to be something that better fits the type of inputs we get from a user.	jcrugzz	2014-12-08 21:15:12
750	2014-12-08 21:15:42	@magicalhobo you can see the fix I made above, just want to make sure it works as expected in all cases	jcrugzz	2014-12-08 21:15:12
749	2014-12-03 11:49:30		kailan	2014-12-03 11:51:11
749	2014-12-03 11:51:05	Oh wow. That was awful. Thanks for the fix. Will have to be more careful reviewing PRs in the future!	indexzero	2014-12-03 11:51:11
748	2014-12-01 17:24:09		samccone	2014-12-02 17:26:19
748	2014-12-01 17:24:44	Composite PR of #744 #746	samccone	2014-12-02 17:26:19
748	2014-12-03 00:20:32	ah sorry for the delay @jcrugzz I was traveling for the last 24 hours but it looks like this was resolved :+1:	samccone	2014-12-02 17:26:19
747	2014-11-30 16:05:59	After recent upgrade my tests break: <S_CODE_TOKEN>	Rush	2015-04-01 15:07:44
747	2014-11-30 23:08:42	@Rush can you pinpoint whats being passed in? There should be a test here to prevent these types of failures and I would love to add one.	jcrugzz	2015-04-01 15:07:44
747	2014-12-01 20:42:51	`proxy.web(req, res, options);` where options are: <S_CODE_TOKEN> Target is preparsed	Rush	2015-04-01 15:07:44
747	2014-12-01 21:23:37	@Rush hmmm thats weird, could you turn this into a failing test case. That would be amazing <3	jcrugzz	2015-04-01 15:07:44
747	2014-12-01 22:08:39	Hmm, not really cause that's how I use `node-http-proxy`, as in I don't want to pass a string as a target since I need to parse the url first myself. 2014-12-01 22:23 GMT+01:00 Jarrett Cruger notifications@github.com: > @Rush https://github.com/Rush hmmm thats weird, could you turn this > into a failing test case. That would be amazing <3 > > — > Reply to this email directly or view it on GitHub …	Rush	2015-04-01 15:07:44
747	2014-12-01 23:03:31	@Rush Im not saying that you should be passing a string as the `common.setupOutgoing` function accepts `target` as an object. It gets preparsed before this function. What I don't understand is how this object is causing your tests to fail because nothing should be `null` which is why I'd love for you to take this object and any other aspects of your test that are contextually relevant and produce…	jcrugzz	2015-04-01 15:07:44
747	2014-12-08 20:31:11	@Rush are you still experiencing this? Im looking to make the data input validation a bit more robust but I'd really like to see the full test case here :)	jcrugzz	2015-04-01 15:07:44
747	2015-04-01 12:30:53	I also experienced this. The problem was a result of rewriting `req.url` to an empty string: `/path/ => /` `/path => ''` So `url.parse('').path => null` which means `common.urlJoin` was being passed `null` as it's last argument. I have written a fix and submitted a pull request: https://github.com/nodejitsu/node-http-proxy/pull/798	damonmcminn	2015-04-01 15:07:44
747	2015-04-06 14:19:48	Hey @Rush , Did this fixing solve your problem? Despite `common.js` file had fixed I get same error. Is there any one in my case?	efkan	2015-04-01 15:07:44
747	2015-04-06 14:41:09	@efkan can you give more information?	damonmcminn	2015-04-01 15:07:44
747	2015-04-06 15:58:58	Thanks @damonmcminn , I've opened a new issue; https://github.com/nodejitsu/node-http-proxy/issues/800	efkan	2015-04-01 15:07:44
746	2014-11-27 13:03:26	Supply the last case content in the `common.setupOutgoing` function for existed many '?' in a url. Hope you could revise it. ref: [the previous pull request](https://github.com/nodejitsu/node-http-proxy/pull/744)	koolc	2014-12-02 17:26:51
746	2014-11-27 15:38:20	:+1: this is the failing spec indeed	samccone	2014-12-02 17:26:51
746	2014-11-28 21:35:04	Can we get a PR with this test and the code changes from #744?	indexzero	2014-12-02 17:26:51
746	2014-11-29 02:23:11	Yeah, of course. Any questions, please leave message. I think you should have the access and merge permission if I had not set my permission control.	koolc	2014-12-02 17:26:51
746	2014-12-01 15:21:46	@koolc he meant to put this test case in the same PR as your fixes to show that both the test case and the changes made pass. Just makes for cleaner merging but its not a huge deal.	jcrugzz	2014-12-02 17:26:51
745	2014-11-26 19:36:56	I have a simple express app with a request function <S_CODE_TOKEN> the output I get is unexpected after it has been sent via the proxy : <S_CODE_TOKEN> Everything in the original request is as expected: but after the proxy.web call is made the URL is a strange concatenated mess of the expected URL with the URL concatenated again on the end. .	codeuniquely	2014-12-03 11:18:01
745	2014-11-26 23:33:46	The path of the URL is already added for you unless the `prependPath` option is explicitly set to false. It was argued this should be the default behavior when the feature was implemented. See [here](https://github.com/nodejitsu/node-http-proxy/blob/master/lib/http-proxy/common.js#L61-L65) in the code to what you are seeing. In regards to not having the body of the request, if your express app (w…	jcrugzz	2014-12-03 11:18:01
745	2014-11-27 05:22:25	thanks for the quick reply, So when you say that its adds the URL for you, that the target should be he hostname of the intended recipient and nothing else? I wasn't aware that express removed the body contents. and thanks for the restreamer code but how does that work when there are multipart req.files in the content too, as you tend to get a Error: stream ended unexpectedly on the req.emit('end…	codeuniquely	2014-12-03 11:18:01
745	2014-12-01 03:27:02	@codeuniquely For the first point, that is correct. The path of the incoming request will be used. it seems like what you want here is to conditionally use the `bodyParser` rather than on EVERY request that comes through your express server. When the body of a request gets parsed, its no longer contained in the `req` stream object so that data does not get passed along when you proxy the request.…	jcrugzz	2014-12-03 11:18:01
744	2014-11-25 09:51:33	Bugfix: outgoing url is wrong when the source url is 'http://a.b.c/d/??e/a.js,f/b.js,g/c.js?t=123456' (a combo url).	koolc	2014-12-02 17:26:45
744	2014-11-25 09:54:54	When you merged the changed codes and update to a new version, please leave a message! Thank you!	koolc	2014-12-02 17:26:45
744	2014-11-25 16:12:20	@koolc is there a failing test this is compensating for? To be fair this logic is still not 100% correct but this change doesn't look like the right fix.	jcrugzz	2014-12-02 17:26:45
744	2014-11-26 07:17:28	@jcrugzz @samccone This is a online url 'http://g.tbcdn.cn/??kissy/k/1.4.0/seed-min.js,kissy/k/1.4.0/base-min.js,kissy/k/1.4.0/json-min.js,kissy/k/1.4.0/dom/base-min.js,kissy/k/1.4.0/event/base-min.js,kissy/k/1.4.0/event/custom-min.js,kissy/k/1.4.0/event/dom/base-min.js,kissy/k/1.4.0/event/dom/focusin-min.js' on the Alibaba CDNs. You can take it for test. This is a combo url(This is a technical m…	koolc	2014-12-02 17:26:45
744	2014-11-26 12:49:10	@koolc could you write a test case using this type of URL? I will look closer at the logic	jcrugzz	2014-12-02 17:26:45
744	2014-11-27 03:38:23	A bin test file content: <S_CODE_TOKEN>	koolc	2014-12-02 17:26:45
744	2014-11-27 03:56:22	@koolc In terms of a test case, could you add a test case to test of the `common.setupOutgoing` function in [here](https://github.com/nodejitsu/node-http-proxy/blob/master/test/lib-http-proxy-common-test.js)	jcrugzz	2014-12-02 17:26:45
744	2014-11-27 13:03:30	I think the test case(exists many '?') below in the `common.setupOutgoing` function could enough test out the problem. The codes: <S_CODE_TOKEN> I have sent a [pull request ](https://github.com/koolc/node-http-proxy/compare/nodejitsu:master...patch-2?quick_pull=1), you can see my changes.	koolc	2014-12-02 17:26:45
744	2014-11-28 17:15:24	Excuse me, but I want to know when to support the change? My component will recently publish and it requires the 'http-proxy' module. So I expect the fresh version very much. Thank you!	koolc	2014-12-02 17:26:45
744	2014-12-01 03:28:26	@koolc sorry for the late reply, once that change you already suggested is done, this should be merged. If you have anymore URL test cases for this function, it would be awesome to get more tests around this.	jcrugzz	2014-12-02 17:26:45
744	2014-12-01 09:13:11	Sorry, I didn't fully understand what you mean, but the previous test case modified by me has been provided at [https://github.com/nodejitsu/node-http-proxy/pull/746](https://github.com/nodejitsu/node-http-proxy/pull/746) last week, and I'm sorry I have the only one application scene to use the function, so it's difficult for me to get more tests around this. Though, even if no more test cases, I…	koolc	2014-12-02 17:26:45
744	2014-12-01 15:18:51	@koolc test cases are not required, I was just curious if you had anymore crazy URLs that could be sueful for testing ;). Just make the change for `retSegs.push.apply(retSegs, lastSegs);` and I will merge.	jcrugzz	2014-12-02 17:26:45
744	2014-12-02 03:27:25	Thank you! I have seen the merged codes, but they doesn't seem to be completely right. Please see the message left by me on [https://github.com/nodejitsu/node-http-proxy/pull/748](https://github.com/nodejitsu/node-http-proxy/pull/748)	koolc	2014-12-02 17:26:45
744	2014-12-02 04:22:07	@koolc replied	jcrugzz	2014-12-02 17:26:45
743	2014-11-25 05:38:03	Allow to track the event when the proxied websocket connection has finished.	jleal52	2014-12-17 07:54:13
743	2014-11-25 16:14:19	@jleal52 i like this as an idea but it should have a different name. as there is `start` and `end` events for regular http proxying.	jcrugzz	2014-12-17 07:54:13
743	2014-12-01 06:01:38	In the websocket space, it's usually a "close" event, so maybe that's an option?	bruce-one	2014-12-17 07:54:13
743	2014-12-09 03:43:12	@bruce-one that seems reasonable. Maybe `open` `close` to complete the pairing?	jcrugzz	2014-12-17 07:54:13
743	2014-12-09 04:24:02	That sounds logical to me :-) (and consistent with other projects :-) )	bruce-one	2014-12-17 07:54:13
743	2014-12-09 19:02:56	Looks good. would you mind adding a test to ensure they are both called? Im sure you can use most of a websocket test case that is already in the tests	jcrugzz	2014-12-17 07:54:13
743	2014-12-11 14:21:53	Hello, I have added a test to ensure close event is called and updated documentacion. I hope it's all right.	jleal52	2014-12-17 07:54:13
743	2014-12-11 15:13:54	I have now read about the "open" event, but now the "open" event is emitted as "proxySocket" and changing the event name will break backwards compatibility. What do you suggest??. I can change as you suggest and add to tests.	jleal52	2014-12-17 07:54:13
743	2014-12-11 19:18:21	Hmm, lets just emit both events for backwards compatibility and we can update the readme with a deprecation notice for the `proxySocket` event.	jcrugzz	2014-12-17 07:54:13
743	2014-12-11 19:50:00	Hi Jarrett, I have changed it as said.	jleal52	2014-12-17 07:54:13
743	2014-12-17 07:54:13	Cherry-picked the commits, thanks for the contribution!	jcrugzz	2014-12-17 07:54:13
742	2014-11-24 22:34:04	Note also that this change was previously suggested as part of the resolution of https://github.com/nodejitsu/node-http-proxy/pull/338, but it never made it to `master`. I'm not so happy about special-casing individual HTTP verbs like this, and I doubt the maintainers are, either. A better solution would involve disabling the default Node.js behavior described in the commit message (below). That …	jugglinmike	2014-11-25 16:15:46
742	2014-11-25 14:42:50	:+1: lgtm	samccone	2014-11-25 16:15:46
742	2014-11-25 16:15:49	Thanks!	jcrugzz	2014-11-25 16:15:46
741	2014-11-21 05:19:58	Hey all, really appreciate this great lib, here is a solution I implemented for host rewriting for redirects. If you are interested in this I can add tests and docs. thanks again	samccone	2014-11-25 22:08:54
741	2014-11-21 05:21:47	related: https://github.com/nodejitsu/node-http-proxy/issues/318 https://github.com/nodejitsu/node-http-proxy/pull/376 https://github.com/nodejitsu/node-http-proxy/pull/519	samccone	2014-11-25 22:08:54
741	2014-11-21 17:08:56	@samccone this looks good! Could you add a test for this and update the docs related to this option? Thanks for the contribution!	jcrugzz	2014-11-25 22:08:54
741	2014-11-21 17:36:07	awww snap sweet, I was also thinking about `options.hostRewrite` being a polymorphic argument and supporting a `fn` signature to allow for a more complex redirect logic flow (for some people this will be needed) But I will save that work for another PR.	samccone	2014-11-25 22:08:54
741	2014-11-23 18:31:46	hey @jcrugzz specs and docs are all added. thanks again for your time, and work on this handy lib.	samccone	2014-11-25 22:08:54
741	2014-11-23 22:58:43	@samccone looks great. I forgot the only one nit here that I will post on the code. Will merge once thats done. Thanks!	jcrugzz	2014-11-25 22:08:54
741	2014-11-24 00:22:29	all updated @jcrugzz :tanabata_tree:	samccone	2014-11-25 22:08:54
741	2014-11-25 14:41:31	Hey @jcrugzz was there anything else you needed from me?	samccone	2014-11-25 22:08:54
741	2014-11-25 22:08:50	@samccone sorry got caught up with things so I didn't get to it. LGTM. Ill post back here with some style nits that I make for next time :). Thanks! Im also curious about the use of a `context` function as i dont see it anywhere in the mocha docs.	jcrugzz	2014-11-25 22:08:54
740	2014-11-19 15:21:04		tu1ly	2014-12-02 17:27:08
740	2014-11-19 20:26:16	At first glance this doesn't look like the right solution.	indexzero	2014-12-02 17:27:08
740	2014-12-02 17:27:08	fixed in 9c0b869	jcrugzz	2014-12-02 17:27:08
739	2014-11-19 14:37:47		tu1ly	2014-11-19 14:42:08
738	2014-11-19 14:29:24	hi, <S_CODE_TOKEN> path: 'http://www.google.com' becomes path: 'http:/www.google.com/' in https://github.com/nodejitsu/node-http-proxy/blob/master/lib/http-proxy/common.js#L153 . Peter	tu1ly	2014-12-02 17:26:19
737	2014-11-15 07:15:56	I'm using this to enable following redirects from my application logic, added a simple example of how I'm using it. Before this change, it would ALWAYS try to pipe proxyRes into res, even if it was a 301 redirect etc.	erupenkman
737	2014-11-15 15:20:43	@erupenkman hmm, this is something I'd consider. You mind adding a test? @indexzero you have any thoughts on this?	jcrugzz
737	2014-11-17 10:58:38	@jcrugzz yes, tests are definitely a must. There are a lot of error cases in this scenario that could leak fds I think.	indexzero
737	2014-11-18 03:17:50	hmm I tried to expand my use case (following 301 redirects) and i'm not sure that this is even the correct approach for my need now... I will add a test as another pull request later today though.	erupenkman
737	2015-06-23 20:34:19	I am implementing a very similar feature, but it adds a very crucial ability to allow the outside world to pipe onto the response stream and return that new stream. This would allow users to easily modify the response from the origin server if they so choose. It would look something like this: <S_CODE_TOKEN> <S_CODE_TOKEN>	DesignByOnyx
737	2015-07-04 22:59:54	i'm in need of this myself. i wish there were a way to just do something like this below. didn't dive too deeply into the code but it looks like by the time proxyRes emits res is already sent/sending? (headers at least) if proxyRes events fired sync before res sending started it should be possible to do this without leakage since the original proxyRes is torn down prior to creating the followup p…	cmawhorter
737	2015-07-06 16:32:32	I built my version of this and am actively using it on a project. It works quite well, but there is one caveat - I'll see if I can explain. The actual "piping" (eg. making the hose longer, if you will) happens synchronously, but the water flowing through the hose happens asynchronously. This is just normal "piping" kind of stuff, but the drawback is that as soon as the the final `res` is piped, t…	DesignByOnyx
737	2017-01-15 21:51:06	Is this still under consideration? It would be quite nice to be able to hook into `proxyRes` and manipulate the stream before sending on to the client...	maxcountryman
736	2014-11-12 20:24:23	Currently `common.setupOutgoing` uses a reference to the original request headers, which causes `Connection` to be overwritten in some cases, and `Host` to be overwritten when `changeOrigin` is set to `true`. If you use the `proxyReq` to look at the original request and the proxy request you will find that those headers have been modified on the original request object. I modified one test case t…	richardkazuomiller	2014-11-12 21:46:51
736	2014-11-12 21:37:24	I've updated my branch - please have a look (^_^) Also, I admire your team's strict adherence to your style guide. I'm usually much lazier than I should be haha. I did some Googling and found [this](https://gist.github.com/indexzero/5368926). Should contributors be following that?	richardkazuomiller	2014-11-12 21:46:51
736	2014-11-12 21:46:06	@richardkazuomiller yea essentially, good find! That should just be linked somewhere. @indexzero just hasn't formalized a [`jscs`](https://github.com/jscs-dev/node-jscs) for it yet.	jcrugzz	2014-11-12 21:46:51
735	2014-11-12 14:47:46	This modification allow to use error callback function on proxy.web function and also maintains the server events start / proxyReq / end	jleal52	2014-11-12 18:05:04
735	2014-11-12 18:05:02	@jleal52 awesome thank you! :).	jcrugzz	2014-11-12 18:05:04
734	2014-11-10 04:37:48	In `v1.6.1`, when the agent option is not given, `common.setupOutgoing` overwrites the `Connection` header of the client request with `Connection: close`. This occurs when setting `outgoing.headers.connection` at [common.js:58](https://github.com/nodejitsu/node-http-proxy/blob/v1.6.1/lib/http-proxy/common.js#L58) because `outgoing.headers` is an alias of `req.headers`. The effect, which may or ma…	kevinoid	2014-12-02 17:02:40
734	2014-11-12 10:00:33	It looks like that only happens when `Connection` is not set. I don't understand the reason for it completely but it looks like defaulting to `Connection: close` is being done for a reason, so I think it should be kept this way. If you need to change the default you could always modify the request before passing it to the proxy.	richardkazuomiller	2014-12-02 17:02:40
734	2014-11-12 14:09:05	I agree that `Connection: close` is being set for a reason on the outgoing request to the origin server (when an agent isn't specified, Node core should set this header but the comment suggests there is/was an issue with this). But I disagree that setting `Connection: close` on the incoming request is intentional, since there's no clear reason to do so and you have to read the code quite carefull…	kevinoid	2014-12-02 17:02:40
734	2014-11-12 18:02:49	I guess you're right that using a copying the headers to proxyReq as opposed to using a reference and overwriting them would be good. I imagine that could cause other problems. I like the keeping `Connection: close` as the default but clearer documentation would be helpful.	richardkazuomiller	2014-12-02 17:02:40
734	2014-11-12 18:08:50	I understand. Feel free to close this issue or retitle it to reflect the documentation issue as you see fit. Thanks for considering it.	kevinoid	2014-12-02 17:02:40
734	2014-11-12 18:09:10	Because we default to having `agent: false`, there is a bug in how node `http` works in `0.10.x` where it will leak sockets when anything is set to `keep-alive` from a connection. This is what is indicated in the comment [here](https://github.com/nodejitsu/node-http-proxy/blob/v1.6.1/lib/http-proxy/common.js#L50-L53). If you need `keep-alive` for your proxy uses, I suggest using something like [k…	jcrugzz	2014-12-02 17:02:40
734	2014-11-12 18:22:25	Thanks @jcrugzz, I appreciate the suggestion. I actually have keep-alive disabled between the proxy and the origin server intentionally due to the current architecture and some issues with the origin server but would like to have keep-alive between clients and the proxy server for efficiency. My current workaround is to listen for the `proxyRes` event and set `Connection: keep-alive` on the proxy…	kevinoid	2014-12-02 17:02:40
734	2014-12-02 17:02:40	Closing as this is expected until `0.12`	jcrugzz	2014-12-02 17:02:40
733	2014-11-08 23:52:05	Fix the issue of multiple consecutive slashes being replaced by a single slash referenced in #703 and #710 by separating the query string from the rest of the URL in `common.urlJoin`. I tried removing trailing slashes as suggested by @yulesyu in #703 but that still caused issues if the query string ended in `//`	richardkazuomiller	2014-11-11 03:29:16
733	2014-11-10 00:33:25	Except for minor style things this lgtm @jcrugzz. It even has a new test :+1:	indexzero	2014-11-11 03:29:16
733	2014-11-11 03:29:15	@richardkazuomiller this is a good start. I think this function still needs some more love to handle the other edge cases but thank you very much! I'll merge and fix the stylings. Just not that we like less `var` statements ;)	jcrugzz	2014-11-11 03:29:16
733	2014-11-11 07:02:12	Thanks! I'm a long time node-http-proxy user and happy to finally be able to contribute. I checked your last commit I'll keep the `var` thing in mind for next time (^_^)	richardkazuomiller	2014-11-11 03:29:16
733	2014-11-11 07:03:47	User becomes contributor :+1: :100:	indexzero	2014-11-11 03:29:16
732	2014-11-07 17:26:20	I am trying to create a simple reverse proxy. Firefox Browser -> Node Proxy -> Proxy 1 (LimeProxies.com) -> Target Firefox Browser -> Node Proxy -> Proxy 2 (LImeProxies.com, or some other provider) -> Target Firefox Browser -> Node Proxy -> Proxy 3 (LImeProxies.com, or some other provider) -> Target Very straight forward. The problem comes in with requesting a secure website, "https://bing.com" f…	odmarkj	2014-11-07 17:30:12
732	2014-11-07 17:30:12	This seems like a bug in your implementation. There are samples for all of this: - [http-to-http proxying](https://github.com/nodejitsu/node-http-proxy/blob/master/examples/http/proxy-http-to-https.js) - [https-to-http proxying](https://github.com/nodejitsu/node-http-proxy/blob/master/examples/http/proxy-https-to-http.js) - [https-to-https proxying](https://github.com/nodejitsu/node-http-proxy/bl…	indexzero	2014-11-07 17:30:12
732	2014-11-07 17:37:56	None of those options work, because when you request a secure website, it always requires listening to the connect event, which I am then unable to proxy successfully.	odmarkj	2014-11-07 17:30:12
732	2014-11-07 17:56:40	I don't understand what you mean by "a secure website". If you're talking about HTTPS then the https proxying examples above do work.	indexzero	2014-11-07 17:30:12
732	2014-11-07 18:00:43	Ok scratch that, with this code, I do not even see the request. https://github.com/nodejitsu/node-http-proxy/blob/master/examples/http/proxy-https-to-http.js This is the code I am using. If I point Firefox (network.proxy.ssl, network.proxy.ssl_port) at the port for the http.createServer, with the connect listener, it sees the request. If I point it at the port for httpProxy, nothing ever happens.…	odmarkj	2014-11-07 17:30:12
732	2014-11-07 18:03:33	@indexzero I apologize if I am not describing this properly. I am really trying to do something simple, I just want to proxy a request to the website "http://bing.com" as well as "https://bing.com". I can get the "http://bing.com" to work, but I cannot get a request to work for "https://bing.com". I don't need the actual nodejs proxy server to be HTTPS, unless that is required. I am just trying t…	odmarkj	2014-11-07 17:30:12
732	2014-11-07 18:04:29	You are creating only one server, `https`. If you want your proxy server listening on both `https` and `http` server you need to create two different servers and listen on different ports. So _two_ calls to `httpProxy.createServer()`	indexzero	2014-11-07 17:30:12
732	2014-11-07 18:39:25	@indexzero Thank you for your patience with this. I understand why that would be necessary, but I still cannot get it to work. When the website is "https://bing.com", my script does not see the request. If I use "http://bing.com", it works as expected with the code below. <S_CODE_TOKEN> I should also note that the request appears to hang indefinitely until I control+c to kill it in the terminal r…	odmarkj	2014-11-07 17:30:12
732	2014-11-07 18:44:13	If you handle the `connect` event you need to do something with it (See [the node docs](http://nodejs.org/api/http.html#http_event_connect)). This is why your request is hanging. I'm sorry, but this simply isn't a bug in `node-http-proxy`. If you can't figure it out on your own I suggest StackOverflow as a way to get your question answered.	indexzero	2014-11-07 17:30:12
732	2014-11-07 18:55:49	I do not wish to handle the connect event, but it is the only way I could make it work. I think I am confusing the issue. https://github.com/nodejitsu/node-http-proxy/blob/master/examples/http/proxy-https-to-http.js This code does not work for me. If I configure Firefox to use the IP of the server with that script, and this port "8009", the target does not see the request when I type "https://bin…	odmarkj	2014-11-07 17:30:12
732	2014-11-07 19:02:05	@indexzero i think the confusion here is related to HOW a proxy is used by a browser and what changes in those situations. This is why I made the toProxy option because I was able to confirm that by not cutting the path in those cases, it worked. There is definitely some other complexity associated with properly using this as THIS type of proxy and proxying https traffic, especially when the serv…	jcrugzz	2014-11-07 17:30:12
732	2014-11-07 19:06:23	@jcrugzz Now we're talking. Do you have any examples of that? When I add the toProxy option, it doesn't seem to change anything. <S_CODE_TOKEN>	odmarkj	2014-11-07 17:30:12
732	2014-11-07 19:16:08	@odmarkj this is the other complexity im unsure of when proxying https. I believe you may have to tunnel the request like i suggested in the other issue #700. Do some more investigation on how this is supposed to work because your http server cannot sign for `https://bing.com` obviously since it does not have authority.	jcrugzz	2014-11-07 17:30:12
732	2014-11-07 19:26:20	I really just want to forward the request, I don't want to do anything with it. I am just trying to setup a dead simple reverse proxy, but it seems this library was not designed to handle that, or at least, not when a majority of the traffic is to HTTPS websites. I really wanted to make nodejs work for this, but it looks like I will just have to go back to more robust and well supported software …	odmarkj	2014-11-07 17:30:12
732	2015-05-18 23:19:02	Hi @odmarkj, I'd a similar issue and I could make it work. I've created a gist with a https capable reverse proxy: https://gist.github.com/pose/397be6f20433a1346004 . Hope that helps!	pose	2014-11-07 17:30:12
732	2016-09-26 15:37:44	Hi @odmarkj, Were you able to accomplish this eventually? @pose your example will work for one proxy, but not in case of a chain as @odmarkj specified.	pronskiy	2014-11-07 17:30:12
731	2014-11-07 08:02:52	direct download file from the server A is right, but when user sever B to `proxy` A, the downloaded file is blank. and the `proxyRes` header is below. <S_CODE_TOKEN>	zhang-ning
731	2014-11-07 17:26:59	@zhang-ning need more information to go on. Could you provide a complete code sample?	indexzero
731	2014-12-20 15:29:32	It looks similar to https://github.com/drewzboto/grunt-connect-proxy/issues/73. It seems that binary files are always converted to UTF-8.	reda-alaoui
730	2014-11-06 20:35:32	Has this been tested on Elastic Beanstalk? I am trying some of the basic examples and I am not having very much luck <code>(function() { var httpProxy = require('http-proxy'); var http = require('http'); <S_CODE_TOKEN> </code>	mlindeboom	2014-11-06 21:02:09
729	2014-11-04 22:54:31	A simple change to make secured web socket connections respect `options.secure`. Before, this was throwing `[Error: Hostname/IP doesn't match certificate's altnames]`	ming-codes	2014-11-04 23:13:26
729	2014-11-04 23:00:04	@lightblade LGTM. Mind if you implement it like the one above? just makes it a bit shorter and cleaner :) e.g `~['https:', 'wss:'].indexOf(options[forward || 'target'].protocol` will be true if we are dealing with SSL	jcrugzz	2014-11-04 23:13:26
729	2014-11-04 23:07:09	Sure. Amended the commit.	ming-codes	2014-11-04 23:13:26
729	2014-11-04 23:13:24	Thanks!	jcrugzz	2014-11-04 23:13:26
729	2014-11-04 23:21:46	@lightblade published as 1.6.1	jcrugzz	2014-11-04 23:13:26
729	2014-11-04 23:25:01	Great! Thanks!	ming-codes	2014-11-04 23:13:26
728	2014-11-01 14:31:51	I am doing ember dev and use http-proxy to proxy request from ember to server. the code is as below. <S_CODE_TOKEN> the req header and body seems ok from the log output: <S_CODE_TOKEN> but after proxy, the rails get params as below: <S_CODE_TOKEN> the correct params should like <S_CODE_TOKEN> it seems the proxy parsed the form data in url in a "error" way that rails treat the params before "passw…	feitian124
728	2014-11-03 15:39:39	it seems express bodyParser and connect-restreamer problem. somehow after two transform, the data is not correct anymore for proxy..	feitian124
727	2014-10-31 21:56:12	NTLM authentication sends a challenge and response which translate to www-authenticate fields which are concated into a single string. When you send the response back proxied you need to split the string and send it back as an array. You will still need to create a keepalive agent to use this. So I used the library agentkeepalive like so.. To actually use this code a relevant code snippet might b…	mburbea	2015-10-30 21:03:08
727	2014-10-31 21:58:00	:+1:	jonnii	2015-10-30 21:03:08
727	2014-10-31 22:08:48	There should be a way to do this without injecting this logic here. Perhaps exposing a way to mutate headers before they are written?	indexzero	2015-10-30 21:03:08
727	2014-10-31 22:43:06	@mburbea you can listen for the `proxyReq` event and modify/add headers before the request is sent.	jcrugzz	2015-10-30 21:03:08
727	2014-11-01 04:28:09	Perhaps I could, but I don't know if this is the best way to resolve this. Proxying NTLM is a very common scenario in corporate settings. This is not some oddball case and most other proxies can actually handle this scenario just find. It is also extremely hard to find documentation on this, and other people who use this tool and need to proxy ntlm would have a much easier time if this was added …	mburbea	2015-10-30 21:03:08
727	2014-11-06 16:52:33	How exactly could I go about doing this with proxyReq? I can't seem to figure it out and proxyRes I assume is too late in the pipeline to be relevant.	mburbea	2015-10-30 21:03:08
727	2014-11-06 17:06:59	@mburbea I realized you do want `proxyRes` as the event is emitted right before we go through the function you have modified in the PR. So while not elegant, the solution would be as follows. <S_CODE_TOKEN> The rest is taken care of by the exact function you modified since you were able to touch the headers before hand. I will still consider your PR if this use case is large enough, I just dislik…	jcrugzz	2015-10-30 21:03:08
727	2014-11-06 17:16:40	Thanks that does indeed work. I was able to visit my proxied site. NTLM-SSPI authentication is not very niche in corporate intranet/internal app development. For now, I will happily switch to using this in my proxying code, but I would like to remove it as it a hack as you said. #362 is an outstanding issue is actually where I got the logic for the code change and the second half of the puzzle (r…	mburbea	2015-10-30 21:03:08
727	2014-11-07 17:21:57	@mburbea I still believe there should be no agent by default but we should be clear in the documentation that this disables keepalive and to suggest using this module for that particular case. I'd definitely take a PR for the documentation :smile:	jcrugzz	2015-10-30 21:03:08
727	2015-06-11 15:18:48	+1	robertlevy	2015-10-30 21:03:08
727	2015-10-30 21:03:08	This shouldn't be handled in `http-proxy`. Adding my example to the examples folder as we speak	jcrugzz	2015-10-30 21:03:08
726	2014-10-30 07:39:00		JIoJIaJIu	2014-10-30 07:40:22
726	2014-10-30 07:40:22	If we're going to implement this then we should implement it for real. In this implementation it is shared auth between the forward and target proxy settings. Also, please respect the project style (2-space soft tabs).	indexzero	2014-10-30 07:40:22
726	2014-10-30 08:26:23	Execuse me, I've founded option.ssl for resolve my problem	JIoJIaJIu	2014-10-30 07:40:22
725	2014-10-29 21:19:13	In http-proxy.js around line 241, url.parse is used to extract the request path: outgoing.path = url.parse(req.url).path; For example, an URL like /xxx/Tenant('xxx') is proxied as /xxx/Tenant(%27xxx%27). We have consumers that cannot handle the encoded URL, and I cannot find a way to monkey-patch that method. Would it be possible to make this encoding optional? Use req.path in that case instead?	smill01
725	2014-10-30 05:24:50	I think you are using an older version of `http-proxy` since that line number doesn't exist. Based on the variable name I believe the code in question is [now located here.](https://github.com/nodejitsu/node-http-proxy/blob/master/lib/http-proxy/common.js#L68-L73) We would accept a pull-request that: 1. Accepted an optional `urlParser` option to new `HttpProxy` instances, defaulting to `url.parse…	indexzero
724	2014-10-29 03:13:57	A little fix for docs.	whitecolor	2014-10-29 14:52:10
724	2014-10-29 14:52:14	Thanks!	jcrugzz	2014-10-29 14:52:10
723	2014-10-29 02:31:20	Added changeOrigin option with test and some docs	whitecolor	2014-10-29 02:52:50
723	2014-10-29 02:52:48	@whitecolor awesome thanks!	jcrugzz	2014-10-29 02:52:50
723	2014-10-29 02:54:11	published as `1.6.0`	jcrugzz	2014-10-29 02:52:50
722	2014-10-28 08:30:48	Add changeOrigin option that changes host in request headers	whitecolor	2014-10-29 02:31:59
722	2014-10-28 15:25:58	@whitecolor LGTM. If you could add a simple test and some docs around this it would be great :).	jcrugzz	2014-10-29 02:31:59
722	2014-10-29 02:31:59	Add new pull with test and docs https://github.com/nodejitsu/node-http-proxy/pull/723. Closing this one.	whitecolor	2014-10-29 02:31:59
721	2014-10-28 03:43:36	It seems that proxyReq event is not emitted for HTTP proxy: https://github.com/nodejitsu/node-http-proxy/blob/3e8ee042fb8ac93e6f8c347aa4ce49eeec968645/lib/http-proxy/passes/web-incoming.js#L114 no other emits in the code.	whitecolor
721	2014-10-29 20:17:38	@whitecolor what do you mean? the event is emit before anything happens. The only caveat here is that you must be using the event emitter interface and not passing a callback. this should be fixed in later versions.	jcrugzz
721	2014-11-08 18:44:59	@whitecolor The `proxyReq` event (or any event for that matter) will not be emitted if you provide an error callback to either the `proxy.web` or `proxy.ws` methods. This behavior is not documented anywhere, to my knowledge. I had to read the code to figure it out.	hgwood
721	2014-11-09 03:40:19	@hgwood yes its remanent of when the callback use case used to not be an event emitter. This will be changed, if you want to take a stab at it, go for it :).	jcrugzz
720	2014-10-27 07:28:43	Trying to proxy request to /api to external server: <S_CODE_TOKEN> But proxy returns (client gets) 404. Where `someexternalserver.com` is hosting server. This works with localhost. It should be simple. What is the problem?	whitecolor	2014-10-29 09:31:14
720	2014-10-28 03:34:06	this is due to https://github.com/nodejitsu/node-http-proxy/issues/696	whitecolor	2014-10-29 09:31:14
720	2014-10-29 09:31:14	Fixed with https://github.com/nodejitsu/node-http-proxy/pull/723	whitecolor	2014-10-29 09:31:14
719	2014-10-23 23:31:15	Sockets are ballooning within the node proxy when handling the websockets. A port gets allocated for each one between node and the proxy targets. <S_CODE_TOKEN> Ref: https://github.com/jupyter/configurable-http-proxy/issues/18 Ref: https://github.com/jupyter/tmpnb/issues/73	rgbkrk
719	2014-10-23 23:32:28	That's how web sockets work, they retain connection for as long as they're active.	Rush
719	2014-10-24 00:03:05	> That's how web sockets work, they retain connection for as long as they're active. This is certainly true, but does one client really need a new port for each connection between the proxy and the proxy target?	rgbkrk
718	2014-10-21 15:19:05	Hello, I've set proxyTimeout options, but I'm unable to identify canceled requests from timedout ones. Is there a way to find if the request timedout ? Or could we had an information to the request when it timeout, something like that : <S_CODE_TOKEN>	juliendangers
718	2014-10-21 15:22:21	@juliendangers the `error.code` should tell you. it should be `ETIMEDOUT` in timeout cases. Hmm if that code block is pulled from the code, we should technically let the proper error propagate instead of aborting in these cases. Play around with this if you can until I have time to look at it.	jcrugzz
718	2014-10-21 15:50:53	@jcrugzz the above code is from web-incoming.js and this is the reason why the error code is ECONNRESET	juliendangers
718	2014-10-21 18:00:06	@juliendangers if you could add a failing test for this, that would be super helpful!	jcrugzz
718	2014-10-22 12:25:55	@jcrugzz there is already a test, which ensures that error code is ECONNRESET : <S_CODE_TOKEN>	juliendangers
718	2014-10-22 12:47:07	@juliendangers thanks for doing the legwork for me. Fix will be out momentarily	jcrugzz
718	2014-10-22 13:04:35	hmm error doesn't seem to trigger appropriately when its the middle stream. This will take a bit more digging	jcrugzz
718	2014-10-24 16:03:14	<S_CODE_TOKEN> When proxyReq is aborted it triggers proxyReq.on('error', proxyError); <S_CODE_TOKEN> Since the request has been aborted the error is ECONNRESET So we need to change the way the timeout is handled I think	juliendangers
717	2014-10-15 04:49:45		waded	2014-10-15 05:35:41
716	2014-10-15 01:02:02	As mentioned here https://github.com/nodejitsu/node-http-proxy/pull/384 and the topic came up again here https://github.com/nodejitsu/node-http-proxy/issues/685 I thought I would make this pull req Samples and test in harmon are connect 3 compatible so hope it's all OK :)	No9	2014-11-28 17:02:39
716	2014-11-28 17:02:47	Thanks @No9 sorry for the wait!	jcrugzz	2014-11-28 17:02:39
715	2014-10-14 21:39:13	The answer here shows how that can be done: http://stackoverflow.com/questions/22453782/nodejs-http-and-https-over-same-port	fresheneesz
714	2014-10-11 14:14:17	Is it possible to use node-http-proxy to proxy two back ends through one proxy server? I need the ability to proxy one or more websocket servers AND one web server. Is this possible? Thanks	stodge
714	2014-10-14 21:38:30	You should try it, I think it can do that. Just use the `proxy.web` call to the same target in the request handler for both servers.	fresheneesz
713	2014-10-09 22:55:57	The readme is just a bunch of examples. This needs real documentation that defines exhaustively what is returned from functions and what those functions can take as arguments. I'm coming across behavior where proxy.web is causing my script to die when i target "http://localhost:undefined", even tho i'm catching exceptions from it. I see that there's an error handler now that I search for it, but …	fresheneesz
713	2014-12-01 18:22:01	+1, I can't figure out for the life of me what's really included in the proxyReq and the proxyRes objects when listening for those events. For example, the docs have the example <S_CODE_TOKEN> Except that `proxyReq.headers` is null. I'm in a situation in which I REALLY need to look at the response body within proxyRes and the finalized headers in proxyReq except these things are undefined, and lo…	runspired
713	2014-12-01 18:58:10	@runspired `proxyReq.headers` will be null because headers are stored in a "private property" (_headers) of the [`OutgoingMessage`](https://github.com/joyent/node/blob/v0.10.33-release/lib/http.js#L683-L697). I agree that we need more documentation here and I would love a pull request to help this along :).	jcrugzz
713	2014-12-01 19:01:45	And to clarify, the `proxyReq` event is called before the request is proxied to the target server. The `proxyRes` event is called when a response is received from the target server before responding to the client.	jcrugzz
713	2014-12-01 19:06:35	@jcrugzz I know the order of events, specifically I've got an issue where a photo upload that was proxied to our API was working before a server migration but not after. The API returns "method not allowed" when sending through the proxy but sending the POST request directly works. Suspect it's something to do with an added or altered header, so trying to see the final state of the request just b…	runspired
713	2014-12-01 19:11:52	@runspired there shouldn't be any reason you cannot output the headers when specifying the `proxyReq._headers` variable	jcrugzz
713	2014-12-01 20:23:17	@jcrugzz when I log `proxyReq._headers` I see the `host` is the location of the proxy, not the location being proxied to. Is this changed later, or is this mistakenly not updated?	runspired
713	2014-12-01 21:24:09	@jcrugzz that in fact turned out to be my issue. The "host" header is not updated to match the host of the host the proxy is pointing to.	runspired
713	2014-12-01 23:05:28	@runspired that is expected, it seems you may be looking for the [`changeOrigin`](https://github.com/nodejitsu/node-http-proxy/blob/master/lib/http-proxy.js#L43) option if you want to modify the host of the request based on the `target` you get it. Or you can manually set it on the request itself as it is copied over.	jcrugzz
712	2014-10-09 06:31:52		zhudan	2014-10-09 13:48:08
712	2014-10-09 09:56:49	:+1: thank you for your contribution @zhudan. What are your thoughts @jcrugzz? You've been looking this over most recently.	indexzero	2014-10-09 13:48:08
712	2014-10-09 13:24:40	@zhudan LGTM. My only question is why the custom re-streamer rather than using `connect-restreamer`. Just curious as it is the same logic.	jcrugzz	2014-10-09 13:48:08
712	2014-10-09 13:33:18	@jcrugzz yes, same logic, but just for json body. his code has bug, https://github.com/dominictarr/connect-restreamer/blob/master/index.js#L15 should be: req.emit('data', req[options.property]). when the body is xml, it can not use JSON.stringify(req.body), because it will be escaped, then the content-length (https://github.com/nodejitsu/node-http-proxy/issues/704#issuecomment-56791176) Forgive m…	zhudan	2014-10-09 13:48:08
712	2014-10-09 13:48:06	@zhudan gotcha, it looks like you would have to pass it a no-op stringify function for that particular case.	jcrugzz	2014-10-09 13:48:08
711	2014-10-08 22:58:46	My reverse proxy didn't like my requests because I needed to specify the protocol on the proxy config and include a colon on the end of the string. I wonder if the colon is over zealous code, a typo or really needed. Error: 400 Bad Request The plain HTTP request was sent to HTTPS port https://github.com/nodejitsu/node-http-proxy/blob/e7d50b1a376035a50c82db38605e99feb30afd36/lib/http-proxy/common.…	javadoug	2014-12-09 04:04:53
711	2014-10-09 00:45:43	@javadoug we expect to receive a full URL string or an object that has been parsed by [`url.parse()`](http://nodejs.org/api/url.html#url_url_parse_urlstr_parsequerystring_slashesdenotehost). This is why I just deal with URL strings when it comes to config as it simplifies it infinitely.	jcrugzz	2014-12-09 04:04:53
711	2014-10-09 03:02:17	@jcrugzz thanks for getting back. pls consider an alternative, perhaps, checking with regex /^https:?/.test(protocol). And if the code construct urls from the parts, the url class supports protocol with and without the colon.	javadoug	2014-12-09 04:04:53
711	2014-10-09 13:23:12	@javadoug I'd take a PR with a proper regex :). I'd export a protocol regex from `common` so it can be used in both places. Should be something like `exports.protocolRegex = /^https|wss/`. This also makes sure its precompiled.	jcrugzz	2014-12-09 04:04:53
711	2014-12-09 04:05:19	@javadoug implemented in 1.7.3	jcrugzz	2014-12-09 04:04:53
711	2014-12-09 14:29:42	thank you. On Dec 8, 2014, at 11:05 PM, Jarrett Cruger notifications@github.com wrote: > @javadoug implemented in 1.7.3 > > — > Reply to this email directly or view it on GitHub.	javadoug	2014-12-09 04:04:53
710	2014-10-07 22:39:34	Hello I just started using this module and really like it. I am having an issue with following code: var proxy = httpProxy.createProxyServer({}); proxy.web(req, res, { target: "https://myserver" }) if req.url has something like http://someServer/someService?config=http://server2.com/a.json, the outgoing URL becomes http://someServer/someService?config=http:/server2.com/a.json. I traced the code a…	wenjunche	2014-12-02 17:28:53
710	2014-10-09 22:51:03	This is what I had to do with the same problem: https://github.com/nodejitsu/node-http-proxy/issues/703#issuecomment-58553894 I just commented out the problem line and manually set outgoing.path = outgoingPath	odmarkj	2014-12-02 17:28:53
710	2014-12-02 17:28:53	Should be fixed	jcrugzz	2014-12-02 17:28:53
709	2014-10-01 02:57:29	adds `socket.end()` to `on('error')` handlers for proxyReq and proxySocket covers a case that I thought I was testing for in #708, but missed because the client `error` event simply didn't fire.	minrk	2014-10-01 11:10:22
709	2014-10-01 11:10:20	@minrk good looks! Thanks again.	jcrugzz	2014-10-01 11:10:22
708	2014-09-30 23:15:53	avoids leaving client sockets open when upstream connections are rejected before the upgrade event fires. I'm not 100% sure about the style or logic of the patch, but the added test cases and my own code suggest that it is doing the right thing. Guidance would be appreciated. closes #624 closes #627	minrk	2014-10-01 00:55:38
708	2014-09-30 23:37:44	Hm, on further testing, this isn't quite sufficient to fix my use case. I'll dig in some more.	minrk	2014-10-01 00:55:38
708	2014-10-01 00:00:55	Okay, this PR now actually fixes my problem. The key is handling the proxyReq response when `upgrade` won't fire. I think `on('request')` when `response.upgrade` is false is the right way to handle this.	minrk	2014-10-01 00:55:38
708	2014-10-01 00:55:34	@minrk based on what i understand [here](https://github.com/joyent/node/blob/v0.10.32-release/lib/http.js#L1608-L1621) this looks like the correct behavior. Awesome job!	jcrugzz	2014-10-01 00:55:38
708	2014-10-01 00:58:27	@minrk my only question is if we should do something about the response as well in the case where it is not an upgrade request.	jcrugzz	2014-10-01 00:55:38
708	2014-10-01 02:47:58	Since the `on('upgrade'...` event registered just below fires in that case, I can't think of anything extra that you would do, but I'm new to this stuff.	minrk	2014-10-01 00:55:38
707	2014-09-30 18:48:26	After upgrading to 1.5, my code started failing with: <S_CODE_TOKEN>	minrk	2014-09-30 19:27:35
707	2014-09-30 19:27:35	@minrk whoops, fixed this before i saw the PR. Thanks!	jcrugzz	2014-09-30 19:27:35
707	2014-09-30 20:31:46	No problem, just glad it's fixed. Thanks for the prompt release of 1.5.1.	minrk	2014-09-30 19:27:35
706	2014-09-29 02:48:27	Basically I need access to the proxySocket in order to listen to messages coming back. I realize the implementation is a bit hacky, but it's the only way I could think of ATM. I'm open for other suggestions. Here is an example use case taken from [chromium-remote-debugging-proxy](https://github.com/thlorenz/chromium-remote-debugging-proxy/blob/792e92a1fe3f8035dd6f78504c2d5880756ce340/index.js#L85…	thlorenz	2014-09-30 02:34:06
706	2014-09-29 20:38:06	@thlorenz what if we emit the proxySocket in an event on the `httpProxy` instance to be handled separately. It seems like that could work.	jcrugzz	2014-09-30 02:34:06
706	2014-09-29 20:48:21	@jcrugzz that'd be even better cause then I'd know when I can subscribe to its event instead of having to test if its there yet or not. Do you want me to update the PR to do that? Only question is what's our event emitter? The only one I see inside `ws-incoming.js` is the `server`. That'd also be hacky to emit things on the server I guess. Any other emitters you see?	thlorenz	2014-09-30 02:34:06
706	2014-09-29 20:51:04	Well, I guess the `socket` is also an emitter, but that'd be almost equally hacky to emit some event from it. > emit the proxySocket in an event on the `httpProxy` instance obviously that'd be ideal, but I don't see that we have access to it from within `ws-incoming.js`.	thlorenz	2014-09-30 02:34:06
706	2014-09-29 21:28:17	@thlorenz naming is just terrible here. The `server` object thats passed in is the actual proxy instance.	jcrugzz	2014-09-30 02:34:06
706	2014-09-29 21:31:08	OK, will update the PR tonight (will just rewrite it). `.emit('proxy-socket', proxySocket)` is ok - I mean the event name?	thlorenz	2014-09-30 02:34:06
706	2014-09-29 21:42:30	@thlorenz make it `proxySocket` for consistency with other events. Other than that, just document the event in the readme and I'll merge when ready :).	jcrugzz	2014-09-30 02:34:06
706	2014-09-30 00:09:12	I updated the PR to emit the `proxySocket` and updated the Readme, but I used a method in the example (`hybiParseAndLogMessage`) to indicate that you can't just log raw websocket data. However implementation of that method isn't shown in the example to keep it simple. Hope that's ok.	thlorenz	2014-09-30 02:34:06
706	2014-09-30 02:34:04	LGTM	jcrugzz	2014-09-30 02:34:06
706	2014-09-30 02:34:11	@thlorenz thanks!	jcrugzz	2014-09-30 02:34:06
706	2014-12-29 22:54:59	I'm a little confused as to how people are making use of this feature (renamed to `open` event in a later release). Am I missing something or is there no way of figuring out which call to `proxy.ws` this corresponds to (eg by also including `req` or something like that as an event argument, like the `error` event gets)? (Use case: we're proxying to many backends, and want to place a `readable` ev…	glasser	2014-09-30 02:34:06
706	2014-12-30 14:56:07	@glasser id be ok with emitting multiple arguments on that event. Submit a PR with an ordering that makes sense.	jcrugzz	2014-09-30 02:34:06
705	2014-09-26 03:54:54	options.xfwd definitely works fine without using the .listen method, and, AFAICT, .toProxy should as well. Only .ssl and .ws are referenced in .listen.	Jimbly	2014-09-26 04:01:36
705	2014-09-26 04:01:35	@Jimbly Thanks!	jcrugzz	2014-09-26 04:01:36
704	2014-09-24 07:51:57	https://github.com/nodejitsu/node-http-proxy/tree/caronte/examples/middleware the connect is update to 3.2.0; your examples can not start up!	zhudan	2014-10-09 06:50:35
704	2014-09-24 07:53:12	@zhudan those are probably out of date to begin with. We could really use your help updating them :)	indexzero	2014-10-09 06:50:35
704	2014-09-25 08:53:34	@indexzero when i post a xml body, i want modify this body, but the proxy post the xml is escaped (""" become "\""), so the content-length header is smaller than the length of body. it's can not post all xml. the code is this line, https://github.com/nodejitsu/node-http-proxy/blob/caronte/lib/http-proxy/passes/web-incoming.js#L117 ; i modified this line to proxyReq.end(req.rawbody), it's work, bu…	zhudan	2014-10-09 06:50:35
704	2014-09-27 07:06:34	done!	zhudan	2014-10-09 06:50:35
704	2014-09-30 19:28:02	Could you submit a pull request for this change?	indexzero	2014-10-09 06:50:35
704	2014-10-08 09:07:51	@indexzero Ok, i will update later.	zhudan	2014-10-09 06:50:35
704	2014-10-09 06:50:35	updated. https://github.com/nodejitsu/node-http-proxy/pull/712	zhudan	2014-10-09 06:50:35
703	2014-09-23 07:38:41	In the first place it's somewhat poorly documented, so perhaps I'm just doing it wrong. Say I do this: <S_CODE_TOKEN> I should expect squidproxy:3128 to receive a `GET http://destination/yay HTTP/1.1`. Instead, it receives a `GET http:/destination/yay HTTP/1.1` - note the single slash after protocol. It looks like `common.urlJoin` is causing the munging here.	samcday	2014-12-02 17:28:45
703	2014-09-23 14:12:06	@samcday could you submit this in the form of a broken test case? It must be too simplistic. It may be fixed by [`url-join`](http://browsenpm.org/package/url-join) if you want to submit a fix with that broken test case. Otherwise I'll give it a look later today	jcrugzz	2014-12-02 17:28:45
703	2014-09-25 13:16:06	@jcrugzz not sure I'll have time to look into this further. I think the information I set out in the original issue description is enough to reliably reproduce the problem. I ended up just rolling my own proxying using `mikeal/request`, since it handles client proxying pretty elegantly, and I didn't really need any of the other bells-and-whistles from `http-proxy`.	samcday	2014-12-02 17:28:45
703	2014-10-09 18:20:59	Just an FYI, this was the problem line for me: outgoing.path = common.urlJoin(targetPath, outgoingPath); in common.js. This was returning an invalid URL. targetPath = '/'; outgoingPath = 'http://joshuaodmark.com/proxy_test.php'; Was returning "/http:/joshuaodmark.com/proxy_test.php".	odmarkj	2014-12-02 17:28:45
703	2014-11-04 12:58:21	rewrite function common.urlJoin as follow: common.urlJoin = function() { var args = Array.prototype.slice.call(arguments); // Join all strings, but remove empty strings so we don't get extra slashes from // joining e.g. ['', 'am'] var arr = args.filter(function filter(a) { return !!a; }); var i = 0; for(i = 0; i < arr.length; i++) { arr[i] = arr[i].replace(/([\s\S]_?)(\/_)$/, function(all, sec1, …	yulesyu	2014-12-02 17:28:45
703	2014-11-04 13:21:10	@yulesyu will take a pull request with added test!	jcrugzz	2014-12-02 17:28:45
703	2014-12-02 17:28:45	Should be fixed	jcrugzz	2014-12-02 17:28:45
703	2015-10-08 10:46:57	I'm using 1.11.2 and trying to make my request hit a cntlm proxy. I see the requests but the url is like: <S_CODE_TOKEN> Note the slash at the beginning of the URL. I'm using the `toProxy=true` option, putting the proxy as my target and changing the req.url to contain the host part. If I disable it, the url becomes only the `<path>`. Is this a regression ? Or am I badly miss-using the module ?	callmemagnus	2014-12-02 17:28:45
702	2014-09-16 21:58:37	"Is it then possible" -> "It is then possible"	shebson	2014-09-16 22:21:35
702	2014-09-16 22:21:35	Thanks!	jcrugzz	2014-09-16 22:21:35
701	2014-09-16 08:36:18	Code: <S_CODE_TOKEN> The server get two url params on every request: <S_CODE_TOKEN> 1.4.3 on Mac/Windows	devon	2014-09-16 08:57:23
701	2014-09-16 08:57:34	My mistake, I use wrong target.	devon	2014-09-16 08:57:23
700	2014-09-16 06:04:39	Despite the awesome module, I can't get a proxy chain when using SSL, and I have try everything, so maybe here someone can help me: - A proxy chain where a client sends to an HTTP proxy, and this to another HTTP proxy is not a problem and runs perfect with nodejistu proxy module, great! - But in my case the client request for a HTTP final target (https://somewhere.com) so the client use a CONNECT…	earroyoron
700	2014-09-16 18:28:01	@earroyoron could you give some code and maybe be more specific on the issue? If there is another proxy in the mix that is being tunneled through, you probably want to pass in something like [`tunnel`](http://browsenpm.org/package/tunnel) as an agent. This is common for corporate proxies. Otherwise I'm not quite sure what you are trying to do so more info would help :)	jcrugzz
700	2014-09-18 04:02:16	@jcrugzz Trying to be more specific: I have the below code working; in that scenario: CLIENT --> PROXY --> TARGET (https://somewhere.com) But I need that proxy do not connect to target. My proxy has a list of operative proxies and I have to use a different one for each client request so: CLIENT --> PROXY --> PROXY2 --> TARGET Here I cannot manage that proxy will forward the client, I think due to…	earroyoron
700	2014-10-04 07:14:27	Have the proxy forward the request data to an http.request() method, and then in the callback function, pipe the response back to the proxy and that'll allow you to use node-http-proxy in the manner you're describing. Also keep in mind that tunneling SSL is somewhat difficult. So, I suggest referring to the pem module for help in resigning the certificate for when the proxy communicates back to t…	gm112
700	2014-10-21 20:14:39	@gm112 I tried to email you, but it looks like your domain is down. Can you give an example of what that would look like? A forwarded request using http.request?	odmarkj
700	2014-10-25 02:52:28	http://nodejs.org/api/http.html#http_http_request_options_callback This is the method you would use. So, add a listener on your HTTPS server, "connect", (http://nodejs.org/api/http.html#http_event_connect) and within this body, use the http.request method to call out to where ever you're going. Mind you, if you're trying to tunnel SSL to any site, you're going to have to generate SSL certs on you…	gm112
700	2014-11-06 06:11:10	I am still not 100% sure how to accomplish this. I looked at the http.request method, but it doesn't look like you can set a proxy on that. I am trying to do the same thing described above: CLIENT --> PROXY --> PROXY2 --> TARGET CLIENT --> PROXY --> PROXY3 --> TARGET CLIENT --> PROXY --> PROXY4 --> TARGET Etc.	odmarkj
700	2014-11-06 06:25:39	http.request(); itself doesn't proxy. Here, take this really rough code for example. And it sounds like what you're doing can be accomplished by using node-cluster in conjunction with node-http-proxy and the http/https/url libraries. Cluster would act as the main "Proxy" or "load-balancer", then Proxies 0 - 4 would be your worker processes, which would then forward the request to the target and f…	gm112
700	2014-11-06 06:55:53	I think my problem is here: use node-http-proxy here and pass on the request,socket,and head. I can catch the connect event, but no matter what code I put in there, I cannot get a successful response to the client. Even if I forget the PROXY2 or PROXY3 value. proxy_server.ws(req, socket, head); Would you be willing to consult for a quick period of time? I really want to get past this bug.	odmarkj
699	2014-09-12 16:54:13	[This commit](https://github.com/nodejitsu/node-http-proxy/commit/ed73f06ed307ad2204e565781cc3154047941a8c) can completely break production apps and this or a similar hotfix needs to be deployed ASAP.	STRML	2014-09-12 17:10:30
699	2014-09-12 16:57:14	@STRML Could you add test so @jcrugzz doesn't break it again ;-)?	3rd-Eden	2014-09-12 17:10:30
699	2014-09-12 16:57:59	Yep - working on that right now, just figured I should get the fix in ASAP. On Sep 12, 2014, at 12:57 PM, Arnout Kazemier notifications@github.com wrote: > @STRML Could you add test so @jcrugzz doesn't break it again ;-)? > > — > Reply to this email directly or view it on GitHub.	STRML	2014-09-12 17:10:30
699	2014-09-12 17:01:30	Yes, it should, but I can't release a new version anyways as I don't have publish rights (which is why I haven't merged it in yet either)	3rd-Eden	2014-09-12 17:10:30
699	2014-09-12 17:08:45	Ok. I have amended the commit to include a test. On Sep 12, 2014, at 1:01 PM, Arnout Kazemier notifications@github.com wrote: > Yes, it should, but I can't release a new version anyways as I don't have publish rights (which is why I haven't merged it in yet either) > > — > Reply to this email directly or view it on GitHub.	STRML	2014-09-12 17:10:30
699	2014-09-12 17:11:04	Thanks a lot for contribution. Will make sure that is out as fast as possible.	3rd-Eden	2014-09-12 17:10:30
699	2014-09-12 17:52:23	Pubished as `v1.4.3`. Thanks for the reports and contributions.	cronopio	2014-09-12 17:10:30
699	2014-09-12 20:24:31	@STRML thanks a ton for the fix. I go and try and fix a windows bug and I do something terrible xD. Im very curious of the case that caused the path to be prefixed with `/`. Would you mind sharing?	jcrugzz	2014-09-12 17:10:30
699	2014-09-12 20:56:53	@jcrugzz It could happen two ways, possibly resulting in `///`. It is suggested, but not documented as a requirement, that there should be no trailing slash in the target or leading slash in the proxied path. I had been using a target as a deep path, something like `http://localhost:3000/api/`, and my proxied paths were read from `req.url` so they were often something like `/user/login`. While `p…	STRML	2014-09-12 17:10:30
699	2014-09-13 01:48:03	Thanks for quickly responding to this issue.	arnihermann	2014-09-12 17:10:30
698	2014-09-12 11:39:04	Hi On the windows system the requests to targetDomain goes with double backslashes: "GET \mypath\.." and couses "Invalid URI in request" error. Under linux all works right. The problem affects http-proxy@1.4.1 Under http-proxy@1.3.0 proxy works fine. Example: var express = require('express'); var httpProxy = require('http-proxy'); var apiProxy = httpProxy.createProxyServer(); var app = express();…	bbarni	2014-09-12 11:51:32
698	2014-09-12 11:44:31	It seems to be the same issue: https://github.com/nodejitsu/node-http-proxy/issues/697	bbarni	2014-09-12 11:51:32
698	2014-09-12 11:51:32	fixed in `1.4.2`	jcrugzz	2014-09-12 11:51:32
698	2014-09-12 15:32:53	I've already tested it on windows and linux and there is still similar problem: "POST ///wigeoweb/ProcessCmd HTTP/1.1" 404 There are three times slashes in the url redirected to the targetDomain. Windows and linux crashes as well.	bbarni	2014-09-12 11:51:32
698	2014-09-15 16:51:37	@bbarni this was fixed in `1.4.3`	jcrugzz	2014-09-12 11:51:32
697	2014-09-12 07:19:56	I try to build a simple proxy on windows with http-proxy, the following code works on mac, but it does not work on windows XP. <S_CODE_TOKEN> The nginx server didn't receive the header information, and respond 404 information. <S_CODE_TOKEN> - Node: v0.10.13 - http-proxy: 1.4.1	devon	2014-09-12 11:51:01
697	2014-09-12 11:43:58	It seems to be the same issue: https://github.com/nodejitsu/node-http-proxy/issues/698	bbarni	2014-09-12 11:51:01
697	2014-09-12 11:51:01	Fixed in `1.4.2`. `path.join` was the culprit. Thanks for the report!	jcrugzz	2014-09-12 11:51:01
697	2014-09-12 11:52:58	It works now. Thank you.	devon	2014-09-12 11:51:01
696	2014-09-11 20:40:54	Why was changeOrigin removed? It seems like it was killed in the v1.0.0 refactor with no explanation? Changelogs show nothing? https://github.com/nodejitsu/node-http-proxy/commit/3330e125aaf85862399141bf0ad5af3aea4f1000	solidspark	2014-10-29 02:57:02
696	2014-09-12 01:32:32	@solidspark looking at that functionality, we can totally add that as an option with it defaulted to false. I will most definitely take a pull request :smile:	jcrugzz	2014-10-29 02:57:02
696	2014-10-28 04:09:08	This needs to be fixed and its simple.	whitecolor	2014-10-29 02:57:02
696	2014-10-28 05:07:02	@whitecolor could you submit a simple pull request?	indexzero	2014-10-29 02:57:02
696	2014-10-28 08:31:39	https://github.com/nodejitsu/node-http-proxy/pull/722 Well I'm not sure if it is completly correct (it works for me). What about documentation and tests?	whitecolor	2014-10-29 02:57:02
696	2014-10-28 14:58:53	:+1: Fork works for me	jbender	2014-10-29 02:57:02
696	2014-10-29 02:57:02	Fixed with #723	jcrugzz	2014-10-29 02:57:02
695	2014-09-11 11:21:44		outime	2014-09-11 12:07:15
695	2014-09-11 12:07:13	Thanks for your contribution.	3rd-Eden	2014-09-11 12:07:15
694	2014-09-10 20:31:23	setup: 6 node processes on 4 CPU. 1 node process for node-http-proxy --- After hitting 64k connections. CPU on the proxy node process is STILL 20% usage. --- ## THEN After hitting 80k connections. CPU on the proxy node JUMP to 100% and stays there forever. New connections takes massive amount of time to establish. (NOTE: using HAProxy is fantastic in comparison, no such wierd performance problem,…	ynkm169
693	2014-09-08 21:24:51	This completes the work started in: https://github.com/nodejitsu/node-http-proxy/pull/645 - Fixed tests - Added a test for the path behavior	EndangeredMassa	2014-09-08 22:23:42
693	2014-09-08 21:32:02	@EndangeredMassa One thing I would do though is also support forward requests. Follow the convention we use of `options[forward || 'target']`. Otherwise this is great, thanks for the effort!	jcrugzz	2014-09-08 22:23:42
693	2014-09-08 22:19:45	I updated it, but I'm not really clear on how `forward` is supposed to be used here. Let me know if I need to tweak it.	EndangeredMassa	2014-09-08 22:23:42
693	2014-09-08 22:23:39	@EndangeredMassa its passed in as a variable so it does an undefined check relying on the `||` operator to default to `'target'` if its not a forward request. See [here](https://github.com/nodejitsu/node-http-proxy/blob/master/lib/http-proxy/passes/web-incoming.js#L101). And this looks great, thanks!	jcrugzz	2014-09-08 22:23:42
693	2014-09-10 16:57:02	Im realizing that this shouldnt necessarily be default behavior. This should be configured in some way. @EndangeredMassa naming suggestions? Seems like a boolean option is the best way to deal with this.	jcrugzz	2014-09-08 22:23:42
693	2014-09-10 18:41:52	Hrm. I expect this behavior to be default. In my mind, adding a url that includes a path in the `target` means that I want to use that full url, not just the host, port, and protocol.	EndangeredMassa	2014-09-08 22:23:42
693	2014-09-10 20:23:18	@EndangeredMassa Yea that's understandable. Im guessing our case at nodejitsu is the special case as it is more specific to how couchdb interprets the request. We currently proxy to couchdb instances with [`smart-private-npm`](https://github.com/nodejitsu/smart-private-npm) by setting the `host` to `registry.nodejitsu.com` for example and the URL is `https://myCouchdb.com/registry`. This change c…	jcrugzz	2014-09-08 22:23:42
693	2014-09-11 08:25:59	![](http://media.tumblr.com/tumblr_mcpond96Ff1qfontx.gif) http://nodejsreactions.tumblr.com/post/66103133377/pull-req-that-fixes-a-bug-includes-docs-and-tests-and	indexzero	2014-09-08 22:23:42
693	2014-11-11 09:05:55	It should not be default unless a major version update, since this breaks backwards compatibility... we ended with such a problem in redbird, that already appends the target path if necessary: https://github.com/OptimalBits/redbird	manast	2014-09-08 22:23:42
693	2014-11-11 20:20:07	@manast it does not break backwards compatibility. It introduces a new feature that allows for the path to be part of the `target` when creating `HttpProxy` instances.	indexzero	2014-09-08 22:23:42
693	2014-11-11 21:00:38	@indexzero in my opinion that is not really the case, because even if not supported before, if you happen to have a path in the target, the new behaviour would break things. It is a bit in the grey zone, but I think the safest bet would have been to have it disabled by default, users wanting to use the new feature would have been forced to enable it manually. For instance, before this feature exi…	manast	2014-09-08 22:23:42
693	2014-11-11 21:40:44	We do take backwards compatibility very seriously, and I will say it again: this is backwards compatible. Objects that `node-http-proxy` accepts should have only the properties that `node-http-proxy` expects and should be expected to be mutated by `node-http-proxy`. If a user was passing in superfluous properties that are now meaningful then they were using the library incorrectly to begin with. …	indexzero	2014-09-08 22:23:42
692	2014-09-07 13:10:53	Hi, So I'm using your proxy to split requests to Apache and socket.io: <S_CODE_TOKEN> However, now every user is showing up on Apache2 as coming from 127.0.0.1! I need to know my users' IP address... Here is the .php I'm using on Apache2: <S_CODE_TOKEN>	hynese	2014-09-08 02:42:02
692	2014-09-08 02:42:02	@hynese use the `xfwd` option as seen [here](https://github.com/nodejitsu/node-http-proxy/blob/master/lib/http-proxy.js#L38). With that set to true you can check the `x-forwarded-for` header to see the original IP address.	jcrugzz	2014-09-08 02:42:02
691	2014-09-02 04:26:24	Firefox sends `keep-alive, upgrade`, not just `upgrade`, which was being turned into `close`.	minrk	2014-09-16 19:42:41
691	2014-09-02 04:26:46	closes #690	minrk	2014-09-16 19:42:41
691	2014-09-16 03:58:38	This is better fixed with a regular expression.	indexzero	2014-09-16 19:42:41
691	2014-09-16 18:17:25	Thanks, uses a regular expression now.	minrk	2014-09-16 19:42:41
691	2014-09-16 18:25:00	@minrk only problem I have here is that we will probably leak a socket with `keep-alive` true and having agent = false but firefox will be the only case. In regards to the regex, I think you might want `.test` to get a proper truthy value and to call it on the regex itself. Could you also add a test for this? Appreciate the contribution! :)	jcrugzz	2014-09-16 19:42:41
691	2014-09-16 19:09:43	Uses `.test` now, and includes a couple of tests.	minrk	2014-09-16 19:42:41
691	2014-09-16 19:42:39	@minrk excellent, thank you!	jcrugzz	2014-09-16 19:42:41
691	2014-09-17 07:50:00	Worth noting that the regular expression instance need not be constructed every time. It's a small perf optimization so I'm not sure how meaningful it would be.	indexzero	2014-09-16 19:42:41
690	2014-08-29 19:03:23	If I try to connect a websocket through a simple proxy from Firefox, it never triggers the upgrade event, nor proxies data to the server. The Proxy: <S_CODE_TOKEN> Connect with the following js in Firefox: <S_CODE_TOKEN> <del>There is no output for a few seconds, no data is proxied, then the websocket fails, sending a request with the following headers, which *does* get proxied</del> The 'Connect…	minrk	2014-09-30 18:37:52
690	2014-08-29 19:21:57	@minrk this feels like a bug in firefox's websocket implementation as the tests pass with the `ws` library that we use for testing. Browsers are notorious for having broken websocket implementations. @3rd-Eden what does this look like to you? (@3rd-Eden is realtime web expert)	jcrugzz	2014-09-30 18:37:52
690	2014-08-29 19:29:40	It might be a bug in FF's websocket implementation, but it's not a bug that affects any other ws app I have encountered, so there does seem to be something uniquely brittle in node-http-proxy. Is there an event that fires on every incoming request, so I can start diagnosing the difference between the working and non-working requests?	minrk	2014-09-30 18:37:52
690	2014-08-29 19:47:31	@minrk @jcrugzz Firefox should implement the latest specification of the WebSocket protocol, so I don't see anything obvious that should be wrong here.	3rd-Eden	2014-09-30 18:37:52
690	2014-08-29 19:49:03	@minrk Are you running firefox without any plugins?	3rd-Eden	2014-09-30 18:37:52
690	2014-08-29 19:55:28	My test code: <S_CODE_TOKEN> Work fine on my firefox: `"Mozilla/5.0 (Macintosh; Intel Mac OS X 10.9; rv:31.0) Gecko/20100101 Firefox/31.0"`	3rd-Eden	2014-09-30 18:37:52
690	2014-08-29 22:16:17	Intriguing. It appears to be relevant that my websocket server behind the proxy is Tornado. Your test runs fine for me, but when it's my Tornado websocket server behind the proxy on 8001, Firefox connections never succeed. Firefox connections directly to the Tornado server, bypassing the proxy, work just fine, but proxied connections are never established. What seems particularly strange is the p…	minrk	2014-09-30 18:37:52
690	2014-09-02 04:38:22	I submitted #691, which should fix the bug here. A summary of the situation: ## Chrome 1. Browser sends `Connection: Upgrade` 2. Server receives `Connection: Upgrade` 3. :+1: ## Firefox 1. Browser sends `Connection: keep-alive, upgrade` 2. Server receives `Connection: close` 3. depends on server - Tornado doesn't see 'upgrade' in the connection header, and terminates the connection - node-ws igno…	minrk	2014-09-30 18:37:52
690	2014-09-30 18:37:52	This was fixed by #691	minrk	2014-09-30 18:37:52
689	2014-08-28 07:15:59	https://github.com/nodejitsu/node-http-proxy/blob/master/examples/http/forward-proxy.js when i ran the example and it started both "http" (on port 9019) and "forward" (on port 8019) servers. When i opened http server directly on http://localhost:9019/ I am getting response. But when i open forwarding server on http://localhost:8019/ I am getting zero bytes (blank) response. I'm using version 1.3 …	palamccc	2014-08-28 07:56:52
689	2014-08-28 07:56:52	This is actually working as expected. In this example there are two web servers: <S_CODE_TOKEN> The "forward" setting is designed to be a blind forwarding server that does not send anything back. You probably way to set both "forward" and "target"	indexzero	2014-08-28 07:56:52
688	2014-08-28 03:50:39	I want a HTTP proxy and WebSocket proxy to support a deployd backend. I always received this error Msg from the browser side. WebSocket connection to 'ws://localhost:8000/socket.io/1/websocket/Bw-GcrkRQecfNjOue7xi' failed: Connection closed before receiving a handshake response # This is my code. I'm very new to this. So please help me. var http = require('http'), httpProxy = require('http-proxy'…	ericq
688	2014-10-20 21:19:27	Socket.io's handshake requires the HTTP upgrade request and the websocket server to be on the same server. The handshake never completes because it will connect to another server (websocket server on port 2403) that doesn't share the same state as the plain ol' http server on port 3000. You can get around this by using socket.io-redis.	bjackson
687	2014-08-26 21:40:39	I'm running PM2 with 3 cores on a Node Proxy, and 3 cores on a Node App. The proxy takes the incoming request and throws it at either the Node app or Apache, depending on the URL. This works fine until we hit high traffic. On the server I get the following error: <S_CODE_TOKEN> On my local machine running Apache Bench with thousands of concurrent requests I get: <S_CODE_TOKEN> Also when I run ben…	chuntley	2014-09-30 19:29:08
687	2014-09-24 17:10:37	There are a few issues which address this. See my answer here: https://github.com/nodejitsu/node-http-proxy/issues/527	jondubois	2014-09-30 19:29:08
687	2014-09-30 19:29:08	Closing as a duplicate of #527. Thanks @jondubois!	indexzero	2014-09-30 19:29:08
686	2014-08-21 21:04:15	I was recently looking what parameters I can use in the `proxyRes` event. Added this to the README so others can know the same without having to look at the source code.	joeyespo	2014-08-21 23:50:48
686	2014-08-21 23:50:54	@joeyespo thanks!	jcrugzz	2014-08-21 23:50:48
685	2014-08-21 07:19:56	In great anticipation to the 1st of April (April Fools) I'm trying to setup an elaborate prank. I need a proxy server that can inject some jQuery into the html part of the response - after searching I found [this gist](http://gist.github.com/amontalenti/4126144) but it runs into problems with: `Error: Must provide a proper URL as target` I've read over it and can't see why it's failing? I've not …	brod	2016-06-13 07:41:47
685	2014-08-23 19:01:32	I think, [harmon](https://github.com/No9/harmon) could be interesting for you. It uses http-proxy and [node-trumpet](https://github.com/substack/node-trumpet) to manipulate HTML.	philippotto	2016-06-13 07:41:47
[truncated: 3,446 more rows]
