# Supplementary material for: Status, identity, and language: A study of issue discussions in GitHub
Source: PLoS One. 2019 Jun 14;14(6):e0215059. doi: 10.1371/journal.pone.0215059 (PMC6568400; doi:10.1371/journal.pone.0215059)
Supplement: S2 Data — (ZIP) [file pone.0215059.s003.zip › sample_46_projs_issues/nodejitsu_node-http-proxy/issue_comments_mentioned_committer_NOCODE_FULLBODY.csv]

issue_num	datetime	body	login	mention_login
1126	2016-12-30 15:41:22	Of course I did not -_- Thanks a lot @jcrugzz. To be honest I'm a bit stupid because some of my socket request pass through http and so inside the req.app.locals.proxy.web. So I naively thought that my app.locals.proxy.ws was okay like this. Don't know if you get what I mean but whatever, thank you :)	mbret	jcrugzz
1122	2016-12-26 18:37:28	@ivannieto can you rebase your changes off `origin/master`? you are still based on your previous git tree before your changes were merged. That is why there are so many extra commits above	jcrugzz	ivannieto
1122	2016-12-27 13:43:59	sure @jcrugzz my bad!	ivannieto	jcrugzz
1119	2016-12-24 18:27:52	@ivannieto Thanks for adding this!	jcrugzz	ivannieto
1119	2016-12-24 18:28:18	@ivannieto i realized i merged to fast, would you mind adding a link to this in the README?	jcrugzz	ivannieto
1119	2016-12-24 18:29:45	@jcrugzz do you want to say adding the link to this file in the repo? or to the default Covenant?	ivannieto	jcrugzz
1119	2016-12-24 18:30:52	@ivannieto add a link to the code of conduct file in this repo to our README so people have a direct link.	jcrugzz	ivannieto
1118	2016-12-24 16:23:35	@jcrugzz , thanx for you respond. I think it has to do with `node-http-proxy` because I need to proxy multiple sub-domain calls to multiple servers running each on different ports. Something like this: https://a.foo.com -> 127.0.0.1:3000 https://b.foo.com -> 127.0.0.1:3001 https://c.foo.com -> 127.0.0.1:3002 also I have a certificates for each of this domain. `SNICallback` will be called each tim…	SET001	jcrugzz
1109	2016-12-16 17:28:47	Thanks @lpinca	jcrugzz	lpinca
1104	2016-12-06 14:50:59	@pachirel ill push this out now, submit a follow up PR with any additional changes you wanted to make so we can get this fixed.	jcrugzz	pachirel
1103	2016-12-06 10:40:34	@jcrugzz you can find more details in a PR opened by @pachirel https://github.com/nodejitsu/node-http-proxy/pull/1104	apalchys	jcrugzz
1103	2016-12-06 10:55:44	@pachirel your PR looks good and should fix autoRewrite because it doesn't overwrite header value. thanks.	apalchys	pachirel
1103	2016-12-07 00:45:57	@apalchys 1.16.2 is available. please update and check your app. thanks to @jcrugzz.	pachirel	jcrugzz
1103	2016-12-08 14:11:34	@pachirel it works now. thanks a lot!	apalchys	pachirel
1102	2016-12-06 05:13:08	@kriswill Thanks to fix this issue. and sorry for any inconvenience.	pachirel	kriswill
1101	2016-12-04 19:01:52	Yes this should be fixed with the changes made by @kriswill. Will reopen if this is still a problem. My apologies for the trouble.	jcrugzz	kriswill
1100	2016-12-02 14:09:09	@maartenth We are both at fault here as I missed it too ;). Thanks for contributing! Please let me know if the forward proxy is working as expected as im not sure if it was originally written to spec.	jcrugzz	maartenth
1091	2016-12-03 01:33:15	@jcrugzz Pass the headers in where? In my case, I need to dynamically choose what to send in the way of headers based on the request. Specifically, I'm supplying a default header value only if the original request does not contain the header.	rick-kilgore	jcrugzz
1091	2016-12-08 00:19:13	@jcrugzz - now I see what you mean. I somehow got the mistaken impression that the function I pass into http.createServer() was being called only once at startup, instead of once for every request. I think my confusion was partly reinforced by the example for setting headers, though. You might want to change the example in the README to do it the way you're suggesting, since it won't work for POS…	rick-kilgore	jcrugzz
1091	2017-03-22 17:03:13	What if the header to be set is conditional? For instance, I have a post request that should be "If this header `foo` is set on the incoming request, then also add header `bar` @jcrugzz Is this currently supported?	aleclerc	jcrugzz
1061	2016-09-14 21:12:05	@briman0094 @No9 would love a harmon test so this type of breakage could be prevented in the future. Thanks for the contribution!	jcrugzz	briman0094
1051	2016-09-13 22:19:47	@cchamberlain sorry it took so long. Thanks!	jcrugzz	cchamberlain
1051	2016-09-15 13:55:09	@briman0094 - I considered that solution as well but being unaware of harmon's dependency, went with this one since it seemed lighter weight (setting the fields directly has less of this to worry about) - ![image](https://cloud.githubusercontent.com/assets/424694/18552319/c06d2eb2-7b10-11e6-9657-f09bdb3c7f6b.png) I can modify / open a new PR? Should we implement the `headers` parameter to allow u…	cchamberlain	briman0094
1051	2016-09-19 16:00:50	@cchamberlain I don't think we need to implement `headers` because the previous version of http-proxy that called writeHead didn't implement it. There's another pass in web-outgoing.js that writes the headers from `proxyRes.headers` into the response by calling `res.setHeader(...)`. I had a PR that got merged in a few days ago which fixes the issue and it seems to be working fine.	briman0094	cchamberlain
1051	2016-09-19 18:07:22	@briman0094 - Awesome, guess my work here is done!	cchamberlain	briman0094
1027	2016-08-11 16:37:39	Thanks! good looks @matibek	jcrugzz	matibek
1024	2016-08-11 16:22:01	@gabrielboucher seems reasonable to me if its in the spec. Thanks for the contribution! Would you mind adding a test for the `201` case just so we are covered? :)	jcrugzz	gabrielboucher
1009	2016-08-10 12:33:48	@Volune Overall this looks good. I would like to see some more documentation for this option in the README, similar to what you have in this PR in your initial proposal. The only thing that kind of bothers me is having `''` remove all domains. Would it be more intuitive to use an explicit `null` as removal? I'm really not sure what the right answer is but is there something that semantically make…	jcrugzz	Volune
1009	2016-08-11 10:11:57	@jcrugzz The first reason of using `''` is that it would transform `Domain=some.domain` to `Domain=`, which has the meaning of no domain, but (as far as I understand RFC 6265) is not a valid value. So I used it to remove the domain. Also, it adds some meaning to the type of the option: - boolean `false`: disable the option - object: advanced configuration - string: shorthand for `{ '*': value }` …	Volune	jcrugzz
1009	2016-08-11 16:18:57	@Volune Thats reasonable, i think its ok. Lets just document all the options for this option in the readme, take care of that one nit i have so that we are a bit more performant so we arent creating the regex everytime and we cache it in a variable at the top of `common.js` (with the other one thats there. Then we will get this merged :). Thanks for bearing with me	jcrugzz	Volune
1006	2016-07-13 00:40:47	@Dillybob92 next time, dig deep and try to find some basic human empathy. Starting a conversation with an inflammatory and insulting title like "This module is worthless" only hurts. [Why do that?](https://speakerdeck.com/indexzero/keeping-important-code-alive-seattlejs-march-2015) I am locking this issue. @jcrugzz we should use this as an opportunity to adopt a code of conduct since this kind of…	indexzero	jcrugzz
988	2016-04-12 22:45:34	@jcrugzz even as load balancer? a lot of people suggest tools like HAProxy or nginx.. But i'd like to have a full node.js stack.	roccomuso	jcrugzz
988	2016-04-13 14:41:36	@jcrugzz Thank you for pointing this out. ;) What i need is in fact a dynamic load balancer. Speed is not an essential requirement for my app.	roccomuso	jcrugzz
988	2016-04-14 16:03:44	@jcrugzz going to mark this issue as resolved since @roccomuso's original question appears to have been answered. @tomcanham have you tried other targets besides `localhost`? Like `127.0.0.1`? You are getting a DNS lookup error for `localhost` (that's what `Error: getaddrinfo ENOTFOUND localhost` indicates) so it may be configured in a non-standard way on your development machine. On standard set…	indexzero	jcrugzz
967	2016-02-27 16:06:22	@jbacklund @jcrugzz With this change, the `xfwd` behavior for `web` is slightly different from `ws`. https://github.com/nodejitsu/node-http-proxy/blob/master/lib/http-proxy/passes/web-incoming.js#L65-L83 https://github.com/nodejitsu/node-http-proxy/blob/master/lib/http-proxy/passes/ws-incoming.js#L54-L69 Would be good to keep the API consistent; By applying the same change to [WebSockets](https:/…	chimurai	jbacklund
967	2016-02-27 16:06:22	@jbacklund @jcrugzz With this change, the `xfwd` behavior for `web` is slightly different from `ws`. https://github.com/nodejitsu/node-http-proxy/blob/master/lib/http-proxy/passes/web-incoming.js#L65-L83 https://github.com/nodejitsu/node-http-proxy/blob/master/lib/http-proxy/passes/ws-incoming.js#L54-L69 Would be good to keep the API consistent; By applying the same change to [WebSockets](https:/…	chimurai	jcrugzz
966	2016-02-25 00:33:08	@Deividy thanks for the contribution! I saw you did some investigation on removing the `req.on('error')` listener. The proxyReq error event was still triggered when the client disconnected when removing it still? I can see this can still be an issue when the client request itself timed out but was curious :). Will comment	jcrugzz	Deividy
966	2016-04-08 07:31:02	@jcrugzz good to go?	JSteunou	jcrugzz
966	2016-06-03 17:39:34	@Deividy thank you for your work. Will merge this. id like to rebase the branch that removes teh `req.on('error')` listener and see how it behaves.	jcrugzz	Deividy
964	2016-02-22 15:54:58	@fjakobs what strings are causing this to throw? Could you log the headers that are being set here? Would love a test case for this	jcrugzz	fjakobs
964	2016-02-22 16:58:41	@jcrugzz I found this in the wild: `content-type: "�?@"` Not sure why someone would do this but is certainly should not crash the app.	fjakobs	jcrugzz
964	2016-02-22 22:23:25	@fjakobs hmm yea thats kind of unfortunate that we are receiving invalid headers. I'd almost rather do this check ourselves to prevent the need for a `try..catch`. Ill look at this later but would definitely take a PR that fixed this.	jcrugzz	fjakobs
964	2016-02-22 22:34:42	@fjakobs how do you feel about the behavior of ignoring bad headers? I guess we could make it an option to receive it as an error but I dont think the proxy server should have to care if its receiving bad headers from a client, it just doesnt pass them along since they are not spec compliant. What im thinking about is using that internal check they added to node core and using that as a signal to…	jcrugzz	fjakobs
964	2016-06-14 15:41:18	@fjakobs @jcrugzz I am using latest Meteor and hitting something with the same signature. I am trying to figure out a workaround and you guys seem to have the best handle on this. Here is the stack dump: A couple questions, this looks like an inbound request which crashes the server? I wanted to simply comment the throw but it appears that the respective code gets compiled into the node elf execu…	ppotoplyak	jcrugzz
964	2016-06-14 15:41:18	@fjakobs @jcrugzz I am using latest Meteor and hitting something with the same signature. I am trying to figure out a workaround and you guys seem to have the best handle on this. Here is the stack dump: A couple questions, this looks like an inbound request which crashes the server? I wanted to simply comment the throw but it appears that the respective code gets compiled into the node elf execu…	ppotoplyak	fjakobs
964	2016-06-15 02:57:37	@jcrugzz sure, if you are okay waiting until next week There is a worse problem on the incoming side. A similarly crafted request brings the node/Meteor process down. This is my workaround to prevent the process from terminating: The malformed request will take an "Error: socket hang up" but the server will stay up.	ppotoplyak	jcrugzz
964	2016-11-10 11:26:05	@jcrugzz @fjakobs, is there any estimate on when you are thinking of releasing a fix? This issue is affecting us in production. Is there any easy workaround we can apply other than monkey patching the code?	dlaha21	fjakobs
964	2016-11-10 11:26:05	@jcrugzz @fjakobs, is there any estimate on when you are thinking of releasing a fix? This issue is affecting us in production. Is there any easy workaround we can apply other than monkey patching the code?	dlaha21	jcrugzz
960	2016-02-13 23:32:52	@Turbo87 looks like this was lost in translation when the rewrite happened. I'd love PR for this :+1:. Definitely a good first contributor issue :)	jcrugzz	Turbo87
950	2016-02-15 15:36:28	Thanks @caioquirino	jcrugzz	caioquirino
947	2016-01-28 19:02:35	@coderaiser could you add a test for the case you pointed out in #946	jcrugzz	coderaiser
947	2016-01-29 07:49:25	@jcrugzz done	coderaiser	jcrugzz
946	2016-01-28 15:36:44	@coderaiser its meant to handle cases where `http://whatever.com` turns into `http:/whatever.com`. This is a naive urlJoin since it fails on this case, it should be more specific to the post `http`. I would love a PR to fix this if you can turn this into a test case :)	jcrugzz	coderaiser
946	2016-01-28 17:49:33	@coderaiser Yes I understand. I was mentioning thats why it exists, Im not saying its correct. The code here needs to be smarter to handle the case you are mentioning.	jcrugzz	coderaiser
938	2016-01-21 22:31:48	@merpnderp i do find this very strange that this is happening but i would take a PR that adds that safety `if` clause	jcrugzz	merpnderp
929	2016-01-05 18:03:40	I just ran @kar1m example and I am seeing the same issue here. Requests per second drop by a factor of 10-20x when using the proxy. @indexzero I tested on versions v0.10.36 and v5.2.0.	pyper	indexzero
929	2016-01-05 18:39:41	Thanks @indexzero, that made a huge difference. @kar1m You need to create an agent with keepAlive set to true and pass it the agent option when you create the server. You might need to play with some of the other agent options too.	pyper	indexzero
929	2016-01-05 18:52:09	Thanks @indexzero and @pyper, It made a huge difference (10x previous performance), although it's still much slower than HAProxy. I'll try playing with the agent options and let you know if I can get a better performance.	kar1m	indexzero
929	2016-03-02 15:58:05	@indexzero, what do you mean by shared Agent? Can you link to some resources?	ronaldocpontes	indexzero
922	2015-12-07 20:58:19	Awesome thank you @aaronmaturen	jcrugzz	aaronmaturen
921	2015-12-07 01:33:38	@aaronmaturen: Thanks for that. I was able to figure out what the issue is. node-http-proxy is timing out the response after 2 minutes of inactivity. If you change the connection handler on line 57 of the sse example to the code below then you should be able to recreate it: On the proxy (8003), it times out after about 2 minutes (Chrome 46), with `net::ERR_INCOMPLETE_CHUNKED_ENCODING` and the sec…	davej	aaronmaturen
920	2015-12-02 17:57:56	@indexzero @m1stegmann i had an exchange with @indutny that it just requires passing an agent from his `spdy` module which supports `http2` for this to work	jcrugzz	indexzero
919	2015-12-08 17:58:49	@indexzero @aaronmaturen the reason I'm hesitant on this is due to the conversation I had with @indutny where `http2` based on his implementation in [`node-spdy`](https://github.com/indutny/node-spdy) only requires the proper `agent` to be passed in to enable proxying via `http2`. So this really has to do with what we want to support. Personally, I'm not a fan of of actually spinning up a server …	jcrugzz	indexzero
919	2015-12-08 17:58:49	@indexzero @aaronmaturen the reason I'm hesitant on this is due to the conversation I had with @indutny where `http2` based on his implementation in [`node-spdy`](https://github.com/indutny/node-spdy) only requires the proper `agent` to be passed in to enable proxying via `http2`. So this really has to do with what we want to support. Personally, I'm not a fan of of actually spinning up a server …	jcrugzz	aaronmaturen
919	2015-12-09 06:16:18	@indexzero ah, calling @dmai doesn't work on public git Hm, I don't think it would be that bad if we supported the `http2` library since the docs for that library saids that `http2` has an api very similar to that of `https` and we support passing in options to `https` I can see @jcrugzz 's point about not using a particular userland `http2` module though, and those who have read up on HTTP2 alre…	donasaur	indexzero
919	2015-12-09 06:16:18	@indexzero ah, calling @dmai doesn't work on public git Hm, I don't think it would be that bad if we supported the `http2` library since the docs for that library saids that `http2` has an api very similar to that of `https` and we support passing in options to `https` I can see @jcrugzz 's point about not using a particular userland `http2` module though, and those who have read up on HTTP2 alre…	donasaur	jcrugzz
919	2016-03-25 23:00:54	Hi Friends, @jcrugzz suggested that the node-spdy module by @indutny is a better way to spin up a new HTTP2 server. It made sense to me at the time, and it's fairly easy to get setup if you actually have an SSL cert to get past the browser security... Here is a small example for HTTP2 -> HTTP proxying without any changes to http-proxy. ![screenshot 2016-03-25 18 23 24](https://cloud.githubusercon…	aaronmaturen	jcrugzz
919	2016-09-18 08:35:06	@aaronmaturen I am new to http2 so please indulge me. How would your example code work if the target server is also HTTP2, and what about things like push streams, would they also work? In other words, would be able to get all of the http2 features without loosing any?	manast	aaronmaturen
915	2015-12-10 21:49:46	@jcrugzz So your last name is Cruger and you want me to stab something? :) I will give it a shot hopefully soon, cheers.	pyper	jcrugzz
912	2015-11-23 18:12:33	This is great. Thanks @donasaur!	indexzero	donasaur
910	2015-11-21 01:48:22	@donasaur could you add some code samples as well? I think that will help a lot of users better understand what they are getting from `proxy-rules`. _Related:_ we should do a pass at updating the `README.md` sometime in the next few cycles. For starters: a Table of Contents that highlights this feature more prevalently would help a lot of users as well.	indexzero	donasaur
910	2015-11-22 04:22:47	@donasaur yeah that sounds good.	indexzero	donasaur
910	2015-11-22 17:42:38	@indexzero Kk, I updated the README with a link to the relevant portion of the test, and made that portion readable with comments and a little name refactoring. See [here](https://github.com/donasaur/http-proxy-rules/commit/16d60201a929d6a3a8ffa3a5ef9f856490b7a272)	donasaur	indexzero
908	2015-11-16 23:57:45	@jcrugzz Happens in node `4.2.1`. Will see about stubbing out a reproducible test case for it for sure.	cdl	jcrugzz
908	2015-11-17 17:18:41	@jcrugzz Just tested in `node@4.2.2`, issue still persists. Will write up a gist demonstrating the issue shortly.	cdl	jcrugzz
908	2015-11-21 22:14:28	@jcrugzz I've just made a scrubbed gist of the `app.js` and `package.json` that I'm using. It's a simple proxy that serves to layer JWT and caching on top of a RESTful API. I too did a compare of the tag to master and didn't see anything that stood out, so it makes me think that one of the `http-proxy` dependencies that got updated is triggering it. I'm on `node@4.2.2` as well. https://gist.githu…	stickystyle	jcrugzz
906	2015-11-13 17:48:02	Ah okay now everything makes sense. I have to add the following lines inside the upgrade function Thanks @jcrugzz	Wikunia	jcrugzz
898	2015-10-29 20:09:25	I'm seeing this too. @jdmaurer why do you say this is a weird use-case? I have the same use-case, seems like the "meat and potatoes" of what a proxy would do? @jcrugzz is this likely to be fixed soon? Thanks!	philcockfield	jcrugzz
898	2016-08-05 12:49:42	@jcrugzz this original issue (when client interrupts a request, eg by refreshing the page) is not reproducible on latest http-proxy - I think you can close this one! :) PS I'm receiving {[Error: socket hang up] code: 'ECONNRESET' } when request times out - different story. Easy to reproduce by setting low proxyTimeout value. Dunno, is it by design? I would prefer some different error message for …	bubenshchykov	jcrugzz
897	2015-10-22 14:29:54	@lbrucher Looks good, will get it in a release later today :+1:	jcrugzz	lbrucher
892	2015-10-18 14:45:30	@donasaur yea a its been on my list to make a module to replicate some of the features that were lost in the `1.0.0` simplication so if you decide to write one, definitely send a PR to add it to the README. :+1:. Thanks for the reference here!	jcrugzz	donasaur
887	2015-12-03 07:03:44	Thanks @chimurai You are right	borNfreee	chimurai
887	2016-01-22 09:03:03	I have the same problem, but I can't use the @chimurai's solution because I don't use the middleware. I use the [webpack dev server](https://webpack.github.io/docs/webpack-dev-server.html). Would this be possible with just `node-http-proxy` options? Or do I need to request the feature from webpack guys?	mik01aj	chimurai
883	2015-11-05 06:44:51	@donasaur it's actually not about the Websocket handshake itself. It is mirroring similar `proxyRes` functionality which I am fine with. See https://github.com/nodejitsu/node-http-proxy/blob/master/lib/http-proxy/passes/web-incoming.js#L147 @jcrugzz thoughts?	indexzero	donasaur
883	2015-11-05 09:37:14	ah ok @indexzero , actually it looks like jarrett already merged in a similar PR already: https://github.com/nodejitsu/node-http-proxy/pull/897/files can you double check?	donasaur	indexzero
883	2015-11-05 09:42:51	@donasaur excellent. Then this is a duplicate of #897. Closing :100:	indexzero	donasaur
881	2015-10-28 18:14:10	Thanks @indexzero @jcrugzz - we're working on putting together a reproducible test case for you right now. Stay tuned.	glortho	indexzero
881	2015-10-28 18:14:10	Thanks @indexzero @jcrugzz - we're working on putting together a reproducible test case for you right now. Stay tuned.	glortho	jcrugzz
881	2015-10-28 19:22:31	@jcrugzz I'll see what I can do about a failing test. In the meantime, here is a reproducible set-up: https://github.com/jedverity/http-proxy-test	glortho	jcrugzz
881	2015-10-28 19:40:53	Think I have a (kludgy) test for you @jcrugzz @indexzero . Coming in 5 mins.	glortho	indexzero
881	2015-10-28 19:40:53	Think I have a (kludgy) test for you @jcrugzz @indexzero . Coming in 5 mins.	glortho	jcrugzz
881	2015-10-30 14:14:19	@indexzero @jcrugzz @pepone I've confirmed this is fixed in node v5. See http fixes section here: http://nodejs.org/en/blog/release/v5.0.0/	glortho	indexzero
881	2015-10-30 14:14:19	@indexzero @jcrugzz @pepone I've confirmed this is fixed in node v5. See http fixes section here: http://nodejs.org/en/blog/release/v5.0.0/	glortho	jcrugzz
881	2015-10-30 17:03:48	@jcrugzz I did try it in 4.2.1 and no dice. Same results as other 4.x versions. I assumed this was the fix but haven't evaluated closely: https://github.com/nodejs/node/pull/3342	glortho	jcrugzz
881	2015-11-05 18:35:16	@jcrugzz Confirmed 4.2.2 works	glortho	jcrugzz
876	2015-09-10 18:13:48	@jcrugzz I'll try, but it's hard to catch. I'll modify my code to catch that, and we'll wait	ro31337	jcrugzz
871	2015-08-30 21:28:54	@ArGGu cherry-picked :). Thanks!	jcrugzz	ArGGu
840	2015-06-21 18:20:42	@jcrugzz - I've created a gist to explain what I am trying to achieve. I've been using JSONStream to try to address the performance hit you mentioned: https://gist.github.com/motymichaely/0b0982522d8b9da1200d Now what I am missing is the ability to set the headers after I get the required info out of the body. Any idea?	motymichaely	jcrugzz
836	2015-06-09 05:48:08	@whatknight I'm with @matthauck, make it an explicit behavior	jcrugzz	matthauck
836	2015-06-09 19:01:39	@matthauck The issue I take with with your change is that you are viewing this proxy just like `mod-proxy`. The ability to create custom server logic means that there's no longer a 1-1 mapping of frontend-backend. A developer has the flexibility to build the backend target on the fly (as we have done). I also take issue with the fact that your change A) silently fails and B) is completely undocum…	wingrunr21	matthauck
834	2015-06-01 19:48:49	Hi @jcrugzz, my idea is to execute a chain of middlewares where http-proxy is within them, so I want, once the proxy has make the request and get a response, continue to the next middleware, for example, to change some response headers or body content. I think I have achieved what I want listening for `finish` on the `res` object, similar to this: Do you think is this fine or can have side effect…	acanimal	jcrugzz
833	2015-06-13 04:31:59	@jcrugzz Sorry for taking a while to get back to you. I cannot commit to adding tests for this as it is low priority for me and a non-trivial investment of my time given my lack of familiarity with node and javascript. If I can, I will look at submitting some tests at a later date, but for now, please consider this PR for merge as is.	efokschaner	jcrugzz
813	2015-12-02 17:28:10	@jcrugzz I'm afraid I have the necessary solution and motivation but not the time to do it.	JSteunou	jcrugzz
812	2016-04-01 10:29:09	@jcrugzz sorry for lack of detail, a bit out of my depth with all this. I will give that a go, thanks.	beazergood	jcrugzz
800	2015-04-07 09:29:42	Really thanks @damonmcminn :star2: ! I understood `http-proxy` module now conceptually. And your API-Proxy application will be a guide for me. Thank you again for your helps.. **ps:** I got an error as `Must provide a proper URL as target` :sob: however _really it is not important_ now	efkan	damonmcminn
799	2015-04-02 16:05:01	@Volune this LGTM. Thanks for the thorough fix :+1:	jcrugzz	Volune
798	2015-04-01 15:07:30	@damonmcminn whats the use case of making req.url an empty string out of curiosity? Thanks for the fix!	jcrugzz	damonmcminn
798	2015-04-02 09:06:03	@jcrugzz No problem! I don't believe there is a use case for an empty string... It was an accidental discovery when I changed a regex that is used to strip the first path from `req.url`: https://github.com/damonmcminn/api-proxy/commit/7dda2413535c5d5c1be0f574dde8ee69cd827fa7 The stripped path is used to identify what server to proxy the request to (so I can serve multiple APIs off a single valida…	damonmcminn	jcrugzz
795	2015-03-21 01:57:30	@jcrugzz This only happens to some of our sites ,e.g. set $origin = http://fw.m.pingfan.pw/ , only when set changeOrigin to true and enabled gzip encoding. The gzipped output body has been prepended three garbage bytes e.g. "22f" and "\r\n",total five bytes,that caused decoding error.If I strip these five bytes then it can be decoded correctly but missed the last five bytes,usually are "html>" . …	Behemouth	jcrugzz
795	2015-03-21 05:51:21	@jcrugzz My Node.js version has this bug too:	Behemouth	jcrugzz
789	2015-03-12 01:07:36	@feross awesome thanks! :)	jcrugzz	feross
782	2015-12-07 20:47:11	@jcrugzz there are two options for `tls.connect`: `hostname` and `host`. Former one specifies TLS hostname, and the latter one DNS host to connect to. I suppose that `hostname` should be `mydomain.com` and `host` should be that IP address.	indutny	jcrugzz
782	2015-12-07 20:54:13	Thanks for the quick reply @indutny :), that makes a lot of sense. I'm guessing this check wasn't happening in 0.10 for whatever reason. I know you were optimizing a lot of TLS between then. Does this fix the issue you all are seeing? cc @coolaj86 @russellballestrini	jcrugzz	indutny
782	2015-12-08 01:20:20	Thanks @jcrugzz, we'll try that out in the morning and follow up!	dhm116	jcrugzz
782	2015-12-09 14:36:23	@jcrugzz We were able to confirm that modifying the original request Host header value fixed our issue - changes to the target seemed to have no impact. :+1: Thanks!	dhm116	jcrugzz
782	2016-08-16 23:28:06	I'm having the same issue with http-proxy 1.14.0 and nodejs 6.3.1. It appears to be checking the hostname of the proxy (localhost) against the certificate of the proxy target (secure.gravatar.com) Any ideas? @russellballestrini @indutny @jcrugzz Much appreciated :)	aianus	indutny
782	2016-08-16 23:28:06	I'm having the same issue with http-proxy 1.14.0 and nodejs 6.3.1. It appears to be checking the hostname of the proxy (localhost) against the certificate of the proxy target (secure.gravatar.com) Any ideas? @russellballestrini @indutny @jcrugzz Much appreciated :)	aianus	jcrugzz
775	2015-02-19 14:14:36	@jcrugzz Imo the the proxy itself shouldn't modify the url, also when it's strange :-) My problem was related to a web app which uses path style parameters e.g.http://example.com/controller/action/param1/value1/param2/value2 if value1 is empty in a special case the produced url was http://example.com/controller/action/param1//param2/value2 which couldn't proxied.	luke-	jcrugzz
768	2015-02-02 14:23:15	Excellent thank you @jcrugzz .	glortho	jcrugzz
767	2015-01-27 20:00:24	@jcrugzz could you help with the right place to add the agent? From the docs I see that it's used in `http.request` options, but how it could be passed on http create server?	voronianski	jcrugzz
767	2015-01-27 21:58:47	@jcrugzz thanks!	voronianski	jcrugzz
767	2015-02-26 04:04:26	@jcrugzz, I'm trying to wrap my head around why one would want to specify `maxSockets`? It seems that it is not a `maxSockets` value which is making connection to change to 'keep-alive'. It is enough to just have http.Agent instance. I tried to debug core http module, but stuck on what exactly is causing it to pick keepAlive setting even when it is not set to true on the agent instance. Can you p…	szarouski	jcrugzz
766	2015-01-27 15:28:13	@jcrugzz Thanks for the response, after further running for 10 hours, the memory usage has stabilized at around 135-150mb. Previously I was doing inside the proxyServer web request, which I think was causing the memory leak. After moving it to the proxyReq event (as seen in my first post) it seems to be fine. (I must have forgot to git pull on the server I was testing on) Thanks for your help!	Mewte	jcrugzz
765	2015-01-27 06:24:22	@jcrugzz You are right. I'l discuss the first error on `http-stale-cache-proxy`'s page and the second error has been handled properly. Thanks a lot.	faridz88	jcrugzz
764	2015-01-21 03:11:27	@jcrugzz very strange, when I removed "server.use(express.limit('5mb'))" , the proxy worked well.	xiaok	jcrugzz
757	2014-12-30 22:36:14	@goldfire thanks for the update. It looks like that is the commit we can get revert. I understand what you were going for there @minrk but it seems there are some edge cases where that isn't set yet it is still successfully used for websocket handshakes. Could be a browser related thing I suppose, but anyways this is super weird. Please let us know if you get anymore insight into when this happen…	jcrugzz	minrk
747	2014-11-30 23:08:42	@Rush can you pinpoint whats being passed in? There should be a test here to prevent these types of failures and I would love to add one.	jcrugzz	Rush
747	2014-12-01 21:23:37	@Rush hmmm thats weird, could you turn this into a failing test case. That would be amazing <3	jcrugzz	Rush
747	2014-12-01 22:08:39	Hmm, not really cause that's how I use `node-http-proxy`, as in I don't want to pass a string as a target since I need to parse the url first myself. 2014-12-01 22:23 GMT+01:00 Jarrett Cruger notifications@github.com: > @Rush https://github.com/Rush hmmm thats weird, could you turn this > into a failing test case. That would be amazing <3 > > — > Reply to this email directly or view it on GitHub …	Rush	Rush
747	2014-12-01 23:03:31	@Rush Im not saying that you should be passing a string as the `common.setupOutgoing` function accepts `target` as an object. It gets preparsed before this function. What I don't understand is how this object is causing your tests to fail because nothing should be `null` which is why I'd love for you to take this object and any other aspects of your test that are contextually relevant and produce…	jcrugzz	Rush
747	2014-12-08 20:31:11	@Rush are you still experiencing this? Im looking to make the data input validation a bit more robust but I'd really like to see the full test case here :)	jcrugzz	Rush
747	2015-04-06 14:19:48	Hey @Rush , Did this fixing solve your problem? Despite `common.js` file had fixed I get same error. Is there any one in my case?	efkan	Rush
747	2015-04-06 15:58:58	Thanks @damonmcminn , I've opened a new issue; https://github.com/nodejitsu/node-http-proxy/issues/800	efkan	damonmcminn
746	2014-12-01 15:21:46	@koolc he meant to put this test case in the same PR as your fixes to show that both the test case and the changes made pass. Just makes for cleaner merging but its not a huge deal.	jcrugzz	koolc
744	2014-11-25 16:12:20	@koolc is there a failing test this is compensating for? To be fair this logic is still not 100% correct but this change doesn't look like the right fix.	jcrugzz	koolc
744	2014-11-26 07:17:28	@jcrugzz @samccone This is a online url 'http://g.tbcdn.cn/??kissy/k/1.4.0/seed-min.js,kissy/k/1.4.0/base-min.js,kissy/k/1.4.0/json-min.js,kissy/k/1.4.0/dom/base-min.js,kissy/k/1.4.0/event/base-min.js,kissy/k/1.4.0/event/custom-min.js,kissy/k/1.4.0/event/dom/base-min.js,kissy/k/1.4.0/event/dom/focusin-min.js' on the Alibaba CDNs. You can take it for test. This is a combo url(This is a technical m…	koolc	jcrugzz
744	2014-11-26 12:49:10	@koolc could you write a test case using this type of URL? I will look closer at the logic	jcrugzz	koolc
744	2014-11-27 03:56:22	@koolc In terms of a test case, could you add a test case to test of the `common.setupOutgoing` function in [here](https://github.com/nodejitsu/node-http-proxy/blob/master/test/lib-http-proxy-common-test.js)	jcrugzz	koolc
744	2014-12-01 03:28:26	@koolc sorry for the late reply, once that change you already suggested is done, this should be merged. If you have anymore URL test cases for this function, it would be awesome to get more tests around this.	jcrugzz	koolc
744	2014-12-01 15:18:51	@koolc test cases are not required, I was just curious if you had anymore crazy URLs that could be sueful for testing ;). Just make the change for `retSegs.push.apply(retSegs, lastSegs);` and I will merge.	jcrugzz	koolc
744	2014-12-02 04:22:07	@koolc replied	jcrugzz	koolc
743	2014-11-25 16:14:19	@jleal52 i like this as an idea but it should have a different name. as there is `start` and `end` events for regular http proxying.	jcrugzz	jleal52
743	2014-12-09 03:43:12	@bruce-one that seems reasonable. Maybe `open` `close` to complete the pairing?	jcrugzz	bruce-one
741	2014-11-21 17:08:56	@samccone this looks good! Could you add a test for this and update the docs related to this option? Thanks for the contribution!	jcrugzz	samccone
741	2014-11-23 18:31:46	hey @jcrugzz specs and docs are all added. thanks again for your time, and work on this handy lib.	samccone	jcrugzz
741	2014-11-23 22:58:43	@samccone looks great. I forgot the only one nit here that I will post on the code. Will merge once thats done. Thanks!	jcrugzz	samccone
741	2014-11-24 00:22:29	all updated @jcrugzz :tanabata_tree:	samccone	jcrugzz
741	2014-11-25 14:41:31	Hey @jcrugzz was there anything else you needed from me?	samccone	jcrugzz
741	2014-11-25 22:08:50	@samccone sorry got caught up with things so I didn't get to it. LGTM. Ill post back here with some style nits that I make for next time :). Thanks! Im also curious about the use of a `context` function as i dont see it anywhere in the mocha docs.	jcrugzz	samccone
737	2014-11-17 10:58:38	@jcrugzz yes, tests are definitely a must. There are a lot of error cases in this scenario that could leak fds I think.	indexzero	jcrugzz
736	2014-11-12 21:46:06	@richardkazuomiller yea essentially, good find! That should just be linked somewhere. @indexzero just hasn't formalized a [`jscs`](https://github.com/jscs-dev/node-jscs) for it yet.	jcrugzz	richardkazuomiller
735	2014-11-12 18:05:02	@jleal52 awesome thank you! :).	jcrugzz	jleal52
734	2014-11-12 18:22:25	Thanks @jcrugzz, I appreciate the suggestion. I actually have keep-alive disabled between the proxy and the origin server intentionally due to the current architecture and some issues with the origin server but would like to have keep-alive between clients and the proxy server for efficiency. My current workaround is to listen for the `proxyRes` event and set `Connection: keep-alive` on the proxy…	kevinoid	jcrugzz
733	2014-11-11 03:29:15	@richardkazuomiller this is a good start. I think this function still needs some more love to handle the other edge cases but thank you very much! I'll merge and fix the stylings. Just not that we like less `var` statements ;)	jcrugzz	richardkazuomiller
732	2014-11-07 18:03:33	@indexzero I apologize if I am not describing this properly. I am really trying to do something simple, I just want to proxy a request to the website "http://bing.com" as well as "https://bing.com". I can get the "http://bing.com" to work, but I cannot get a request to work for "https://bing.com". I don't need the actual nodejs proxy server to be HTTPS, unless that is required. I am just trying t…	odmarkj	indexzero
732	2014-11-07 18:39:25	@indexzero Thank you for your patience with this. I understand why that would be necessary, but I still cannot get it to work. When the website is "https://bing.com", my script does not see the request. If I use "http://bing.com", it works as expected with the code below. I should also note that the request appears to hang indefinitely until I control+c to kill it in the terminal request when I t…	odmarkj	indexzero
732	2014-11-07 19:02:05	@indexzero i think the confusion here is related to HOW a proxy is used by a browser and what changes in those situations. This is why I made the toProxy option because I was able to confirm that by not cutting the path in those cases, it worked. There is definitely some other complexity associated with properly using this as THIS type of proxy and proxying https traffic, especially when the serv…	jcrugzz	indexzero
732	2014-11-07 19:06:23	@jcrugzz Now we're talking. Do you have any examples of that? When I add the toProxy option, it doesn't seem to change anything.	odmarkj	jcrugzz
732	2014-11-07 19:26:20	I really just want to forward the request, I don't want to do anything with it. I am just trying to setup a dead simple reverse proxy, but it seems this library was not designed to handle that, or at least, not when a majority of the traffic is to HTTPS websites. I really wanted to make nodejs work for this, but it looks like I will just have to go back to more robust and well supported software …	odmarkj	jcrugzz
732	2016-09-26 15:37:44	Hi @odmarkj, Were you able to accomplish this eventually? @pose your example will work for one proxy, but not in case of a chain as @odmarkj specified.	pronskiy	pose
718	2014-10-21 15:50:53	@jcrugzz the above code is from web-incoming.js and this is the reason why the error code is ECONNRESET	juliendangers	jcrugzz
718	2014-10-22 12:25:55	@jcrugzz there is already a test, which ensures that error code is ECONNRESET :	juliendangers	jcrugzz
716	2014-11-28 17:02:47	Thanks @No9 sorry for the wait!	jcrugzz	No9
713	2014-12-01 19:06:35	@jcrugzz I know the order of events, specifically I've got an issue where a photo upload that was proxied to our API was working before a server migration but not after. The API returns "method not allowed" when sending through the proxy but sending the POST request directly works. Suspect it's something to do with an added or altered header, so trying to see the final state of the request just b…	runspired	jcrugzz
713	2014-12-01 20:23:17	@jcrugzz when I log `proxyReq._headers` I see the `host` is the location of the proxy, not the location being proxied to. Is this changed later, or is this mistakenly not updated?	runspired	jcrugzz
713	2014-12-01 21:24:09	@jcrugzz that in fact turned out to be my issue. The "host" header is not updated to match the host of the host the proxy is pointing to.	runspired	jcrugzz
712	2014-10-09 09:56:49	:+1: thank you for your contribution @zhudan. What are your thoughts @jcrugzz? You've been looking this over most recently.	indexzero	zhudan
712	2014-10-09 13:24:40	@zhudan LGTM. My only question is why the custom re-streamer rather than using `connect-restreamer`. Just curious as it is the same logic.	jcrugzz	zhudan
712	2014-10-09 13:33:18	@jcrugzz yes, same logic, but just for json body. his code has bug, https://github.com/dominictarr/connect-restreamer/blob/master/index.js#L15 should be: req.emit('data', req[options.property]). when the body is xml, it can not use JSON.stringify(req.body), because it will be escaped, then the content-length (https://github.com/nodejitsu/node-http-proxy/issues/704#issuecomment-56791176) Forgive m…	zhudan	jcrugzz
712	2014-10-09 13:48:06	@zhudan gotcha, it looks like you would have to pass it a no-op stringify function for that particular case.	jcrugzz	zhudan
711	2014-10-09 03:02:17	@jcrugzz thanks for getting back. pls consider an alternative, perhaps, checking with regex /^https:?/.test(protocol). And if the code construct urls from the parts, the url class supports protocol with and without the colon.	javadoug	jcrugzz
709	2014-10-01 11:10:20	@minrk good looks! Thanks again.	jcrugzz	minrk
708	2014-10-01 00:55:34	@minrk based on what i understand [here](https://github.com/joyent/node/blob/v0.10.32-release/lib/http.js#L1608-L1621) this looks like the correct behavior. Awesome job!	jcrugzz	minrk
708	2014-10-01 00:58:27	@minrk my only question is if we should do something about the response as well in the case where it is not an upgrade request.	jcrugzz	minrk
707	2014-09-30 19:27:35	@minrk whoops, fixed this before i saw the PR. Thanks!	jcrugzz	minrk
706	2014-09-29 20:38:06	@thlorenz what if we emit the proxySocket in an event on the `httpProxy` instance to be handled separately. It seems like that could work.	jcrugzz	thlorenz
706	2014-09-29 20:48:21	@jcrugzz that'd be even better cause then I'd know when I can subscribe to its event instead of having to test if its there yet or not. Do you want me to update the PR to do that? Only question is what's our event emitter? The only one I see inside `ws-incoming.js` is the `server`. That'd also be hacky to emit things on the server I guess. Any other emitters you see?	thlorenz	jcrugzz
706	2014-09-29 21:28:17	@thlorenz naming is just terrible here. The `server` object thats passed in is the actual proxy instance.	jcrugzz	thlorenz
706	2014-09-29 21:42:30	@thlorenz make it `proxySocket` for consistency with other events. Other than that, just document the event in the readme and I'll merge when ready :).	jcrugzz	thlorenz
706	2014-09-30 02:34:11	@thlorenz thanks!	jcrugzz	thlorenz
706	2014-12-30 14:56:07	@glasser id be ok with emitting multiple arguments on that event. Submit a PR with an ordering that makes sense.	jcrugzz	glasser
705	2014-09-26 04:01:35	@Jimbly Thanks!	jcrugzz	Jimbly
704	2014-09-24 07:53:12	@zhudan those are probably out of date to begin with. We could really use your help updating them :)	indexzero	zhudan
704	2014-09-25 08:53:34	@indexzero when i post a xml body, i want modify this body, but the proxy post the xml is escaped (""" become "\""), so the content-length header is smaller than the length of body. it's can not post all xml. the code is this line, https://github.com/nodejitsu/node-http-proxy/blob/caronte/lib/http-proxy/passes/web-incoming.js#L117 ; i modified this line to proxyReq.end(req.rawbody), it's work, bu…	zhudan	indexzero
704	2014-10-08 09:07:51	@indexzero Ok, i will update later.	zhudan	indexzero
703	2014-09-25 13:16:06	@jcrugzz not sure I'll have time to look into this further. I think the information I set out in the original issue description is enough to reliably reproduce the problem. I ended up just rolling my own proxying using `mikeal/request`, since it handles client proxying pretty elegantly, and I didn't really need any of the other bells-and-whistles from `http-proxy`.	samcday	jcrugzz
700	2014-09-18 04:02:16	@jcrugzz Trying to be more specific: I have the below code working; in that scenario: CLIENT --> PROXY --> TARGET (https://somewhere.com) But I need that proxy do not connect to target. My proxy has a list of operative proxies and I have to use a different one for each client request so: CLIENT --> PROXY --> PROXY2 --> TARGET Here I cannot manage that proxy will forward the client, I think due to…	earroyoron	jcrugzz
699	2014-09-12 16:57:14	@STRML Could you add test so @jcrugzz doesn't break it again ;-)?	3rd-Eden	STRML
699	2014-09-12 16:57:59	Yep - working on that right now, just figured I should get the fix in ASAP. On Sep 12, 2014, at 12:57 PM, Arnout Kazemier notifications@github.com wrote: > @STRML Could you add test so @jcrugzz doesn't break it again ;-)? > > — > Reply to this email directly or view it on GitHub.	STRML	STRML
699	2014-09-12 20:24:31	@STRML thanks a ton for the fix. I go and try and fix a windows bug and I do something terrible xD. Im very curious of the case that caused the path to be prefixed with `/`. Would you mind sharing?	jcrugzz	STRML
699	2014-09-12 20:56:53	@jcrugzz It could happen two ways, possibly resulting in `///`. It is suggested, but not documented as a requirement, that there should be no trailing slash in the target or leading slash in the proxied path. I had been using a target as a deep path, something like `http://localhost:3000/api/`, and my proxied paths were read from `req.url` so they were often something like `/user/login`. While `p…	STRML	jcrugzz
693	2014-09-08 21:32:02	@EndangeredMassa One thing I would do though is also support forward requests. Follow the convention we use of `options[forward || 'target']`. Otherwise this is great, thanks for the effort!	jcrugzz	EndangeredMassa
693	2014-09-08 22:23:39	@EndangeredMassa its passed in as a variable so it does an undefined check relying on the `||` operator to default to `'target'` if its not a forward request. See [here](https://github.com/nodejitsu/node-http-proxy/blob/master/lib/http-proxy/passes/web-incoming.js#L101). And this looks great, thanks!	jcrugzz	EndangeredMassa
693	2014-09-10 16:57:02	Im realizing that this shouldnt necessarily be default behavior. This should be configured in some way. @EndangeredMassa naming suggestions? Seems like a boolean option is the best way to deal with this.	jcrugzz	EndangeredMassa
693	2014-09-10 20:23:18	@EndangeredMassa Yea that's understandable. Im guessing our case at nodejitsu is the special case as it is more specific to how couchdb interprets the request. We currently proxy to couchdb instances with [`smart-private-npm`](https://github.com/nodejitsu/smart-private-npm) by setting the `host` to `registry.nodejitsu.com` for example and the URL is `https://myCouchdb.com/registry`. This change c…	jcrugzz	EndangeredMassa
693	2014-11-11 21:00:38	@indexzero in my opinion that is not really the case, because even if not supported before, if you happen to have a path in the target, the new behaviour would break things. It is a bit in the grey zone, but I think the safest bet would have been to have it disabled by default, users wanting to use the new feature would have been forced to enable it manually. For instance, before this feature exi…	manast	indexzero
691	2014-09-16 18:25:00	@minrk only problem I have here is that we will probably leak a socket with `keep-alive` true and having agent = false but firefox will be the only case. In regards to the regex, I think you might want `.test` to get a proper truthy value and to call it on the regex itself. Could you also add a test for this? Appreciate the contribution! :)	jcrugzz	minrk
691	2014-09-16 19:42:39	@minrk excellent, thank you!	jcrugzz	minrk
690	2014-08-29 19:21:57	@minrk this feels like a bug in firefox's websocket implementation as the tests pass with the `ws` library that we use for testing. Browsers are notorious for having broken websocket implementations. @3rd-Eden what does this look like to you? (@3rd-Eden is realtime web expert)	jcrugzz	minrk
690	2014-08-29 19:47:31	@minrk @jcrugzz Firefox should implement the latest specification of the WebSocket protocol, so I don't see anything obvious that should be wrong here.	3rd-Eden	minrk
690	2014-08-29 19:47:31	@minrk @jcrugzz Firefox should implement the latest specification of the WebSocket protocol, so I don't see anything obvious that should be wrong here.	3rd-Eden	jcrugzz
690	2014-08-29 19:49:03	@minrk Are you running firefox without any plugins?	3rd-Eden	minrk
686	2014-08-21 23:50:54	@joeyespo thanks!	jcrugzz	joeyespo
680	2014-08-15 21:17:45	@jcrugzz, that's what thought; that this is not what `http-proxy` do... I'm using `http-proxy` as an OAuth Proxy, So I need to verify from the `req` and sign `res`. If the transformation your suggesting are like [this](https://github.com/nodejitsu/node-http-proxy/pull/660#issuecomment-46013477), I don't think it would be useful as it would not allow me to modify the header (am I right?)	banduk	jcrugzz
680	2014-08-18 14:46:44	@jcrugzz So I'm sure this solves my problem, yes.. I'm just starting to code on node and I'm not yet coding fluently. Could you please gimme some hints on how to make it work before this 'after hooks' are implemented into master branch?	mbanduk	jcrugzz
680	2014-08-19 17:24:53	@jcrugzz , this code allow me to do what I want. Would it be a good alternative? and then calling:	banduk	jcrugzz
679	2014-08-14 17:40:01	@unilaterus Thanks for the contribution! This looks good, the only thing I see potentially dangerous here is us nulling out the server object before the callback is executed (if one was passed in). I believe there should be a `server.once('close')` event that can be listened to to null the server after its fully closed or we could just wrap the callback and null the server before responding to th…	jcrugzz	unilaterus
679	2014-08-14 20:00:33	@jcrugzz Nice catch there. I hadn't thought of that. I pushed up a revision to correct that issue. I chose to go with the `wrap the callback` option because I'm not entirely sure if listening for close event will work since I think the callback passed in replaces the standard close event.	unilaterus	jcrugzz
679	2014-08-14 21:12:48	@unilaterus thanks!	jcrugzz	unilaterus
673	2014-07-20 19:15:46	@msporny thanks for making the changes! LGTM. Regarding the potential issue #2, this would need to be a transform stream of sorts that automatically modified headers and passed it along to the proxy. I haven't figured out how this would be done generically yet but its something I have in mind.	jcrugzz	msporny
673	2014-07-20 20:02:49	Thanks for the merge @jcrugzz :). @dlongley any thoughts on addressing issue #2 generically since we're probably going to need to do this at some point in the near future?	msporny	jcrugzz
673	2014-07-22 16:12:09	@msporny, well, from a quick glance at the code it seems like there are several options now just after this approach, for addressing number 2: 1. For producing something like a digest on message bodies that are too long to buffer into memory, you could attach an event listener to `proxyReq` and then attach a `data` event listener to the incoming request that will digest the data and, when finishe…	dlongley	msporny
673	2014-07-22 16:12:09	@msporny, well, from a quick glance at the code it seems like there are several options now just after this approach, for addressing number 2: 1. For producing something like a digest on message bodies that are too long to buffer into memory, you could attach an event listener to `proxyReq` and then attach a `data` event listener to the incoming request that will digest the data and, when finishe…	dlongley	jcrugzz
670	2014-07-17 06:15:45	Hi :) @jcrugzz but ... is possible set different IP address (range)? Best	soyjavi	jcrugzz
667	2014-08-16 21:36:53	@jcrugzz Can you elaborate on how you can use the buffer stream to accomplish the task of grabbing the POST body in the response?	seglo	jcrugzz
667	2014-10-26 16:01:51	@jcrugzz As you've probably noticed my project relies on this sort of functionality. Right now it's a bit of a hack, so if you could share an example of how this might work it would be appreciated. Thanks!	seglo	jcrugzz
667	2016-01-25 12:50:23	@seglo I tried the `buffer` option suggested by @jcrugzz and it works like a charm. Idea is to retrieve the body by consuming the request stream, and to store the buffered result on a stream that we will pass to the `buffer` property when calling `proxy.web()`. Example here, first with a middleware to retrieve the body (you will recognize part of your code as I work with connect-prism): Then, whe…	mrblackus	jcrugzz
665	2014-07-08 21:35:12	@msporny I think this is doable but i think it should be implemented as an event people can hook into rather than an option. Maybe have a `proxyReq` event to accompany `proxyRes`. Thoughts?	jcrugzz	msporny
665	2014-09-01 12:48:44	@msporny Did you ever fully implement the solution for this? I'm looking to use it for Digest Auth.	jenmak	msporny
662	2014-11-13 14:42:09	@jcrugzz thanks for the tip, I tackled this problem by writing an express server that makes a POST on behaf of the client, copying the POST body.	97-109-107	jcrugzz
662	2014-11-13 23:00:44	@jcrugzz is `changeOrigin` documented? Just doing a quick search on the README I don't see it.	nodesocket	jcrugzz
660	2014-06-13 08:11:51	@jcrugzz I want to analyze the http traffic goes through the proxy, especially the POST case. Now I add a dump flag into the option, which will not turn on the dump function in normal case.	wangzheng422	jcrugzz
656	2014-06-19 17:25:10	@Domiii It used to be that you could create a proxy that was not an event emitter when a callback was passed in. Now it is always an event emitter now but this piece obviously has not been changed yet. Our of curiosity, could you post your use case for the callback argument? Personally I've just never used it and purely handle the errors and anything else through the event emitter interface	jcrugzz	Domiii
656	2014-06-19 20:07:19	@jcrugzz I simply did not know that error handling without that callback was possible. I started writing my app and was plagued by "socket hang up" exceptions, that I finally (thanks to [longjohn](https://github.com/mattinsler/longjohn)) found to be caused by http-proxy. I then must have seen a code snippet that passed the error handler as fifth argument to `web` (but can't quite find it right no…	Domiii	jcrugzz
656	2014-06-19 20:30:13	@Domiii listen on the `error` event on the proxy. See [here](https://github.com/nodejitsu/node-http-proxy#listening-for-proxy-events)	jcrugzz	Domiii
645	2014-05-31 19:02:41	@Domiii I can see this being valid but you need to handle the case where path is not defined. See the failing tests under `0.10.x`.	jcrugzz	Domiii
645	2014-06-03 17:10:03	@Domiii well it needs to be ignored in the case where the path is `undefined`	jcrugzz	Domiii
645	2014-08-05 22:00:24	Thanks for the fix, @jcrugzz Copy and paste fail on my end :-) I coupled things from the ProxyTable example and my project (which uses express and does a few other things).	greaterweb	jcrugzz
645	2014-09-08 19:50:08	@EndangeredMassa yes it needs to be able to pass the current tests and there should be tests for the use case that this is a fix for.	jcrugzz	EndangeredMassa
645	2014-09-08 19:51:46	@Domiii do you plan on fixing up the tests for this? If not, I could take a look.	EndangeredMassa	Domiii
642	2014-05-11 23:01:41	@bruce-one its really the only way to do it. Also feel free to submit one with some docs around this :).	jcrugzz	bruce-one
640	2014-05-10 02:35:22	@jayharris mind adding a test case for this? But thanks for the contribution!	jcrugzz	jayharris
640	2014-05-10 02:52:41	@jcrugzz Done.	jayharris	jcrugzz
640	2014-05-10 03:25:37	@jayharris awesome thanks! Tests are failing due to SSL things on `0.11.x`.	jcrugzz	jayharris
635	2014-05-11 21:40:04	@bruce-one id take an updated PR on this :)	jcrugzz	bruce-one
634	2014-05-01 20:35:53	@jcrugzz I read all the documentation on that page. I just couldn't find any documentation about how to proxy websocket requests using a dynamic target. Could you please confirm that it's possible to proxy websocket requests dynamically ? And maybe direct me to an example or any other documentation somewhere ?	kurteknikk	jcrugzz
634	2014-05-02 13:51:05	@jcrugzz first of all thanks for your help, i really think that i'm missing some here. Could you please confirm that the below code should work ? (assuming I have a socket listener setup on that port number of course)	kurteknikk	jcrugzz
623	2014-04-21 16:04:55	@jcrugzz Sure. I'll try to post back here by Thurs. next week.	bminer	jcrugzz
623	2014-05-15 23:43:12	@jcrugzz Understandable :) I couldn't isolate it to `node-http-proxy`. The best I could do was show the problem occurred behind hipache. Without hipache everything was fine. I was using an older version of hipache so I decided to try the latest release and the problem disappeared. But thanks anyway :)	jkingyens	jcrugzz
619	2014-04-09 18:26:31	@jcrugzz what if i don't know target? i'm trying to implement simple proxy http server (anonymizer)	stpdenis	jcrugzz
616	2014-04-06 06:41:25	@hipstern thanks!	jcrugzz	hipstern
614	2014-04-04 19:59:46	@jcrugzz The issue at the moment is that I'm only seeing it when going to EC2 (though the only other scenario I've tested against is a local server and I'm not sure that is a fair comparison to anything over the internet). I don't _believe_ that it is my internet since the response performance is fine both from my browser as well as node when I'm using http.get calls. To illustrate, when I run co…	sgerace	jcrugzz
614	2014-04-07 14:45:45	@jcrugzz So here is where I'm at after messing with this over the weekend; I've placed the following server code up onto a public EC2 instance so you can test it yourself (to rule out the possibility of internet effects): The public ip address of the server is 54.209.167.233 When I request http://54.209.167.233:3000/ in my browser (I'm using the [Advanced REST Client](https://chrome.google.com/we…	sgerace	jcrugzz
612	2014-04-02 10:10:47	@jcrugzz Thanks for the reply. I have tested some more. If I stay in a complete node environment as you suggested, v1.0.3 works fine [(here)](https://github.com/olingerc/http-proxy-testcase) . So thats already a good thing, except I need a python backend :-/ As soon as I switch to the python socket.io backend, keeping the frontend the same, v1.0.3 gives the errors. The server switches to polling …	olingerc	jcrugzz
612	2014-04-02 10:16:44	@jcrugzz I can confirm that [this line](https://github.com/nodejitsu/node-http-proxy/blob/master/lib/http-proxy/common.js#L55) is the culprit. Commenting it out makes v1.0.3 work fine.	olingerc	jcrugzz
603	2014-03-26 18:43:54	@jcrugzz - hey, thanks for responding. please refer to https://gist.github.com/KetanSpeaketh/9790240 while i explain the situation. also, to run these snippets, start the node scripts, connect your browser to the internet via proxy (localhost:3010) and navigate to, say, www.amazon.com gist#1: simple proxy. works as expected. gist#2: i first connect to proxy on port 3010, which then routes my requ…	2w1x2elz	jcrugzz
603	2014-09-11 13:06:59	Hi @jcrugzz, I can't seem to get this right. I want to proxy all request made to `localhost:3000` to an api server `someserver.com:port`and this works fine from home. At my office, we have a corporate proxy which makes everything harder. I figure the toProxy attribute is what I want, but I cannot get it to work. This had happened for the ´mikeal/request`library where the fix was to use How would …	avilaton	jcrugzz
596	2015-02-18 00:47:53	@jcrugzz, Thanks for your example! I was able to get SNI working perfectly.	lsvx	jcrugzz
596	2015-02-18 07:21:44	@jcrugzz Minor and clever solution!	lekojson	jcrugzz
594	2014-03-01 14:29:05	@jcrugzz Yes, of course... I have a basic node-js install, default locations... Here is my code, I have the extra libraries 'node-mysql' , 'fs' and 'util' installed for custom actions: This works perfectly, for HTTP connections (except status codes always being 200), although I cannot get it working for HTTPS (name based with SNI) - Thats a different problem!	djpimp2010	jcrugzz
594	2014-08-28 19:29:58	@jcrugzz We are running into this same issue. All requests return a 200 status code. Included an example below, we can print out the correct status code, however, writeHead doesn't appear to be actually sending the header.	derekschultz	jcrugzz
594	2016-06-17 19:29:52	@jcrugzz - On further investigation, it does work as expected for me. The response status was set incorrectly on my server code, the proxy was just returning that incorrect status of 200. Sorry for the false alarm.	nikhilbaradwaj	jcrugzz
592	2014-03-11 21:58:28	@SkeLLLa thanks for the contribution!	jcrugzz	SkeLLLa
590	2014-12-17 17:12:07	@apcj cherry-picked, sorry this took so long	jcrugzz	apcj
586	2014-07-08 16:15:25	@jcrugzz Just to clarify, the last commit message is "Change name targetTimeout to proxyTimeout", so the property is `proxyTimeout` right?	samlecuyer	jcrugzz
579	2014-02-26 05:22:09	@baer try to apply this fix https://github.com/nodejitsu/node-http-proxy/pull/488	whitecolor	baer
576	2014-02-13 11:50:36	@jcrugzz thanks for your comment, although I can see that the upgrade event is being sent from the browser. Without the proxy in place, the upgrade event occurs and the protocol switches to websockets: ![websocketssuccess](https://f.cloud.github.com/assets/1098110/2159398/7c02613e-94a4-11e3-8312-da13d24ca05c.PNG) With the proxy code above, the upgrade request is sent, but there is no response, so…	ColinEberhardt	jcrugzz
576	2014-02-19 04:33:39	@ColinEberhardt yes what @richardkazuomiller said. I totally missed that previously. You should be using a regular `var server = http.createServer(app); server.listen(8080);` where the `app` is your same express `app` but you now have a proper server to listen for an upgrade request. Everything else should be able to stay the same.	jcrugzz	richardkazuomiller
576	2014-02-19 05:28:22	@jcrugzz It might be helpful to include something about the upgrade event in the documentation. I, like a lot of people, use Express for my web stuff and Socket.io or SockJS for my websocket stuff so I'm not very used to working directly with the HTTP servers and I had to do a bit of digging to figure it out. I just found that you include that in UPGRADING.md but I missed that because I says in t…	richardkazuomiller	jcrugzz
576	2014-02-20 10:01:18	@richardkazuomiller thank you **very** much, that works just perfectly.	ColinEberhardt	richardkazuomiller
576	2014-02-22 02:55:21	@richardkazuomiller this sounds like an awesome idea, would definitely take a pull request :)	jcrugzz	richardkazuomiller
574	2014-08-14 15:44:09	@jcrugzz Thanks for a quick reply! Here: https://github.com/nodejitsu/node-http-proxy/issues/678	EskelCz	jcrugzz
572	2014-02-03 20:39:00	@jcrugzz Well, allow me to define "heavy load". On OS/X Mavericks, http-proxy will currently stop processing new requests after two minutes if you exceed a sustained 2 requests/second, assuming you haven't bumped up your max file handle count. :P	jwalton	jcrugzz
571	2014-02-08 09:36:46	@jcrugzz mmmmm. good opportunity... will try to make one.	trusktr	jcrugzz
568	2014-01-30 23:46:18	@srossross You should be able to proxy https -> https if there is a need. if this is not exposed or documented well I'll look into clarifying that	jcrugzz	srossross
568	2014-01-31 00:26:33	@srossross to clarify, please checkout my answer in #563	jcrugzz	srossross
564	2014-01-28 23:44:06	Thanks @jcrugzz The post answers my questions perfectly :)	purepear	jcrugzz
563	2014-01-31 00:23:37	@glasser see [here](http://nodejs.org/api/https.html#https_https_request_options_callback) and scroll to the options that are passed in. A request can take the same options as the server but thats assuming the same cert is used for making the request (when as i think about it may be a false assumption but IMO whoever is creating an `https` server and `https` proxy should be doing them separately)…	jcrugzz	glasser
563	2014-01-31 18:27:55	@glasser agreed, it should clarify that this is used for client proxying as well, IF you define an agent.	jcrugzz	glasser
561	2014-01-23 18:16:07	@glasser besides my comment, LGTM. Good find!	jcrugzz	glasser
561	2014-01-23 18:39:23	@glasser Well lets think of what we can do in these failure cases. Correct me if I'm wrong here, but in the case where the `socket` errors, we cannot re-proxy with that same socket. So it would make sense to have a different error function in that case that just returns the request if thats even useful? Cause it seems the connection is just FUBAR if we hit that case and we just need to kill the t…	jcrugzz	glasser
561	2014-01-28 18:52:49	@glasser I'm going to cherry pick part of this since the other PR was merged. And until I have a better idea of how the errors should be handled from messing around with the fail cases, I think we'll just emit the `error` event without a socket in the case that it errors since it will of course be dead in that case.	jcrugzz	glasser
559	2014-01-22 20:44:10	@glasser thanks for your thorough report. This definitely seems fixable and I will try and give it a look later today. If you are able to dig deeper into a possible solution please post here :) cc @yawnt	jcrugzz	glasser
559	2014-01-22 21:49:02	@jcrugzz @yawnt Here's my thought. There are two ways we could go. Either http-proxy should itself take care of this, by reacting to 'error' on `socket` by ending `proxySocket`... or http-proxy should give the end user access to `proxySocket` and let it do its own error handling. I think the former is probably the way to go. First of all, it's more or less necessary to do this error handling, and…	glasser	jcrugzz
547	2014-01-11 18:53:33	@indexzero running `httpProxy.createServer()` actually just creates a proxy. The only thing that makes it a "server" is by calling the `.listen()` method. This is one of the reasons I exposed the "server" on the main `module.exports` so you can just do.. This allowed my OCD to calm down because it is now semantically correct in what you are creating.	jcrugzz	indexzero
547	2014-01-16 13:58:36	@jcrugzz Thanks, but still want this. @yawnt ping?	indexzero	jcrugzz
547	2014-01-16 14:20:27	@yawnt Sold. Lets do the damn thing :-D	indexzero	yawnt
537	2014-01-08 13:06:55	@jcrugzz yeah sure I'll take care asap	cronopio	jcrugzz
535	2013-12-27 05:49:44	@yawnt I use `http-proxy` npm module, version `0.10.3`. In my use case: run the proxy server, and then visit `localhost:9001` in browser, it will be response `An error has occurred: {}`. and you remove the comment of `process.env['NODE_TLS_REJECT_UNAUTHORIZED'] = '0';`, you can visit the website success.	switer	yawnt
535	2013-12-27 09:28:32	Ok, thanks @yawnt, but why don't you publish `caronte` to npm ?	switer	yawnt
527	2014-09-30 18:56:20	@jcrugzz I see, OK I'll start handling that. Are you saying that with `0.10.x` a proxyError event would be raised, but is internally handled?	seglo	jcrugzz
527	2014-10-01 00:37:16	@jcrugzz Thanks for the example. I've made the appropriate updates to my project.	seglo	jcrugzz
527	2014-12-01 05:28:34	@jcrugzz I'm even getting hangups while loading images and css besides queries and other services. REQUESTS : req >> /images/user.png req >> /js/lib/text-angular.min.js ERROR : Error: socket hang up at createHangUpError (http.js:1472:15) at Socket.socketCloseListener (http.js:1522:23) at Socket.EventEmitter.emit (events.js:95:17) at TCP.close (net.js:465:12) Error handling CODE : var proxy = http…	ashu-daffodil	jcrugzz
520	2013-12-18 11:06:22	@cronopio looks good but i the travis CI build is failing, if you fix that we can merge :)	yawnt	cronopio
520	2013-12-18 14:30:46	@yawnt Thank you. Seems that there is a trouble running the coveralls script. Can I drop it from the `.travis.yml` and just set the `npm test` script?	cronopio	yawnt
510	2014-02-01 19:08:28	@jcrugzz something like this https://gist.github.com/pmalek/8756997 although I have tried many more options to pass in there but all the time I get the same issue	pmalek	jcrugzz
510	2014-02-01 19:42:26	@jcrugzz I have changed my options to look like this : and my `createServer` to ( I have tried to remove the `ws`, `secure` and `xfwd` options) and now I do not get the aforementioned error but the page on `localhost:80` keeps loading as in an infinite loop ( I have my server listening on port `443` and I can see the http-proxy being created on port `80`)	pmalek	jcrugzz
510	2014-02-01 20:32:04	@jcrugzz Can you provide a `gist` how should I use it as I do not really understand what would be there for me if I throw away `.listen(80);` from it ? BTW: I already have an https server, that's what I need this proxy to redirect all of the clients to go from `localhost:80` to `localhost:443`.	pmalek	jcrugzz
510	2014-02-01 21:53:48	@jcrugzz My exact intentions are as follows: I have a working sails web server on port `443` using https. I would like to make a proxy (redirect clients coming on port `80`) to force usage of https at port `443`. So I thought using a `node-httpp-proxy` which would redirect all traffic from port `80` to `443` is a good idea. I have tried your solution and I have the following error : After that I …	pmalek	jcrugzz
510	2014-02-01 22:19:41	@jcrugzz I get this "loop" (no response/timeout) again on port `80`. So let's summarize: - with `secure: false` I can access the website both on port `80` (using `http`) and `443` (using `https`), - using `secure: true` I get `Error: DEPTH_ZERO_SELF_SIGNED_CERT` on port `80` but can access website through `https` on port `443` without any problems - with `agent: new Agent({ maxSockets: Infinity }…	pmalek	jcrugzz
510	2014-02-02 00:29:34	@jcrugzz This still gave me the same result (or `DEPTH_ZERO_SELF_SIGNED_CERT`) and I have decided to use https://npmjs.org/package/express-force-ssl for this purpose but still I would like to get that running (for different ports etc.) Maybe some other time.	pmalek	jcrugzz
508	2014-02-11 18:30:40	@cronopio I'm trying to do something similar (specifically, I want to be able to add CORS headers on the outgoing responses) and I see the passes, but I'm not seeing the proper method to use to add things to the passes? I'd like to add it after `web-outgoing.writeHeaders` and before `web-outgoing.writeStatusCode`. Is there any example available somewhere that shows how to do that?	cheddar	cronopio
503	2013-10-21 19:02:50	I was working on fixing this some hours ago, thank you so much. I did a test case with an error event handler but I miss the callback test, thanks for add it, follow the patter that @yawnt suggest and we'll merge this asap	cronopio	yawnt
503	2013-10-21 20:56:45	@yawnt @cronopio I have moved the tests into a single file. Let me know if there is anything else you would like to see. Thanks!	mmoulton	yawnt
503	2013-10-21 20:56:45	@yawnt @cronopio I have moved the tests into a single file. Let me know if there is anything else you would like to see. Thanks!	mmoulton	cronopio
503	2013-10-21 21:54:23	Got ya. I was assuming that since I was testing from the `createProxyServer` method down and not just the changes I made to web-incoming that you would want them in that file. I can move them if you would like. On Oct 21, 2013, at 2:48 PM, yawnt notifications@github.com wrote: > hey @mmoulton, thanks for doing this, although you got the wrong file xD.. i need them to be in https://github.com/node…	mmoulton	mmoulton
491	2013-09-27 12:47:35	I keep trying to benchmark `caronte` branch (@indexzero: branch `v1.0.0-dev` does not exist), yet I keep getting: Target server stays up all the time, `ulimit` is set to reasonable values. @yawnt any idea?	mmalecki	indexzero
491	2013-09-27 19:08:27	@mmalecki error handling needs to be refactored as there is no easy way to handle the errors with how they are namespaced. See #462	jcrugzz	mmalecki
491	2013-10-18 05:06:41	After some improve from @yawnt I ran again the benchmark and this what I got in my humble laptop. Node: v0.10.20 Last commit at caronte branch: 86750c7e594c419dfae957aaf7e44e61e1d480e8 wrk: wrk 3.0.1 [epoll] Copyright (C) 2012 Will Glozer I would love to see what numbers show at @indexzero's laptop because my humble laptop show some improve.	cronopio	indexzero
488	2013-09-24 21:53:06	hey @glasser, i think your solution is a bit too brutal as a workaround to be implemented without significant sacrifices.. we should, imho, post this on [joyent/node](https://github.com/joyent/node/issues) and see what they say there about it could you do it since you uncovered this bug and know more about it? if not, i can handle this thanks for submitting the PR anyway :) regarding @RushPL 's c…	yawnt	glasser
488	2013-09-24 21:56:36	I am actually referring to a situation where many outgoing connections need to be made and a pool (by its nature) is limited. Hence the problem. 2013/9/24 yawnt notifications@github.com > hey @glasser https://github.com/glasser, > i think your solution is a bit too brutal as a workaround to be > implemented without significant sacrifices.. we should, imho, post this on > joyent/node https://githu…	Rush	glasser
488	2013-12-21 11:42:47	i also tried completely without specifying an agent and it didn't leak as well.. waiting to hear from @glasser	yawnt	glasser
488	2014-05-09 23:14:23	@jayharris id buy that. It seems that in that case it shouldnt leak sockets as it will only be making one request of that nature. I haven't run into this problem personally since we use an agent in our proxy that is handling sockets. I'd accept that patch.	jcrugzz	jayharris
482	2013-09-17 20:28:11	@yawnt thanks for the review. I opened this PR as a discussion. I am happy to follow your `CONTRIBUTING.md` guidelines and add tests. As for the use case, my goal was to make the options object consistent between the global `caronte.createProxyServer` and the per request `proxyServer.web|ws` calls. What do you think? Let me know if you think this it is the right direction and I will modify and ad…	srossross	yawnt
482	2013-09-21 00:25:21	@yawnt let me know what you need to pull this in.	srossross	yawnt
481	2013-09-17 18:45:00	@jcrugzz thanks for the quick response ;) I'm assuming `caronte` can proxy to multiple targets right? I'll have to mess around with it. Thanks for the recommendation.	muffs	jcrugzz
479	2013-09-17 17:31:02	Yea its hard to be _exactly_ clear with this as it is all a matter of perspective. `web-outgoing` does make sense to me as the requests are being modified as they come in from the issuer with `web-incoming` (which is then proxied to the remote server) and when you send the response back to the issuer with `web-outgoing`, completing the reverse proxy. @yawnt maybe have it as `web-reverse` if that …	jcrugzz	yawnt
475	2013-09-17 00:04:27	@srossross good looks, thanks!	jcrugzz	srossross
473	2013-09-17 03:08:07	Hi @glasser thanks for take some time in reading the `caronte` branch. I just fixed the test suite in the `caronte-tests` according to the new changes, so, if you can propose a test case where we can reflect the behaivor that you said, would be very useful. More info on https://github.com/nodejitsu/node-http-proxy/pull/476 Thanks!!	cronopio	glasser
473	2013-09-17 08:34:17	sounds about right.. fixed.. thanks also what @cronopio said.. it would be real useful :)	yawnt	cronopio
468	2013-09-16 20:09:55	@srossross hey, i saw you added to the PR auto-url parsing, so i'm closing this.. feel free to reopen should you have any more doubts :)	yawnt	srossross
463	2013-09-19 14:51:52	The following [example](https://gist.github.com/jcrugzz/6624625) results in... For one the error should be handled if the `EventEmitter2` wildcards are working properly so I have not yet determined if the client will receive the `end` event (which it should) upon the server being destroyed due to the proxy crashing the process. cc @yawnt	jcrugzz	yawnt
463	2013-09-20 23:33:15	Ok, @jcrugzz by now there are tests for `ws` and `socket.io` and not for `primus`, I'll try to write it	cronopio	jcrugzz
463	2013-09-20 23:54:10	@cronopio thanks! and make sure the test cases handle when the server closes and the proxy errors. Keep up the good work :)	jcrugzz	cronopio
462	2013-09-21 07:01:24	The root of the problem is that listening on a wildcard error listener (`ee.on('*:error', function (err) {}`) does not get picked up with this [check](https://github.com/nodejitsu/node-http-proxy/blob/caronte/lib/caronte/passes/web-incoming.js#L111-L113) so we will always throw an error in this use case. We should hae @yawnt you think we could simplify the error listener in some manner (maybe to …	jcrugzz	yawnt
462	2013-09-23 00:23:38	As @srossross confirmed, we cannot use a single wildcard to cover multiple delimited sections. So if we are to continue to namespace the error handling in some way, we should choose something simpler. So we should think about what distinctions are important when handling errors. The `web:error` and `ws:error` idea seems reasonable as we may want to handle those cases differently for cleaning up c…	jcrugzz	yawnt
462	2013-09-27 19:33:57	@yawnt EE3 works as intended, differences between normal EE and EE3 are explained in the README: https://github.com/3rd-Eden/EventEmitter3 ( also, it doesn't have namespaces ;-), never found them useful enough to implement )	3rd-Eden	yawnt
462	2013-09-27 19:49:34	@yawnt @3rd-Eden this sounds like a win. \o\	jcrugzz	yawnt
462	2014-02-04 17:30:28	@srossross yea i have been thinking how these should be separated. `wsError` is the best I've come up with for segmenting the two but still subideal. For now just do a check for `res.statusCode` or something of the sort. Messy I know but I'd love your thoughts on what you think works :)	jcrugzz	srossross
444	2013-08-21 15:42:22	@indexzero, @yawnt, thanks for the response. One issue that I noticed is that `node-http-proxy` does not proxy websockets (at all) to tornado servers as of `node>=v0.8` To test this - Try proxying to an `IPython notebook` Use `*nix` OS (works on mac osx) download and install the anaconda Python Distribution http://continuum.io/downloads Run: Click `create notebook` to get to a page with a web-soc…	srossross	indexzero
444	2013-08-22 13:15:56	@srossross simpler than that, the `http-proxy` test-case for websocket just does the trick (ie: fails with node 0.10.x) : https://github.com/nodejitsu/node-http-proxy/tree/master/test/ws	jokesterfr	srossross
444	2013-09-09 16:49:32	@srossross i'm working on another repo that is going to be eventually merged into node-http-proxy	yawnt	srossross
444	2013-09-09 20:13:06	@yawnt: Is there a way to help? Is it your branch 10.x specifically?	Rush	yawnt
444	2013-09-15 10:19:43	@RushPL @srossross I believe Yawnt is working on https://github.com/yawnt/caronte.git	robertjpayne	srossross
416	2013-10-30 12:06:05	@mmalecki Do you want more informations ?	MiLk	mmalecki
416	2013-10-30 15:41:09	@MiLk We are in the process of a complete rewrite of `node-http-proxy`. Can you try out the `caronte` branch and see if this resolves your problem?	indexzero	MiLk
416	2013-10-30 16:16:53	@sequoiar: I think the fix originally given by @MiLk suffices, and has the benefit of being slightly simpler.	mwilliamson	MiLk
408	2015-07-09 14:53:53	@jcrugzz I am unable to get https to work in `node-http-proxy`, here's the code example https://gist.github.com/steelbrain/b24f795fe92ec229ddb9#comment-1489331	steelbrain	jcrugzz
407	2013-04-21 20:25:30	@GUI If all PRs were this good the world would be a better place. You sir, are a hero.	indexzero	GUI
402	2013-04-10 04:38:35	thank you @pkarc! just lost 5 hours on this one. works for us. +1	breck7	pkarc
402	2013-04-10 05:37:14	@pkarc Thanks for this. Can you confirm the fix is backwards compatible with node@0.8.x?	indexzero	pkarc
402	2013-04-17 22:30:20	This also is helping us a bit, but not quite a full fix--still getting weird behavior. Haven't quite dived down into the details as much as @glasser, but I can second that this is not quite a full fix.	breck7	glasser
402	2013-07-20 16:39:44	Awesome, thanks @indexzero , @cronopio !	breck7	indexzero
395	2015-10-16 16:25:53	I'm also trying to proxy a youtube video, based on @indexzero 's example, I tried: and but when I'm connecting to the new server, i'm getting: The `.googlevideo.com` link works fine if I load it in the browser thought (it's the direct video link from a random youtube video) Any hints on how I might get this working?	jaruba	indexzero
395	2015-10-16 22:03:55	@jcrugzz thanks for answering, my first issue was that I indeed did not read the readme carefully the first time.. I had to proxy an entire website (not just a page), I got it working with:	jaruba	jcrugzz
395	2015-10-16 22:20:03	@jcrugzz @indexzero I seem to have a different sort of problem now though, the proxy seems to be created successfully, so these links both work: but when I change the server ip to my LAN ip, it just gives me a blank page (even from the same PC that creates the server, no errors in the console): what could cause this?	jaruba	indexzero
395	2015-10-16 22:20:03	@jcrugzz @indexzero I seem to have a different sort of problem now though, the proxy seems to be created successfully, so these links both work: but when I change the server ip to my LAN ip, it just gives me a blank page (even from the same PC that creates the server, no errors in the console): what could cause this?	jaruba	jcrugzz
390	2013-03-23 15:31:46	@mmalecki which exact example you mean?	sequoiar	mmalecki
388	2013-03-22 01:16:52	@samalba Could you add a test case for this?	indexzero	samalba
388	2013-12-12 17:49:19	Nice! @jcrugzz any ETA for this 1.0 release?	samalba	jcrugzz
388	2013-12-27 07:46:40	Despite @samalba _never_ submitting a test for this I'm going to roll this into the last `0.10.x` maintenance release because the logic is sound. @samalba write moar tests!	indexzero	samalba
387	2013-04-02 15:31:21	@jcrugzz is the issue reproducible for you? I have found the same problem.	desunit	jcrugzz
387	2013-04-22 21:01:02	@indexzero Can you reopen the issue at least, since the fix is buggy as described in https://github.com/nodejitsu/node-http-proxy/pull/402#issuecomment-16539748 ? (It sometimes double-sends the first chunk of the post-headers part of the proxied websocket data). I know that you said you're planning to do a full rewrite of this code for the 0.10 API but it might be worth keeping open the record of…	glasser	indexzero
386	2013-10-20 16:20:54	@yawnt I agree with a separate module. People are you using this in production, so provide an alternative for the new release. Even if you are not going to release it with 'caronte', having a very simple routing table example for 'caronte' will be very helpful!	mcollina	yawnt
384	2014-03-04 21:20:06	@indexzero @No9 This merge/code has been lost to later merges. This is a very useful information, and should be in the README! Please re-pull this.	gurjeet	No9
384	2014-03-04 21:59:24	@jcrugzz Thanks for letting me know! I was planning on using it, but you saved me some head-banging :) Are there any alternatives packages available?	gurjeet	jcrugzz
384	2014-04-16 22:12:32	@jcrugzz Thanks for your kind words! So i have updated the harmon docs and tests to reflect the 1.x release version of http-proxy and we have upgraded trumpet. Can you let me know if you would accept a pull request on the README again or are you putting it somewhere else now? cc @gurjeet @indexzero	No9	jcrugzz
384	2014-04-17 00:25:13	@No9 I would totally accept a PR to put that in the docs :).	jcrugzz	No9
382	2013-03-14 09:29:24	@PhilHongKong Harmon is designed to plug into node-http-proxy https://github.com/No9/harmon It uses trumpet and so is stream based to work around the buffering problem that @indexzero mentions. It uses an element and attribute selector to enable manipulation of a response.	No9	indexzero
382	2013-03-14 10:18:41	Nice. @No9 could you make a pull-request to README.md about this? We get this question a lot.	indexzero	No9
382	2015-04-11 23:52:42	Thanks for your reply @No9 That example seems to replace the entire head tag including the script tag which outputs the message "The piece of javascript also inside the head tag wasn't touched :)" Before: `<html><head><script>window.onload = function () {document.getElementById("message").innerHTML = "The piece of javascript also inside the head tag wasn't touched :)";}</script></head><body><h3>A…	akshayl	No9
378	2013-03-10 19:32:50	@indexzero You actually supports header rewriting of the `Host` header. And thats probably all @colmsjo needs. @colmsjo It should be as simple as setting `changeOrigin: true` in the `options` object. If you need more advanced header rewriting, it can easily be implemented by a middleware which changes `req.headers`.	tellnes	indexzero
370	2013-03-22 16:09:52	@jmatthewsr-ms I'm reopening after @3rd-Eden bought it to my attention because because it appears the fix for underlying issue in node core was not resolve. Is this correct?	indexzero	jmatthewsr-ms
370	2013-04-09 07:39:01	@indexzero @mmalecki I'd advise us to accept this pull request. I've been doing a lot of WebSocket proxy tests lately because I was interested in to seeing how our proxy solution compares to other proxies such as `nginx` and `haproxy`. I've deployed the proxy on a 512mb joyent virtual machine running the latest ubuntu and hit it using [observing/thor](/observing/thor) with: I saw a peak memory of…	3rd-Eden	indexzero
370	2013-04-09 16:36:48	@jmatthewsr-ms yes, it's being worked on but it would only be made available in node 0.12, which still another stable release away and as we have no idea how long it will take before 0.12 is released, it makes sense to merge this in IMHO (as well as in all other projects).	3rd-Eden	jmatthewsr-ms
356	2013-01-08 13:27:30	@colinmollenhour Can you add tests for this?	indexzero	colinmollenhour
356	2013-07-09 08:18:42	Hi @colinmollenhour, @indexzero I'm trying to leverage proxyResponse event to modify response headers that get setted up by the proxied server. This means that the server behind the proxy put some data in an "x-cust-field" on the `res` object so and Proxy can read and process it on proxyResponse. Now I dont want this info to be sent to the client, options are: removing the field or just edit it r…	Giuliano84	colinmollenhour
356	2013-07-09 08:18:42	Hi @colinmollenhour, @indexzero I'm trying to leverage proxyResponse event to modify response headers that get setted up by the proxied server. This means that the server behind the proxy put some data in an "x-cust-field" on the `res` object so and Proxy can read and process it on proxyResponse. Now I dont want this info to be sent to the client, options are: removing the field or just edit it r…	Giuliano84	indexzero
353	2012-12-26 16:29:55	@indexzero I followed [this example](https://github.com/nodejitsu/node-http-proxy/blob/master/examples/middleware/url-middleware.js#L40-L43) and it seemed to work after using [proxy-by-url](https://github.com/dominictarr/proxy-by-url). I am trying to understand how proxy-by-url does it differently. Is [setting the headers](https://github.com/dominictarr/proxy-by-url/blob/master/index.js#L49-L53) …	jingweno	indexzero
353	2013-03-09 14:13:14	@indexzero I tried `0.9.1` with the following: curl with the following: `curl http://127.0.0.1:8001/path` still routes to the home page of pow instead of foo.dev. As I mentioned earlier, I think the problem is due to the url and the host name are not set. With `porxy-by-url`, stuff works (https://github.com/dominictarr/proxy-by-url/blob/master/index.js#L49-L51). Is this expected behaviour? Otherw…	jingweno	indexzero
353	2014-08-13 11:15:16	@jcrugzz The api has changed, but I am still not able to proxy to a pow domain. I haven't looked into exactly what is causing the issue, but this seemed like a relevant place to post.	mattbeedle	jcrugzz
352	2012-12-20 03:48:04	@mrryanjohnston I think I know the problem. Try using 'dev.example.com/test/' in the proxy table. @indexzero The test prefix makes sense. He's requesting the 'dev.example.com/test' thing, so if he doesn't use the '/test/' prefix, it won't route to that express server, thereby not finding that path. The fact that he got that express error shows that it's connecting to the express server, like he w…	coderarity	indexzero
352	2012-12-27 18:29:35	Sorry about the delay on this one, guys. Holidays and whatnot :) @coderarity package.json says `"version": "0.8.5"`. I did try using dev.example.com/test in the routing table, but to no avail. I'll pop back in irc when I'm back from holiday related festivities. Thank you for your patience, once again. @indexzero If I change the line to the following, the socket.io script is placed at localhost:80…	mrryanjohnston	coderarity
352	2012-12-27 18:29:35	Sorry about the delay on this one, guys. Holidays and whatnot :) @coderarity package.json says `"version": "0.8.5"`. I did try using dev.example.com/test in the routing table, but to no avail. I'll pop back in irc when I'm back from holiday related festivities. Thank you for your patience, once again. @indexzero If I change the line to the following, the socket.io script is placed at localhost:80…	mrryanjohnston	indexzero
352	2013-01-04 00:46:36	@coderarity So this does two things: 1. You can no longer go to dev.example.com/test in a browser window; only dev.example.com/test/ will work. 2. This produces an error that seems to be on part of socket.io: `GET http://dev.example.com/socket.io/1/?t=1357260316641 404 (Not Found)`. This occurs in socket.io.js on line 1659. Correct me if I'm wrong, but this seems to be an error on part of socket.…	mrryanjohnston	coderarity
352	2013-01-04 04:14:38	How are you connecting to socket.io? I think that might be where the problem is from here. About #1, that's part of fixing the proxy table issues. On Thursday, January 3, 2013, Ryan Johnston wrote: > @coderarity https://github.com/coderarity So this does two things: > 1. You can no longer go to dev.example.com/test in a browser window; only > dev.example.com/test/ will work. > 2. This produces an…	coderarity	coderarity
352	2013-01-29 00:20:10	@coderarity Sorry for the delay on this. Haven't had a chance for fun side-projects for a while :) I'm currently connecting with an absolute link: `var socket = io.connect('http://dev.example.com/test/');` I understand it's not a super high-priority thing for this project. All the same, thanks for all of your help on this.	mrryanjohnston	coderarity
347	2012-12-21 01:30:48	@mmalecki Great news, thanks! Looking forward to v0.8.17!	jcheng5	mmalecki
347	2012-12-22 05:00:57	Great, thank you @mmalecki, much appreciated!	jcheng5	mmalecki
344	2012-12-22 20:26:23	@indexzero is correct. Do you have a reproducible example of such behavior?	mmalecki	indexzero
343	2012-11-29 12:50:36	@indutny It's hard to merge this without some kind of reproducible test.	indexzero	indutny
343	2015-10-12 13:59:13	@indexzero: SPDY/HTTP2 is becoming more widespread, is it still out of scope for this project? I'd greatly appreciate it if you'd reconsider.	JakeHedman	indexzero
341	2013-01-02 07:22:18	+1 I have used x-forwarded-port with nginx; the expected value of the header is the port of the original request before it was proxied. Say my node server is running on 3000 and is proxied by node-http-proxy on 3001. I would like to know when crafting URLs for the original client that the public port is 3001. At the moment node-http-proxy would give me something like 62112. I have tested @blahed'…	hmalphettes	blahed
339	2012-11-29 11:40:34	@oost Nice. Will try to get this merged in soon. Thanks for the example!	indexzero	oost
338	2013-02-14 12:53:03	Actually, now that I think about it, a `DELETE` request can have a body. We happen to use such requests ourselves in production. We should check if a `Content-Length` is already defined, I think. @indexzero @ian7 opinions?	mmalecki	indexzero
337	2012-11-29 11:51:39	Good catch @indutny	indexzero	indutny
334	2013-01-21 16:30:18	hi @KimSchneider, Finally, did you fix the performance problem when the requests are in SSL with node 0.8? What was the cause of the problem?	abarre	KimSchneider
334	2013-01-22 22:03:20	Meh. If you're into that sort of masochism go for it. This is an issue related to SSL performance in node that @indutny is working hard on. In the meantime you can just put [stud](https://github.com/bumptech/stud) in front of node-http-proxy. But I'm pretty sure @KimSchneider is not interested in our advice as he has not provided any demostrable data for us to help debug the problem with besides …	indexzero	KimSchneider
334	2013-01-23 08:38:58	@indexzero, do you have the reference to the issue related to the SSL performance in node?	abarre	indexzero
327	2013-03-09 06:04:03	@jpetazzo This looks good. I'll cherry-pick it. Been looking at hipache the last few days; nice work.	indexzero	jpetazzo
306	2012-11-29 18:07:18	I was referring to `node-http-proxy@0.8.2`, so yeah, it should be fixed (we'll give it a try asap) Thanks @indexzero	shatsar	indexzero
305	2014-05-16 17:47:40	@jcrugzz thanks for the hints. with wrk the results are the same: Running 10s test @ http://10.10.10.1:9003/ (direct) 1 threads and 100 connections Thread Stats Avg Stdev Max +/- Stdev Latency 40.56ms 2.25ms 62.01ms 88.99% Req/Sec 2.47k 99.67 2.54k 87.34% 24376 requests in 10.00s, 4.95MB read Requests/sec: 2437.32 Transfer/sec: 506.56KB Running 10s test @ http://10.10.10.1:8003/ (http-proxy) 1 th…	zlaoz	jcrugzz
305	2014-05-17 11:11:07	@jcrugzz i created a gist with all required code-snippets and infos: https://gist.github.com/zlaoz/4a730bfe7f322f6442fd#file-node-http-proxy-slow-performance	zlaoz	jcrugzz
305	2014-07-16 13:47:18	@jcrugzz sry for the late response! tried it using `0.11.13` i got 50ms (direct) and 200ms (proxied). i tried it locally too and i got 12ms (direct) and 90ms (proxied).	zlaoz	jcrugzz
297	2012-08-17 03:38:41	@thefosk That's not true, we don't actually pause the `req` in `.buffer` (see: https://github.com/nodejitsu/node-http-proxy/blob/master/lib/node-http-proxy.js#L202-255) So your `req.on('data' ...` statements should work. Perhaps the data has already been emitted before you add the listener?	indexzero	thefosk
296	2012-08-10 01:06:51	@AvianFlu thanks! updating `node` and `npm` helped find the real issue: My network filesystem (VirtualBox's shared folders) doesn't support creating symlinks apparently. It's not very common for filesystems to not to support symlinks, so I'll let someone else decide if it's worth supporting. I can workaround it by moving to a different filesystem.	pixelcort	AvianFlu
294	2013-03-09 05:52:45	@gilad61 @mmalecki This is a subtle but good fix; we should be setting header names consistently. `res._renderHeaders()` is still case sensitive even in the latest stable versions of node: - `v0.8.22`: https://github.com/joyent/node/blob/v0.8.22/lib/http.js#L713-L727 - `master`: https://github.com/joyent/node/blob/master/lib/http.js#L740-L754	indexzero	mmalecki
294	2013-03-09 05:52:45	@gilad61 @mmalecki This is a subtle but good fix; we should be setting header names consistently. `res._renderHeaders()` is still case sensitive even in the latest stable versions of node: - `v0.8.22`: https://github.com/joyent/node/blob/v0.8.22/lib/http.js#L713-L727 - `master`: https://github.com/joyent/node/blob/master/lib/http.js#L740-L754	indexzero	gilad61
266	2012-07-18 19:18:51	@cronopio sounds great! Thanks. :)	jfhbrook	cronopio
265	2012-11-07 19:12:12	@indexzero wow, I wish you said that on the homepage. I've been struggling to find that out for hours now.	lookfirst	indexzero
258	2013-03-09 11:39:48	@indexzero tested and ran with no problems This issue is resolved. Thanks	No9	indexzero
251	2012-05-22 19:59:38	@ryanstevens nice catch.	indexzero	ryanstevens
251	2012-06-19 01:08:06	@rampr Interesting. If you'd like to make another pull request I will gladly accept. :)	jfhbrook	rampr
250	2012-05-22 19:32:11	@ryanstevens Wanna PR us this change? I'll pull it. :D	jfhbrook	ryanstevens
250	2014-12-17 14:07:20	@jcrugzz thanks for the response, how can I check/change that on nodejitsu? Command line / packages.json settings? For now I only have node engine specified. Actually, I think that forcing SSL's should be done by default if one specified SSL certificates in Nodejitsu dashboard (as it's the only reasonable approach to be honest)	grabbou	jcrugzz
247	2012-05-22 09:44:15	@indexzero I can see your point, although I would argue that supporting a standard method for HTTP stream aggregation, even in most "transparent" proxies is worth bending the rules. Would this be perhaps acceptable as an option? Alternatively I might have a go at making this work with the start event, but for some reason I couldn't make it work when I tried it.	1stvamp	indexzero
247	2012-05-31 00:33:41	Yeah, @indexzero is right, we shouldn't add headers by default. Maybe only set it when the `changeOrigin` option is set, as in nodejitsu/node-http-proxy#247.	coderarity	indexzero
233	2012-04-19 21:00:12	I'm also stuck on this. I'm using npm version 1.1.18. @Marak is there something socket.io 0.6.18 provides that socket.io 0.6.17 does not?	gordoncww	Marak
217	2012-07-22 06:44:25	Looks like this should be fixed from the PR from @coderarity	indexzero	coderarity
217	2013-04-02 03:48:18	@indexzero I'm not quite sure how this was fixed, I still can't get a similar proxy usecase to run:	pulkitsinghal	indexzero
214	2012-03-28 03:42:20	@thefosk You should say that in the pull request =D	coderarity	thefosk
203	2012-07-23 20:43:59	@indexzero thanks, that would be great.	niallo	indexzero
197	2012-07-10 13:18:57	I have the same question as you and I am keeping trying now. So far as I concerned, I doubt that it does NOT support **standalone https proxy**, which is a quite common use, since there is no reason for not being mentioned in all passages one could reach in examples or even in Google. The two demos about **https** only work in **reverse** proxy scenario. @coderarity	kainliu	coderarity
195	2012-03-02 07:01:02	@indexzero could we get an update on this?	AndreasMadsen	indexzero
195	2012-03-04 07:36:18	@indexzero @Marak hearing crickets here ...	tglines	indexzero
190	2012-02-12 02:30:54	@fjakobs We do not use JSLint. We use JSHint with these settings: https://gist.github.com/1263182. We've been a bit lax on enforcing since we were waiting on `laxcomma` to his `jshint:master` which landed a couple weeks ago	indexzero	fjakobs
190	2012-07-25 04:48:03	@fjakobs Thanks anyway. FYI. The code base it pretty much JSHint compliant now. I did some work on it over the weekend.	indexzero	fjakobs
183	2012-01-30 10:23:47	Thanks guys for the pointers. I guess what I'm trying to do is "do this request and then do something to the returned stuff and THEN send it back" as @jesusabdullah has pointed out. @elfsternberg: thanks for the code pointer. I'm actually using that code as a basis to my proxy server, but I'm having lots of trouble getting all to work. Seeing as this isn't related to issues with this project, I'l…	hynese	elfsternberg
180	2012-01-26 21:39:08	@AvianFlu: Thanks for the buffer pointer, but this ended up being caused by express's body-parsing. Instead of declaring the API route (for proxying) within express routes, I configured it as middleware and `use`d it _before_ `express.bodyParser()`. Some coffeescript of the solution:	joeyAghion	AvianFlu
177	2012-01-24 10:08:34	@indexzero Do node-http-proxy actually set headers as a client or as a server? I think nginx is sending headers as a client.	inspiredjw	indexzero
174	2012-01-08 07:43:01	@metahack Seem to be several bad merges in this commit, e.g. https://github.com/metahack/node-http-proxy/commit/1d51b7897f4cc05e8387a12a03b8c5a1f0140b0a#L1R37	indexzero	metahack
171	2012-02-14 18:28:20	Awesome. Good to know it's not our fault. Thanks for heads up guys! @Marak, you won internets for finding it!	mmalecki	Marak
161	2011-11-26 21:00:14	Thanks for the heads up @mmalecki, I'll switch over to 0.4.12 to run node-proxy for now, glad I'm not crazy :)	wavded	mmalecki
159	2011-11-23 18:59:48	@AvianFlu: Would these issues be related to how, under 0.6.2, I've never seen and 'end' or 'close' event from the proxy?	elfsternberg	AvianFlu
159	2011-11-24 03:14:38	@AvianFlu: Never mind. That seems to be an oddity related to Chromium. I get 'end' events when I use Lynx. Weird. Worrisome?	elfsternberg	AvianFlu
150	2011-11-11 14:54:17	@dominictarr, you rock! Works perfectly now	gotwarlost	dominictarr
141	2011-11-04 11:11:07	@c4milo is this still an issue?	dominictarr	c4milo
141	2012-03-31 02:11:10	@c4milo have you tested this yet (see AvianFlu's comment)? is it still an issue?	coderarity	c4milo
141	2012-03-31 02:19:06	Oh, not really. I ended up using haproxy. On Mar 30, 2012 10:11 PM, "Christian Howe" < reply@reply.github.com> wrote: > @c4milo have you tested this yet? is it still an issue? > > --- > > Reply to this email directly or view it on GitHub: > > https://github.com/nodejitsu/node-http-proxy/issues/141#issuecomment-4854153	c4milo	c4milo
141	2012-06-05 22:30:36	@c4milo 0.8.1 is out, please test it for reproduce this issue or close it. Thanks!	cronopio	c4milo
133	2011-10-19 07:16:22	@maxogden well, that was what I thought, but it seems as I never manage to find any port that is not already busy, because it keeps failing :/	manast	maxogden
131	2011-10-18 16:58:23	What @indexzero says. Trying to listen on port 7 makes no sense anyway. Try to set up a web server on this port. Browsers refuse to connect to it (at least so do FF and Chrome on Linux).	mmalecki	indexzero
129	2011-10-17 14:05:21	@dominictarr The reporter is complaining that pizza.com/taco/muffins is proxied to 127.0.0.1:8099/taco instead of to 127.0.0.1:8099/muffins/taco, which according to the documentation are both wrong behaviors, or at least thats my interpretation of what I read. But besides that I think that proxying just to 127.0.0.1:8099 should be the most common use case, i.e., you have several servers and you w…	manast	dominictarr
129	2011-10-17 20:55:15	@manast, your description is better. it would probably only be a small change from what @maxogden has done to get that behavior.	dominictarr	maxogden
127	2011-10-11 05:30:18	The `.hasOwnProperty()` is just to see whether `opts` has those fields since if you set them to falsey values they aren't sent. @indutny: https://gist.github.com/1275259 and https://github.com/substack/bouncy/tree/master/bench	substack	indutny
125	2011-10-07 17:33:20	@koichik This does not seem to completely fix issue #59 because the `HTTP/1.1` status line is still returned. Not `HTTP/1.0`	indexzero	koichik
122	2011-10-03 23:55:34	@temsa Thanks. Cherry-picked in b7adf866b595f0d64a3ef6bde19271276450e723 and published in `node-http-proxy@0.7.3`	indexzero	temsa
116	2012-04-02 14:42:07	@isaacs with 0.6.0 out would it make sense to look at this again?	coderarity	isaacs
116	2012-07-22 06:38:30	From what I've heard from @isaacs this doesn't make sense until `node@0.10.0` has a stable domains API	indexzero	isaacs
116	2012-07-31 13:49:04	How are domains involved here? I'm down with maintaining our code to make it match current API. Also, looks like `.write()` shouldn't throw anymore. @isaacs, is that correct?	mmalecki	isaacs
116	2013-04-24 08:19:29	Since 0.10 is released, can we consider this refactoring again? I see that @mmalecki has prepared a branch https://github.com/nodejitsu/node-http-proxy/tree/refactor with the pipe implementation a few month ago. The code would be far easier to maintain and also it would simplify a lot the modification of the HTML response going back to the user.	abarre	mmalecki
112	2011-10-11 14:49:11	@indexzero any news on this issue? :)	manast	indexzero
104	2012-05-11 12:26:31	@indexzero I'll see if I can start throwing together a patch today!	brianloveswords	indexzero
104	2012-05-29 11:32:53	@indexzero @brianloveswords Hey, guys. I don't want to be a party-crasher but this neat bug still isn't fixed yet.If you don't want to or can't fix it could you please point me to the lines of codes, that probably cause the problem? I'd then try to fix it myself and make a pull request. Thanks!	buschtoens	indexzero
100	2011-09-02 15:16:24	I'll merge and push this out tonight. +1 to refactoring this with BufferedStream and Stream.pipe. The big changes are in the `v0.7.x` branch which I hope on finishing sometime in the next few weeks. @isaacs I'm porting over your changes as they come in to this branch.	indexzero	isaacs
98	2011-08-30 22:43:58	Thanks for all the patches @isaacs! I had a feeling we might run into issues like this once we patched those last errors. We'll get someone to review and merge shortly.	Marak	isaacs
97	2011-08-30 19:37:56	@indexzero I don't know if it's a core bug, I don't know enough of the node-http-proxy module to debug it further. I might have missed something obvious.	3rd-Eden	indexzero
97	2011-09-21 19:27:42	@mmalecki Thanks for the information, but @3rdeden has confirmed that `socket.io@latest` works on node stand-alone, but not behind node-http-proxy. So the binary frames may be a red herring, but I will look into it.	indexzero	mmalecki
97	2011-09-29 23:18:10	The request gets stuck, as @mmalecki said, and then, since there's no error status, eventually https://github.com/joyent/node/blob/v0.4.12/lib/http.js#L1284-1293 is reached and the "socket hang up" message is received. The real key to fixing this lies in figuring out how to make it past https://github.com/joyent/node/blob/v0.4.12/lib/http.js#L753 to the socket.write() call at the end of that meth…	AvianFlu	mmalecki
97	2011-10-01 16:52:08	@indexzero fix confirmed	3rd-Eden	indexzero
93	2011-08-28 05:51:57	@isaacs Merged and published as `http-proxy@0.6.3`. Point of question about testability: do you know a good way to reproduce `res.write()` throwing? Would like to add this to the test suite.	indexzero	isaacs
93	2011-08-28 22:23:22	@indexzero I can't figure out how to reproduce it, either. It shouldn't be possible.	isaacs	indexzero
85	2011-08-03 16:20:10	@AvianFlu i am implementing a proxy that simulate a ipad request, and iam trying to remove flash element in response body, how can i do that? thanks	raphaelcosta	AvianFlu
84	2011-08-02 18:27:58	@drjackal @KimSchneider is actually correct here. @dominictarr +1 to merge this	indexzero	KimSchneider
84	2011-08-02 18:27:58	@drjackal @KimSchneider is actually correct here. @dominictarr +1 to merge this	indexzero	dominictarr
82	2011-07-29 18:30:56	@AvianFlu, thanks for the reply! The example you posted shows how to connect to a target server/website that has multiple IPs/domains. So each request is routed to a different address of the target server. I have a different need. I have a machine with multiple IPs attached to its network interface. I want to use a different IP for each request I do to a website. This will avoid the target server…	barbolo	AvianFlu
74	2011-07-21 15:45:09	@dominictarr Can we push forward on all of these refactor issues in a `v0.6.x` branch?	indexzero	dominictarr
70	2011-07-18 09:07:47	good work. I can see it work in firefox (note, firebug must be installed - to get console.log) If you request localhost:6666/xhr (bypass proxy) it works correctly. If you request localhost:6060/xhr (through proxy) it does not work. the same behaviour occurs with curl. I will tag this as confirmed bug, migrate this test to vows, then fix. thanks @fjakobs, good hunting!	dominictarr	fjakobs
68	2011-07-05 16:30:48	I agree with @indutny. This will most likely go away if you upgrade npm.	AvianFlu	indutny
66	2011-07-18 00:06:33	@dominictarr @bmeck - Read what he is asking. He's not having an issue with basic proxying. _But how to set it up so that content is actually served from the proxy server? I want to analyse the traffic before sending it through._ @hynese - Can you be more clear as to what your issue is? Are you trying to do custom proxy logic? Check out the examples folder and this file: https://github.com/nodeji…	Marak	bmeck
66	2011-07-18 00:06:33	@dominictarr @bmeck - Read what he is asking. He's not having an issue with basic proxying. _But how to set it up so that content is actually served from the proxy server? I want to analyse the traffic before sending it through._ @hynese - Can you be more clear as to what your issue is? Are you trying to do custom proxy logic? Check out the examples folder and this file: https://github.com/nodeji…	Marak	dominictarr
66	2011-08-28 06:02:41	@hynese @marak @dominictarr @bmeck This is now resolve in the latest version of `node-http-proxy`. Check out some of the examples around "middleware" in: https://github.com/nodejitsu/node-http-proxy/tree/master/examples	indexzero	bmeck
66	2011-08-28 06:02:41	@hynese @marak @dominictarr @bmeck This is now resolve in the latest version of `node-http-proxy`. Check out some of the examples around "middleware" in: https://github.com/nodejitsu/node-http-proxy/tree/master/examples	indexzero	dominictarr
62	2011-07-25 20:54:49	@daemon-byte @bpierre - To my understanding this issue only affects hostNameOnly mode. If you want a more robust proxy, you should be using the lower level APIs we expose ( like @indexzero has suggested ).	Marak	indexzero
62	2011-07-25 23:05:56	@indexzero thanks for the details. Don't suppose you know the node.js bug tracker url do you? Interested to know what is going on under the hood with this one!	Irrelon	indexzero
62	2011-07-26 01:29:46	@daemon-byte @bpierre @coolbloke1324 @indexzero the feature indexzero refers to in > In the meantime, a recent feature has been added which may allow you work around this issue if you don't use the x-forwarded-\* headers. You can now pass in enableXForwarded: false in the options to HttpProxy instances and .createServer() and this will bypass the check which is throwing the exception: https://git…	dominictarr	indexzero
61	2011-06-16 04:13:29	^ hah @indexzero - that sounds like an old aesop song, but i haven't heard that one...but he has that quote tattooed on his forearm(s?)	dtan	indexzero
50	2011-05-13 22:36:16	@indexzero looks good and works for me after getting around the origin mismatch. very nice.	jfis	indexzero
41	2011-06-08 18:24:53	@indexzero is this ticket still relevant? If so, should we get @olauzon to investigate?	Marak	indexzero
36	2011-05-18 23:22:05	@johnae in addition to what @indexzero said, could you try with v0.5.3?	olauzon	indexzero
36	2011-05-19 01:14:21	@johnae Thanks for bearing with us on this! This was actually a nuance in the API that @olauzon picked up on. You are trying to proxy HTTPS to HTTP which before the version we just released, `v0.5.4`, was not possible from the `httpProxy.createServer()` API. No changes need to be made to your code, but if you're interested in how to proxy HTTPS to HTTPS (as opposed to HTTPS to HTTP) checkout our …	indexzero	olauzon
35	2011-07-08 12:53:20	@eladb What messages are you trying to proxy that are not getting through? We have extensive test coverage for websockets that are all passing I think the correct approach here would be to make the encoding of the data being sent across the websocket configurable. Can you please provide a full code sample that reproduces the issue?	indexzero	eladb
35	2011-07-08 18:56:51	Yes. I will get a repro. --Elad. On Fri, Jul 8, 2011 at 5:53 AM, indexzero reply@reply.github.com wrote: > @eladb What messages are you trying to proxy that are not getting through? We have extensive test coverage for websockets that are all passing > > I think the correct approach here would be to make the encoding of the data being sent across the websocket configurable. > > Can you please prov…	eladb	eladb
35	2011-07-09 15:44:06	see attached. 1) run "node test.js" and open a browser on http://localhost:8000. then show the console and you will see echo only from the direct connection. 2) run "node test-patched.js" and you will be able to see echo from both proxied and direct connections. could be: 1) socket.io that you are using in your test. 2) the websocket library you refer under 'vendor'. let me know if you want me to…	eladb	eladb
35	2011-07-09 19:36:39	@eladb I might be missing something but where can I find `test.js` and `test-patched.js`?? Will try later this evening.	indexzero	eladb
35	2011-07-09 20:51:25	extract the zip file and you will see both files under 'node-proxy-repro'. 10x, elad. On Sat, Jul 9, 2011 at 12:36 PM, indexzero reply@reply.github.com wrote: > @eladb I might be missing something but where can I find `test.js` and `test-patched.js`?? Will try later this evening. > > ## > > Reply to this email directly or view it on GitHub: > https://github.com/nodejitsu/node-http-proxy/issues/35…	eladb	eladb
35	2011-07-09 21:05:30	@eladb Can you provide a link to the zip file?	ironchefpython	eladb
34	2011-04-22 02:43:29	@indexzero - I think I'm running into a related issue here without websockets. I think the disconnect is in the fact that http-proxy acts as a proxy server by default. This means that the receiving server can tell the request has been proxied. In other words, it's not transparent. The proxy should act in this mode by default, but we should probably expose an API option to enable "transparent" pro…	Marak	indexzero
34	2011-05-11 20:34:07	@Marak definitely, will investigate.	olauzon	Marak
34	2011-05-11 20:36:31	Thanks @olauzon! Feel free to post your status in this thread.	Marak	olauzon
34	2011-05-13 20:55:11	@indexzero i don't see how changing the headers and replacing host and origin in the handshake relates to http.Agent but I'll take your word for it. I do see the problem with http.Agent in the other thread (#50) though.	jfis	indexzero
34	2011-05-13 21:02:21	@indexzero :) ok gotcha.	jfis	indexzero
34	2011-05-25 06:56:00	@olauzon ... Any progress on this issue today? Ping me if you're blocked.	indexzero	olauzon
34	2011-06-08 18:56:41	Yes. @olauzon do you want to take a look?	indexzero	olauzon
1120	2016-12-25 10:37:16	Thanks @jcrugzz ! 👍 😄	ivannieto	jcrugzz
1107	2016-12-15 21:23:34	@pachirel I think you are the author of . Could you take a look at this issue and pull request?	mixxen	pachirel
1104	2016-12-06 07:23:44	My change (#1098) has side effect because of the header values of `rawHeaders` are not always same with the values of `headers`. ( #1101, #1102, #1103) 🙇 This PR includes these changes to solve it: 1. Overwrite only key, not value. 2. Overwrite key if raw header key is available. 3. Add `preserveHeaderKeyCase` option (default: false). @jcrugzz I'd like to hear your thought. 🍣 I have to add specs …	pachirel	jcrugzz
1103	2016-12-06 10:40:34	@jcrugzz you can find more details in a PR opened by @pachirel https://github.com/nodejitsu/node-http-proxy/pull/1104	apalchys	pachirel
1101	2016-12-04 17:58:40	@jcrugzz @tomlagier this should be fixed now, please retest!	kriswill	jcrugzz
1098	2016-12-02 00:54:20	@jcrugzz Thank you for your quick response 😄 I fixed.	pachirel	jcrugzz
1074	2017-01-16 00:06:06	@jcrugzz or anyone else, any reason not to get this merged?	efokschaner	jcrugzz
1074	2017-02-12 05:01:56	Bump for great justice? @jcrugzz	efokschaner	jcrugzz
1061	2016-09-14 21:12:05	@briman0094 @No9 would love a harmon test so this type of breakage could be prevented in the future. Thanks for the contribution!	jcrugzz	No9
1058	2017-01-21 11:11:52	@adjohnson916 really good job!, I wonder if somebody else has made such a comprehensive benchmark on node just yet? Maybe even the core developers of node do not really know where we are in terms of performance. It seems also that some people, authors of node-http-proxy included, have given up on competing with other servers because they believe V8 is not capable of deliver as efficiently as a C/…	manast	adjohnson916
1051	2016-09-09 19:53:35	@jcrugzz - Any time frame on when / if this will get merged? Not trying to rush, I just got some prod dependencies going out this week that are reliant on the status reason being passed through so I will have to fork if it does not get accepted soon.	cchamberlain	jcrugzz
1018	2017-01-06 13:25:35	Hello, I'm closing this as result of doing cleanup of my PRs. I believe this feature was already implemented by @pachirel so this patch is not required anymore. Thanks	diegonc	pachirel
1011	2016-05-25 16:12:18	### nodejitsu/node-http-proxy now has a Chat Room on Gitter @jcrugzz has just created a chat room. You can visit it here: [https://gitter.im/nodejitsu/node-http-proxy](https://gitter.im/nodejitsu/node-http-proxy?utm_source=badge&utm_medium=badge&utm_campaign=pr-badge&content=body_link). This pull-request adds this badge to your README.md: [![Gitter](https://badges.gitter.im/nodejitsu/node-http-pr…	gitter-badger	jcrugzz
957	2016-02-10 16:42:27	So the caveat here is that this is a breaking change, but i think it provides more useful context to the `error` as the `error` should be the actual `proxyReq` and not the `req` itself. In most cases (or at least using the `callback` api, you already have access to `req` and `res` so providing these ends up being useless. We were also previously capturing errors from client requests which I belie…	jcrugzz	indexzero
957	2016-02-10 16:42:27	So the caveat here is that this is a breaking change, but i think it provides more useful context to the `error` as the `error` should be the actual `proxyReq` and not the `req` itself. In most cases (or at least using the `callback` api, you already have access to `req` and `res` so providing these ends up being useless. We were also previously capturing errors from client requests which I belie…	jcrugzz	donasaur
949	2016-02-02 04:58:29	@niallo great find! Would love a quick fix PR :).	jcrugzz	niallo
920	2015-12-02 17:51:51	Using http/2 is not currently possible. Pull-request for this support would be welcome. I believe the SPDY module from @indutny might support http/2 now.	indexzero	indutny
920	2015-12-02 17:57:56	@indexzero @m1stegmann i had an exchange with @indutny that it just requires passing an agent from his `spdy` module which supports `http2` for this to work	jcrugzz	indutny
919	2015-12-08 05:51:46	This actually looks pretty interesting. @dmai or @jcrugzz: comments?	indexzero	jcrugzz
919	2015-12-08 17:58:49	@indexzero @aaronmaturen the reason I'm hesitant on this is due to the conversation I had with @indutny where `http2` based on his implementation in [`node-spdy`](https://github.com/indutny/node-spdy) only requires the proper `agent` to be passed in to enable proxying via `http2`. So this really has to do with what we want to support. Personally, I'm not a fan of of actually spinning up a server …	jcrugzz	indutny
919	2016-03-25 23:00:54	Hi Friends, @jcrugzz suggested that the node-spdy module by @indutny is a better way to spin up a new HTTP2 server. It made sense to me at the time, and it's fairly easy to get setup if you actually have an SSL cert to get past the browser security... Here is a small example for HTTP2 -> HTTP proxying without any changes to http-proxy. ![screenshot 2016-03-25 18 23 24](https://cloud.githubusercon…	aaronmaturen	indutny
883	2015-11-05 04:54:45	@donasaur @jcrugzz thoughts on this?	indexzero	donasaur
883	2015-11-05 04:54:45	@donasaur @jcrugzz thoughts on this?	indexzero	jcrugzz
883	2015-11-05 06:44:51	@donasaur it's actually not about the Websocket handshake itself. It is mirroring similar `proxyRes` functionality which I am fine with. See https://github.com/nodejitsu/node-http-proxy/blob/master/lib/http-proxy/passes/web-incoming.js#L147 @jcrugzz thoughts?	indexzero	jcrugzz
873	2015-12-25 01:43:27	I hit the same issue when benchmarking http-proxy. Does anyone know if the same will happen in a real life production environment with a high request volume or if this issue is tied to the fact that the connections are created from the same client? I tested with nginx and the npm module 'loadbalancer', no problem there. @tyrchen @jcrugzz	kar1m	jcrugzz
850	2016-01-20 22:28:42	@indexzero, @jcrugzz: I can rebase this on the latest master if you guys are open to merging it.	prust	indexzero
850	2016-01-20 22:28:42	@indexzero, @jcrugzz: I can rebase this on the latest master if you guys are open to merging it.	prust	jcrugzz
836	2015-06-02 16:41:00	@matthauck could you provide clarification for the commit here https://github.com/nodejitsu/node-http-proxy/commit/26029ba7ac948b5dc0befb2091cc9a5862d0641c? I personally don't have a strong opinion either way I just don't want to break it again and would like to find a way for this to work for both your cases	jcrugzz	matthauck
813	2015-12-02 09:48:39	It works very fine, thank you again @vvo @jcrugzz should I let this issue open? Maybe http-proxy should filter those error inside the library, or maybe it's better to let it unopinionated...	JSteunou	jcrugzz
806	2016-01-22 14:21:00	@jcrugzz @indexzero Any plans to merge this PR?	chimurai	indexzero
806	2016-01-22 14:21:00	@jcrugzz @indexzero Any plans to merge this PR?	chimurai	jcrugzz
782	2015-12-07 20:42:58	@indutny any idea what could have caused this? Would love to know if its a bug in `http-proxy` that im not accounting for based on a node core change.	jcrugzz	indutny
757	2014-12-22 17:00:41	@minrk Since you were doing a bunch of testing here, any ideas? The two commits that were made only seem to properly close sockets in cases where they were bad. I don't see it causing issues. @goldfire What node version are you running on? I'm curious if an upgrade there had anything to do with it or just the upgrade of the `http-proxy` dep.	jcrugzz	minrk
748	2014-12-03 00:20:32	ah sorry for the delay @jcrugzz I was traveling for the last 24 hours but it looks like this was resolved :+1:	samccone	jcrugzz
744	2014-11-26 07:17:28	@jcrugzz @samccone This is a online url 'http://g.tbcdn.cn/??kissy/k/1.4.0/seed-min.js,kissy/k/1.4.0/base-min.js,kissy/k/1.4.0/json-min.js,kissy/k/1.4.0/dom/base-min.js,kissy/k/1.4.0/event/base-min.js,kissy/k/1.4.0/event/custom-min.js,kissy/k/1.4.0/event/dom/base-min.js,kissy/k/1.4.0/event/dom/focusin-min.js' on the Alibaba CDNs. You can take it for test. This is a combo url(This is a technical m…	koolc	samccone
737	2014-11-15 15:20:43	@erupenkman hmm, this is something I'd consider. You mind adding a test? @indexzero you have any thoughts on this?	jcrugzz	indexzero
736	2014-11-12 21:46:06	@richardkazuomiller yea essentially, good find! That should just be linked somewhere. @indexzero just hasn't formalized a [`jscs`](https://github.com/jscs-dev/node-jscs) for it yet.	jcrugzz	indexzero
733	2014-11-10 00:33:25	Except for minor style things this lgtm @jcrugzz. It even has a new test :+1:	indexzero	jcrugzz
712	2014-10-09 09:56:49	:+1: thank you for your contribution @zhudan. What are your thoughts @jcrugzz? You've been looking this over most recently.	indexzero	jcrugzz
699	2014-09-12 16:57:14	@STRML Could you add test so @jcrugzz doesn't break it again ;-)?	3rd-Eden	jcrugzz
699	2014-09-12 16:57:59	Yep - working on that right now, just figured I should get the fix in ASAP. On Sep 12, 2014, at 12:57 PM, Arnout Kazemier notifications@github.com wrote: > @STRML Could you add test so @jcrugzz doesn't break it again ;-)? > > — > Reply to this email directly or view it on GitHub.	STRML	jcrugzz
658	2014-06-10 17:06:35	@jcrugzz Changed the naming according to your comment.	Rush	jcrugzz
651	2014-06-06 18:35:34	The weird thing is that I was unable to reproduce the problem locally (adding setTimeout in weird places) but it is consistently failing remotely. Also 0.11.10 is rock solid on production servers (viva forward secrecy) but it is a pain to maintain native dependencies for it. I am praying for our friend @indutny to chime in at some point with a brilliant idea. :-)	Rush	indutny
642	2014-05-11 22:56:36	Further to the pull request by @Domiii - #635 - this pull request adds the res object to the proxyRes event as well. Also adding a test for the proxyRes event. I wasn't about the specifics of updating other people's pull request, so just thought a new one might be a good option... Apologies if that's less ideal :-s	bruce-one	Domiii
606	2014-03-25 00:18:43	@yawnt pretty simple fix here. We lost backwards compatibility hard. https://github.com/nodejitsu/node-http-proxy/blob/master/lib/http-proxy.js#L11-L16	indexzero	yawnt
571	2014-02-08 05:13:55	@yawnt Could you add the example from https://blog.nodejitsu.com/node-http-proxy-1dot0/ to the documentation to help users who will miss the ProxyTable API?	trusktr	yawnt
561	2014-01-23 18:39:23	@glasser Well lets think of what we can do in these failure cases. Correct me if I'm wrong here, but in the case where the `socket` errors, we cannot re-proxy with that same socket. So it would make sense to have a different error function in that case that just returns the request if thats even useful? Cause it seems the connection is just FUBAR if we hit that case and we just need to kill the t…	jcrugzz	yawnt
559	2014-01-22 20:44:10	@glasser thanks for your thorough report. This definitely seems fixable and I will try and give it a look later today. If you are able to dig deeper into a possible solution please post here :) cc @yawnt	jcrugzz	yawnt
559	2014-01-22 21:49:02	@jcrugzz @yawnt Here's my thought. There are two ways we could go. Either http-proxy should itself take care of this, by reacting to 'error' on `socket` by ending `proxySocket`... or http-proxy should give the end user access to `proxySocket` and let it do its own error handling. I think the former is probably the way to go. First of all, it's more or less necessary to do this error handling, and…	glasser	yawnt
547	2014-01-11 12:43:43	@yawnt found a few minor things when I was using this extensively: - **EventEmitter3 will not throw on an unhandled `error`:** but without any default handler it's very confusing to debug when your proxy logic is just plain wrong. _We should have a default logger if there are no `error` handlers._ cc/ @3rd-Eden - **We should have a simple(r) `.createProxy()` method:** which is basically just expo…	indexzero	yawnt
547	2014-01-16 13:58:36	@jcrugzz Thanks, but still want this. @yawnt ping?	indexzero	yawnt
539	2013-12-29 21:01:57	@cronopio we could probably use some tests for adding functions before/after any of the passes. cc @yawnt	jcrugzz	yawnt
539	2013-12-29 21:01:57	@cronopio we could probably use some tests for adding functions before/after any of the passes. cc @yawnt	jcrugzz	cronopio
537	2013-12-28 17:02:43	@yawnt there is no way to currently splice in before or after functions currently as there is no general [`this.passes`](https://github.com/nodejitsu/node-http-proxy/blob/caronte/lib/http-proxy/index.js#L120-L139). We have passes for either web or ws which needs to be specified in some manner. What do you think is the cleanest way to do so? We could pass a `type` parameter to the `before` and `af…	jcrugzz	yawnt
537	2014-01-08 05:37:31	fixed in c47adac391ca2f80ac1adad52e4fd652d85ac2a4. @cronopio this could definitely use some tests though!	jcrugzz	cronopio
536	2013-12-28 00:07:20	@yawnt thoughts? I think it adds a nice semantic when you aren't actually creating the proxy as a server. It also eases elements of my OCD.	jcrugzz	yawnt
529	2013-12-10 13:28:42	@boutell that was not my implication, I just wanted to make sure you guys were trying the newest code :). Im sure @yawnt will be on it. If you can post a gist of the smallest reproducible case, this will be extremely helpful in developing a test and figuring out a solution!	jcrugzz	yawnt
520	2013-11-19 17:34:25	I just rewrite the examples, just using as base the old examples, so I updated all this examples according to the new improvements and the new api of node-http-proxy. Review and merge CC: @yawnt	cronopio	yawnt
520	2013-12-09 19:59:59	Ready for review and merge cc: @yawnt @indexzero	cronopio	yawnt
520	2013-12-09 19:59:59	Ready for review and merge cc: @yawnt @indexzero	cronopio	indexzero
516	2013-11-12 22:43:57	As instructed by @jcrugzz I tried this against the caronte branch. Same code, same result. Using the proxy as a straight HTTP proxy works fine for most URLs but I find I'm getting 400 Bad Request from one particular server. This pattern of using the proxy, a standard client proxy, isn't that easy to work out from the examples. I don't want to proxy an internal server, I want to proxy requests goi…	shermozle	jcrugzz
513	2013-11-08 20:16:42	`node-http-proxy@1.0.0` is has a number of features removed and a (few) breaking changes. It makes the library leaner and more "node-like" but we _have to make sure to ensure the same high quality examples and documentation._ ## Examples We either need a working example file or a reason why we're dropping this example for all of these files: - [x] examples/balancer/simple-balancer-with-websockets…	indexzero	yawnt
513	2013-11-08 20:16:42	`node-http-proxy@1.0.0` is has a number of features removed and a (few) breaking changes. It makes the library leaner and more "node-like" but we _have to make sure to ensure the same high quality examples and documentation._ ## Examples We either need a working example file or a reason why we're dropping this example for all of these files: - [x] examples/balancer/simple-balancer-with-websockets…	indexzero	cronopio
513	2014-01-11 12:39:50	This is done. Good work @yawnt @cronopio	indexzero	yawnt
513	2014-01-11 12:39:50	This is done. Good work @yawnt @cronopio	indexzero	cronopio
511	2013-11-05 21:34:21	@cronopio Running `npm test` gives me the following failures.. Let me know if Im doing something wrong.	jcrugzz	cronopio
510	2013-11-05 21:06:09	All of this options parsing that is found [here](https://github.com/nodejitsu/node-http-proxy/blob/caronte/lib/http-proxy/index.js#L43-L64) is not being utilized. We are extending the global `this.options` but not passing them into any of the `passes`. I will see if the fix is as trivial as it seems otherwise I'll let you handle it @yawnt.	jcrugzz	yawnt
504	2013-10-23 07:00:54	right now we pass just a single agent... but we actually need two.. one for http and one for https @cronopio	yawnt	cronopio
491	2013-09-26 07:56:56	@yawnt I added some baseline benchmark scripts that we can use in the `1.0.0-dev` branch (they are also in the `caronte` branch, but that's behind now). **These benchmarks exposed what appear to be (at first glance) serious performance issues in the 1.0.0-dev branch.** ## node: v0.8.25 | http-proxy: v0.10.3 I am using the [benchmark branch](https://github.com/nodejitsu/node-http-proxy/compare/ben…	indexzero	yawnt
491	2013-09-27 12:47:35	I keep trying to benchmark `caronte` branch (@indexzero: branch `v1.0.0-dev` does not exist), yet I keep getting: Target server stays up all the time, `ulimit` is set to reasonable values. @yawnt any idea?	mmalecki	yawnt
491	2013-10-18 05:06:41	After some improve from @yawnt I ran again the benchmark and this what I got in my humble laptop. Node: v0.10.20 Last commit at caronte branch: 86750c7e594c419dfae957aaf7e44e61e1d480e8 wrk: wrk 3.0.1 [epoll] Copyright (C) 2012 Will Glozer I would love to see what numbers show at @indexzero's laptop because my humble laptop show some improve.	cronopio	yawnt
484	2013-09-21 20:24:06	@yawnt @jcrugzz, the reason that your wildcard error handler `ee.on('*:error', function (err) {}` does not get picked up is because it does not match the event emitted. you could use `ee.on('*:*:*:error', function (err) {}` I do agree that the number of namespaces does seem a bit much. perhaps `ws:error` and `web:error` would be sufficient. Issues #462 #470	srossross	yawnt
484	2013-09-21 20:24:06	@yawnt @jcrugzz, the reason that your wildcard error handler `ee.on('*:error', function (err) {}` does not get picked up is because it does not match the event emitted. you could use `ee.on('*:*:*:error', function (err) {}` I do agree that the number of namespaces does seem a bit much. perhaps `ws:error` and `web:error` would be sufficient. Issues #462 #470	srossross	jcrugzz
483	2013-09-21 00:44:06	Badges should link to the web service they build on not the direct image file ;). cc @yawnt	jcrugzz	yawnt
481	2013-09-17 17:36:26	@muffs I would encourage you to look at the `caronte` branch and see if it can be used to meet your needs. It is a complete refactor done by @yawnt and takes a much simpler approach. Let us know what you think!	jcrugzz	yawnt
479	2013-09-17 14:30:52	mmm, kinda makes sense.. @jcrugzz opinion about this one?	yawnt	jcrugzz
476	2013-09-17 02:56:14	I fixed all the test suite according to the last refactor. Accordign to the `cov/coverage.html` file created with `npm run-script test-cov` we got a 92% of the code covered. Run the test suite and tell me any error/comment/feedback you got Cheers! cc: @yawnt	cronopio	yawnt
475	2013-09-16 23:46:25	@yawnt, I just found this bug in my code right after you merged #470	srossross	yawnt
471	2013-09-16 15:57:15	Duplicate of #444, there are known issues with `node-http-proxy` running on `node v0.10.x`. @OmShiv Please test out the `caronte` branch and try to break it :). cc @yawnt	jcrugzz	yawnt
470	2013-09-16 16:19:13	@yawnt forgot to tag you	srossross	yawnt
463	2013-09-17 11:50:37	this should be fixed since error handling is now implemented.. @jcrugzz feel free to reopen if it's not the case	yawnt	jcrugzz
463	2013-09-19 15:31:31	@cronopio also we should have tests for cases like this for all the various transports as I believe we will hit some edge cases with various disconnects being triggered.	jcrugzz	cronopio
462	2013-09-23 00:23:38	As @srossross confirmed, we cannot use a single wildcard to cover multiple delimited sections. So if we are to continue to namespace the error handling in some way, we should choose something simpler. So we should think about what distinctions are important when handling errors. The `web:error` and `ws:error` idea seems reasonable as we may want to handle those cases differently for cleaning up c…	jcrugzz	srossross
461	2013-09-15 13:45:38	@cronopio status?	yawnt	cronopio
444	2013-08-21 05:43:10	@yawnt Is working on the updates for `node@0.10.x`. We are aware of this issue and are working on a solution, but the implementation around `streams2` is non-trivial as `node-http-proxy` is one of the oldest node libraries.	indexzero	yawnt
444	2013-08-21 15:42:22	@indexzero, @yawnt, thanks for the response. One issue that I noticed is that `node-http-proxy` does not proxy websockets (at all) to tornado servers as of `node>=v0.8` To test this - Try proxying to an `IPython notebook` Use `*nix` OS (works on mac osx) download and install the anaconda Python Distribution http://continuum.io/downloads Run: Click `create notebook` to get to a page with a web-soc…	srossross	yawnt
444	2013-09-09 16:39:15	@yawnt I noticed that you have not committed to the 10.x branch for a month. I am sorry for being persistent, but this is very important to me. I am also trying to evaluate whether I should just jump in and start finding my own solution or wait for the 10.x branch to be completed. May I ask what your timeline is? What is blocking you from completing it? Are you waiting on improvements in stream2?…	srossross	yawnt
402	2013-07-19 18:36:05	We are working on a complete rewrite for `streams2`. See the work from @cronopio on the [0.10.x](https://github.com/nodejitsu/node-http-proxy/tree/0.10.x) branch.	indexzero	cronopio
402	2013-07-20 16:39:44	Awesome, thanks @indexzero , @cronopio !	breck7	cronopio
399	2013-04-02 19:44:24	No idea. Haven't played with `v0.10.x` yet much. @isaacs or @indutny?	indexzero	isaacs
399	2013-04-02 19:44:24	No idea. Haven't played with `v0.10.x` yet much. @isaacs or @indutny?	indexzero	indutny
396	2013-09-28 09:00:18	We're almost done with a major rewrite that has been under way for several months. Check it out on the `caronte` branch. We haven't decided what to do with pull-request maintenance before that. We will likely publish `0.10.99` with most open pull-requests before publishings `1.0.0`. cc/ @yawnt	indexzero	yawnt
393	2013-03-29 10:41:05	@indexzero Does anyone have plan to support HTTP to CoAP proxy? CoAP is RESTful http-like protocol for Internet of Things. http://en.wikipedia.org/wiki/Constrained_Application_Protocol	sequoiar	indexzero
384	2013-03-16 12:22:43	As requested by @indexzero https://github.com/nodejitsu/node-http-proxy/issues/382 Not sure exactly where I should put the text but middleware seemed to be the best section to me.	No9	indexzero
384	2014-03-04 21:20:06	@indexzero @No9 This merge/code has been lost to later merges. This is a very useful information, and should be in the README! Please re-pull this.	gurjeet	indexzero
384	2014-04-16 22:12:32	@jcrugzz Thanks for your kind words! So i have updated the harmon docs and tests to reflect the 1.x release version of http-proxy and we have upgraded trumpet. Can you let me know if you would accept a pull request on the README again or are you putting it somewhere else now? cc @gurjeet @indexzero	No9	indexzero
376	2013-04-07 21:11:16	@indexzero @dscape Any updates on this ?	vojtajina	indexzero
376	2013-04-07 21:11:16	@indexzero @dscape Any updates on this ?	vojtajina	dscape
376	2013-05-09 01:13:41	:+1: @indexzero @nodejitsu Any word on getting this merged in?	stickel	indexzero
370	2013-04-09 07:39:01	@indexzero @mmalecki I'd advise us to accept this pull request. I've been doing a lot of WebSocket proxy tests lately because I was interested in to seeing how our proxy solution compares to other proxies such as `nginx` and `haproxy`. I've deployed the proxy on a 512mb joyent virtual machine running the latest ubuntu and hit it using [observing/thor](/observing/thor) with: I saw a peak memory of…	3rd-Eden	mmalecki
362	2013-02-17 15:30:48	Sounds awesome. Thanks for clarifying. My point was that ssh performance in node is a far more understood topic. @indutny has a repo called tls-snappy that tackles it, but to the best of my knowledge nothing beats putting a tls terminal in front of node yet :( I think you saw some discussion from @mranney and @mikeal on the topic on a request issue. Not entirely sure how voxer is currently dealin…	dscape	indutny
347	2012-12-19 02:55:17	Seems reasonable. Wondering what @isaacs thinks about this.	indexzero	isaacs
347	2012-12-19 14:30:35	@jcheng5 we've seen this in production a few days ago. I'm not really comfortable with admitting that the fix was: I think that on 0.9.x this is related to `process.nextTick` refactor which makes next tick happen before I/O, but no idea on the cause in 0.8.x. @isaacs opinions?	mmalecki	isaacs
337	2012-11-21 08:22:49	/cc @mmalecki	indutny	mmalecki
334	2013-01-22 22:03:20	Meh. If you're into that sort of masochism go for it. This is an issue related to SSL performance in node that @indutny is working hard on. In the meantime you can just put [stud](https://github.com/bumptech/stud) in front of node-http-proxy. But I'm pretty sure @KimSchneider is not interested in our advice as he has not provided any demostrable data for us to help debug the problem with besides …	indexzero	indutny
327	2013-01-29 22:55:43	@mmalecki Any plan to merge this one?	samalba	mmalecki
323	2012-10-25 21:41:57	@mmalecki. eafdc744 has introduced really unexpected behaviour, please process it as soon as you will get this message :) Otherwise I'll pull it by myself :)	indutny	mmalecki
322	2012-11-04 22:37:11	@mmalecki any hope of getting this in? As it stands, a 304 response will not emit an end event, unlike all other responses.	smh	mmalecki
320	2012-10-23 19:55:41	- http-proxy: emit websocket:start - routing-proxy: allow listening for websocket:\* event /cc @mmalecki	indutny	mmalecki
294	2013-03-09 05:57:51	I spoke with @isaacs, this behavior is not going to change even in 0.10.0, but likely in 0.12.0. So going to pull this in if all the tests pass.	indexzero	isaacs
289	2012-07-30 18:50:58	@piscisaureus @AvianFlu @mmalecki Thoughts? This is clearly your realm of expertise.	indexzero	AvianFlu
289	2012-07-30 18:50:58	@piscisaureus @AvianFlu @mmalecki Thoughts? This is clearly your realm of expertise.	indexzero	piscisaureus
289	2012-07-30 18:50:58	@piscisaureus @AvianFlu @mmalecki Thoughts? This is clearly your realm of expertise.	indexzero	mmalecki
270	2012-06-25 12:28:23	Nice! Thanks @blakmatrix.	mmalecki	blakmatrix
266	2012-07-18 10:05:48	Good question. @cronopio Do you feel comfortable coordinating a release of the http-proxy? I see you're on the publisher's list.	jfhbrook	cronopio
228	2012-05-09 20:48:43	I don't think that applies anymore in node v0.6, that's why this pull request was made. @AvianFlu do you know more about this?	coderarity	AvianFlu
228	2012-05-11 07:54:21	Maybe I'm wrong. @isaacs is the man to summon here if you want a more detailed explaination. He put in the `try {} catch (ex) {}` blocks after some dilligent production debugging.	indexzero	isaacs
195	2012-03-04 07:36:18	@indexzero @Marak hearing crickets here ...	tglines	Marak
193	2012-02-12 03:01:36	@astronouth7303 Have you tried a simple HTTPs server in node.js with the same certs? It could be a node.js core issue. @indutny would know more.	indexzero	indutny
156	2011-11-14 18:02:05	This looks good to me. @dominictarr can you explain why you're rewriting `outgoing.headers.host` here? https://github.com/nodejitsu/node-http-proxy/commit/65b7872e6ad433deae4de823c63629cb341bd649#commitcomment-719213	indexzero	dominictarr
152	2011-11-10 15:27:05	@ctide I'm pretty sure websocket support won't work in node@0.6.x until the `http2` branch is merged in. This updates the internal HTTP api that was rewritten by @mikeal. @mmalecki could you take a look at merging that in and then push a version of node-http-proxy that works on node >= 0.6.0 _To reiterate: there are breaking and incompatible changes between the 0.4.0 and 0.6.0 internal HTTP APIs …	indexzero	mmalecki
149	2011-11-08 16:08:58	Yes, you can do this with middlewares. [This awesome article](http://blog.nodejitsu.com/http-proxy-middlewares) by @AvianFlu should explain more. Also, I added some hand-crafted middleware in `examples/middleware`: https://github.com/nodejitsu/node-http-proxy/blob/master/examples/middleware/modifyResponse-middleware.js It's not perfect, in reality it would need some kind of output buffering, etc.…	mmalecki	AvianFlu
145	2011-11-17 01:09:43	If memory serves, that was added in a patch from @isaacs. He may be able to comment.	AvianFlu	isaacs
145	2011-11-17 02:04:13	it was @isaacs . https://github.com/nodejitsu/node-http-proxy/commit/84be9f2c3a244c7dbfe2c6320fa26d85cf80ec31	dominictarr	isaacs
119	2011-09-29 22:44:57	@indexzero - please review this.	indutny	indexzero
119	2011-09-29 23:15:51	+1, The testing that @mmalecki and I have been doing confirms that this works. We tried a similar version of this fix this morning, but it was in Node's `lib/http.js` and we didn't quite get it right. The problem lies in an extremely convoluted message-sending bug in Node's `http.Agent`. Issue #97 Has more info.	AvianFlu	mmalecki
116	2011-09-22 14:49:45	The problem is really with the optimism of the current pipe implementation: https://github.com/joyent/node/blob/master/lib/stream.js There are no guards (i.e. `try/catch`) around calls to `.write()` (which can throw). Also the `source.readable` around `stream.resume()` are apparently not enough: https://github.com/joyent/node/blob/master/lib/stream.js#L127 https://github.com/joyent/node/blob/mast…	indexzero	isaacs
116	2011-09-22 15:10:19	When I spoke with @isaacs about finding these throwing cases he said they were very difficult to reproduce which makes sense to me given the brow-beating both Nodejitsu and Joyent put node-http-proxy thru in production. I agree with you that the `.pipe()` method in core shouldn't have this many guards for performance reasons, and that misalignment of goals is probably why `.pipe()` isn't appropri…	indexzero	isaacs
107	2011-09-12 20:10:28	@dominictarr Can you create a sample app which attempts to reproduce this issue?	indexzero	dominictarr
97	2011-09-11 03:42:24	@3rd-eden @ry I spent some time reading the `http-parser` code with help from @bmeck and it seems that this is indeed a problem with the `connection` header parsing not detecting the "Upgrade" state because in Firefox 7 it sends where as in Chrome 13 and older versions of the spec the header is: Based on our first pass it seems like the parser enters the `h_connection_keep_alive` greedily (https:…	indexzero	bmeck
97	2011-09-29 02:11:28	After some further investigation with @AvianFlu: Parser doesn't seem to be a problem. It detects upgrades just fine (and fires [this callback](https://github.com/nodejitsu/node-http-proxy/blob/master/lib/node-http-proxy.js#L189)). Proxy receives http requests like: But fails to pass them further. [This callback doesn't get executed at all](https://github.com/nodejitsu/node-http-proxy/blob/master/…	mmalecki	AvianFlu
97	2011-09-30 00:48:54	I can confirm that the fix from @indutny resolves this issue in his pull request. In both Firefox 7 and Chrome 14. I'm merging this into master.	indexzero	indutny
89	2011-08-28 05:59:22	@dominictarr Can you help @digialrinaldo with his question?	indexzero	dominictarr
84	2011-08-01 19:04:52	this is actually is a feature of node.js core. https://github.com/joyent/node/blob/v0.4.10/lib/http.js#L1139-1147 unless this is something that would be useful? @dominictarr	jamesonjlee	dominictarr
62	2011-07-25 21:54:35	@dominictarr can shed some light on whether this is pushed in the latest version of `node-http-proxy` on npm	indexzero	dominictarr
62	2011-07-25 21:57:24	@dominictarr FYI:	indexzero	dominictarr
58	2011-07-25 04:46:33	I think @dominictarr is close to getting proper middle-wares enabled. Will be reviewing all this in the upcoming weeks. Thanks!	Marak	dominictarr
56	2011-05-19 18:13:02	I'm not sure if this is the best place, but I wanted to get a dialog going regarding the new branch of http-proxy which is intended to use the net module. I know that @ry and @mikeal both have a lot of thoughts about this, so if either of you guys feel like bike shedding, please post whatever information you can that could help direct @indexzero and @olauzon :-)	Marak	indexzero
56	2011-05-19 18:13:02	I'm not sure if this is the best place, but I wanted to get a dialog going regarding the new branch of http-proxy which is intended to use the net module. I know that @ry and @mikeal both have a lot of thoughts about this, so if either of you guys feel like bike shedding, please post whatever information you can that could help direct @indexzero and @olauzon :-)	Marak	olauzon
54	2011-06-08 18:24:18	I believe this issue has been resolved? @bluescreen303 can you confirm? If not, let's get @olauzon on it! :-)	Marak	olauzon
48	2011-05-10 18:08:02	ECONNREFUSED is a generic node.js error message when a socket cannot make a connection. It usually indicates that the listening server isn't infact listening, or the outgoing request you made to the server could not find its target. With that being said, I'm not entirely sure what your issue is. Could it be possible you are already running services on the port http-proxy is trying to use for it's…	Marak	indexzero
42	2011-05-17 22:34:09	This was actually not related to node.js core, but a typo in my test code. Thanks to @olauzon for finding this problem and fixing it in 1ee6beff6aa3087e332701fd3cfda70b4e968ce8. Will be pushed out in `v0.5.2`	indexzero	olauzon
41	2011-06-08 18:24:53	@indexzero is this ticket still relevant? If so, should we get @olauzon to investigate?	Marak	olauzon
36	2011-05-17 22:32:04	This was actually not related to node.js core, but a typo in my test code. Thanks to @olauzon for finding this problem and fixing it in 1ee6beff6aa3087e332701fd3cfda70b4e968ce8. Will be pushed out in `v0.5.2`	indexzero	olauzon
34	2011-05-11 20:24:32	@olauzon can you take a look at this ticket? I'd like to get this resolved this week if possible.	Marak	olauzon
