# Supplementary material for: Status, identity, and language: A study of issue discussions in GitHub
Source: PLoS One. 2019 Jun 14;14(6):e0215059. doi: 10.1371/journal.pone.0215059 (PMC6568400; doi:10.1371/journal.pone.0215059)
Supplement: S2 Data — (ZIP) [file pone.0215059.s003.zip › sample_46_projs_issues/nodejitsu_node-http-proxy/issue_first_in.csv]

378	tellnes	2013-03-10 19:32:50
1126	mbret	2016-12-30 15:41:22
127	substack	2011-10-11 05:30:18
887	mik01aj	2016-01-22 09:03:03
887	borNfreee	2015-12-03 07:03:44
736	jcrugzz	2014-11-12 21:46:06
320	indutny	2012-10-23 19:55:41
960	jcrugzz	2016-02-13 23:32:52
873	kar1m	2015-12-25 01:43:27
733	jcrugzz	2014-11-11 03:29:15
733	indexzero	2014-11-10 00:33:25
362	dscape	2013-02-17 15:30:48
964	jcrugzz	2016-02-22 15:54:58
964	ppotoplyak	2016-06-14 15:41:18
964	dlaha21	2016-11-10 11:26:05
964	fjakobs	2016-02-22 16:58:41
89	indexzero	2011-08-28 05:59:22
612	olingerc	2014-04-02 10:10:47
806	chimurai	2016-01-22 14:21:00
795	Behemouth	2015-03-21 01:57:30
910	indexzero	2015-11-21 01:48:22
910	donasaur	2015-11-22 17:42:38
950	jcrugzz	2016-02-15 15:36:28
640	jcrugzz	2014-05-10 02:35:22
640	jayharris	2014-05-10 02:52:41
707	jcrugzz	2014-09-30 19:27:35
84	indexzero	2011-08-02 18:27:58
84	jamesonjlee	2011-08-01 19:04:52
757	jcrugzz	2014-12-22 17:00:41
193	indexzero	2012-02-12 03:01:36
967	chimurai	2016-02-27 16:06:22
535	switer	2013-12-27 05:49:44
399	indexzero	2013-04-02 19:44:24
156	indexzero	2011-11-14 18:02:05
1109	jcrugzz	2016-12-16 17:28:47
48	Marak	2011-05-10 18:08:02
145	dominictarr	2011-11-17 02:04:13
145	AvianFlu	2011-11-17 01:09:43
416	indexzero	2013-10-30 15:41:09
416	MiLk	2013-10-30 12:06:05
416	mwilliamson	2013-10-30 16:16:53
642	jcrugzz	2014-05-11 23:01:41
642	bruce-one	2014-05-11 22:56:36
266	jfhbrook	2012-07-18 10:05:48
233	gordoncww	2012-04-19 21:00:12
1101	jcrugzz	2016-12-04 19:01:52
1101	kriswill	2016-12-04 17:58:40
946	jcrugzz	2016-01-28 15:36:44
536	jcrugzz	2013-12-28 00:07:20
503	mmoulton	2013-10-21 20:56:45
503	cronopio	2013-10-21 19:02:50
767	szarouski	2015-02-26 04:04:26
767	voronianski	2015-01-27 20:00:24
35	indexzero	2011-07-08 12:53:20
35	ironchefpython	2011-07-09 21:05:30
35	eladb	2011-07-08 18:56:51
508	cheddar	2014-02-11 18:30:40
680	mbanduk	2014-08-18 14:46:44
680	banduk	2014-08-15 21:17:45
387	glasser	2013-04-22 21:01:02
387	desunit	2013-04-02 15:31:21
623	bminer	2014-04-21 16:04:55
623	jkingyens	2014-05-15 23:43:12
34	olauzon	2011-05-11 20:34:07
34	jfis	2011-05-13 20:55:11
34	indexzero	2011-05-25 06:56:00
34	Marak	2011-04-22 02:43:29
159	elfsternberg	2011-11-23 18:59:48
906	Wikunia	2015-11-13 17:48:02
93	indexzero	2011-08-28 05:51:57
93	isaacs	2011-08-28 22:23:22
337	indutny	2012-11-21 08:22:49
337	indexzero	2012-11-29 11:51:39
665	jcrugzz	2014-07-08 21:35:12
665	jenmak	2014-09-01 12:48:44
407	indexzero	2013-04-21 20:25:30
897	jcrugzz	2015-10-22 14:29:54
949	jcrugzz	2016-02-02 04:58:29
468	yawnt	2013-09-16 20:09:55
571	trusktr	2014-02-08 05:13:55
180	joeyAghion	2012-01-26 21:39:08
734	kevinoid	2014-11-12 18:22:25
614	sgerace	2014-04-04 19:59:46
1120	ivannieto	2016-12-25 10:37:16
250	grabbou	2014-12-17 14:07:20
250	jfhbrook	2012-05-22 19:32:11
36	olauzon	2011-05-18 23:22:05
36	indexzero	2011-05-17 22:32:04
561	jcrugzz	2014-01-23 18:16:07
258	No9	2013-03-09 11:39:48
305	zlaoz	2014-05-16 17:47:40
782	jcrugzz	2015-12-07 20:42:58
782	aianus	2016-08-16 23:28:06
782	indutny	2015-12-07 20:47:11
782	dhm116	2015-12-08 01:20:20
476	cronopio	2013-09-17 02:56:14
104	buschtoens	2012-05-29 11:32:53
104	brianloveswords	2012-05-11 12:26:31
339	indexzero	2012-11-29 11:40:34
898	philcockfield	2015-10-29 20:09:25
898	bubenshchykov	2016-08-05 12:49:42
370	indexzero	2013-03-22 16:09:52
370	3rd-Eden	2013-04-09 07:39:01
54	Marak	2011-06-08 18:24:18
344	mmalecki	2012-12-22 20:26:23
594	nikhilbaradwaj	2016-06-17 19:29:52
594	derekschultz	2014-08-28 19:29:58
594	djpimp2010	2014-03-01 14:29:05
1098	pachirel	2016-12-02 00:54:20
294	indexzero	2013-03-09 05:52:45
1011	gitter-badger	2016-05-25 16:12:18
471	jcrugzz	2013-09-16 15:57:15
152	indexzero	2011-11-10 15:27:05
122	indexzero	2011-10-03 23:55:34
462	jcrugzz	2013-09-21 07:01:24
462	3rd-Eden	2013-09-27 19:33:57
592	jcrugzz	2014-03-11 21:58:28
376	vojtajina	2013-04-07 21:11:16
376	stickel	2013-05-09 01:13:41
341	hmalphettes	2013-01-02 07:22:18
704	zhudan	2014-09-25 08:53:34
704	indexzero	2014-09-24 07:53:12
892	jcrugzz	2015-10-18 14:45:30
673	jcrugzz	2014-07-20 19:15:46
673	msporny	2014-07-20 20:02:49
673	dlongley	2014-07-22 16:12:09
547	jcrugzz	2014-01-11 18:53:33
547	indexzero	2014-01-11 12:43:43
177	inspiredjw	2012-01-24 10:08:34
966	jcrugzz	2016-02-25 00:33:08
966	JSteunou	2016-04-08 07:31:02
66	indexzero	2011-08-28 06:02:41
66	Marak	2011-07-18 00:06:33
322	smh	2012-11-04 22:37:11
56	Marak	2011-05-19 18:13:02
737	jcrugzz	2014-11-15 15:20:43
737	indexzero	2014-11-17 10:58:38
656	jcrugzz	2014-06-19 17:25:10
656	Domiii	2014-06-19 20:07:19
149	mmalecki	2011-11-08 16:08:58
82	barbolo	2011-07-29 18:30:56
352	coderarity	2012-12-20 03:48:04
352	mrryanjohnston	2012-12-27 18:29:35
579	whitecolor	2014-02-26 05:22:09
338	mmalecki	2013-02-14 12:53:03
813	JSteunou	2015-12-02 09:48:39
296	pixelcort	2012-08-10 01:06:51
1119	jcrugzz	2016-12-24 18:27:52
1119	ivannieto	2016-12-24 18:29:45
386	mcollina	2013-10-20 16:20:54
1122	jcrugzz	2016-12-26 18:37:28
1122	ivannieto	2016-12-27 13:43:59
741	jcrugzz	2014-11-21 17:08:56
741	samccone	2014-11-23 18:31:46
908	stickystyle	2015-11-21 22:14:28
908	cdl	2015-11-16 23:57:45
473	yawnt	2013-09-17 08:34:17
473	cronopio	2013-09-17 03:08:07
444	srossross	2013-08-21 15:42:22
444	Rush	2013-09-09 20:13:06
444	indexzero	2013-08-21 05:43:10
444	robertjpayne	2013-09-15 10:19:43
444	jokesterfr	2013-08-22 13:15:56
444	yawnt	2013-09-09 16:49:32
62	dominictarr	2011-07-26 01:29:46
62	Irrelon	2011-07-25 23:05:56
62	indexzero	2011-07-25 21:54:35
62	Marak	2011-07-25 20:54:49
732	odmarkj	2014-11-07 18:03:33
732	jcrugzz	2014-11-07 19:02:05
732	pronskiy	2016-09-26 15:37:44
596	lekojson	2015-02-18 07:21:44
596	lsvx	2015-02-18 00:47:53
768	glortho	2015-02-02 14:23:15
1018	diegonc	2017-01-06 13:25:35
289	indexzero	2012-07-30 18:50:58
393	sequoiar	2013-03-29 10:41:05
876	ro31337	2015-09-10 18:13:48
483	jcrugzz	2013-09-21 00:44:06
511	jcrugzz	2013-11-05 21:34:21
513	indexzero	2013-11-08 20:16:42
353	jingweno	2012-12-26 16:29:55
353	mattbeedle	2014-08-13 11:15:16
798	jcrugzz	2015-04-01 15:07:30
798	damonmcminn	2015-04-02 09:06:03
1009	jcrugzz	2016-08-10 12:33:48
1009	Volune	2016-08-11 10:11:57
70	dominictarr	2011-07-18 09:07:47
700	earroyoron	2014-09-18 04:02:16
161	wavded	2011-11-26 21:00:14
520	yawnt	2013-12-18 11:06:22
520	cronopio	2013-11-19 17:34:25
384	jcrugzz	2014-04-17 00:25:13
384	gurjeet	2014-03-04 21:20:06
384	No9	2013-03-16 12:22:43
572	jwalton	2014-02-03 20:39:00
718	juliendangers	2014-10-21 15:50:53
658	Rush	2014-06-10 17:06:35
871	jcrugzz	2015-08-30 21:28:54
912	indexzero	2015-11-23 18:12:33
635	jcrugzz	2014-05-11 21:40:04
265	lookfirst	2012-11-07 19:12:12
563	jcrugzz	2014-01-31 00:23:37
679	jcrugzz	2014-08-14 17:40:01
679	unilaterus	2014-08-14 20:00:33
203	niallo	2012-07-23 20:43:59
174	indexzero	2012-01-08 07:43:01
915	pyper	2015-12-10 21:49:46
744	jcrugzz	2014-11-25 16:12:20
744	koolc	2014-11-26 07:17:28
690	jcrugzz	2014-08-29 19:21:57
690	3rd-Eden	2014-08-29 19:47:31
214	coderarity	2012-03-28 03:42:20
402	breck7	2013-04-10 04:38:35
402	indexzero	2013-04-10 05:37:14
922	jcrugzz	2015-12-07 20:58:19
197	kainliu	2012-07-10 13:18:57
42	indexzero	2011-05-17 22:34:09
938	jcrugzz	2016-01-21 22:31:48
195	tglines	2012-03-04 07:36:18
195	AndreasMadsen	2012-03-02 07:01:02
100	indexzero	2011-09-02 15:16:24
812	beazergood	2016-04-01 10:29:09
799	jcrugzz	2015-04-02 16:05:01
693	jcrugzz	2014-09-08 21:32:02
693	manast	2014-11-11 21:00:38
800	efkan	2015-04-07 09:29:42
748	samccone	2014-12-03 00:20:32
482	srossross	2013-09-17 20:28:11
356	indexzero	2013-01-08 13:27:30
356	Giuliano84	2013-07-09 08:18:42
765	faridz88	2015-01-27 06:24:22
131	mmalecki	2011-10-18 16:58:23
559	jcrugzz	2014-01-22 20:44:10
559	glasser	2014-01-22 21:49:02
840	motymichaely	2015-06-21 18:20:42
919	jcrugzz	2015-12-08 17:58:49
919	aaronmaturen	2016-03-25 23:00:54
919	indexzero	2015-12-08 05:51:46
919	manast	2016-09-18 08:35:06
919	donasaur	2015-12-09 06:16:18
590	jcrugzz	2014-12-17 17:12:07
50	jfis	2011-05-13 22:36:16
716	jcrugzz	2014-11-28 17:02:47
527	seglo	2014-09-30 18:56:20
527	ashu-daffodil	2014-12-01 05:28:34
988	indexzero	2016-04-14 16:03:44
988	roccomuso	2016-04-12 22:45:34
1102	pachirel	2016-12-06 05:13:08
390	sequoiar	2013-03-23 15:31:46
606	indexzero	2014-03-25 00:18:43
116	abarre	2013-04-24 08:19:29
116	coderarity	2012-04-02 14:42:07
116	indexzero	2011-09-22 14:49:45
116	mmalecki	2012-07-31 13:49:04
789	jcrugzz	2015-03-12 01:07:36
61	dtan	2011-06-16 04:13:29
58	Marak	2011-07-25 04:46:33
516	shermozle	2013-11-12 22:43:57
1058	manast	2017-01-21 11:11:52
775	luke-	2015-02-19 14:14:36
929	ronaldocpontes	2016-03-02 15:58:05
929	pyper	2016-01-05 18:03:40
929	kar1m	2016-01-05 18:52:09
706	jcrugzz	2014-09-29 20:38:06
706	thlorenz	2014-09-29 20:48:21
564	purepear	2014-01-28 23:44:06
475	jcrugzz	2013-09-17 00:04:27
475	srossross	2013-09-16 23:46:25
705	jcrugzz	2014-09-26 04:01:35
41	Marak	2011-06-08 18:24:53
836	jcrugzz	2015-06-02 16:41:00
836	wingrunr21	2015-06-09 19:01:39
1061	jcrugzz	2016-09-14 21:12:05
619	stpdenis	2014-04-09 18:26:31
539	jcrugzz	2013-12-29 21:01:57
408	steelbrain	2015-07-09 14:53:53
141	dominictarr	2011-11-04 11:11:07
141	cronopio	2012-06-05 22:30:36
141	coderarity	2012-03-31 02:11:10
141	c4milo	2012-03-31 02:19:06
703	samcday	2014-09-25 13:16:06
327	indexzero	2013-03-09 06:04:03
327	samalba	2013-01-29 22:55:43
833	efokschaner	2015-06-13 04:31:59
1100	jcrugzz	2016-12-02 14:09:09
68	AvianFlu	2011-07-05 16:30:48
484	srossross	2013-09-21 20:24:06
98	Marak	2011-08-30 22:43:58
921	davej	2015-12-07 01:33:38
251	indexzero	2012-05-22 19:59:38
251	jfhbrook	2012-06-19 01:08:06
850	prust	2016-01-20 22:28:42
709	jcrugzz	2014-10-01 11:10:20
957	jcrugzz	2016-02-10 16:42:27
74	indexzero	2011-07-21 15:45:09
481	jcrugzz	2013-09-17 17:36:26
481	muffs	2013-09-17 18:45:00
660	wangzheng422	2014-06-13 08:11:51
504	yawnt	2013-10-23 07:00:54
603	avilaton	2014-09-11 13:06:59
603	2w1x2elz	2014-03-26 18:43:54
662	97-109-107	2014-11-13 14:42:09
662	nodesocket	2014-11-13 23:00:44
947	jcrugzz	2016-01-28 19:02:35
947	coderaiser	2016-01-29 07:49:25
306	shatsar	2012-11-29 18:07:18
1006	indexzero	2016-07-13 00:40:47
463	jcrugzz	2013-09-19 14:51:52
463	yawnt	2013-09-17 11:50:37
463	cronopio	2013-09-20 23:33:15
183	hynese	2012-01-30 10:23:47
347	indexzero	2012-12-19 02:55:17
347	jcheng5	2012-12-21 01:30:48
347	mmalecki	2012-12-19 14:30:35
712	jcrugzz	2014-10-09 13:24:40
712	zhudan	2014-10-09 13:33:18
712	indexzero	2014-10-09 09:56:49
112	manast	2011-10-11 14:49:11
85	raphaelcosta	2011-08-03 16:20:10
107	indexzero	2011-09-12 20:10:28
711	javadoug	2014-10-09 03:02:17
119	indutny	2011-09-29 22:44:57
119	AvianFlu	2011-09-29 23:15:51
510	jcrugzz	2013-11-05 21:06:09
510	pmalek	2014-02-01 19:08:28
470	srossross	2013-09-16 16:19:13
537	jcrugzz	2013-12-28 17:02:43
537	cronopio	2014-01-08 13:06:55
616	jcrugzz	2014-04-06 06:41:25
764	xiaok	2015-01-21 03:11:27
133	manast	2011-10-19 07:16:22
297	indexzero	2012-08-17 03:38:41
651	Rush	2014-06-06 18:35:34
834	acanimal	2015-06-01 19:48:49
766	Mewte	2015-01-27 15:28:13
125	indexzero	2011-10-07 17:33:20
1027	jcrugzz	2016-08-11 16:37:39
388	indexzero	2013-03-22 01:16:52
388	samalba	2013-12-12 17:49:19
1103	pachirel	2016-12-07 00:45:57
1103	apalchys	2016-12-06 10:40:34
529	jcrugzz	2013-12-10 13:28:42
461	yawnt	2013-09-15 13:45:38
686	jcrugzz	2014-08-21 23:50:54
334	indexzero	2013-01-22 22:03:20
334	abarre	2013-01-21 16:30:18
270	mmalecki	2012-06-25 12:28:23
883	indexzero	2015-11-05 04:54:45
883	donasaur	2015-11-05 09:37:14
568	jcrugzz	2014-01-30 23:46:18
691	jcrugzz	2014-09-16 18:25:00
743	jcrugzz	2014-11-25 16:14:19
129	dominictarr	2011-10-17 20:55:15
129	manast	2011-10-17 14:05:21
1024	jcrugzz	2016-08-11 16:22:01
97	AvianFlu	2011-09-29 23:18:10
97	indexzero	2011-09-11 03:42:24
97	3rd-Eden	2011-08-30 19:37:56
97	mmalecki	2011-09-29 02:11:28
667	mrblackus	2016-01-25 12:50:23
667	seglo	2014-08-16 21:36:53
1118	SET001	2016-12-24 16:23:35
881	glortho	2015-10-28 18:14:10
395	jaruba	2015-10-16 16:25:53
382	indexzero	2013-03-14 10:18:41
382	No9	2013-03-14 09:29:24
382	akshayl	2015-04-11 23:52:42
670	soyjavi	2014-07-17 06:15:45
708	jcrugzz	2014-10-01 00:55:34
1104	jcrugzz	2016-12-06 14:50:59
1104	pachirel	2016-12-06 07:23:44
488	jcrugzz	2014-05-09 23:14:23
488	yawnt	2013-09-24 21:53:06
488	Rush	2013-09-24 21:56:36
699	jcrugzz	2014-09-12 20:24:31
699	3rd-Eden	2014-09-12 16:57:14
699	STRML	2014-09-12 16:57:59
746	jcrugzz	2014-12-01 15:21:46
735	jcrugzz	2014-11-12 18:05:02
645	jcrugzz	2014-05-31 19:02:41
645	greaterweb	2014-08-05 22:00:24
645	EndangeredMassa	2014-09-08 19:51:46
343	indexzero	2012-11-29 12:50:36
343	JakeHedman	2015-10-12 13:59:13
396	indexzero	2013-09-28 09:00:18
1051	jcrugzz	2016-09-13 22:19:47
1051	briman0094	2016-09-19 16:00:50
1051	cchamberlain	2016-09-09 19:53:35
747	jcrugzz	2014-11-30 23:08:42
747	efkan	2015-04-06 14:19:48
747	Rush	2014-12-01 22:08:39
323	indutny	2012-10-25 21:41:57
713	runspired	2014-12-01 19:06:35
586	samlecuyer	2014-07-08 16:15:25
171	mmalecki	2012-02-14 18:28:20
1074	efokschaner	2017-01-16 00:06:06
190	indexzero	2012-02-12 02:30:54
150	gotwarlost	2011-11-11 14:54:17
1107	mixxen	2016-12-15 21:23:34
1091	rick-kilgore	2016-12-03 01:33:15
1091	aleclerc	2017-03-22 17:03:13
247	coderarity	2012-05-31 00:33:41
247	1stvamp	2012-05-22 09:44:15
479	jcrugzz	2013-09-17 17:31:02
479	yawnt	2013-09-17 14:30:52
217	indexzero	2012-07-22 06:44:25
217	pulkitsinghal	2013-04-02 03:48:18
491	jcrugzz	2013-09-27 19:08:27
491	cronopio	2013-10-18 05:06:41
491	indexzero	2013-09-26 07:56:56
491	mmalecki	2013-09-27 12:47:35
634	kurteknikk	2014-05-01 20:35:53
576	jcrugzz	2014-02-19 04:33:39
576	richardkazuomiller	2014-02-19 05:28:22
576	ColinEberhardt	2014-02-13 11:50:36
574	EskelCz	2014-08-14 15:44:09
228	coderarity	2012-05-09 20:48:43
228	indexzero	2012-05-11 07:54:21
920	jcrugzz	2015-12-02 17:57:56
920	indexzero	2015-12-02 17:51:51
