# Supplementary material for: Status, identity, and language: A study of issue discussions in GitHub
Source: PLoS One. 2019 Jun 14;14(6):e0215059. doi: 10.1371/journal.pone.0215059 (PMC6568400; doi:10.1371/journal.pone.0215059)
Supplement: S2 Data — (ZIP) [file pone.0215059.s003.zip › sample_46_projs_issues/nodejitsu_node-http-proxy/issue_comments_mentioned_NOCODE_FULLBODY.csv]

issue_num	datetime	body	login	mention_login
1152	2017-03-14 14:58:02	@leearmstrong try using something like `wrk` rather than apache bench. apache bench doesnt support http 1.1. See if that makes a difference in your benchmarks. I would also suggest using an [`Agent`](https://nodejs.org/api/http.html#http_class_http_agent) for this case so there is better socket reuse.	jcrugzz	leearmstrong
1137	2017-02-02 08:05:07	@Nw-Fig you can not proxy https in transparent mode. You need SSL certs but if you want to use as a browsing proxy, you have to let https pass directly.	brugnara	Nw-Fig
1137	2017-02-02 12:46:21	@Nw-Fig recently I was figuring something similar, but there is a different kind of http proxies like this, focused on listen same domain and passing through its requests to another server with some changes like headers or kind of, and another ones catching al http petitions, caching on any domain request like Squid... something where https://www.npmjs.com/package/proxy code could help you better…	sposmen	Nw-Fig
1126	2016-12-30 15:11:44	@mbret its because for your `web` proxy requests, you specify your target, you do not do the same for the `ws` proxy requests on the upgrade event. Add a 4th argument to the function that is an object that specifies `{ target: req.app.locals.system.config.sharedApiUrl })` Your example should look like:	jcrugzz	mbret
1126	2016-12-30 15:41:22	Of course I did not -_- Thanks a lot @jcrugzz. To be honest I'm a bit stupid because some of my socket request pass through http and so inside the req.app.locals.proxy.web. So I naively thought that my app.locals.proxy.ws was okay like this. Don't know if you get what I mean but whatever, thank you :)	mbret	jcrugzz
1122	2016-12-26 18:37:28	@ivannieto can you rebase your changes off `origin/master`? you are still based on your previous git tree before your changes were merged. That is why there are so many extra commits above	jcrugzz	ivannieto
1122	2016-12-27 13:43:59	sure @jcrugzz my bad!	ivannieto	jcrugzz
1119	2016-12-24 18:27:52	@ivannieto Thanks for adding this!	jcrugzz	ivannieto
1119	2016-12-24 18:28:18	@ivannieto i realized i merged to fast, would you mind adding a link to this in the README?	jcrugzz	ivannieto
1119	2016-12-24 18:29:45	@jcrugzz do you want to say adding the link to this file in the repo? or to the default Covenant?	ivannieto	jcrugzz
1119	2016-12-24 18:30:52	@ivannieto add a link to the code of conduct file in this repo to our README so people have a direct link.	jcrugzz	ivannieto
1118	2016-12-24 14:00:56	@SET001 this technically doesnt have anything to do with `node-http-proxy`. This has to do with handling multiple SSL certs from a single `https` server. You are correct in that using `SNICallback` is the right approach. You should search for more examples and try it out yourself. I found [this](http://blog.sammauldin.com/configuring-https-with-node-js-startssl-and-sni/) blog post and improved th…	jcrugzz	SET001
1118	2016-12-24 16:23:35	@jcrugzz , thanx for you respond. I think it has to do with `node-http-proxy` because I need to proxy multiple sub-domain calls to multiple servers running each on different ports. Something like this: https://a.foo.com -> 127.0.0.1:3000 https://b.foo.com -> 127.0.0.1:3001 https://c.foo.com -> 127.0.0.1:3002 also I have a certificates for each of this domain. `SNICallback` will be called each tim…	SET001	jcrugzz
1118	2016-12-24 18:26:39	A * based cert would make this easier ;) but doesnt matter either way. @SET001 check out the documentation as it gives examples of this. The proper cert will be handled by the SNICallback. You need to then proxy to a different `target` based on the `req.headers.host`. You can store a them similar to the certs above. If you have anymore questions please ask on Stackoverflow or somewhere similar. I…	jcrugzz	SET001
1110	2017-01-12 23:59:00	@BernhardRode can you provide an example for my case please?	wiliame	BernhardRode
1109	2016-12-16 17:28:47	Thanks @lpinca	jcrugzz	lpinca
1107	2016-12-16 15:01:04	@mixxen thanks for your PR! I left my comments in the PR 👍	pachirel	mixxen
1104	2016-12-06 14:50:59	@pachirel ill push this out now, submit a follow up PR with any additional changes you wanted to make so we can get this fixed.	jcrugzz	pachirel
1103	2016-12-05 18:25:39	@apalchys could you give some more information on whats not working? what changed in the expectations? I apologize if all the conditions were not covered but the same logic is being run but is the value of the header not what is expected?	jcrugzz	apalchys
1103	2016-12-06 10:40:34	@jcrugzz you can find more details in a PR opened by @pachirel https://github.com/nodejitsu/node-http-proxy/pull/1104	apalchys	jcrugzz
1103	2016-12-06 10:55:44	@pachirel your PR looks good and should fix autoRewrite because it doesn't overwrite header value. thanks.	apalchys	pachirel
1103	2016-12-07 00:45:57	@apalchys 1.16.2 is available. please update and check your app. thanks to @jcrugzz.	pachirel	apalchys
1103	2016-12-07 00:45:57	@apalchys 1.16.2 is available. please update and check your app. thanks to @jcrugzz.	pachirel	jcrugzz
1103	2016-12-08 14:11:34	@pachirel it works now. thanks a lot!	apalchys	pachirel
1102	2016-12-06 05:13:08	@kriswill Thanks to fix this issue. and sorry for any inconvenience.	pachirel	kriswill
1101	2016-12-04 17:58:40	@jcrugzz @tomlagier this should be fixed now, please retest!	kriswill	tomlagier
1101	2016-12-04 19:01:52	Yes this should be fixed with the changes made by @kriswill. Will reopen if this is still a problem. My apologies for the trouble.	jcrugzz	kriswill
1100	2016-12-02 14:09:09	@maartenth We are both at fault here as I missed it too ;). Thanks for contributing! Please let me know if the forward proxy is working as expected as im not sure if it was originally written to spec.	jcrugzz	maartenth
1091	2016-12-02 14:31:23	@Jeremy-iCars @rick-kilgore in this case why not just pass the headers in? I guess we could be more defensive in this case and not fire the event on post requests if it can have this type of unexpected consequences. I just think adding more options isnt the right solution.	jcrugzz	rick-kilgore
1091	2016-12-02 14:31:23	@Jeremy-iCars @rick-kilgore in this case why not just pass the headers in? I guess we could be more defensive in this case and not fire the event on post requests if it can have this type of unexpected consequences. I just think adding more options isnt the right solution.	jcrugzz	Jeremy-iCars
1091	2016-12-03 01:33:15	@jcrugzz Pass the headers in where? In my case, I need to dynamically choose what to send in the way of headers based on the request. Specifically, I'm supplying a default header value only if the original request does not contain the header.	rick-kilgore	jcrugzz
1091	2016-12-03 18:05:16	@rick-kilgore before you call `proxy.web` with the `req` and `res` you can optionally pass in headers as options. You can see it in the docs [here](https://github.com/nodejitsu/node-http-proxy#options) and in the code [here](https://github.com/nodejitsu/node-http-proxy/blob/master/lib/http-proxy/common.js#L46-L48).	jcrugzz	rick-kilgore
1091	2016-12-08 00:19:13	@jcrugzz - now I see what you mean. I somehow got the mistaken impression that the function I pass into http.createServer() was being called only once at startup, instead of once for every request. I think my confusion was partly reinforced by the example for setting headers, though. You might want to change the example in the README to do it the way you're suggesting, since it won't work for POS…	rick-kilgore	jcrugzz
1091	2017-03-22 17:03:13	What if the header to be set is conditional? For instance, I have a post request that should be "If this header `foo` is set on the incoming request, then also add header `bar` @jcrugzz Is this currently supported?	aleclerc	jcrugzz
1087	2016-11-08 15:46:21	@gavvvr Would definitely take a PR that updates readme and accepts 0	jcrugzz	gavvvr
1080	2016-10-24 13:21:40	@philios33 Could you inspect whats coming back from the response by logging on the `proxyRes` event? `proxy.on('proxyRes', function (res) { console.log(res.statusCode) });`	jcrugzz	philios33
1076	2016-10-04 13:54:26	@lolychee this is not the proper fix for this problem. Reverting this commit breaks other projects and the root of the cause in this issue is `union`. The fix belongs in there as the problem is with it writing bad headers.	jcrugzz	lolychee
1064	2016-10-22 18:00:53	@ducklord the fix should be in union. @reykjavikingur could you post some code, a stacktrace and the version of express this is associated with?	jcrugzz	reykjavikingur
1064	2016-10-22 18:00:53	@ducklord the fix should be in union. @reykjavikingur could you post some code, a stacktrace and the version of express this is associated with?	jcrugzz	ducklord
1064	2016-10-22 18:48:30	This should be fixed with latest union which would be installed with latest `http-server`. @reykjavikingur would love to see a test for your failure case added to this project. It doesn't seem clear to me why this would be happening with standard `express`	jcrugzz	reykjavikingur
1061	2016-09-14 21:12:05	@briman0094 @No9 would love a harmon test so this type of breakage could be prevented in the future. Thanks for the contribution!	jcrugzz	briman0094
1058	2016-09-10 19:26:20	@manast @dtjohnson Have you taken a look at #614? Providing node-http-proxy an https agent and setting maxScockets may help. There also appears to be potential slowdown from DNS when setting target other than ip address. May not make a difference in Node v4+	eezing	dtjohnson
1058	2016-09-10 19:26:20	@manast @dtjohnson Have you taken a look at #614? Providing node-http-proxy an https agent and setting maxScockets may help. There also appears to be potential slowdown from DNS when setting target other than ip address. May not make a difference in Node v4+	eezing	manast
1058	2016-09-12 12:27:33	@eezing, yeah, I tried a variety of options. See my first post on this thread. Keep-alive performance was definitely the worst option, but I need it for server-sent events (though I do have an alternative idea for that). So I went ahead and automated the full benchmark process: https://github.com/dtjohnson/proxy-benchmark The code spins up 3 AWS EC2 servers on-demand (one for the upstream, one fo…	dtjohnson	eezing
1058	2016-10-18 11:44:56	@dtjohnson strange that having content-length prevented node from using chunked transfer, this needs to be verified somewhere, does not makes complete sense to me :/.	manast	dtjohnson
1058	2016-10-19 18:26:27	@dtjohnson It does not seem that the http-proxy team has done any serious performance benchmarks, and that they have just assumed it is not possible to compete to other standardised solutions such as nginx or haproxy. I think benchmark should be a part of the development process of this module. It is paramount. Lets not give up in being faster than nginx until proved that it is not possible.	manast	dtjohnson
1058	2016-12-22 10:14:13	@dtjohnson thanks for the results. We could then conclude that node-http-proxy is as fast as what is currently possible with node. The dev team should use a test like this to always verify that the proxy has not been degraded in performance between releases, and that it always is kept at the same level as what plain nodejs can offer as maximum throughput.	manast	dtjohnson
1058	2017-01-12 12:16:35	Apologies for the late response. Things have been hectic. @manast, fair point about SSL. I'll work on getting that benchmark in place. I just need to chase down all of the SSL configs for the various proxies. @acanimal, nope, but I'm happy to add it if you want to give me a Docker container and config. Pull requests are welcome: https://github.com/dtjohnson/proxy-benchmark	dtjohnson	manast
1058	2017-01-12 12:16:35	Apologies for the late response. Things have been hectic. @manast, fair point about SSL. I'll work on getting that benchmark in place. I just need to chase down all of the SSL configs for the various proxies. @acanimal, nope, but I'm happy to add it if you want to give me a Docker container and config. Pull requests are welcome: https://github.com/dtjohnson/proxy-benchmark	dtjohnson	acanimal
1058	2017-01-12 12:56:10	@dtjohnson a simple test would be to use AWS HTTPS for all the proxies, and compare results. If my theory is true there will almost no difference in performance between all of them...	manast	dtjohnson
1058	2017-01-12 13:11:19	@dtjohnson There is an official docker image for zuul: https://hub.docker.com/r/netflixoss/zuul/	acanimal	dtjohnson
1058	2017-01-13 12:21:36	@manast, is your theory that the latency introduced by the ELB would outweigh the proxy latencies? I'd have to test that but I would guess it would just add the same additional latency to each. ELBs are also a little tough to test because AWS will add/remove nodes as the load demands so it's a bit tough to control the test. I went ahead and added SSL support to the various proxies so we can compa…	dtjohnson	manast
1058	2017-01-13 12:21:36	@manast, is your theory that the latency introduced by the ELB would outweigh the proxy latencies? I'd have to test that but I would guess it would just add the same additional latency to each. ELBs are also a little tough to test because AWS will add/remove nodes as the load demands so it's a bit tough to control the test. I went ahead and added SSL support to the various proxies so we can compa…	dtjohnson	acanimal
1058	2017-01-22 21:32:35	@dtjohnson @manast Thanks for spending so much time looking into this, really useful thread.	mikestead	manast
1058	2017-01-22 21:32:35	@dtjohnson @manast Thanks for spending so much time looking into this, really useful thread.	mikestead	dtjohnson
1051	2016-09-13 22:19:47	@cchamberlain sorry it took so long. Thanks!	jcrugzz	cchamberlain
1051	2016-09-15 13:55:09	@briman0094 - I considered that solution as well but being unaware of harmon's dependency, went with this one since it seemed lighter weight (setting the fields directly has less of this to worry about) - ![image](https://cloud.githubusercontent.com/assets/424694/18552319/c06d2eb2-7b10-11e6-9657-f09bdb3c7f6b.png) I can modify / open a new PR? Should we implement the `headers` parameter to allow u…	cchamberlain	briman0094
1051	2016-09-19 16:00:50	@cchamberlain I don't think we need to implement `headers` because the previous version of http-proxy that called writeHead didn't implement it. There's another pass in web-outgoing.js that writes the headers from `proxyRes.headers` into the response by calling `res.setHeader(...)`. I had a PR that got merged in a few days ago which fixes the issue and it seems to be working fine.	briman0094	cchamberlain
1051	2016-09-19 18:07:22	@briman0094 - Awesome, guess my work here is done!	cchamberlain	briman0094
1039	2016-10-22 14:38:25	@sorenvind , are you saying my patch breaks some other module ? (or are you waiting for this to be merged ?) [edit : nw, i got it]	131	sorenvind
1039	2016-10-22 17:58:50	@twhid @sorenvind no problem. I would love to see the real fix in `node-resolve` but it seems that package needs some love.	jcrugzz	sorenvind
1039	2016-10-22 17:58:50	@twhid @sorenvind no problem. I would love to see the real fix in `node-resolve` but it seems that package needs some love.	jcrugzz	twhid
1030	2016-10-18 13:30:02	@patrickroberts I'm also trying to route to a 301 redirect with http-proxy and so far I'm only seeing reverse proxy behavior. Even when I look at your example, there's no parameter that would specify a 301 response. The client should be sent an endpoint url to make a new request against, similar to Express' `res.redirect(301, redirectUrl);` which has the returns the response headers: `protocalRew…	dancingfrog	patrickroberts
1027	2016-08-11 16:37:39	Thanks! good looks @matibek	jcrugzz	matibek
1024	2016-08-11 16:22:01	@gabrielboucher seems reasonable to me if its in the spec. Thanks for the contribution! Would you mind adding a test for the `201` case just so we are covered? :)	jcrugzz	gabrielboucher
1021	2016-06-11 04:02:25	@kittBoy If you need to deal with html, you can try [harmon](https://github.com/No9/harmon). If you only deal with json, you can try [node-http-proxy-json](https://github.com/langjt/node-http-proxy-json)	langjt	kittBoy
1015	2016-06-04 15:59:35	@DictumMortuum Hi, you can try this [node-http-proxy-json](https://github.com/langjt/node-http-proxy-json)	langjt	DictumMortuum
1015	2016-08-25 05:29:10	@langjt is it possible to read proxy's response if the response is in chunked, gzipped and eventually the buffer will be html.	ravitadi	langjt
1015	2016-09-11 12:00:54	@ravitadi If you need to deal with html, you can try [harmon](https://github.com/No9/harmon). If you only deal with json, you can try [node-http-proxy-json](https://github.com/langjt/node-http-proxy-json)	langjt	ravitadi
1009	2016-08-10 12:33:48	@Volune Overall this looks good. I would like to see some more documentation for this option in the README, similar to what you have in this PR in your initial proposal. The only thing that kind of bothers me is having `''` remove all domains. Would it be more intuitive to use an explicit `null` as removal? I'm really not sure what the right answer is but is there something that semantically make…	jcrugzz	Volune
1009	2016-08-11 10:11:57	@jcrugzz The first reason of using `''` is that it would transform `Domain=some.domain` to `Domain=`, which has the meaning of no domain, but (as far as I understand RFC 6265) is not a valid value. So I used it to remove the domain. Also, it adds some meaning to the type of the option: - boolean `false`: disable the option - object: advanced configuration - string: shorthand for `{ '*': value }` …	Volune	jcrugzz
1009	2016-08-11 16:18:57	@Volune Thats reasonable, i think its ok. Lets just document all the options for this option in the readme, take care of that one nit i have so that we are a bit more performant so we arent creating the regex everytime and we cache it in a variable at the top of `common.js` (with the other one thats there. Then we will get this merged :). Thanks for bearing with me	jcrugzz	Volune
1009	2016-12-21 22:39:48	@isaachinman I am faced with this same issue as well. Perhaps it would be good to open up a separate issue for this feature.	joeskeen	isaachinman
1009	2016-12-29 08:12:30	@isaachinman Just information, node-proxy-middleware has this implemented. It can't be hard to implement this in node-http-proxy https://github.com/gonzalocasas/node-proxy-middleware/blob/master/index.js#L113 [edit] I added this `onProxyRes`-function to solve the problem temporary.	eonlepapillon	isaachinman
1006	2016-05-16 03:22:15	Im sorry you think a missing feature equates to the module being useless. This module is meant to be a building block not a "do it all" nginx/haproxy replacement. @acanimal has the right idea :).	jcrugzz	acanimal
1006	2016-07-13 00:40:47	@Dillybob92 next time, dig deep and try to find some basic human empathy. Starting a conversation with an inflammatory and insulting title like "This module is worthless" only hurts. [Why do that?](https://speakerdeck.com/indexzero/keeping-important-code-alive-seattlejs-march-2015) I am locking this issue. @jcrugzz we should use this as an opportunity to adopt a code of conduct since this kind of…	indexzero	Dillybob92
1006	2016-07-13 00:40:47	@Dillybob92 next time, dig deep and try to find some basic human empathy. Starting a conversation with an inflammatory and insulting title like "This module is worthless" only hurts. [Why do that?](https://speakerdeck.com/indexzero/keeping-important-code-alive-seattlejs-march-2015) I am locking this issue. @jcrugzz we should use this as an opportunity to adopt a code of conduct since this kind of…	indexzero	jcrugzz
993	2016-05-11 22:50:20	I'm having trouble with the same issue, did you find a work around? The set-cookie header comes back with the JSESSIONID, but the browser doesnt retain it. @adi518	whampop	adi518
988	2016-04-12 22:06:12	@roccomuso yes, we've used this in production for many years.	jcrugzz	roccomuso
988	2016-04-12 22:45:34	@jcrugzz even as load balancer? a lot of people suggest tools like HAProxy or nginx.. But i'd like to have a full node.js stack.	roccomuso	jcrugzz
988	2016-04-13 00:34:22	@roccomuso HAProxy or nginx will be a more performant load balancer. HAProxy being the most performant. The advantage you get with `node-http-proxy` is the ability to write a dynamic load balancer very quickly that performs well. It wont be the fastest as previously stated but it depends if that matters for your application.	jcrugzz	roccomuso
988	2016-04-13 14:41:36	@jcrugzz Thank you for pointing this out. ;) What i need is in fact a dynamic load balancer. Speed is not an essential requirement for my app.	roccomuso	jcrugzz
988	2016-04-14 16:03:44	@jcrugzz going to mark this issue as resolved since @roccomuso's original question appears to have been answered. @tomcanham have you tried other targets besides `localhost`? Like `127.0.0.1`? You are getting a DNS lookup error for `localhost` (that's what `Error: getaddrinfo ENOTFOUND localhost` indicates) so it may be configured in a non-standard way on your development machine. On standard set…	indexzero	tomcanham
988	2016-04-14 16:03:44	@jcrugzz going to mark this issue as resolved since @roccomuso's original question appears to have been answered. @tomcanham have you tried other targets besides `localhost`? Like `127.0.0.1`? You are getting a DNS lookup error for `localhost` (that's what `Error: getaddrinfo ENOTFOUND localhost` indicates) so it may be configured in a non-standard way on your development machine. On standard set…	indexzero	roccomuso
988	2016-04-14 16:03:44	@jcrugzz going to mark this issue as resolved since @roccomuso's original question appears to have been answered. @tomcanham have you tried other targets besides `localhost`? Like `127.0.0.1`? You are getting a DNS lookup error for `localhost` (that's what `Error: getaddrinfo ENOTFOUND localhost` indicates) so it may be configured in a non-standard way on your development machine. On standard set…	indexzero	jcrugzz
973	2016-04-11 17:43:10	@KamMo the link is dead.	miensol	KamMo
972	2016-09-14 16:30:21	@johngeorgewright we ended up restructuring our code and didn't need this.	Lull3rSkat3r	johngeorgewright
967	2016-02-27 16:06:22	@jbacklund @jcrugzz With this change, the `xfwd` behavior for `web` is slightly different from `ws`. https://github.com/nodejitsu/node-http-proxy/blob/master/lib/http-proxy/passes/web-incoming.js#L65-L83 https://github.com/nodejitsu/node-http-proxy/blob/master/lib/http-proxy/passes/ws-incoming.js#L54-L69 Would be good to keep the API consistent; By applying the same change to [WebSockets](https:/…	chimurai	jbacklund
967	2016-02-27 16:06:22	@jbacklund @jcrugzz With this change, the `xfwd` behavior for `web` is slightly different from `ws`. https://github.com/nodejitsu/node-http-proxy/blob/master/lib/http-proxy/passes/web-incoming.js#L65-L83 https://github.com/nodejitsu/node-http-proxy/blob/master/lib/http-proxy/passes/ws-incoming.js#L54-L69 Would be good to keep the API consistent; By applying the same change to [WebSockets](https:/…	chimurai	jcrugzz
966	2016-02-25 00:33:08	@Deividy thanks for the contribution! I saw you did some investigation on removing the `req.on('error')` listener. The proxyReq error event was still triggered when the client disconnected when removing it still? I can see this can still be an issue when the client request itself timed out but was curious :). Will comment	jcrugzz	Deividy
966	2016-04-08 07:31:02	@jcrugzz good to go?	JSteunou	jcrugzz
966	2016-06-03 17:39:34	@Deividy thank you for your work. Will merge this. id like to rebase the branch that removes teh `req.on('error')` listener and see how it behaves.	jcrugzz	Deividy
964	2016-02-22 15:54:58	@fjakobs what strings are causing this to throw? Could you log the headers that are being set here? Would love a test case for this	jcrugzz	fjakobs
964	2016-02-22 16:58:41	@jcrugzz I found this in the wild: `content-type: "�?@"` Not sure why someone would do this but is certainly should not crash the app.	fjakobs	jcrugzz
964	2016-02-22 22:23:25	@fjakobs hmm yea thats kind of unfortunate that we are receiving invalid headers. I'd almost rather do this check ourselves to prevent the need for a `try..catch`. Ill look at this later but would definitely take a PR that fixed this.	jcrugzz	fjakobs
964	2016-02-22 22:34:42	@fjakobs how do you feel about the behavior of ignoring bad headers? I guess we could make it an option to receive it as an error but I dont think the proxy server should have to care if its receiving bad headers from a client, it just doesnt pass them along since they are not spec compliant. What im thinking about is using that internal check they added to node core and using that as a signal to…	jcrugzz	fjakobs
964	2016-06-14 15:41:18	@fjakobs @jcrugzz I am using latest Meteor and hitting something with the same signature. I am trying to figure out a workaround and you guys seem to have the best handle on this. Here is the stack dump: A couple questions, this looks like an inbound request which crashes the server? I wanted to simply comment the throw but it appears that the respective code gets compiled into the node elf execu…	ppotoplyak	jcrugzz
964	2016-06-14 15:41:18	@fjakobs @jcrugzz I am using latest Meteor and hitting something with the same signature. I am trying to figure out a workaround and you guys seem to have the best handle on this. Here is the stack dump: A couple questions, this looks like an inbound request which crashes the server? I wanted to simply comment the throw but it appears that the respective code gets compiled into the node elf execu…	ppotoplyak	fjakobs
964	2016-06-14 19:17:41	@ppotoplyak if you want to rebase from this branch https://github.com/nodejitsu/node-http-proxy/pull/965 id merge it until we can figure out a better way that doesnt de-opt from the try catch.	jcrugzz	ppotoplyak
964	2016-06-15 02:57:37	@jcrugzz sure, if you are okay waiting until next week There is a worse problem on the incoming side. A similarly crafted request brings the node/Meteor process down. This is my workaround to prevent the process from terminating: The malformed request will take an "Error: socket hang up" but the server will stay up.	ppotoplyak	jcrugzz
964	2016-11-10 11:26:05	@jcrugzz @fjakobs, is there any estimate on when you are thinking of releasing a fix? This issue is affecting us in production. Is there any easy workaround we can apply other than monkey patching the code?	dlaha21	fjakobs
964	2016-11-10 11:26:05	@jcrugzz @fjakobs, is there any estimate on when you are thinking of releasing a fix? This issue is affecting us in production. Is there any easy workaround we can apply other than monkey patching the code?	dlaha21	jcrugzz
963	2016-03-28 21:50:18	@DominicTobias I know this is closed, but there is a setting for that. If you set “changeOrigin” to true it will automatically change the host header to the upstream servers for you.	pyper	DominicTobias
963	2016-03-28 21:58:53	@pyper ah that's nice thanks	DominicTobias	pyper
960	2016-02-13 23:32:52	@Turbo87 looks like this was lost in translation when the rewrite happened. I'd love PR for this :+1:. Definitely a good first contributor issue :)	jcrugzz	Turbo87
955	2016-04-29 16:02:14	@karthikus How did you work around the issue?	narciero	karthikus
954	2016-02-09 19:46:48	@Osmosis311 What was the issue?	pyper	Osmosis311
952	2016-02-08 22:40:45	@ohenepee Are you trying to modify the response depending on the domain?	pyper	ohenepee
952	2016-02-10 16:29:28	@ohenepee There is two ways. One you can use something called Harmon to modify the stream as it passes through. Just use some logic on the incoming request to see what the domain is. However, Harmon is slow. The other way is to override the out-going response methods, and buffer and manipulate the content there to capture it. There is a good example in this thread: https://github.com/nodejitsu/no…	pyper	ohenepee
951	2016-02-03 22:31:00	@pyper a word `callback` in Node.js world always means only one thing: a function that will be called when the action is finished, whose first parameter is `error`, if any, and the rest parameters are the results. The current `proxy.web()` is clearly not a "callback API".	halt-hammerzeit	pyper
951	2016-02-04 15:30:48	@halt-hammerzeit I understand that, but I am just pointing out that is the behaviour as per the docs. As well, the way node-proxy is built it is all streams. If there was a callback for when there is no error, you wouldn’t be able to do much with it since response.end() would have been called on the response object between the end-user and proxy by the time the call was complete.	pyper	halt-hammerzeit
951	2016-02-04 15:31:48	@halt-hammerzeit What are you trying to do?	pyper	halt-hammerzeit
951	2016-02-04 15:37:15	@pyper > I am just pointing out that is the behaviour as per the docs And I am pointing out that behaviour is not as per the docs because "the callback API" means "call back" when it's either done or aborted. If you aren't interested in correcting that mistake in the README and renaming that word into something more appropriate like "error handler" then I don't care. > you wouldn’t be able to do …	halt-hammerzeit	pyper
951	2016-08-03 00:36:12	Cheers @halt-hammerzeit! Link was much appreciated!	jpstrikesback	halt-hammerzeit
950	2016-02-15 15:36:28	Thanks @caioquirino	jcrugzz	caioquirino
947	2016-01-28 19:02:35	@coderaiser could you add a test for the case you pointed out in #946	jcrugzz	coderaiser
947	2016-01-29 07:49:25	@jcrugzz done	coderaiser	jcrugzz
946	2016-01-28 15:36:44	@coderaiser its meant to handle cases where `http://whatever.com` turns into `http:/whatever.com`. This is a naive urlJoin since it fails on this case, it should be more specific to the post `http`. I would love a PR to fix this if you can turn this into a test case :)	jcrugzz	coderaiser
946	2016-01-28 17:49:33	@coderaiser Yes I understand. I was mentioning thats why it exists, Im not saying its correct. The code here needs to be smarter to handle the case you are mentioning.	jcrugzz	coderaiser
944	2016-01-27 03:28:26	Latest verion has this fix. thanks for the reminder. @pradeep122	jcrugzz	pradeep122
938	2016-01-21 22:31:48	@merpnderp i do find this very strange that this is happening but i would take a PR that adds that safety `if` clause	jcrugzz	merpnderp
931	2016-02-02 05:00:47	@kaven276 this sounds interesting, is it possible to test case? Is this a standard header?	jcrugzz	kaven276
929	2016-01-05 11:10:35	@kar1m what version of node are you using? Can you compare your results against `0.10`, `0.12`, and `4.2`?	indexzero	kar1m
929	2016-01-05 18:03:40	I just ran @kar1m example and I am seeing the same issue here. Requests per second drop by a factor of 10-20x when using the proxy. @indexzero I tested on versions v0.10.36 and v5.2.0.	pyper	kar1m
929	2016-01-05 18:03:40	I just ran @kar1m example and I am seeing the same issue here. Requests per second drop by a factor of 10-20x when using the proxy. @indexzero I tested on versions v0.10.36 and v5.2.0.	pyper	indexzero
929	2016-01-05 18:39:41	Thanks @indexzero, that made a huge difference. @kar1m You need to create an agent with keepAlive set to true and pass it the agent option when you create the server. You might need to play with some of the other agent options too.	pyper	kar1m
929	2016-01-05 18:39:41	Thanks @indexzero, that made a huge difference. @kar1m You need to create an agent with keepAlive set to true and pass it the agent option when you create the server. You might need to play with some of the other agent options too.	pyper	indexzero
929	2016-01-05 18:52:09	Thanks @indexzero and @pyper, It made a huge difference (10x previous performance), although it's still much slower than HAProxy. I'll try playing with the agent options and let you know if I can get a better performance.	kar1m	indexzero
929	2016-01-05 18:52:09	Thanks @indexzero and @pyper, It made a huge difference (10x previous performance), although it's still much slower than HAProxy. I'll try playing with the agent options and let you know if I can get a better performance.	kar1m	pyper
929	2016-03-02 15:58:05	@indexzero, what do you mean by shared Agent? Can you link to some resources?	ronaldocpontes	indexzero
929	2016-03-02 18:36:46	@ronaldocpontes you'd want to pass in an `http.Agent` or `https.Agent` on a per request basis based on the `target` URL. Check out the node docs [here](https://nodejs.org/api/http.html#http_new_agent_options)	jcrugzz	ronaldocpontes
924	2016-03-17 05:24:53	@pyper this adds another option which does handle a case where we want to pass it in explicitly which is great, but I dont think this fully solves the problem discussed. Could you see if you can fix the bug where the port in the `target` URL itself is properly used? Thanks for your help!	jcrugzz	pyper
922	2015-12-07 20:58:19	Awesome thank you @aaronmaturen	jcrugzz	aaronmaturen
921	2015-12-03 23:13:00	@davej would love to have a test case for this. Can you reproduce in a node only test so we could add that to our test suite? Thanks!	jcrugzz	davej
921	2015-12-07 01:33:38	@aaronmaturen: Thanks for that. I was able to figure out what the issue is. node-http-proxy is timing out the response after 2 minutes of inactivity. If you change the connection handler on line 57 of the sse example to the code below then you should be able to recreate it: On the proxy (8003), it times out after about 2 minutes (Chrome 46), with `net::ERR_INCOMPLETE_CHUNKED_ENCODING` and the sec…	davej	aaronmaturen
920	2015-12-02 17:57:56	@indexzero @m1stegmann i had an exchange with @indutny that it just requires passing an agent from his `spdy` module which supports `http2` for this to work	jcrugzz	indexzero
920	2015-12-02 17:57:56	@indexzero @m1stegmann i had an exchange with @indutny that it just requires passing an agent from his `spdy` module which supports `http2` for this to work	jcrugzz	m1stegmann
919	2015-12-08 17:58:49	@indexzero @aaronmaturen the reason I'm hesitant on this is due to the conversation I had with @indutny where `http2` based on his implementation in [`node-spdy`](https://github.com/indutny/node-spdy) only requires the proper `agent` to be passed in to enable proxying via `http2`. So this really has to do with what we want to support. Personally, I'm not a fan of of actually spinning up a server …	jcrugzz	indexzero
919	2015-12-08 17:58:49	@indexzero @aaronmaturen the reason I'm hesitant on this is due to the conversation I had with @indutny where `http2` based on his implementation in [`node-spdy`](https://github.com/indutny/node-spdy) only requires the proper `agent` to be passed in to enable proxying via `http2`. So this really has to do with what we want to support. Personally, I'm not a fan of of actually spinning up a server …	jcrugzz	aaronmaturen
919	2015-12-09 06:16:18	@indexzero ah, calling @dmai doesn't work on public git Hm, I don't think it would be that bad if we supported the `http2` library since the docs for that library saids that `http2` has an api very similar to that of `https` and we support passing in options to `https` I can see @jcrugzz 's point about not using a particular userland `http2` module though, and those who have read up on HTTP2 alre…	donasaur	indexzero
919	2015-12-09 06:16:18	@indexzero ah, calling @dmai doesn't work on public git Hm, I don't think it would be that bad if we supported the `http2` library since the docs for that library saids that `http2` has an api very similar to that of `https` and we support passing in options to `https` I can see @jcrugzz 's point about not using a particular userland `http2` module though, and those who have read up on HTTP2 alre…	donasaur	jcrugzz
919	2016-03-25 23:00:54	Hi Friends, @jcrugzz suggested that the node-spdy module by @indutny is a better way to spin up a new HTTP2 server. It made sense to me at the time, and it's fairly easy to get setup if you actually have an SSL cert to get past the browser security... Here is a small example for HTTP2 -> HTTP proxying without any changes to http-proxy. ![screenshot 2016-03-25 18 23 24](https://cloud.githubusercon…	aaronmaturen	jcrugzz
919	2016-04-21 14:53:21	@tomByrer please see the [last response](https://github.com/nodejitsu/node-http-proxy/pull/919#issuecomment-201569021), there is nothing preventing you from using `http2` using the `node-spdy` module which is a better way to do this.	jcrugzz	tomByrer
919	2016-09-18 08:35:06	@aaronmaturen I am new to http2 so please indulge me. How would your example code work if the target server is also HTTP2, and what about things like push streams, would they also work? In other words, would be able to get all of the http2 features without loosing any?	manast	aaronmaturen
915	2015-12-09 22:44:00	Oh I see what you mean @pyper. Because the port number is hardcoded in there to be either 80 or 443 to determine if it is encrypted or not it does not work with any other user given port to listen to. It doesn't know what to do with them? I see what you're saying. If that is the case, could that be reported as a bug? Implying I have to have root access to test run node code? I was actually hoping…	BadBoy21	pyper
915	2015-12-09 23:00:37	This looks like a bug. We should only default to `443` or `80` if we do not have a port in the target as well. Seems like this is not handling all cases since we only use the port if its in the header. Would love a PR to clean this up. @pyper seems like you are already on the right track if you want to take a stab at it :)	jcrugzz	pyper
915	2015-12-10 21:49:46	@jcrugzz So your last name is Cruger and you want me to stab something? :) I will give it a shot hopefully soon, cheers.	pyper	jcrugzz
912	2015-11-23 18:12:33	This is great. Thanks @donasaur!	indexzero	donasaur
911	2015-11-23 16:54:21	@piranna this is no longer `http-proxy`ing at that point so it is out of the scope of this module. you are better off using something like [`hyperquest`]('https://github.com/substack/hyperquest) and piping that directly to `stdin` of the child process. I wrote [`strong-parent`](https://github.com/jcrugzz/strong-parent) and [`strong-child`](https://github.com/jcrugzz/strong-child) to deal with sit…	jcrugzz	piranna
911	2015-11-23 21:48:21	> @piranna this is no longer http-proxying at that point so it is out of > the scope of this module. Are you talking about the fact of using stdin, isn't? I have been thinking that maybe this would be a somewhat complicated solution, so I'm going the web server to start on a random port and notify it to the proxy, so I can be able to still using http-proxy while being secure since the port is unp…	piranna	piranna
910	2015-11-21 01:48:22	@donasaur could you add some code samples as well? I think that will help a lot of users better understand what they are getting from `proxy-rules`. _Related:_ we should do a pass at updating the `README.md` sometime in the next few cycles. For starters: a Table of Contents that highlights this feature more prevalently would help a lot of users as well.	indexzero	donasaur
910	2015-11-22 04:22:47	@donasaur yeah that sounds good.	indexzero	donasaur
910	2015-11-22 17:42:38	@indexzero Kk, I updated the README with a link to the relevant portion of the test, and made that portion readable with comments and a little name refactoring. See [here](https://github.com/donasaur/http-proxy-rules/commit/16d60201a929d6a3a8ffa3a5ef9f856490b7a272)	donasaur	indexzero
909	2015-11-20 16:15:10	@mario56 please see [here](https://github.com/jcrugzz/proxy-server/blob/master/index.js#L55-L66) for an example of how to prevent this. You cannot assume you can run `res.redirect` for every `error` that occurs because headers from the server you a proxying to may have been sent already.	jcrugzz	mario56
908	2015-11-16 23:45:30	@cdl what node version does this happen in? Could you write a reproducible test case? I want to establish if this is a deterministic issue and if not what conditions FULLY create it. Thanks!	jcrugzz	cdl
908	2015-11-16 23:57:45	@jcrugzz Happens in node `4.2.1`. Will see about stubbing out a reproducible test case for it for sure.	cdl	jcrugzz
908	2015-11-17 00:22:13	@cdl can you upgrade to `node@4.2.2` there was an `http` bug in `4.2.1` that was resolved in the patch version. See if upgrading resolves this one as well. Let me know either way! Thanks	jcrugzz	cdl
908	2015-11-17 17:18:41	@jcrugzz Just tested in `node@4.2.2`, issue still persists. Will write up a gist demonstrating the issue shortly.	cdl	jcrugzz
908	2015-11-17 17:53:32	@cdl sounds good, and if you can encapsulate it into a test that you can PR to this project that would get us closer to a solution :). Thanks for the update!	jcrugzz	cdl
908	2015-11-21 18:08:30	@stickystyle could you post a sample of the code that you use for `http-proxy`? This doesn't seem like a bug in `http-proxy` since its part of the `http` semantic so this is very curious as nothing changed around [this code](https://github.com/nodejitsu/node-http-proxy/compare/1.11.3...master).	jcrugzz	stickystyle
908	2015-11-21 22:14:28	@jcrugzz I've just made a scrubbed gist of the `app.js` and `package.json` that I'm using. It's a simple proxy that serves to layer JWT and caching on top of a RESTful API. I too did a compare of the tag to master and didn't see anything that stood out, so it makes me think that one of the `http-proxy` dependencies that got updated is triggering it. I'm on `node@4.2.2` as well. https://gist.githu…	stickystyle	jcrugzz
906	2015-11-13 17:25:57	@Wikunia for proxying webscokets you also need to listen to the `upgrade` event on your `httpServer` and call `proxy.ws`. The documentation has an outline for how this can be done.	jcrugzz	Wikunia
906	2015-11-13 17:35:14	@Wikunia you also need to add the `target` in this case as well, similar to what you do for the `proxy.web`	jcrugzz	Wikunia
906	2015-11-13 17:48:02	Ah okay now everything makes sense. I have to add the following lines inside the upgrade function Thanks @jcrugzz	Wikunia	jcrugzz
905	2015-11-12 20:08:02	@zorro765 this would be accomplished by using an http/https Agent. I haven't tried it but try using [`node-proxy-agent`](https://github.com/TooTallNate/node-proxy-agent). I'd love to have a test using this agent to validate.	jcrugzz	zorro765
900	2015-10-28 18:13:22	@super-cache-money an error event wont fire because the backend express server was able to respond correctly. An error only happens when we are unable to proxy to the backend server.	jcrugzz	super-cache-money
898	2015-10-29 20:09:25	I'm seeing this too. @jdmaurer why do you say this is a weird use-case? I have the same use-case, seems like the "meat and potatoes" of what a proxy would do? @jcrugzz is this likely to be fixed soon? Thanks!	philcockfield	jcrugzz
898	2015-10-29 21:45:23	@philcockfield I said it was a weird use-case cause I thought the error may be tied to a single client refreshing over and over causing the connection to not properly close--not because of many clients requesting at once. That seems to be the case.	jsonmaur	philcockfield
898	2016-08-04 18:55:59	@bubenshchykov can we confirm this still happens with `1.14.0`?	jcrugzz	bubenshchykov
898	2016-08-05 12:49:42	@jcrugzz this original issue (when client interrupts a request, eg by refreshing the page) is not reproducible on latest http-proxy - I think you can close this one! :) PS I'm receiving {[Error: socket hang up] code: 'ECONNRESET' } when request times out - different story. Easy to reproduce by setting low proxyTimeout value. Dunno, is it by design? I would prefer some different error message for …	bubenshchykov	jcrugzz
897	2015-10-22 14:29:54	@lbrucher Looks good, will get it in a release later today :+1:	jcrugzz	lbrucher
892	2015-10-18 14:45:30	@donasaur yea a its been on my list to make a module to replicate some of the features that were lost in the `1.0.0` simplication so if you decide to write one, definitely send a PR to add it to the README. :+1:. Thanks for the reference here!	jcrugzz	donasaur
891	2015-12-19 14:48:01	@that1guy Did you see the example in the readme, that listens on "upgrade"?	kevinsimper	that1guy
887	2015-11-26 02:18:13	:+1: Just ran into this too. @borNfreee Find a suitable workaround since you posted this?	joeyespo	borNfreee
887	2015-11-26 02:27:00	@borNfreee you may need use http-proxy with middleware like express.js or connect.js	sequoiar	borNfreee
887	2015-12-02 20:42:27	@borNfreee's question has been answered in: https://github.com/chimurai/http-proxy-middleware/issues/31#issuecomment-143770591	chimurai	borNfreee
887	2015-12-03 07:03:44	Thanks @chimurai You are right	borNfreee	chimurai
887	2016-01-22 09:03:03	I have the same problem, but I can't use the @chimurai's solution because I don't use the middleware. I use the [webpack dev server](https://webpack.github.io/docs/webpack-dev-server.html). Would this be possible with just `node-http-proxy` options? Or do I need to request the feature from webpack guys?	mik01aj	chimurai
887	2016-01-22 09:34:26	@mik01aj `node-http-proxy` doesn't offer path rewrite through options; It's some sugar added by `http-proxy-middleware`. Good news for you perhaps, HPM is now being used by `webpack-dev-server`. https://github.com/webpack/webpack-dev-server/pull/359 It is not push to npm yet, so you'll have to wait a bit... `pathRewrite` option will be available there too (soon).	chimurai	mik01aj
884	2015-10-15 01:04:38	@morrismukiri @sylido the meteor package using this is not handling errros. They must listen on the `error` event or use the callback api to handle errors. See [here](https://github.com/jcrugzz/proxy-server/blob/master/index.js#L29-L29) for an example.	jcrugzz	sylido
884	2015-10-15 01:04:38	@morrismukiri @sylido the meteor package using this is not handling errros. They must listen on the `error` event or use the callback api to handle errors. See [here](https://github.com/jcrugzz/proxy-server/blob/master/index.js#L29-L29) for an example.	jcrugzz	morrismukiri
884	2015-10-15 01:50:19	@sylido socket hangup is something node emits internally when a socket is no longer usable or something happens. Could be a symptom of a single server handling too much but its hard to say. Best you can do when it happens is just tell the caller it errored	jcrugzz	sylido
883	2015-11-05 06:44:51	@donasaur it's actually not about the Websocket handshake itself. It is mirroring similar `proxyRes` functionality which I am fine with. See https://github.com/nodejitsu/node-http-proxy/blob/master/lib/http-proxy/passes/web-incoming.js#L147 @jcrugzz thoughts?	indexzero	donasaur
883	2015-11-05 09:37:14	ah ok @indexzero , actually it looks like jarrett already merged in a similar PR already: https://github.com/nodejitsu/node-http-proxy/pull/897/files can you double check?	donasaur	indexzero
883	2015-11-05 09:42:51	@donasaur excellent. Then this is a duplicate of #897. Closing :100:	indexzero	donasaur
881	2015-10-28 18:02:50	@pepone @jedverity seems like it. Could you provide a complete console output of what you're seeing? Is there a reproducible test case that you've found? This will help us narrow down the problem.	indexzero	pepone
881	2015-10-28 18:14:10	Thanks @indexzero @jcrugzz - we're working on putting together a reproducible test case for you right now. Stay tuned.	glortho	indexzero
881	2015-10-28 18:14:10	Thanks @indexzero @jcrugzz - we're working on putting together a reproducible test case for you right now. Stay tuned.	glortho	jcrugzz
881	2015-10-28 19:22:31	@jcrugzz I'll see what I can do about a failing test. In the meantime, here is a reproducible set-up: https://github.com/jedverity/http-proxy-test	glortho	jcrugzz
881	2015-10-28 19:40:53	Think I have a (kludgy) test for you @jcrugzz @indexzero . Coming in 5 mins.	glortho	indexzero
881	2015-10-28 19:40:53	Think I have a (kludgy) test for you @jcrugzz @indexzero . Coming in 5 mins.	glortho	jcrugzz
881	2015-10-30 14:14:19	@indexzero @jcrugzz @pepone I've confirmed this is fixed in node v5. See http fixes section here: http://nodejs.org/en/blog/release/v5.0.0/	glortho	pepone
881	2015-10-30 14:14:19	@indexzero @jcrugzz @pepone I've confirmed this is fixed in node v5. See http fixes section here: http://nodejs.org/en/blog/release/v5.0.0/	glortho	indexzero
881	2015-10-30 14:14:19	@indexzero @jcrugzz @pepone I've confirmed this is fixed in node v5. See http fixes section here: http://nodejs.org/en/blog/release/v5.0.0/	glortho	jcrugzz
881	2015-10-30 17:03:48	@jcrugzz I did try it in 4.2.1 and no dice. Same results as other 4.x versions. I assumed this was the fix but haven't evaluated closely: https://github.com/nodejs/node/pull/3342	glortho	jcrugzz
881	2015-11-05 18:35:16	@jcrugzz Confirmed 4.2.2 works	glortho	jcrugzz
876	2015-09-10 00:19:57	@ro31337 interesting, im curious as to what header caused this type of error? Could you `console.dir(proxyRes.headers)` for me?	jcrugzz	ro31337
876	2015-09-10 18:13:48	@jcrugzz I'll try, but it's hard to catch. I'll modify my code to catch that, and we'll wait	ro31337	jcrugzz
876	2015-10-23 20:20:14	@VarunBatraIT will start testing on `node 4`, I'd love to have a PR for a failing test case though if one doesn't exist already. Thanks for the heads up	jcrugzz	VarunBatraIT
873	2015-12-25 01:43:27	I hit the same issue when benchmarking http-proxy. Does anyone know if the same will happen in a real life production environment with a high request volume or if this issue is tied to the fact that the connections are created from the same client? I tested with nginx and the npm module 'loadbalancer', no problem there. @tyrchen @jcrugzz	kar1m	tyrchen
871	2015-08-30 21:28:54	@ArGGu cherry-picked :). Thanks!	jcrugzz	ArGGu
867	2015-08-23 17:54:09	@abarre could you show me the full code where this happens? This shouldn't happen to you as the consumer but I'm guessing you are writing your own headers in a non error case?	jcrugzz	abarre
867	2015-08-24 05:40:24	@abarre so this happens in a case where both `response` and `error` events get emit? Does it throw specifically on `res.writeHead(globals.TIMEOUT_ERROR, "socket hang up);`?	jcrugzz	abarre
867	2016-11-17 00:31:30	I forked this project into https://github.com/HBOCodeLabs/node-http-proxy and created a synchronous callback hook like @giuliopaci described. Here is the PR: https://github.com/nodejitsu/node-http-proxy/issues/1091	rick-kilgore	giuliopaci
866	2015-08-20 02:40:42	@Marc477 pull-requests very much welcome	jcrugzz	Marc477
866	2016-07-28 12:36:14	I created a pull request here: https://github.com/nodejitsu/node-http-proxy/pull/1042 Forgive me as I am unfamiliar with the projects setup, but this change I can assert fixes the problem that @Marc477 originally reported. I was encountering the same issue when using HTTPS to HTTPS with `secure: true`.	predhme	Marc477
864	2015-08-19 09:02:05	Thanks @acanimal ! For anyone coming back to this issue, I was able to achieve this with the following:	iMerica	acanimal
857	2015-07-24 18:25:41	Sweet, thank you so much @keithmo!	alansouzati	keithmo
857	2015-07-24 20:47:08	Hi @alansouzati see the `strict` property in the router configuration on Express http://expressjs.com/api.html#router By default `/sample-app/` and `/sample-app` are handled as different resources.	acanimal	alansouzati
857	2015-07-24 22:21:40	Thanks for the info, @acanimal -- I was not aware of the strict property on the router.	keithmo	acanimal
857	2015-07-27 18:10:53	Thanks for the insight @acanimal ! I haven't had a chance to test this entirely, but adding strict option in my server did not work. Maybe it is also necessary to add strict option inside proxy server as well? I will try this soon and will update you guys!	alansouzati	acanimal
851	2015-11-05 06:41:40	@bdefore @kdepp that is not the purpose of this issue. It should have been closed with #852. If you feel strongly about `changeOrigin` please open a new issue if one does not exist. I am not opposed to it.	indexzero	kdepp
851	2015-11-05 06:41:40	@bdefore @kdepp that is not the purpose of this issue. It should have been closed with #852. If you feel strongly about `changeOrigin` please open a new issue if one does not exist. I am not opposed to it.	indexzero	bdefore
850	2016-07-24 09:01:31	@euprogramador I don't know if it is exactly what you need, but some time ago I was working on ClydeIO project (now stopped due I have no free time to spent on it) which allows to configure a set of middlewares before/after sending request to http-proxy. See image: https://github.com/clydeio/clydeio/wiki/Data-Workflow	acanimal	euprogramador
848	2015-07-07 19:42:23	For future reference, this is why this module was written [`create-servers`](https://github.com/indexzero/create-servers). @Jmlevick word of advice, don't get too attached to your stack but it seems like you are more comfortable with ruby so I understand why you might go that route. :). For anyone else looking for ways to do websockets that could integrate with `http-proxy`, checkout [`primus`](h…	jcrugzz	Jmlevick
843	2015-07-16 09:13:17	Hey @prashantbaid! I tried what you suggested. Removed both the body-parser and cookie-parser. It still doesn't work. It still fails without any error. Any idea why? Here's the exact code that I'm using:	tarkeshwars	prashantbaid
843	2015-07-16 12:07:47	Got it to work. For others facing the same issue, the 'changeOrigin' option must be set to true. And @prashantbaid was right about the body-parser. On adding it, http-proxy doesn't work.	tarkeshwars	prashantbaid
842	2015-06-23 16:54:45	@h2non theres nothing stopping you from making a proxy instance on a per request basis if you wanted to have different handlers based on those particular requests.	jcrugzz	h2non
842	2015-06-23 17:13:25	@h2non to be more clear, you would have to instantiate a proxy instance on each request. e.g.	jcrugzz	h2non
841	2015-06-24 15:29:55	@benjick im not sure exactly what apache `ProxyPass` does but you can implement a reverse proxy using `http-proxy` without issue. You should also make sure you are sending the `host` header you think you are sending. Usually host headers do not correspond to a `/routeName`. Just add some console.logs, an error handler and see what you can do.	jcrugzz	benjick
840	2015-06-21 17:48:54	@motymichaely So there is a couple of problems with this currently. 1. There's no way to parse the response body before the stream is finished proxying. 2. The parsing of the response body in order to grab the value to set on the header will inherently impact response time. While I'm still looking at a way to be able to inject in a transform/duplex stream into the post proxy response, I haven't h…	jcrugzz	motymichaely
840	2015-06-21 18:20:42	@jcrugzz - I've created a gist to explain what I am trying to achieve. I've been using JSONStream to try to address the performance hit you mentioned: https://gist.github.com/motymichaely/0b0982522d8b9da1200d Now what I am missing is the ability to set the headers after I get the required info out of the body. Any idea?	motymichaely	jcrugzz
839	2015-08-05 23:11:36	thanks @mereghost i was looking for just this. to prepend, you can do i.e. `proxyReq.path = '/api/' + proxyReq.path`. certainly would be nicer if `ignorePath` was better documented.	bdefore	mereghost
839	2015-08-19 23:55:08	Thanks @mereghost - just ran into this issue myself, but it didn't surface until dealing with proxying requests with query parameters. Glad to see I'm not going insane. :+1:	cdl	mereghost
839	2016-01-28 19:58:35	@niclic should be, thanks :)	jcrugzz	niclic
837	2015-06-29 19:40:04	@alfonso-presa worked like a charm, thanks so much for your help! FYI, I removed the args.url and args.host, nonetheless, works perfectly. Closing!	danazkari	alfonso-presa
836	2015-06-09 05:48:08	@whatknight I'm with @matthauck, make it an explicit behavior	jcrugzz	matthauck
836	2015-06-09 05:48:08	@whatknight I'm with @matthauck, make it an explicit behavior	jcrugzz	whatknight
836	2015-06-09 19:01:39	@matthauck The issue I take with with your change is that you are viewing this proxy just like `mod-proxy`. The ability to create custom server logic means that there's no longer a 1-1 mapping of frontend-backend. A developer has the flexibility to build the backend target on the fly (as we have done). I also take issue with the fact that your change A) silently fails and B) is completely undocum…	wingrunr21	matthauck
836	2015-06-09 19:01:39	@matthauck The issue I take with with your change is that you are viewing this proxy just like `mod-proxy`. The ability to create custom server logic means that there's no longer a 1-1 mapping of frontend-backend. A developer has the flexibility to build the backend target on the fly (as we have done). I also take issue with the fact that your change A) silently fails and B) is completely undocum…	wingrunr21	whatknight
834	2015-06-01 15:41:49	@acanimal why do you need to call the next function after the proxy has finished? Middleware is only supposed to be used as a series of functions to execute on a single request. When you proxy a request, the proxy takes over the responsibility of the request and calling the response. You don't want to continue the middleware chain in these cases as it will most likely have unintended side effects…	jcrugzz	acanimal
834	2015-06-01 19:48:49	Hi @jcrugzz, my idea is to execute a chain of middlewares where http-proxy is within them, so I want, once the proxy has make the request and get a response, continue to the next middleware, for example, to change some response headers or body content. I think I have achieved what I want listening for `finish` on the `res` object, similar to this: Do you think is this fine or can have side effect…	acanimal	jcrugzz
834	2015-06-03 14:38:37	@acanimal at that point it might be too late to change headers but see if it works for you. The reason I suggest against this is because any of the middlewares after the proxy completes will have to know that the response has already been returned and there is not much you can do at that point.	jcrugzz	acanimal
833	2015-05-29 05:17:33	@efokschaner thanks for this! Could you provide a test case so we can defend against this?	jcrugzz	efokschaner
833	2015-06-13 04:31:59	@jcrugzz Sorry for taking a while to get back to you. I cannot commit to adding tests for this as it is low priority for me and a non-trivial investment of my time given my lack of familiarity with node and javascript. If I can, I will look at submitting some tests at a later date, but for now, please consider this PR for merge as is.	efokschaner	jcrugzz
825	2015-12-30 04:53:39	@TKMacmillan no since it relies on node libraries, not `XMLHttpRequest`.	indexzero	TKMacmillan
821	2015-05-11 16:56:45	@kspiridonov This version of `http-proxy` (post `1.0.0`) only works with node versions `0.10.x` and above.	jcrugzz	kspiridonov
821	2015-05-11 18:36:06	@kspiridonov [`net.Socket`](https://github.com/joyent/node/blob/v0.10.38-release/lib/net.js#L151) is a [`stream.Duplex`](https://github.com/joyent/node/blob/v0.10.38-release/lib/_stream_duplex.js#L32-L44) which has an [`unshift`](https://github.com/joyent/node/blob/v0.10.38-release/lib/_stream_readable.js#L132) method.	jcrugzz	kspiridonov
821	2015-05-11 18:36:48	@kspiridonov please provide a reproducible test case which displays this as an issue	jcrugzz	kspiridonov
814	2015-04-28 09:31:06	@BonsaiDen that happens in **old** and **out of date** versions of the http-proxy. Update to the latest version and it will work as intended. Duplicate of #810	3rd-Eden	BonsaiDen
813	2015-12-02 08:37:34	Merci @vvo ;) Will try that asap	JSteunou	vvo
813	2015-12-02 09:48:39	It works very fine, thank you again @vvo @jcrugzz should I let this issue open? Maybe http-proxy should filter those error inside the library, or maybe it's better to let it unopinionated...	JSteunou	vvo
813	2015-12-02 15:06:50	@JSteunou To put it simply, your workaround here should be handled within `http-proxy` for the `req.on('error')`	jcrugzz	JSteunou
813	2015-12-02 15:38:12	@JSteunou Pull requests always welcome if you want to take a stab at it! :)	jcrugzz	JSteunou
813	2015-12-02 15:43:50	also @vvo if you want the error handled, you could handle the error directly on `req.on('error')`. Im of the opinion that we need to cleanup our `proxyReq` regardless and if you want it as an error in your code the error can be handled there. Does this seem reasonable?	jcrugzz	vvo
813	2015-12-02 17:28:10	@jcrugzz I'm afraid I have the necessary solution and motivation but not the time to do it.	JSteunou	jcrugzz
813	2015-12-02 18:01:01	@JSteunou it would be a simple change right around [here](https://github.com/nodejitsu/node-http-proxy/blob/master/lib/http-proxy/passes/web-incoming.js#L130-L132). You may be overestimating the time :). It would be a good opportunity for first contribution	jcrugzz	JSteunou
812	2016-03-31 15:07:08	@theDude30 hey man did you ever fix this? I appear to be having the same issue. The below block works as intended and I'm seeing the console logs as expected. However, in the browser console I get a 404 error on the request that the proxy should kick in on. http://localhost:4000 is the url, when it should be http://dolly.testing.com as per my proxy setup below. Proxy setup proxy middleware functi…	beazergood	theDude30
812	2016-04-01 10:29:09	@jcrugzz sorry for lack of detail, a bit out of my depth with all this. I will give that a go, thanks.	beazergood	jcrugzz
810	2015-04-24 17:42:38	@cthorner update to newest version which has this fix and has no breaking changes :)	jcrugzz	cthorner
809	2015-04-22 15:36:02	@jondubois this is how semver is supposed to work! :smile:	jcrugzz	jondubois
809	2015-04-29 18:47:38	@joe-spanning this is currently the case. A point in the past it was not properly versioned which caused this issue.	jcrugzz	joe-spanning
802	2015-04-07 18:07:53	@kovacspeter Since node `0.10.x` buffering is built into streams so this is no longer necessary. You can do any async call before calling `proxy.web` as long as you don't need to read data from the `req` itself.	jcrugzz	kovacspeter
802	2016-05-04 09:50:05	@kovacspeter i am in a similar situation can you please post working code , i didn't quite understood restreaming it again part . Any help would be greatly appreciated	gvp-adityapraveen	kovacspeter
800	2015-04-06 18:44:49	@efkan It's possible the source of your woes is `options.target` being an object that maps `target` string to `forward` string. The comment says it expects a string: https://github.com/nodejitsu/node-http-proxy/blob/master/lib/http-proxy.js#L33	damonmcminn	efkan
800	2015-04-07 08:51:46	@efkan It's necessary for you to write the logic yourself. For example: I have had a similar use case, but using a single domain and the first path to identify where to proxy requests. You can read it here: https://github.com/damonmcminn/api-proxy	damonmcminn	efkan
800	2015-04-07 09:29:42	Really thanks @damonmcminn :star2: ! I understood `http-proxy` module now conceptually. And your API-Proxy application will be a guide for me. Thank you again for your helps.. **ps:** I got an error as `Must provide a proper URL as target` :sob: however _really it is not important_ now	efkan	damonmcminn
800	2015-04-07 09:37:13	@efkan No problem! The error is because `targets` do not have a protocol. Woops! Change them for example: `process.localhost:2443 -> http://process.localhost:2443`	damonmcminn	efkan
799	2015-04-02 16:05:01	@Volune this LGTM. Thanks for the thorough fix :+1:	jcrugzz	Volune
798	2015-04-01 15:07:30	@damonmcminn whats the use case of making req.url an empty string out of curiosity? Thanks for the fix!	jcrugzz	damonmcminn
798	2015-04-02 09:06:03	@jcrugzz No problem! I don't believe there is a use case for an empty string... It was an accidental discovery when I changed a regex that is used to strip the first path from `req.url`: https://github.com/damonmcminn/api-proxy/commit/7dda2413535c5d5c1be0f574dde8ee69cd827fa7 The stripped path is used to identify what server to proxy the request to (so I can serve multiple APIs off a single valida…	damonmcminn	jcrugzz
795	2015-03-20 20:12:45	@requiredfield This is fascinating that this is only when `changeOrigin: true` option is used. Could you submit your example as a failing test so we can get started in finding the proper fix?	jcrugzz	requiredfield
795	2015-03-21 01:57:30	@jcrugzz This only happens to some of our sites ,e.g. set $origin = http://fw.m.pingfan.pw/ , only when set changeOrigin to true and enabled gzip encoding. The gzipped output body has been prepended three garbage bytes e.g. "22f" and "\r\n",total five bytes,that caused decoding error.If I strip these five bytes then it can be decoded correctly but missed the last five bytes,usually are "html>" . …	Behemouth	jcrugzz
795	2015-03-21 04:30:59	@Behemouth hmm it has to be because the headers are changing, its not able to correctly gzip the entire request. This is something that I would definitely need to dig deeper into but would love some help. What node/io.js version are you using?	jcrugzz	Behemouth
795	2015-03-21 04:50:43	Using latest release of Node (0.12.0) and latest release of node-http-proxy. Would it help if we tried older versions? > On Mar 21, 2015, at 00:31, Jarrett Cruger notifications@github.com wrote: > > @Behemouth hmm it has to be because the headers are changing, its not able to correctly gzip the entire request. This is something that I would definitely need to dig deeper into but would love some h…	requiredfield	Behemouth
795	2015-03-21 05:11:15	@requiredfield yes I'd be interested to see if it represents the same behavior in `0.10.37` and I would also test [`io.js@1.6.1`](https://iojs.org/en/index.html) if you have the chance. I just know that node `0.12.0` has bugs so I want to eliminate that as a variable.	jcrugzz	requiredfield
795	2015-03-21 05:51:21	@jcrugzz My Node.js version has this bug too:	Behemouth	jcrugzz
793	2015-03-14 17:02:43	@zalow517 code always helps with comments to explain the exact semantics you expect :). If you have a request come in to the proxy server, you will proxy the request to whatever target you specifiy. The proxy itself is always a mitm. I need more specifics to see whats going wrong and understand what you are trying to accomplish.	jcrugzz	zalow517
789	2015-03-12 01:07:36	@feross awesome thanks! :)	jcrugzz	feross
782	2015-12-07 20:47:11	@jcrugzz there are two options for `tls.connect`: `hostname` and `host`. Former one specifies TLS hostname, and the latter one DNS host to connect to. I suppose that `hostname` should be `mydomain.com` and `host` should be that IP address.	indutny	jcrugzz
782	2015-12-07 20:54:13	Thanks for the quick reply @indutny :), that makes a lot of sense. I'm guessing this check wasn't happening in 0.10 for whatever reason. I know you were optimizing a lot of TLS between then. Does this fix the issue you all are seeing? cc @coolaj86 @russellballestrini	jcrugzz	russellballestrini
782	2015-12-07 20:54:13	Thanks for the quick reply @indutny :), that makes a lot of sense. I'm guessing this check wasn't happening in 0.10 for whatever reason. I know you were optimizing a lot of TLS between then. Does this fix the issue you all are seeing? cc @coolaj86 @russellballestrini	jcrugzz	coolaj86
782	2015-12-07 20:54:13	Thanks for the quick reply @indutny :), that makes a lot of sense. I'm guessing this check wasn't happening in 0.10 for whatever reason. I know you were optimizing a lot of TLS between then. Does this fix the issue you all are seeing? cc @coolaj86 @russellballestrini	jcrugzz	indutny
782	2015-12-07 23:24:52	@dhm116 The suggestion is that you may want to use the object form of `target` so you can specify the specific `host` as well as the `hostname` since the mismatch has to do with the `hostname`. When you `url.parse()` a string `target`, the host and hostname are derived from each other. If this does not work I would follow the suggestion of making sure you have the entire chain of `ca`'s necessary	jcrugzz	dhm116
782	2015-12-08 01:20:20	Thanks @jcrugzz, we'll try that out in the morning and follow up!	dhm116	jcrugzz
782	2015-12-09 14:36:23	@jcrugzz We were able to confirm that modifying the original request Host header value fixed our issue - changes to the target seemed to have no impact. :+1: Thanks!	dhm116	jcrugzz
782	2016-08-16 23:28:06	I'm having the same issue with http-proxy 1.14.0 and nodejs 6.3.1. It appears to be checking the hostname of the proxy (localhost) against the certificate of the proxy target (secure.gravatar.com) Any ideas? @russellballestrini @indutny @jcrugzz Much appreciated :)	aianus	russellballestrini
782	2016-08-16 23:28:06	I'm having the same issue with http-proxy 1.14.0 and nodejs 6.3.1. It appears to be checking the hostname of the proxy (localhost) against the certificate of the proxy target (secure.gravatar.com) Any ideas? @russellballestrini @indutny @jcrugzz Much appreciated :)	aianus	indutny
782	2016-08-16 23:28:06	I'm having the same issue with http-proxy 1.14.0 and nodejs 6.3.1. It appears to be checking the hostname of the proxy (localhost) against the certificate of the proxy target (secure.gravatar.com) Any ideas? @russellballestrini @indutny @jcrugzz Much appreciated :)	aianus	jcrugzz
782	2016-08-17 00:11:59	@aianus - sorry you are having trouble - @jplock and I opt'd to terminate TLS on our reverse proxy instead (nginx). Thus we no longer have this issue because we are no longer using NodeJS to deal with TLS. As a result we were also able to gain an A+ on some TLS checkers.	russellballestrini	aianus
782	2016-08-17 00:11:59	@aianus - sorry you are having trouble - @jplock and I opt'd to terminate TLS on our reverse proxy instead (nginx). Thus we no longer have this issue because we are no longer using NodeJS to deal with TLS. As a result we were also able to gain an A+ on some TLS checkers.	russellballestrini	jplock
782	2016-11-01 07:51:18	Thanks @aianus - That did it for me	shaialon	aianus
780	2015-03-21 04:24:33	@coolaj86 Sure. Again a PR is more than welcome :). Closing as `docs`	jcrugzz	coolaj86
778	2015-02-24 07:03:18	@swogger Could you show me code to reproduce what you are talking about? There shouldn't be any problem proxying to any website.	jcrugzz	swogger
776	2015-02-17 22:01:34	@mike-aungsan this is not a bug, the endpoint you were proxying to timed out and it was logged exactly how you expected in the code. You may want to handle the error in these cases to your client via something like [this](https://github.com/jcrugzz/proxy-server/blob/master/index.js#L53-L65). If you have an actual question or concern please note that when you submit an issue.	jcrugzz	mike-aungsan
776	2015-02-17 23:34:18	@mike-aungsan Can you answer these questions for me? 1. What version did you update from? 2. What dependencies did you update? `http-proxy` does not read anything from the environment when making its proxy decisions. You provide the target to it explicitly. If there are cases that require http_proxy env variable, you will need to use something like [`node-tunnel`](https://github.com/koichik/node-…	jcrugzz	mike-aungsan
775	2015-02-17 17:36:40	@luke- There are some old issues where we had a lot of people complaining about double slashes which is why the urlJoin method was created. Could you give me the example your using which currently fails? I'd like to cover all the cases as cleanly as possible. Showing me in the form of a test case would be great :smile:	jcrugzz	luke-
775	2015-02-19 14:14:36	@jcrugzz Imo the the proxy itself shouldn't modify the url, also when it's strange :-) My problem was related to a web app which uses path style parameters e.g.http://example.com/controller/action/param1/value1/param2/value2 if value1 is empty in a special case the produced url was http://example.com/controller/action/param1//param2/value2 which couldn't proxied.	luke-	jcrugzz
775	2015-06-25 16:48:52	@parente if you can wire up a failing test for me in the tests ill take a stab at making this work for all cases	jcrugzz	parente
774	2016-01-20 20:51:12	> If you don't want to merge my branch, then perhaps you should at least document the fact that a line like the one I mentioned will make the proxy behave like a web cache +1 for closing this PR and making it clearer in the docs that `target` is optional in the `createProxyServer()` options and that it can be passed in to `proxy.web()`. Like @gagern, I thought `target` was required; it took me a …	prust	gagern
774	2016-01-20 22:21:15	@prust Would happily accept a PR with updated Docs :+1:	jcrugzz	prust
772	2015-02-11 05:27:45	@jphaas Ill see what the right thing to do is now and start testing on 0.12 so we can see that status. Thanks for the report	jcrugzz	jphaas
771	2015-02-10 02:26:50	@btmdave I'm not sure if I understand your question, could you give an example ideally with code? You can proxy to a local IP address (usually localhost) listening on a different port with no issue. If you are trying to proxy over a protocol that is not `http`, you have found the wrong module.	jcrugzz	btmdave
769	2017-02-10 15:36:24	Did you figure out how to do this @carlskii	Jonovono	carlskii
768	2015-02-02 14:23:15	Excellent thank you @jcrugzz .	glortho	jcrugzz
767	2015-01-27 17:42:37	@voronianski use something like [`keep-alive-agent`](https://github.com/ceejbot/keep-alive-agent) or [`agentkeepalive`](https://github.com/node-modules/agentkeepalive) or even the standard `http.Agent`. Just make sure you pass in `maxSockets: 100(+)` For a why explanation... We default to `connection: close` when there is no `agent` passed in to work around a bug in node core when we set `agent: …	jcrugzz	voronianski
767	2015-01-27 20:00:24	@jcrugzz could you help with the right place to add the agent? From the docs I see that it's used in `http.request` options, but how it could be passed on http create server?	voronianski	jcrugzz
767	2015-01-27 20:23:56	@voronianski its one of the options you pass into the `http-proxy` constructor. So you would change the above to...	jcrugzz	voronianski
767	2015-01-27 21:58:47	@jcrugzz thanks!	voronianski	jcrugzz
767	2015-02-26 04:04:26	@jcrugzz, I'm trying to wrap my head around why one would want to specify `maxSockets`? It seems that it is not a `maxSockets` value which is making connection to change to 'keep-alive'. It is enough to just have http.Agent instance. I tried to debug core http module, but stuck on what exactly is causing it to pick keepAlive setting even when it is not set to true on the agent instance. Can you p…	szarouski	jcrugzz
767	2015-02-27 01:01:09	@szarouski this is because the default `maxSockets` value is `5` which is insanely low and not recommended for production use at all. The agent itself is in charge of handling `keep-alive`	jcrugzz	szarouski
766	2015-01-27 15:06:55	@Mewte hmm this might be something specific to websocket proxying but this still seems odd. @goldfire have you seen anything like this? @3rd-Eden do you have any ideas? Could socket.io somehow cause a leak on the proxy level? Im very interested to see where the issue lies. Could you also list what node version you are using? I'd recommend the latest `0.10.35`.	jcrugzz	Mewte
766	2015-01-27 15:28:13	@jcrugzz Thanks for the response, after further running for 10 hours, the memory usage has stabilized at around 135-150mb. Previously I was doing inside the proxyServer web request, which I think was causing the memory leak. After moving it to the proxyReq event (as seen in my first post) it seems to be fine. (I must have forgot to git pull on the server I was testing on) Thanks for your help!	Mewte	jcrugzz
766	2015-01-27 15:57:40	@Mewte glad to hear it and no problem!	jcrugzz	Mewte
765	2015-01-22 21:27:30	@faridz88 are you using version `1.x.x`?	jcrugzz	faridz88
765	2015-01-23 20:09:48	@faridz88 your first error was from using `http-stale-cache-proxy` which uses an old version of `node-http-proxy` that does not work on `0.10.x` properly. The second error is related to the remote server you are proxying to breaking the socket connection. An example of how to handle errors in these cases is [here](https://github.com/jcrugzz/proxy-server/blob/master/index.js#L53-L65)	jcrugzz	faridz88
765	2015-01-27 06:24:22	@jcrugzz You are right. I'l discuss the first error on `http-stale-cache-proxy`'s page and the second error has been handled properly. Thanks a lot.	faridz88	jcrugzz
765	2015-01-29 19:32:45	@faridz88 its using an OLD version of `http-proxy` that does not run on `node 0.10.x` or later. it can only be used on `0.8.x`.	jcrugzz	faridz88
764	2015-01-20 17:34:36	@xiaok can you turn this into a failing test? it should not matter if you are doing anything asynchronous before proxying if you are running on `0.10.x`+.	jcrugzz	xiaok
764	2015-01-21 03:11:27	@jcrugzz very strange, when I removed "server.use(express.limit('5mb'))" , the proxy worked well.	xiaok	jcrugzz
764	2015-01-21 16:29:24	@xiaok this is due to the middleware in question buffering the entire stream into memory in order to assess the length. This breaks the proxy as the request stream you are trying to proxy no longer has any data in it.	jcrugzz	xiaok
760	2015-01-02 16:21:16	@todkap 1. Check the node [docs](http://nodejs.org/api/http.html#http_event_checkcontinue) 2. If the server you are proxying to is handling the actual form data (not your proxy server), you only need to parse it with that destination server. You can avoid the dance with the multi-part parser in the proxy itself 3. If 2 is true, then there would be no need for `connect-restreamer`. Otherwise the c…	jcrugzz	todkap
760	2015-01-02 16:29:05	Let me simplify this scenario a bit then since I think we are headed in the right direction (note i layered in multer and connect-restreamer after hitting many issues). Here is the updated code. I have removed the checks for the continue since as you note, Node should be handling this for me. The moment I try to do this with a request that has an expect header, I get an immediate exception about …	todkap	todkap
760	2015-01-02 17:29:44	@todkap Ahh ok. So it seems that when you don't handle the `write-continue` case when the client sends a 100 request, it must fast-laned even when proxied where the .`on('socket')` event doesn't even allow headers to be set. Im looking to see where this happens in node core as this is kind of interesting. But my recommendation here is to put back the logic you had detecting the expect 100 request…	jcrugzz	todkap
758	2014-12-22 16:28:59	@yleemj use the [`prependPath`](https://github.com/nodejitsu/node-http-proxy/blob/master/lib/http-proxy.js#L41) and set it to `false`. Then just provide the path you want to proxy to in the target URL.	jcrugzz	yleemj
758	2014-12-23 17:22:08	@yleemj Just for posterity, `req.originalUrl` and `req.baseUrl` have zero impact on how the request is proxied. `http-proxy` only cares about the `req.url`, the options you give it and the `target`. Now I'm still unsure why manually setting the req.url to `/` changes other behavior but I have provided an `ignorePath` option which will ignore the path that is given by the incoming request. Will th…	jcrugzz	yleemj
758	2015-04-19 22:22:29	ignorePath is currently an unmerged PR. @ferozed did you use that branch? Let me merge the pull-request and bump the version and see if this fixes the issue you guys are having.	jcrugzz	ferozed
757	2014-12-22 17:00:41	@minrk Since you were doing a bunch of testing here, any ideas? The two commits that were made only seem to properly close sockets in cases where they were bad. I don't see it causing issues. @goldfire What node version are you running on? I'm curious if an upgrade there had anything to do with it or just the upgrade of the `http-proxy` dep.	jcrugzz	goldfire
757	2014-12-22 17:12:12	@goldfire did you try, `1.5.2` at all? I'd like to narrow it down to one of these commits.	jcrugzz	goldfire
757	2014-12-22 17:20:57	@goldfire awesome, thanks for the work here, I appreciate it :). I'd like to do what I can to help you get on the newest version with full stability.	jcrugzz	goldfire
757	2014-12-22 21:10:38	@goldfire sorry for causing you trouble, since it seems like these were my changes. One difference appears to be that `socket.end()` is called in the error callback, which you do as well, so I think `socket.end()` is called twice. I'm not sure if that would be an issue, though. Can you see any other details about the circumstances of the failure? Does it disconnect when failover is happening, or …	minrk	goldfire
757	2014-12-30 22:36:14	@goldfire thanks for the update. It looks like that is the commit we can get revert. I understand what you were going for there @minrk but it seems there are some edge cases where that isn't set yet it is still successfully used for websocket handshakes. Could be a browser related thing I suppose, but anyways this is super weird. Please let us know if you get anymore insight into when this happen…	jcrugzz	goldfire
757	2014-12-30 22:36:14	@goldfire thanks for the update. It looks like that is the commit we can get revert. I understand what you were going for there @minrk but it seems there are some edge cases where that isn't set yet it is still successfully used for websocket handshakes. Could be a browser related thing I suppose, but anyways this is super weird. Please let us know if you get anymore insight into when this happen…	jcrugzz	minrk
757	2014-12-31 18:45:54	@goldfire hmm it may have to do with just listening to the response event in general but thats still kind of weird. Socket hang up usually has to do with a forced disconnection on the destination server	jcrugzz	goldfire
757	2015-01-03 00:20:01	@goldfire thanks for confirming my thought. I'll see what node core has to say about those cases in `http.js` Just to confirm, are you running on `0.10.35`? (just for reference when I go to look at the internals)	jcrugzz	goldfire
757	2015-01-03 05:03:54	@goldfire no worries, theres probably no big changes there. thanks for the reference.	jcrugzz	goldfire
754	2014-12-16 17:26:10	@Tarang would love a PR for an update :)	jcrugzz	Tarang
750	2014-12-08 19:52:32	@magicalhobo thanks for the contribution! Unfortunately we cannot make this assumption because the host property itself can include the port. (see how the [`url`](http://nodejs.org/api/url.html#url_url_parse_urlstr_parsequerystring_slashesdenotehost) module behaves.) There will need to be something that better fits the type of inputs we get from a user.	jcrugzz	magicalhobo
750	2014-12-08 21:15:42	@magicalhobo you can see the fix I made above, just want to make sure it works as expected in all cases	jcrugzz	magicalhobo
747	2014-11-30 23:08:42	@Rush can you pinpoint whats being passed in? There should be a test here to prevent these types of failures and I would love to add one.	jcrugzz	Rush
747	2014-12-01 21:23:37	@Rush hmmm thats weird, could you turn this into a failing test case. That would be amazing <3	jcrugzz	Rush
747	2014-12-01 22:08:39	Hmm, not really cause that's how I use `node-http-proxy`, as in I don't want to pass a string as a target since I need to parse the url first myself. 2014-12-01 22:23 GMT+01:00 Jarrett Cruger notifications@github.com: > @Rush https://github.com/Rush hmmm thats weird, could you turn this > into a failing test case. That would be amazing <3 > > — > Reply to this email directly or view it on GitHub …	Rush	Rush
747	2014-12-01 23:03:31	@Rush Im not saying that you should be passing a string as the `common.setupOutgoing` function accepts `target` as an object. It gets preparsed before this function. What I don't understand is how this object is causing your tests to fail because nothing should be `null` which is why I'd love for you to take this object and any other aspects of your test that are contextually relevant and produce…	jcrugzz	Rush
747	2014-12-08 20:31:11	@Rush are you still experiencing this? Im looking to make the data input validation a bit more robust but I'd really like to see the full test case here :)	jcrugzz	Rush
747	2015-04-06 14:19:48	Hey @Rush , Did this fixing solve your problem? Despite `common.js` file had fixed I get same error. Is there any one in my case?	efkan	Rush
747	2015-04-06 14:41:09	@efkan can you give more information?	damonmcminn	efkan
747	2015-04-06 15:58:58	Thanks @damonmcminn , I've opened a new issue; https://github.com/nodejitsu/node-http-proxy/issues/800	efkan	damonmcminn
746	2014-12-01 15:21:46	@koolc he meant to put this test case in the same PR as your fixes to show that both the test case and the changes made pass. Just makes for cleaner merging but its not a huge deal.	jcrugzz	koolc
745	2014-12-01 03:27:02	@codeuniquely For the first point, that is correct. The path of the incoming request will be used. it seems like what you want here is to conditionally use the `bodyParser` rather than on EVERY request that comes through your express server. When the body of a request gets parsed, its no longer contained in the `req` stream object so that data does not get passed along when you proxy the request.…	jcrugzz	codeuniquely
744	2014-11-25 16:12:20	@koolc is there a failing test this is compensating for? To be fair this logic is still not 100% correct but this change doesn't look like the right fix.	jcrugzz	koolc
744	2014-11-26 07:17:28	@jcrugzz @samccone This is a online url 'http://g.tbcdn.cn/??kissy/k/1.4.0/seed-min.js,kissy/k/1.4.0/base-min.js,kissy/k/1.4.0/json-min.js,kissy/k/1.4.0/dom/base-min.js,kissy/k/1.4.0/event/base-min.js,kissy/k/1.4.0/event/custom-min.js,kissy/k/1.4.0/event/dom/base-min.js,kissy/k/1.4.0/event/dom/focusin-min.js' on the Alibaba CDNs. You can take it for test. This is a combo url(This is a technical m…	koolc	jcrugzz
744	2014-11-26 12:49:10	@koolc could you write a test case using this type of URL? I will look closer at the logic	jcrugzz	koolc
744	2014-11-27 03:56:22	@koolc In terms of a test case, could you add a test case to test of the `common.setupOutgoing` function in [here](https://github.com/nodejitsu/node-http-proxy/blob/master/test/lib-http-proxy-common-test.js)	jcrugzz	koolc
744	2014-12-01 03:28:26	@koolc sorry for the late reply, once that change you already suggested is done, this should be merged. If you have anymore URL test cases for this function, it would be awesome to get more tests around this.	jcrugzz	koolc
744	2014-12-01 15:18:51	@koolc test cases are not required, I was just curious if you had anymore crazy URLs that could be sueful for testing ;). Just make the change for `retSegs.push.apply(retSegs, lastSegs);` and I will merge.	jcrugzz	koolc
744	2014-12-02 04:22:07	@koolc replied	jcrugzz	koolc
743	2014-11-25 16:14:19	@jleal52 i like this as an idea but it should have a different name. as there is `start` and `end` events for regular http proxying.	jcrugzz	jleal52
743	2014-12-09 03:43:12	@bruce-one that seems reasonable. Maybe `open` `close` to complete the pairing?	jcrugzz	bruce-one
741	2014-11-21 17:08:56	@samccone this looks good! Could you add a test for this and update the docs related to this option? Thanks for the contribution!	jcrugzz	samccone
741	2014-11-23 18:31:46	hey @jcrugzz specs and docs are all added. thanks again for your time, and work on this handy lib.	samccone	jcrugzz
741	2014-11-23 22:58:43	@samccone looks great. I forgot the only one nit here that I will post on the code. Will merge once thats done. Thanks!	jcrugzz	samccone
741	2014-11-24 00:22:29	all updated @jcrugzz :tanabata_tree:	samccone	jcrugzz
741	2014-11-25 14:41:31	Hey @jcrugzz was there anything else you needed from me?	samccone	jcrugzz
741	2014-11-25 22:08:50	@samccone sorry got caught up with things so I didn't get to it. LGTM. Ill post back here with some style nits that I make for next time :). Thanks! Im also curious about the use of a `context` function as i dont see it anywhere in the mocha docs.	jcrugzz	samccone
737	2014-11-15 15:20:43	@erupenkman hmm, this is something I'd consider. You mind adding a test? @indexzero you have any thoughts on this?	jcrugzz	erupenkman
737	2014-11-17 10:58:38	@jcrugzz yes, tests are definitely a must. There are a lot of error cases in this scenario that could leak fds I think.	indexzero	jcrugzz
737	2015-07-04 22:59:54	i'm in need of this myself. i wish there were a way to just do something like this below. didn't dive too deeply into the code but it looks like by the time proxyRes emits res is already sent/sending? (headers at least) if proxyRes events fired sync before res sending started it should be possible to do this without leakage since the original proxyRes is torn down prior to creating the followup p…	cmawhorter	DesignByOnyx
736	2014-11-12 21:46:06	@richardkazuomiller yea essentially, good find! That should just be linked somewhere. @indexzero just hasn't formalized a [`jscs`](https://github.com/jscs-dev/node-jscs) for it yet.	jcrugzz	richardkazuomiller
735	2014-11-12 18:05:02	@jleal52 awesome thank you! :).	jcrugzz	jleal52
734	2014-11-12 18:22:25	Thanks @jcrugzz, I appreciate the suggestion. I actually have keep-alive disabled between the proxy and the origin server intentionally due to the current architecture and some issues with the origin server but would like to have keep-alive between clients and the proxy server for efficiency. My current workaround is to listen for the `proxyRes` event and set `Connection: keep-alive` on the proxy…	kevinoid	jcrugzz
733	2014-11-11 03:29:15	@richardkazuomiller this is a good start. I think this function still needs some more love to handle the other edge cases but thank you very much! I'll merge and fix the stylings. Just not that we like less `var` statements ;)	jcrugzz	richardkazuomiller
732	2014-11-07 18:03:33	@indexzero I apologize if I am not describing this properly. I am really trying to do something simple, I just want to proxy a request to the website "http://bing.com" as well as "https://bing.com". I can get the "http://bing.com" to work, but I cannot get a request to work for "https://bing.com". I don't need the actual nodejs proxy server to be HTTPS, unless that is required. I am just trying t…	odmarkj	indexzero
732	2014-11-07 18:39:25	@indexzero Thank you for your patience with this. I understand why that would be necessary, but I still cannot get it to work. When the website is "https://bing.com", my script does not see the request. If I use "http://bing.com", it works as expected with the code below. I should also note that the request appears to hang indefinitely until I control+c to kill it in the terminal request when I t…	odmarkj	indexzero
732	2014-11-07 19:02:05	@indexzero i think the confusion here is related to HOW a proxy is used by a browser and what changes in those situations. This is why I made the toProxy option because I was able to confirm that by not cutting the path in those cases, it worked. There is definitely some other complexity associated with properly using this as THIS type of proxy and proxying https traffic, especially when the serv…	jcrugzz	indexzero
732	2014-11-07 19:06:23	@jcrugzz Now we're talking. Do you have any examples of that? When I add the toProxy option, it doesn't seem to change anything.	odmarkj	jcrugzz
732	2014-11-07 19:16:08	@odmarkj this is the other complexity im unsure of when proxying https. I believe you may have to tunnel the request like i suggested in the other issue #700. Do some more investigation on how this is supposed to work because your http server cannot sign for `https://bing.com` obviously since it does not have authority.	jcrugzz	odmarkj
732	2014-11-07 19:26:20	I really just want to forward the request, I don't want to do anything with it. I am just trying to setup a dead simple reverse proxy, but it seems this library was not designed to handle that, or at least, not when a majority of the traffic is to HTTPS websites. I really wanted to make nodejs work for this, but it looks like I will just have to go back to more robust and well supported software …	odmarkj	jcrugzz
732	2015-05-18 23:19:02	Hi @odmarkj, I'd a similar issue and I could make it work. I've created a gist with a https capable reverse proxy: https://gist.github.com/pose/397be6f20433a1346004 . Hope that helps!	pose	odmarkj
732	2016-09-26 15:37:44	Hi @odmarkj, Were you able to accomplish this eventually? @pose your example will work for one proxy, but not in case of a chain as @odmarkj specified.	pronskiy	pose
732	2016-09-26 15:37:44	Hi @odmarkj, Were you able to accomplish this eventually? @pose your example will work for one proxy, but not in case of a chain as @odmarkj specified.	pronskiy	odmarkj
731	2014-11-07 17:26:59	@zhang-ning need more information to go on. Could you provide a complete code sample?	indexzero	zhang-ning
727	2014-10-31 22:43:06	@mburbea you can listen for the `proxyReq` event and modify/add headers before the request is sent.	jcrugzz	mburbea
727	2014-11-06 17:06:59	@mburbea I realized you do want `proxyRes` as the event is emitted right before we go through the function you have modified in the PR. So while not elegant, the solution would be as follows. The rest is taken care of by the exact function you modified since you were able to touch the headers before hand. I will still consider your PR if this use case is large enough, I just dislike the custom lo…	jcrugzz	mburbea
727	2014-11-07 17:21:57	@mburbea I still believe there should be no agent by default but we should be clear in the documentation that this disables keepalive and to suggest using this module for that particular case. I'd definitely take a PR for the documentation :smile:	jcrugzz	mburbea
723	2014-10-29 02:52:48	@whitecolor awesome thanks!	jcrugzz	whitecolor
722	2014-10-28 15:25:58	@whitecolor LGTM. If you could add a simple test and some docs around this it would be great :).	jcrugzz	whitecolor
721	2014-10-29 20:17:38	@whitecolor what do you mean? the event is emit before anything happens. The only caveat here is that you must be using the event emitter interface and not passing a callback. this should be fixed in later versions.	jcrugzz	whitecolor
721	2014-11-08 18:44:59	@whitecolor The `proxyReq` event (or any event for that matter) will not be emitted if you provide an error callback to either the `proxy.web` or `proxy.ws` methods. This behavior is not documented anywhere, to my knowledge. I had to read the code to figure it out.	hgwood	whitecolor
721	2014-11-09 03:40:19	@hgwood yes its remanent of when the callback use case used to not be an event emitter. This will be changed, if you want to take a stab at it, go for it :).	jcrugzz	hgwood
718	2014-10-21 15:22:21	@juliendangers the `error.code` should tell you. it should be `ETIMEDOUT` in timeout cases. Hmm if that code block is pulled from the code, we should technically let the proper error propagate instead of aborting in these cases. Play around with this if you can until I have time to look at it.	jcrugzz	juliendangers
718	2014-10-21 15:50:53	@jcrugzz the above code is from web-incoming.js and this is the reason why the error code is ECONNRESET	juliendangers	jcrugzz
718	2014-10-21 18:00:06	@juliendangers if you could add a failing test for this, that would be super helpful!	jcrugzz	juliendangers
718	2014-10-22 12:25:55	@jcrugzz there is already a test, which ensures that error code is ECONNRESET :	juliendangers	jcrugzz
718	2014-10-22 12:47:07	@juliendangers thanks for doing the legwork for me. Fix will be out momentarily	jcrugzz	juliendangers
716	2014-11-28 17:02:47	Thanks @No9 sorry for the wait!	jcrugzz	No9
713	2014-12-01 18:58:10	@runspired `proxyReq.headers` will be null because headers are stored in a "private property" (_headers) of the [`OutgoingMessage`](https://github.com/joyent/node/blob/v0.10.33-release/lib/http.js#L683-L697). I agree that we need more documentation here and I would love a pull request to help this along :).	jcrugzz	runspired
713	2014-12-01 19:06:35	@jcrugzz I know the order of events, specifically I've got an issue where a photo upload that was proxied to our API was working before a server migration but not after. The API returns "method not allowed" when sending through the proxy but sending the POST request directly works. Suspect it's something to do with an added or altered header, so trying to see the final state of the request just b…	runspired	jcrugzz
713	2014-12-01 19:11:52	@runspired there shouldn't be any reason you cannot output the headers when specifying the `proxyReq._headers` variable	jcrugzz	runspired
713	2014-12-01 20:23:17	@jcrugzz when I log `proxyReq._headers` I see the `host` is the location of the proxy, not the location being proxied to. Is this changed later, or is this mistakenly not updated?	runspired	jcrugzz
713	2014-12-01 21:24:09	@jcrugzz that in fact turned out to be my issue. The "host" header is not updated to match the host of the host the proxy is pointing to.	runspired	jcrugzz
713	2014-12-01 23:05:28	@runspired that is expected, it seems you may be looking for the [`changeOrigin`](https://github.com/nodejitsu/node-http-proxy/blob/master/lib/http-proxy.js#L43) option if you want to modify the host of the request based on the `target` you get it. Or you can manually set it on the request itself as it is copied over.	jcrugzz	runspired
712	2014-10-09 09:56:49	:+1: thank you for your contribution @zhudan. What are your thoughts @jcrugzz? You've been looking this over most recently.	indexzero	zhudan
712	2014-10-09 13:24:40	@zhudan LGTM. My only question is why the custom re-streamer rather than using `connect-restreamer`. Just curious as it is the same logic.	jcrugzz	zhudan
712	2014-10-09 13:33:18	@jcrugzz yes, same logic, but just for json body. his code has bug, https://github.com/dominictarr/connect-restreamer/blob/master/index.js#L15 should be: req.emit('data', req[options.property]). when the body is xml, it can not use JSON.stringify(req.body), because it will be escaped, then the content-length (https://github.com/nodejitsu/node-http-proxy/issues/704#issuecomment-56791176) Forgive m…	zhudan	jcrugzz
712	2014-10-09 13:48:06	@zhudan gotcha, it looks like you would have to pass it a no-op stringify function for that particular case.	jcrugzz	zhudan
711	2014-10-09 00:45:43	@javadoug we expect to receive a full URL string or an object that has been parsed by [`url.parse()`](http://nodejs.org/api/url.html#url_url_parse_urlstr_parsequerystring_slashesdenotehost). This is why I just deal with URL strings when it comes to config as it simplifies it infinitely.	jcrugzz	javadoug
711	2014-10-09 03:02:17	@jcrugzz thanks for getting back. pls consider an alternative, perhaps, checking with regex /^https:?/.test(protocol). And if the code construct urls from the parts, the url class supports protocol with and without the colon.	javadoug	jcrugzz
711	2014-10-09 13:23:12	@javadoug I'd take a PR with a proper regex :). I'd export a protocol regex from `common` so it can be used in both places. Should be something like `exports.protocolRegex = /^https|wss/`. This also makes sure its precompiled.	jcrugzz	javadoug
711	2014-12-09 04:05:19	@javadoug implemented in 1.7.3	jcrugzz	javadoug
711	2014-12-09 14:29:42	thank you. On Dec 8, 2014, at 11:05 PM, Jarrett Cruger notifications@github.com wrote: > @javadoug implemented in 1.7.3 > > — > Reply to this email directly or view it on GitHub.	javadoug	javadoug
709	2014-10-01 11:10:20	@minrk good looks! Thanks again.	jcrugzz	minrk
708	2014-10-01 00:55:34	@minrk based on what i understand [here](https://github.com/joyent/node/blob/v0.10.32-release/lib/http.js#L1608-L1621) this looks like the correct behavior. Awesome job!	jcrugzz	minrk
708	2014-10-01 00:58:27	@minrk my only question is if we should do something about the response as well in the case where it is not an upgrade request.	jcrugzz	minrk
707	2014-09-30 19:27:35	@minrk whoops, fixed this before i saw the PR. Thanks!	jcrugzz	minrk
706	2014-09-29 20:38:06	@thlorenz what if we emit the proxySocket in an event on the `httpProxy` instance to be handled separately. It seems like that could work.	jcrugzz	thlorenz
706	2014-09-29 20:48:21	@jcrugzz that'd be even better cause then I'd know when I can subscribe to its event instead of having to test if its there yet or not. Do you want me to update the PR to do that? Only question is what's our event emitter? The only one I see inside `ws-incoming.js` is the `server`. That'd also be hacky to emit things on the server I guess. Any other emitters you see?	thlorenz	jcrugzz
706	2014-09-29 21:28:17	@thlorenz naming is just terrible here. The `server` object thats passed in is the actual proxy instance.	jcrugzz	thlorenz
706	2014-09-29 21:42:30	@thlorenz make it `proxySocket` for consistency with other events. Other than that, just document the event in the readme and I'll merge when ready :).	jcrugzz	thlorenz
706	2014-09-30 02:34:11	@thlorenz thanks!	jcrugzz	thlorenz
706	2014-12-30 14:56:07	@glasser id be ok with emitting multiple arguments on that event. Submit a PR with an ordering that makes sense.	jcrugzz	glasser
705	2014-09-26 04:01:35	@Jimbly Thanks!	jcrugzz	Jimbly
704	2014-09-24 07:53:12	@zhudan those are probably out of date to begin with. We could really use your help updating them :)	indexzero	zhudan
704	2014-09-25 08:53:34	@indexzero when i post a xml body, i want modify this body, but the proxy post the xml is escaped (""" become "\""), so the content-length header is smaller than the length of body. it's can not post all xml. the code is this line, https://github.com/nodejitsu/node-http-proxy/blob/caronte/lib/http-proxy/passes/web-incoming.js#L117 ; i modified this line to proxyReq.end(req.rawbody), it's work, bu…	zhudan	indexzero
704	2014-10-08 09:07:51	@indexzero Ok, i will update later.	zhudan	indexzero
703	2014-09-23 14:12:06	@samcday could you submit this in the form of a broken test case? It must be too simplistic. It may be fixed by [`url-join`](http://browsenpm.org/package/url-join) if you want to submit a fix with that broken test case. Otherwise I'll give it a look later today	jcrugzz	samcday
703	2014-09-25 13:16:06	@jcrugzz not sure I'll have time to look into this further. I think the information I set out in the original issue description is enough to reliably reproduce the problem. I ended up just rolling my own proxying using `mikeal/request`, since it handles client proxying pretty elegantly, and I didn't really need any of the other bells-and-whistles from `http-proxy`.	samcday	jcrugzz
703	2014-11-04 13:21:10	@yulesyu will take a pull request with added test!	jcrugzz	yulesyu
700	2014-09-16 18:28:01	@earroyoron could you give some code and maybe be more specific on the issue? If there is another proxy in the mix that is being tunneled through, you probably want to pass in something like [`tunnel`](http://browsenpm.org/package/tunnel) as an agent. This is common for corporate proxies. Otherwise I'm not quite sure what you are trying to do so more info would help :)	jcrugzz	earroyoron
700	2014-09-18 04:02:16	@jcrugzz Trying to be more specific: I have the below code working; in that scenario: CLIENT --> PROXY --> TARGET (https://somewhere.com) But I need that proxy do not connect to target. My proxy has a list of operative proxies and I have to use a different one for each client request so: CLIENT --> PROXY --> PROXY2 --> TARGET Here I cannot manage that proxy will forward the client, I think due to…	earroyoron	jcrugzz
700	2014-10-21 20:14:39	@gm112 I tried to email you, but it looks like your domain is down. Can you give an example of what that would look like? A forwarded request using http.request?	odmarkj	gm112
699	2014-09-12 16:57:14	@STRML Could you add test so @jcrugzz doesn't break it again ;-)?	3rd-Eden	STRML
699	2014-09-12 16:57:59	Yep - working on that right now, just figured I should get the fix in ASAP. On Sep 12, 2014, at 12:57 PM, Arnout Kazemier notifications@github.com wrote: > @STRML Could you add test so @jcrugzz doesn't break it again ;-)? > > — > Reply to this email directly or view it on GitHub.	STRML	STRML
699	2014-09-12 20:24:31	@STRML thanks a ton for the fix. I go and try and fix a windows bug and I do something terrible xD. Im very curious of the case that caused the path to be prefixed with `/`. Would you mind sharing?	jcrugzz	STRML
699	2014-09-12 20:56:53	@jcrugzz It could happen two ways, possibly resulting in `///`. It is suggested, but not documented as a requirement, that there should be no trailing slash in the target or leading slash in the proxied path. I had been using a target as a deep path, something like `http://localhost:3000/api/`, and my proxied paths were read from `req.url` so they were often something like `/user/login`. While `p…	STRML	jcrugzz
698	2014-09-15 16:51:37	@bbarni this was fixed in `1.4.3`	jcrugzz	bbarni
696	2014-09-12 01:32:32	@solidspark looking at that functionality, we can totally add that as an option with it defaulted to false. I will most definitely take a pull request :smile:	jcrugzz	solidspark
696	2014-10-28 05:07:02	@whitecolor could you submit a simple pull request?	indexzero	whitecolor
693	2014-09-08 21:32:02	@EndangeredMassa One thing I would do though is also support forward requests. Follow the convention we use of `options[forward || 'target']`. Otherwise this is great, thanks for the effort!	jcrugzz	EndangeredMassa
693	2014-09-08 22:23:39	@EndangeredMassa its passed in as a variable so it does an undefined check relying on the `||` operator to default to `'target'` if its not a forward request. See [here](https://github.com/nodejitsu/node-http-proxy/blob/master/lib/http-proxy/passes/web-incoming.js#L101). And this looks great, thanks!	jcrugzz	EndangeredMassa
693	2014-09-10 16:57:02	Im realizing that this shouldnt necessarily be default behavior. This should be configured in some way. @EndangeredMassa naming suggestions? Seems like a boolean option is the best way to deal with this.	jcrugzz	EndangeredMassa
693	2014-09-10 20:23:18	@EndangeredMassa Yea that's understandable. Im guessing our case at nodejitsu is the special case as it is more specific to how couchdb interprets the request. We currently proxy to couchdb instances with [`smart-private-npm`](https://github.com/nodejitsu/smart-private-npm) by setting the `host` to `registry.nodejitsu.com` for example and the URL is `https://myCouchdb.com/registry`. This change c…	jcrugzz	EndangeredMassa
693	2014-11-11 20:20:07	@manast it does not break backwards compatibility. It introduces a new feature that allows for the path to be part of the `target` when creating `HttpProxy` instances.	indexzero	manast
693	2014-11-11 21:00:38	@indexzero in my opinion that is not really the case, because even if not supported before, if you happen to have a path in the target, the new behaviour would break things. It is a bit in the grey zone, but I think the safest bet would have been to have it disabled by default, users wanting to use the new feature would have been forced to enable it manually. For instance, before this feature exi…	manast	indexzero
692	2014-09-08 02:42:02	@hynese use the `xfwd` option as seen [here](https://github.com/nodejitsu/node-http-proxy/blob/master/lib/http-proxy.js#L38). With that set to true you can check the `x-forwarded-for` header to see the original IP address.	jcrugzz	hynese
691	2014-09-16 18:25:00	@minrk only problem I have here is that we will probably leak a socket with `keep-alive` true and having agent = false but firefox will be the only case. In regards to the regex, I think you might want `.test` to get a proper truthy value and to call it on the regex itself. Could you also add a test for this? Appreciate the contribution! :)	jcrugzz	minrk
691	2014-09-16 19:42:39	@minrk excellent, thank you!	jcrugzz	minrk
690	2014-08-29 19:21:57	@minrk this feels like a bug in firefox's websocket implementation as the tests pass with the `ws` library that we use for testing. Browsers are notorious for having broken websocket implementations. @3rd-Eden what does this look like to you? (@3rd-Eden is realtime web expert)	jcrugzz	minrk
690	2014-08-29 19:47:31	@minrk @jcrugzz Firefox should implement the latest specification of the WebSocket protocol, so I don't see anything obvious that should be wrong here.	3rd-Eden	minrk
690	2014-08-29 19:47:31	@minrk @jcrugzz Firefox should implement the latest specification of the WebSocket protocol, so I don't see anything obvious that should be wrong here.	3rd-Eden	jcrugzz
690	2014-08-29 19:49:03	@minrk Are you running firefox without any plugins?	3rd-Eden	minrk
687	2014-09-30 19:29:08	Closing as a duplicate of #527. Thanks @jondubois!	indexzero	jondubois
686	2014-08-21 23:50:54	@joeyespo thanks!	jcrugzz	joeyespo
685	2014-08-23 19:09:34	@brod the example you found uses `http-proxy` `0.10.x` which had a different api. If you modify it to work with the new conventions, it seems like it should work. Checkout the readme. @philippotto also has a good idea	jcrugzz	brod
685	2014-08-23 19:09:34	@brod the example you found uses `http-proxy` `0.10.x` which had a different api. If you modify it to work with the new conventions, it seems like it should work. Checkout the readme. @philippotto also has a good idea	jcrugzz	philippotto
684	2014-08-21 14:51:18	@anweiss looks like a DNS lookup error. Could be based around your connection or the dns service you are using.	jcrugzz	anweiss
682	2014-10-07 04:19:49	Thanks @kadishmal :grinning:	indexzero	kadishmal
681	2014-08-18 14:46:54	@lfrankqy You are correct, this is flashsocket causing this issue. You don't have access to configuring socket.io in your code? This shouldn't be possible	jcrugzz	lfrankqy
680	2014-08-15 20:07:43	@banduk could you give me an example of how you are using it?	jcrugzz	banduk
680	2014-08-15 20:47:26	@banduk in this case its the app that you are proxying to that would have already written the headers, not `http-proxy` itself. [This](https://github.com/nodejitsu/node-http-proxy/blob/master/lib/http-proxy/passes/web-incoming.js#L144-L160) is all we do. `http-proxy` is just finishing the reverse proxy while you attempt to hijack it in the `proxyRes` event. What you are trying to do is not curren…	jcrugzz	banduk
680	2014-08-15 21:17:45	@jcrugzz, that's what thought; that this is not what `http-proxy` do... I'm using `http-proxy` as an OAuth Proxy, So I need to verify from the `req` and sign `res`. If the transformation your suggesting are like [this](https://github.com/nodejitsu/node-http-proxy/pull/660#issuecomment-46013477), I don't think it would be useful as it would not allow me to modify the header (am I right?)	banduk	jcrugzz
680	2014-08-16 15:04:04	@banduk well what i realized is that any of these custom transform streams would need to also inherit from an actual request and response object and automatically pass along headers on('pipe'). There needs to be a module around this to make it possible. I believe it would allow you to modify the header as there wouldn't be a race condition on whether they were sent already or not.	jcrugzz	banduk
680	2014-08-18 14:46:44	@jcrugzz So I'm sure this solves my problem, yes.. I'm just starting to code on node and I'm not yet coding fluently. Could you please gimme some hints on how to make it work before this 'after hooks' are implemented into master branch?	mbanduk	jcrugzz
680	2014-08-18 14:52:08	@mbanduk there is no way to do that currently using this module since we strictly do a reverse proxy and thats it. You'd have to replicate the logic that you need in the reverse proxy until these hooks exist.	jcrugzz	mbanduk
680	2014-08-19 17:24:53	@jcrugzz , this code allow me to do what I want. Would it be a good alternative? and then calling:	banduk	jcrugzz
679	2014-08-14 17:40:01	@unilaterus Thanks for the contribution! This looks good, the only thing I see potentially dangerous here is us nulling out the server object before the callback is executed (if one was passed in). I believe there should be a `server.once('close')` event that can be listened to to null the server after its fully closed or we could just wrap the callback and null the server before responding to th…	jcrugzz	unilaterus
679	2014-08-14 20:00:33	@jcrugzz Nice catch there. I hadn't thought of that. I pushed up a revision to correct that issue. I chose to go with the `wrap the callback` option because I'm not entirely sure if listening for close event will work since I think the callback passed in replaces the standard close event.	unilaterus	jcrugzz
679	2014-08-14 21:12:48	@unilaterus thanks!	jcrugzz	unilaterus
678	2014-08-14 16:16:39	@EskelCz you have to do your own error checking or setup a regular expression matcher to handle `*.example.com` if thats what you want handled. If you pass in undefined as the target this error does occur, I will change it to emit a proper error in this case though.	jcrugzz	EskelCz
677	2014-08-05 21:27:42	@xtphty thought i published it, available as `1.2.0`	jcrugzz	xtphty
675	2014-07-24 15:53:06	@anilgulecha sure, seems reasonable if the server exists. I would take a PR :).	jcrugzz	anilgulecha
673	2014-07-20 19:15:46	@msporny thanks for making the changes! LGTM. Regarding the potential issue #2, this would need to be a transform stream of sorts that automatically modified headers and passed it along to the proxy. I haven't figured out how this would be done generically yet but its something I have in mind.	jcrugzz	msporny
673	2014-07-20 20:02:49	Thanks for the merge @jcrugzz :). @dlongley any thoughts on addressing issue #2 generically since we're probably going to need to do this at some point in the near future?	msporny	jcrugzz
673	2014-07-22 16:12:09	@msporny, well, from a quick glance at the code it seems like there are several options now just after this approach, for addressing number 2: 1. For producing something like a digest on message bodies that are too long to buffer into memory, you could attach an event listener to `proxyReq` and then attach a `data` event listener to the incoming request that will digest the data and, when finishe…	dlongley	msporny
673	2014-07-22 16:12:09	@msporny, well, from a quick glance at the code it seems like there are several options now just after this approach, for addressing number 2: 1. For producing something like a digest on message bodies that are too long to buffer into memory, you could attach an event listener to `proxyReq` and then attach a `data` event listener to the incoming request that will digest the data and, when finishe…	dlongley	jcrugzz
670	2014-07-12 19:42:58	@soyjavi That is not the latest example. See [here](https://github.com/nodejitsu/node-http-proxy/blob/master/examples/balancer/simple-balancer.js)	jcrugzz	soyjavi
670	2014-07-17 06:15:45	Hi :) @jcrugzz but ... is possible set different IP address (range)? Best	soyjavi	jcrugzz
668	2014-12-22 17:07:10	@george-dragnea If I'm understanding you correctly you would have to implement this "algorithm" of yours using `http-proxy` and send a `forward` request in the specific cases that you desire. In any case, this is not an issue pertaining to `node-http-proxy`, I would take the question to stackoverflow where you may get some help! Cheers.	jcrugzz	george-dragnea
667	2014-08-16 21:36:53	@jcrugzz Can you elaborate on how you can use the buffer stream to accomplish the task of grabbing the POST body in the response?	seglo	jcrugzz
667	2014-08-18 14:55:06	@seglo let me try and put together a working example today.	jcrugzz	seglo
667	2014-10-26 16:01:51	@jcrugzz As you've probably noticed my project relies on this sort of functionality. Right now it's a bit of a hack, so if you could share an example of how this might work it would be appreciated. Thanks!	seglo	jcrugzz
667	2014-11-06 18:50:42	Thanks for pointing everyone to the correct existing example @gdw2. I'm going to close this issue.	indexzero	gdw2
667	2016-01-25 12:50:23	@seglo I tried the `buffer` option suggested by @jcrugzz and it works like a charm. Idea is to retrieve the body by consuming the request stream, and to store the buffered result on a stream that we will pass to the `buffer` property when calling `proxy.web()`. Example here, first with a middleware to retrieve the body (you will recognize part of your code as I work with connect-prism): Then, whe…	mrblackus	seglo
667	2016-01-25 12:50:23	@seglo I tried the `buffer` option suggested by @jcrugzz and it works like a charm. Idea is to retrieve the body by consuming the request stream, and to store the buffered result on a stream that we will pass to the `buffer` property when calling `proxy.web()`. Example here, first with a middleware to retrieve the body (you will recognize part of your code as I work with connect-prism): Then, whe…	mrblackus	jcrugzz
665	2014-07-08 21:35:12	@msporny I think this is doable but i think it should be implemented as an event people can hook into rather than an option. Maybe have a `proxyReq` event to accompany `proxyRes`. Thoughts?	jcrugzz	msporny
665	2014-09-01 12:48:44	@msporny Did you ever fully implement the solution for this? I'm looking to use it for Digest Auth.	jenmak	msporny
665	2014-09-02 13:50:16	@jenmak there is now a `proxyReq` event you can listen on to handle the case that this PR was going to solve	jcrugzz	jenmak
665	2014-09-15 00:55:00	@jenmak see this commit: https://github.com/nodejitsu/node-http-proxy/commit/db5f2954b2b325818f7e52ed3cd68dab31d370ed Feature is documented here: https://github.com/nodejitsu/node-http-proxy/blob/master/README.md#setup-a-stand-alone-proxy-server-with-proxy-request-header-re-writing	msporny	jenmak
662	2014-11-13 09:49:49	@nodesocket I'm running into the same issue with requestbin - getting a 404 - did to manage to resolve this?	97-109-107	nodesocket
662	2014-11-13 14:42:09	@jcrugzz thanks for the tip, I tackled this problem by writing an express server that makes a POST on behaf of the client, copying the POST body.	97-109-107	jcrugzz
662	2014-11-13 22:59:21	@nodesocket thanks for the response! This is effectively the same as setting the `changeOrigin` option to true for anyone who comes here and wants reference.	jcrugzz	nodesocket
662	2014-11-13 23:00:44	@jcrugzz is `changeOrigin` documented? Just doing a quick search on the README I don't see it.	nodesocket	jcrugzz
662	2014-11-13 23:02:56	@nodesocket gah looks like its NOT. its only documented [here](https://github.com/nodejitsu/node-http-proxy/blob/master/lib/http-proxy.js#L34-L51). Im always happy to take documentation PRs :)	jcrugzz	nodesocket
660	2014-06-12 14:47:17	@wangzheng422 why is this useful for your use case? This could result in huge performance problems	jcrugzz	wangzheng422
660	2014-06-13 08:11:51	@jcrugzz I want to analyze the http traffic goes through the proxy, especially the POST case. Now I add a dump flag into the option, which will not turn on the dump function in normal case.	wangzheng422	jcrugzz
660	2014-06-13 13:53:41	@wangzheng422 i still dont like this. This should be done with an optional stream that you can pass so we arent adding an arbitrary property to the request and you can do with the data what you want. For what you want to do, you would pass in something like this. Now this is just speculative but this is the way that we would make this type of functionality work. This allows custom transformations…	jcrugzz	wangzheng422
659	2014-06-10 20:22:57	@goldfire ok so based on your example you are actually trying to do HTTP -> HTTPS. Is this what you are actually intending on doing?	jcrugzz	goldfire
656	2014-06-19 17:25:10	@Domiii It used to be that you could create a proxy that was not an event emitter when a callback was passed in. Now it is always an event emitter now but this piece obviously has not been changed yet. Our of curiosity, could you post your use case for the callback argument? Personally I've just never used it and purely handle the errors and anything else through the event emitter interface	jcrugzz	Domiii
656	2014-06-19 20:07:19	@jcrugzz I simply did not know that error handling without that callback was possible. I started writing my app and was plagued by "socket hang up" exceptions, that I finally (thanks to [longjohn](https://github.com/mattinsler/longjohn)) found to be caused by http-proxy. I then must have seen a code snippet that passed the error handler as fifth argument to `web` (but can't quite find it right no…	Domiii	jcrugzz
656	2014-06-19 20:30:13	@Domiii listen on the `error` event on the proxy. See [here](https://github.com/nodejitsu/node-http-proxy#listening-for-proxy-events)	jcrugzz	Domiii
655	2014-09-05 21:31:38	@javruben id love to see a failing test for this in general. this was a terrible hack for node having broken http	jcrugzz	javruben
654	2014-07-23 13:41:08	@trygve-lie great answer, I'd love to have this better documented if you'd like to submit the PR :)	jcrugzz	trygve-lie
654	2014-07-23 14:53:23	@trygve-lie yea that would be awesome :). Thanks!	jcrugzz	trygve-lie
652	2014-06-07 22:41:40	@cmpsoares91 these are examples of using the old `http-proxy` api that only works with node `0.8.x`. If you would like to learn more about the new API, please checkout the readme or the blogpost found [here](http://blog.nodejitsu.com/node-http-proxy-1dot0/). Since we removed this particular functionality from `http-proxy`, this either needs to be done manually with an actual router or if you are …	jcrugzz	cmpsoares91
652	2014-06-07 23:55:16	@cmpsoares91 When i refer to a router I mean something like [`mapleTree`](https://github.com/saambarati/mapleTree) or [`director`](https://github.com/flatiron/director). If you can run `node-http-proxy` on the server there shouldn't be an issue :). The feature was removed due to simplicity. It belongs in a separate module and not in `http-proxy` itself as `http-proxy` is just responsible for the …	jcrugzz	cmpsoares91
650	2014-06-06 17:52:20	@stanzhai If you can figure out why the tests are failing I will consider this. I'm still not convinced we can make the assumption that this is ALAWYS a bad thing. We currently manually set the host header as seen [here](https://github.com/nodejitsu/smart-private-npm/blob/master/lib/npm-proxy.js#L176-L184) so we would still need a way to set a custom host as well if I were to merge this. I'll thi…	jcrugzz	stanzhai
649	2014-06-10 16:49:09	@mdirolf I like this, could you just change the `proxy_timeout` to `proxyTimeout`. My OCD wants camelCase ;). Otherwise LGTM	jcrugzz	mdirolf
645	2014-05-31 19:02:41	@Domiii I can see this being valid but you need to handle the case where path is not defined. See the failing tests under `0.10.x`.	jcrugzz	Domiii
645	2014-06-03 17:10:03	@Domiii well it needs to be ignored in the case where the path is `undefined`	jcrugzz	Domiii
645	2014-08-05 21:36:41	@greaterweb thanks for the example! I just modified your comment to have the correct api :).	jcrugzz	greaterweb
645	2014-08-05 22:00:24	Thanks for the fix, @jcrugzz Copy and paste fail on my end :-) I coupled things from the ProxyTable example and my project (which uses express and does a few other things).	greaterweb	jcrugzz
645	2014-09-08 19:50:08	@EndangeredMassa yes it needs to be able to pass the current tests and there should be tests for the use case that this is a fix for.	jcrugzz	EndangeredMassa
645	2014-09-08 19:51:46	@Domiii do you plan on fixing up the tests for this? If not, I could take a look.	EndangeredMassa	Domiii
642	2014-05-11 23:01:41	@bruce-one its really the only way to do it. Also feel free to submit one with some docs around this :).	jcrugzz	bruce-one
640	2014-05-10 02:35:22	@jayharris mind adding a test case for this? But thanks for the contribution!	jcrugzz	jayharris
640	2014-05-10 02:52:41	@jcrugzz Done.	jayharris	jcrugzz
640	2014-05-10 03:25:37	@jayharris awesome thanks! Tests are failing due to SSL things on `0.11.x`.	jcrugzz	jayharris
639	2014-05-08 16:10:09	@lichenhao i would need to see some kind of reproducible example in order to even consider that this is a bug in `http-proxy`. It is more likely it is a bug in safari mobile browser on whatever iOS version you are running if it is not reproducible in other browsers.	jcrugzz	lichenhao
637	2014-05-03 21:29:27	@volkovasystems yes, it just fails HTTPS tests based on changes in the TLS implementation in `0.11.x`. Nothing to worry about	jcrugzz	volkovasystems
635	2014-05-11 21:40:04	@bruce-one id take an updated PR on this :)	jcrugzz	bruce-one
634	2014-05-01 15:11:22	@kurteknikk See https://github.com/nodejitsu/node-http-proxy#proxying-websockets. For proxying websockets you need to listen on the upgrade event where you have access to the socket when it receives the correct request. The web requests still need to be properly proxied as well (due to how the initialization works).	jcrugzz	kurteknikk
634	2014-05-01 20:35:53	@jcrugzz I read all the documentation on that page. I just couldn't find any documentation about how to proxy websocket requests using a dynamic target. Could you please confirm that it's possible to proxy websocket requests dynamically ? And maybe direct me to an example or any other documentation somewhere ?	kurteknikk	jcrugzz
634	2014-05-02 02:19:47	@kurteknikk you have access to the same request that you do in a normal web proxy. You can proxy in the exact same way except you handle it in the `upgrade` event	jcrugzz	kurteknikk
634	2014-05-02 13:51:05	@jcrugzz first of all thanks for your help, i really think that i'm missing some here. Could you please confirm that the below code should work ? (assuming I have a socket listener setup on that port number of course)	kurteknikk	jcrugzz
634	2014-05-02 16:10:26	@kurteknikk yes that should work. It could also be `http://localhost:9999` as well	jcrugzz	kurteknikk
634	2014-05-05 17:43:05	@kurteknikk Ahh that could make sense older versions of nginx did not support websockets. Open a new issue if you are still running into problems	jcrugzz	kurteknikk
631	2014-04-30 23:56:15	@rodrigopolo you still have access to the `req` object so you can do the same exact thing. except with the `proxy.ws` function	jcrugzz	rodrigopolo
630	2014-04-25 15:59:57	@walterhiggins yea that line exists because of current bugs in how node core handles leaving sockets open. Glad this edge case works in the latest!	jcrugzz	walterhiggins
629	2014-04-25 09:11:18	@kd128 please see the [`xfwd` option](https://github.com/nodejitsu/node-http-proxy#options). Code can be seen [here](https://github.com/nodejitsu/node-http-proxy/blob/master/lib/http-proxy/passes/ws-incoming.js#L54-L69)	jcrugzz	kd128
628	2014-05-08 17:00:15	@Lewuathe It is not optimal to do something like this as you need to read the whole request into memory before proxying (makes proxying much less efficient). When I have time I can try and write up an example of how this is done. To explain briefly, you need to use something like my [`buffr`](https://github.com/jcrugzz/buffr) module in order to duplicate all the data since you will be parsing the…	jcrugzz	Lewuathe
628	2015-11-16 00:16:51	@macscripter As I described before, I passed my routing parameter on HTTP header, not POST parameter. Even end event is emitted on proxy server side, we can read the items in HTTP header. This was the solution that I took. But I don't know whether latest node-http-proxy could resolve this issue or not even in POST parameter. So please check it. Thank you.	Lewuathe	macscripter
628	2015-11-16 10:13:47	Thank you! I understand this solution but I could not change the request from my front, so I really need to get the parameter from the POST using the req.on('data') or req.on('end') envent. Anyway, I really appreciate your feedback regarding to this issue. Thank you! Warmest regards 2015-11-16 0:17 GMT+00:00 Kai Sasaki notifications@github.com: > @macscripter https://github.com/macscripter As I d…	macscripter	macscripter
627	2014-04-25 08:21:35	@kd128 Can you see if running a `socket.destroy()` rather than a `socket.end()` behaves differently? But it is possible this is a bug. If you can add a fully working, minimal test case, this would expedite the process :). And ideally in the form of a pull request ;)	jcrugzz	kd128
624	2014-04-21 02:24:16	@iamzfj can you show me an example of this case? More test cases always help :)	jcrugzz	iamzfj
623	2014-04-16 18:30:19	@bminer hmm interesting, is there anyway you could add a minimal failing test that reproduces this? That would be the easiest way to see where the potential bug might be.	jcrugzz	bminer
623	2014-04-21 16:04:55	@jcrugzz Sure. I'll try to post back here by Thurs. next week.	bminer	jcrugzz
623	2014-05-08 17:02:26	@bminer was this able to be resolved?	jcrugzz	bminer
623	2014-05-11 04:27:45	@bminer its safe to say you should be able to upgrade to `v0.10.28` without any problem. Let me know.	jcrugzz	bminer
623	2014-05-13 01:06:26	@bminer Has your problem gone away since upgrading to 0.10.26? I started seeing this on straight http (no https). If I serve a web page straight from node.js its fine, but if I put it in front of hipache (which uses node-http-proxy) I start getting these ERR_CONTENT_LENGTH_MISMATCH errors for some of my assets. I originally experienced this on 0.10.25, but upgrading to both 0.10.26 and 0.10.28 di…	jkingyens	bminer
623	2014-05-13 02:37:12	@jkingyens if you can get a small reproducible example using the latest version of `node-http-proxy`, I would love to help figure out why might be happening! Failing tests are always a good addition to find a subtle problem :)	jcrugzz	jkingyens
623	2014-05-15 23:43:12	@jcrugzz Understandable :) I couldn't isolate it to `node-http-proxy`. The best I could do was show the problem occurred behind hipache. Without hipache everything was fine. I was using an older version of hipache so I decided to try the latest release and the problem disappeared. But thanks anyway :)	jkingyens	jcrugzz
622	2014-04-10 21:22:35	@mtharrison this is a problem with `npm`. Try upgrading your `npm` client `npm install -g npm` and if the bug persists, post an issue on the project.	jcrugzz	mtharrison
620	2015-01-19 01:05:44	@cliftonc I'm confused as to why this was closed?	pdf	cliftonc
619	2014-04-09 18:26:31	@jcrugzz what if i don't know target? i'm trying to implement simple proxy http server (anonymizer)	stpdenis	jcrugzz
616	2014-04-06 06:41:25	@hipstern thanks!	jcrugzz	hipstern
614	2014-04-04 19:44:32	@sgerace Could you provide a reproducible test case that is not reliant on EC2? It is also quite plausible it is your internet provider's latency to amazon and you only have a minimal sample size that possibly consists of spurious results. I would try and test this from an EC2 machine to another EC2 machine to see if you get the same behavior. We run this in production on [joyent](https://joyent.…	jcrugzz	sgerace
614	2014-04-04 19:59:46	@jcrugzz The issue at the moment is that I'm only seeing it when going to EC2 (though the only other scenario I've tested against is a local server and I'm not sure that is a fair comparison to anything over the internet). I don't _believe_ that it is my internet since the response performance is fine both from my browser as well as node when I'm using http.get calls. To illustrate, when I run co…	sgerace	jcrugzz
614	2014-04-07 14:45:45	@jcrugzz So here is where I'm at after messing with this over the weekend; I've placed the following server code up onto a public EC2 instance so you can test it yourself (to rule out the possibility of internet effects): The public ip address of the server is 54.209.167.233 When I request http://54.209.167.233:3000/ in my browser (I'm using the [Advanced REST Client](https://chrome.google.com/we…	sgerace	jcrugzz
614	2014-04-07 18:53:28	@sgerace This is very interesting. One test I think will be useful is to try it on `0.11.x` just to see if it is associated with the `http` fixes that will exist in `0.12.x`.	jcrugzz	sgerace
612	2014-04-01 19:48:30	@olingerc are you positive that is the only thing that has changed? No other dependencies could have updated their version? The ONLY possible relevant change is [here](https://github.com/nodejitsu/node-http-proxy/blob/master/lib/http-proxy/common.js#L49-L56) but I cannot see how that would effect websockets. Can you take your example and turn it into a minimal failing test case? It should be repr…	jcrugzz	olingerc
612	2014-04-02 10:10:47	@jcrugzz Thanks for the reply. I have tested some more. If I stay in a complete node environment as you suggested, v1.0.3 works fine [(here)](https://github.com/olingerc/http-proxy-testcase) . So thats already a good thing, except I need a python backend :-/ As soon as I switch to the python socket.io backend, keeping the frontend the same, v1.0.3 gives the errors. The server switches to polling …	olingerc	jcrugzz
612	2014-04-02 10:16:44	@jcrugzz I can confirm that [this line](https://github.com/nodejitsu/node-http-proxy/blob/master/lib/http-proxy/common.js#L55) is the culprit. Commenting it out makes v1.0.3 work fine.	olingerc	jcrugzz
612	2014-04-02 10:51:35	@olingerc super weird, there shouldnt be any reason the python backend just doesn't accept a request with `connection: close`. The problem with reverting this change is that it can cause sockets to leak since in the default case we do not use an [`agent`](http://nodejs.org/api/http.html#http_class_http_agent) and node core http is broken in this regard. So we have two possible solutions here. The…	jcrugzz	olingerc
612	2014-04-02 16:35:22	@olingerc the reason this "fix" is in place is due to node core not properly closing sockets in some cases when there was no agent. Hopefully there will be no others with python backends as it was necessary for others. To answer your above question, the second one is better and there is no downside to increasing the # of sockets. It prevents you from limiting the # of sockets you rotate through a…	jcrugzz	olingerc
607	2014-03-27 05:20:04	@JoeIsCool should be fixed in 1.0.3 Feel free to ping me here if this is not the case and give me a gist :)	jcrugzz	JoeIsCool
605	2014-03-23 19:20:56	@rinobilla why not submit a PR? ;)	jcrugzz	rinobilla
603	2014-03-26 18:43:54	@jcrugzz - hey, thanks for responding. please refer to https://gist.github.com/KetanSpeaketh/9790240 while i explain the situation. also, to run these snippets, start the node scripts, connect your browser to the internet via proxy (localhost:3010) and navigate to, say, www.amazon.com gist#1: simple proxy. works as expected. gist#2: i first connect to proxy on port 3010, which then routes my requ…	2w1x2elz	jcrugzz
603	2014-09-11 13:06:59	Hi @jcrugzz, I can't seem to get this right. I want to proxy all request made to `localhost:3000` to an api server `someserver.com:port`and this works fine from home. At my office, we have a corporate proxy which makes everything harder. I figure the toProxy attribute is what I want, but I cannot get it to work. This had happened for the ´mikeal/request`library where the fix was to use How would …	avilaton	jcrugzz
603	2014-09-23 07:38:51	@avilaton it looks like the `toProxy` option is broken in latest http-proxy. I've raised #703	samcday	avilaton
600	2014-03-21 08:56:26	@cha0s looks quite interesting. Do you also support websockets? This is very crucial to me.	deradam	cha0s
600	2014-03-21 09:31:51	@cha0s okay I see it can handle websockets. I switched our configuration from the script above to kiss-proxy and it works like a charm! Thanks for the hint and the good work :+1:	deradam	cha0s
596	2015-02-17 17:47:58	@lsvx i believe this issue is around the old API usage. My recommendation here is to create a standard HTTPS server (which uses SNI callback) and create a separate `http-proxy` instance to proxy the requests within the handler. Please create a new issue if this does not work out for you as this issue itself is dated. Thanks!	jcrugzz	lsvx
596	2015-02-18 00:47:53	@jcrugzz, Thanks for your example! I was able to get SNI working perfectly.	lsvx	jcrugzz
596	2015-02-18 07:21:44	@jcrugzz Minor and clever solution!	lekojson	jcrugzz
594	2014-03-01 02:50:14	@djpimp2010 I have not seen this at all, could you please provide reproducible test case for this so we can get to the bottom of why this could be happening? Thanks! :)	jcrugzz	djpimp2010
594	2014-03-01 14:29:05	@jcrugzz Yes, of course... I have a basic node-js install, default locations... Here is my code, I have the extra libraries 'node-mysql' , 'fs' and 'util' installed for custom actions: This works perfectly, for HTTP connections (except status codes always being 200), although I cannot get it working for HTTPS (name based with SNI) - Thats a different problem!	djpimp2010	jcrugzz
594	2014-08-28 19:29:58	@jcrugzz We are running into this same issue. All requests return a 200 status code. Included an example below, we can print out the correct status code, however, writeHead doesn't appear to be actually sending the header.	derekschultz	jcrugzz
594	2016-06-17 14:06:38	@mars - Did you figure out how to resolve this for the webpack dev server case? If so, can you provide your solution.	nikhilbaradwaj	mars
594	2016-06-17 19:29:52	@jcrugzz - On further investigation, it does work as expected for me. The response status was set incorrectly on my server code, the proxy was just returning that incorrect status of 200. Sorry for the false alarm.	nikhilbaradwaj	jcrugzz
593	2014-05-16 17:12:27	@pabalvar can you provide me with a reproducible test case so we can work from there? Thanks!	jcrugzz	pabalvar
592	2014-03-11 21:58:28	@SkeLLLa thanks for the contribution!	jcrugzz	SkeLLLa
590	2014-12-17 17:12:07	@apcj cherry-picked, sorry this took so long	jcrugzz	apcj
586	2014-07-08 16:13:01	@pepmartinez [`proxyTimeout`](https://github.com/nodejitsu/node-http-proxy/blob/master/lib/http-proxy/passes/web-incoming.js#L112-L118) is an option that exists it is just very poorly documented. Would happily take a pull request :).	jcrugzz	pepmartinez
586	2014-07-08 16:15:25	@jcrugzz Just to clarify, the last commit message is "Change name targetTimeout to proxyTimeout", so the property is `proxyTimeout` right?	samlecuyer	jcrugzz
586	2014-07-08 16:22:51	@samlecuyer yes you are correct, editing that comment xD. Brain must not be in optimal form yet ;)	jcrugzz	samlecuyer
582	2014-12-19 16:09:01	@cheddar could you rebase the PR and rename to outgoingHeaders? This seems reasonable, sorry it took so long	jcrugzz	cheddar
579	2014-02-09 22:45:37	@HugoMag could you please gist a reproducible example of this behavior? If you are listening on the `error` handler, this should not happen.	jcrugzz	HugoMag
579	2014-02-26 05:22:09	@baer try to apply this fix https://github.com/nodejitsu/node-http-proxy/pull/488	whitecolor	baer
577	2014-02-07 18:20:43	@rere16 you also have to proxy the web requests in the `proxyServer` as websockets is initialized by a couple POST requests iirc	jcrugzz	rere16
577	2014-02-09 21:01:40	@rere16 well lets start with why do you want to proxy the websocket connection to another server when you already have an http server that you can then attach the websocket server to as well?	jcrugzz	rere16
577	2014-02-09 22:43:03	@rere16 ahh ok, I guess my argument is why are they two separate applications? The tricky part here is that you will have to custom proxy based on the particular requests that initialize the websocket connection.	jcrugzz	rere16
577	2014-07-29 14:42:17	@rere16 I am also in this situation. I have websocket server written in c++ and generating some data and I want to use node-http-proxy. I am wondering whether you are able to find the solution for this or not. Please let me know if you did this already Thanks	gara-MI	rere16
576	2014-02-07 18:23:04	@ColinEberhardt try forcing a websocket connection in the `socket.io` config. If the `upgrade` event is not being called, that has to do with the library not initializing the handshake.	jcrugzz	ColinEberhardt
576	2014-02-13 11:50:36	@jcrugzz thanks for your comment, although I can see that the upgrade event is being sent from the browser. Without the proxy in place, the upgrade event occurs and the protocol switches to websockets: ![websocketssuccess](https://f.cloud.github.com/assets/1098110/2159398/7c02613e-94a4-11e3-8312-da13d24ca05c.PNG) With the proxy code above, the upgrade request is sent, but there is no response, so…	ColinEberhardt	jcrugzz
576	2014-02-19 04:33:39	@ColinEberhardt yes what @richardkazuomiller said. I totally missed that previously. You should be using a regular `var server = http.createServer(app); server.listen(8080);` where the `app` is your same express `app` but you now have a proper server to listen for an upgrade request. Everything else should be able to stay the same.	jcrugzz	ColinEberhardt
576	2014-02-19 04:33:39	@ColinEberhardt yes what @richardkazuomiller said. I totally missed that previously. You should be using a regular `var server = http.createServer(app); server.listen(8080);` where the `app` is your same express `app` but you now have a proper server to listen for an upgrade request. Everything else should be able to stay the same.	jcrugzz	richardkazuomiller
576	2014-02-19 05:28:22	@jcrugzz It might be helpful to include something about the upgrade event in the documentation. I, like a lot of people, use Express for my web stuff and Socket.io or SockJS for my websocket stuff so I'm not very used to working directly with the HTTP servers and I had to do a bit of digging to figure it out. I just found that you include that in UPGRADING.md but I missed that because I says in t…	richardkazuomiller	jcrugzz
576	2014-02-20 10:01:18	@richardkazuomiller thank you **very** much, that works just perfectly.	ColinEberhardt	richardkazuomiller
576	2014-02-22 02:55:21	@richardkazuomiller this sounds like an awesome idea, would definitely take a pull request :)	jcrugzz	richardkazuomiller
574	2014-08-14 15:24:03	@EskelCz post the example in a new issue if it is not solved by using a FULL url as a proxy target. If its crashing the host header is probably not what you expect it to be.	jcrugzz	EskelCz
574	2014-08-14 15:44:09	@jcrugzz Thanks for a quick reply! Here: https://github.com/nodejitsu/node-http-proxy/issues/678	EskelCz	jcrugzz
573	2014-02-07 22:27:55	@jwalton This is something I can jive with. We haven't seen issues with this currently but it does make sense as we need to tell the operating system in SOME WAY to close the FD. Have you been able to test that this still works appropriately with `0.11.x`? I cannot see why not, I'd just like to be sure :). Thanks for the contributions!	jcrugzz	jwalton
573	2014-02-07 23:13:00	I can't say for sure that I did try it, so I'll try it again to be extra sure. :) -Jason On Feb 7, 2014 5:28 PM, "Jarrett Cruger" notifications@github.com wrote: > @jwalton https://github.com/jwalton This is something I can jive with. > We haven't seen issues with this currently but it does make sense as we > need to tell the operating system in SOME WAY to close the FD. Have you > been able to t…	jwalton	jwalton
573	2014-02-08 00:31:43	Arg. Tonight I'm seeing this problem happen in node 0.10 and node 0.11, both with and without my fix. :( This'll have to wait until Monday I'm afraid. On Fri, Feb 7, 2014 at 6:12 PM, Jason Walton jason@thedreaming.org wrote: > I can't say for sure that I did try it, so I'll try it again to be extra > sure. :) > > -Jason > On Feb 7, 2014 5:28 PM, "Jarrett Cruger" notifications@github.com wrote: > …	jwalton	jwalton
573	2014-02-11 04:54:03	@jwalton Looks like we should be fine in [`0.10.25`](https://github.com/joyent/node/blob/v0.10.25-release/lib/http.js#L1404-L1433).	jcrugzz	jwalton
572	2014-02-03 20:05:18	@jwalton if you plan to receive heavy load, you should be specifying an agent with a large amount of sockets (enough where you wont run into the case where you run out of file handles). Regardless, if you get to this point, it is an indicator you should probably scale to multiple servers. At nodejitsu we use an agent for our load balancers and specify around `320,000` for `maxSockets` in the agen…	jcrugzz	jwalton
572	2014-02-03 20:39:00	@jcrugzz Well, allow me to define "heavy load". On OS/X Mavericks, http-proxy will currently stop processing new requests after two minutes if you exceed a sustained 2 requests/second, assuming you haven't bumped up your max file handle count. :P	jwalton	jcrugzz
571	2014-02-08 05:15:12	@trusktr pull requests accepted :)	jcrugzz	trusktr
571	2014-02-08 09:36:46	@jcrugzz mmmmm. good opportunity... will try to make one.	trusktr	jcrugzz
571	2014-05-15 02:54:19	@trusktr ive been meaning to write an external routing table module but havent had the time. And the advantage is being able to take advantage of node `0.10.x` and above where there is built in buffering to streams so they are easier to deal with. But if you are comfortable with `0.8.x` that is your choice.	jcrugzz	trusktr
570	2014-01-31 21:18:16	@jwalton wow really? the changes between `1.0.1` and `1.0.2` don't touch the web proxy implementation. Are you positive this doesn't happen with `1.0.1`? Ill do some testing myself	jcrugzz	jwalton
569	2014-04-03 18:35:28	@lobo78 that api is no longer valid. Please check the new docs and let me know if you have any questions :).	jcrugzz	lobo78
568	2014-01-30 23:46:18	@srossross You should be able to proxy https -> https if there is a need. if this is not exposed or documented well I'll look into clarifying that	jcrugzz	srossross
568	2014-01-31 00:26:33	@srossross to clarify, please checkout my answer in #563	jcrugzz	srossross
567	2014-01-30 23:49:14	@stockholmux this probably has to do with your machine's `ulimit` which handles the number of file descriptors your computer will allow you to open. Make that `infinity` or a larger number and you should be fine. you can see how we set this for most of our production machines [here](https://github.com/opsmezzo/composer-systems/blob/master/base/smartos-base/files/limits)	jcrugzz	stockholmux
564	2014-01-28 23:44:06	Thanks @jcrugzz The post answers my questions perfectly :)	purepear	jcrugzz
563	2014-01-31 00:23:37	@glasser see [here](http://nodejs.org/api/https.html#https_https_request_options_callback) and scroll to the options that are passed in. A request can take the same options as the server but thats assuming the same cert is used for making the request (when as i think about it may be a false assumption but IMO whoever is creating an `https` server and `https` proxy should be doing them separately)…	jcrugzz	glasser
563	2014-01-31 18:27:55	@glasser agreed, it should clarify that this is used for client proxying as well, IF you define an agent.	jcrugzz	glasser
561	2014-01-23 18:16:07	@glasser besides my comment, LGTM. Good find!	jcrugzz	glasser
561	2014-01-23 18:39:23	@glasser Well lets think of what we can do in these failure cases. Correct me if I'm wrong here, but in the case where the `socket` errors, we cannot re-proxy with that same socket. So it would make sense to have a different error function in that case that just returns the request if thats even useful? Cause it seems the connection is just FUBAR if we hit that case and we just need to kill the t…	jcrugzz	glasser
561	2014-01-28 18:52:49	@glasser I'm going to cherry pick part of this since the other PR was merged. And until I have a better idea of how the errors should be handled from messing around with the fail cases, I think we'll just emit the `error` event without a socket in the case that it errors since it will of course be dead in that case.	jcrugzz	glasser
559	2014-01-22 20:44:10	@glasser thanks for your thorough report. This definitely seems fixable and I will try and give it a look later today. If you are able to dig deeper into a possible solution please post here :) cc @yawnt	jcrugzz	glasser
559	2014-01-22 21:49:02	@jcrugzz @yawnt Here's my thought. There are two ways we could go. Either http-proxy should itself take care of this, by reacting to 'error' on `socket` by ending `proxySocket`... or http-proxy should give the end user access to `proxySocket` and let it do its own error handling. I think the former is probably the way to go. First of all, it's more or less necessary to do this error handling, and…	glasser	jcrugzz
547	2014-01-11 18:53:33	@indexzero running `httpProxy.createServer()` actually just creates a proxy. The only thing that makes it a "server" is by calling the `.listen()` method. This is one of the reasons I exposed the "server" on the main `module.exports` so you can just do.. This allowed my OCD to calm down because it is now semantically correct in what you are creating.	jcrugzz	indexzero
547	2014-01-16 13:58:36	@jcrugzz Thanks, but still want this. @yawnt ping?	indexzero	jcrugzz
547	2014-01-16 14:20:27	@yawnt Sold. Lets do the damn thing :-D	indexzero	yawnt
544	2014-01-07 02:30:52	@marmor can you provide a test case for this? I do not believe your implementation is correct in the general case as it breaks 8 of the tests.	jcrugzz	marmor
544	2014-01-07 06:05:57	@marmor look at the travis-ci [build](https://travis-ci.org/nodejitsu/node-http-proxy/builds/16499169). Also an actual failing test case would be best that can be easily used to prove your point but a gist of a runnable example of this is second best :).	jcrugzz	marmor
544	2014-01-07 18:42:08	@marmor I'll try this week to replicate but without code to try is difficult to understand what is really the problem, if I found some trouble I'll make a test the reproduce the issue.	cronopio	marmor
544	2014-01-29 21:14:10	@marmor Having just patched this on top of master, this is definitely having some unintended behavior as it consistently breaks the tests locally as well. I'll try and give it a look later this week.	jcrugzz	marmor
544	2014-06-29 23:34:37	@marmor any update on this? Your fix works for me too.	ndreckshage	marmor
544	2014-07-02 06:35:13	I would love to apply it. However, I was disappointed to find out how hard it is to check-in anything in this project (maybe it's true for all the other projects, I don't know). I have a list of dozens of fixes and improvements, and this is only the first of them, and the easiest and most self evident. It's great that there is a proxy module for Node, and it was very kind and generous of its deve…	marmor	marmor
544	2014-07-02 13:39:50	@marmor the issue is that it breaks a bunch of the [tests](https://travis-ci.org/nodejitsu/node-http-proxy/jobs/16499170) on `0.10.x` (`0.11.x` tests are broken due to ssl changes). If you can fix these to confirm it does not cause any regressions with other use cases, I would be happy to accept it :). I just haven't had the time to dig into them personally so any help here is definitely apprecia…	jcrugzz	marmor
537	2014-01-08 13:06:55	@jcrugzz yeah sure I'll take care asap	cronopio	jcrugzz
535	2013-12-27 05:49:44	@yawnt I use `http-proxy` npm module, version `0.10.3`. In my use case: run the proxy server, and then visit `localhost:9001` in browser, it will be response `An error has occurred: {}`. and you remove the comment of `process.env['NODE_TLS_REJECT_UNAUTHORIZED'] = '0';`, you can visit the website success.	switer	yawnt
535	2013-12-27 09:28:32	Ok, thanks @yawnt, but why don't you publish `caronte` to npm ?	switer	yawnt
535	2014-01-28 19:27:12	@switer it is currently published. Open a new issue if you have the same problem	jcrugzz	switer
532	2013-12-18 12:40:17	@cosjef I am guessing that your inquiry has pertains to this within `README.md` on master: > - Uses event buffering to support application latency in proxied requests The question of "What is buffering in node.js?" is a big one. Within `http-proxy` the above statement referred [to this](https://github.com/nodejitsu/node-http-proxy/blob/master/lib/node-http-proxy.js#L204-L257) implementation to wo…	indexzero	cosjef
529	2013-12-10 01:44:18	@fabiosantoscode Thanks for that simple solution, it should have occurred to me since I'm doing custom proxying with proxy.web too. Here's a better regexp that should not experience false positives: req.url = req.url.replace(/^\w+:\/\/.*?\//, '/');	boutell	fabiosantoscode
529	2013-12-10 05:36:32	@boutell and @fabiosantoscode if you haven't already, check out the [`caronte`](https://github.com/nodejitsu/node-http-proxy/tree/caronte) branch as that will be `node-http-proxy` 1.0 in the near future.	jcrugzz	fabiosantoscode
529	2013-12-10 05:36:32	@boutell and @fabiosantoscode if you haven't already, check out the [`caronte`](https://github.com/nodejitsu/node-http-proxy/tree/caronte) branch as that will be `node-http-proxy` 1.0 in the near future.	jcrugzz	boutell
529	2013-12-10 11:37:08	Jarrett, I'm experiencing this with the caronte branch. It is a serious enough bug (and easy enough to fix) to be worth holding 1.0 just a minute longer I think. On Tue, Dec 10, 2013 at 12:36 AM, Jarrett Cruger notifications@github.comwrote: > @boutell https://github.com/boutell and @fabiosantoscodehttps://github.com/fabiosantoscodeif you haven't already, check out the > caronte https://github.co…	boutell	boutell
529	2013-12-10 13:28:42	@boutell that was not my implication, I just wanted to make sure you guys were trying the newest code :). Im sure @yawnt will be on it. If you can post a gist of the smallest reproducible case, this will be extremely helpful in developing a test and figuring out a solution!	jcrugzz	boutell
529	2013-12-18 11:49:52	apologies for the delay, should be fixed in 9e74a63 @fabiosantoscode i used the test case you provided and now it's correctly sending "/" instead of the full path :)	yawnt	fabiosantoscode
527	2014-09-24 17:36:44	@jondubois You should listen on the error event for the proxy so that you can handle the errors and return proper responses when hitting this case. It is most likely triggered because there are not anymore sockets to be used and there is no socket pooling by default.	jcrugzz	jondubois
527	2014-09-30 16:56:19	@seglo in `0.10.x` there was a `proxyError` event that was emit when something happened with the conenction so there could be a response sent to the client. This is now an `error` event. For example usage, see [here](https://github.com/jcrugzz/proxy-server/blob/master/index.js#L53-L65). The error event should not go unhandled, its the default behavior of the EventEmitter to throw when it has no l…	jcrugzz	seglo
527	2014-09-30 18:56:20	@jcrugzz I see, OK I'll start handling that. Are you saying that with `0.10.x` a proxyError event would be raised, but is internally handled?	seglo	jcrugzz
527	2014-09-30 19:25:50	@seglo in `0.10.x` a `proxyError` event would be raised but it wouldn't crash the server if it wasn't handled. You just wouldn't properly respond to clients who disconnect if you didn't handle the event	jcrugzz	seglo
527	2014-10-01 00:37:16	@jcrugzz Thanks for the example. I've made the appropriate updates to my project.	seglo	jcrugzz
527	2014-10-01 00:42:33	@jondubois my explanation was how the `error` event in general should be handled. In node the semantics in various libraries are never consistent. Socket hangups don't only happen with that particular edge case you ran into. Do you have a gist of that consistent reproducible case? Im curious how its hitting the code paths in node core.	jcrugzz	jondubois
527	2014-12-01 03:39:00	@ashu-daffodil can you specify what your code is doing? There was nothing in the latest release that affects how errors are handled. To me, both you and @WooDzu seem to not be handling errors when the destination you are proxying to kills the socket for whatever reason. I cannot really reason about this without a small reproducible code sample. I general, the expectation should be to get these ty…	jcrugzz	ashu-daffodil
527	2014-12-01 03:39:00	@ashu-daffodil can you specify what your code is doing? There was nothing in the latest release that affects how errors are handled. To me, both you and @WooDzu seem to not be handling errors when the destination you are proxying to kills the socket for whatever reason. I cannot really reason about this without a small reproducible code sample. I general, the expectation should be to get these ty…	jcrugzz	WooDzu
527	2014-12-01 05:28:34	@jcrugzz I'm even getting hangups while loading images and css besides queries and other services. REQUESTS : req >> /images/user.png req >> /js/lib/text-angular.min.js ERROR : Error: socket hang up at createHangUpError (http.js:1472:15) at Socket.socketCloseListener (http.js:1522:23) at Socket.EventEmitter.emit (events.js:95:17) at TCP.close (net.js:465:12) Error handling CODE : var proxy = http…	ashu-daffodil	jcrugzz
527	2014-12-01 15:20:42	@ashu-daffodil this is most likely a path issue, you should log the path that is trying to be requested through the proxy and debug backwards from there. This is not a bug with `http-proxy` itself. Closing this issue as there is no bug related, errors just need to be handled.	jcrugzz	ashu-daffodil
520	2013-12-18 11:06:22	@cronopio looks good but i the travis CI build is failing, if you fix that we can merge :)	yawnt	cronopio
520	2013-12-18 14:30:46	@yawnt Thank you. Seems that there is a trouble running the coveralls script. Can I drop it from the `.travis.yml` and just set the `npm test` script?	cronopio	yawnt
520	2014-01-07 18:36:35	@risacher Oh thanks! that is helpful, I'll take a deep look in a few hours, maybe you can format it like the examples I made and then open a pull request :wink:	cronopio	risacher
517	2014-01-31 00:24:43	@cstockton this is available in the new master branch. See my response in #563	jcrugzz	cstockton
516	2013-11-12 22:55:09	@shermozle you must be using the wrong branch or not the right code. You can install it with `npm install "git://github.com/nodejitsu/node-http-proxy#caronte"`. The api is not the same so the code you have posted will not work. See the new [readme](https://github.com/nodejitsu/node-http-proxy/tree/caronte#core-concept)	jcrugzz	shermozle
516	2013-11-12 23:18:18	Okay done that. Now trying to make some sense of the examples. I don't see how I can specify the destination server depending on the request. i.e., how to create a standard HTTP proxy, not an application reverse proxy. On 13 November 2013 09:55, Jarrett Cruger notifications@github.com wrote: > @shermozle https://github.com/shermozle you must be using the wrong > branch or not the right code. You …	shermozle	shermozle
516	2014-01-22 20:27:19	@shermozle sorry for the late response. Check out the ProxyTable API example in our [blog post](https://blog.nodejitsu.com/node-http-proxy-1dot0/). Let me know if you have anymore questions!	jcrugzz	shermozle
515	2013-11-12 06:57:07	@shermozle hey, the current master of `node-http-proxy` does not work with `node 0.10.x`. We recommend checking out the [`caronte`](https://github.com/nodejitsu/node-http-proxy/tree/caronte) branch which will be `node-http-proxy 1.0` very soon :). Please open another issue if you run into any troubles!	jcrugzz	shermozle
515	2013-11-12 22:38:30	@shermozle yea open a new issue with the new code snippets, ill tag it appopriately :)	jcrugzz	shermozle
510	2014-02-01 19:04:12	@pmalek can you show me a `gist` of a reproducing test case?	jcrugzz	pmalek
510	2014-02-01 19:08:28	@jcrugzz something like this https://gist.github.com/pmalek/8756997 although I have tried many more options to pass in there but all the time I get the same issue	pmalek	jcrugzz
510	2014-02-01 19:25:36	@pmalek look at the [`httpProxy.createServer(options)`](https://github.com/nodejitsu/node-http-proxy/blob/master/lib/http-proxy.js#L33-L55) function. It only takes an options argument and expects a full URL to proxy to. See the examples in the readme to see that a `target` is always a string to be parsed with the `url` module.	jcrugzz	pmalek
510	2014-02-01 19:42:26	@jcrugzz I have changed my options to look like this : and my `createServer` to ( I have tried to remove the `ws`, `secure` and `xfwd` options) and now I do not get the aforementioned error but the page on `localhost:80` keeps loading as in an infinite loop ( I have my server listening on port `443` and I can see the http-proxy being created on port `80`)	pmalek	jcrugzz
510	2014-02-01 20:01:33	@pmalek Got it so there is a slight caveat here because of how the `ssl` options are used. See my response in #563. They are used as the server cert information in this case AND used as a client cert when trying to proxy. This is obviously not what you want as you are just running it as an `https` server that you want to proxy via http. This is not how it behaves. You may also want `secure` set t…	jcrugzz	pmalek
510	2014-02-01 20:32:04	@jcrugzz Can you provide a `gist` how should I use it as I do not really understand what would be there for me if I throw away `.listen(80);` from it ? BTW: I already have an https server, that's what I need this proxy to redirect all of the clients to go from `localhost:80` to `localhost:443`.	pmalek	jcrugzz
510	2014-02-01 21:24:25	@pmalek ok lets back up a second, I misunderstood the use case. I thought you were proxying the other way around for whatever reason. What is the exact purpose of your proxy in this case? Until then I'll take a stab at what you MIGHT want.	jcrugzz	pmalek
510	2014-02-01 21:53:48	@jcrugzz My exact intentions are as follows: I have a working sails web server on port `443` using https. I would like to make a proxy (redirect clients coming on port `80`) to force usage of https at port `443`. So I thought using a `node-httpp-proxy` which would redirect all traffic from port `80` to `443` is a good idea. I have tried your solution and I have the following error : After that I …	pmalek	jcrugzz
510	2014-02-01 22:09:06	@pmalek the problem is what I outlined in #563 regarding self signed certs. Since you were supplying the ssl credentials I thought this wouldn't be an issue but I was wrong ;). You need an agent in order for `secure: false` to work (as it uses `rejectUnauthorized: false` under the hood).	jcrugzz	pmalek
510	2014-02-01 22:19:41	@jcrugzz I get this "loop" (no response/timeout) again on port `80`. So let's summarize: - with `secure: false` I can access the website both on port `80` (using `http`) and `443` (using `https`), - using `secure: true` I get `Error: DEPTH_ZERO_SELF_SIGNED_CERT` on port `80` but can access website through `https` on port `443` without any problems - with `agent: new Agent({ maxSockets: Infinity }…	pmalek	jcrugzz
510	2014-02-01 22:59:05	@pmalek hmm ok, my mistake here is that this agent should be an `require('https').Agent` not an `http.Agent in this case. Give that a try but you should be at a point where this is debuggable.	jcrugzz	pmalek
510	2014-02-02 00:29:34	@jcrugzz This still gave me the same result (or `DEPTH_ZERO_SELF_SIGNED_CERT`) and I have decided to use https://npmjs.org/package/express-force-ssl for this purpose but still I would like to get that running (for different ports etc.) Maybe some other time.	pmalek	jcrugzz
510	2014-02-02 01:33:50	@pmalek Ensure you still have `secure: false`. There is some odd behavior in this area which is why `0.12.x` will have a refactored `http`. Unless Im misunderstanding something about the behavior of HTTP -> HTTPS proxying, this should work. That module looks like your best bet for now.	jcrugzz	pmalek
510	2014-02-10 07:23:15	@blairn you are using an old api. And please create a new issue if you are having a problem using the new api :).	jcrugzz	blairn
509	2013-11-07 18:17:46	hi @jvonmitchell , you should check out the `caronte` branch in this repo, it's the refactoring of `http-proxy`. in the soon-to-be http-proxy@1.0 we dropped support for `proxy-table` but it's really easy to create a tiny module on the top that works the same way :) ! feel free to reopen the issue if you have problems with that branch :)	yawnt	jvonmitchell
508	2013-11-04 19:14:34	Hi @Analogreality We're working in a total refactor to support node v0.10.x at the [caronte branch](https://github.com/nodejitsu/node-http-proxy/tree/caronte) please take a look of the new way of hook up your own logic, we called "passes", by now there is a `xfwd` option that you can set to true to set the x-forward-\* headers [here](https://github.com/nodejitsu/node-http-proxy/blob/caronte/lib/h…	cronopio	Analogreality
508	2014-02-11 18:30:40	@cronopio I'm trying to do something similar (specifically, I want to be able to add CORS headers on the outgoing responses) and I see the passes, but I'm not seeing the proper method to use to add things to the passes? I'd like to add it after `web-outgoing.writeHeaders` and before `web-outgoing.writeStatusCode`. Is there any example available somewhere that shows how to do that?	cheddar	cronopio
506	2015-02-04 01:49:19	@jtremback open a new issue with some code and a more descriptive depiction of what you are doing	jcrugzz	jtremback
503	2013-10-21 19:02:50	I was working on fixing this some hours ago, thank you so much. I did a test case with an error event handler but I miss the callback test, thanks for add it, follow the patter that @yawnt suggest and we'll merge this asap	cronopio	yawnt
503	2013-10-21 20:56:45	@yawnt @cronopio I have moved the tests into a single file. Let me know if there is anything else you would like to see. Thanks!	mmoulton	yawnt
503	2013-10-21 20:56:45	@yawnt @cronopio I have moved the tests into a single file. Let me know if there is anything else you would like to see. Thanks!	mmoulton	cronopio
503	2013-10-21 21:54:23	Got ya. I was assuming that since I was testing from the `createProxyServer` method down and not just the changes I made to web-incoming that you would want them in that file. I can move them if you would like. On Oct 21, 2013, at 2:48 PM, yawnt notifications@github.com wrote: > hey @mmoulton, thanks for doing this, although you got the wrong file xD.. i need them to be in https://github.com/node…	mmoulton	mmoulton
501	2013-10-18 07:34:26	@vishr `npm install "git://github.com/nodejitsu/node-http-proxy#caronte"`	jcrugzz	vishr
499	2014-07-16 16:51:35	@theak can you post a new issue and give an example of the code you are using? This shouldn't be happening	jcrugzz	theak
499	2014-07-29 01:45:55	@qmacro hey there was a typo in the blog post unfortunately that I just fixed. It should be a full URL prefixed with `http://` or `https://` if it will be a string passed in as target. We should have a check for this though.	jcrugzz	qmacro
499	2014-08-07 21:13:05	@qmacro Hi I was playing with the similar issue you came across. In my case when I entered my IP address the proxy generated the very same error. Than I included the my IPaddress in target options and redirected the request to some error server.	webduvet	qmacro
499	2014-11-10 09:34:55	@webduvet That IP address issue took me some time to figure out. That was as tough one.	rjsteinert	webduvet
496	2015-03-05 22:49:41	@djmccormick I will be closing this as it is an old issue but the answer has to do with having any middleware that buffers the request data when attempting to proxy. The solution is to create a separate a proxy middleware to handle the intended routes before hitting that middlware OR create a separate router altogether that has its own middleware chain that does not parse the request. Hope this h…	jcrugzz	djmccormick
493	2013-11-07 17:58:20	hi @grantkl, `target` and `forward` reciprocally exclude one another.. that is because if one request comes in, one has to come out.. not many (**imho**) the way you could solve this is by creating an http server and a proxy server and dynamically proxy	yawnt	grantkl
491	2013-09-27 12:47:35	I keep trying to benchmark `caronte` branch (@indexzero: branch `v1.0.0-dev` does not exist), yet I keep getting: Target server stays up all the time, `ulimit` is set to reasonable values. @yawnt any idea?	mmalecki	indexzero
491	2013-09-27 19:08:27	@mmalecki error handling needs to be refactored as there is no easy way to handle the errors with how they are namespaced. See #462	jcrugzz	mmalecki
491	2013-10-18 05:06:41	After some improve from @yawnt I ran again the benchmark and this what I got in my humble laptop. Node: v0.10.20 Last commit at caronte branch: 86750c7e594c419dfae957aaf7e44e61e1d480e8 wrk: wrk 3.0.1 [epoll] Copyright (C) 2012 Will Glozer I would love to see what numbers show at @indexzero's laptop because my humble laptop show some improve.	cronopio	indexzero
488	2013-09-24 21:53:06	hey @glasser, i think your solution is a bit too brutal as a workaround to be implemented without significant sacrifices.. we should, imho, post this on [joyent/node](https://github.com/joyent/node/issues) and see what they say there about it could you do it since you uncovered this bug and know more about it? if not, i can handle this thanks for submitting the PR anyway :) regarding @RushPL 's c…	yawnt	glasser
488	2013-09-24 21:56:36	I am actually referring to a situation where many outgoing connections need to be made and a pool (by its nature) is limited. Hence the problem. 2013/9/24 yawnt notifications@github.com > hey @glasser https://github.com/glasser, > i think your solution is a bit too brutal as a workaround to be > implemented without significant sacrifices.. we should, imho, post this on > joyent/node https://githu…	Rush	glasser
488	2013-12-08 22:37:49	@boutell Yes, it would be great if Node's http server had a way to flip the socket timeout value between one value for "during a request" and one for "between requests". Or a more usable event for "socket is now awaiting another request". We did something in Meteor recently to try to simulate this but it's hacky: https://github.com/meteor/meteor/blob/devel/packages/webapp/webapp_server.js#L209 ht…	glasser	boutell
488	2013-12-08 23:51:12	Nice, this is what I was suggesting... I think you could build that as a generic npm module, though it no doubt belongs in core. On Sun, Dec 8, 2013 at 5:37 PM, David Glasser notifications@github.comwrote: > @boutell https://github.com/boutell Yes, it would be great if Node's > http server had a way to flip the socket timeout value between one value > for "during a request" and one for "between r…	boutell	boutell
488	2013-12-21 11:42:47	i also tried completely without specifying an agent and it didn't leak as well.. waiting to hear from @glasser	yawnt	glasser
488	2014-05-09 23:14:23	@jayharris id buy that. It seems that in that case it shouldnt leak sockets as it will only be making one request of that nature. I haven't run into this problem personally since we use an agent in our proxy that is handling sockets. I'd accept that patch.	jcrugzz	jayharris
482	2013-09-17 20:28:11	@yawnt thanks for the review. I opened this PR as a discussion. I am happy to follow your `CONTRIBUTING.md` guidelines and add tests. As for the use case, my goal was to make the options object consistent between the global `caronte.createProxyServer` and the per request `proxyServer.web|ws` calls. What do you think? Let me know if you think this it is the right direction and I will modify and ad…	srossross	yawnt
482	2013-09-21 00:25:21	@yawnt let me know what you need to pull this in.	srossross	yawnt
481	2013-09-17 17:36:26	@muffs I would encourage you to look at the `caronte` branch and see if it can be used to meet your needs. It is a complete refactor done by @yawnt and takes a much simpler approach. Let us know what you think!	jcrugzz	muffs
481	2013-09-17 18:45:00	@jcrugzz thanks for the quick response ;) I'm assuming `caronte` can proxy to multiple targets right? I'll have to mess around with it. Thanks for the recommendation.	muffs	jcrugzz
479	2013-09-17 17:31:02	Yea its hard to be _exactly_ clear with this as it is all a matter of perspective. `web-outgoing` does make sense to me as the requests are being modified as they come in from the issuer with `web-incoming` (which is then proxied to the remote server) and when you send the response back to the issuer with `web-outgoing`, completing the reverse proxy. @yawnt maybe have it as `web-reverse` if that …	jcrugzz	yawnt
475	2013-09-17 00:04:27	@srossross good looks, thanks!	jcrugzz	srossross
473	2013-09-17 03:08:07	Hi @glasser thanks for take some time in reading the `caronte` branch. I just fixed the test suite in the `caronte-tests` according to the new changes, so, if you can propose a test case where we can reflect the behaivor that you said, would be very useful. More info on https://github.com/nodejitsu/node-http-proxy/pull/476 Thanks!!	cronopio	glasser
473	2013-09-17 08:34:17	sounds about right.. fixed.. thanks also what @cronopio said.. it would be real useful :)	yawnt	cronopio
471	2013-09-16 15:57:15	Duplicate of #444, there are known issues with `node-http-proxy` running on `node v0.10.x`. @OmShiv Please test out the `caronte` branch and try to break it :). cc @yawnt	jcrugzz	OmShiv
468	2013-09-16 20:09:55	@srossross hey, i saw you added to the PR auto-url parsing, so i'm closing this.. feel free to reopen should you have any more doubts :)	yawnt	srossross
463	2013-09-19 14:51:52	The following [example](https://gist.github.com/jcrugzz/6624625) results in... For one the error should be handled if the `EventEmitter2` wildcards are working properly so I have not yet determined if the client will receive the `end` event (which it should) upon the server being destroyed due to the proxy crashing the process. cc @yawnt	jcrugzz	yawnt
463	2013-09-20 23:33:15	Ok, @jcrugzz by now there are tests for `ws` and `socket.io` and not for `primus`, I'll try to write it	cronopio	jcrugzz
463	2013-09-20 23:54:10	@cronopio thanks! and make sure the test cases handle when the server closes and the proxy errors. Keep up the good work :)	jcrugzz	cronopio
462	2013-09-21 07:01:24	The root of the problem is that listening on a wildcard error listener (`ee.on('*:error', function (err) {}`) does not get picked up with this [check](https://github.com/nodejitsu/node-http-proxy/blob/caronte/lib/caronte/passes/web-incoming.js#L111-L113) so we will always throw an error in this use case. We should hae @yawnt you think we could simplify the error listener in some manner (maybe to …	jcrugzz	yawnt
462	2013-09-23 00:23:38	As @srossross confirmed, we cannot use a single wildcard to cover multiple delimited sections. So if we are to continue to namespace the error handling in some way, we should choose something simpler. So we should think about what distinctions are important when handling errors. The `web:error` and `ws:error` idea seems reasonable as we may want to handle those cases differently for cleaning up c…	jcrugzz	yawnt
462	2013-09-27 19:33:57	@yawnt EE3 works as intended, differences between normal EE and EE3 are explained in the README: https://github.com/3rd-Eden/EventEmitter3 ( also, it doesn't have namespaces ;-), never found them useful enough to implement )	3rd-Eden	yawnt
462	2013-09-27 19:49:34	@yawnt @3rd-Eden this sounds like a win. \o\	jcrugzz	yawnt
462	2014-02-04 17:30:28	@srossross yea i have been thinking how these should be separated. `wsError` is the best I've come up with for segmenting the two but still subideal. For now just do a check for `res.statusCode` or something of the sort. Messy I know but I'd love your thoughts on what you think works :)	jcrugzz	srossross
456	2013-12-09 17:18:20	Hi @aaronshaf We're doing a rewrite of the proxy to work with node `0.10.x`, also Im working on improve the examples for the new proxy. I got [an example](https://github.com/nodejitsu/node-http-proxy/blob/better-examples/examples/middleware/modifyResponse-middleware.js) for what you need here https://github.com/nodejitsu/node-http-proxy/blob/better-examples/examples/middleware/modifyResponse-midd…	cronopio	aaronshaf
453	2013-12-18 11:04:49	@kalebdf please check out the branch `caronte` in this repo, master is not compatible with 0.10.x	yawnt	kalebdf
453	2014-01-06 06:10:48	@damiga looks like examples now live here https://github.com/nodejitsu/node-http-proxy/tree/caronte/examples/http	runk	damiga
453	2016-05-12 18:20:28	hi @runk. Looked at your code but quick question: do I understand correctly that I need an external proxy server running (as identified by `mitmSocketPath`) ? I hoped this was a self-containing https forward proxy. Any help much appreciated	gebrits	runk
453	2016-05-13 04:29:28	@gebrits nope, it's just an option to set a path where internal https server keeps its spocket.	runk	gebrits
452	2015-07-17 17:14:23	Hey @fabiosantoscode! How did you handle the static resources? For me only the main html file gets loaded. Here's a quick example of my code:	tarkeshwars	fabiosantoscode
448	2013-10-01 04:45:55	@joshontheweb did you solve this ? or find something ?	matthiasg	joshontheweb
448	2013-10-01 05:12:03	@joshontheweb @matthiasg I would encourage both of you to test out the `caronte` branch of `node-http-proxy` as that will be the replacement for `0.10.x` and beyond. Please open any issues if you find anything!	jcrugzz	joshontheweb
448	2013-10-01 05:12:03	@joshontheweb @matthiasg I would encourage both of you to test out the `caronte` branch of `node-http-proxy` as that will be the replacement for `0.10.x` and beyond. Please open any issues if you find anything!	jcrugzz	matthiasg
445	2016-04-24 09:14:58	@aiboy, I tried your solution on a recent boilerplate (since that was written in 2013) and while I'm able to modify/override any header property, I can't get a cookie to save under resources, jessionid in particular.	adi518	aiboy
444	2013-08-21 15:42:22	@indexzero, @yawnt, thanks for the response. One issue that I noticed is that `node-http-proxy` does not proxy websockets (at all) to tornado servers as of `node>=v0.8` To test this - Try proxying to an `IPython notebook` Use `*nix` OS (works on mac osx) download and install the anaconda Python Distribution http://continuum.io/downloads Run: Click `create notebook` to get to a page with a web-soc…	srossross	indexzero
444	2013-08-22 13:15:56	@srossross simpler than that, the `http-proxy` test-case for websocket just does the trick (ie: fails with node 0.10.x) : https://github.com/nodejitsu/node-http-proxy/tree/master/test/ws	jokesterfr	srossross
444	2013-09-09 16:49:32	@srossross i'm working on another repo that is going to be eventually merged into node-http-proxy	yawnt	srossross
444	2013-09-09 20:13:06	@yawnt: Is there a way to help? Is it your branch 10.x specifically?	Rush	yawnt
444	2013-09-15 10:19:43	@RushPL @srossross I believe Yawnt is working on https://github.com/yawnt/caronte.git	robertjpayne	srossross
444	2013-12-18 18:04:51	@risacher caronte is the new master, the current `master` branch is deprecated and is just there until the migration is complete (since it's a complete refactor and not a bugfix) :)	yawnt	risacher
438	2013-07-02 15:22:48	This is how `node` module works. @ruquay is right here.	mmalecki	ruquay
426	2013-05-23 18:47:06	@TrevorBurnham Try removing the `process.nextTick`. You want to ensure that the socket of the response has not already closed in order to be able to retry the proxy. I believe you can check `res.connection.destroyed`. I am guessing that the wait time of `process.nextTick` is too long so the underlying TCP socket is already closed. Reopen the issue if you can't get it to work :).	jcrugzz	TrevorBurnham
417	2013-12-18 11:07:30	@kadishmal the `master` branch isn't 0.10 compatible, for a compatible version check out the branch `caronte` which is a new refactor :)	yawnt	kadishmal
416	2013-10-30 12:06:05	@mmalecki Do you want more informations ?	MiLk	mmalecki
416	2013-10-30 15:41:09	@MiLk We are in the process of a complete rewrite of `node-http-proxy`. Can you try out the `caronte` branch and see if this resolves your problem?	indexzero	MiLk
416	2013-10-30 16:13:36	@mwilliamson the fix should be outgoing.path = req.url.match(/^(https?:)/gi)? url.parse(req.url).path : req.url;	sequoiar	mwilliamson
416	2013-10-30 16:16:53	@sequoiar: I think the fix originally given by @MiLk suffices, and has the benefit of being slightly simpler.	mwilliamson	MiLk
416	2013-10-30 16:16:53	@sequoiar: I think the fix originally given by @MiLk suffices, and has the benefit of being slightly simpler.	mwilliamson	sequoiar
413	2013-09-20 04:02:18	@chiragsanghvi If you are talking about updating the routes dynamically after starting the proxy server, it can be achieved by adding routes as a json file. http-proxy listens to the file changes and updates the routes. Contents of routes.json will be	gisripa	chiragsanghvi
408	2015-07-09 14:53:53	@jcrugzz I am unable to get https to work in `node-http-proxy`, here's the code example https://gist.github.com/steelbrain/b24f795fe92ec229ddb9#comment-1489331	steelbrain	jcrugzz
407	2013-04-21 20:25:30	@GUI If all PRs were this good the world would be a better place. You sir, are a hero.	indexzero	GUI
406	2013-08-22 14:56:09	@NachoSoto this bug is probably fixed in v0.11.x. See https://github.com/joyent/node/issues/6107. Can you test by running http-proxy on v0.11.x?	tuomassalo	NachoSoto
404	2013-12-27 07:29:17	No updates from @celer. Closing.	indexzero	celer
402	2013-04-10 04:38:35	thank you @pkarc! just lost 5 hours on this one. works for us. +1	breck7	pkarc
402	2013-04-10 05:37:14	@pkarc Thanks for this. Can you confirm the fix is backwards compatible with node@0.8.x?	indexzero	pkarc
402	2013-04-17 22:30:20	This also is helping us a bit, but not quite a full fix--still getting weird behavior. Haven't quite dived down into the details as much as @glasser, but I can second that this is not quite a full fix.	breck7	glasser
402	2013-07-20 16:39:44	Awesome, thanks @indexzero , @cronopio !	breck7	indexzero
395	2015-10-16 16:25:53	I'm also trying to proxy a youtube video, based on @indexzero 's example, I tried: and but when I'm connecting to the new server, i'm getting: The `.googlevideo.com` link works fine if I load it in the browser thought (it's the direct video link from a random youtube video) Any hints on how I might get this working?	jaruba	indexzero
395	2015-10-16 21:47:59	@jaruba Please read the updated readme as this module has changed since this issue has been closed and has a different API	jcrugzz	jaruba
395	2015-10-16 22:03:55	@jcrugzz thanks for answering, my first issue was that I indeed did not read the readme carefully the first time.. I had to proxy an entire website (not just a page), I got it working with:	jaruba	jcrugzz
395	2015-10-16 22:20:03	@jcrugzz @indexzero I seem to have a different sort of problem now though, the proxy seems to be created successfully, so these links both work: but when I change the server ip to my LAN ip, it just gives me a blank page (even from the same PC that creates the server, no errors in the console): what could cause this?	jaruba	indexzero
395	2015-10-16 22:20:03	@jcrugzz @indexzero I seem to have a different sort of problem now though, the proxy seems to be created successfully, so these links both work: but when I change the server ip to my LAN ip, it just gives me a blank page (even from the same PC that creates the server, no errors in the console): what could cause this?	jaruba	jcrugzz
390	2013-03-23 15:31:46	@mmalecki which exact example you mean?	sequoiar	mmalecki
388	2013-03-22 01:16:52	@samalba Could you add a test case for this?	indexzero	samalba
388	2013-05-23 07:58:08	@bwaters @bfx81 We will merge when there is a test for this.	indexzero	bwaters
388	2013-05-23 07:58:08	@bwaters @bfx81 We will merge when there is a test for this.	indexzero	bfx81
388	2013-12-12 11:58:36	@achselschweisz checkout the [`caronte`](https://github.com/nodejitsu/node-http-proxy/tree/caronte) branch. It is a complete refactor that will become `node-http-proxy` 1.0. Please open a new issue if you find this to be the case	jcrugzz	achselschweisz
388	2013-12-12 17:49:19	Nice! @jcrugzz any ETA for this 1.0 release?	samalba	jcrugzz
388	2013-12-27 07:46:40	Despite @samalba _never_ submitting a test for this I'm going to roll this into the last `0.10.x` maintenance release because the logic is sound. @samalba write moar tests!	indexzero	samalba
387	2013-04-02 15:31:21	@jcrugzz is the issue reproducible for you? I have found the same problem.	desunit	jcrugzz
387	2013-04-22 21:01:02	@indexzero Can you reopen the issue at least, since the fix is buggy as described in https://github.com/nodejitsu/node-http-proxy/pull/402#issuecomment-16539748 ? (It sometimes double-sends the first chunk of the post-headers part of the proxied websocket data). I know that you said you're planning to do a full rewrite of this code for the 0.10 API but it might be worth keeping open the record of…	glasser	indexzero
386	2013-10-20 12:14:49	hey @mcollina, the new branch (caronte) does't have proxytable support (i think it would make more sense to distribute it as a on-the-top module instead of directly with the proxy) so i don't think this one is going to land any time soon.. i'm sorry	yawnt	mcollina
386	2013-10-20 16:20:54	@yawnt I agree with a separate module. People are you using this in production, so provide an alternative for the new release. Even if you are not going to release it with 'caronte', having a very simple routing table example for 'caronte' will be very helpful!	mcollina	yawnt
384	2014-03-04 21:20:06	@indexzero @No9 This merge/code has been lost to later merges. This is a very useful information, and should be in the README! Please re-pull this.	gurjeet	No9
384	2014-03-04 21:56:27	@gurjeet while this is an awesome plugin it is no longer compatible with the newest implementation as `node-http-proxy` has been simplified.	jcrugzz	gurjeet
384	2014-03-04 21:59:24	@jcrugzz Thanks for letting me know! I was planning on using it, but you saved me some head-banging :) Are there any alternatives packages available?	gurjeet	jcrugzz
384	2014-03-10 15:09:05	@gurjeet harmon is OPEN open source. If you make an accepted pull request to upgrade to 1.0.0 http-proxy I will add you as an administrator	No9	gurjeet
384	2014-04-16 22:12:32	@jcrugzz Thanks for your kind words! So i have updated the harmon docs and tests to reflect the 1.x release version of http-proxy and we have upgraded trumpet. Can you let me know if you would accept a pull request on the README again or are you putting it somewhere else now? cc @gurjeet @indexzero	No9	gurjeet
384	2014-04-16 22:12:32	@jcrugzz Thanks for your kind words! So i have updated the harmon docs and tests to reflect the 1.x release version of http-proxy and we have upgraded trumpet. Can you let me know if you would accept a pull request on the README again or are you putting it somewhere else now? cc @gurjeet @indexzero	No9	jcrugzz
384	2014-04-17 00:25:13	@No9 I would totally accept a PR to put that in the docs :).	jcrugzz	No9
382	2013-03-14 09:29:24	@PhilHongKong Harmon is designed to plug into node-http-proxy https://github.com/No9/harmon It uses trumpet and so is stream based to work around the buffering problem that @indexzero mentions. It uses an element and attribute selector to enable manipulation of a response.	No9	indexzero
382	2013-03-14 10:18:41	Nice. @No9 could you make a pull-request to README.md about this? We get this question a lot.	indexzero	No9
382	2015-04-11 22:49:35	Hi @akshayl https://github.com/No9/harmon/blob/master/examples/rotate.js Demonstrates adding an additional style tag in the head without replacing. Does this fit your use case?	No9	akshayl
382	2015-04-11 23:52:42	Thanks for your reply @No9 That example seems to replace the entire head tag including the script tag which outputs the message "The piece of javascript also inside the head tag wasn't touched :)" Before: `<html><head><script>window.onload = function () {document.getElementById("message").innerHTML = "The piece of javascript also inside the head tag wasn't touched :)";}</script></head><body><h3>A…	akshayl	No9
382	2015-04-12 00:13:15	@akshayl ah now I get you. So https://github.com/No9/harmon/blob/master/examples/doge.js#L22 Shows how you can hold the content of the node and then use it afterwards. The sample just logs it to console but I think this might be what you are looking for?	No9	akshayl
378	2013-03-10 19:32:50	@indexzero You actually supports header rewriting of the `Host` header. And thats probably all @colmsjo needs. @colmsjo It should be as simple as setting `changeOrigin: true` in the `options` object. If you need more advanced header rewriting, it can easily be implemented by a middleware which changes `req.headers`.	tellnes	colmsjo
378	2013-03-10 19:32:50	@indexzero You actually supports header rewriting of the `Host` header. And thats probably all @colmsjo needs. @colmsjo It should be as simple as setting `changeOrigin: true` in the `options` object. If you need more advanced header rewriting, it can easily be implemented by a middleware which changes `req.headers`.	tellnes	indexzero
376	2013-03-26 08:14:22	@sequoiar I've spent a couple hours writing this patch with full test coverage, it's been used by quite a few people and it should merge in cleanly. Yet still no word (good or bad) from nodejitsu in almost 6 months, if you want this fix I guess you're on your own.	jayv	sequoiar
370	2013-03-22 16:09:52	@jmatthewsr-ms I'm reopening after @3rd-Eden bought it to my attention because because it appears the fix for underlying issue in node core was not resolve. Is this correct?	indexzero	jmatthewsr-ms
370	2013-04-09 07:39:01	@indexzero @mmalecki I'd advise us to accept this pull request. I've been doing a lot of WebSocket proxy tests lately because I was interested in to seeing how our proxy solution compares to other proxies such as `nginx` and `haproxy`. I've deployed the proxy on a 512mb joyent virtual machine running the latest ubuntu and hit it using [observing/thor](/observing/thor) with: I saw a peak memory of…	3rd-Eden	indexzero
370	2013-04-09 16:36:48	@jmatthewsr-ms yes, it's being worked on but it would only be made available in node 0.12, which still another stable release away and as we have no idea how long it will take before 0.12 is released, it makes sense to merge this in IMHO (as well as in all other projects).	3rd-Eden	jmatthewsr-ms
362	2013-03-21 13:32:17	I'm seeing the same problem - without @terrancesnyder's patch (which I put in at https://github.com/nodejitsu/node-http-proxy/blob/master/lib/node-http-proxy/http-proxy.js#L262 ) there was no prompt for username and password, but I still see a new source port number for each part of the negotiation, which means NTLM doesn't work.	GraemeF	terrancesnyder
362	2013-05-23 14:39:31	@GraemeF, did you actually get any further with this? I'm trying to run NTLM authentication over an HTTPS-to-HTTP reverse proxy and see similar results. I have included the abovementioned patch but would probably need a hint on how to include the keep-alive-agent you mention. Are there any other choices to proxy NTLM authenticated calls? (have tried SQUID which didn't help, contrasting to what @t…	HelgeL	GraemeF
362	2013-05-23 14:39:31	@GraemeF, did you actually get any further with this? I'm trying to run NTLM authentication over an HTTPS-to-HTTP reverse proxy and see similar results. I have included the abovementioned patch but would probably need a hint on how to include the keep-alive-agent you mention. Are there any other choices to proxy NTLM authenticated calls? (have tried SQUID which didn't help, contrasting to what @t…	HelgeL	terrancesnyder
356	2013-01-08 13:27:30	@colinmollenhour Can you add tests for this?	indexzero	colinmollenhour
356	2013-07-09 08:18:42	Hi @colinmollenhour, @indexzero I'm trying to leverage proxyResponse event to modify response headers that get setted up by the proxied server. This means that the server behind the proxy put some data in an "x-cust-field" on the `res` object so and Proxy can read and process it on proxyResponse. Now I dont want this info to be sent to the client, options are: removing the field or just edit it r…	Giuliano84	colinmollenhour
356	2013-07-09 08:18:42	Hi @colinmollenhour, @indexzero I'm trying to leverage proxyResponse event to modify response headers that get setted up by the proxied server. This means that the server behind the proxy put some data in an "x-cust-field" on the `res` object so and Proxy can read and process it on proxyResponse. Now I dont want this info to be sent to the client, options are: removing the field or just edit it r…	Giuliano84	indexzero
355	2013-01-31 08:47:26	@breck7 That's a good idea. I think changing the router functionality so that regex can be used would be very nice. Or maybe something like Google Chrome's settings where you can add domain exceptions to various settings like [*.]foobar.com which matches anything.foobar.com or whatever.foobar.com.	trusktr	breck7
353	2012-12-26 16:29:55	@indexzero I followed [this example](https://github.com/nodejitsu/node-http-proxy/blob/master/examples/middleware/url-middleware.js#L40-L43) and it seemed to work after using [proxy-by-url](https://github.com/dominictarr/proxy-by-url). I am trying to understand how proxy-by-url does it differently. Is [setting the headers](https://github.com/dominictarr/proxy-by-url/blob/master/index.js#L49-L53) …	jingweno	indexzero
353	2013-03-09 14:13:14	@indexzero I tried `0.9.1` with the following: curl with the following: `curl http://127.0.0.1:8001/path` still routes to the home page of pow instead of foo.dev. As I mentioned earlier, I think the problem is due to the url and the host name are not set. With `porxy-by-url`, stuff works (https://github.com/dominictarr/proxy-by-url/blob/master/index.js#L49-L51). Is this expected behaviour? Otherw…	jingweno	indexzero
353	2014-08-12 17:30:47	@mattbeedle this issue is not relevant to the current issue of http-proxy. Please checkover the readme as the api has change significantly.	jcrugzz	mattbeedle
353	2014-08-13 11:15:16	@jcrugzz The api has changed, but I am still not able to proxy to a pow domain. I haven't looked into exactly what is causing the issue, but this seemed like a relevant place to post.	mattbeedle	jcrugzz
352	2012-12-20 03:33:34	@mrryanjohnston What version of node-http-proxy are you using? I think I may have saw something from an old version and gotten confused. Or maybe I was really too tired that night, I was sure I saw a `"/" +` somewhere. That wouldn't be the first mistake I realized I made that night. :laughing: In any case, if you want to come into #nodejitsu again we can try to debug it some more.	coderarity	mrryanjohnston
352	2012-12-20 03:48:04	@mrryanjohnston I think I know the problem. Try using 'dev.example.com/test/' in the proxy table. @indexzero The test prefix makes sense. He's requesting the 'dev.example.com/test' thing, so if he doesn't use the '/test/' prefix, it won't route to that express server, thereby not finding that path. The fact that he got that express error shows that it's connecting to the express server, like he w…	coderarity	indexzero
352	2012-12-20 03:48:04	@mrryanjohnston I think I know the problem. Try using 'dev.example.com/test/' in the proxy table. @indexzero The test prefix makes sense. He's requesting the 'dev.example.com/test' thing, so if he doesn't use the '/test/' prefix, it won't route to that express server, thereby not finding that path. The fact that he got that express error shows that it's connecting to the express server, like he w…	coderarity	mrryanjohnston
352	2012-12-23 05:17:36	@mrryanjohnston Can you please try it without the `router` option when calling `httpProxy.createServer()`?	indexzero	mrryanjohnston
352	2012-12-27 18:29:35	Sorry about the delay on this one, guys. Holidays and whatnot :) @coderarity package.json says `"version": "0.8.5"`. I did try using dev.example.com/test in the routing table, but to no avail. I'll pop back in irc when I'm back from holiday related festivities. Thank you for your patience, once again. @indexzero If I change the line to the following, the socket.io script is placed at localhost:80…	mrryanjohnston	coderarity
352	2012-12-27 18:29:35	Sorry about the delay on this one, guys. Holidays and whatnot :) @coderarity package.json says `"version": "0.8.5"`. I did try using dev.example.com/test in the routing table, but to no avail. I'll pop back in irc when I'm back from holiday related festivities. Thank you for your patience, once again. @indexzero If I change the line to the following, the socket.io script is placed at localhost:80…	mrryanjohnston	indexzero
352	2012-12-27 19:47:05	@mrryanjohnston I suspect this is related to the ProxyTable somewhere. I'll leave this open to investigate, but I won't lie the `ProxyTable` is not high on my list of priorities.	indexzero	mrryanjohnston
352	2012-12-28 05:45:46	@mrryanjohnston Heh, that's not the URL I suggested, yo. You've got to use "dev.example.com/test/" (note the ending /). :D	coderarity	mrryanjohnston
352	2013-01-04 00:46:36	@coderarity So this does two things: 1. You can no longer go to dev.example.com/test in a browser window; only dev.example.com/test/ will work. 2. This produces an error that seems to be on part of socket.io: `GET http://dev.example.com/socket.io/1/?t=1357260316641 404 (Not Found)`. This occurs in socket.io.js on line 1659. Correct me if I'm wrong, but this seems to be an error on part of socket.…	mrryanjohnston	coderarity
352	2013-01-04 04:14:38	How are you connecting to socket.io? I think that might be where the problem is from here. About #1, that's part of fixing the proxy table issues. On Thursday, January 3, 2013, Ryan Johnston wrote: > @coderarity https://github.com/coderarity So this does two things: > 1. You can no longer go to dev.example.com/test in a browser window; only > dev.example.com/test/ will work. > 2. This produces an…	coderarity	coderarity
352	2013-01-29 00:20:10	@coderarity Sorry for the delay on this. Haven't had a chance for fun side-projects for a while :) I'm currently connecting with an absolute link: `var socket = io.connect('http://dev.example.com/test/');` I understand it's not a super high-priority thing for this project. All the same, thanks for all of your help on this.	mrryanjohnston	coderarity
349	2013-02-22 04:11:14	@jamie-stackhouse @aeosynth A documentation pull-request would be welcomed.	indexzero	aeosynth
347	2012-12-19 14:30:35	@jcheng5 we've seen this in production a few days ago. I'm not really comfortable with admitting that the fix was: I think that on 0.9.x this is related to `process.nextTick` refactor which makes next tick happen before I/O, but no idea on the cause in 0.8.x. @isaacs opinions?	mmalecki	jcheng5
347	2012-12-21 01:30:48	@mmalecki Great news, thanks! Looking forward to v0.8.17!	jcheng5	mmalecki
347	2012-12-21 01:44:50	@jcheng5 I just pushed a [custom build branch](https://github.com/mmalecki/node/compare/joyent:v0.8.16...mmalecki:v0.8.16-http-parse-error), in case you wanted to use it.	mmalecki	jcheng5
347	2012-12-22 05:00:57	Great, thank you @mmalecki, much appreciated!	jcheng5	mmalecki
344	2012-12-22 20:26:23	@indexzero is correct. Do you have a reproducible example of such behavior?	mmalecki	indexzero
344	2013-01-08 23:47:07	@luolonghao can you reproduce this behavior? What source are those requests coming from?	mmalecki	luolonghao
343	2012-11-29 11:16:55	@kennydude So how should I test this is working? Is there a spdy client you're requesting with?	indexzero	kennydude
343	2012-11-29 11:46:32	Chrome Extension that detects SPDY by putting a lightning bolt in the address bar. It's on the chrome webstore On 29 Nov 2012 11:16, "Charlie Robbins" notifications@github.com wrote: > @kennydude https://github.com/kennydude So how should I test this is > working? Is there a spdy client you're requesting with? > > — > Reply to this email directly or view it on GitHubhttps://github.com/nodejitsu/n…	kennydude	kennydude
343	2012-11-29 12:50:36	@indutny It's hard to merge this without some kind of reproducible test.	indexzero	indutny
343	2015-10-12 13:59:13	@indexzero: SPDY/HTTP2 is becoming more widespread, is it still out of scope for this project? I'd greatly appreciate it if you'd reconsider.	JakeHedman	indexzero
341	2013-01-02 07:22:18	+1 I have used x-forwarded-port with nginx; the expected value of the header is the port of the original request before it was proxied. Say my node server is running on 3000 and is proxied by node-http-proxy on 3001. I would like to know when crafting URLs for the original client that the public port is 3001. At the moment node-http-proxy would give me something like 62112. I have tested @blahed'…	hmalphettes	blahed
341	2013-12-18 11:34:41	@fideloper fixed in 97e4600 :)	yawnt	fideloper
339	2012-11-29 11:40:34	@oost Nice. Will try to get this merged in soon. Thanks for the example!	indexzero	oost
338	2013-02-14 12:53:03	Actually, now that I think about it, a `DELETE` request can have a body. We happen to use such requests ourselves in production. We should check if a `Content-Length` is already defined, I think. @indexzero @ian7 opinions?	mmalecki	ian7
338	2013-02-14 12:53:03	Actually, now that I think about it, a `DELETE` request can have a body. We happen to use such requests ourselves in production. We should check if a `Content-Length` is already defined, I think. @indexzero @ian7 opinions?	mmalecki	indexzero
337	2012-11-29 11:51:39	Good catch @indutny	indexzero	indutny
334	2013-01-21 16:30:18	hi @KimSchneider, Finally, did you fix the performance problem when the requests are in SSL with node 0.8? What was the cause of the problem?	abarre	KimSchneider
334	2013-01-22 22:03:20	Meh. If you're into that sort of masochism go for it. This is an issue related to SSL performance in node that @indutny is working hard on. In the meantime you can just put [stud](https://github.com/bumptech/stud) in front of node-http-proxy. But I'm pretty sure @KimSchneider is not interested in our advice as he has not provided any demostrable data for us to help debug the problem with besides …	indexzero	KimSchneider
334	2013-01-23 08:38:58	@indexzero, do you have the reference to the issue related to the SSL performance in node?	abarre	indexzero
327	2013-03-09 06:04:03	@jpetazzo This looks good. I'll cherry-pick it. Been looking at hipache the last few days; nice work.	indexzero	jpetazzo
326	2012-11-29 11:54:06	@sirganya Thousands of `express` based apps run on nodejitsu which uses this library to proxy. There is no incompatibility between `express` and `http-proxy`	indexzero	sirganya
318	2013-02-21 10:54:50	Would also like to +1 this, especially if someone has a potential fix already (@jayv ?). I came across this issue when using Testacular which relies on http-proxy for http forwarding.	amirhhz	jayv
318	2013-02-24 17:23:28	@Dignifiedquire @amirhhz I've submitted a pull request that I wrote a couple months ago: https://github.com/nodejitsu/node-http-proxy/pull/376 You can install my node-http-proxy fork and link to that one from Testacular, it's how we currently run our tests. https://github.com/jayv/node-http-proxy	jayv	amirhhz
316	2012-10-22 07:45:56	@dougwilson is right, it is a problem in connect itself: https://github.com/senchalabs/connect/pull/524	fmarier	dougwilson
311	2012-11-29 12:40:17	@valette This is correct, but it only fixes your issue. What about users who want a timeout? The solution is (of course) to make this configurable as an option passed around. Please implement it as an option and add tests.	indexzero	valette
306	2012-11-29 12:41:23	@shatsar Are you referring to `node@0.8.2` or `node-http-proxy@0.8.2`?	indexzero	shatsar
306	2012-11-29 18:07:18	I was referring to `node-http-proxy@0.8.2`, so yeah, it should be fixed (we'll give it a try asap) Thanks @indexzero	shatsar	indexzero
305	2014-05-16 16:55:11	@zlaoz That looks similar to the 200ms fixed overhead from small requests I saw in anything greater than Node v0.10.15.	grantkl	zlaoz
305	2014-05-16 17:02:42	@grantkl so in an older node version this delay does not took place? which version? (i am on v0.10.28)	zlaoz	grantkl
305	2014-05-16 17:31:07	@zlaoz i would personally try using `wrk` to benchmark as `ab` sends `http 1.0` requests rather than `http 1.1` iirc. See if the issue is reproducible there. Otherwise I would try passing in an agent to `http-proxy` as it does not use the global agent by default, it uses no agent.	jcrugzz	zlaoz
305	2014-05-16 17:47:40	@jcrugzz thanks for the hints. with wrk the results are the same: Running 10s test @ http://10.10.10.1:9003/ (direct) 1 threads and 100 connections Thread Stats Avg Stdev Max +/- Stdev Latency 40.56ms 2.25ms 62.01ms 88.99% Req/Sec 2.47k 99.67 2.54k 87.34% 24376 requests in 10.00s, 4.95MB read Requests/sec: 2437.32 Transfer/sec: 506.56KB Running 10s test @ http://10.10.10.1:8003/ (http-proxy) 1 th…	zlaoz	jcrugzz
305	2014-05-16 17:51:40	@zlaoz and when passing in an agent make sure it has maxSockets set reasonably high as well.	jcrugzz	zlaoz
305	2014-05-16 18:45:29	@zlaoz hmm and this is on ubuntu only? Do you have the code that reproduces this that i can grab and test myself? I want to see if its reproducible on OS X. I would also try and run this on `0.11.x` to see if this issue may be fixed already for the next version (as it seems to be core related). Paste the `wrk` command you are using as well if you could :).	jcrugzz	zlaoz
305	2014-05-17 11:11:07	@jcrugzz i created a gist with all required code-snippets and infos: https://gist.github.com/zlaoz/4a730bfe7f322f6442fd#file-node-http-proxy-slow-performance	zlaoz	jcrugzz
305	2014-05-22 16:45:42	@zlaoz ive tested your same code locally on my macbook and it shows an overhead of 60ms of latency with the proxy (7ms -> 60ms). Have you been able to try this on `0.11.13` and see if you get the same performance?	jcrugzz	zlaoz
305	2014-07-16 13:47:18	@jcrugzz sry for the late response! tried it using `0.11.13` i got 50ms (direct) and 200ms (proxied). i tried it locally too and i got 12ms (direct) and 90ms (proxied).	zlaoz	jcrugzz
303	2012-10-17 22:37:56	@omares by default http-proxy doesn't change the `Host` header to the targeted hostname, so Nginx doesn't know which host to match to. You can force it by setting the `changeOrigin` option to true.	1stvamp	omares
299	2014-08-15 17:12:38	@baradas. What was the fix for this? Trying to do something similar...	tybenz	baradas
299	2014-08-15 17:14:53	@tybenz open a new issue if you cant figure out how to get it to work. Node automatially buffers requests for you so there is no need to do manual buffering in this case when doing an async lookup for a host. Checkout the readme for the latest API	jcrugzz	tybenz
297	2012-08-17 03:38:41	@thefosk That's not true, we don't actually pause the `req` in `.buffer` (see: https://github.com/nodejitsu/node-http-proxy/blob/master/lib/node-http-proxy.js#L202-255) So your `req.on('data' ...` statements should work. Perhaps the data has already been emitted before you add the listener?	indexzero	thefosk
296	2012-08-10 01:06:51	@AvianFlu thanks! updating `node` and `npm` helped find the real issue: My network filesystem (VirtualBox's shared folders) doesn't support creating symlinks apparently. It's not very common for filesystems to not to support symlinks, so I'll let someone else decide if it's worth supporting. I can workaround it by moving to a different filesystem.	pixelcort	AvianFlu
294	2013-03-09 05:52:45	@gilad61 @mmalecki This is a subtle but good fix; we should be setting header names consistently. `res._renderHeaders()` is still case sensitive even in the latest stable versions of node: - `v0.8.22`: https://github.com/joyent/node/blob/v0.8.22/lib/http.js#L713-L727 - `master`: https://github.com/joyent/node/blob/master/lib/http.js#L740-L754	indexzero	mmalecki
294	2013-03-09 05:52:45	@gilad61 @mmalecki This is a subtle but good fix; we should be setting header names consistently. `res._renderHeaders()` is still case sensitive even in the latest stable versions of node: - `v0.8.22`: https://github.com/joyent/node/blob/v0.8.22/lib/http.js#L713-L727 - `master`: https://github.com/joyent/node/blob/master/lib/http.js#L740-L754	indexzero	gilad61
289	2012-07-30 19:22:32	@ashaffer Copying all data into a single buffer makes this particular problem go away, but it doesn't solve the underlying cause. Making two write calls should just work. So I'm curious what kind of "corruption" you're seeing, e.g. are buffers truncated, are bytes changed, do packets arrive in the wrong order?	piscisaureus	ashaffer
289	2012-07-30 19:37:45	@ashaffer Unless your backend service is very poorly written, response splitting should never be a problem. Remember that tcp is a stream-oriented protocol. If this is _really_ the cause then you probably want to fix your backend. What I would advice you to look into however is whether the handshake entirely makes it to the backend. If you see a tcp FIN or RST packet (an 'end' or 'error' event, i…	piscisaureus	ashaffer
289	2012-07-30 21:09:13	Bjorn Stromberg: > @ashaffer It sounds like your backend isn't handling things well. Looking at SockJS, this isn't very pretty: > > Yeah, that looks wrong. Maybe file an issue with SockJS ?	piscisaureus	ashaffer
289	2012-08-09 00:35:52	@ashaffer Can you condense this to a reproducible test case? Nodejitsu uses `node-http-proxy` in production, load-balancing websockets on a very large scale, and we have never seen this problem. Your infrastructure is very complex, you haven't described the exact nature of the handshake corruption, and there isn't a simple, standalone reproduction of the problem. We're happy to help, but there is…	AvianFlu	ashaffer
286	2012-07-26 07:50:36	@Almad Thanks. I'll make a pass at updating the examples soon. We completely refactored tests in `0.8.2` and the examples got over-looked. We should add tests to ensure all examples run correctly.	indexzero	Almad
284	2012-07-22 19:53:16	@mikl Yes, that's basically it. I'm not against it, but there are other things that are much higher priority than this. If you'd like to implement it and send a PR you'd make my day :)	indexzero	mikl
279	2012-07-22 06:41:43	@fbuchinger Yes. You can do this with node-http-proxy. Checkout some of the examples.	indexzero	fbuchinger
266	2012-07-18 19:18:51	@cronopio sounds great! Thanks. :)	jfhbrook	cronopio
266	2012-07-24 14:39:57	@bkw Hi, this fix come in the version `0.8.2` recently published.	cronopio	bkw
265	2012-11-07 19:12:12	@indexzero wow, I wish you said that on the homepage. I've been struggling to find that out for hours now.	lookfirst	indexzero
264	2013-07-16 13:17:24	@alum this is expected. When you start proxying and the backend server sends the headers and _then_ breaks the connections, the headers were already proxied back to the client. You have to catch the `"Can't render headers after they are sent to the client."` error.	mmalecki	alum
264	2014-02-19 18:00:03	@arjunrp You probably want to set up one proxy per backend server. That way you will always know which server failed and you will have a nice separation between proxies.	alum	arjunrp
264	2014-02-20 04:59:03	@alum thanks for the reply, i have got another solution proxy.web(req, res, target, function (e) { // check the error object and mark the target as down }); is this the correct way to do this?	arjunrp	alum
258	2013-03-09 11:39:48	@indexzero tested and ran with no problems This issue is resolved. Thanks	No9	indexzero
251	2012-05-22 19:59:38	@ryanstevens nice catch.	indexzero	ryanstevens
251	2012-06-19 01:08:06	@rampr Interesting. If you'd like to make another pull request I will gladly accept. :)	jfhbrook	rampr
250	2012-05-22 19:32:11	@ryanstevens Wanna PR us this change? I'll pull it. :D	jfhbrook	ryanstevens
250	2014-12-16 17:27:49	@grabbou make sure you are using the 1.x.x version of http-proxy	jcrugzz	grabbou
250	2014-12-17 14:07:20	@jcrugzz thanks for the response, how can I check/change that on nodejitsu? Command line / packages.json settings? For now I only have node engine specified. Actually, I think that forcing SSL's should be done by default if one specified SSL certificates in Nodejitsu dashboard (as it's the only reasonable approach to be honest)	grabbou	jcrugzz
250	2014-12-17 16:56:37	@grabbou if this is about the nodejitsu product please open a support ticket, this is the wrong context for this conversation.	jcrugzz	grabbou
247	2012-05-22 09:44:15	@indexzero I can see your point, although I would argue that supporting a standard method for HTTP stream aggregation, even in most "transparent" proxies is worth bending the rules. Would this be perhaps acceptable as an option? Alternatively I might have a go at making this work with the start event, but for some reason I couldn't make it work when I tried it.	1stvamp	indexzero
247	2012-05-31 00:33:41	Yeah, @indexzero is right, we shouldn't add headers by default. Maybe only set it when the `changeOrigin` option is set, as in nodejitsu/node-http-proxy#247.	coderarity	indexzero
236	2012-08-19 01:50:42	+1 but @jrolfs, I just installed from your fork and you have some conflict markers checked in. https://github.com/jrolfs/node-http-proxy/blob/master/lib/node-http-proxy/http-proxy.js#L292	jshirley	jrolfs
233	2012-04-19 21:00:12	I'm also stuck on this. I'm using npm version 1.1.18. @Marak is there something socket.io 0.6.18 provides that socket.io 0.6.17 does not?	gordoncww	Marak
232	2012-06-05 23:19:04	@rigolepe 0.8.1 is out, can you test it again to see if still its an issue. Thanks	cronopio	rigolepe
224	2012-05-31 14:28:42	@rthais Works this lib for you? @rthais @CodeRarity can we close this?	cronopio	rthais
224	2015-02-23 00:19:25	@konklone I followed your instructions for policyfile but I get an error that the address is in use. I have been going in circles with this for a bit. Any help would be greatly appreaciated	dvideby0	konklone
224	2015-02-23 00:35:22	@dvideby0 It sounds like you might already have an instance of the server running in some other terminal?	konklone	dvideby0
224	2015-02-23 02:35:58	@konklone Unfortunately no and the code I put above fails all on its own (without any other logic). Not sure if there is something additional I am supposed to add but I should probably point this issue to the author. Thank you for the help sir!	dvideby0	konklone
219	2012-03-29 20:24:40	Awesome suggestion @vvo Thanks! i will try this tomorrow.	kul	vvo
219	2013-02-20 14:55:43	@kul how did you get this to work? I can see how using the `connect-cache` middleware allowed the cache to handle it if it is already stored. But if it is not (cache miss), then it just passes through to the proxy, so the results of the proxy do not get cached. How did you ever populate the cache?	deitch	kul
219	2013-09-10 15:37:20	@deitch Did you happen to work out how to intercept a response?	philjackson	deitch
219	2013-09-10 17:14:28	Thanks, @deitch.	philjackson	deitch
217	2012-07-22 06:44:25	Looks like this should be fixed from the PR from @coderarity	indexzero	coderarity
217	2013-04-02 03:48:18	@indexzero I'm not quite sure how this was fixed, I still can't get a similar proxy usecase to run:	pulkitsinghal	indexzero
215	2012-06-05 23:10:50	The 0.8.1 version is out, @kul can you test again please?	cronopio	kul
214	2012-03-28 03:42:20	@thefosk You should say that in the pull request =D	coderarity	thefosk
211	2012-04-06 14:49:41	@vicngtor I had the exact same issue and @CodeRarity's solution fixed it immediately.	mhseiden	vicngtor
211	2012-04-09 23:09:05	@mhseiden I see. Do you by any chance have that code available for me to use as a guide? Thanks	vicngtor	mhseiden
209	2012-03-14 23:50:03	@outaTiME I can replicate your issue but it seems to only occur with sites that use https, which is expected. Try connecting to a site that doesn't attempt to use ssl, such as `google.com` and it'll work fine. In your use case (convenience?), not using the proxy and instead responding with 302 redirects, may be enough.	jfhbrook	outaTiME
206	2012-03-03 08:04:44	@quartzjer This looks good. So good that I would ask that you update other places you see `flushed = *.write(...` with this pattern.	indexzero	quartzjer
203	2012-07-23 20:43:59	@indexzero thanks, that would be great.	niallo	indexzero
202	2012-06-05 22:56:02	@Jxck still an issue for you?, can we close it?	cronopio	Jxck
197	2012-07-10 13:18:57	I have the same question as you and I am keeping trying now. So far as I concerned, I doubt that it does NOT support **standalone https proxy**, which is a quite common use, since there is no reason for not being mentioned in all passages one could reach in examples or even in Google. The two demos about **https** only work in **reverse** proxy scenario. @coderarity	kainliu	coderarity
197	2012-07-11 06:06:23	With patience worn out I am leaving this module as a unsuccessful trial, and if anyone who is looking for **standalone proxy supports HTTPS** my suggestion is to traditional long-time-tested proxy software as **squid** . However, this module works stable in HTTP. @penkween	kainliu	penkween
196	2012-02-15 06:11:11	Hi @penkween , In the example you linked, they are able to modify the response by monkey punching res.write inside the middleware. By using a similar technique with res.writeHead and/or res.setHeader (you'll have to do some research to figure out all the relevant methods) you should be able to make this work. That said, monkey-punching is kind of a hack and the proxy module was designed more for …	jfhbrook	penkween
196	2015-02-19 15:55:16	@penkween thanks man!	swogger	penkween
195	2012-03-02 07:01:02	@indexzero could we get an update on this?	AndreasMadsen	indexzero
195	2012-03-04 07:36:18	@indexzero @Marak hearing crickets here ...	tglines	indexzero
193	2012-02-12 03:01:36	@astronouth7303 Have you tried a simple HTTPs server in node.js with the same certs? It could be a node.js core issue. @indutny would know more.	indexzero	astronouth7303
193	2012-02-13 20:56:43	@astronouth7303 It's relatively simple: http://nodejs.org/docs/latest/api/https.html#https.createServer	indexzero	astronouth7303
192	2012-02-12 02:45:28	@quartzjer How would you go about fixing it? Honestly I'm not sure I follow what's wrong.	indexzero	quartzjer
192	2012-03-15 21:59:00	+1 @quartzjer -> You could create a clean pull request from that fork to accelerate the fix.	ovaillancourt	quartzjer
192	2012-03-15 22:37:36	I would, but I don't know what the problem is actually being solved so I just commented it out :) On Thu, Mar 15, 2012 at 4:59 PM, Olivier Vaillancourt reply@reply.github.com wrote: > +1 > > @quartzjer -> You could create a clean fix + pull request from that fork to accelerate the fix. > > --- > > Reply to this email directly or view it on GitHub: > https://github.com/nodejitsu/node-http-proxy/is…	quartzjer	quartzjer
191	2012-02-12 02:48:46	@nanha I'm not sure I understand. Can you please provide the code you are seeing a memory leak with?	indexzero	nanha
190	2012-02-12 02:30:54	@fjakobs We do not use JSLint. We use JSHint with these settings: https://gist.github.com/1263182. We've been a bit lax on enforcing since we were waiting on `laxcomma` to his `jshint:master` which landed a couple weeks ago	indexzero	fjakobs
190	2012-07-25 04:48:03	@fjakobs Thanks anyway. FYI. The code base it pretty much JSHint compliant now. I did some work on it over the weekend.	indexzero	fjakobs
183	2012-01-30 10:23:47	Thanks guys for the pointers. I guess what I'm trying to do is "do this request and then do something to the returned stuff and THEN send it back" as @jesusabdullah has pointed out. @elfsternberg: thanks for the code pointer. I'm actually using that code as a basis to my proxy server, but I'm having lots of trouble getting all to work. Seeing as this isn't related to issues with this project, I'l…	hynese	elfsternberg
183	2012-03-22 16:43:15	It's actually not that hard @hynese, just not built-in in node-http-proxy. You can quickly gleam that the proxy is only calling `writeHead()`, `write()` and `end()` methods of the `res` object. Since `res` is already an `EventEmitter`, you can use it to broadcast your custom events. Code example here: http://stackoverflow.com/questions/9741607/how-to-listen-to-node-http-proxy-traffic/9826701	zzen	hynese
183	2012-10-06 06:42:48	@zzen your example on SO is really helpful. But I'm not clear how to modify the data stream before it gets sent back to the client. I need to rewrite a specific header if the response contains that header. I'm checking the headers for a `set-cookie` header, and if one of the cookies matches a value, then I update the `Path` of that cookie to `/`. Your code enables me to listen to the data stream …	tauren	zzen
183	2012-10-06 10:49:07	@tauren - thanks, responded on SO as appropriate.	zzen	tauren
181	2013-06-06 04:07:33	@pedramp Hey, did you get something working? Trying to do something similar.	zkhalapyan	pedramp
181	2013-06-06 08:06:43	@zkhalapyan nothing! I had problem in secure websites.	pedramp	zkhalapyan
180	2012-01-26 21:39:08	@AvianFlu: Thanks for the buffer pointer, but this ended up being caused by express's body-parsing. Instead of declaring the API route (for proxying) within express routes, I configured it as middleware and `use`d it _before_ `express.bodyParser()`. Some coffeescript of the solution:	joeyAghion	AvianFlu
180	2014-02-06 18:16:22	@andyfischer Man, you saved my life!	fonini	andyfischer
180	2015-04-14 15:11:35	The example from [bodyDecoder](https://github.com/nodejitsu/node-http-proxy/blob/master/examples/middleware/bodyDecoder-middleware.js) pointed out by @gdw2 does not work for me. I get Using `connect-restreamer` results in the request continuing to hang. I am using express instead of connect. This may related to [this issue however](https://github.com/nodejitsu/node-http-proxy/issues/777).	FoxxMD	gdw2
180	2015-04-20 15:49:38	@FoxxMD same behavior here	franck34	FoxxMD
180	2015-05-19 13:18:06	@schumacher-m thanks for that snippet...works for me	darrinholst	schumacher-m
180	2015-07-28 23:33:54	@schumacher-m BIG thanks for your tips. It works around the hang issue finally - after a whole day of debugging.	aidanbon	schumacher-m
180	2015-11-03 16:43:27	Thanks @schumacher-m . There's actually also an example in the repo itself that handles the same issue: https://github.com/nodejitsu/node-http-proxy/blob/master/examples/middleware/bodyDecoder-middleware.js	dmkc	schumacher-m
180	2016-04-19 20:12:30	@vvpvvp,Can i modify/add `req.newkey = 'a'` and send it to the proxy	tomalex0	vvpvvp
180	2016-06-20 06:39:52	@vvpvvp big thinks for your tips	gutenye	vvpvvp
180	2016-07-03 17:39:54	@narciero I am also getting same error. Did you find any workaround for this ?	akprats33	narciero
179	2012-03-31 01:35:09	@vvo have you tried Union? `node-http-proxy` lets you use your own http server to route requests, see "Setup a stand-alone proxy server with custom server logic" in the readme. Union can fill the job of http.createServer for you.	coderarity	vvo
179	2012-11-05 09:29:33	@vvo As a hackish workaround, some connect middleware seem to invade the request object. See https://github.com/senchalabs/connect/blob/master/lib/middleware/logger.js#L136 for an example.	tuomassalo	vvo
178	2012-06-05 22:42:57	@twhid can you check if this still its an issue? use the 0.8.1 version.	cronopio	twhid
177	2012-01-24 10:08:34	@indexzero Do node-http-proxy actually set headers as a client or as a server? I think nginx is sending headers as a client.	inspiredjw	indexzero
174	2012-01-08 07:43:01	@metahack Seem to be several bad merges in this commit, e.g. https://github.com/metahack/node-http-proxy/commit/1d51b7897f4cc05e8387a12a03b8c5a1f0140b0a#L1R37	indexzero	metahack
172	2012-06-11 02:37:22	@MathieuTurcotte -> Thx for the closing notification, wouldn't have found about that commit otherwise. Appreciated.	ovaillancourt	MathieuTurcotte
171	2012-02-14 18:28:20	Awesome. Good to know it's not our fault. Thanks for heads up guys! @Marak, you won internets for finding it!	mmalecki	Marak
167	2012-03-30 02:15:38	@jch does your example not work for you? If you don't call `next` in your middleware, it won't pass it on to the default handler anyways (next is a function passed into the third parameter in the middleware).	coderarity	jch
167	2015-04-07 08:56:57	Hi @jch , Could you tell me how did you overcome this issue? Me too need implement a conditional proxy.	efkan	jch
166	2011-12-05 03:32:52	@alnoor this applies to any node app, not just Express, but you have to think about what is happening when you do a database query while you have an incoming request. The request body "data" events wont stop for you, they will still fire while the database query is processing, so when the query is complete you may have potentially "missed" several if not all of the body.	tj	alnoor
161	2011-11-26 21:00:14	Thanks for the heads up @mmalecki, I'll switch over to 0.4.12 to run node-proxy for now, glad I'm not crazy :)	wavded	mmalecki
159	2011-11-23 18:59:48	@AvianFlu: Would these issues be related to how, under 0.6.2, I've never seen and 'end' or 'close' event from the proxy?	elfsternberg	AvianFlu
159	2011-11-24 03:14:38	@AvianFlu: Never mind. That seems to be an oddity related to Chromium. I get 'end' events when I use Lynx. Weird. Worrisome?	elfsternberg	AvianFlu
152	2011-11-10 15:27:05	@ctide I'm pretty sure websocket support won't work in node@0.6.x until the `http2` branch is merged in. This updates the internal HTTP api that was rewritten by @mikeal. @mmalecki could you take a look at merging that in and then push a version of node-http-proxy that works on node >= 0.6.0 _To reiterate: there are breaking and incompatible changes between the 0.4.0 and 0.6.0 internal HTTP APIs …	indexzero	ctide
151	2012-03-31 02:07:52	@manobi is this still a problem for you?	coderarity	manobi
150	2011-11-10 23:45:59	good catch @gotwarlost I think that should be the default behavior. I can't think of a reasonable situation where it should be otherwise.	dominictarr	gotwarlost
150	2011-11-11 01:30:26	this is fixed in https://github.com/nodejitsu/node-http-proxy/commit/b4d41c3628ade82792eb361b095ab014a88d537a (`npm install http-proxy@0.7.5`) then ...the real page... can you check this works for you @jmonster ?	dominictarr	jmonster
150	2011-11-11 14:54:17	@dominictarr, you rock! Works perfectly now	gotwarlost	dominictarr
150	2012-01-02 20:00:00	@jmonster can you test this against `http-proxy@0.8.0`? I'm fairly certain that we fixed this while doing the 0.6.x migration stuff.	AvianFlu	jmonster
141	2011-11-04 11:11:07	@c4milo is this still an issue?	dominictarr	c4milo
141	2012-03-31 02:11:10	@c4milo have you tested this yet (see AvianFlu's comment)? is it still an issue?	coderarity	c4milo
141	2012-03-31 02:19:06	Oh, not really. I ended up using haproxy. On Mar 30, 2012 10:11 PM, "Christian Howe" < reply@reply.github.com> wrote: > @c4milo have you tested this yet? is it still an issue? > > --- > > Reply to this email directly or view it on GitHub: > > https://github.com/nodejitsu/node-http-proxy/issues/141#issuecomment-4854153	c4milo	c4milo
141	2012-06-05 22:30:36	@c4milo 0.8.1 is out, please test it for reproduce this issue or close it. Thanks!	cronopio	c4milo
139	2012-06-05 22:32:39	@gonzaloruizdevilla @desaintmartin can you test it again against the 0.8.1 version just released today. Should works now.	cronopio	gonzaloruizdevilla
139	2012-06-05 22:32:39	@gonzaloruizdevilla @desaintmartin can you test it again against the 0.8.1 version just released today. Should works now.	cronopio	desaintmartin
133	2011-10-18 20:41:03	@manast the test harness starts a separate single-use proxy for each entry in the proxytable and each proxy must have a unique port as per the way the test harness is implemented	maxogden	manast
133	2011-10-19 07:16:22	@maxogden well, that was what I thought, but it seems as I never manage to find any port that is not already busy, because it keeps failing :/	manast	maxogden
131	2011-10-17 15:29:08	@zelkin. Looks like the port you have there (port `7`) is wrong. In the example (https://github.com/nodejitsu/node-http-proxy/blob/master/examples/websocket/websocket-proxy.js#L76), we are listening on 8081.	indexzero	zelkin
131	2011-10-18 16:58:23	What @indexzero says. Trying to listen on port 7 makes no sense anyway. Try to set up a web server on this port. Browsers refuse to connect to it (at least so do FF and Chrome on Linux).	mmalecki	indexzero
129	2011-10-17 12:27:13	@manast if you use node-http-proxy at 4d50915373b6afaafc7857a3e9366e8e77315683 then that is the behavior that you will get, is that what you want? the first type of proxying could be useful for sharding your app, but foo.com/db: host:port could be useful for sidestepping the single origin policy... which is probably much more useful.	dominictarr	manast
129	2011-10-17 14:05:21	@dominictarr The reporter is complaining that pizza.com/taco/muffins is proxied to 127.0.0.1:8099/taco instead of to 127.0.0.1:8099/muffins/taco, which according to the documentation are both wrong behaviors, or at least thats my interpretation of what I read. But besides that I think that proxying just to 127.0.0.1:8099 should be the most common use case, i.e., you have several servers and you w…	manast	dominictarr
129	2011-10-17 18:58:08	@manast I like the subroutes API you defined, it seems more robust than my solution, which is more robust than what used to be in node-http-proxy. If you make a pull request to support your suggestion then I'd be happy to use it.	maxogden	manast
129	2011-10-17 20:55:15	@manast, your description is better. it would probably only be a small change from what @maxogden has done to get that behavior.	dominictarr	maxogden
129	2011-10-17 20:55:15	@manast, your description is better. it would probably only be a small change from what @maxogden has done to get that behavior.	dominictarr	manast
127	2011-10-10 21:01:34	+1 for @substack's being a lib	tj	substack
127	2011-10-11 05:30:18	The `.hasOwnProperty()` is just to see whether `opts` has those fields since if you set them to falsey values they aren't sent. @indutny: https://gist.github.com/1275259 and https://github.com/substack/bouncy/tree/master/bench	substack	indutny
127	2011-10-11 06:34:49	@substack `.hasOwnProperty()` might not be the best way to do that http://jsperf.com/hasownpropvsbool #maxPerf! >=)	0x00A	substack
125	2011-10-07 17:33:20	@koichik This does not seem to completely fix issue #59 because the `HTTP/1.1` status line is still returned. Not `HTTP/1.0`	indexzero	koichik
123	2012-02-12 00:07:34	@bearnard I'm not sure there is a workable solution here. The `proxyError` event may be raised after the `response` has been partially written to or closed. Consider the scenario when the first backend fails midway through the response. It is impossible for the proxy to know at what point of the response the reverse proxy request errored. My suggestion would be to pass a mock response object to `…	indexzero	bearnard
122	2011-10-03 23:55:34	@temsa Thanks. Cherry-picked in b7adf866b595f0d64a3ef6bde19271276450e723 and published in `node-http-proxy@0.7.3`	indexzero	temsa
116	2012-04-02 14:42:07	@isaacs with 0.6.0 out would it make sense to look at this again?	coderarity	isaacs
116	2012-07-22 06:38:30	From what I've heard from @isaacs this doesn't make sense until `node@0.10.0` has a stable domains API	indexzero	isaacs
116	2012-07-31 13:49:04	How are domains involved here? I'm down with maintaining our code to make it match current API. Also, looks like `.write()` shouldn't throw anymore. @isaacs, is that correct?	mmalecki	isaacs
116	2013-04-24 08:19:29	Since 0.10 is released, can we consider this refactoring again? I see that @mmalecki has prepared a branch https://github.com/nodejitsu/node-http-proxy/tree/refactor with the pipe implementation a few month ago. The code would be far easier to maintain and also it would simplify a lot the modification of the HTML response going back to the user.	abarre	mmalecki
112	2011-09-29 20:22:01	@manast I need a bigger code sample to understand what you are referring to. If you are trying to proxy WebSockets, why are you not calling `.proxyWebSocketRequest()`?	indexzero	manast
112	2011-09-30 07:55:00	Hello, I will update with more code. But the reason I am not using proxyWebsocketRequest is because I did not need to do it before, and it worked well. Its after the API change that this has stop working. regards. On Sep 29, 2011, at 10:22 PM, Charlie Robbins wrote: > @manast I need a bigger code sample to understand what you are referring to. If you are trying to proxy WebSockets, why are you no…	manast	manast
112	2011-09-30 08:20:40	@manast I need a full code sample to give you any help.	indexzero	manast
112	2011-10-11 14:49:11	@indexzero any news on this issue? :)	manast	indexzero
104	2011-09-08 13:02:56	I had the same problem. I was expecting this to work since it works seamlessly in node core. Anyway, @jimisaacs solution is working right now.	Floby	jimisaacs
104	2011-09-08 15:41:24	@jimisaacs +1, just ports too, defaulting the host would be nice & a very common use-case for people just wanting cheap vhost-like behaviour etc	tj	jimisaacs
104	2011-09-08 21:01:40	@Floby How does your [pull request](https://github.com/nodejitsu/node-http-proxy/pull/105) support UNIX sockets?	indexzero	Floby
104	2011-09-09 00:04:48	@Floby I want to accept your pull request, but there is a big set of changes coming down the pipeline for `v0.7.x` which optimizes the hot-paths by ~10%. I will most likely do sometime similar once that refactor is done. I will leave this open as a reminder to do so.	indexzero	Floby
104	2012-05-11 08:23:27	@brianloveswords I would like you to implement it ;)	indexzero	brianloveswords
104	2012-05-11 12:26:31	@indexzero I'll see if I can start throwing together a patch today!	brianloveswords	indexzero
104	2012-05-29 11:32:53	@indexzero @brianloveswords Hey, guys. I don't want to be a party-crasher but this neat bug still isn't fixed yet.If you don't want to or can't fix it could you please point me to the lines of codes, that probably cause the problem? I'd then try to fix it myself and make a pull request. Thanks!	buschtoens	brianloveswords
104	2012-05-29 11:32:53	@indexzero @brianloveswords Hey, guys. I don't want to be a party-crasher but this neat bug still isn't fixed yet.If you don't want to or can't fix it could you please point me to the lines of codes, that probably cause the problem? I'd then try to fix it myself and make a pull request. Thanks!	buschtoens	indexzero
100	2011-09-02 15:16:24	I'll merge and push this out tonight. +1 to refactoring this with BufferedStream and Stream.pipe. The big changes are in the `v0.7.x` branch which I hope on finishing sometime in the next few weeks. @isaacs I'm porting over your changes as they come in to this branch.	indexzero	isaacs
98	2011-08-30 22:43:58	Thanks for all the patches @isaacs! I had a feeling we might run into issues like this once we patched those last errors. We'll get someone to review and merge shortly.	Marak	isaacs
97	2011-08-30 19:37:56	@indexzero I don't know if it's a core bug, I don't know enough of the node-http-proxy module to debug it further. I might have missed something obvious.	3rd-Eden	indexzero
97	2011-09-11 05:16:35	@ry Firefox 7 Websocket Requests. Seems to be consistent across Firefox 6 (draft7), Firefox 7 (draft10) and (reportedly) Chrome 14 (draft10). More info in this comment: https://github.com/nodejitsu/node-http-proxy/issues/97#issuecomment-2058654	indexzero	ry
97	2011-09-21 19:27:42	@mmalecki Thanks for the information, but @3rdeden has confirmed that `socket.io@latest` works on node stand-alone, but not behind node-http-proxy. So the binary frames may be a red herring, but I will look into it.	indexzero	mmalecki
97	2011-09-29 23:18:10	The request gets stuck, as @mmalecki said, and then, since there's no error status, eventually https://github.com/joyent/node/blob/v0.4.12/lib/http.js#L1284-1293 is reached and the "socket hang up" message is received. The real key to fixing this lies in figuring out how to make it past https://github.com/joyent/node/blob/v0.4.12/lib/http.js#L753 to the socket.write() call at the end of that meth…	AvianFlu	mmalecki
97	2011-09-29 23:55:40	@ry There really isn't a fully programmatic test case. Is that what you mean by a "simple test case". No node.js library (node-websocket-client, websocket-node, etc) correctly emulates how browsers have implemented WebSockets. The easiest way to reproduce this right now is to 1. Write anything that uses socket.io (we have some simple test cases if you'd like to talk offline) 2. Put node-http-prox…	indexzero	ry
97	2011-10-01 16:52:08	@indexzero fix confirmed	3rd-Eden	indexzero
93	2011-08-28 05:51:57	@isaacs Merged and published as `http-proxy@0.6.3`. Point of question about testability: do you know a good way to reproduce `res.write()` throwing? Would like to add this to the test suite.	indexzero	isaacs
93	2011-08-28 22:23:22	@indexzero I can't figure out how to reproduce it, either. It shouldn't be possible.	isaacs	indexzero
92	2011-08-28 05:44:07	@bnoguchi I think you are mistaken about how the tests are setup: 1. `web-socket-proxy-test.js` calls `TestRunner.prototype.webSocketTestWithTable` https://github.com/nodejitsu/node-http-proxy/blob/master/test/web-socket-proxy-test.js#L58 2. `TestRunner.prototype.webSocketTestWithTable` calls `TestRunner.prototype.startProxyServerWithTable` https://github.com/nodejitsu/node-http-proxy/blob/master…	indexzero	bnoguchi
91	2011-08-13 02:19:35	@newshorts Actually no, it is not. You are probably confused because we are using `socket.io@0.6.18`, not `socket.io@0.7.x` which has significant refactoring to various paths: https://github.com/nodejitsu/node-http-proxy/blob/master/test/web-socket-proxy-test.js#L41-42	indexzero	newshorts
89	2011-09-05 10:31:23	@digitalrinaldo can you answer my questions so that we can move forward with this issue?	dominictarr	digitalrinaldo
89	2011-09-08 15:54:41	@digitalrinaldo I think I see where you are going with this. I think it's something that would allow this module to wrap itself around an express application. All the logic is in place in the this module, it would just have to be reworked a little to be able to use that logic as express middleware.	jimisaacs	digitalrinaldo
85	2011-08-03 16:20:10	@AvianFlu i am implementing a proxy that simulate a ipad request, and iam trying to remove flash element in response body, how can i do that? thanks	raphaelcosta	AvianFlu
84	2011-08-02 18:27:58	@drjackal @KimSchneider is actually correct here. @dominictarr +1 to merge this	indexzero	KimSchneider
84	2011-08-02 18:27:58	@drjackal @KimSchneider is actually correct here. @dominictarr +1 to merge this	indexzero	dominictarr
82	2011-07-29 18:30:56	@AvianFlu, thanks for the reply! The example you posted shows how to connect to a target server/website that has multiple IPs/domains. So each request is routed to a different address of the target server. I have a different need. I have a machine with multiple IPs attached to its network interface. I want to use a different IP for each request I do to a website. This will avoid the target server…	barbolo	AvianFlu
82	2011-07-31 20:02:20	Thanks, @tralamazza. I'm looking for the Ruby EventMachine as well. It seems that its implementation allows to bind the address before making the requests. I'll still be looking for a solution with node.js.	barbolo	tralamazza
82	2011-08-03 13:27:40	Thanks so much, @tralamazza!	barbolo	tralamazza
78	2012-04-02 14:28:49	@tralamazza is this still a problem from you? I tried your user-case and I did get a `content-length` header back. (I guess that's an old API key, but you should probably keep that to yourself.)	coderarity	tralamazza
75	2011-07-22 01:36:29	@nodesocket This is actually by design in node.js core and has nothing to do with `node-http-proxy`. Here's a quick sample repro'ing the problem with the `http` module: It's actually good that the server does this because you want to keep serving all of your connections and not abruptly cut them off. What would be nice is if the `close` event didn't fire on the `http.Server` instance until all of…	indexzero	nodesocket
74	2011-07-21 15:45:09	@dominictarr Can we push forward on all of these refactor issues in a `v0.6.x` branch?	indexzero	dominictarr
70	2011-07-18 09:07:47	good work. I can see it work in firefox (note, firebug must be installed - to get console.log) If you request localhost:6666/xhr (bypass proxy) it works correctly. If you request localhost:6060/xhr (through proxy) it does not work. the same behaviour occurs with curl. I will tag this as confirmed bug, migrate this test to vows, then fix. thanks @fjakobs, good hunting!	dominictarr	fjakobs
68	2011-07-05 16:30:48	I agree with @indutny. This will most likely go away if you upgrade npm.	AvianFlu	indutny
66	2011-07-18 00:06:33	@dominictarr @bmeck - Read what he is asking. He's not having an issue with basic proxying. _But how to set it up so that content is actually served from the proxy server? I want to analyse the traffic before sending it through._ @hynese - Can you be more clear as to what your issue is? Are you trying to do custom proxy logic? Check out the examples folder and this file: https://github.com/nodeji…	Marak	bmeck
66	2011-07-18 00:06:33	@dominictarr @bmeck - Read what he is asking. He's not having an issue with basic proxying. _But how to set it up so that content is actually served from the proxy server? I want to analyse the traffic before sending it through._ @hynese - Can you be more clear as to what your issue is? Are you trying to do custom proxy logic? Check out the examples folder and this file: https://github.com/nodeji…	Marak	dominictarr
66	2011-07-18 00:06:33	@dominictarr @bmeck - Read what he is asking. He's not having an issue with basic proxying. _But how to set it up so that content is actually served from the proxy server? I want to analyse the traffic before sending it through._ @hynese - Can you be more clear as to what your issue is? Are you trying to do custom proxy logic? Check out the examples folder and this file: https://github.com/nodeji…	Marak	hynese
66	2011-07-18 07:42:47	yeah it does look like @hynese is trying to log the response, which is issue #58	dominictarr	hynese
66	2011-08-28 06:02:41	@hynese @marak @dominictarr @bmeck This is now resolve in the latest version of `node-http-proxy`. Check out some of the examples around "middleware" in: https://github.com/nodejitsu/node-http-proxy/tree/master/examples	indexzero	hynese
66	2011-08-28 06:02:41	@hynese @marak @dominictarr @bmeck This is now resolve in the latest version of `node-http-proxy`. Check out some of the examples around "middleware" in: https://github.com/nodejitsu/node-http-proxy/tree/master/examples	indexzero	bmeck
66	2011-08-28 06:02:41	@hynese @marak @dominictarr @bmeck This is now resolve in the latest version of `node-http-proxy`. Check out some of the examples around "middleware" in: https://github.com/nodejitsu/node-http-proxy/tree/master/examples	indexzero	dominictarr
63	2011-06-21 20:34:24	@daemon-byte - For the most part, you should be able to fix your code to achieve the functionality you want. Your code is just not structured correctly at all, see my previous comments. I can't help you fix it without rewriting it, you've coupled too many things too closely together. Is your coding background in C or PHP? You should think about trying to write more modular code, especially when d…	Marak	daemon-byte
62	2011-06-14 04:38:11	@qzaidi The hostNameOnly was a contributed feature, so additional information about this issue (such as a stack trace or some sample code that reproduces the issue) would be quite helpful. What version of node, npm, and node-http-proxy are you currently using?	indexzero	qzaidi
62	2011-06-26 15:20:18	@daemon-byte, are you using HTTPS? I do think that there are some cases in which HTTPS can cause a socket wake up and become unwriteable.	indexzero	daemon-byte
62	2011-06-26 17:03:03	@daemon-byte So I'm going to close this as `wont fix`. I made a fix (which you can see here: https://gist.github.com/1047764), but after running the benchmarks with this applied the additional overhead of the `try/catch` logic seems to be degrading performance by `10-15%`. My suggestion would be to use a standalone instance of the `HttpProxy` object and wrap the entire call to `.proxyRequest()` i…	indexzero	daemon-byte
62	2011-07-25 20:54:49	@daemon-byte @bpierre - To my understanding this issue only affects hostNameOnly mode. If you want a more robust proxy, you should be using the lower level APIs we expose ( like @indexzero has suggested ).	Marak	daemon-byte
62	2011-07-25 20:54:49	@daemon-byte @bpierre - To my understanding this issue only affects hostNameOnly mode. If you want a more robust proxy, you should be using the lower level APIs we expose ( like @indexzero has suggested ).	Marak	indexzero
62	2011-07-25 20:54:49	@daemon-byte @bpierre - To my understanding this issue only affects hostNameOnly mode. If you want a more robust proxy, you should be using the lower level APIs we expose ( like @indexzero has suggested ).	Marak	bpierre
62	2011-07-25 21:53:26	@daemon-byte @bpierre @coolbloke1324 This issue is marked `wont-fix` because there is nothing we can do to fix it in the node-http-proxy project itself; it is blocked by a core node.js bug which is not scheduled for fix until `0.6.x`. In the meantime, a recent feature has been added which may allow you work around this issue if you don't use the `x-forwarded-*` headers. You can now pass in `enabl…	indexzero	daemon-byte
62	2011-07-25 21:53:26	@daemon-byte @bpierre @coolbloke1324 This issue is marked `wont-fix` because there is nothing we can do to fix it in the node-http-proxy project itself; it is blocked by a core node.js bug which is not scheduled for fix until `0.6.x`. In the meantime, a recent feature has been added which may allow you work around this issue if you don't use the `x-forwarded-*` headers. You can now pass in `enabl…	indexzero	bpierre
62	2011-07-25 23:05:56	@indexzero thanks for the details. Don't suppose you know the node.js bug tracker url do you? Interested to know what is going on under the hood with this one!	Irrelon	indexzero
62	2011-07-26 01:29:46	@daemon-byte @bpierre @coolbloke1324 @indexzero the feature indexzero refers to in > In the meantime, a recent feature has been added which may allow you work around this issue if you don't use the x-forwarded-\* headers. You can now pass in enableXForwarded: false in the options to HttpProxy instances and .createServer() and this will bypass the check which is throwing the exception: https://git…	dominictarr	daemon-byte
62	2011-07-26 01:29:46	@daemon-byte @bpierre @coolbloke1324 @indexzero the feature indexzero refers to in > In the meantime, a recent feature has been added which may allow you work around this issue if you don't use the x-forwarded-\* headers. You can now pass in enableXForwarded: false in the options to HttpProxy instances and .createServer() and this will bypass the check which is throwing the exception: https://git…	dominictarr	indexzero
62	2011-07-26 01:29:46	@daemon-byte @bpierre @coolbloke1324 @indexzero the feature indexzero refers to in > In the meantime, a recent feature has been added which may allow you work around this issue if you don't use the x-forwarded-\* headers. You can now pass in enableXForwarded: false in the options to HttpProxy instances and .createServer() and this will bypass the check which is throwing the exception: https://git…	dominictarr	bpierre
61	2011-06-16 04:13:29	^ hah @indexzero - that sounds like an old aesop song, but i haven't heard that one...but he has that quote tattooed on his forearm(s?)	dtan	indexzero
61	2011-06-16 17:54:10	@dtan Yup It is an old aesop song, It's also what he has tattooed on his forearms: http://lightsleepers.net/wakeup/wp-content/uploads/2009/01/aesoprocktat.jpg	indexzero	dtan
59	2011-06-11 21:35:00	@fidian Can you provide a complete repro including the PHP script that I should use to reproduce the issue?	indexzero	fidian
59	2011-06-26 15:16:59	@fidian here is the simplest repro for this issue: Unfortunately, it seems that this is by design in node.js core. This is the status line written to **every** `ServerResponse` object in core: https://github.com/joyent/node/blob/v0.4.8/lib/http.js#L833-834, which doesn't seem to be configurable anywhere. Maybe @ry or @felixge can comment on if outgoing `HTTP/1.0` requests are going to be supporte…	indexzero	fidian
59	2011-06-26 19:43:19	@felixge Thank you for clarifying. I am going to close this as `wont-fix`.	indexzero	felixge
59	2011-06-26 20:07:14	@ry Thanks. I'll reopen this. I've opened an associated bug on node here: https://github.com/joyent/node/issues/1234	indexzero	ry
59	2011-06-26 21:07:33	@felixge the response can be terminated by closing the connection	ry	felixge
58	2011-06-08 22:03:17	@vvo @marak It depends on the level of introspection into the data stream that you're looking to get. For example, gzip works because afaik it's a binary encoding algorithm and can process the raw stream. Rewriting HTTP headers requires a good HTTPParser like the one ryan wrote. It's really a question of exactly what you're trying to hack in there. A generic stream rewriter could be possible, but…	indexzero	vvo
55	2011-05-23 06:22:09	@bluescreen303 This should be fixed in a86d18bc7f93d013df715d1f4d88e651846f645d and published in `v0.5.9`. Can you confirm?	indexzero	bluescreen303
54	2011-06-08 18:24:18	I believe this issue has been resolved? @bluescreen303 can you confirm? If not, let's get @olauzon on it! :-)	Marak	bluescreen303
50	2011-05-13 19:42:21	@dazagrohovaz Yes, I saw it once I realized that the agent has an eventemitter leak. The problem here is that the proper multiplexing of request-response data doesn't seem possible in the current http.Agent API design because there is no way to map the closure scoped data on the `upgrade` event to the incoming http request. I am going to start seriously considering looking at using a raw TCP prox…	indexzero	dazagrohovaz
50	2011-05-13 21:56:32	@dazagrohovaz @jfis Can you take a look at these repros again after my latest commit? I think I've fixed the event emitter leak by managing the containing the request used to the closure scope of the `upgrade` event. It's a little tricky, but I think it will solve some of these problems. Will still have to look into the origin mismatch problem	indexzero	dazagrohovaz
50	2011-05-13 21:56:32	@dazagrohovaz @jfis Can you take a look at these repros again after my latest commit? I think I've fixed the event emitter leak by managing the containing the request used to the closure scope of the `upgrade` event. It's a little tricky, but I think it will solve some of these problems. Will still have to look into the origin mismatch problem	indexzero	jfis
50	2011-05-13 22:36:16	@indexzero looks good and works for me after getting around the origin mismatch. very nice.	jfis	indexzero
50	2011-05-13 23:02:47	w000!!!! Ok, I'm going to make the origin mismatch thing an option and write some more robust tests here. @dazagrohovaz is that map application on your personal site open source? Seems like a great websocket demo to help benchmark / test against node-http-proxy.	indexzero	dazagrohovaz
50	2011-05-14 01:30:39	@dazagrohovaz Thanks! I will try this out later tonight to see if I've fully resolved the issue	indexzero	dazagrohovaz
50	2011-05-18 01:39:02	This should be resolved as of v0.5.3. Let me know if you run into any issues. @dazagrohovaz I couldn't get your maptail working ... if you want to try running your site with node-http-proxy instead of squid that would be appreciated.	indexzero	dazagrohovaz
48	2011-05-10 22:35:01	@mikeal Thanks for clarifying. In master now there is a backwards compatible change that checks the type of the arguments passed to `.getAgent()`. Would love to see a hotfix version pushed out from @ry, but now that I've reverted it's not a big deal.	indexzero	mikeal
42	2011-04-28 02:16:49	@straps isn't that a warning and not an error? Either way, now that you have updated, can you try running http-proxy's unit tests?	Marak	straps
41	2011-06-08 18:24:53	@indexzero is this ticket still relevant? If so, should we get @olauzon to investigate?	Marak	indexzero
41	2011-06-11 21:34:13	@fidian Do you know if there is a workaround for the node core issue that we could use in `node-http-proxy`?	indexzero	fidian
40	2016-06-13 19:54:59	Is there a way to 'fix' headers on a proxyReq event? I have the same problem where the server I am connecting to cares about the case sensitivity of the headers so need to correct node's tampering. @d11wtq did you ever find out where the original header names were store? It would be good if I could get node-http-proxy to forward the original case-preserved headers rather than it using the lower-c…	djskinner	d11wtq
38	2011-05-22 18:55:53	This seems to be something (still) going on in Node.js core. The code in questions claims that it is backwards compatible: https://github.com/joyent/node/blob/master/lib/http.js#L1427 Perhaps @ry or @mikeal could shed some light on why this is popping up again. Host is still being passed as a string in node-http-proxy (i.e. "legacy" arguments) https://github.com/nodejitsu/node-http-proxy/blob/mas…	indexzero	mikeal
37	2014-06-18 21:47:40	here's a generic one - modified from @francoislaberge example - I use as the first piece of middleware in my express app: You could reverse it just as easily making sure that host always starts with `www.`	pajtai	francoislaberge
37	2014-08-18 20:31:11	@q2dg i think you are mistaking terminology. Your code correctly proxies any request to the server to google.com. This is not the same as redirecting to google as the traffic is still going through your server.	jcrugzz	q2dg
37	2014-08-19 02:49:29	@q2dg ok well this does seem plausible. This is something that should be handled in some manner. If you can come up with a good failing test case (integrated into the actual tests) I can take a stab at implementing it	jcrugzz	q2dg
36	2011-05-17 22:52:52	@johnae please let us know how it goes.	olauzon	johnae
36	2011-05-17 23:05:47	@johnae Can you please supply some sample code? Now that we've established that this is not a node.js core issue (since all of the HTTPS tests are passing) we need to try to reproduce it locally to fix it.	indexzero	johnae
36	2011-05-18 23:22:05	@johnae in addition to what @indexzero said, could you try with v0.5.3?	olauzon	johnae
36	2011-05-18 23:22:05	@johnae in addition to what @indexzero said, could you try with v0.5.3?	olauzon	indexzero
36	2011-05-19 01:14:21	@johnae Thanks for bearing with us on this! This was actually a nuance in the API that @olauzon picked up on. You are trying to proxy HTTPS to HTTP which before the version we just released, `v0.5.4`, was not possible from the `httpProxy.createServer()` API. No changes need to be made to your code, but if you're interested in how to proxy HTTPS to HTTPS (as opposed to HTTPS to HTTP) checkout our …	indexzero	johnae
36	2011-05-19 01:14:21	@johnae Thanks for bearing with us on this! This was actually a nuance in the API that @olauzon picked up on. You are trying to proxy HTTPS to HTTP which before the version we just released, `v0.5.4`, was not possible from the `httpProxy.createServer()` API. No changes need to be made to your code, but if you're interested in how to proxy HTTPS to HTTPS (as opposed to HTTPS to HTTP) checkout our …	indexzero	olauzon
35	2011-07-08 12:53:20	@eladb What messages are you trying to proxy that are not getting through? We have extensive test coverage for websockets that are all passing I think the correct approach here would be to make the encoding of the data being sent across the websocket configurable. Can you please provide a full code sample that reproduces the issue?	indexzero	eladb
35	2011-07-08 18:56:51	Yes. I will get a repro. --Elad. On Fri, Jul 8, 2011 at 5:53 AM, indexzero reply@reply.github.com wrote: > @eladb What messages are you trying to proxy that are not getting through? We have extensive test coverage for websockets that are all passing > > I think the correct approach here would be to make the encoding of the data being sent across the websocket configurable. > > Can you please prov…	eladb	eladb
35	2011-07-09 15:44:06	see attached. 1) run "node test.js" and open a browser on http://localhost:8000. then show the console and you will see echo only from the direct connection. 2) run "node test-patched.js" and you will be able to see echo from both proxied and direct connections. could be: 1) socket.io that you are using in your test. 2) the websocket library you refer under 'vendor'. let me know if you want me to…	eladb	eladb
35	2011-07-09 19:36:39	@eladb I might be missing something but where can I find `test.js` and `test-patched.js`?? Will try later this evening.	indexzero	eladb
35	2011-07-09 20:51:25	extract the zip file and you will see both files under 'node-proxy-repro'. 10x, elad. On Sat, Jul 9, 2011 at 12:36 PM, indexzero reply@reply.github.com wrote: > @eladb I might be missing something but where can I find `test.js` and `test-patched.js`?? Will try later this evening. > > ## > > Reply to this email directly or view it on GitHub: > https://github.com/nodejitsu/node-http-proxy/issues/35…	eladb	eladb
35	2011-07-09 21:05:30	@eladb Can you provide a link to the zip file?	ironchefpython	eladb
34	2011-04-22 02:43:29	@indexzero - I think I'm running into a related issue here without websockets. I think the disconnect is in the fact that http-proxy acts as a proxy server by default. This means that the receiving server can tell the request has been proxied. In other words, it's not transparent. The proxy should act in this mode by default, but we should probably expose an API option to enable "transparent" pro…	Marak	indexzero
34	2011-04-26 21:24:02	The websocket support was originally written by @donnerjack13589 and later updated by @davglass. Maybe they can chime in on the reasoning behind changing the outgoing headers. I will kill those lines in `v0.5.1` (coming this week) if there are no objections since both @flashfan and @andyichr have seen this fix their problems.	indexzero	andyichr
34	2011-05-11 20:34:07	@Marak definitely, will investigate.	olauzon	Marak
34	2011-05-11 20:36:31	Thanks @olauzon! Feel free to post your status in this thread.	Marak	olauzon
34	2011-05-13 20:49:31	@jfis Again, this is a symptom of a larger problem. I am working on something in the experimental branch, but I'm not sure if we can actually write a websocket proxy on top of the existing http.Agent APIs without event emitter leaks.	indexzero	jfis
34	2011-05-13 20:55:11	@indexzero i don't see how changing the headers and replacing host and origin in the handshake relates to http.Agent but I'll take your word for it. I do see the problem with http.Agent in the other thread (#50) though.	jfis	indexzero
34	2011-05-13 21:00:31	@jfis They are only related in that they both have to do with websockets. If this gets fixed, that is still a problem and websockets is still broken.	indexzero	jfis
34	2011-05-13 21:02:21	@indexzero :) ok gotcha.	jfis	indexzero
34	2011-05-23 05:26:25	@frank06 Can you provide sample code to reproduce the problem?	indexzero	frank06
34	2011-05-23 06:20:58	@frank06 @jfis This is fixed in 028d2044e71d70b7bc21d339de29e2275c3be5c2 and published in `v0.5.9`. Let me know if you run into any issues with this.	indexzero	frank06
34	2011-05-23 06:20:58	@frank06 @jfis This is fixed in 028d2044e71d70b7bc21d339de29e2275c3be5c2 and published in `v0.5.9`. Let me know if you run into any issues with this.	indexzero	jfis
34	2011-05-25 06:56:00	@olauzon ... Any progress on this issue today? Ping me if you're blocked.	indexzero	olauzon
34	2011-06-08 18:56:41	Yes. @olauzon do you want to take a look?	indexzero	olauzon
20	2011-05-18 00:23:41	@focusaurus If you buffer and parse the incoming request of the body before you proxy the request, you can't proxy the original request anymore.	Marak	focusaurus
1132	2017-01-19 13:07:50	As mentioned by @bdefore and @kdepp in #851, changeOrigin should be set to true by default. The very first reason is simply to be compatible with the HTTP 1.1 specifications that **requires** a _Host_ header. If a proxy listen on foobar.com and proxies request to bargee.net, then every requests sent to bargee.net must have a _Host_ header set: `Host: bargee.net`. In turns, by fixing the inconsist…	patrickallaert	kdepp
1132	2017-01-19 13:07:50	As mentioned by @bdefore and @kdepp in #851, changeOrigin should be set to true by default. The very first reason is simply to be compatible with the HTTP 1.1 specifications that **requires** a _Host_ header. If a proxy listen on foobar.com and proxies request to bargee.net, then every requests sent to bargee.net must have a _Host_ header set: `Host: bargee.net`. In turns, by fixing the inconsist…	patrickallaert	bdefore
1120	2016-12-25 10:37:16	Thanks @jcrugzz ! 👍 😄	ivannieto	jcrugzz
1113	2016-12-19 21:51:35	Hi! I've found an issue allowing long running proxied connections to stay open. In this case, it's something we've seen related to the [webpack dev server](https://github.com/webpack/webpack-dev-server) which has this http-proxy package as its dependency via [http-proxy-middleware](https://github.com/chimurai/http-proxy-middleware). In practise what we've seen is that long running proxied request…	phillipj	Martin-Wegner
1107	2016-12-15 21:23:34	@pachirel I think you are the author of . Could you take a look at this issue and pull request?	mixxen	pachirel
1104	2016-12-06 07:23:44	My change (#1098) has side effect because of the header values of `rawHeaders` are not always same with the values of `headers`. ( #1101, #1102, #1103) 🙇 This PR includes these changes to solve it: 1. Overwrite only key, not value. 2. Overwrite key if raw header key is available. 3. Add `preserveHeaderKeyCase` option (default: false). @jcrugzz I'd like to hear your thought. 🍣 I have to add specs …	pachirel	jcrugzz
1103	2016-12-06 10:40:34	@jcrugzz you can find more details in a PR opened by @pachirel https://github.com/nodejitsu/node-http-proxy/pull/1104	apalchys	pachirel
1101	2016-12-04 17:58:40	@jcrugzz @tomlagier this should be fixed now, please retest!	kriswill	jcrugzz
1098	2016-12-02 00:54:20	@jcrugzz Thank you for your quick response 😄 I fixed.	pachirel	jcrugzz
1091	2016-11-14 22:44:28	Fix for https://github.com/nodejitsu/node-http-proxy/issues/867, and possibly these others: https://github.com/nodejitsu/node-http-proxy/issues/908, https://github.com/nodejitsu/node-http-proxy/issues/930, https://github.com/nodejitsu/node-http-proxy/issues/889, https://github.com/nodejitsu/node-http-proxy/issues/680. This solution was suggested by @giuliopaci in https://github.com/nodejitsu/node…	rick-kilgore	giuliopaci
1074	2017-01-16 00:06:06	@jcrugzz or anyone else, any reason not to get this merged?	efokschaner	jcrugzz
1074	2017-02-12 05:01:56	Bump for great justice? @jcrugzz	efokschaner	jcrugzz
1061	2016-09-14 21:12:05	@briman0094 @No9 would love a harmon test so this type of breakage could be prevented in the future. Thanks for the contribution!	jcrugzz	No9
1058	2017-01-21 11:11:52	@adjohnson916 really good job!, I wonder if somebody else has made such a comprehensive benchmark on node just yet? Maybe even the core developers of node do not really know where we are in terms of performance. It seems also that some people, authors of node-http-proxy included, have given up on competing with other servers because they believe V8 is not capable of deliver as efficiently as a C/…	manast	adjohnson916
1051	2016-09-09 19:53:35	@jcrugzz - Any time frame on when / if this will get merged? Not trying to rush, I just got some prod dependencies going out this week that are reliant on the status reason being passed through so I will have to fork if it does not get accepted soon.	cchamberlain	jcrugzz
1018	2017-01-06 13:25:35	Hello, I'm closing this as result of doing cleanup of my PRs. I believe this feature was already implemented by @pachirel so this patch is not required anymore. Thanks	diegonc	pachirel
1011	2016-05-25 16:12:18	### nodejitsu/node-http-proxy now has a Chat Room on Gitter @jcrugzz has just created a chat room. You can visit it here: [https://gitter.im/nodejitsu/node-http-proxy](https://gitter.im/nodejitsu/node-http-proxy?utm_source=badge&utm_medium=badge&utm_campaign=pr-badge&content=body_link). This pull-request adds this badge to your README.md: [![Gitter](https://badges.gitter.im/nodejitsu/node-http-pr…	gitter-badger	jcrugzz
993	2016-05-12 01:29:58	Thanks! For anyone else who stumbles across this issue, I didn't have the same setup, -> http://localhost -> proxy -> https://realserver.com, In my case the cookie had the Secure flag, so although JSESSIONID was stored @localhost, it was not being sent in subsequent requests because I didnt use the https:// by setting the https property on the webpack-dev-server config.	whampop	localhost
988	2016-04-13 00:36:04	For more context, we used it in production at nodejitsu for 5+ years, and it is used in a production application @godaddy as well. Figure out if its the right tool. Its at least a good place to start for getting things up and running.	jcrugzz	godaddy
967	2016-02-26 12:30:00	Reasoning: Rack's request class [makes use of](https://github.com/rack/rack/blob/master/lib/rack/request.rb#L243) this HTTP header. Certain edge-case scenarios (proxying from ember-cli to a Rails backend) can be problematic without this header being present. /cc @perlun, @jesjos	jbacklund	jesjos
967	2016-02-26 12:30:00	Reasoning: Rack's request class [makes use of](https://github.com/rack/rack/blob/master/lib/rack/request.rb#L243) this HTTP header. Certain edge-case scenarios (proxying from ember-cli to a Rails backend) can be problematic without this header being present. /cc @perlun, @jesjos	jbacklund	perlun
957	2016-02-10 16:42:27	So the caveat here is that this is a breaking change, but i think it provides more useful context to the `error` as the `error` should be the actual `proxyReq` and not the `req` itself. In most cases (or at least using the `callback` api, you already have access to `req` and `res` so providing these ends up being useless. We were also previously capturing errors from client requests which I belie…	jcrugzz	indexzero
957	2016-02-10 16:42:27	So the caveat here is that this is a breaking change, but i think it provides more useful context to the `error` as the `error` should be the actual `proxyReq` and not the `req` itself. In most cases (or at least using the `callback` api, you already have access to `req` and `res` so providing these ends up being useless. We were also previously capturing errors from client requests which I belie…	jcrugzz	donasaur
949	2016-02-02 04:58:29	@niallo great find! Would love a quick fix PR :).	jcrugzz	niallo
924	2015-12-11 17:28:08	Hey everyone, This is in regards to an issue I brought up in #915 yesterday. I was having an issue with incorrect port selection and assumed @BadBoy20 might be having the issue too. Anyhow, the problem for me was explicit declaration of the port was not taking precedence over the port implied by the protocol. The unit test I created was failing before I made the fix. Also, I did not check the get…	pyper	BadBoy20
923	2016-01-04 13:58:44	@yjm Thanks for your help. I find the problem that I add body parser js file in `ROOT` folder. :( 2015-12-31 17:29 GMT+08:00 yjm notifications@github.com: > also I have similar error, but not related to POST data > Here if user redirect frequently, e.g. click back button frequently in a > 302 redirected page, error below: > > /root/node-proxy/node_modules/http-proxy/lib/http-proxy/index.js:119 > …	PanYuntao	yjm
920	2015-12-02 17:51:51	Using http/2 is not currently possible. Pull-request for this support would be welcome. I believe the SPDY module from @indutny might support http/2 now.	indexzero	indutny
920	2015-12-02 17:57:56	@indexzero @m1stegmann i had an exchange with @indutny that it just requires passing an agent from his `spdy` module which supports `http2` for this to work	jcrugzz	indutny
919	2015-12-08 05:51:46	This actually looks pretty interesting. @dmai or @jcrugzz: comments?	indexzero	dmai
919	2015-12-08 05:51:46	This actually looks pretty interesting. @dmai or @jcrugzz: comments?	indexzero	jcrugzz
919	2015-12-08 17:58:49	@indexzero @aaronmaturen the reason I'm hesitant on this is due to the conversation I had with @indutny where `http2` based on his implementation in [`node-spdy`](https://github.com/indutny/node-spdy) only requires the proper `agent` to be passed in to enable proxying via `http2`. So this really has to do with what we want to support. Personally, I'm not a fan of of actually spinning up a server …	jcrugzz	indutny
919	2015-12-09 06:16:18	@indexzero ah, calling @dmai doesn't work on public git Hm, I don't think it would be that bad if we supported the `http2` library since the docs for that library saids that `http2` has an api very similar to that of `https` and we support passing in options to `https` I can see @jcrugzz 's point about not using a particular userland `http2` module though, and those who have read up on HTTP2 alre…	donasaur	dmai
919	2016-03-25 23:00:54	Hi Friends, @jcrugzz suggested that the node-spdy module by @indutny is a better way to spin up a new HTTP2 server. It made sense to me at the time, and it's fairly easy to get setup if you actually have an SSL cert to get past the browser security... Here is a small example for HTTP2 -> HTTP proxying without any changes to http-proxy. ![screenshot 2016-03-25 18 23 24](https://cloud.githubusercon…	aaronmaturen	indutny
915	2015-12-09 22:24:29	@BadBoy20 I think it is the port. I had all kinds of issues trying to get it to connect ports that weren’t 80 or 443. Once I switched to those it worked fine. You can have your proxy listening on 8009, just trying changing your test server upstream from 3000 to 443. If it fixes it, it looks the issue is under: https://github.com/nodejitsu/node-http-proxy/blob/master/lib/http-proxy/common.js Selec…	pyper	BadBoy20
915	2015-12-10 21:39:31	@BadBoy20 Yes change 3000 to 443 or 80. You could also confirm it further by trying it without any encryption.	pyper	BadBoy20
898	2015-10-23 19:13:13	@jdmaurer yea this is something id like to fix. The reason this happens in THIS specific case is because we don't disambiguate "client-side" request errors from "proxy" request errors. Errors that happen on the request that we receive as the proxy should be ignored because its something we have no control over. We cant even reply to it. This is a bug that needs to be fixed	jcrugzz	jdmaurer
898	2015-10-29 20:09:25	I'm seeing this too. @jdmaurer why do you say this is a weird use-case? I have the same use-case, seems like the "meat and potatoes" of what a proxy would do? @jcrugzz is this likely to be fixed soon? Thanks!	philcockfield	jdmaurer
883	2015-11-05 04:54:45	@donasaur @jcrugzz thoughts on this?	indexzero	donasaur
883	2015-11-05 04:54:45	@donasaur @jcrugzz thoughts on this?	indexzero	jcrugzz
883	2015-11-05 06:44:51	@donasaur it's actually not about the Websocket handshake itself. It is mirroring similar `proxyRes` functionality which I am fine with. See https://github.com/nodejitsu/node-http-proxy/blob/master/lib/http-proxy/passes/web-incoming.js#L147 @jcrugzz thoughts?	indexzero	jcrugzz
881	2015-10-28 18:02:50	@pepone @jedverity seems like it. Could you provide a complete console output of what you're seeing? Is there a reproducible test case that you've found? This will help us narrow down the problem.	indexzero	jedverity
881	2015-10-28 18:39:31	@jedverity awesome :). A failing test PR is my favorite thing	jcrugzz	jedverity
881	2015-10-30 17:00:01	@jedverity hmm well we should see if whatever fix can be backported if it is not a breaking change. Have you tried it in `4.2.1`? That is the LTS release so we should get this fixed in that release	jcrugzz	jedverity
881	2015-10-30 17:54:54	@jedverity i think you might be right, looks like its on target for `4.2.2` if you are correct. See if you can test the `4.2.2` release candidate for confirmation. Either way your tests are still good :). Will add them anyway	jcrugzz	jedverity
873	2015-12-25 01:43:27	I hit the same issue when benchmarking http-proxy. Does anyone know if the same will happen in a real life production environment with a high request volume or if this issue is tied to the fact that the connections are created from the same client? I tested with nginx and the npm module 'loadbalancer', no problem there. @tyrchen @jcrugzz	kar1m	jcrugzz
850	2016-01-20 22:28:42	@indexzero, @jcrugzz: I can rebase this on the latest master if you guys are open to merging it.	prust	indexzero
850	2016-01-20 22:28:42	@indexzero, @jcrugzz: I can rebase this on the latest master if you guys are open to merging it.	prust	jcrugzz
836	2015-06-02 16:41:00	@matthauck could you provide clarification for the commit here https://github.com/nodejitsu/node-http-proxy/commit/26029ba7ac948b5dc0befb2091cc9a5862d0641c? I personally don't have a strong opinion either way I just don't want to break it again and would like to find a way for this to work for both your cases	jcrugzz	matthauck
813	2015-12-02 09:48:39	It works very fine, thank you again @vvo @jcrugzz should I let this issue open? Maybe http-proxy should filter those error inside the library, or maybe it's better to let it unopinionated...	JSteunou	jcrugzz
806	2016-01-22 14:21:00	@jcrugzz @indexzero Any plans to merge this PR?	chimurai	indexzero
806	2016-01-22 14:21:00	@jcrugzz @indexzero Any plans to merge this PR?	chimurai	jcrugzz
782	2015-12-07 20:42:58	@indutny any idea what could have caused this? Would love to know if its a bug in `http-proxy` that im not accounting for based on a node core change.	jcrugzz	indutny
768	2015-01-31 03:04:09	@jedverity you can use the [`changeOrigin`](https://github.com/nodejitsu/node-http-proxy/blob/master/lib/http-proxy.js#L43) that is passed when you instantiate the proxy	jcrugzz	jedverity
766	2015-01-27 15:06:55	@Mewte hmm this might be something specific to websocket proxying but this still seems odd. @goldfire have you seen anything like this? @3rd-Eden do you have any ideas? Could socket.io somehow cause a leak on the proxy level? Im very interested to see where the issue lies. Could you also list what node version you are using? I'd recommend the latest `0.10.35`.	jcrugzz	goldfire
761	2015-04-01 15:11:17	@Karan is there a `bodyParser` in the middleware chain somewhere? the proxy needs to happen before that if there is. See if thats the issue first. My only other thought is that it has to do with how heroku does their host based routing	jcrugzz	Karan
759	2014-12-23 18:25:33	...incoming request when proxying to the target server cc @yleemj	jcrugzz	yleemj
757	2014-12-22 17:00:41	@minrk Since you were doing a bunch of testing here, any ideas? The two commits that were made only seem to properly close sockets in cases where they were bad. I don't see it causing issues. @goldfire What node version are you running on? I'm curious if an upgrade there had anything to do with it or just the upgrade of the `http-proxy` dep.	jcrugzz	minrk
748	2014-12-03 00:20:32	ah sorry for the delay @jcrugzz I was traveling for the last 24 hours but it looks like this was resolved :+1:	samccone	jcrugzz
744	2014-11-26 07:17:28	@jcrugzz @samccone This is a online url 'http://g.tbcdn.cn/??kissy/k/1.4.0/seed-min.js,kissy/k/1.4.0/base-min.js,kissy/k/1.4.0/json-min.js,kissy/k/1.4.0/dom/base-min.js,kissy/k/1.4.0/event/base-min.js,kissy/k/1.4.0/event/custom-min.js,kissy/k/1.4.0/event/dom/base-min.js,kissy/k/1.4.0/event/dom/focusin-min.js' on the Alibaba CDNs. You can take it for test. This is a combo url(This is a technical m…	koolc	samccone
737	2014-11-15 15:20:43	@erupenkman hmm, this is something I'd consider. You mind adding a test? @indexzero you have any thoughts on this?	jcrugzz	indexzero
736	2014-11-12 21:46:06	@richardkazuomiller yea essentially, good find! That should just be linked somewhere. @indexzero just hasn't formalized a [`jscs`](https://github.com/jscs-dev/node-jscs) for it yet.	jcrugzz	indexzero
733	2014-11-08 23:52:05	Fix the issue of multiple consecutive slashes being replaced by a single slash referenced in #703 and #710 by separating the query string from the rest of the URL in `common.urlJoin`. I tried removing trailing slashes as suggested by @yulesyu in #703 but that still caused issues if the query string ended in `//`	richardkazuomiller	yulesyu
733	2014-11-10 00:33:25	Except for minor style things this lgtm @jcrugzz. It even has a new test :+1:	indexzero	jcrugzz
729	2014-11-04 23:00:04	@lightblade LGTM. Mind if you implement it like the one above? just makes it a bit shorter and cleaner :) e.g `~['https:', 'wss:'].indexOf(options[forward || 'target'].protocol` will be true if we are dealing with SSL	jcrugzz	lightblade
729	2014-11-04 23:21:46	@lightblade published as 1.6.1	jcrugzz	lightblade
712	2014-10-09 09:56:49	:+1: thank you for your contribution @zhudan. What are your thoughts @jcrugzz? You've been looking this over most recently.	indexzero	jcrugzz
699	2014-09-12 16:57:14	@STRML Could you add test so @jcrugzz doesn't break it again ;-)?	3rd-Eden	jcrugzz
699	2014-09-12 16:57:59	Yep - working on that right now, just figured I should get the fix in ASAP. On Sep 12, 2014, at 12:57 PM, Arnout Kazemier notifications@github.com wrote: > @STRML Could you add test so @jcrugzz doesn't break it again ;-)? > > — > Reply to this email directly or view it on GitHub.	STRML	jcrugzz
673	2014-07-20 20:02:49	Thanks for the merge @jcrugzz :). @dlongley any thoughts on addressing issue #2 generically since we're probably going to need to do this at some point in the near future?	msporny	dlongley
660	2014-06-12 16:49:05	@RushPL yea this is the reason I have an issue with this api as there is no good way to hook into the streams themselves with any kind of transform. Its something I've been thinking about but haven't found the right way to do yet.	jcrugzz	RushPL
660	2014-06-12 17:55:27	@RushPL we can pass in two different transform streams in some manner. There may be a better api then just adding them to the options object. But yea its doable its just not as clean as I'd like it.	jcrugzz	RushPL
660	2014-06-13 13:53:41	@wangzheng422 i still dont like this. This should be done with an optional stream that you can pass so we arent adding an arbitrary property to the request and you can do with the data what you want. For what you want to do, you would pass in something like this. Now this is just speculative but this is the way that we would make this type of functionality work. This allows custom transformations…	jcrugzz	RushPL
658	2014-06-10 17:06:35	@jcrugzz Changed the naming according to your comment.	Rush	jcrugzz
658	2014-06-10 17:11:09	@RushPL thanks!	jcrugzz	RushPL
657	2014-06-10 06:05:00	@RushPL the devDeps are \* depped so that was the root cause.	jcrugzz	RushPL
657	2014-06-10 17:02:05	@RushPL we might as well ensure our tests are up to date so lets keep living dangerously ;).	jcrugzz	RushPL
652	2014-06-07 22:41:40	@cmpsoares91 these are examples of using the old `http-proxy` api that only works with node `0.8.x`. If you would like to learn more about the new API, please checkout the readme or the blogpost found [here](http://blog.nodejitsu.com/node-http-proxy-1dot0/). Since we removed this particular functionality from `http-proxy`, this either needs to be done manually with an actual router or if you are …	jcrugzz	RushPL
651	2014-06-06 18:31:37	@RushPL yea the tests for `0.11.x` have been consistently failing here for a while. I haven't spent time investigating this yet as I still considered it too unstable but thanks for the work you've done! Ill give it a read and see where the bug might lie. Its more likely a bug in node or we have to change our handling in some way based on their changes. Not sure what we would have to change here t…	jcrugzz	RushPL
651	2014-06-06 18:35:34	The weird thing is that I was unable to reproduce the problem locally (adding setTimeout in weird places) but it is consistently failing remotely. Also 0.11.10 is rock solid on production servers (viva forward secrecy) but it is a pain to maintain native dependencies for it. I am praying for our friend @indutny to chime in at some point with a brilliant idea. :-)	Rush	indutny
651	2014-06-06 22:41:41	@RushPL smells like a race condition of sorts ;). And I'm sure fedor has his hands deep in it and will pull out some gold. I havent checked out the implementation since some of it was moved down into libuv land.	jcrugzz	RushPL
649	2014-06-10 17:01:25	@RushPL yes i still wanted to steal your tests :). It all comes down to the naming so I will pull whatever PR that uses a `proxyTimeout` naming as they do accomplish the same thing.	jcrugzz	RushPL
645	2014-09-08 20:01:58	@endangeredmassa that would be huge.	indexzero	endangeredmassa
642	2014-05-11 22:56:36	Further to the pull request by @Domiii - #635 - this pull request adds the res object to the proxyRes event as well. Also adding a test for the proxyRes event. I wasn't about the specifics of updating other people's pull request, so just thought a new one might be a good option... Apologies if that's less ideal :-s	bruce-one	Domiii
640	2014-05-10 15:38:34	Sweet! Any chance of this PR warranting a push to NPM? I have a few issues on @LinemanJS that I'm trying to get closed up.	jayharris	LinemanJS
636	2014-05-08 16:30:06	@gadr this particular example does not require a proxy of any kind. All you need to do is have your `http` server return the proper redirect. you can do this in express with something like [`force-secure`](https://github.com/nathan7/force-secure)	jcrugzz	gadr
619	2014-04-08 16:06:32	@st-denis you need to give a host and a port as target in that object or make target a full URL string	jcrugzz	st-denis
619	2014-04-09 19:51:07	@st-denis you cannot proxy anything if you don't know the target. You have to grab a hostname or URL string from somewhere. Even if you are anonymizing, you need to have a pool of servers to pull from	jcrugzz	st-denis
606	2014-03-25 00:18:43	@yawnt pretty simple fix here. We lost backwards compatibility hard. https://github.com/nodejitsu/node-http-proxy/blob/master/lib/http-proxy.js#L11-L16	indexzero	yawnt
603	2014-03-25 14:20:05	@KetanSpeaketh could you give me a gist that I can run that fails? in the specific case you listed with the new api there is no server running that would be able to receive requests in order to proxy appropriately. Both of these should work as expected, otherwise please elaborate on the issue you have.	jcrugzz	KetanSpeaketh
603	2014-03-26 23:59:10	So this is actually interesting as it made me go back and read why this is in place. @KetanSpeaketh I recommend giving #529 a read. it seems that this is ONLY the case when you proxy to ANOTHER proxy. For this specific use case, I can add an option (something like `toProxy`) that when `truthy`, keeps the absolute URI instead of making it relative. How does that sound as a solution to this?	jcrugzz	KetanSpeaketh
600	2014-03-21 19:11:54	@RushPL thanks for the hint. I had a quick look and it really looks very powerful and feature rich. I really would like to see an overview of all these solutions with pros and cons. Currently I don't need SSL and the richer features, so kiss-proxy is just perfect for me. But I already recommended http-master to a colleague who will give it a try in the next days.	deradam	RushPL
578	2014-02-07 22:16:00	@xtreme-topher-bullock thanks for the contribution! Would you mind changing it to look like... After that I'll merge it right in :). It makes it display correctly on npmjs.org	jcrugzz	xtreme-topher-bullock
578	2014-02-11 04:47:45	@xtreme-topher-bullock thanks :)	jcrugzz	xtreme-topher-bullock
571	2014-02-08 05:13:55	@yawnt Could you add the example from https://blog.nodejitsu.com/node-http-proxy-1dot0/ to the documentation to help users who will miss the ProxyTable API?	trusktr	yawnt
570	2014-01-31 21:27:34	My coworker @goffrie discovered that this seems to fix things: Setting `connection = 'Close'` means the back-end server is going to close the connection right after we make a request, which suggests this problem has to do with not reusing backend connections.	jwalton	goffrie
568	2014-01-30 17:44:16	@RushPL thanks that works for now. If anyone else has an encrypted solution that would be great, thanks. Perhaps there is a way to do this with a self signed cert?	srossross	RushPL
561	2014-01-23 18:39:23	@glasser Well lets think of what we can do in these failure cases. Correct me if I'm wrong here, but in the case where the `socket` errors, we cannot re-proxy with that same socket. So it would make sense to have a different error function in that case that just returns the request if thats even useful? Cause it seems the connection is just FUBAR if we hit that case and we just need to kill the t…	jcrugzz	yawnt
559	2014-01-22 20:44:10	@glasser thanks for your thorough report. This definitely seems fixable and I will try and give it a look later today. If you are able to dig deeper into a possible solution please post here :) cc @yawnt	jcrugzz	yawnt
559	2014-01-22 21:49:02	@jcrugzz @yawnt Here's my thought. There are two ways we could go. Either http-proxy should itself take care of this, by reacting to 'error' on `socket` by ending `proxySocket`... or http-proxy should give the end user access to `proxySocket` and let it do its own error handling. I think the former is probably the way to go. First of all, it's more or less necessary to do this error handling, and…	glasser	yawnt
554	2014-01-17 22:49:38	@droppedonjapan the instance of `proxy` is does not require a callback when it is an `EventEmitter`, but you need to listen on the `error` event ;). It is only an `EventEmitter` in the following cases... see the code [here](https://github.com/nodejitsu/node-http-proxy/blob/master/lib/http-proxy.js#L6-L54) The `var proxy = HttpProxy.createProxy()` api requires the callback as it is the simpler imp…	jcrugzz	droppedonjapan
550	2014-01-31 07:24:22	@RushPL completely legit. `http-proxy` encourages these kind of modules ;)	yawnt	RushPL
547	2014-01-11 12:43:43	@yawnt found a few minor things when I was using this extensively: - **EventEmitter3 will not throw on an unhandled `error`:** but without any default handler it's very confusing to debug when your proxy logic is just plain wrong. _We should have a default logger if there are no `error` handlers._ cc/ @3rd-Eden - **We should have a simple(r) `.createProxy()` method:** which is basically just expo…	indexzero	yawnt
547	2014-01-16 13:58:36	@jcrugzz Thanks, but still want this. @yawnt ping?	indexzero	yawnt
542	2014-01-31 00:27:01	@RushPL thanks :)	jcrugzz	RushPL
541	2014-01-01 19:04:18	I am using express behind enterprise corporate proxy/firewall. I am struggling because because I just don't know where to set proxy for node.js I usually export http_proxy="http://<username>:<password>@myproxy.com:8080 at prompt. This is just sufficient. But this setting is not working for node.js. Please help. Should I use node-http-proxy if yes then please give a simple code sample for my code …	wabmca	myproxy
539	2013-12-29 21:01:57	@cronopio we could probably use some tests for adding functions before/after any of the passes. cc @yawnt	jcrugzz	yawnt
539	2013-12-29 21:01:57	@cronopio we could probably use some tests for adding functions before/after any of the passes. cc @yawnt	jcrugzz	cronopio
537	2013-12-28 17:02:43	@yawnt there is no way to currently splice in before or after functions currently as there is no general [`this.passes`](https://github.com/nodejitsu/node-http-proxy/blob/caronte/lib/http-proxy/index.js#L120-L139). We have passes for either web or ws which needs to be specified in some manner. What do you think is the cleanest way to do so? We could pass a `type` parameter to the `before` and `af…	jcrugzz	yawnt
537	2014-01-08 05:37:31	fixed in c47adac391ca2f80ac1adad52e4fd652d85ac2a4. @cronopio this could definitely use some tests though!	jcrugzz	cronopio
536	2013-12-28 00:07:20	@yawnt thoughts? I think it adds a nice semantic when you aren't actually creating the proxy as a server. It also eases elements of my OCD.	jcrugzz	yawnt
533	2013-12-22 19:34:49	@RushPL can you gist the full example you are using to test this? I'm not sure where you are running into issues as we have our staging balancers running this code and we proxy to multiple targets. Could help us see if we missed something with in our testing!	jcrugzz	RushPL
529	2013-12-10 11:37:08	Jarrett, I'm experiencing this with the caronte branch. It is a serious enough bug (and easy enough to fix) to be worth holding 1.0 just a minute longer I think. On Tue, Dec 10, 2013 at 12:36 AM, Jarrett Cruger notifications@github.comwrote: > @boutell https://github.com/boutell and @fabiosantoscodehttps://github.com/fabiosantoscodeif you haven't already, check out the > caronte https://github.co…	boutell	fabiosantoscodehttps
529	2013-12-10 13:28:42	@boutell that was not my implication, I just wanted to make sure you guys were trying the newest code :). Im sure @yawnt will be on it. If you can post a gist of the smallest reproducible case, this will be extremely helpful in developing a test and figuring out a solution!	jcrugzz	yawnt
520	2013-11-19 17:34:25	I just rewrite the examples, just using as base the old examples, so I updated all this examples according to the new improvements and the new api of node-http-proxy. Review and merge CC: @yawnt	cronopio	yawnt
520	2013-12-09 19:59:59	Ready for review and merge cc: @yawnt @indexzero	cronopio	yawnt
520	2013-12-09 19:59:59	Ready for review and merge cc: @yawnt @indexzero	cronopio	indexzero
516	2013-11-12 22:43:57	As instructed by @jcrugzz I tried this against the caronte branch. Same code, same result. Using the proxy as a straight HTTP proxy works fine for most URLs but I find I'm getting 400 Bad Request from one particular server. This pattern of using the proxy, a standard client proxy, isn't that easy to work out from the examples. I don't want to proxy an internal server, I want to proxy requests goi…	shermozle	jcrugzz
513	2013-11-08 20:16:42	`node-http-proxy@1.0.0` is has a number of features removed and a (few) breaking changes. It makes the library leaner and more "node-like" but we _have to make sure to ensure the same high quality examples and documentation._ ## Examples We either need a working example file or a reason why we're dropping this example for all of these files: - [x] examples/balancer/simple-balancer-with-websockets…	indexzero	yawnt
513	2013-11-08 20:16:42	`node-http-proxy@1.0.0` is has a number of features removed and a (few) breaking changes. It makes the library leaner and more "node-like" but we _have to make sure to ensure the same high quality examples and documentation._ ## Examples We either need a working example file or a reason why we're dropping this example for all of these files: - [x] examples/balancer/simple-balancer-with-websockets…	indexzero	cronopio
513	2014-01-11 12:39:50	This is done. Good work @yawnt @cronopio	indexzero	yawnt
513	2014-01-11 12:39:50	This is done. Good work @yawnt @cronopio	indexzero	cronopio
511	2013-11-05 21:34:21	@cronopio Running `npm test` gives me the following failures.. Let me know if Im doing something wrong.	jcrugzz	cronopio
510	2013-11-05 21:06:09	All of this options parsing that is found [here](https://github.com/nodejitsu/node-http-proxy/blob/caronte/lib/http-proxy/index.js#L43-L64) is not being utilized. We are extending the global `this.options` but not passing them into any of the `passes`. I will see if the fix is as trivial as it seems otherwise I'll let you handle it @yawnt.	jcrugzz	yawnt
506	2013-10-28 20:24:18	Hi @Evster88 I just ran your example and works fine. I changed the destiny to something testable to me like `www.nodejs.org` and worked fine. If you experiment some additional issue feel free to reopen this.	cronopio	Evster88
504	2013-10-23 07:00:54	right now we pass just a single agent... but we actually need two.. one for http and one for https @cronopio	yawnt	cronopio
491	2013-09-26 07:56:56	@yawnt I added some baseline benchmark scripts that we can use in the `1.0.0-dev` branch (they are also in the `caronte` branch, but that's behind now). **These benchmarks exposed what appear to be (at first glance) serious performance issues in the 1.0.0-dev branch.** ## node: v0.8.25 | http-proxy: v0.10.3 I am using the [benchmark branch](https://github.com/nodejitsu/node-http-proxy/compare/ben…	indexzero	yawnt
491	2013-09-27 12:47:35	I keep trying to benchmark `caronte` branch (@indexzero: branch `v1.0.0-dev` does not exist), yet I keep getting: Target server stays up all the time, `ulimit` is set to reasonable values. @yawnt any idea?	mmalecki	yawnt
491	2013-10-18 05:06:41	After some improve from @yawnt I ran again the benchmark and this what I got in my humble laptop. Node: v0.10.20 Last commit at caronte branch: 86750c7e594c419dfae957aaf7e44e61e1d480e8 wrk: wrk 3.0.1 [epoll] Copyright (C) 2012 Will Glozer I would love to see what numbers show at @indexzero's laptop because my humble laptop show some improve.	cronopio	yawnt
488	2013-09-24 21:53:06	hey @glasser, i think your solution is a bit too brutal as a workaround to be implemented without significant sacrifices.. we should, imho, post this on [joyent/node](https://github.com/joyent/node/issues) and see what they say there about it could you do it since you uncovered this bug and know more about it? if not, i can handle this thanks for submitting the PR anyway :) regarding @RushPL 's c…	yawnt	RushPL
488	2013-09-24 21:56:36	I am actually referring to a situation where many outgoing connections need to be made and a pool (by its nature) is limited. Hence the problem. 2013/9/24 yawnt notifications@github.com > hey @glasser https://github.com/glasser, > i think your solution is a bit too brutal as a workaround to be > implemented without significant sacrifices.. we should, imho, post this on > joyent/node https://githu…	Rush	RushPL
488	2013-12-08 02:49:45	The problem seems entirely resolved by adding the default agent: var proxy = httpProxy.createProxyServer({ agent: http.globalAgent }); I did see @RushPL's comment that the use of any agent at all is a performance-killer. I haven't attempted any measurements of my that, but leaking sockets and not really leveraging keepalive as a result can't be good either.	boutell	RushPL
484	2013-09-21 20:24:06	@yawnt @jcrugzz, the reason that your wildcard error handler `ee.on('*:error', function (err) {}` does not get picked up is because it does not match the event emitted. you could use `ee.on('*:*:*:error', function (err) {}` I do agree that the number of namespaces does seem a bit much. perhaps `ws:error` and `web:error` would be sufficient. Issues #462 #470	srossross	yawnt
484	2013-09-21 20:24:06	@yawnt @jcrugzz, the reason that your wildcard error handler `ee.on('*:error', function (err) {}` does not get picked up is because it does not match the event emitted. you could use `ee.on('*:*:*:error', function (err) {}` I do agree that the number of namespaces does seem a bit much. perhaps `ws:error` and `web:error` would be sufficient. Issues #462 #470	srossross	jcrugzz
483	2013-09-21 00:44:06	Badges should link to the web service they build on not the direct image file ;). cc @yawnt	jcrugzz	yawnt
481	2013-09-17 17:36:26	@muffs I would encourage you to look at the `caronte` branch and see if it can be used to meet your needs. It is a complete refactor done by @yawnt and takes a much simpler approach. Let us know what you think!	jcrugzz	yawnt
479	2013-09-17 14:30:52	mmm, kinda makes sense.. @jcrugzz opinion about this one?	yawnt	jcrugzz
479	2013-09-17 17:31:02	Yea its hard to be _exactly_ clear with this as it is all a matter of perspective. `web-outgoing` does make sense to me as the requests are being modified as they come in from the issuer with `web-incoming` (which is then proxied to the remote server) and when you send the response back to the issuer with `web-outgoing`, completing the reverse proxy. @yawnt maybe have it as `web-reverse` if that …	jcrugzz	RushPL
479	2013-09-17 18:22:31	none of the names here strucks me honestly.. the only thing i might want to do is invert is to follow the node convention about IncomingMessage and ServerResponse.. if anyone has a better name i'd be glad to take that into consideration.. it has to be short and make sense (so no client2proxy.. sorry @RushPL :P)	yawnt	RushPL
476	2013-09-17 02:56:14	I fixed all the test suite according to the last refactor. Accordign to the `cov/coverage.html` file created with `npm run-script test-cov` we got a 92% of the code covered. Run the test suite and tell me any error/comment/feedback you got Cheers! cc: @yawnt	cronopio	yawnt
475	2013-09-16 23:46:25	@yawnt, I just found this bug in my code right after you merged #470	srossross	yawnt
471	2013-09-16 15:57:15	Duplicate of #444, there are known issues with `node-http-proxy` running on `node v0.10.x`. @OmShiv Please test out the `caronte` branch and try to break it :). cc @yawnt	jcrugzz	yawnt
470	2013-09-16 16:19:13	@yawnt forgot to tag you	srossross	yawnt
468	2013-09-15 20:12:18	@RushPL i think so? honestly, i'm not sure.. i don't see why not since headers are copied.. if i were you and i needed such feature, i'd test it out and if it breaks open an issue :)	yawnt	RushPL
463	2013-09-17 11:50:37	this should be fixed since error handling is now implemented.. @jcrugzz feel free to reopen if it's not the case	yawnt	jcrugzz
463	2013-09-19 15:31:31	@cronopio also we should have tests for cases like this for all the various transports as I believe we will hit some edge cases with various disconnects being triggered.	jcrugzz	cronopio
462	2013-09-23 00:23:38	As @srossross confirmed, we cannot use a single wildcard to cover multiple delimited sections. So if we are to continue to namespace the error handling in some way, we should choose something simpler. So we should think about what distinctions are important when handling errors. The `web:error` and `ws:error` idea seems reasonable as we may want to handle those cases differently for cleaning up c…	jcrugzz	srossross
461	2013-09-15 13:45:38	@cronopio status?	yawnt	cronopio
460	2013-09-15 09:39:45	[RFC 2616](http://www.w3.org/Protocols/rfc2616/rfc2616-sec14.html) Section 14.23 specifies that the port argument in the Host header is optional if connecting to default port (80 on HTTP f.e.). At the moment we always add the port, but I've encountered a website (10 mio pageviews a day) running IIS 7 that doesn't accept this host header and wants one without the port specified. See http://www.fun…	janjongboom	nathan7
448	2013-10-03 20:12:15	@mattiasg sorry, no I never found a solution so i ripped out the load balancer. I haven't tried the caronte branch though.	joshontheweb	mattiasg
448	2013-10-10 10:24:43	will try it again then On Thu, Oct 3, 2013 at 10:12 PM, Josh Nielsen notifications@github.comwrote: > @mattiasg https://github.com/mattiasg sorry, no I never found a > solution so i ripped out the load balancer. I haven't tried the caronte > branch though. > > — > Reply to this email directly or view it on GitHubhttps://github.com/nodejitsu/node-http-proxy/issues/448#issuecomment-25653870 > .	matthiasg	mattiasg
444	2013-08-21 05:43:10	@yawnt Is working on the updates for `node@0.10.x`. We are aware of this issue and are working on a solution, but the implementation around `streams2` is non-trivial as `node-http-proxy` is one of the oldest node libraries.	indexzero	yawnt
444	2013-08-21 15:42:22	@indexzero, @yawnt, thanks for the response. One issue that I noticed is that `node-http-proxy` does not proxy websockets (at all) to tornado servers as of `node>=v0.8` To test this - Try proxying to an `IPython notebook` Use `*nix` OS (works on mac osx) download and install the anaconda Python Distribution http://continuum.io/downloads Run: Click `create notebook` to get to a page with a web-soc…	srossross	yawnt
444	2013-09-09 16:39:15	@yawnt I noticed that you have not committed to the 10.x branch for a month. I am sorry for being persistent, but this is very important to me. I am also trying to evaluate whether I should just jump in and start finding my own solution or wait for the 10.x branch to be completed. May I ask what your timeline is? What is blocking you from completing it? Are you waiting on improvements in stream2?…	srossross	yawnt
444	2013-09-15 10:19:43	@RushPL @srossross I believe Yawnt is working on https://github.com/yawnt/caronte.git	robertjpayne	RushPL
444	2013-09-15 10:41:06	@RushPL No idea how they plan to merry them up and integrate, I simply was just pointing towards the other repository incase you wanted to have a look. I have no idea how stable or ready it may be, only testing could show.	robertjpayne	RushPL
444	2013-09-15 18:52:09	@RushPL Thanks, I'm looking at caronte.	srossross	RushPL
421	2013-09-03 10:01:43	Hey @RushPL I found that the only solution **atm** is to use nginx to proxy stuff. WebSockets work just fine. If you need further help just ask	christian-fei	RushPL
421	2013-12-18 11:13:02	hi! @RushPL if you're having other issues with the `caronte` branch and websockets, you can open up an issue and i'll have a look! please provide a test case as well :) closing this issue since it refers to a dropped component (router) and the 0.8.x branch	yawnt	RushPL
420	2013-05-11 22:48:42	@vovan22 `node-http-proxy` is not a load balancer replacement itself but it can be used to create your own load balancer. (this is what we do @nodejitsu).	jcrugzz	nodejitsu
420	2013-05-11 22:48:42	@vovan22 `node-http-proxy` is not a load balancer replacement itself but it can be used to create your own load balancer. (this is what we do @nodejitsu).	jcrugzz	vovan22
402	2013-07-19 18:36:05	We are working on a complete rewrite for `streams2`. See the work from @cronopio on the [0.10.x](https://github.com/nodejitsu/node-http-proxy/tree/0.10.x) branch.	indexzero	cronopio
402	2013-07-20 16:39:44	Awesome, thanks @indexzero , @cronopio !	breck7	cronopio
399	2013-04-02 19:44:24	No idea. Haven't played with `v0.10.x` yet much. @isaacs or @indutny?	indexzero	isaacs
399	2013-04-02 19:44:24	No idea. Haven't played with `v0.10.x` yet much. @isaacs or @indutny?	indexzero	indutny
399	2013-04-11 04:06:34	have same issue as @andysavage anyone have a solution?	niftylettuce	andysavage
396	2013-09-28 09:00:18	We're almost done with a major rewrite that has been under way for several months. Check it out on the `caronte` branch. We haven't decided what to do with pull-request maintenance before that. We will likely publish `0.10.99` with most open pull-requests before publishings `1.0.0`. cc/ @yawnt	indexzero	yawnt
393	2013-03-29 10:41:05	@indexzero Does anyone have plan to support HTTP to CoAP proxy? CoAP is RESTful http-like protocol for Internet of Things. http://en.wikipedia.org/wiki/Constrained_Application_Protocol	sequoiar	indexzero
384	2013-03-16 12:22:43	As requested by @indexzero https://github.com/nodejitsu/node-http-proxy/issues/382 Not sure exactly where I should put the text but middleware seemed to be the best section to me.	No9	indexzero
384	2014-03-04 21:20:06	@indexzero @No9 This merge/code has been lost to later merges. This is a very useful information, and should be in the README! Please re-pull this.	gurjeet	indexzero
384	2014-04-16 22:12:32	@jcrugzz Thanks for your kind words! So i have updated the harmon docs and tests to reflect the 1.x release version of http-proxy and we have upgraded trumpet. Can you let me know if you would accept a pull request on the README again or are you putting it somewhere else now? cc @gurjeet @indexzero	No9	indexzero
382	2013-03-14 09:29:24	@PhilHongKong Harmon is designed to plug into node-http-proxy https://github.com/No9/harmon It uses trumpet and so is stream based to work around the buffering problem that @indexzero mentions. It uses an element and attribute selector to enable manipulation of a response.	No9	PhilHongKong
376	2013-04-07 21:11:16	@indexzero @dscape Any updates on this ?	vojtajina	indexzero
376	2013-04-07 21:11:16	@indexzero @dscape Any updates on this ?	vojtajina	dscape
376	2013-05-09 01:13:41	:+1: @indexzero @nodejitsu Any word on getting this merged in?	stickel	indexzero
376	2013-05-09 01:13:41	:+1: @indexzero @nodejitsu Any word on getting this merged in?	stickel	nodejitsu
376	2013-12-19 12:45:49	@nodejitsu +1	rsboarder	nodejitsu
370	2013-04-09 07:39:01	@indexzero @mmalecki I'd advise us to accept this pull request. I've been doing a lot of WebSocket proxy tests lately because I was interested in to seeing how our proxy solution compares to other proxies such as `nginx` and `haproxy`. I've deployed the proxy on a 512mb joyent virtual machine running the latest ubuntu and hit it using [observing/thor](/observing/thor) with: I saw a peak memory of…	3rd-Eden	mmalecki
362	2013-02-17 15:30:48	Sounds awesome. Thanks for clarifying. My point was that ssh performance in node is a far more understood topic. @indutny has a repo called tls-snappy that tackles it, but to the best of my knowledge nothing beats putting a tls terminal in front of node yet :( I think you saw some discussion from @mranney and @mikeal on the topic on a request issue. Not entirely sure how voxer is currently dealin…	dscape	mikeal
362	2013-02-17 15:30:48	Sounds awesome. Thanks for clarifying. My point was that ssh performance in node is a far more understood topic. @indutny has a repo called tls-snappy that tackles it, but to the best of my knowledge nothing beats putting a tls terminal in front of node yet :( I think you saw some discussion from @mranney and @mikeal on the topic on a request issue. Not entirely sure how voxer is currently dealin…	dscape	mranney
362	2013-02-17 15:30:48	Sounds awesome. Thanks for clarifying. My point was that ssh performance in node is a far more understood topic. @indutny has a repo called tls-snappy that tackles it, but to the best of my knowledge nothing beats putting a tls terminal in front of node yet :( I think you saw some discussion from @mranney and @mikeal on the topic on a request issue. Not entirely sure how voxer is currently dealin…	dscape	indutny
353	2012-12-25 03:19:56	I have no idea how pow works so I have no idea why this wouldn't work. @sstephenson do you have any thoughts on why this wouldn't work? We transparently proxy headers, etc.	indexzero	sstephenson
349	2013-02-22 04:11:14	@jamie-stackhouse @aeosynth A documentation pull-request would be welcomed.	indexzero	jamie-stackhouse
347	2012-12-19 02:55:17	Seems reasonable. Wondering what @isaacs thinks about this.	indexzero	isaacs
347	2012-12-19 14:30:35	@jcheng5 we've seen this in production a few days ago. I'm not really comfortable with admitting that the fix was: I think that on 0.9.x this is related to `process.nextTick` refactor which makes next tick happen before I/O, but no idea on the cause in 0.8.x. @isaacs opinions?	mmalecki	isaacs
337	2012-11-21 08:22:49	/cc @mmalecki	indutny	mmalecki
334	2013-01-22 22:03:20	Meh. If you're into that sort of masochism go for it. This is an issue related to SSL performance in node that @indutny is working hard on. In the meantime you can just put [stud](https://github.com/bumptech/stud) in front of node-http-proxy. But I'm pretty sure @KimSchneider is not interested in our advice as he has not provided any demostrable data for us to help debug the problem with besides …	indexzero	indutny
327	2013-01-29 22:55:43	@mmalecki Any plan to merge this one?	samalba	mmalecki
323	2012-10-25 21:41:57	@mmalecki. eafdc744 has introduced really unexpected behaviour, please process it as soon as you will get this message :) Otherwise I'll pull it by myself :)	indutny	mmalecki
322	2012-11-04 22:37:11	@mmalecki any hope of getting this in? As it stands, a 304 response will not emit an end event, unlike all other responses.	smh	mmalecki
320	2012-10-23 19:55:41	- http-proxy: emit websocket:start - routing-proxy: allow listening for websocket:\* event /cc @mmalecki	indutny	mmalecki
318	2012-12-08 11:07:57	@nodejitsu Any input on this?	dignifiedquire	nodejitsu
318	2013-02-24 17:23:28	@Dignifiedquire @amirhhz I've submitted a pull request that I wrote a couple months ago: https://github.com/nodejitsu/node-http-proxy/pull/376 You can install my node-http-proxy fork and link to that one from Testacular, it's how we currently run our tests. https://github.com/jayv/node-http-proxy	jayv	Dignifiedquire
294	2013-03-09 05:57:51	I spoke with @isaacs, this behavior is not going to change even in 0.10.0, but likely in 0.12.0. So going to pull this in if all the tests pass.	indexzero	isaacs
289	2012-07-30 18:50:58	@piscisaureus @AvianFlu @mmalecki Thoughts? This is clearly your realm of expertise.	indexzero	AvianFlu
289	2012-07-30 18:50:58	@piscisaureus @AvianFlu @mmalecki Thoughts? This is clearly your realm of expertise.	indexzero	piscisaureus
289	2012-07-30 18:50:58	@piscisaureus @AvianFlu @mmalecki Thoughts? This is clearly your realm of expertise.	indexzero	mmalecki
270	2012-06-25 12:28:23	Nice! Thanks @blakmatrix.	mmalecki	blakmatrix
266	2012-07-18 10:05:48	Good question. @cronopio Do you feel comfortable coordinating a release of the http-proxy? I see you're on the publisher's list.	jfhbrook	cronopio
265	2012-07-22 06:41:07	@lucisferre We don't currently emit the data from the proxy target. We could do this although I'm unsure of the implications.	indexzero	lucisferre
259	2012-06-06 17:27:33	@CodeRarity knows more about this. Any light on this are welcome. ;)	cronopio	CodeRarity
257	2012-06-05 15:37:54	@silvinci Sorry my example was a little misleading. I have hostnameOnly off for a reason. I also use the proxy to route to a static-file server. Thanks though. @CodeRarity Appending '^' to the beginning of the keys solves my issue. Thanks for the hint - I have a better idea of how http-proxy operates now, which has helped me simplify much of the routing list. Might as well update the initial exam…	danielfay	CodeRarity
257	2012-06-05 15:37:54	@silvinci Sorry my example was a little misleading. I have hostnameOnly off for a reason. I also use the proxy to route to a static-file server. Thanks though. @CodeRarity Appending '^' to the beginning of the keys solves my issue. Thanks for the hint - I have a better idea of how http-proxy operates now, which has helped me simplify much of the routing list. Might as well update the initial exam…	danielfay	silvinci
248	2012-05-21 17:44:26	So the immutability of the `options` object is preserved for every call to `RoutingProxy.prototype.proxyRequest` and `RoutingProxy.prototype.proxyWebSocketRequest` **except the first one.** With that in mind the following: https://github.com/nodejitsu/node-http-proxy/blob/master/lib/node-http-proxy/routing-proxy.js#L205-207 (and) https://github.com/nodejitsu/node-http-proxy/blob/master/lib/node-h…	indexzero	chjj
247	2012-06-09 19:57:41	Closing in favour of previously unnoticed pull req by @CodeRarity #231	1stvamp	CodeRarity
244	2012-05-13 22:33:14	Thanks, @CodeRarity. Any idea what it would look like with an HTTPS proxy?	bloudermilk	CodeRarity
243	2012-05-11 14:57:55	@CodeRarity Awesome dude. You want me to try to tackle `request` or are you handling that as well?	brianloveswords	CodeRarity
242	2012-05-09 21:27:00	@CodeRarity Can you tackle this?	indexzero	CodeRarity
231	2012-04-23 20:06:43	+1 I'm writing a simple Node+CouchDB backend for a client-side single-page webapp (a learning game). One of the backend's jobs is to reverse-proxy two legacy services we provide via Apache name-based virtual hosts. Without @CodeRarity's patch, the name based virtual hosts will not respond. Setting X-Forwarded-For is not sufficient. Thanks...	rklancer	CodeRarity
230	2012-12-30 16:51:37	@mogrify: This was really helpful. Thank you! I guess the connect module changed because now the 'connect' event works but 'upgrade' does not.	rbdixon	mogrify
228	2012-05-09 20:48:43	I don't think that applies anymore in node v0.6, that's why this pull request was made. @AvianFlu do you know more about this?	coderarity	AvianFlu
228	2012-05-11 07:54:21	Maybe I'm wrong. @isaacs is the man to summon here if you want a more detailed explaination. He put in the `try {} catch (ex) {}` blocks after some dilligent production debugging.	indexzero	isaacs
228	2012-05-21 17:28:09	@naked That's a good point. We should remove the event listeners when these things emit `end` or `close` events.	indexzero	naked
224	2012-05-31 14:28:42	@rthais Works this lib for you? @rthais @CodeRarity can we close this?	cronopio	CodeRarity
218	2012-06-02 11:06:27	Hey @CodeRarity do you know if this is this going in or not?	No9	CodeRarity
218	2012-06-02 11:46:58	Not yet. On Saturday, June 2, 2012 at 7:06 AM, Anton Whalley wrote: > Hey @CodeRarity do you know if this is this going in or not? > > --- > > Reply to this email directly or view it on GitHub: > https://github.com/nodejitsu/node-http-proxy/pull/218#issuecomment-6076663	coderarity	CodeRarity
216	2012-05-10 05:16:48	@CodeRarity Looks good to me. Merge at will.	indexzero	CodeRarity
211	2012-03-25 02:26:38	@jesusabdullah fyi https://github.com/LearnBoost/socket.io/wiki/Nginx-and-Socket.io I kind of gave up on http-proxy already sorry.	vicngtor	jesusabdullah
211	2012-04-06 14:49:41	@vicngtor I had the exact same issue and @CodeRarity's solution fixed it immediately.	mhseiden	CodeRarity
206	2012-03-10 23:23:16	Ok, I honestly tried to fix this elsewhere, but I got in the weeds quickly on knowing what kind of larger impact it would have, I don't know the internals of http-proxy well enough to have any confidence in twiddling these bits. It seems that for all the instances of tracking flushed, paused, and attaching drain listeners, that there needs to be some way to check if the drain listener is attached…	quartzjer	temas
200	2012-02-20 08:45:27	Yep, that did it! Thanks @jesusabdullah	uglymunky	jesusabdullah
196	2012-02-16 06:20:53	Hi @jesusabdullah, <p>Thank you for your reply, for the res.setHeader or res.removeHeader is not effective of modifying the ultimate response header to client because the proxy.proxyRequest will basically append its own response header to form the ultimate response header back to client.<br /><br /> </p>	penkween	jesusabdullah
195	2012-03-04 07:36:18	@indexzero @Marak hearing crickets here ...	tglines	Marak
193	2012-02-12 03:01:36	@astronouth7303 Have you tried a simple HTTPs server in node.js with the same certs? It could be a node.js core issue. @indutny would know more.	indexzero	indutny
184	2012-03-29 19:24:32	@wuhaocn2008 are you still having an issue with this?	coderarity	wuhaocn2008
183	2012-01-30 10:23:47	Thanks guys for the pointers. I guess what I'm trying to do is "do this request and then do something to the returned stuff and THEN send it back" as @jesusabdullah has pointed out. @elfsternberg: thanks for the code pointer. I'm actually using that code as a basis to my proxy server, but I'm having lots of trouble getting all to work. Seeing as this isn't related to issues with this project, I'l…	hynese	jesusabdullah
171	2012-02-13 18:44:37	@marak, yep. First request does a forced dns lookup, subsequent use cache.	einaros	marak
167	2012-03-30 13:39:14	@CodeRarity I ended up with a different architecture, so I no longer needed to proxy requests. It was more trouble than it was worth, so now I have my API and static web endpoints mounted together at the same place.	jch	CodeRarity
166	2011-12-05 02:50:13	Express is probably buffering your request and doing all sorts of other things that break streaming. You'd need to hook into `express` and do something like https://github.com/nodejitsu/node-http-proxy/blob/master/examples/http/latent-proxy.js @visionmedia - Is there a `node-http-proxy` and `express` example floating around? People ask us about this all the time.	Marak	visionmedia
159	2012-01-04 22:34:52	Hi, I just tried "npm install http-proxy", but I still have the same error : npm ERR! Error: No compatible version found: http-proxy npm ERR! No valid targets found. npm ERR! Perhaps not compatible with your version of node? npm ERR! at installTargetsError (/usr/local/lib/node_modules/npm/lib/cache.js:424:10) npm ERR! at /usr/local/lib/node_modules/npm/lib/cache.js:406:17 npm ERR! at saved (/usr/…	Philmod	googlegroups
158	2011-11-16 03:14:06	lol, @github doesn't get rid of these references.	c4milo	github
156	2011-11-14 18:02:05	This looks good to me. @dominictarr can you explain why you're rewriting `outgoing.headers.host` here? https://github.com/nodejitsu/node-http-proxy/commit/65b7872e6ad433deae4de823c63629cb341bd649#commitcomment-719213	indexzero	dominictarr
152	2011-11-10 15:27:05	@ctide I'm pretty sure websocket support won't work in node@0.6.x until the `http2` branch is merged in. This updates the internal HTTP api that was rewritten by @mikeal. @mmalecki could you take a look at merging that in and then push a version of node-http-proxy that works on node >= 0.6.0 _To reiterate: there are breaking and incompatible changes between the 0.4.0 and 0.6.0 internal HTTP APIs …	indexzero	mikeal
152	2011-11-10 15:27:05	@ctide I'm pretty sure websocket support won't work in node@0.6.x until the `http2` branch is merged in. This updates the internal HTTP api that was rewritten by @mikeal. @mmalecki could you take a look at merging that in and then push a version of node-http-proxy that works on node >= 0.6.0 _To reiterate: there are breaking and incompatible changes between the 0.4.0 and 0.6.0 internal HTTP APIs …	indexzero	mmalecki
151	2012-03-31 03:22:34	@CodeRarity no more, my current solution is not different from the described here.	manobi	CodeRarity
149	2011-11-08 16:08:58	Yes, you can do this with middlewares. [This awesome article](http://blog.nodejitsu.com/http-proxy-middlewares) by @AvianFlu should explain more. Also, I added some hand-crafted middleware in `examples/middleware`: https://github.com/nodejitsu/node-http-proxy/blob/master/examples/middleware/modifyResponse-middleware.js It's not perfect, in reality it would need some kind of output buffering, etc.…	mmalecki	AvianFlu
145	2011-11-17 01:09:43	If memory serves, that was added in a patch from @isaacs. He may be able to comment.	AvianFlu	isaacs
145	2011-11-17 02:04:13	it was @isaacs . https://github.com/nodejitsu/node-http-proxy/commit/84be9f2c3a244c7dbfe2c6320fa26d85cf80ec31	dominictarr	isaacs
131	2011-10-18 15:01:32	Port 7 is reserved; I'm not quite sure if it is possible to use for websocket traffic. Maybe @avianflu or @jesusabdullah would know.	indexzero	avianflu
131	2011-10-18 15:01:32	Port 7 is reserved; I'm not quite sure if it is possible to use for websocket traffic. Maybe @avianflu or @jesusabdullah would know.	indexzero	jesusabdullah
127	2011-10-10 20:40:06	It look's like @substack implemented a first pass at doing the tcp/net based http proxying ( which calls ry's http parser directly). We should pull this in or use it as a reference for implementing the fast proxying scenarios we were discussing ( not needing the whole request, but just enough to route it ). https://github.com/substack/bouncy/blob/master/index.js	Marak	substack
127	2011-10-11 05:14:25	@visionmedia agreed, there is a time and place for hasOwnProperty	0x00A	visionmedia
127	2011-10-11 19:46:45	We will not be taking `bouncy` as a dependency. The approach of using a TCP proxy has its merits, which I have discussed with @mikeal at length. There is an experimental branch of node-http-proxy which exposes a transparent balancing proxy that uses this approach. I started work on this back in April I think: https://github.com/nodejitsu/node-http-proxy/blob/experimental/lib/balancing-proxy.js Do…	indexzero	mikeal
125	2011-10-07 17:58:40	It is right behavior. [RFC2145](http://www.ietf.org/rfc/rfc2145.txt) - 2.3 Which version number to send in a message > An HTTP server SHOULD send a response version equal to the highest > version for which the server is at least conditionally compliant, and > whose major version is less than or equal to the one received in the > request. Also, please refer to [the comment](https://github.com/joye…	koichik	mnot
119	2011-09-29 22:44:57	@indexzero - please review this.	indutny	indexzero
119	2011-09-29 23:15:51	+1, The testing that @mmalecki and I have been doing confirms that this works. We tried a similar version of this fix this morning, but it was in Node's `lib/http.js` and we didn't quite get it right. The problem lies in an extremely convoluted message-sending bug in Node's `http.Agent`. Issue #97 Has more info.	AvianFlu	mmalecki
116	2011-09-22 14:05:50	Pipe is not ready for this kind of operation. @mikeal could probably speak to why that is	indexzero	mikeal
116	2011-09-22 14:49:45	The problem is really with the optimism of the current pipe implementation: https://github.com/joyent/node/blob/master/lib/stream.js There are no guards (i.e. `try/catch`) around calls to `.write()` (which can throw). Also the `source.readable` around `stream.resume()` are apparently not enough: https://github.com/joyent/node/blob/master/lib/stream.js#L127 https://github.com/joyent/node/blob/mast…	indexzero	isaacs
116	2011-09-22 15:10:19	When I spoke with @isaacs about finding these throwing cases he said they were very difficult to reproduce which makes sense to me given the brow-beating both Nodejitsu and Joyent put node-http-proxy thru in production. I agree with you that the `.pipe()` method in core shouldn't have this many guards for performance reasons, and that misalignment of goals is probably why `.pipe()` isn't appropri…	indexzero	isaacs
107	2011-09-12 20:10:28	@dominictarr Can you create a sample app which attempts to reproduce this issue?	indexzero	dominictarr
105	2011-09-08 16:24:15	(no default value) you can specify the target (hostnameOnly must be true) as an array of this sort: `[<port:integer>, <host:string>]` this pull request is my attempt at the solution proposed by @jimisaacs in [this issue](https://github.com/nodejitsu/node-http-proxy/issues/104) this is not a definitive work, I still need some advice on how to do things in node-http-proxy.	Floby	jimisaacs
104	2011-09-08 16:30:00	By the way I +1 @visionmedia proposal too.	Floby	visionmedia
97	2011-09-10 10:08:19	@3rd-Eden Did further investigation here. This may be a bug in node.js core (or more specifically the response parsing in [http-parser](https://github.com/ry/http-parser) so I'm going to attempt to summon @ry. I can confirm deep in the tendrils of node (https://github.com/joyent/node/blob/v0.4.11/lib/http.js#L1230-1265), the `upgrade` event is not being fired for outgoing HTTP requests in the `dr…	indexzero	ry
97	2011-09-10 10:17:20	But the odd thing is that If we attach socket.io to a normal HTTP server it does work. So it's not a fundamental flaw on the node core, it might just be related to http client On 10 sep. 2011, at 12:08, Charlie Robbins wrote: > @3rd-Eden Did further investigation here. This may be a bug in node.js core (or more specifically the response parsing in [http-parser](https://github.com/ry/http-parser) …	3rd-Eden	ry
97	2011-09-10 10:40:25	@3rd-eden @ry I can confirm that this still isn't working in Firefox 6 and Chrome 14 upon upgrading to `http2` from @mikeal in `v0.5.5`. I would like to make note for @mikeal that `http2` is going to simplify the implementation quite a bit because the `upgrade` event is fired on the `ClientRequest` object and not the `Agent`. However, the `upgrade` event is still not firing and I'm starting to th…	indexzero	mikeal
97	2011-09-10 10:40:25	@3rd-eden @ry I can confirm that this still isn't working in Firefox 6 and Chrome 14 upon upgrading to `http2` from @mikeal in `v0.5.5`. I would like to make note for @mikeal that `http2` is going to simplify the implementation quite a bit because the `upgrade` event is fired on the `ClientRequest` object and not the `Agent`. However, the `upgrade` event is still not firing and I'm starting to th…	indexzero	ry
97	2011-09-11 03:42:24	@3rd-eden @ry I spent some time reading the `http-parser` code with help from @bmeck and it seems that this is indeed a problem with the `connection` header parsing not detecting the "Upgrade" state because in Firefox 7 it sends where as in Chrome 13 and older versions of the spec the header is: Based on our first pass it seems like the parser enters the `h_connection_keep_alive` greedily (https:…	indexzero	ry
97	2011-09-11 03:42:24	@3rd-eden @ry I spent some time reading the `http-parser` code with help from @bmeck and it seems that this is indeed a problem with the `connection` header parsing not detecting the "Upgrade" state because in Firefox 7 it sends where as in Chrome 13 and older versions of the spec the header is: Based on our first pass it seems like the parser enters the `h_connection_keep_alive` greedily (https:…	indexzero	bmeck
97	2011-09-29 02:11:28	After some further investigation with @AvianFlu: Parser doesn't seem to be a problem. It detects upgrades just fine (and fires [this callback](https://github.com/nodejitsu/node-http-proxy/blob/master/lib/node-http-proxy.js#L189)). Proxy receives http requests like: But fails to pass them further. [This callback doesn't get executed at all](https://github.com/nodejitsu/node-http-proxy/blob/master/…	mmalecki	AvianFlu
97	2011-09-30 00:48:54	I can confirm that the fix from @indutny resolves this issue in his pull request. In both Firefox 7 and Chrome 14. I'm merging this into master.	indexzero	indutny
89	2011-08-28 05:59:22	@dominictarr Can you help @digialrinaldo with his question?	indexzero	dominictarr
89	2011-08-28 05:59:22	@dominictarr Can you help @digialrinaldo with his question?	indexzero	digialrinaldo
84	2011-08-01 19:04:52	this is actually is a feature of node.js core. https://github.com/joyent/node/blob/v0.4.10/lib/http.js#L1139-1147 unless this is something that would be useful? @dominictarr	jamesonjlee	dominictarr
84	2011-08-02 18:27:58	@drjackal @KimSchneider is actually correct here. @dominictarr +1 to merge this	indexzero	drjackal
78	2012-04-02 14:33:52	@CodeRarity not sure this key still works, I haven't touched the src code in months. I just want to forget rapleaf honestly. Anyway thanks for testing/answering.	tralamazza	CodeRarity
75	2011-07-22 01:36:29	@nodesocket This is actually by design in node.js core and has nothing to do with `node-http-proxy`. Here's a quick sample repro'ing the problem with the `http` module: It's actually good that the server does this because you want to keep serving all of your connections and not abruptly cut them off. What would be nice is if the `close` event didn't fire on the `http.Server` instance until all of…	indexzero	ry
70	2011-07-18 02:27:04	@marak in @jakobs script he sets socket.io to use xhr-multipart, so socket.io falls back to that instead of websockets. https://gist.github.com/1075579#L7	dominictarr	marak
70	2011-07-18 02:27:04	@marak in @jakobs script he sets socket.io to use xhr-multipart, so socket.io falls back to that instead of websockets. https://gist.github.com/1075579#L7	dominictarr	jakobs
66	2011-08-28 06:02:41	@hynese @marak @dominictarr @bmeck This is now resolve in the latest version of `node-http-proxy`. Check out some of the examples around "middleware" in: https://github.com/nodejitsu/node-http-proxy/tree/master/examples	indexzero	marak
62	2011-07-25 21:53:26	@daemon-byte @bpierre @coolbloke1324 This issue is marked `wont-fix` because there is nothing we can do to fix it in the node-http-proxy project itself; it is blocked by a core node.js bug which is not scheduled for fix until `0.6.x`. In the meantime, a recent feature has been added which may allow you work around this issue if you don't use the `x-forwarded-*` headers. You can now pass in `enabl…	indexzero	coolbloke1324
62	2011-07-25 21:54:35	@dominictarr can shed some light on whether this is pushed in the latest version of `node-http-proxy` on npm	indexzero	dominictarr
62	2011-07-25 21:57:24	@dominictarr FYI:	indexzero	dominictarr
62	2011-07-25 23:11:28	@coolbloke1324 Very busy preparing for upcoming releases, don't have the time to dig around to find it. Try searching for HTTPS releated bugs in the nodejs issues: http://github.com/joyent/node/issues	indexzero	coolbloke1324
62	2011-07-26 01:29:46	@daemon-byte @bpierre @coolbloke1324 @indexzero the feature indexzero refers to in > In the meantime, a recent feature has been added which may allow you work around this issue if you don't use the x-forwarded-\* headers. You can now pass in enableXForwarded: false in the options to HttpProxy instances and .createServer() and this will bypass the check which is throwing the exception: https://git…	dominictarr	coolbloke1324
60	2011-06-10 19:33:13	@qard I think it might make the most sense to use the custom logic mode for now. If you do really like this sugar sytnax, I think we would accept a pull request for it. You want to try a few commits to get it started?	Marak	qard
59	2011-06-26 15:16:59	@fidian here is the simplest repro for this issue: Unfortunately, it seems that this is by design in node.js core. This is the status line written to **every** `ServerResponse` object in core: https://github.com/joyent/node/blob/v0.4.8/lib/http.js#L833-834, which doesn't seem to be configurable anywhere. Maybe @ry or @felixge can comment on if outgoing `HTTP/1.0` requests are going to be supporte…	indexzero	ry
59	2011-06-26 15:16:59	@fidian here is the simplest repro for this issue: Unfortunately, it seems that this is by design in node.js core. This is the status line written to **every** `ServerResponse` object in core: https://github.com/joyent/node/blob/v0.4.8/lib/http.js#L833-834, which doesn't seem to be configurable anywhere. Maybe @ry or @felixge can comment on if outgoing `HTTP/1.0` requests are going to be supporte…	indexzero	felixge
58	2011-06-08 22:03:17	@vvo @marak It depends on the level of introspection into the data stream that you're looking to get. For example, gzip works because afaik it's a binary encoding algorithm and can process the raw stream. Rewriting HTTP headers requires a good HTTPParser like the one ryan wrote. It's really a question of exactly what you're trying to hack in there. A generic stream rewriter could be possible, but…	indexzero	marak
58	2011-07-25 04:46:33	I think @dominictarr is close to getting proper middle-wares enabled. Will be reviewing all this in the upcoming weeks. Thanks!	Marak	dominictarr
56	2011-05-19 18:13:02	I'm not sure if this is the best place, but I wanted to get a dialog going regarding the new branch of http-proxy which is intended to use the net module. I know that @ry and @mikeal both have a lot of thoughts about this, so if either of you guys feel like bike shedding, please post whatever information you can that could help direct @indexzero and @olauzon :-)	Marak	mikeal
56	2011-05-19 18:13:02	I'm not sure if this is the best place, but I wanted to get a dialog going regarding the new branch of http-proxy which is intended to use the net module. I know that @ry and @mikeal both have a lot of thoughts about this, so if either of you guys feel like bike shedding, please post whatever information you can that could help direct @indexzero and @olauzon :-)	Marak	ry
56	2011-05-19 18:13:02	I'm not sure if this is the best place, but I wanted to get a dialog going regarding the new branch of http-proxy which is intended to use the net module. I know that @ry and @mikeal both have a lot of thoughts about this, so if either of you guys feel like bike shedding, please post whatever information you can that could help direct @indexzero and @olauzon :-)	Marak	indexzero
56	2011-05-19 18:13:02	I'm not sure if this is the best place, but I wanted to get a dialog going regarding the new branch of http-proxy which is intended to use the net module. I know that @ry and @mikeal both have a lot of thoughts about this, so if either of you guys feel like bike shedding, please post whatever information you can that could help direct @indexzero and @olauzon :-)	Marak	olauzon
56	2011-05-19 18:15:43	Yes. This is not the correct venue for this. Closing this issue I have been discussing this in-depth with @mikeal, should have something worth looking at soon.	indexzero	mikeal
55	2011-05-19 17:27:44	I suppose this is a dirty little secret of node.js: https://github.com/joyent/node/blob/v0.4.7/lib/http.js#L1315 The keep-alive support in core written by @mikeal was temporarily disabled when @ry introduced the http.Agent API in 0.3.6+. Hopefully we'll see this back in sometime soon, but until then I don't think that this issue can be resolved.	indexzero	mikeal
55	2011-05-19 17:27:44	I suppose this is a dirty little secret of node.js: https://github.com/joyent/node/blob/v0.4.7/lib/http.js#L1315 The keep-alive support in core written by @mikeal was temporarily disabled when @ry introduced the http.Agent API in 0.3.6+. Hopefully we'll see this back in sometime soon, but until then I don't think that this issue can be resolved.	indexzero	ry
54	2011-06-08 18:24:18	I believe this issue has been resolved? @bluescreen303 can you confirm? If not, let's get @olauzon on it! :-)	Marak	olauzon
53	2011-05-19 06:29:54	**(Reported by @bluescreen303)** While you are at it, can you please add the 'x-forwarded-proto' header as well (http, https). In my case, I let the proxy do ssl, and use plain http backend servers. This works very well, but my backend servers need to know what urls to generate for internal links. This header does the trick. I'm not sure if it's standard in any way, but at least rails uses it. Al…	indexzero	bluescreen303
51	2011-05-16 03:18:39	**(Reported by @bluescreen303)** I noticed x-forwarded-for was set to 'undefined' when proxying https. It seems someone else was hit by this too. http://stackoverflow.com/questions/5999379/how-to-find-out-the-remote-address-in-node-js-if-it-is-https-request I'm not sure if this is a node bug, but as a workaround, would you please change req.headers['x-forwarded-for'] = req.connection.remoteAddres…	indexzero	bluescreen303
49	2011-05-10 21:22:12	I'm not sure these two things are related. @BigWookie can you elaborate a little more on what you mean by _"the answer is 127.0.0.1:3000/path"_. Do you mean the URL bar in the browser reflects this? Or that the HTTP Host header reflects this?	indexzero	BigWookie
48	2011-05-10 18:08:02	ECONNREFUSED is a generic node.js error message when a socket cannot make a connection. It usually indicates that the listening server isn't infact listening, or the outgoing request you made to the server could not find its target. With that being said, I'm not entirely sure what your issue is. Could it be possible you are already running services on the port http-proxy is trying to use for it's…	Marak	indexzero
48	2011-05-10 22:05:58	Something is wrong in core. The method signature you suggest is not the correct method signature. This may be the result of a bad rebase on behalf of @ry. In `master` both `https.js` and `http.js` indicate that both `.getAgent()` methods take an options hash, not a `host, port` pair, but in `v0.4.7` it is still inconsistent. However, there is a commit from @mikeal rebased into _February_ that act…	indexzero	mikeal
48	2011-05-10 22:05:58	Something is wrong in core. The method signature you suggest is not the correct method signature. This may be the result of a bad rebase on behalf of @ry. In `master` both `https.js` and `http.js` indicate that both `.getAgent()` methods take an options hash, not a `host, port` pair, but in `v0.4.7` it is still inconsistent. However, there is a commit from @mikeal rebased into _February_ that act…	indexzero	ry
48	2011-05-10 22:35:01	@mikeal Thanks for clarifying. In master now there is a backwards compatible change that checks the type of the arguments passed to `.getAgent()`. Would love to see a hotfix version pushed out from @ry, but now that I've reverted it's not a big deal.	indexzero	ry
42	2011-05-17 22:34:09	This was actually not related to node.js core, but a typo in my test code. Thanks to @olauzon for finding this problem and fixing it in 1ee6beff6aa3087e332701fd3cfda70b4e968ce8. Will be pushed out in `v0.5.2`	indexzero	olauzon
41	2011-06-08 18:24:53	@indexzero is this ticket still relevant? If so, should we get @olauzon to investigate?	Marak	olauzon
41	2011-06-08 18:57:18	@marak I have not investigated it at all, so it would be good to at least confirm it is no longer an issue.	indexzero	marak
38	2011-04-26 21:20:13	I will roll this into `v0.5.1`. This code was a workaround for a small bug in node.js core that @mikeal fixed this here https://github.com/joyent/node/commit/2b03ba59177fee8ad28b5be0bebd149b06f3c2a2#lib/http.js Although this commit claims it was made in February, when I released `0.5.0` it was not in the node.js source. Rebased perhaps?	indexzero	mikeal
38	2011-04-26 21:21:28	Uh oh, looks like the clock on my VM may be off. This could be bad... Thanks for letting me know! Tim On 4/26/2011 5:20 PM, indexzero wrote: > I will roll this into `v0.5.1`. This code was a workaround for a small bug in node.js core that @mikeal fixed this here https://github.com/joyent/node/commit/2b03ba59177fee8ad28b5be0bebd149b06f3c2a2#lib/http.js > > Although this commit claims it was made i…	timmattison	mikeal
38	2011-05-22 18:55:53	This seems to be something (still) going on in Node.js core. The code in questions claims that it is backwards compatible: https://github.com/joyent/node/blob/master/lib/http.js#L1427 Perhaps @ry or @mikeal could shed some light on why this is popping up again. Host is still being passed as a string in node-http-proxy (i.e. "legacy" arguments) https://github.com/nodejitsu/node-http-proxy/blob/mas…	indexzero	ry
36	2011-05-17 22:32:04	This was actually not related to node.js core, but a typo in my test code. Thanks to @olauzon for finding this problem and fixing it in 1ee6beff6aa3087e332701fd3cfda70b4e968ce8. Will be pushed out in `v0.5.2`	indexzero	olauzon
34	2011-04-26 21:24:02	The websocket support was originally written by @donnerjack13589 and later updated by @davglass. Maybe they can chime in on the reasoning behind changing the outgoing headers. I will kill those lines in `v0.5.1` (coming this week) if there are no objections since both @flashfan and @andyichr have seen this fix their problems.	indexzero	davglass
34	2011-04-26 21:24:02	The websocket support was originally written by @donnerjack13589 and later updated by @davglass. Maybe they can chime in on the reasoning behind changing the outgoing headers. I will kill those lines in `v0.5.1` (coming this week) if there are no objections since both @flashfan and @andyichr have seen this fix their problems.	indexzero	donnerjack13589
34	2011-04-26 21:24:02	The websocket support was originally written by @donnerjack13589 and later updated by @davglass. Maybe they can chime in on the reasoning behind changing the outgoing headers. I will kill those lines in `v0.5.1` (coming this week) if there are no objections since both @flashfan and @andyichr have seen this fix their problems.	indexzero	flashfan
34	2011-05-11 20:24:32	@olauzon can you take a look at this ticket? I'd like to get this resolved this week if possible.	Marak	olauzon
34	2011-05-11 21:23:55	Great! Should be a pretty simple fix in there. Maybe we can summon @miksago or @donnerjack13589 to help shed some light on the underlying websocket spec and why these headers need to be changed (or don't) @donnerjack13589 wrote the original implementation here, it's like 4am in Russia tho so he might not be around	indexzero	donnerjack13589
34	2011-05-11 21:23:55	Great! Should be a pretty simple fix in there. Maybe we can summon @miksago or @donnerjack13589 to help shed some light on the underlying websocket spec and why these headers need to be changed (or don't) @donnerjack13589 wrote the original implementation here, it's like 4am in Russia tho so he might not be around	indexzero	miksago
34	2011-05-11 21:40:54	So what's the issue? Most websocket implementations will be reading the headers of origin and host, as well as the various sec- ones. If you're proxying websockets and adding, say, a "x-" to the front of these headers, then the websocket implementations will break. I think it's probably best not to modify headers on websocket requests. As for the specification, I don't think it defines as to how …	ThisIsMissEm	donnerjack13589
34	2011-05-11 21:44:25	@miksago Thanks. The problem is that currently `node-http-proxy` rewrites the `origin` and `host` headers for WebSocket requests. This is causing some unexpected behavior for users over HTTPS and in other cross-domain proxying scenarios. Based on what you said, I guess we should just not be rewriting these headers at all? Code: https://github.com/nodejitsu/node-http-proxy/blob/master/lib/node-htt…	indexzero	miksago
34	2011-06-26 15:23:55	@lezhang If that code sample fixed your issue, this is not related to `node-http-proxy`, but how you were using it. That is, the fix was to manually set the header on the incoming request (i.e. the `IncomingRequest` was missing the `Host` header to begin with, and then`node-http-proxy` correctly proxied the request).	indexzero	lezhang
