# Supplementary material for: Status, identity, and language: A study of issue discussions in GitHub
Source: PLoS One. 2019 Jun 14;14(6):e0215059. doi: 10.1371/journal.pone.0215059 (PMC6568400; doi:10.1371/journal.pone.0215059)
Supplement: S2 Data — (ZIP) [file pone.0215059.s003.zip › sample_46_projs_issues/jigish_slate/issue_comments_REPLACECODE.csv]

issue_num	datetime	body	login	close_date
497	2017-03-22 17:57:39	Are you still maintaining this project? I've found a fork https://github.com/mattr-/slate that seems to be more up-to-date, if you don't maintain this anymore can you update the README.md file stating that this is no longer maintained?	luisdavim
497	2017-03-27 14:00:00	Relates to #488 and #437	luisdavim
496	2017-03-20 14:11:07	Just a quick README update	slinkp	2017-03-20 14:17:07
496	2017-03-20 14:17:07	Closing this. I just now saw that jigish's Slate is dead, and the maintained fork at mattr/slate already has the relevant doc updates.	slinkp	2017-03-20 14:17:07
495	2017-03-13 16:08:04	I am new to Slate and I am still figuring out. I am using mac and I have sublime text & chrome in full screen mode together in a split view in a desktop. ST in in the left while chrome in the right. I want to insert iterm below chrome on the right side. How do I do it? I am following the tutorial at Thume but I am lost. I am trying for : http://thume.ca/assets/postassets/slate/windowhints.jpg Als…	bythckr
494	2017-03-10 21:59:10	I was not able to build Slate without these changes (suggested by Xcode). macOS 10.12.3 Xcode 8.2.1	yn5
493	2017-03-07 10:46:03	When using Remote Desktop, I would like to forward as many key combinations to my remote workstation instead of having Slate do all my configured fun things. Is there a way to disable Slate when certain applications are in focus?	Ralle
492	2017-02-02 13:22:55	just checking if there is someone who could help me. If not this project is not live anymore ...and thats a pitty	OWClocal
491	2017-01-18 09:48:24	Hey there, New to slate, I am trying to arrange windows of the same application in different screens. See example below, I want Kiwi for Gmail lite in one screen (2-full) and Calendar in another(1-full). Tried to google and read the documentation but could not find the correct solution. <S_CODE_TOKEN> <S_CODE_TOKEN> Thanks for your help in advance	muzammilrehman
490	2017-01-03 07:02:03	I noticed there is no default binding for grid behavior. Even though it was not hard to configure, seeing as this is intended as a replacement application for Divvy, it would be ideal for users with less programming experience to have a default binding for the grid.	kevinchau321
489	2016-12-19 22:15:34	After upgrading to sierra, when I launch slate it asks me the access question. I click enable, it doesn't prompt me for my admin password, and the slate icon disappears from my menubar.	sameerparekh	2017-01-03 17:21:59
489	2017-01-03 07:05:52	I was able to set up slate for macOS Sierra 10.12. You may have to go to System Preferences>Security & Privacy>Accessibility Then check the box next to Slate.app After doing this slate should have access, and should run smoothly. Let me know if you're still having issues.	kevinchau321	2017-01-03 17:21:59
489	2017-01-03 17:21:59	That did it, thanks!	sameerparekh	2017-01-03 17:21:59
488	2016-12-17 01:42:18	Guys, refer this post: https://github.com/jigish/slate/issues/437 `jigish/slate` is not maintained anymore Please use and contribute to: # [mattr-/slate](https://github.com/mattr-/slate)	shobhitg
487	2016-12-01 10:14:43	Hi all! I've created a localized version of the slate keyboard layout for [qwertz_de keyboards here](https://raw.githubusercontent.com/the-holger/slate_qwertz_de/master/ASCIIToCode_Qwertz_de.plist). As "dumb" testing (i.e. replacing the ASCIIToCode.plist with my file) worked fine I wanted to fork the slate repo and create a proper "enhancement" to contribute to slate, I'm running into problems ho…	the-holger
486	2016-11-23 19:29:35	default.slate should not bind ⌘←, ⌘→, ⌘↓, and ⌘↑ as these are used for navigation in text areas. The keys used here should be something else.	mdznr
486	2017-01-24 08:30:41	It took about 8 awful hours to detect the problem. Sad, but I had to delete Slate because I can't code with the tool running.	alexanderisora
486	2017-01-24 08:33:03	This issue is tracking not having these on by default. The default.slate file can still be modified by you to workaround this issue.	mdznr
485	2016-11-23 08:32:27	When activating the grid, it doesn't seem to be dismissible without resizing a window. You should be able to cancel the grid using the modalEscapeKey.	mdznr
484	2016-11-23 03:19:44	New app icon and status icon. ![dribbble-800x600](https://cloud.githubusercontent.com/assets/125779/20550230/5b3fe3aa-b0e8-11e6-99eb-f57f02677ea1.png) @niw has a screenshot of the icons in use: https://twitter.com/niw/status/801237742105464832	maxvoltar
484	2016-11-23 09:28:08	👍 These are much improved! Could the blue color used in statusActive.pdf be a bit darker to provide a little bit more contrast?	mdznr
484	2016-11-23 16:08:57	It needs to work with both the light (default) chrome and dark chrome, but tweaking it doesn't take long.	maxvoltar
484	2016-11-23 18:22:34	I think the color used for selection/highlighting in the menu bar (`[NSColor selectedMenuItemColor]`, which roughly equates to #187AEE) is probably best. This color could be burned into the image, but should likely be done programmatically to ensure that it gets the proper treatment when high contrast mode is enabled (System Preferences > Accessibility > Display > Increase Contrast). Additionally…	mdznr
484	2016-11-23 19:26:05	Thanks @mdznr, changed the color of the active state! Typically, status bar icons don't change visually between active and default state, they just get a different color treatment, so I didn't make that change.	maxvoltar
484	2016-11-23 21:33:36	Updated graphics and screenshots. ![black](https://cloud.githubusercontent.com/assets/13096/20579434/587bef26-b181-11e6-8932-2fe7e3de80ac.png) ![white](https://cloud.githubusercontent.com/assets/13096/20579433/587a795c-b181-11e6-9628-3efdbed21403.png)	niw
483	2016-10-31 07:21:07	No matter what integer I add to the move command it goes to my main monitor. I have 2 monitors + laptop's monitor. <S_CODE_TOKEN> All of the above commands move the window to the main monitor.	JuhaniGeniem
482	2016-10-29 07:51:35	Since I upgraded to OSX 10.12 Sierra, it takes 9 seconds from pressing the hotkey to the window resizing, in an application that I just command-tabbed to. After the first resize, everything is normal. If I switch to another application, then switch back, the first resize takes 9 seconds again.	clacke	2016-10-30 08:30:41
482	2016-10-30 08:30:41	This is an intricate one. The problem went away when I switched from `color-theme-solarized` to `solarized-theme` in Emacs. I had the problem with every application (I suppose as long as Emacs was running), but changing this in Emacs, fixed the problem everywhere. So this might not be a Slate problem as such. Still, I would be very interested if someone had a hunch why Slate was affected by an Em…	clacke	2016-10-30 08:30:41
482	2016-10-30 12:59:16	Hm, no, that wasn't it either. I've had long latencies again even after the change. I have some impression it may be related to how many windows I have open.	clacke	2016-10-30 08:30:41
481	2016-10-19 10:04:44	There is no "Load config" option on the status menu anymore.	vyorkin
480	2016-10-14 18:40:38	My previously working script on Yosemite no longer loads my old snapshot now that I upgraded to Sierra. I also cannot take a new snapshot and load it.	elwayman02	2016-11-22 18:42:51
480	2016-11-22 18:42:51	Closing, the issue was that upgrading to Sierra reset the Universal Access settings...once I reenabled, Slate worked fine!	elwayman02	2016-11-22 18:42:51
479	2016-10-07 19:54:59	Here is an example of code that, (since no note about it is made in the documentation), is expected to work (equivalently): <S_CODE_TOKEN> Not sure as to the root cause, and it could even be temporarily alleviated by making a note somewhere in the docs so that users know not to try this.	myw
478	2016-09-20 20:03:19	Slate becomes unresponsive after upgrading from El Capitan to Sierra 10.12 (16A323).	sunapi386	2016-09-20 20:12:56
478	2016-09-20 20:12:56	False alarm. It's not slate, but Karabiner - binding the hyper key to control+shift+option+command has stopped working.	sunapi386	2016-09-20 20:12:56
478	2016-09-20 20:35:42	Oh no, I use it as the core key for my customizations. If you find a solution, please share. On Tue, Sep 20, 2016 at 1:13 PM, Jason Sun notifications@github.com wrote: > False alarm. It's not slate, but Karabiner - binding the hyper key to > control+shift+option+command has stopped working. > > — > You are receiving this because you are subscribed to this thread. > Reply to this email directly, v…	harizvi	2016-09-20 20:12:56
478	2016-09-20 20:47:38	I was hoping to skip Karabiner and bind fn key from .slate config file, but... https://github.com/jigish/slate/issues/121 I tried just now and apparently fn is still broken, because slate seems to think fn is being pressed all the time.	sunapi386	2016-09-20 20:12:56
477	2016-09-16 09:07:19	Hello, Looks like a great bit of software here! Before I deep dive, can you tell me if Slate is able to manage windows from applications like Adobe Photoshop and JetBrains WebStorm / PHPStorm / IntelliJ ? Cheers :)	davestewart	2016-11-22 13:37:59
477	2016-11-07 18:48:42	Yes, I use it with WebStorm	elwayman02	2016-11-22 13:37:59
477	2016-11-22 13:37:59	Oh, amazing. I gotta try this out!	davestewart	2016-11-22 13:37:59
476	2016-09-13 15:42:34	Would like to store it someplace other than `~/`. Any ideas how to set a new directory?	jweinstein
475	2016-09-10 12:08:01	I would like to realize the following use case by leveraging slate (or AppleScript): 1. Store the layouted apps (e.g. Chrom, Evernote, TextEdit, ...) of a **certain** desktop (say Desktop 3) 2. Change the apps locations on that desktop or e.g. close all apps 3. Recover the complete desktop that display all windows arranged in the way as of step #1 Any chance to do that (with slate or something el…	ckny
474	2016-09-08 07:25:48	Sometimes windows hint shows icon of one active app also for some windows of multiple other apps. Cannot see a regularity in this mis-behaviour yet.	ujikol
473	2016-08-04 01:26:17	I've been using slate, but I noticed a problem: I tend to have a lot of applications in the background, so I made the Hidden Apps be in my Window Hints, and for the icons to show (also used spread.) However, because a lot of my icons are of different colors, I can't pick one color for my font. It would be nice to have a font outline option, so that I can read my Window Hints with Icons better.	rgarber11
472	2016-08-01 09:48:35	When I start slate it says "Could not load ~/.slate or ~/.slate.js", obviously, because I didn't put it there. But it says this every time so apparently slate isn't able to write that file when it quits. I've made a snapshot of my window layout, but after a reboot of my Mac that snaphot has disappeared. That's sad because that is precisely the moment when I need slate.	Pumpapa
472	2016-08-24 18:31:02	It has a default config file in the application, so all of the configs in [here](https://github.com/jigish/slate/blob/master/Slate/default.slate) should be available. If you want to silence the warning, copy that file to ~/.slate	sammbeller
471	2016-07-19 02:04:55	This is a fix so that Slate is able to run shell commands for applications whose names have spaces in them. This, for example, would not work until this fix: shell '/usr/bin/open -a "/Applications/Sublime Text.app"' Note: simply surround the argument, in this case "/Applications/Sublime Text.app" with double-quotes.	dbarros
470	2016-07-06 09:25:29	iTerm2 v3.0 doesn't respond to Slate's layout commands. Bindings work, but layout doesn't. What's happen?	atipugin
469	2016-07-02 05:52:38	Shifting focus from one window to another configuration such as "bind l:ctrl,alt focus right" or "bind h:ctrl,alt focus left" wouldn't seem to work when there are some certain amount pixels of gap between windows. It seems to tolerate when the gap is less than 100 pixels or so. It works fine when windows are next to each other without much of gap, or overlapping one by another. Is it just my setu…	HiroshiMatsumoto
468	2016-06-07 20:08:43	How can I use arrow keys in bindings with Slate? For example: `bind left-arrow-key:cmd;alt ${lefthalf}` Thanks!	aethos
467	2016-06-04 10:08:21	The current instructions seem to apply to Lion. The updated instructions are for later versions of OSX.	adamterlson	2016-06-04 10:09:07
467	2016-06-04 10:09:07	Looks like this is a duplicate. :)	adamterlson	2016-06-04 10:09:07
466	2016-04-18 17:18:42	Is there any command to manipulate different windows of the same application? Suppose that I have 2 terminal windows and I want to have each one of them positioned fullscreen in each one of the 2 corresponding screens. How can this happen?	bergercookie
465	2016-04-05 14:50:14	I tried to hide the menu bar icon on a Mac 10.9 with two monitors and a menu bar on each monitor - by giving `config menuBarIconHidden true` in the config file. This results that the symbol will only be hidden on the active monitor, it is still there on the second one - by clicking in the menu ![screen shot 2016-04-05 at 16 44 03](https://cloud.githubusercontent.com/assets/8226363/14286083/2b3e92…	samcarter8
464	2016-03-25 10:09:25	I've updated OSX up to 10.11.4 and now Slate stopped working. Now on every launch i get following: ![screen shot 2016-03-25 at 13 05 59](https://cloud.githubusercontent.com/assets/281812/14042378/6971684e-f28a-11e5-824f-86bf37a2f986.png) But pressing "Enable" does nothing. And as result Slate does nothing too. How to fix it?	atipugin	2016-03-25 10:16:42
464	2016-03-25 10:16:42	Ok, this helped me: http://mizage.com/help/accessibility.html. Closed.	atipugin	2016-03-25 10:16:42
463	2016-03-12 21:56:43	<S_CODE_TOKEN> This correctly prints `0` when my window is on monitor `0` and it resizes correctly but the origin used is screen `1`. The result is that I have my window changing monitor positioned at 0,0 resized correctly. Any hints? P.S. I am seeing this behavior with `move` as well cc/ @timriot	kilianc
462	2016-02-29 00:46:06	Is there a way to switch focus by numbers? For example, if cmd+1 focus on left monitor, if cmd+2 focus on laptop display, if cmd+3 focus on right monitor. I've tried to use the cmd+left or cmd+right that comes with the default .slate file, but it never reaches the left monitor and stop working after that. I need to set focus with the mouse and press cmd+right and then cmd+left and it works.	Chucheen
462	2016-12-08 07:04:34	Use the feature that allows you to jump to windows (labels them with alphabet), it will allow you to jump to the windows on all displays.	madhukar93
461	2016-01-28 20:20:23	How to enable the Accessibility API is different in almost every version of OS X (thanks Apple). Please add the following link (or similar) to your docs so people can see how to enable the Accessibility API for their specific version of OS X. http://mizage.com/help/accessibility.html	runeimp
461	2016-03-29 18:16:19	How this manifested itself for me: "slate cannot run without access for assistive devices" Also see #405 (duplicate?)	amirdt22
460	2015-12-21 08:33:43	Hey, new to Slate here. Whats the deal with the better application switcher? How is it supposed to work and how is it better? Cheers	aristidesfl
460	2016-08-05 22:02:46	It's better due to the complete customization. Editing the .slate or .slate.js file, you can duo so much, such as bind different keys for making something half the size on one display or another, change the order of letters for window hints. It's not for everyone, but if you like customization, than this is great	rgarber11
459	2015-12-15 11:35:24	I am using Slate as a free alternative to Cinch. After installing I was curious, why my CMD and arrow keys aren't working anymore (Switch to front/back of the line). Slate was the problem	iDuuck
459	2016-01-17 16:34:09	You can change this behavior in config. Personally, I have remapped my caps lock key to shift+ctrl+alt, which means it doesn't interfere with other applications. You can see http://thume.ca/howto/2012/11/19/using-slate/ for how to do this. (KeyRemap4Macbook is now Karabiner, PCKeyboardHack is now Seil) I remapped caps lock to the PC_APPLICATION key in Seil and added the following to my config in …	jneubrand
458	2015-12-04 09:09:44	the default config `cmd + right` and `cmd + left` seems only works on apps So, how can I switch focus between monitors	simon-xia
458	2015-12-07 16:58:34	Slate doesn't have anything in the way of multiple monitor support. I've been needing the same thing myself lately, so this may appear soon. Need to dive back into the code again.	mattr-
458	2016-03-21 14:53:31	I would really like to see this as well. This would be wonderful.	bemyhre
458	2016-04-12 20:26:16	I've written a script that does this with slate (and also lets you focus the window behind): <S_CODE_TOKEN>	ashaffer
457	2015-11-13 08:32:51	I know this goes a bit against the core principle of Slate, but seeing that I don't use the window manager very often and have my shortcuts already pretty cluttered, would it be technically feasible to simple make presets available under the app taskbar menu? Thanks for consideration!	Stolzenhain
456	2015-11-02 16:13:44	Macbook pro, Yosemite. Snapshot taken by the GUI stays in the memory, while the keystroke snapshots from the config file seem to get deleted after restart (they work perfectly within a session). Here's my code: bind ]:alt;ctrl;cmd snapshot laymonitor bind ]:shift;cmd activate-snapshot laymonitor I also have this line to activate the layout "laymonitor" when the monitor is connected: default laymo…	dpred
455	2015-10-15 14:52:38	I put a new .slate file in the same directory that holds all my Slate files (on a mac users/my name/documents/slate/Slate) and Slate does not recognize it and is defaulting to the default.slate file in the same directory. I've tried moving the file around as well, to my user folder, to my documents folder, to the slate folder. None of them make a difference.	KathrynCrawford
455	2015-10-15 20:12:24	AFAIK, Slate's default configuration file is still required to exist in your your home folder, and be named ".slate", which requires that you use an application other than Finder to put it there or give it that name. Finder, by default won't allow you to view a file having a name that starts with ".", so you must either rename it with a command in the Terminal app, or use an app such as TinkerToo…	loshlee
455	2015-10-16 14:44:07	I updated terminal to allow me to see hidden files and I don't see anything hidden in that folder. I have a default.slate file that I downloaded from this project that is in there, but if I edit it nothing happens. I also tried changing it's name to just .slate with nothing preceding the period, but it made no difference. Slate just doesn't see it. I also tried moving it (named .slate) to my home…	KathrynCrawford
455	2015-10-16 16:46:38	Not sure why you/re working in "users/my name/documents/slate/Slate". Try working in "users/my name".	loshlee
455	2015-10-16 17:39:37	I mean, I've tried both. I've put the file in both places and neither one works for me.	KathrynCrawford
455	2015-10-16 18:05:37	Paste the following into a Terminal window, press return, and describe what happens. open ~/.slate	loshlee
455	2015-10-16 18:12:00	Here's where the file is ![screen shot 2015-10-16 at 1 11 00 pm](https://cloud.githubusercontent.com/assets/10589544/10549566/70c3deda-7407-11e5-9eae-be18cd555187.png) And what terminal gave me :( <img width="383" alt="screen shot 2015-10-16 at 1 11 10 pm" src="https://cloud.githubusercontent.com/assets/10589544/10549570/7b307504-7407-11e5-856e-bda0f07c3796.png">	KathrynCrawford
455	2015-10-16 18:26:33	Do you have a managed account? Can you log out, then log in as a different user, then view the contents of the Users folder to ensure that a kathryn.crawford folder is there? There's a chance your home folder belongs to a network domain, or that permissions aren't allowing the shell you're using in Terminal (or Slate) to see the home folder, in which case you may need some help from an administra…	loshlee
455	2015-10-16 19:10:47	Ah dang it! That's probably my issue. It's my work computer, so I may not have the right permissions. I am an admin, but I know there are a few things that are blocked for me. Unfortunately I can't log in as a different user :( Thanks for your help! I'll see if IT can give me a break :P	KathrynCrawford
455	2015-10-16 21:09:10	I got it to work! Turns out just moving the file in finder didn't do the trick. I opened up filezilla checked it and the file name was actually .slate.slate, but finder was just saying it was .slate. I shortened it to the right name and it worked!	KathrynCrawford
455	2015-11-12 09:30:26	I have now successfully used Slate in El Capitan. After the upgrade Slate seemed broken. It asked me for some "accessibility" permission but granting this permission did nothing. I was able to fix the problem and make Slate work again by doing as follows. 1. go to  → System Preferences → Security & Privacy → Accessibility 2. click on lock icon to unlock settings 3. enter user password when promp…	cyberixae
455	2016-01-19 22:04:07	I had similar problem: could swear I have .slate in my home folder. Turns out I was working over SSH in remote machine and created `~/.slate` there, not on my local OSX :).	anvaka
455	2016-04-16 18:05:13	I have searched for at least a couple of hours and every site I've seen assumes that the ".slate" file is in the home folder but it isn't. Can someone please tell me how/where to get the ".slate" file? I am using Tinkertool to see invisible but I see no ".slate" file in my home folder. See screenshot below. Also, how do I get a JavaScript file to become invisible? I'm thinking in the future to us…	project-guru
455	2016-04-17 11:41:49	https://raw.githubusercontent.com/jigish/slate/master/Slate/default.slate	cyberixae
455	2016-04-17 20:29:03	@cyberixae What am I supposed to do with that link? In my original post I said that I can't find the file in my home directory (see screenshot in my previous post).	project-guru
455	2016-04-17 20:35:28	Create it @project-guru > On Apr 17, 2016, at 22:29, project-guru notifications@github.com wrote: > > @cyberixae What am I supposed to do with that link? In my original post I said that I can't find the file in my home directory (see screenshot in my previous post). > > ― > You are receiving this because you are subscribed to this thread. > Reply to this email directly or view it on GitHub	jneubrand
455	2016-04-18 16:56:51	I don't know how. Please advise. As far as I have research, Finder won't let you create a file with a dot preceding it's name.	project-guru
455	2016-04-18 17:03:36	@project-guru save it with that name from your preferred text editor. > On Apr 18, 2016, at 18:57, project-guru notifications@github.com wrote: > > I don't know how. Please advise. As far as I have research, Finder won't let you create a file with a dot preceding it's name. > > ― > You are receiving this because you commented. > Reply to this email directly or view it on GitHub	jneubrand
455	2016-04-18 17:29:02	Open the terminal app. In there type the following commands one by one: cd $HOME touch .slate open -a textedit .slate The last command should open an empty file named .slate in the textedit editor. Now, you can change it all you want, and then save. If you prefer any other editor, you should be able to open and edit this file like usual. On Mon, Apr 18, 2016 at 9:57 AM, project-guru notifications…	harizvi
455	2016-04-18 18:08:09	Thanks. I used TextWrangler. I warned me about saving a file with a dot in front of the name but it did allow me to save it. TIP for new users: you can make an alias of the invisible file and drag it to the desktop BUT make sure you remove the dot in the alias name. This way, when you want to access it you just double-click the alias!	project-guru
455	2016-04-18 18:09:20	@project-guru you can also create an alias with the command `ln -s`, for example `ln -s .original .hidden`.	jneubrand
454	2015-10-08 04:42:49	Unless I'm doing something wrong, I can't do this: <S_CODE_TOKEN> <S_CODE_TOKEN> I get: `[<WebScriptObject 0x10522d9b0> valueForUndefinedKey:]: this class is not key value coding-compliant for the key width.`	yoaquim
453	2015-10-07 08:44:09	# Idea I think Slate should provide same way to arrange and resize windows as tmux (combination of keys after toggle) **or** kind of idea of language to manipulate windows - like VIM does for text objects: In series of keystrokes. This way there is much less possibilities to interfere shortcuts in other programs and it would be much easier to remember how to command window-manager. ## TMUX -style…	mhavo
452	2015-09-17 17:09:06	The non-JS docs are deprecated, I understand this. I'm not quite ready to jump over to JS and debug what my new config files will be. Can someone tell me how to determine the current window position/extents?	akohlsmith
451	2015-09-15 19:51:09	Hi, Sorry. I Just tried to download the images linked in the readme, but I had a problem first with the dmg, unrecognized image, and a similar issue with the tar file. Thanks.	rbaindourov	2016-03-02 03:58:34
451	2015-09-16 15:54:26	What release of OS X are you on? On Tue, Sep 15, 2015 at 2:51 PM, Robert Baindourov <notifications@github.com > wrote: > > Hi, > > Sorry. I Just tried to download the images linked in the readme, but I had > a problem first with the dmg, unrecognized image, and a similar issue with > the tar file. > > Thanks. > > — > Reply to this email directly or view it on GitHub > https://github.com/jigish/sl…	mattr-	2016-03-02 03:58:34
451	2015-09-16 18:05:46	Yosemite. 10.10.4 (14E46)	rbaindourov	2016-03-02 03:58:34
451	2015-09-17 19:28:51	I just tried the .dmg on 10.10.5 and didn't have any problems. Could you try again? I'm thinking the downloads just didn't completed correctly and that's what's causing the issue.	mattr-	2016-03-02 03:58:34
450	2015-09-03 20:38:41	Hello there: I am not really sure why this is happening: EXCEPTION: TypeError: undefined is not an object (evaluating 'rec.width) My end goal is to eliminate all the slate.operations and have one function that can split screens according to a gridlike arrangement. DivisionX and Y represent the split in width and height and indexX and Y represent the position of the window within this grid. Though…	italiancollectiveco
449	2015-06-21 04:26:14	is there a key command that will move a window to a different 'space' (not monitor)?	stefangeorge
449	2015-06-22 14:07:58	No there isn't a spaces support in slate right now. See also #78 the user @franzwr created a hard workaround by using 'cliclick' to solve this problem. You can also run a second window manager like 'BetterTouchTool' to this special job.	tmattausch
449	2015-06-22 14:10:50	thank you for ur reply. I realize this is a tricky thing because it requires special permission from the security pref pane. On Mon, Jun 22, 2015 at 10:08 AM, Thomas Mattausch <notifications@github.com > wrote: > > No there isn't a spaces support in slate right now. See also #78 > https://github.com/jigish/slate/issues/78 the user @franzwr > https://github.com/franzwr created a hard workaround by…	stefangeorge
448	2015-03-23 07:11:40	I didn't find this information in you readme. Is is multiplatform? Will it run in Windows 7? Or is it only for Mac?	urza
448	2015-03-24 06:50:40	["Slate currently works on Mac OS X 10.6 and above"](https://github.com/jigish/slate/blob/master/README.md#about-slate) No, it does not work on Windows. Only on Mac OS X 10.6 and above.	blag
447	2015-03-12 01:58:31		clonq	2015-03-12 02:01:20
446	2015-02-13 23:23:41	I love slate, but there are some occasions when I need to free up the keyboard shortcuts I've got bound to it (e.g. Ctrl-Space is a shortcut key on duolingo.com, but it's also my slate hotkey). Currently, I get around that by using the mouse to quit slate, then launching it again via spotlight, when I'm done. It would be great to have a key combo that I could bind to "quit", in the same way as I …	digitalronin	2015-07-11 11:54:11
446	2015-07-10 22:11:44	(Untested, but should work): Bind the hotkey of your choice to: `shell '/usr/bin/osascript -e "tell app \"Slate\" to quit"'`	chdiza	2015-07-11 11:54:11
446	2015-07-11 11:54:11	I couldn't get it to work inline, but wrapping the command up in a shell script and then invoking the script by binding it to a hotkey works fine; <S_CODE_TOKEN> Thanks for the tip.	digitalronin	2015-07-11 11:54:11
445	2015-02-13 14:31:34	Abundance notice!	21xhipster	2017-01-18 17:37:16
445	2015-03-07 05:54:29	+1	kenliu	2017-01-18 17:37:16
445	2015-03-14 18:17:56	:+1:, ping @jigish	nylen	2017-01-18 17:37:16
445	2015-07-06 20:24:44	+1	KurtPreston	2017-01-18 17:37:16
445	2015-07-12 12:06:45	-1, slate sucks	nylen	2017-01-18 17:37:16
445	2015-07-13 15:28:37	+1	durdn	2017-01-18 17:37:16
445	2015-10-27 22:13:43	+1	azer	2017-01-18 17:37:16
445	2015-12-04 17:29:39	+1 @jigish :)	mrooney	2017-01-18 17:37:16
445	2016-03-30 23:05:54	+1	sinofool	2017-01-18 17:37:16
445	2016-11-17 23:39:31	@jigish any chance of a merge of this super simple documentation PR? I think it would really help others still get benefit from your hard work!	mrooney	2017-01-18 17:37:16
445	2016-12-06 23:38:59	If nothing else, @21xhipster could re-title the PR with "Let's migrate, everybody!" or something similar. An issue with the same title might help too.	donjohnson	2017-01-18 17:37:16
445	2017-01-03 07:16:22	+1	kevinchau321	2017-01-18 17:37:16
444	2015-02-13 13:38:05		21xhipster	2017-01-18 17:37:36
444	2015-08-01 04:20:27	This seems worth a merge, saves search / cat in brew cask	benhartley	2017-01-18 17:37:36
443	2015-01-29 18:41:04	I am trying to call windowObject.title() but it appears to segfault Slate entirely. Example `~/.slate.js` code: <S_CODE_TOKEN> Output: <S_CODE_TOKEN> As you can see from issue #442, when the line <S_CODE_TOKEN> is commented out, the windowInfo() function runs just fine. If I am misusing the function somehow, please feel free to correct me, because I can't spot my error. Mac OS X 10.9.5 Slate 1.0.…	blag
442	2015-01-29 18:36:48	I am trying to call <app>.eachWindow() but it doesn't appear to work. Example `~/.slate.js` code: <S_CODE_TOKEN> Output: <S_CODE_TOKEN> As you can see, calling windowInfo() works on Firefox's mainWindow(), but not within eachWindow(). If I am misusing the function somehow, please feel free to correct me, because I can't spot my error. Mac OS X 10.9.5 Slate 1.0.25, installed from DMG	blag
442	2015-04-09 06:54:29	Note: it would also be useful in a window manager to be able to enumerate and manipulate the actual window stack directly, since windows may be stacked in an order independent of Application grouping.	ntuckerxx
441	2015-01-22 22:15:50	Improve user experience by not querying unresponsive apps (with blocking calls) for information they won't provide.	alcarithemad	2015-01-22 22:20:08
441	2015-01-24 04:03:58	@AlcariTheMad Is there something wrong with this change or can I go ahead and include it in my fork of Slate?	mattr-	2015-01-22 22:20:08
441	2015-01-24 06:59:46	Go for it; I only closed it because there's another open PR that does the same thing via the same API.	alcarithemad	2015-01-22 22:20:08
440	2015-01-07 08:41:27	Would be great to have the option to do this.	designingdesign
440	2015-07-16 14:20:14	+1	vogler
440	2015-07-17 05:36:27	This exists in the fork over at http://github.com/mattr-/slate	chdiza
439	2015-01-07 08:25:31	I noticed in the files [here](https://github.com/jigish/slate/wiki/Example-Configs) it uses colon instead of comma to separate keys: `bind right:ctrl;alt resize +10% +0` This doesn't work! I realised after spending 10 minutes trying to find out what's wrong and reading the README that it should be separated by a comma like such. `bind right:ctrl,alt resize +10% +0`	designingdesign
439	2015-09-30 20:30:16	+1	vjpr
438	2014-12-21 21:09:13	This works to maximize the window. However it always will throw it to `0` screen. I would like a command that maximizes the window of the current screen, regardless of which monitor. <S_CODE_TOKEN> I tried this with no luck: <S_CODE_TOKEN>	reggi
438	2015-01-07 07:51:42	I found this config works: <S_CODE_TOKEN>	designingdesign
437	2014-12-17 07:08:11	_Edit_ According to the non response of jigish, here is a fork that seems a better choice # [mattr-/slate](https://github.com/mattr-/slate) --- Hi @jigish, First of all thanks for your awesome work. I thank you in my head each time I'm triggering my layout adjustment command :) I've tried every window manager I've found for OS X & the one you did is still the best we can find these days. JavaScri…	MoOx
437	2014-12-17 12:39:06	:+1:	SebastienElet
437	2014-12-17 23:09:24	Opening this app up to the community is something that's already sort of been done. I've forked this repo to mattr-/slate, have done one release, and am in the process of getting things set up and streamlined so I can do more releases (including signing them so that they're easier for folks to install). Once these things are set up, I intend to make a larger announcement.	mattr-
437	2014-12-17 23:49:01	I'd like to be a contributor if possible. @mattr- the advantage of keeping the repo here is that there are so many people following it and it has many issues already submitted. Hopefully @jigish will allow several of us write access to the repo so your fork can be merged back here.	asethwright
437	2014-12-18 00:29:08	Having access to this repo would be ideal, but the emails I've sent to @jigish have gone unreplied to, so I started my own fork. :sob:	mattr-
437	2014-12-18 00:46:50	That's a bummer... I'm sure lots of people feel the same way. Maybe there is a chance to rebrand this project and start a new repo?	asethwright
437	2014-12-18 07:33:14	Oh if he is ignoring your message, let's discuss about a fork + rebrand indeed. What about Slate2.app ? :D Maybe you have better ideas :) Can't come up with a good name when I think about "window" and "management" :D	MoOx
437	2014-12-22 03:58:25	I've sent another email and am hoping for a response.	mattr-
437	2014-12-22 04:04:33	He's not going to respond. Many people have contacted him over the past two years. He's [clearly active on Github](https://github.com/jigish?tab=activity) but apparently wants nothing to do with Slate anymore. That's fine, that's his choice. But he's not going to respond. It'd be bette to just make a new issue with a very attention-grabbing title so that new people who come on here saying this sa…	sdegutis
437	2014-12-22 18:51:29	I can just rename this issue with a NAME LIKE THAT :)	MoOx
437	2014-12-22 18:53:18	That's a shame @jigish just ignore all messages. Not a cool way to behave :(	MoOx
437	2014-12-22 19:04:10	@MoOx Meh. For all we know, he's had a terrible tragedy or something which put Github projects into perspective of being relatively unimportant. Who knows. We don't know the whole story, maybe he has a great reason. All I know is that it is what it is, and it's not likely to change.	sdegutis
437	2014-12-22 19:07:26	If he had times to comment issues or work on some open source dotfiles & vim-config, he could take 5 min to give some write access to some people to make a second life to this project. :/ But I understand your argument.	MoOx
437	2015-01-06 08:27:45	Still no update. Time to rename this issue. Who had a interesting fork?	MoOx
437	2015-01-06 19:24:31	The one of @mattr- (https://github.com/mattr-/slate) seems to be the most active one according to https://github.com/jigish/slate/network.	troxler
437	2015-01-08 07:11:38	I just updated this issue with an attractive name. What do you think about that guys?	MoOx
437	2015-01-14 15:29:35	@MoOx The unicode heart isn't visible on Github, only in my browser's (Chrome's) tab.	sdegutis
437	2015-01-14 15:36:32	You need to use a real browser :trollface: ![screen shot 2015-01-14 at 16 33 23](https://cloud.githubusercontent.com/assets/157534/5741399/1e755b92-9c0b-11e4-81f9-dc25b21178d2.png) I just updated the title. Is it better this way?	MoOx
437	2015-01-14 15:45:27	Yep.	sdegutis
437	2015-02-20 02:34:30	https://github.com/ianyh/Amethyst very active windows tiling manager	jiMuBao
437	2015-06-02 22:17:48	hey @mattr- @MoOx @asethwright -- First of all, my apologies for being _very_ absent over the past couple of years. I've had some serious work-life balance issues and only been contributing to projects I've used for work. That has changed, though. It has been a while since I first wrote Slate and am planning on pushing a complete rewrite to my github (probably with in ~2 weeks). As it is a comple…	jigish
437	2015-06-02 22:34:14	Another option would be to commit the rewrite into this repository and add a pointer in the readme to @mattr-'s fork for anyone who wants the original slate. I feel like as it was my first foray into OS X development I've learned a _lot_ from it and would like to do a complete rewrite from scratch.	jigish
437	2015-06-02 23:05:31	@jigish - +1 for the Yosemite+ requirement. - Is your upcoming rewrite in Swift? - Are you going to use the `JSContext` class instead of a hidden WebView? - You might wanna ask for some volunteer contributors who can help clean up the Github Issues that have accumulated and maybe help with the readme.	sdegutis
437	2015-06-02 23:07:32	@jigish Also, feel free to use https://github.com/sdegutis/WindowManager as a baseline for your rewrite if you choose Swift.	sdegutis
437	2015-06-02 23:29:35	yes to Swift and `JSContext`. I actually have a lot of the basics written already, just need to implement to more complex stuff. I'll definitely take a look at WindowManager -- thanks! If we decide to maintain the original Slate here then I'd suggest just wiping all github issues and pull requests with a generic "I'm wiping this please reopen if it is still an issue" message.	jigish
437	2015-06-03 00:52:16	@jigish Also, one approach that might be worth considering is to use Lua instead of JS. Lua is very similar to JS semantically, but much easier to integrate with than JSContext. Plus, Apple's rules around converting structures to/from JS are not super well defined, and there are times it will do a different thing than expected. Plus, the ObjC API for it does not integrate with Swift classes, you …	sdegutis
437	2015-06-04 01:41:31	@jigish I'm happy to continue maintaining this version of Slate, so however you want to handle the rewrite, whether in this repo or in a separate repo, it doesn't really matter to me. :smiley:	mattr-
437	2015-06-04 01:43:50	@jigish If you do end up using the separate repo, I think it makes sense for me to have access to this repo. Another option is to create an organization and move this repo and the new repo for Slate2 into repos under the organization. I know GitHub support is generally happy to do those sorts of things for us.	mattr-
437	2015-06-05 15:04:48	@sdegutis If you (or anyone) is wanting to go the Lua route, I would recommend just checking out [Hammerspoon](http://www.hammerspoon.org/) and building from there. I've actually already started a pseudo slate rewrite (similar config principles) and would be happy to work with you in going that route. Lmk if your interested and I can push up my project to GitHub. :+1: @jigish for resurfacing. Loo…	rjhilgefort
437	2015-06-05 18:36:52	@rjhilgefort Thanks for the suggestion will look into it.	sdegutis
437	2015-06-08 07:26:19	Finally, the mastermind responds! And a new version of Slate is in the pipes? Awesome! However, I have an ongoing interest in the current version of Slate because I'm one of those people who still use OS X Snow Leopard. I use both 10.6.8 and 10.9.5 (soon 10.10.3) depending on what software I need to use, so I look forward to installing Slate2 on my Yosemite partition, but I'm going to continue us…	nudefireninja
437	2015-06-10 10:57:58	@rjhilgefort Thanks for the Hammerspoon plug, but @sdegutis knows about it. It's a fork of his awesome Mjolnir project :)	cmsj
437	2015-08-05 16:20:26	So where's this new Slate2 we were teased with? :smile:	chdiza
437	2015-08-16 20:54:25	hey @jigish I have no issues or feature/improvement suggestions for Slate, and that has been the case for the past 3 years or so. Just wanted to to thank you for this amazing work that has become such an important part of my workflow. Nice to hear that you've managed to find a healthy life/work balance and are willing to return to the oss community. Take as much time as you need ;)	arturhoo
437	2015-12-15 12:38:25	@sdegutis the link to https://github.com/sdegutis/WindowManager seems broken. Is it moved? @jigish were izz the goodies ;-) aka slate2 located?	clemens-tolboom
437	2016-01-04 12:46:21	@sdegutis guess now you meant https://github.com/sdegutis/AppGrid	clemens-tolboom
437	2016-01-04 14:18:01	Via https://github.com/sdegutis/mjolnir I ended up choosing https://github.com/Hammerspoon/hammerspoon as my replacement for slate. @jigish thanks for the past years	clemens-tolboom
436	2014-12-09 00:21:14	I installed slate and the "Take snapshot" and "Activate snapshot" work fine in the menu. However, I can't make it work in javascript: <S_CODE_TOKEN> Both operations return a non-null object, no exception is thrown, but the activate-snapshot doesn't restore the layout saved in the snapshot operation. This is using Mavericks. Am I missing something?	titophe	2015-01-08 23:22:02
436	2015-01-08 23:21:34	I was missing something, I misread the documentation. The code above just declares the operations, it doesn't execute them. The syntax should be var op = slate.operation(...); op.run();	titophe	2015-01-08 23:22:02
435	2014-12-04 17:50:15	# Main issue I have bindings set up to allow me to switch between multiple windows with the same key stroke. These switch to the next available app that is open (ultimately, I'd like to also rotate between all open windows in an app...but not yet). Here is the code: <S_CODE_TOKEN> This works in nearly all cases (that I've tested). Unfortunately, there seem to be a few instances where the binding …	muppetjones
434	2014-11-07 15:04:07	![2014-11-06 10 20 08](https://cloud.githubusercontent.com/assets/499038/4954708/01080b38-668f-11e4-9fd7-64b4fe4dc0a9.png) after upgraded to OS X 10.10, everytime i turn on the computer, the popup above show up. even if i check the "privacy checkbox" in the system preference as below: ![image](https://cloud.githubusercontent.com/assets/499038/4954737/3b1943aa-668f-11e4-8c39-e38965c839cb.png) anyw…	zhuangya	2014-11-12 09:52:32
434	2014-11-12 09:47:38	see https://github.com/jigish/slate/issues/405	dongyuwei	2014-11-12 09:52:32
434	2014-11-12 09:52:32	@dongyuwei thanks, closing this.	zhuangya	2014-11-12 09:52:32
433	2014-11-04 22:46:21	Telling people to download software over http is asking them to get hacked.	DanielHeath
433	2014-11-04 22:47:22	I stand corrected, slate.ninjamonkeysoftware.com doesn't have a valid cert. Could we push releases to github?	DanielHeath
433	2014-11-08 20:19:37	The releases already are on Github: https://github.com/jigish/slate/tree/master/build/Release	chdiza
433	2014-11-09 12:48:49	Sure, but `README.md` links to an HTTP download. Given that hot-patching binaries in transit is a reasonably common attack these days, the default link should be to a secure connection.	DanielHeath
432	2014-10-23 20:20:16	Trying to do this: bind s:ctrl;cmd shell /Applications/Sublime\ Text.app/Contents/MacOS/Sublime\ Text error dialog with NSInvalidArgumentException launch path not accessible these also fail bind s:ctrl;cmd /Applications/Sublime\ Text.app/Contents/MacOS/Sublime\ Text bind s:ctrl;cmd shell '/Applications/Sublime Text.app/Contents/MacOS/Sublime Text' I have successfully bound terminal, iterm, text m…	stefangeorge
432	2015-01-02 02:58:43	This problem might be due to the String tokenization eating the space character in ShellOperation.parseOptions. I am not in a position to compile slate right now. but I think it might need an option to specify the actual command for the shell separately from the options so that you can execute them without eating away the space.	gbvb
431	2014-10-23 15:43:20	specifically these two: unable to parse 'direction' in focus 'iTerm'' unable to parse 'direction' in focus 'Sublime Text'' my .slate file is <pre><code>#aliases for keymaps alias hyper ctrl;cmd;shift;alt #bind window switching keys bind e:${hyper} hint QWERTYUIOP bind c:${hyper} focus 'Google Chrome' bind i:${hyper} focus 'iTerm’ bind s:${hyper} focus 'Sublime Text’ </code></pre> It doesn't matte…	stefangeorge
431	2014-10-23 15:45:03	sorry, i could not delete this after i found my error. the fancy apostrophe chokes slate.	stefangeorge
430	2014-10-20 01:09:37	I see in the code that snapshots can be listed and named, but I don't see that functionality in the GUI. Is that something I just create in the configuration or is it something in a newer version? Perhaps I missed the documentation on the functionality but, at least for me, this seems like an ideal way to create layouts.	mnishizawa
430	2014-11-02 15:36:05	+1. With prejudice.	will-riley
429	2014-10-18 23:51:54	Is there a way to move the currently active window to a different workspace / virtual desktop?	rogerthealien
429	2014-10-25 15:03:41	Plus one on that question...	julesmoretti
429	2014-10-25 15:10:26	Not possible, no window manager for OS X can do this unless it uses private APIs. The only one I've found that does this is [Amethyst](https://github.com/ianyh/Amethyst). But even it has certain limitations... unfortunately, I don't think a Linux-wm style workflow is possible in Mac OS X.	rogerthealien
428	2014-10-17 08:47:34	Hello, just upgraded from 10.9 and it seems to have stopped responding. Any advice? Thank you.	julesmoretti	2014-10-17 16:43:36
428	2014-10-17 09:41:13	Just some more info, I tried with a .slate and just now .slate.js but that did not work either.	julesmoretti	2014-10-17 16:43:36
428	2014-10-17 10:21:26	Same as that. If I Relaunch I get the following pop up; ![](http://cl.ly/image/161f1B2k033K/Image%202014-10-17%20at%2011.19.43%20am.png) When I click 'Enable' it does nothing, however I already have it set up to allow accessibility; ![](http://cl.ly/image/1g1c1u1Z310t/Image%202014-10-17%20at%2011.21.04%20am.png) ## UPDATE I closed Slate complete, deleted it from my Accessibility list, relaunched …	Dayjo	2014-10-17 16:43:36
428	2014-10-17 10:23:57	All I needed to do to fix this problem was to uncheck it and then immediately recheck it (in the "accessibility" list.)	mattdw	2014-10-17 16:43:36
428	2014-10-17 10:28:40	Thanks mattdw! That indeed works fine :)	MuschPusch	2014-10-17 16:43:36
428	2014-10-17 12:41:22	Uncheck/recheck did it for me too. Thanks.	vbfischer	2014-10-17 16:43:36
428	2014-10-17 14:46:21	:+1:	tsabat	2014-10-17 16:43:36
428	2014-10-17 16:43:36	You guys rule! Cheers and happy Slating!	julesmoretti	2014-10-17 16:43:36
428	2014-10-18 12:41:20	Uncheck/recheck did it for me too. Thanks.	wahn	2014-10-17 16:43:36
428	2014-10-30 09:37:31	Thanks worked for me	fbrinker	2014-10-17 16:43:36
428	2014-11-07 10:16:02	Worked for me too. But had to search a bit for the "Accessibility list". To get there you have to open System Preferences -> Security and Privacy -> Tab Privacy -> Accessibility.	mheuser	2014-10-17 16:43:36
428	2015-03-05 15:18:27	@mheuser thanks for the tip. Confirming that un-checking and immediately re-checking worked on 10.10.2 fresh install.	swieder227	2014-10-17 16:43:36
428	2015-03-05 17:23:49	For me, the 10.10.2 system fixes the problem, except that the problem isn't always fixed by reaching 10.10.2 through the upgrade process. In other words, I had to fix it by doing an in place installation of 10.10.2 rather than upgrading through the incremental 10.10.2 update. In previous versions of OS X, I've been able to apply the combo update to any previous or current version of the same OS, …	loshlee	2014-10-17 16:43:36
428	2015-09-19 13:27:50	Every time I restart my computer, i get the message, ![screen shot 2015-09-19 at 5 25 46 pm](https://cloud.githubusercontent.com/assets/14360736/9976390/a0e27faa-5ef3-11e5-9474-b206f58985d2.png) I'm not sure what is going on and where should I be posting the .slate file. I have one in my home directory just as the instructions state.	knightjp	2014-10-17 16:43:36
427	2014-10-15 20:24:39	Is there a way to focus applications that are minimized/hidden? The standard approach, e.g., assuming Calendar is hidden: <S_CODE_TOKEN> will not work. It'll display that the current targeted window is Calendar but the window does not actually appear. For reference, [Mjolnir](https://github.com/sdegutis/mjolnir) can do this with `application:launchorfocus()`, although it's rather slow [[1]](https…	dustinvtran
426	2014-10-08 07:32:52	A shell command which contains spaces and quotes would not run. For example, this config line: `bind e:ctrl shell '/usr/bin/open -a "Sublime Text"`, would not run because `"Sublime Text"` would be split in to two arguments, not one.	dbarros
425	2014-10-05 16:52:46	I've this key binding: bind :${hyper} resize +5% +0 but its not working, is this made on purpose?	neohunter
425	2015-03-24 21:23:44	Try `backslash` rather than `\`	marplesoft
424	2014-09-28 16:16:44	I had installed Slate,and created a ~/.slate.js file which is the same as Tristan Hume, and i had enable the accessibility... , however ,when i press the shortcut ,it seems that nothing happens even though i relaunch lots of times . Does anyone else get in the same situation? just want to know why :-)	CALTyang	2014-10-03 06:48:46
424	2014-09-30 15:55:43	Slate worked fine for me on Mavericks. However, I just upgraded to Yosemite beta and it doesn't work! Scratch that: https://github.com/jigish/slate/issues/405	landau	2014-10-03 06:48:46
424	2014-10-01 07:54:54	I've get it working ( with problems on restart... ): - Remove it from accessibility - Add it to accessibility and enable it - change the name of the .slate.js to slate_something.js - run slate - change the name back to .slate.js - reload slate conf in slate context menu	danieldisu	2014-10-03 06:48:46
424	2014-10-01 19:41:19	I'm following this and using the config he shows, but it's not working: http://thume.ca/howto/2012/11/19/using-slate/ Do I have to do something different with hyper? I'm just leaving it as ctrl;shift;alt;cmd but none of the commands actually work.	dasuchin	2014-10-03 06:48:46
424	2014-10-02 22:17:57	Hi guys, at first Slate didn't work for me and every time I restarted my macbook, it told me that I should enable Accessibility. Later, I unchecked and re-checked the Accessibility for Slate, restarted it and it worked! I hope it helps you.	ghost	2014-10-03 06:48:46
424	2014-10-03 06:48:46	thanks.I change the .slate.js file to .slate and relaunch and reload configuration file.Finally it works. : )	CALTyang	2014-10-03 06:48:46
423	2014-09-23 01:11:55	How to reproduce: I have 3 chrome windows open, one on each monitor. On monitor 1, I'm currently in some other application, say MailPlane. I use window hints, and select the chrome window on monitor 2. The active window is the chrome window on MONITOR 1. It should of course be the selected chrome window on monitor 2.	joshkaplan
422	2014-09-19 20:16:53	I use `config windowHintsIgnoreHiddenWindows false`. If I minimize a window to the Dock while that setting is active and invoke window hints, I see a hint for the that window, but selecting it doesn't focus the window. So, maybe add an option to always hide window hints for minimized windows?	NateEag
422	2014-09-19 20:17:42	I could also imagine people wanting it to restore the window and focus it, but that's not the behavior I'd like - hence my request for an option.	NateEag
421	2014-09-14 05:13:01	In particular I'd like to have a Chrome window on the left part of my screen and a Chromium app window (or other Chrome window) in the right part of my screen. What's a good way to do this? Thanks	gsastry
421	2014-09-19 17:16:06	You can do this with the new release of Slate I recently released ([available here](https://github.com/mattr-/slate/releases/tag/v1.1.0)), if you use the JS-based config file. It'll allow you to distinguish apps based on bundle identifiers. I'm going to assume that Chrome and Chromium have different bundle IDs so that you'll be able to distinguish between the two. See https://github.com/mattr-/sl…	mattr-
420	2014-09-06 23:04:07	Using either a SIMBL plugin or MenuAndDockless to hide my menu bar from certain applications, if I open up the slate grid and mark all cells to make the app full screen, it still leaves space at the top for the menu bar that is supposed to be there. Applications such as Divvy account for things like these, but as we all know, Slate is far superior. Could anyone point out where in the source code …	ehellman
419	2014-08-23 17:13:37	Not really an issue. I just wanted to say that Slate is absolutely amazing. Great work!	trevordmiller	2016-09-23 16:32:49
419	2014-09-03 00:20:33	:+1:	sdegutis	2016-09-23 16:32:49
419	2014-10-18 15:49:58	Yes I totally agree. However, Yosemite is out now and I was wondering that it will work fine?	jonprasetyo	2016-09-23 16:32:49
419	2014-10-18 15:52:28	Oh Sorry, yes, it works! I just read the other issue.	jonprasetyo	2016-09-23 16:32:49
419	2014-11-20 05:50:38	+1. Never had an issue since 1.0. Not really hungering for updates either. It just works.	john-kurkowski	2016-09-23 16:32:49
419	2015-06-26 05:22:41	+100 awesome work - sorry been using it for years and never thanked you. Donation page?	osmancrush	2016-09-23 16:32:49
419	2015-09-23 18:19:04	+1	gabamnml	2016-09-23 16:32:49
419	2015-11-30 01:28:00	:+1:	dwtj	2016-09-23 16:32:49
418	2014-08-10 02:58:22	Hi all, great tool here, but had to report this, because I struggled with it for about an hour, pretty frustrated when I found out what happened. Maybe this is already documented somewhere, but I clearly didn't read enough if it is. Issue is basically, the following two configs do not do the same thing, even though I expected them to. The first one works, and allows hint icons to stack properly. …	alanhorizon	2014-08-10 03:06:12
418	2014-08-10 03:06:12	Yup, a case of RTFM on my part. I see the note on the readme now. I still think this is not-so-awesome behavior, but looks like I just had to find out the hard way. Thanks anyway. Hopefully someone will pick up maintenance for this project. Cheers, and thanks for making such an awesome tool, I'm closing this.	alanhorizon	2014-08-10 03:06:12
417	2014-07-31 03:06:46	When I try to use a binding with a shell operation, I often get this error: ![slate](https://cloud.githubusercontent.com/assets/3340/3759505/7774d720-185f-11e4-88f7-c7c8c79d708a.png) After doing some work to get the subshell to stick around and give me information about its env, it doesn't look like a proper subshell at all. As a result, many commands that I could otherwise use in my bash shell c…	mathias
417	2014-07-31 04:02:20	I haven't looked at this particular part of the code, but I'm pretty sure that the shell being used to execute these commands is a restricted subshell, meaning that it won't pull in any of your normal initialization files such as `.bashrc`, `.profile`, etc. The best way that I know of to address this at the moment is to create a script that you can call out to via a full path that is self-contain…	mattr-
417	2014-08-05 13:09:32	Sourcing a `.bashrc` or trying to set ENV vars still results in the above pop-up error. Any ideas?	mathias
417	2014-08-05 13:10:02	I should add that I've tried both absolute paths to the script I want to run as well as relative to the `~`.	mathias
417	2014-08-06 16:55:09	Does your script contain calls to binaries without calling _their_ absolute paths? I've found that to be the cause of some errors for me. Slate's shell seems to have no $PATH at all, so it often has trouble finding binaries.	chdiza
417	2014-09-01 21:45:06	Sourcing `~/.bashrc` should fix the $PATH issue, I think. One issue is that to use this on different machines, I can't hardcode the absolute path to my dotfile's scripts dir since it might live in a different user's home directory. Oddly enough, a path like `~/bin/foo` does seem to work occasionally, provided that shell script doesn't try to shell out to anything else. Sourcing .bashrc and/or RVM…	mathias
417	2014-10-23 20:34:58	have you determined which shell you are using? I imagine that it might not be bash which could explain why sourcing your bashrc isn't working (run `echo $0` to determine which shell you are using). Wrapping everything you need to run in `bash -c "your stuff here"` might help you get around this.	IvanMalison
416	2014-07-29 16:00:49	Hi, Little Snitch reported on Startup that Slate wants to connect to `www.ninjamonkeysoftware.com`. Care to explain what's that about and what data is being sent?	mweibel	2014-07-29 16:03:56
416	2014-07-29 16:02:05	It's to check for software updates, which the Sparkle framework handles for us. On Tue, Jul 29, 2014 at 11:00 AM, Michael Weibel notifications@github.com wrote: > Hi, > Little Snitch reported on Startup that Slate wants to connect to `www.ninjamonkeysoftware.com`. > > ## Care to explain what's that about and what data is being sent? > > Reply to this email directly or view it on GitHub: > https:/…	mattr-	2014-07-29 16:03:56
416	2014-07-29 16:03:56	Ah ok, thanks for the explanation.	mweibel	2014-07-29 16:03:56
415	2014-07-28 13:55:39	I can't seem to find anything that allows for native FullScreen (⌘ + ctrl + F). Is this possible?	chandlervdw
414	2014-07-22 23:02:15	Make use of a private API to prevent Slate from hanging waiting for unresponsive apps. Tested by pausing Google Chrome with a command like `kill -STOP 11019`, then interacting with Slate (using hot keys to reposition windows). I observed that there is some lag before the `CGSEventIsAppUnresponsive` API actually registers the state of the world; it returns `false` at first, but after about 20 seco…	wincent
414	2014-07-22 23:04:55	@wincent Nicely done, and good luck.	sdegutis
414	2014-08-28 03:19:32	Thanks! I've forked Slate to continue maintaining it and integrated your change into mattr-/slate@0fe8cdc	mattr-
413	2014-07-16 07:47:56	Removed the redundant explanation of configurations from the README.md file and directed users directly to the wiki page which is more extensive.	zakishaheen
412	2014-07-16 07:37:48	Here is my config file. https://github.com/zakishaheen/dotfiles/blob/master/slate.js When I load Slate.app from Alfred it gives me <S_CODE_TOKEN> if I skip it, I get <S_CODE_TOKEN> However, if I fire up the shell, and just run the command directly from <S_CODE_TOKEN> Also, after the initial faliure from launching thru alfred, doing "relaunch and reload config" seems to fix it.	zakishaheen
411	2014-07-10 19:01:04	Trying to run with no customization. Start slate, give it the ability to control the computer. I see the icon on the toolbar, but when I do a simple operation (Alt ->), slate seems to freeze. Window doesn't resize by 10% like I'd expect. Activity monitor says Slate is not responding.	mkhettry
411	2015-05-08 13:53:45	I see the same thing occasionally. Can't figure out a pattern. I'm on Yosemite. Doesn't totally freeze it just responds super slowly.	kmandeville
411	2015-05-21 17:34:16	I'm on 10.10.3. Occasionally, Slate will lag or not respond for ~10 seconds. I'll hit one or many key combinations and see nothing. Then, it will catch up and spam all the functions at once. After it "catches up", it will work fine. Until another seemingly random occasion where it will lag. I <3 Slate, but this hiccup is my one major gripe.	swieder227
410	2014-07-07 00:27:56	When taking a snapshot of windows positions/layout, is it possible to also save their z-order (which window is a the most foreground, which window overlaps on top of another window, etc.) so that the "depth stack" of windows layout is also saved?	leonleon77
410	2014-07-23 08:44:31	+1 for this. I'd love to see this feature added. Even willing to donate to make it happen.	jaswrks
410	2014-11-02 15:37:06	+1	will-riley
410	2015-07-23 15:09:17	+1	BaneOfSerenity
409	2014-07-02 16:52:10	This PR is an amalgamation of the merging of many of the good pull requests that have been submitted but not merged. I've compiled and tested them and they all work together. Anyone who wants an app package with all these changes can download one here (not signed sorry): http://thume.net/downloads/Slate.zip @jigish if you don't want to look at individual PRs you can just merge this one. Creators …	trishume
409	2014-07-03 08:13:37	@trishume Thanks a lot!	p0deje
409	2014-07-18 20:31:27	:+1:	sdegutis
409	2014-07-18 20:32:22	@trishume It may also be helpful to explain which PRs you did _not_ merge and why not.	sdegutis
409	2014-07-22 23:00:54	At this point I forget. One criteria was I only merged PRs that were complete and ready to merge. In the case of duplicates I only merged whichever one looked nicer. I also only merged PRs which I believed would be non-controversial. If something looked like some people might disagree with it being merged (or somebody had already voiced concerns) then I didn't add it.	trishume
408	2014-07-01 02:01:00	Found with XCode 5's static analyis tool.	mattr-
407	2014-06-29 20:14:23	I would like to let slate work with select a tmux session and send some key to change tmux to different windows. Samilr like `keymando`. such as: 1. bind `CTRL+ALT+X` to this flow. 2. focus `iTerm2` windows. 3. move `iTerm2` to the center of screen. 4. send `CTRL+A`, `1` to the `iTerm2`. The flow that I listed on the top, I only know how to write the config with step 1 and 3. However, the step 2 …	tywtyw2002
406	2014-06-17 04:16:35	It would be great if the Window Hints worked while in Mission Control (All Windows For Current Application Mode).	joanneschan
405	2014-06-03 04:05:40		csu
405	2014-06-03 13:48:58	Temporary workaround: Go into System Preferences > Security & Privacy > Privacy. Select Accessibility from the side menu and remove "Slate" from the right pane. Close and re-open slate. In the right pane, re-enable Slate to have access to Accessibility features.	apfritts
405	2014-06-03 18:41:05	That worked! Thanks!	csu
405	2014-06-03 22:26:28	I appreciate the temporary workaround, thanks a lot. Totally made my mac usable again :)	karitristan
405	2014-06-26 20:58:00	Thanks!	cosmith
405	2014-07-25 20:20:42	thanks @apfritts	mweibel
405	2014-08-19 12:35:31	work around works still! awesome work finding that out	AlexRiedler
405	2014-09-10 14:12:52	:+1:	ohayon
405	2014-09-10 14:44:48	:+1:	mrardon
405	2014-09-30 15:58:05	:+1:	landau
405	2014-10-02 14:11:39	:+1:	johnthepink
405	2014-10-17 03:22:10	I am not seeing Slate listed in the apps list under Security > Accessibility. It was there before upgrading to Mavericks.	dbarros
405	2014-10-17 04:12:43	A re-compile of Slate in Yosemite fixed this. Slate appeared back in the Accessibility app list.	dbarros
405	2014-10-17 09:43:26	@apfritts thank you :)	pedro-couto
405	2014-10-17 17:01:19	worked! sweet	aaronsmulktis
405	2014-10-17 17:31:43	Funny. I didn't have to do anything to make it work after upgrading, It still worked. However, I don't keep it as a startup Item, I launch it manually each time depending on what presets I need (see my gist). I did apply all the Apple updates that were released yesterday to my Mavericks system before upgrading, in case that made a difference. But another unexpected occurrence was that I don't see…	loshlee
405	2014-10-17 20:12:13	Thanks! Never 'really' realized how dependent I've become of Slate until now!	mannerisms
405	2014-10-18 10:41:04	Thanks! Feel the exact same way as @mannerisms ;)	berinle
405	2014-10-19 15:19:46	Great work! Thanks!	ratdream
405	2014-10-20 09:49:54	I see a strange issue after upgrade to Yosemite – `throw` and `push` bindings work fine, but `show` does not bring a window to front – i.e. when I hit keystroke to show iTerm, the menu bar shows iTerm, but the window itself is still buried. Is this related to this issue, or is it something else?	komaz
405	2014-10-21 03:03:59	:+1:	orendon
405	2014-10-22 09:28:56	<3	dsc
405	2014-10-23 05:54:04	Great thanks	gdepourtales
405	2014-10-24 05:02:48	live saver :+1:	eladg
405	2014-10-25 15:56:35	![](https://assets-cdn.github.com/images/icons/emoji/unicode/1f44d.png)	fidiego
405	2014-10-27 08:37:43	Thanks!!!	justb3a
405	2014-10-27 13:00:59	Nice!	ewaltman
405	2014-10-29 20:51:09	I think that Slate's Dark Mode icon is still an issue in Yosemite. Anyone else seeing sluggishness every time you move between monitors?	thadk
405	2014-11-04 17:05:59	it works for me :+1:, quite weird!	neohunter
405	2014-11-07 10:45:23	Awesome, worked for me also :) :+1:	bagwaa
405	2014-11-09 15:49:33	Thanks!	macdentalr12
405	2014-11-10 15:54:54	Worked for me, too. :+1: Thanks!	danrasband
405	2014-11-13 16:54:30	Thanks!	mharris717
405	2014-11-14 19:52:24	:+1: :tada:	wendru
405	2014-11-14 20:50:55	:+1:	ryan-williams
405	2014-11-15 23:10:40	Worked for me as well. Thanks!	karlll
405	2014-12-06 14:25:56	:+1:	ringular
405	2014-12-17 18:46:48	Works, thx!	bsingr
405	2015-01-25 20:24:40	Cheers to the Slate community!	philbert
405	2015-02-25 15:02:35	:+1:	tunght13488
405	2015-04-22 15:25:26	:+1:	kangman
405	2015-05-11 03:10:24	Thanks! :+1:	juliend2
405	2015-05-11 08:53:42	Since slate seems to be abandoned project and it's likely these types of issue will continue to occur, people finding this thread might want to take a look at [hammerspoon](https://github.com/Hammerspoon/hammerspoon) as an alternative that is still under active development. Thanks to [Tristan Hume](http://thume.ca/howto/2012/11/19/using-slate/) who got me onto slate, for leading me to hammerspoon…	philbert
405	2015-08-03 00:46:10	Slate is still frequently crashing for me on Yosemite. Has anyone found an upgraded version?	morgante
405	2015-08-19 11:48:16	Thanks! :+1:	richardquinn
405	2015-11-04 12:00:28	:+1:	TomStaveley
405	2015-11-30 00:46:30	:+1:	dwtj
405	2015-12-01 22:22:03	![image](https://cloud.githubusercontent.com/assets/10181132/11516230/092e326c-9850-11e5-8b1c-89f9500291cf.png)	kk3039
404	2014-06-02 08:36:24	I use Turkish F keyboard. <S_CODE_TOKEN> Cmd+E opens the window icons with overlaid letters "ABC". But pressing the letters A,B, or C does not have any effect. Some other letters work instead of them. For example, the letter N works instead of C. N in Turkish keyboard is in the place of I in US English keyboard. C in Turkish keyboard is in the place of V in US English. Using numbers instead of le…	mertnuhoglu
404	2014-06-02 08:56:51	Same problem occurs in other commands as well. For example: <S_CODE_TOKEN> Cmd+G doesn't work to focus iTerm but Cmd+R works. G in Turkish keyboard is in place of W in US keyboard, R is in place of U. Same problem here: <S_CODE_TOKEN> Again, instead of Ctrl+G, Ctrl+R works to throw the window to next monitor.	mertnuhoglu
403	2014-05-30 20:02:15	Hey, It will be great if you provide basic guidelines to deploy on heroku.	mohitjain
403	2014-06-29 12:56:19	This is good idea. I want it too. I don't know much about Ruby. What I have to know if I want to make this feature happen?	amaudy
403	2014-06-29 13:00:34	Not sure I understand what you want here. Slate is a Mac application and not something that can be deployed to Heroku?	stigkj
403	2014-06-29 13:07:19	I try to deploy, here is error log. <S_CODE_TOKEN> I haven't use Ruby/Heroku for very long time. Let me try more. I will keep you post.	amaudy
403	2014-06-29 13:22:51	Guys. I really shy to say I comment at wrong project. I want to comment on https://github.com/tripit/slate Sorry about that. ^^	amaudy
402	2014-05-30 13:43:33	I have 3 displays counting the laptop screen. One screen to the left in Portrait mode. one landscape and then the laptop screen below the landscape and to the right of the portrait monitor. Looks like this. I also tried having the laptop display touch both the displays and that didn't work either. ![screen shot 2014-05-30 at 8 32 21 am](https://cloud.githubusercontent.com/assets/5115358/3131035/f…	tmolleck
401	2014-05-21 05:04:56	By defaulting to the window ID this gives layout a stable order and this order will match the window switch hotkeys APPLE+#.	bgirard
400	2014-05-11 05:16:03	Is it possible to replace the cmd+tab behavior of OS X with custom behavior using slate? If so, can you give an example?	trusktr
399	2014-04-20 04:12:16	I use this script to basically resize each window of **TextEdit** to a quarter of the size of the screen.. then each window to a different corner of the screen (ie top left, top right, bottom left, bottom right): <S_CODE_TOKEN> This works perfectly fine.. however, If I put an application name with spaces within ie 'Google Chrome'.. then all the windows get piled up on the top left corner only.. a…	abbood
399	2014-05-01 14:51:45	Make sure you're using the correct app name. For instance, I believe you would use 'Chrome' instead of 'Google Chrome'. Open the app and see what name is used in the menu bar; I'm sure there is some better way to get the name, but I'm not entirely sure where Slate pulls the name from. I didn't look much at your script. I use the javascript version--it's amazing how much I already forgot about the…	muppetjones
399	2016-07-19 00:41:23	I've also seen the problem where Slate cannot handle an app with a space in its name.	dbarros
398	2014-04-17 17:16:24	Slate has the option to show icons with windowHintsShowIcons, but if there are a lot of windows of the same app, it can be hard to tell, say, which Chrome icon corresponds to which chrome window. It would be good to have the option to display the window title too.	chrisburnor
397	2014-04-17 10:11:49	I'm using [slate](https://github.com/jigish/slate) as a window manager, and I would like to bind a certain key combo to automatically resize and position the window as follows - window width and height will each be half the size of the screen - the window will be positioned on exactly the top left corner of the screen I tried this: <S_CODE_TOKEN> but it's not recognizing that expression.. any ide…	abbood	2014-04-28 06:21:50
397	2014-04-17 14:39:10	If I understand correctly, this is what I would add to a slate configuration file to achieve that. It appears to do what you want even if it comprises the entire content of the slate configuration file. alias lefthalf move screenOriginX;screenOriginY screenSizeX/2;screenSizeY bind a:shift;alt;cmd ${lefthalf}	loshlee	2014-04-28 06:21:50
397	2014-04-17 16:52:56	Here's a excerpt from my .slate file: _aliases:_ <S_CODE_TOKEN> I bind the aliases to the number pad. _bindings:_ <S_CODE_TOKEN> more here: https://gist.github.com/jgpawletko/9527674 I hope this helps...	jgpawletko	2014-04-28 06:21:50
397	2014-04-17 16:55:18	Ah, I see I ignored that the height needed to be half. Not the first time. Oh, well.	loshlee	2014-04-28 06:21:50
397	2014-04-28 06:21:50	answered [here](http://superuser.com/questions/743214/how-to-make-four-windows-of-the-same-app-fill-four-quadrants-of-a-screen-using-s)	abbood	2014-04-28 06:21:50
396	2014-04-11 10:45:17	i cannot use slate these days because all i get when hovering over the icon in the menu bar is a beach ball. console.app is quiet. keyboard shortcuts are not recognized and/or not executed on. sometimes there are massive delays (think half a minute) between keyboard shortcuts if they are recognized for once. cpu usage is 0%. or it goes into a loop in which it repeats 2 keyboard shortcuts nonstop.…	thomaskern
396	2014-04-12 18:56:32	I'm having similar issues, I believe since mavericks came out, or atleast 10.9.1 I'll execute one of my shortcuts to resize a window and nothing will happen. Sometimes it will eventually resize after a delay. Other times, if I hit my shortcut and nothing happens, I have found that hovering over the icon on the menu bar will then cause the window to be resized sooner. It's almost like mavericks is…	pfista
396	2014-04-12 22:22:09	I had no problems with mavericks/10.9.1 until two days ago and I have been running Mav for a while now.	thomaskern
396	2014-04-14 22:21:28	I have had zero problems with any version of Mavericks. I use the non-js config format. I make it do the following actions: corner, push, nudge, move, shell. It has never exhibited a delayed reaction, or failed to register an instruction. I never do anything involving layouts or snapshots, so maybe that's the difference.	chdiza
396	2014-04-14 22:45:48	I have had zero problems with Mavericks until the last few days. Now when I disconnect my thunderbolt display, slate still thinks it's there and my displays are not remapped. Haven't change slate config in months.	kenthauser
396	2014-04-15 10:09:19	i use the non-js config and even with the default one, slate never really properly starts. i get the beach ball right away	thomaskern
396	2014-04-15 11:09:54	I'm on 10.9.2 and it's still working fine. Using custom js file.	fent
396	2014-04-16 17:53:58	I think this problem has already been discussed in #140. I've just been force quitting non-responsive apps and it has been fixing the problem. This obviously isn't the best solution thought.	pfista
395	2014-04-11 04:58:26	All good sentences deserve a full stop.	jaepage
395	2014-08-28 03:18:46	Thanks! I've forked Slate to continue maintaining it and integrated your change into mattr-/slate@cea88d496d0a	mattr-
394	2014-04-11 04:57:36	Just grammar.	jaepage
393	2014-04-05 00:25:13	I setup slate and could not get multiple snapshots to work, so I looked into the code and found a bug that prevented snapshot names from being properly set (it was also set to @"name").	ayn
393	2014-08-28 03:23:41	Thanks! I've forked Slate to continue maintaining and integrated your change into mattr-/slate@cde635a	mattr-
392	2014-04-02 04:01:48	Hello slaters, quick question: there is any call to setup a toggle window state ? Say a maximize command that toggle the last window size/position when pressed again?	ocehugo
392	2014-04-02 14:41:34	There is an undo command, which can be used, e.g. one key to maximize, another to undo back to original state. In my experiments, undo doesn't work in a chain command, so you can't encode one key combo to do toggle.	harizvi
392	2014-04-28 01:35:06	endup using a modification of #107 solution. If anybody was trying to do something with toggle this should help.	ocehugo
391	2014-03-31 12:04:21	In the default `.slate` file, there is: <S_CODE_TOKEN> There are a couple issues with those lines. The problem seems to be that the window tries to resize before moving, and OSX prevents them from overflowing on the right or bottom of the screen (only when resizing, nudging works fine). This means that if the right edge of your window touches the right edge of the screen, the first line will not …	norswap
390	2014-03-31 09:53:53	The "delete" key in my home row is not in the list of allowed keys. My keyboard layout is Belgian, but this seems to apply to all keyboards layouts which have a delete key in the home row. Fixed by adding the following to `ASCIIToCode.plist`: <S_CODE_TOKEN>	norswap
390	2014-03-31 12:01:58	Actually, there's already a fix here: https://github.com/jigish/slate/pull/351	norswap
389	2014-03-16 01:37:34	Can you please add a keyboard navigation for grid? Once grid is on screen, I should be able to use cursors to move a selection, select "top-left" position by pressing space, move to different section of the grid and select "bottom-right" position by pressing space again. That's how Moom does it - and I admit I miss it from Moom :D	yacoob
388	2014-03-08 18:57:05	All shell commands keep on crashing when invoked via shortcut -- even as simple as `bind t:alt;ctrl shell path:~/ 'echo'` Same happens when no path is provided. I get popup saying `NSInvalidArgumentException, launch path not accessible`	tinmarks	2014-03-08 21:12:58
388	2016-03-01 11:13:58	@tinmarks why did you close this issue?	niels-bom-md	2014-03-08 21:12:58
388	2016-03-14 12:23:59	I didn't know before I closed it that absolute path to the program is required.	tinmarks	2014-03-08 21:12:58
388	2016-03-14 12:50:41	That's helpful for others to know if they find this issue. Thanks for replying.	niels-bom-md	2014-03-08 21:12:58
387	2014-03-08 06:01:51	This can be useful to distinguish between apps like Chrome and Chrome Canary (which both report their name as "Google Chrome" but have bundle identifiers `com.google.Chrome` and `com.google.Chrome.canary` respectively). This can be used in a `.slate.js` to do things like the following, which is a layout that pushes Canary windows to the left half of the screen and normal Chrome windows to the rig…	wincent
387	2014-07-18 20:30:38	@jigish @wincent When implementing this feature, this code may be of help: https://github.com/sdegutis/hydra/blob/b20be10f649f4d1c2c7785a00b0602afec14c801/Hydra/API/application.m#L193-L194	sdegutis
387	2014-07-19 21:17:51	It was implemented in the pull request 4 months ago. On Friday, July 18, 2014, Steven Degutis notifications@github.com wrote: > @jigish https://github.com/jigish @wincent https://github.com/wincent > When implementing this feature, this code may be of help: > https://github.com/sdegutis/hydra/blob/b20be10f649f4d1c2c7785a00b0602afec14c801/Hydra/API/application.m#L193-L194 > > — > Reply to this ema…	wincent
387	2014-07-19 21:19:41	@wincent Oh. My mistake. Sorry for the noise.	sdegutis
386	2014-03-04 17:47:01	This is what I get when trying to start slate after 2nd 10.9.2 update which is version "OS X 10.9.2 (13C64)". After first 10.9.2 update slate was still working. <S_CODE_TOKEN>	gerritgriebel	2014-07-27 08:06:09
385	2014-02-21 17:20:40	I am trying to use a a little complex expression with move operation which is not producing the result I want. Here is the expression. min({3_screenSizeX/4, ceiling(4_windowTopLeftX/screenSizeX)}) I have tested the equation in MS Excel with different parameters and it does what it is supposed to do. Is there any problem with the syntax of the expression?	faqattack
384	2014-02-10 15:16:29	is there a way to accept a string as input? Ideally I would like to be able to jump to a window based on a regular expression: press key, accept string, return, jump to window that matches expression. Would this be possible? thank you for a great piece of software, --dmg	dmgerman
383	2014-02-06 21:02:55	I have the following layout defined: config layoutFocusOnActivate true layout develop 'iTerm' ${lefthalf} | ${topright} | ${bottomright} It works correctly, placing a terminal on the left half and splitting the right half vertically into two terminals. The issue is every time I activate this layout the window that was on the left and the window on the bottom right switch back and forth. The behav…	jgerman-mm
382	2014-02-02 07:51:28	I'd like to be able to use keys with modifiers in modal mode. For example: CTRL+CMD+UP to activate modal mode, then... CMD+LEFT to do a push operation Then Slate could be a total replacement for MercuryMover. For reference, here is MercuryMover's preference pane: ![screen shot 2014-02-02 at 7 39 46 am](https://f.cloud.github.com/assets/6565746/2059855/92baabc2-8bdd-11e3-93db-5597561442eb.png) (Th…	nudefireninja
382	2015-06-22 13:47:16	Maybe I misunderstood the issue but I think you can use the 'Modal Behavior Toggle' feature to implement this. https://github.com/jigish/slate#modal-toggle-behavior something like this: <S_CODE_TOKEN>	tmattausch
382	2015-06-23 15:48:49	Thanks for trying to help, but what I want is to be able to do is enter modal mode using the keycombo **⌃⌘↑** and then use more modifiers like so: - **⌘↑** Push Up - **⌘←** Push Left - **⌘→** Push Right - **⌘↓** Push Down - **⌥↑** Nudge 100px Up - **⌥←** Nudge 100px Left - **⌥→** Nudge 100px Right - **⌥↓** Nudge 100px Down - **⇧↑** Nudge 10px Up - **⇧←** Nudge 10px Left - **⇧→** Nudge 10px Right …	nudefireninja
381	2014-01-13 20:34:08	I've tried reading the documentation but it's very overwhelming. I really don't care for elaborate configs and whatnot. I just want to be able to size windows 50%50% side by side using keystrokes similar to Windows 8. Can anyone give a hand? This is really user unfriendly. :(	sergiotapia
381	2014-01-13 20:38:39	In my opinion, what make the beauty of slate is it's complexity. If you want something simpler. [ShiftIt](https://github.com/fikovnik/ShiftIt) seams to be a popular free alternative. Otherwise, go have a look at these lists, there's a great diversity there! http://apple.stackexchange.com/questions/9426/snap-feature-for-mac http://apple.stackexchange.com/questions/9659/what-window-management-optio…	JolinM
381	2014-02-03 18:59:03	The README clearly lacks a 'getting started with slate'. I am very familiar with tiling window managers and needed an alternative to the amazing i3 when I moved to mac from linux for a while. I installed it, fixed system preferences etc. Now tell me how I can quickly do something rather than make me read a exceptionally long README. Who reads an entire manual before trying out something? Its absu…	jaseemabid
381	2014-02-03 19:02:14	I agree, believe me if I had the time I would read up on it, use it, and write a get started guide but as it is I don't have the time to invest at the moment. I went with Spectacle, which does what I want intuitively. http://spectacleapp.com/	sergiotapia
381	2014-02-03 19:04:29	Stanford computer science student, no idea how to use this thing.	adam-jensen
381	2014-02-03 19:08:28	@adam-jensen LOL :) The default mac window manager is unbelievably fucked up compared to the amazing options you have on linux like awesome, i3, xmonad, dwm and rat poison. Clearly lacks a decent tiling window manager. Time to move on :)	jaseemabid
381	2014-02-03 19:08:30	These two examples are quite interesting to understand how the system works. Take a look at their config files. It's a good way to get started! [using slate](http://thume.ca/howto/2012/11/19/using-slate/) [simple slate configuration](http://larryhynes.net/2013/11/simple-slate-configuration.html)	JolinM
381	2014-02-03 19:19:35	@JolinM You are completely missing the point. Please have a look at i3 doc[1]. It tells you how you can do _something_ with it without reading the entire manual. I want to see it in action before I commit the time, and so will be the mentality of majority of the users. And _I_ belong to the category of programmers who tweak tools a lot! I have tracked my dotfiles for over 2 years[2], have read th…	jaseemabid
381	2014-02-03 19:21:06	:+1:	sergiotapia
381	2014-02-03 19:24:38	Got it. This would indeed be a great addition.	JolinM
381	2014-02-03 19:28:55	This is what's coming to my mind now. ![Learning curve](http://i.stack.imgur.com/7Cu9Z.jpg) This is how I would describe slate <S_CODE_TOKEN>	jaseemabid
381	2014-02-03 19:55:17	You mean something like here: https://github.com/jigish/slate/wiki/JavaScript-Configs It tells you how you can do something pretty crazy with slate, without making you read the whole manual first.	harizvi
381	2014-02-03 20:03:05	@harizvi No! That tutorial tells me I can copy some js to a config file and make `Ctrl+1` do something almost useless. Ok, let me rephrase it. 1. I don't want to configure slate before I use it for a while and get the hang of it => Manuals for an app before you do something with it is utter useless. 2. What can it do _OUT OF THE BOX_ ? 3. Is there one key binding like 'Ctrl+Command+j+k` to make i…	jaseemabid
381	2014-02-03 20:05:40	KEY KEY KEY! > What can it do OUT OF THE BOX ? This needs to be put front and center in the README.	sergiotapia
381	2014-02-03 20:40:49	"how I can quickly do something rather than make me read a exceptionally long README" ... Time to complain about this in an issue but not enough time to read the README or even better since it's an open source project... contribute to the README? _smh_	ranman
381	2014-02-04 05:09:52	@ranman Just like @sergiotapia said, I'd love to write a quick intro _after_ I get this working for me nicely. The general idea about README is to give a quick overview, and you can move all configuration to a wiki or another file to make life easy for users. Please assume you know **nothing** about slate or a while and read it again, and tell me its any good for a first timer.	jaseemabid
381	2014-02-04 05:27:40	Just gave it a once over with your advice. I see your point :+1:, my apologies! I think I've just become an elitist programming snob after trying to parse all of these opaque and ancient linux man pages. Compared to those this README is golden. I'll get to work on a PR that has a quick-start in the README. Although... it looks like this project hasn't been actively developed in quite a while :-1:…	ranman
381	2014-02-04 05:32:48	@ranman No worries man, I was a bit pissed off too last night when I wrote that :/ I got here from a window manager comparison[2] on slant.co. I'll be spending sometime on this later today. Will see how the docs can be improved. 1. http://www.slant.co/topics/526/~what-is-the-best-window-manager-for-mac	jaseemabid
381	2014-02-04 13:03:13	Thanks a bunch for donating your time @ranman , we all appreciate it! :)	sergiotapia
381	2014-02-04 13:13:42	I'm a 1st year Software Engineering student from London and have been slowly getting to grips with Slate (quite comfortable with it now) over the past few weeks. I've been playing around with the idea of writing a blog post for new developers and perhaps even a new project to create a UI for slate to make it easy to configure. @jaseemabid since you're so keen to see something like this, maybe you…	kylejm
381	2014-02-05 17:39:37	@kylejm Mac is not my primary dev platform, and I'm soon switching back to linux. I wont be using slate much	jaseemabid
381	2014-02-19 05:47:28	If you guys don't feel like figuring it out yourself, you should use mine: https://github.com/ProLoser/reslate copy this folder to `~/.reslate` and copy `slate.example.js` to ~/.slate.js` I am still working on features, but for now you can do <kbd>ctrl</kbd>+<kbd>option</kbd>+<kbd>command</kbd>+<kbd>arrows</kbd> (or <kbd>J</kbd><kbd>K</kbd><kbd>L</kbd><kbd>I</kbd>) to move windows around and acro…	ProLoser
381	2014-02-24 19:25:24	If it help: https://github.com/RyanBalfanz/dotfiles/blob/master/slate.js	RyanBalfanz
381	2014-05-02 19:01:43	@ProLoser and @RyanBalfanz - Thank you both.	tphalp
381	2014-05-02 19:03:51	Mine needs a fair bit of work lately lol.	ProLoser
380	2014-01-03 19:44:22	When I'm in full screen, the window shifts down by the amount of the menu bar. This happens without warning and only when in full screen.	creese
380	2014-02-04 01:00:00	Not sure if this is the same issue, but if I have an app in OS X's full-screen mode and press the shortcut to resize the window to the 'full screen' (excluding the menubar) it will shift the window down, as described above. This only happens (for me) if I push the short-cut, but I feel the action should be disabled for windows in full-screen mode, since it can only do bad things.	andrew-hill
379	2013-12-29 14:32:13	Issues are being opened but there hasn't been any commits in a while. The tool is awesome, are updates planned?	logicbomb
379	2013-12-29 15:54:04	:+1: to know the answer	p0deje
379	2014-01-10 04:43:58	i guess not....	jeberly
379	2014-01-10 07:03:27	You can pull the improvements you like, repackage it in Xcode, and overwrite Slate. That's what I've been doing lately.	cenkozan
379	2014-01-10 08:41:19	At least at would be great to have these improvements in a single repo, not in multiple forks.	p0deje
379	2014-01-23 16:27:41	amen - and more specifically, I'd be willing to spend a little time to help. Anybody know the fixes worth merging (all outstanding requests?).	dsummersl
379	2014-01-29 14:27:29	+1	jevy
379	2014-02-02 08:56:16	@dsummersl I guess so. Looking forward to see your fork!	p0deje
379	2014-02-05 21:49:09	I [forked it](https://github.com/sdegutis/phoenix) (actually a fork of my original Slate fork), improved the performance, rewrote the JavaScript bridge, removed some APIs, and simplified some other APIs.	sdegutis
379	2014-02-05 22:17:52	@sdegutis does Phoenix also support the display detection like slate?	sebald
379	2014-02-05 22:21:16	@sebald It has functions to know what screen (aka. display or monitor) a given window is on, and to move it to a given screen. Is that what you mean?	sdegutis
379	2014-02-05 22:50:00	By the way @sebald, I just added documentation for Phoenix, which might help answer your question: https://github.com/sdegutis/Phoenix/wiki/JavaScript-API-documentation	sdegutis
379	2014-02-05 22:56:37	@sdegutis Thx for the fast reply and the docu :) really appeaciate it. I am actually just looking for something that restores my windows to its previous or a predefined state depending on the monitor they are. It super annoying when I unplug my thunderbolt display...	sebald
379	2014-02-05 23:00:48	Should I expect my current .slate.js to work as is with Phoenix, or will I need various changes?	harizvi
379	2014-02-05 23:03:37	@harizvi No, the API has been changed to enable performance increases and clean documentation enough to the point where it is not backwards compatible anymore. However, it should be a straightforward-enough API to be able to rewrite your config in a few minutes. Just be sure to check the docs to make sure it has all the functionality you need! Some Slate features were dropped in my fork, although…	sdegutis
379	2014-02-05 23:40:42	Good work! What are your plans w/r/t spaces support - specifically sending windows to their own space? And moving windows from spaces by hotkey? On Feb 5, 2014 6:03 PM, "Steven Degutis" notifications@github.com wrote: > @harizvi https://github.com/harizvi No, the API has been changed to > enable performance increases and clean documentation enough to the point > where it is not backwards compatib…	logicbomb
379	2014-02-05 23:43:31	@logicbomb See this issue: https://github.com/sdegutis/Phoenix/issues/6	sdegutis
379	2014-02-17 21:08:15	:+1: for [Phoenix](https://github.com/sdegutis/Phoenix) slightly different config, haven't seen any issues yet[*](https://github.com/sdegutis/Phoenix/issues/11).	keith
379	2014-02-17 21:09:43	@Keithbsmiley Well, except the one you filed ;)	sdegutis
379	2014-02-17 21:11:49	@Keithbsmiley Thanks for putting your config file [here in your repo](https://github.com/Keithbsmiley/dotfiles/blob/496c1009c1f8cc28d53f40d40abf4060a69cedb5/phoenix.js) for us to read and steal from :)	sdegutis
379	2014-02-17 21:13:52	:+1: ported from my [slate config](https://github.com/Keithbsmiley/dotfiles/blob/master/slate.js)	keith
379	2014-03-31 12:09:24	Does someone has a Phoenix translation of the default slate config? Also, is there a default Phoenix config somewhere?	norswap
379	2014-03-31 13:30:00	Here's my [phoenix conf](https://github.com/Keithbsmiley/dotfiles/blob/master/phoenix.js) from my [slate conf](https://github.com/Keithbsmiley/dotfiles/blob/master/slate.js)	keith
379	2014-03-31 13:30:23	Here's [a list of example configs](https://github.com/sdegutis/Phoenix/wiki)	keith
379	2014-04-24 00:25:27	so slate is dead? phoenix is the new slate?	mattes
379	2014-04-24 00:27:41	Wel...to be clear - slate still works fine. I switched to phoenix and now pheonix itself is looking for a maintainer. So.	dsummersl
379	2014-04-24 01:01:34	I switched away from slate when it started freezing on a regular basis. Phoenix has been a lot more stable but YMMV. Also I'm planning on helping out with that open developer position. https://github.com/sdegutis/Phoenix/issues/28	keith
379	2014-04-30 09:50:44	@cenkozan do you mind provide the steps for repackaging in xcode? kinda new in xcode here..Also I install slate via homebrew, does it matter at all?	gddabe
379	2014-04-30 10:29:01	@gddabe You can use this http://stackoverflow.com/a/5579458 link to do what you want. On Wed, Apr 30, 2014 at 12:50 PM, gddabe notifications@github.com wrote: > @cenkozan https://github.com/cenkozan do you mind provide the steps for > repackaging in xcode? kinda new in xcode here..Also I install slate via > homebrew, does it matter at all? > > — > Reply to this email directly or view it on GitHub…	cenkozan
379	2014-05-02 02:45:22	@cenkozan thanks a lot, what I need to merge by myself is to fix the wrong name when taking snapshot jigish#393 . Now I've done it successfully.	gddabe
379	2014-08-20 22:17:50	:+1: [Phoenix](https://github.com/sdegutis/Phoenix). But anyway, too bad that this kind of cool projects just got abandoned	nesQuick
379	2014-08-27 17:26:42	I find that [Mjolnir](https://github.com/mjolnir-io/mjolnir), the successor to Hydra and Phoenix, is now usable at least for moving windows around and running shell commands from a hotkey. I really hope that Slate is not dead, because I'd prefer to stick with something that still serves me so well. But I'm preemptively exploring Mjolnir and getting my Slate config ported just in case. Know that M…	chdiza
379	2014-08-27 17:28:12	> getting my Slate config ported "Ported" is really far from the right word here, sorry. I meant, "write in lua enough stuff so that Mjolnir can do all the things my Slate config enabled me to do".	chdiza
379	2014-08-27 19:53:25	I'm working on bringing Slate back to life, but it's slow-going since I'm not a hardcore Mac dev (yet?). I'll probably rename the app, and some of those other sorts of things, but if you'd like, you can follow along at [mattr-/slate](https://github.com/mattr-/slate)	mattr-
379	2014-08-27 19:57:26	:+1:	sdegutis
379	2014-08-28 05:55:04	:+1:	stechico
378	2013-12-27 21:01:18	Screenshot - http://d.pr/i/EqwW I have 5 Menubar apps, and only icon of slate is visible on Launchpad. I'd think this is a bug P.S - Any option to run slate in background (hide icon from menubar).	iakshay
378	2013-12-28 10:29:44	There is no such option afaik. Also, my Launchpad doesn't show icon.	p0deje
378	2013-12-30 23:41:19	My launchpad shows it... running mavericks. I just stuff it into a folder with all the system tools...	willsp
377	2013-12-27 20:53:09	Mavericks allows users with multiple monitors to have apps run in full screen mode on each display. When multiple windows of the same application are open and one of those windows is in full screen mode on one display, trying to focus the full screen window when focus is currently on a different application focuses the last focused window of that application. For example: - with two displays (D1 …	tylerholien
377	2013-12-27 21:26:58	Looks like it doesn't matter if the other window is full screen, just that it's on a different display.	tylerholien
377	2013-12-27 22:22:54	Turning off the "Displays have separate Spaces" setting under "System Prefs -> Mission Control" fixes this.	tylerholien
376	2013-12-18 14:27:43	I'm getting occasional crashes with the app, [with this JS config](https://github.com/keithamus/dotfiles/blob/a63a92b1fff0316b3f4474e973b56423b3b9d7b4/slate.js). Here is the crash log: <S_CODE_TOKEN>	keithamus	2016-01-22 09:44:58
376	2013-12-18 14:27:49	and here is another: <S_CODE_TOKEN>	keithamus	2016-01-22 09:44:58
375	2013-12-17 05:12:31	I use F19+KEY for switching between apps and it appears to be randomly failing. I can't figure out what the pattern is. I'm using OSX 10.9 and Slate 1.0.25. I have my caps lock key remapped to F19 via PCKeyboardHack. Here's my [slate.js](https://github.com/gvn/dot-files/blob/master/slate.js) for reference.	gvn
375	2013-12-17 19:17:10	Just confirming that I have seen similar random behaviour. I have followed the recipe at [space cadet page](http://stevelosh.com/blog/2012/10/a-modern-space-cadet/#pckeyboardhack) to remap l_ctrl to cmd+ctrl+shift+opt, and then use it to open / focus apps, similar to yours.	harizvi
374	2013-12-11 17:29:56	This might be a different manifestation of #3. I have my dock and menu bar on the same screen in both layouts. My [slate config file](https://github.com/ravasthi/dotfiles/blob/master/slate), for reference. The switch I see this happening on most often is going from `work-2mon` to `laptop`. Is there something I'm doing wrong? Please advise. Thanks!	ravasthi
373	2013-12-11 15:44:05	like http://ftnew.com/catchmouse.html	qmarik
373	2014-12-11 09:19:26	As a workaround, you can call an external cursor manipulating utility such as https://github.com/BlueM/cliclick using the shell operation. After "brew install cliclick" you can do slate.shell("cliclick m:123,456") in JavaScript configs.	visadb
373	2014-12-12 11:05:21	thank you, it works perfect	qmarik
372	2013-12-11 11:54:16	Why doesn't this work? (The config won't load.) <S_CODE_TOKEN> tia	rwilhelm
371	2013-12-01 06:26:05	Addresses #77.	jpsim
371	2014-04-16 16:09:26	Hi @jigish, could you please take a look at this to see if it's merge-worthy? Thanks!	jpsim
371	2014-12-16 14:30:38	Come on @jigish, this is a great feature! :)	hector
371	2014-12-17 13:51:56	I'll take a look at this later today. If it's merge worthy, it'll go into mattr-/slate and I'll link it here so that people know.	mattr-
371	2014-12-19 04:06:25	@jpsim What did you remove out of `MainMenu.xib`?	mattr-
371	2014-12-19 04:50:54	That's a great question! I made this PR over a year ago, so I don't remember. I'll have to download and diff locally.	jpsim
371	2014-12-19 06:03:36	@mattr- it turns out that I didn't make any changes to the xib _myself_, but Xcode just updated it to a newer format, simply by opening it. Yay Xcode! I've reset the xib to its previous state.	jpsim
371	2014-12-21 17:18:18	This has been merged to mattr-/slate@65000ac382	mattr-
370	2013-11-27 05:35:25	Now I can use `focus` `throw` to control window / desktop, but I still cannot use any function to control mouse. Is there any way to control mouse pointer?	alswl	2013-11-27 12:39:58
370	2013-11-27 05:45:14	Not through slate, but you can shell out and use cliclick which is a useful utility to simulate mouse movement and presses. See http://www.bluem.net/en/mac/cliclick/	harizvi	2013-11-27 12:39:58
370	2013-11-27 05:51:53	Thanks, I try to use chain to call cliclick command after some key press.	alswl	2013-11-27 12:39:58
370	2013-11-27 06:22:08	https://github.com/alswl/.oOo./commit/ee782efa0de30eedf6aada29d1364ca76fab808b I use sequence to control my mouse. Thanks.	alswl	2013-11-27 12:39:58
369	2013-11-20 15:29:23	I know you can use the "defaults" directive to trigger a layout or snapshot but is there a way to make it change/add new bindings? My purpose is that I use my macbook standalone or with a single external display. When I press cltr+alt+cmd+left I move the current window to the left half of the screen, so it exactly uses the left half of the window (1080/2 = 540px). However, since my external displ…	hector
368	2013-11-15 19:07:43	Hi, Is there any way to use symlinks as config files? I have my slate config into my dotfiles folder and I want to create a symbolic link into my home folder instead of moving the file. Thanks!	guerrero
368	2013-11-15 20:24:30	I do this already and for me it works fine. <S_CODE_TOKEN>	larrybolt
368	2013-12-14 02:11:38	Me too: <S_CODE_TOKEN>	keith
367	2013-11-14 02:58:26	It would be great if we could target all apps when defining a layout, or target apps by regex.	md143rbh7f
367	2013-11-17 18:30:02	It's not as elegant, but you should be able to do something like this with a javascript config: <S_CODE_TOKEN>	Westacular
366	2013-11-13 19:17:46	The "enable access for assistive devices" has changed to a per-app setting, now under the "Security and Privacy" System Pref. See http://support.apple.com/kb/HT6026.	spacepod
366	2013-11-14 09:04:28	Hey, I already submitted a commit #362. But it seems like this project isn't updated anymore..	napcae
366	2013-11-14 23:07:08	Ah ha, you did. I can go ahead and close my pull request, if you suggest that.	spacepod
366	2015-02-14 15:05:27	+1 to get this updated!!	mattmcgiv
365	2013-11-12 21:19:11	Hello, I'm using Version 1.0 (1.0.25) under Mavericks. If I don't use Slate for a bit, the keyboard shortcut takes quite a long to position the window (around 3, 4 seconds, sometimes more!). Also a spinning beach ball shows up in the menubar if I hover the mouse while I wait. After the first use, it gets faster for a while, but if I try to use it again some minutes later I get the same slow behav…	ignaciovazquez
365	2013-11-12 21:22:35	Did you Prevent App Nap in Slate.app's info window? > On Nov 12, 2013, at 3:19 PM, ignaciovazquez notifications@github.com wrote: > > Hello, > > I'm using Version 1.0 (1.0.25) under Mavericks. > > If I don't use Slate for a bit, the keyboard shortcut takes quite a long to position the window (around 3, 4 seconds, sometimes more!). Also a spinning beach ball shows up in the menubar if I hover the …	loshlee
365	2013-11-12 21:27:37	Yes, that's the first thing I tried. ![slate_info](https://f.cloud.github.com/assets/679016/1526204/371d402c-4be1-11e3-96b2-75fbdea2221b.png)	ignaciovazquez
365	2013-12-06 14:01:41	This is not only in Mavericks... this started showing up a few weeks ago for me once I upgraded versions.	eipark
365	2013-12-06 17:34:23	Looks like it might be a problem with running apps not responding. I've got Sublime Text 3, Vagrant (with VirtualBox), iTunes, Chrome, Mail, iTerm2 running usually.	ignaciovazquez
365	2013-12-13 15:14:37	Same problem here in Mavericks.	hulufei
365	2013-12-15 16:13:07	Same here - Mavericks, Version 1.0 (1.0.25)	jkarni
365	2013-12-15 21:42:01	Same here on Mavericks, but I had the problem on Mountain Lion too.	mgee
365	2013-12-20 08:08:14	I am not experiencing this on Mavericks (or Mountain Lion, for that matter).	chdiza
365	2014-01-06 02:11:10	I'm also having this problem. Mavericks + 1.0.25	gvn
365	2014-01-06 11:55:44	Moving the slate plist file (e.g. `mv ~/Library/Preferences/com.slate.Slate.plist ~/`) seems to have fixed the issue for me (though it's only been an hour). This might be an issue with Sparkle.	jkarni
365	2014-01-08 19:24:59	I'm also having this problem	jasongroulx
365	2014-01-30 01:50:32	I'm also having this problem. Mavericks, Slate 1.0.25, moving slate.plist did not help. It was working great for a while after upgrade, but few days ago suddenly started hanging EDIT: looks like in my case the problem was in non-responding app, once I killed that, everything works great	komaz
365	2014-02-21 18:51:00	Same here. Since upgraded to Mavericks, Slate has been very slow. I don't have any non-responding app.	jerrysxu
365	2014-02-24 19:23:48	FWIW, I'm not experiencing this.	RyanBalfanz
365	2014-03-09 06:02:49	I think this is likely a dupe of issue #140.	wincent
365	2014-04-04 05:57:32	+1, same problem.	alswl
365	2014-04-04 17:25:15	Switched to https://github.com/sdegutis/Phoenix yesterday. Works perfectly so far.	jerrysxu
365	2014-04-04 17:46:25	Phoenix can't do all the things I want it to do ( https://github.com/wincent/wincent/blob/master/.slate.js), so I'm sticking with Slate and just killing off misbehaved apps. It would be nice to figure out where it's blocking though and fix it. On Friday, April 4, 2014, Jerry Xu notifications@github.com wrote: > Switched to https://github.com/sdegutis/Phoenix yesterday. Works > perfectly so far. >…	wincent
365	2014-04-04 17:58:11	I can resize window, move around different monitors, launch/focus app/window, define layouts. Didn't try hide, but there is a api call for that. https://github.com/jerrysxu/jerrysxu.github.io/blob/master/dotfiles/phoenix.js	jerrysxu
365	2014-04-05 02:19:31	@jerrysxu Phoenix looks better, and it can control Screen(Monitor).	alswl
365	2014-04-18 03:59:32	:+1: Phoenix FTW! Much faster, switched and happy :dancers:	jojoyuji
364	2013-11-10 18:57:05	My normal configuration will usually has up to 4 terminal windows, two emacs windows, and a browser window across two monitors. I've experimented with snapshots to make it easier to re-setup this configuration whenever I re-attach my external monitor, but they don't seem to play well with multiple windows for the same application. Specifically, what typically happens is that the terminal windows …	calvinwyoung
363	2013-11-09 10:19:02	From the Console logs: <S_CODE_TOKEN>	al3xandru
362	2013-11-07 10:54:07	Including a description for how to turn on the Accessibility API for OS X 10.9 Mavericks.	napcae
362	2014-08-28 03:31:06	Thanks! I've forked Slate for continued maintenance and integrated your change into mattr-/slate@0fab724. Better late than never, I suppose :smiley:	mattr-
361	2013-11-05 08:45:44	Hi, i'm not sure it is polite to ask about such things, and I know this is not commercial project. I have a mouse with 6 buttons and It would be cool to bind some actions on some unused keys. For example there is a button named "Aim", it can be used to make app full screen. Also, it would be great to bind some actions on keyboard and mouse combos like Shift + 'mouse4 (back)' to move window to the…	josser
361	2013-11-05 10:02:14	What you could do is use BetterTouchTool to and bind actions to mouse button actions, BetterTouchTool itself has also actions to make windows fullscreen or to move them around. http://lry.be/l0nD/1EhZ08Zk I also think the company of that mouse will have made custom drivers available where you can bind each individual button to actions or modifiers/keypresses.	larrybolt
361	2013-11-05 10:13:17	Yep, this is MadCatz R.A.T 9 mouse but native mac software suck a lot. It have possibility to bind some keystrokes but this functions just don't work. Anyway, I will try BetterTouchTool. Thanks!	josser
361	2014-01-09 22:02:10	I would love this to work for events like dragging a window to either side of the screen, like in http://www.irradiatedsoftware.com/cinch/	jedahan
361	2014-08-19 18:19:16	:+1: for extra mouse button support. I stopped using BetterTouchTool in favor of Slate for window management because BetterTouchTool was getting flakey and seemed to be breaking many common app key combos for me.	mathias
360	2013-11-05 03:59:22	Hi, While investigating an issue with another application and submitting quite a few traces, the developer pointed that the crashes and hangs I've noticed are caused by Apple's Accessibility code. I have multiple applications enabled in Accessibility. After quite a bit of effort, trial and error, I've finally figured out that Slate is the one triggering these issues. I'd be happy to provide any a…	al3xandru
360	2015-02-27 06:11:24	probably the same as #376	snarfed
359	2013-11-01 13:29:42	15" MBP OS X 10.8.5 hooked up to Thunderbolt Display. Whenever I hit my maximize keybindings on iTerm, it fills the rest of the screen (not iTerm) with white, lags for about 45 seconds with the spinning rainbow ball, and then finally maximizes. I have had the same config for years and this has never happened on other machines or prior to upgrading to the latest version. Overall, the commands seem…	eipark
359	2013-11-04 18:02:32	I'm noticing this recently too (that generally commands are slow and producing a lot of SBOD). This is on the normal display of a 15" MBP running 10.8.5 with no external monitor.	contentfree
359	2013-11-06 16:49:58	I'm seeing this not just in iTerm, but intermittently with a bunch of other apps too. For example, just now with Chrome seeing it.	wincent
359	2014-02-17 19:29:17	:+1: no app bias	keith
359	2014-03-08 17:20:06	This looks like a likely dupe of issue #140.	wincent
358	2013-10-31 03:36:21	While I'm sure nothing has changed and I love slate as much as ever, I've noticed that it requires High Perf GPU according to the Mavericks energy pane in Activity Monitor. I don't know if this is just an issue of rebuilding against a new target or if there is more to it than that, but it'd be awesome if slate could be a little bit more battery friendly.	mikeyp
358	2013-11-04 00:49:42	Just noticed that this isn't an issue until I use the grid. Restarting slate and reloading config seems to reset this and it doesn't go back into High Perf GPU until I activate the grid.	mikeyp
358	2013-11-10 04:25:32	I've tried this on my machine and I cannot see this behavior. On the other hand many resize/move operations are dead slow (even if the app is not napping)	al3xandru
357	2013-10-26 18:23:18	On Mavericks with iTunes 11.1.1 and 11.1.2, the sequence for maximizing a window, <S_CODE_TOKEN> is buggy. It moves the itunes window "underneath" the menubar, and leaves a gap at the bottom of the screen that looks suspiciously like the magic 22 pixels. I haven't yet discovered similar behavior with any of Apple's other apps. This was not the case, as far as I recall, on Mountain Lion. It for su…	chdiza	2015-07-12 05:05:57
356	2013-10-26 18:20:34	Finder on Mavericks has in interesting new behaviour: when you tell it to move or resize a window via Slate, Finder will actually animate the change, showing the window gliding over from its original to new location (or stretching out to its new size). Unfortunately, this seems to interfere with commands that _both_ resize and move the window; if a Slate move command requires the window to both c…	Westacular
356	2013-10-26 23:13:32	I don't see this, probably because I set the hidden preference to disable animations in the finder. Use TinkerTool. Your motions should now both work and be faster.	chdiza
356	2013-10-28 01:12:30	Ah! Yes. That did solve this for me. Thanks.	Westacular
355	2013-10-25 11:11:38	When disconnecting and reconnecting external monitors, I realized that OSX doesn't put windows back where they were. So, after reconnecting my monitors, is there a way to manually trigger Slate to: - move Firefox to desktop 3 - move IntelliJ IDEA to desktop 4 - move Terminal to deskop 1 etc. I run OSX Mavericks. Thanks!	henrik242
355	2013-10-25 21:39:19	Hey, did you took a look at the `default` or `layout` directive? https://github.com/jigish/slate/blob/master/README.md	napcae
355	2013-10-26 17:21:58	Yup, but I couldn't figure out how to address the monitors individually. Do I need to know the pixel distance from the primary monitor? I run a setup with two 24" monitors side by side above my MBP 15" display.	henrik242
355	2013-10-26 18:29:25	> **Screens** > > Some operations allow you to specify a screen. Here are the list of possible values for screen: > - Integer representing the screen ID (indexed at 0). Screens are ordered from left to right (by X coordinate of the origin which is the top-left point). If `orderScreensLeftToRight` is set to false, the screen ID is the Mac OS internal ID (indexed at 0). If `orderScreensLeftToRight`…	Westacular
354	2013-10-24 16:53:45	I think there should be a mailing list for slate, to exchange tips, tricks, and answer questions for newbies (like me). Recently, another project, conkeror, moved their mailing list to librelist.com. That seems to host mailing lists for FOSS projects. What do others think?	harizvi
353	2013-10-24 16:18:31	When launched on Mavericks, I keep getting the dialog that says something like "Slate needs to enable Assistive Devices". I click OK, but then nothing happens, and the next time I launch Slate I get the same thing. I went to the Accessibility preference pane, and there seems to be no such button or switch to turn Assistive devices on. I seem to recall there used to be such a button. Perhaps this …	chdiza	2015-08-06 19:13:22
353	2013-10-24 16:37:56	http://t.co/8ZQHCKSKKh Be sure to search the comments for "drag".	loshlee	2015-08-06 19:13:22
353	2013-10-24 16:46:09	Thanks, but I had the same problem as whoever posted a few posts down under that, where the app is already listed (and checked) in that window, but the dialog keeps happening over and over anyway. The poster hoped it would be fixed by the time 10.9 was released. Alas, it is not. Apparenly not Slate's fault, either. But maybe Slate can tweak itself to step around this.	chdiza	2015-08-06 19:13:22
353	2013-10-24 17:18:06	I seem to have made it work by repeatedly launching and repeatedly placing a check mark in the box in the Privacy tab of Security & Privacy prefpane. Hopefully these settings won't be as volatile as the quarantine settings for downloaded apps.	loshlee	2015-08-06 19:13:22
353	2013-10-25 04:51:56	Nobody else got it working? I'm not using the java configuration, just a .slate file (which isn't extremely packed with options), but what I have seems to be working.	loshlee	2015-08-06 19:13:22
353	2013-10-25 06:40:06	ive been able to get it working successfully by: 1. upgrading slate (why not?) 2. go to system pref -> settings and privacy -> privacy 3. unlocking via padlock (bottom left), then just clicking the checkbox next to slate i only had to do this once. haven't tried restarting yet to see if it sticks, but im assuming it will.	jkusachi	2015-08-06 19:13:22
353	2013-10-25 08:33:22	I made this work by doing what @jkusachi said. Thanks! :+1:	bradwright	2015-08-06 19:13:22
353	2013-10-25 13:18:30	It seems to be working now, after a fresh re-install that I had to do for other reasons. Will monitor in case it fails to stick after restarts, logouts, etc.	chdiza	2015-08-06 19:13:22
353	2014-06-04 20:20:31	+1 jkasuchi's answer fixed my problem	Chandler	2015-08-06 19:13:22
352	2013-10-18 16:07:30	https://www.gittip.com/on/github/jigish/ Not saying you'll get rich, but it's nice to get tips :smiley:	colinta	2013-10-18 16:07:41
351	2013-10-12 22:12:20	There is a missing key in the mappings, the delete key that is left to the end key. To avoid conflicts with the present delete key (the one that acts as backspace) I called this the 'rdelete' key.	romeroadrian
351	2014-08-28 03:36:58	Thanks! I've forked Slate for continuing maintenance and added these changes to [mattr-/slate](https://github.com/mattr-/slate/compare/0fab724...0fe74e0)	mattr-
350	2013-10-06 20:27:38	I'm setting up slate for the first time, and I'm fairly new to slate. I see there is an option to hide windows, but (as far as I know), hiding a window is different from minimizing them to dock in OSX. Is there a way to configure a binding (cmd-control-/) to minimize the current window to the dock, instead of hiding it? Thanks!	jamesyc
350	2013-10-06 22:47:18	Under `System Preferences -> Keyboard -> Keyboard Shortcuts` under the `Application Shortcuts` group, if you add new shortcuts for "Minimize Window" and "Minimize", you'll be able to assign a binding that work in most applications.	SethMilliken
349	2013-10-04 06:10:44	I'm making an Alfred workflow using AppleScript. I want to open an app and use Slate to stick it into a fixed position. However I have no idea to trigger Slate actions in AppleScript, does anyone know something about it?	rixtox
348	2013-10-03 03:31:35	As far as I know, `slate` currently cannot distinguish between a "hidden" or visible iTerm2 dropdown terminal via its JavaScript API. According to `slate`'s current window info, a "hidden" iTerm2 dropdown terminal has the same size and position as if it were visible.	duckworthd
347	2013-10-02 18:13:23	I can use Slate shortcuts to move OmniGraffle around, but I can't target it by name in a layout. Here's a snippet from my .slate. Every other app in this layout works. Unless I'm missing an obvious typo, OmniGraffle should work as well. I've tried various casings of the app name "OmniGraffle". <S_CODE_TOKEN> You should be able to quickly reproduce this by downloading omnigraffle [here](http://www…	philc	2013-11-08 22:18:01
347	2013-10-20 20:22:39	It works for me, but I had to list the app name as 'OmniGraffle Professional' You can check the names of the apps that Slate detects by clicking on Slate in your toolbar, then selecting 'Current Window Info'	rafd	2013-11-08 22:18:01
347	2013-11-08 22:18:01	Awesome. In my case, it was Omnigraffle 6. Thanks for the tip!	philc	2013-11-08 22:18:01
346	2013-09-26 13:14:55	My ~/.slate.js contains the following : <S_CODE_TOKEN> but those binding do not work	bartocc
345	2013-09-21 21:50:05	I am not sure if the functionality of slate has changed (I am using slate 1.0 on Mountain Lion) but when I use in .slate the command: <S_CODE_TOKEN> on starting slate I get a popup window <S_CODE_TOKEN> Is there a different way to do this?	rchella
345	2013-10-08 19:26:28	In .slate, it works fine for me. I am now on the latest drop (1.0.25). I haven't figured out how to alias the same in .slate.js, since I am beginning to move things to .slate.js.	harizvi
345	2014-06-06 16:39:29	I'm running into this as well.	jpadvo
345	2014-06-06 16:46:08	Okay, mine was just me being stupid, I had `hyper` stored in a variable in my `.slate.js`, and tried to bind something to `hyper + "s"`, which led to `:ctrl;shift;alt;cmds`. So never mind on my account about that. @harizvi: really easy way to alias that in javascript - just make it a variable and you can use it willy nilly after that: <S_CODE_TOKEN>	jpadvo
345	2014-06-06 23:27:04	Thanks @jpadvo for the tip. For now, I have moved onto Phoenix, since I hit some problems with Slate on Mavericks.	harizvi
344	2013-09-20 23:27:48	NOTE: This bug is not reproducible if .slate has <code>config windowHintsIgnoreHiddenWindows false</code> Bug previously raised in this issue: https://github.com/jigish/slate/issues/303 Patch is simply a one line change to initialize local variable in AccessibilityWrapper.m:getTitle:window which subsequently fixes the bug.	doesnotexist
344	2013-10-02 18:09:26	Bump @jigish	philc
344	2014-08-28 03:38:30	Thanks! I've forked Slate for continuing maintenance and integrated this change into mattr-/slate@05f6f3a	mattr-
343	2013-09-13 18:57:20	...e.g. Emacs 24.3, built with --cocoa. I recently upgraded from 24.2, and now [`slate.windowUnderPoint()`](https://github.com/jigish/slate/wiki/JavaScript-Configs#slatewindowunderpoint) returns null when an Emacs window is under point. It worked with Emacs 24.2, same build settings. I installed it with Homebrew. Very odd. I use `windowUnderPoint()` [for directional navigation](https://github.com…	snarfed
343	2014-10-23 04:37:27	same with Emacs 24.4. :(	snarfed
343	2014-10-23 19:54:42	hey @mattr-...first of all, thanks for your branch and release! i'm loving it. glad people like you have picked up the ball and run with it. second...are you still actively developing on it? if so, any ideas on this bug? i don't have much (any) experience with cocoa apps, but this is getting in my way more and more. if not, i might take a crack at it, but i'd love any help. thanks in advance!	snarfed
342	2013-09-13 17:35:22	My config is essentially the default config, plus some "corner" actions, plus: config windowHintsIgnoreHiddenWindows false config windowHintsShowIcons true config windowHintsSpread true config windowHintsOrder persist It works fine as long as I don't "config windowHintsOrder persist". Once I set persist, cmd-esc (bound to "hint") works once, then "hint" (cmd-esc) does nothing. If I "Relaunch and …	wwalker
342	2013-12-11 22:41:19	+1 verify this bug. Turning no `persist` for `windowHintsOrder` causes hints to only work once. Reloading/restarting Slate enables another single use. Disabling the `persist` option returns the behavior to normal. @wwalker This has been a source of frustration for me from day one, thank you for pinpointing the exact problem so I can workaround my config and get back on track using the awesome sla…	chuckg
341	2013-09-12 06:06:57	I've been using `layout 1monitor`, `layout 3monitors` a lot recently. When I open a new app window which is in the wrong place, I use `layout` instead of `move` and `throw` to get it into the right place. However, I currently have each layout bound to a separate key. This jacks up my muscle memory, because every time I switch setups, I have to start using a different key. Is there a way to bind b…	philc
341	2013-09-12 06:14:36	After reading the readme a bit more carefully, you already have the concept of a default layout. One way to meet the need I described is to add a command "layout default", which triggers the default layout for the current monitor configuration.	philc
341	2013-12-13 20:24:11	@philc :+1: , you accomplished this by making a layout called default? I can't seem to bind to a key with this command: <S_CODE_TOKEN> Slate refuses to parse this and fails on `default`	DeaconDesperado
340	2013-09-10 18:05:12	It's a little bit jarring when I move a window from one monitor to the next, and its position is reset to the origin on the destination monitor. I think preserving the window's relative coordinates is a UX win when you're throwing windows between monitors of the same size. I always use the throw command on monitor setups where the monitors are the same size, so it would be nice to have throw exce…	philc
339	2013-09-09 03:40:48	1.0.25 Suppose app A has two windows sandwiching the only window of app B in the z-order, and the front window of A is currently under focus, partially obscuring B, which in turn totally covers the back window of A. Using the switch operation to switch to B would cause both windows of A be visible before focus goes to B.	maverickwoo
338	2013-09-06 11:17:28	We can focus apps by title; why not a window of an app? My use case: I use Emacs for TODOs (org mode), regular code editing, and gmail (mu4e). I run them in three separate Emacs windows, and they behave pretty much like 3 separate apps. Currently, I can't focus a specific window using Slate. I can only focus the Emacs app as a whole. You could perhaps imagine a similar use case with Chrome window…	philc
338	2013-09-06 16:18:48	I'm definitely interested in finding a better way to do this. @philc I currently do this by walking all windows of an application looking for a matching title. I ended up writing a [runOrRaise](https://github.com/legumbre/dotslatejs/blob/master/slate.js#L39-L93) command which takes an application name and a lambda as a filter and focus only windows matching that filter. So something like `runOrRa…	legumbre
338	2013-09-10 18:02:29	@legumbre the workaround I have now is to have 3 separate Emacs apps in the Apps folder, named Emacs, Orgmode, and Email (you can edit an app's display name by Right clicking, Show Package Contents, edit info.plist in English.proj), each with different icons. Then I can target them by app name with slate.	philc
337	2013-09-05 20:00:08	At various points throughout the day I'll have 4 terminal windows in each of the corners of my screen to be glancing at a couple of different things at once. I've bound a key to focus Terminal, which works, but only for the most recent window. Is there any way to activate all four windows at once? I've tried with an osascript on the shell `osascript -e "tell application \"Terminal\" to activate"`…	birarda
337	2013-09-06 17:21:35	I've had something similar to what you describe here working for myself. How are you invoking that shell command from Slate (snippet from your Slate config)? FWIW, I'm using Slate's `shell` operation to call a script that contains the `osascript` invocation.	SethMilliken
337	2013-09-06 17:23:44	It looked like the following `bind t:${hyper} focus 'Terminal' | shell 'osascript -e "activate application \"Terminal\""'` My guess would be something around the quote escaping. Also tried double slash (in case slate escapes the first).	birarda
337	2013-09-06 17:30:58	Maybe try `/usr/bin/osascript`.	SethMilliken
337	2013-09-06 17:40:30	Had the same error. Is that what your command looks like?	birarda
337	2013-09-06 17:42:27	My config uses the Javascript config format, and is a bit more complicated. If I have a chance this morning, I'll see if I can get it working with the traditional config.	SethMilliken
337	2013-09-06 18:21:53	Here's a stripped down working `~/.slate` configuration: <S_CODE_TOKEN> with script `~/bin/activate`: <S_CODE_TOKEN>	SethMilliken
337	2013-09-06 18:23:29	Beautiful, thanks! On Fri, Sep 6, 2013 at 11:22 AM, Seth Milliken notifications@github.com wrote: > Here's a stripped down working `~/.slate` configuration: > > <S_CODE_TOKEN> > > with script `~/bin/activate`: > > <S_CODE_TOKEN> > > --- > > Reply to this email directly or view it on GitHub: > https://github.com/jigish/slate/issues/337#issuecomment-23959516	birarda
336	2013-09-04 08:19:30	I have two scenarios: my laptop alone, and my laptop connected to a large external monitor. On the external monitor, the apps are currently being tiled with slate. I'd like to be able to make Slate put the apps in fullscreen mode when I'm not connected to the monitor. Is this possible?	jumoel
336	2014-03-08 19:30:56	I just installed Slate hoping it would be able to do this. Every time I plug in my large display I have to switch around to all my apps taking them out of fullscreen mode, and then put them all back into it when I unplug.	slumos
336	2014-04-10 21:08:26	:+1:	kevinastone
336	2014-07-15 17:32:58	I think we all agree on that, it's time to move-on and make a PR :sweat_smile:	am
336	2014-07-18 20:26:35	This commit may help: sdegutis/hydra@64353f2d83116dc8a7788f432dec185f9c39a594	sdegutis
335	2013-08-30 18:08:23	This would alleviate the need to use [Snap](http://indragie.com/snap/) Perhaps there's already a way to focus the Dock that I'm unaware of? Thanks!	Iristyle
335	2013-08-30 18:46:55	Under `System Preferences -> Keyboard -> Keyboard Shortcuts` under the `Keyboard & Text Input` group, you can assign a binding to "Move focus to the Dock".	SethMilliken
335	2013-08-31 17:13:51	@SethMilliken thanks.. already was aware of the default `Ctrl-F3` binding, but... that solution ends up being a bit awkward. I would have to `Ctrl-F3` -> `Home` -> `Right Arrow` (x # of times) to simulate a `Cmd-1`, `Cmd-2`, etc type of binding like `Snap` has. I was hoping that there might be a way to actually invoke an item at a position in the dock. I'm not an OSX guy, but I assume there must …	Iristyle
334	2013-08-29 18:45:54	One thing that still kills me, even after years of Mac use, is the lack of X11-style focus-follows-mouse. Any chance you folks could get that working in Slate?	jritorto
334	2014-02-07 07:24:22	+1 Now I use <S_CODE_TOKEN>	alswl
334	2014-10-09 20:31:12	+1	dluksza
334	2016-05-17 23:34:15	+1	alexf101
333	2013-08-29 00:31:12	Especially in OSX, there are a few places where the mouse is almost mandatory, and it would be nice for Slate to bridge the gap; For example: bind 1:ctrl;alt;shift cursor throw 0 #Centre the cursor on screen 0 bind 2:ctrl;alt;shift cursor throw 1 20%;20% #Place the cursor on screen 1, 20% from the left. 20% from the top And, depending on how complex it was: bind esc:cmd hint QWEASDZXCRFV cursorfo…	Joshfindit
333	2014-10-27 22:51:29	`bind esc:cmd hint QWEASDZXCRFV cursorfollow #Cursor follows window focus` Did you ever find any solution for this? I would _love this_	EvanPurkhiser
333	2015-08-20 07:01:44	Need this feature too.	hiberabyss
333	2016-09-27 17:55:42	As I see it, this is necessary to effectively navigate between spaces on a multi-montior setup. Ctrl+left/right will always change the space on the monitor where the cursor is.	jfktrey
332	2013-08-23 21:46:36	The obvious example would be <some modifiers>+Down+Right to send something to the bottom right corner. (I'm surprised there's not an existing request for this, honestly… though maybe my searches were inadequate.) I believe this may be against your current design, but man it'd be useful	contentfree
332	2013-09-10 17:54:17	I agree, hope to implement it	bachue
332	2014-04-02 07:57:34	I’m looking forward to see this in a future version too.	3rd3
332	2015-08-02 23:18:15	+1	PaulDapolito
332	2015-09-30 20:29:51	+1	vjpr
331	2013-08-22 13:24:02	When using focus, it works for most of my apps using the name that displays in the menu bar but HipChat doesn't work with 'HipChat' or 'Hipchat'. Is there a definitive way to determine the app name for focus? Weird: It works just fine now - not sure what I had screwed up or what I changed, but no longer an issue.	mcook08	2013-09-16 21:02:52
330	2013-08-21 13:14:49	Unrecognized Alias error in layout section. See screenshot for error and .slate config section. Line 10 of .slate config. Alias declared line 52. ![aea7394f7158ec9ed7a7c18583e37549](https://f.cloud.github.com/assets/749813/1001185/42c5df0c-0a63-11e3-9131-d04198e13b86.png)	srustamo
329	2013-08-17 17:05:49	I have this config in ~/.slate.js, if I remove the 'y' parameter, it works (although the calculated x is wrong for one screen), but with 'y' parameter the window can't be throw to another screen anymore. <S_CODE_TOKEN>	rainux
328	2013-08-15 17:01:19	The following fails to resize all Safari windows to half their width and also push them to the right. <S_CODE_TOKEN>	arisolt
328	2013-08-15 18:45:31	For reference, the same thing can be achieved by using **corner** and without the use of **sequence**, namely: <S_CODE_TOKEN>	arisolt
327	2013-08-10 03:02:30	Right now using window.move() and window.resize() to manipulate the rect of the window causes the window to move then suddenly jump to new size. I wonder if there's a way to call window.setFrame directly. Is it possible to use `NSAccessibilityWindowAttribute` to get do that?	WarWithinMe
327	2013-08-13 17:21:43	@WarWithinMe No, the only two that can be used are `NSAccessibilitySizeAttribute` and `NSAccessibilityPositionAttribute`. In [Zephyros](https://github.com/sdegutis/zephyros) I have a function to set the frame of a window, but it technically just sets the size, then the position, then the size again. The extra set-size is needed because sometimes you can't move the window to the right position unt…	sdegutis
326	2013-08-08 09:10:12	I don't know if this is a problem with Slate or not. I've been using Slate on my MacBook air for a while, and it works perfectly, including when I had second monitors connected (a Dell and a Ben Q). I recently got an Apple thunderbolt monitor, and I'm having a strange problem with it. If I plug it in with the laptop switched on, then I can't start system preferences, I can't shut down the laptop,…	digitalronin	2016-07-07 23:19:50
326	2013-08-12 23:27:39	It's probably not Slate. You might check your Console.app for System Log messages.	rberidon	2016-07-07 23:19:50
326	2013-08-14 14:26:37	For anyone who finds this thread by searching for the problem, it looks like this is something to do with USB 2 and USB 3 devices conflicting. With no USB devices plugged into the monitor or the laptop, things work correctly.	digitalronin	2016-07-07 23:19:50
325	2013-07-31 02:19:41	Hey, I wonder if it's possible for slate to not get "triggered" when I enter text in text form elements on browsers? I usually use <kbd>alt + left/right</kbd> when moving word for word in textfields or textareas. I don't want to change the keybindings I've set in slate though.	dsdeiz
325	2013-08-07 23:28:29	@dsdeiz this is an inherent issue with binding global hot-keys, they override anything else that might be using that same key-combo. The only way to solve this is to change your key shortcuts to not conflict with any others.	sdegutis
324	2013-07-15 14:40:14	I am wondering if it possible to set the size of the grid, not the # x # size, the actual pixel size or, percent of screen size for the whole grid box? Could I say paint a huge box that is like half the size of the screen? Thanks!	szaydel
323	2013-07-13 14:48:19	Most if not all Linux window managers support moving the window under the mouse by holding Alt and moving the mouse, and resizing it by holding Shift+Alt and moving the mouse. I did a quick search to see if Slate could be configured to do this but didn't find it. In the past I've used [Zooom/2](http://coderage-software.com/zooom/index.html) for this on OS X, but I'd much prefer a free software so…	skivvies
323	2013-11-20 18:47:25	+1! There are tools in Mac that do this but none work the way I've come to like in Linux. In Linux, Shift-Alt-Click to resize will resize the corner that your pointer is closest to, rather than always the bottom-right corner. This is much better behavior as it gives a lot of flexibility.	charleseff
323	2013-11-20 19:31:31	fwiw, +1! Will be good to get this ability.	harizvi
322	2013-06-26 13:22:43	Slate is great, and I'm starting to learn my way around the code so I can work on it. I would like to implement pie menus for Slate in JavaScript/HTML. It would be great to be able to do something like this: http://www.donhopkins.com/home/movies/TabWindowDemo.mov To that end, I am playing around with exposing the WebView that Slate uses for its JavaScript interpreter. Instead of making a hidden W…	SimHacker
322	2013-06-26 23:51:28	Well I got it to use the web browser in the window of the ui file, so I can display html in it! I had to comment out the line: [[webView mainFrame] loadHTMLString:@"" baseURL:NULL]; from JSController.m because that was happening asynchronously and stomping on the stuff I put into the window. And I was able to make the web view and window float on top and be transparent except for the html content…	SimHacker
322	2013-06-28 19:56:34	Making the transparent browser window big enough to cover both screens works like a charm! One thing I don't know if it's currently possible is to bind mouse clicks to Slate functions -- it only seems to use the names of keys, not mouse buttons. But even without that feature, I think an easy way to pop up pie menus in response to click events is to draw some html over or adjacent to the window th…	SimHacker
322	2013-07-01 02:47:50	The windowMoved and windowResized notifications to JavaScript were passing in an app wrapper instead of a window wrapper, so I fixed RunningApplications windowChanged to check for kAXWindowCreatedNotification, kAXWindowMovedNotification, kAXWindowResizedNotification, kAXWindowMiniaturizedNotification, kAXWindowDeminiaturizedNotification, kAXMovedNotification and kAXResizedNotification and in thos…	SimHacker
322	2013-07-01 02:51:17	Do windows have some kind of constant ID I can use that does not change over time? It would be nice to expose that, so I can keep track of them in JavaScript structures without hanging onto wrapper references. Using window titles is kind of sketchy.	SimHacker
321	2013-06-25 21:59:58	Any programs running through XQuartz dont seem to be affected by slate resize commands.	pfista
321	2013-10-28 18:12:38	+1 to figure out a workaround for this.	milkypostman
321	2013-12-19 05:41:01	+1 Seems XQuartz windows are not affected by slate at all.	camagu
321	2014-08-29 08:37:22	With .slate.js I can work around it. Install xdotool using MacPorts or Homebrew. I used Homebrew so it's in /usr/local/bin/xdotool. <S_CODE_TOKEN>	davidhubbard
320	2013-06-20 17:37:52	Is it possible to separate windows by a pixel amount similar to the option in Moom. ![screen shot 2013-06-20 at 18 36 17](https://f.cloud.github.com/assets/129327/682819/1860e1b2-d9d0-11e2-9079-6ca02baf39d6.png)	tombell	2014-10-21 10:39:22
319	2013-06-20 13:43:33	If I "Relauch and Load Config" with this as my `.slate.js` file: <S_CODE_TOKEN> Then I see this in the console: <S_CODE_TOKEN> And my relaunch binding works correctly. However, if I "Relaunch and Load Config" with this as my `.slate.js` file: <S_CODE_TOKEN> Then I see this in the console: <S_CODE_TOKEN> But no log? And my binding doesn't work. Does having comments at the end of your `.slate.js` f…	stdavis
319	2013-06-26 22:46:45	My guess is that the last line doesn't end in a newline, so the comment on the last line comments out the javascript that is appended to the end: - (id)run:(NSString_)code { NSString_ script = [NSString stringWithFormat:@"try { %@ } catch (**_ex**_) { 'EXCEPTION: '+**_ex**_; }", code]; id data = [scriptObject evaluateWebScript:script]; if(![data isMemberOfClass:[WebUndefined class]]) { SlateLogge…	SimHacker
319	2013-07-30 12:35:17	Slate really should log syntax errors	myfreeweb
319	2016-07-15 11:45:16	same issue here, quite confusing :)	revolunet
318	2013-06-19 09:32:58	Is there a concept of pinning a window. e.g. I want to pin an image on the right side and it should always be on top of all the other windows.	cksachdev
318	2013-06-19 20:02:47	Use [afloat](http://infinite-labs.net/afloat/) for that	ProLoser
318	2013-06-20 15:26:47	Afloat, as you know, only works with SIMBL and has not been updated in ages so counting on Afloat to work with the next major OS upgrade, 10.9, or even the next minor version bump of ML is a gamble at best and you will undoubtedly experience your fair share of application freezes/crashes from having SIMBL running. Might just be me but after 10.6 running SIMBL always seemed to have more negative e…	tzarskyz
318	2013-08-10 03:24:55	@tzarskyz I'm curios about the `NSAccessibilityWindowAttribute` in the accessibility API, seems like it will return the window to you. The document doesn't tell anything useful, though. But if you can get the window, you pretty much can do anything. ( I'm saying the setLevel things. ).	WarWithinMe
317	2013-06-16 22:52:55	You mention the `switch` command which has > _tons_ of config options to tweak [it] Is `switch` an external tool or part of slate itself? Could you please either add a link to the documentation or add one yourself? I would like to try these different configuration options.	troxler
317	2014-05-12 18:07:03	I'd second this one - I don't even know where to start looking to find info on how to customize it. @troxler Were you able to find any info elsewhere? I'm thinking a code spelunking expedition may be in order, and I'd appreciate any tips on where to start.	TashaArvanitis
317	2014-05-13 18:17:41	@TashaArvanitis No, I did not look into this any further.	troxler
316	2013-06-14 20:58:17	I'm trying to tile 2 Google Chrome windows side by side on one monitor (although I have two set up), 50% width each. I've tried several combinations and nothing works. My `.slate` file is just: <S_CODE_TOKEN> Am I missing something?	adamturtle
316	2013-06-17 17:57:51	I discovered that this issue is Chrome-specific. The workaround is to add the IGNORE_FAIL option: <S_CODE_TOKEN> Maybe this will help someone else.	adamturtle
316	2013-06-17 18:34:29	That only remedies the problem for me if the second window is already correctly placed in the left position.	loshlee
316	2013-06-17 18:44:42	This is true. Going to reopen this issue.	adamturtle
316	2013-06-17 18:59:37	Try passing `IGNORE_FAIL,REPEAT,MAIN_FIRST` as the options. Works for me.	adamturtle
316	2013-06-17 19:42:58	Mine still isn't fixed. What is your .slate file with those options applied?	loshlee
316	2013-06-18 00:11:47	<S_CODE_TOKEN> The focused window will move left and the other moves right	adamturtle
316	2013-06-18 01:39:12	I'm afraid I can't confirm. OMM only the front window moves. If I bring the 2nd window forward, it stacks on top of the first when I trigger the layout again.	loshlee
315	2013-06-13 20:06:38	I have 2 shortcuts to increase/decrease the window size by 10%. Making a window smaller works as expected, but making the window larger doesn't respect the 10% increment, and is instead really tiny. Running on a 15" rMBP, and seeing this both on 10.8 and 10.9. <S_CODE_TOKEN>	mtitolo
315	2013-09-06 02:15:50	I'm seeing similiar issue on rmbp, 10.8.4. But it only happens to a few applications (iterm2 for example). Also, resize +0 +10% bottom-right doesn't work for chrome.	luojiesi
314	2013-06-13 11:32:25	It'd be nice being able to configure an optional timeout after which model mode will switch off automatically again. If you enter modal mode and then decide not to continue (for whatever reason), you wouldn't have to leave modal mode manually but could just continue working and modal mode would end after your timeout.	thomasjachmann
314	2014-10-17 23:06:53	+1 I agree. I really like my modal key, but find myself getting stuck in a modal mode every once in a while.	mhumeSF
313	2013-06-10 22:31:57	thanks in advance!	snarfed
313	2013-09-12 05:54:52	Bump; no reason not to merge this in.	philc
313	2013-09-19 12:37:06	it seems the project is not developed any more :(	ghost
312	2013-06-09 12:55:39	I've created a snapshot with the menubar menu, is there a way to activate this Snapshot with a keyboard shortcut?	lmartins
311	2013-05-31 00:16:33	A feature that would be quite handy is an action that would make slate enlarge/move a window to take up all feasible, available negative space. That is, enlarge/move a window so that it takes up as much space as possible without overlapping an existing window (and without altering the other existing windows). For instance (here 1, 2, and 3 represent regions occupied by some window, and '-' is a r…	chdiza	2015-07-12 05:06:44
311	2013-05-31 00:17:53	This action, called for example "expand" or "swell", could be bound to a hotkey so that instantly one can swell the active window.	chdiza	2015-07-12 05:06:44
311	2013-05-31 00:19:07	Perhaps "expand" and "swell" are bad names, because maybe one would want to _shrink_ a window that's currently overlapped so that it fills all available negative space and becomes unoverlapped.	chdiza	2015-07-12 05:06:44
310	2013-05-29 07:17:11	Hi, I'm running slate 1.0 on 10.8.3 on a MacBook Pro Retina 15'. At work I use an external monitor and the internal one. Unfortunately the screen ids of these monitors are switching randomly. So I have to adjust it in .slate and restart slate. Does anybody have an idea why this switching occurs? TIA, JW	JerryWho
309	2013-05-27 13:08:25	I would like to know which IDE I can use to write a slate.js, with intelli-sense help e.g. for jQuery, I can use Eclipse/Netbeans and get intelli-sense help. Any recommendation on any particular IDE, and which .js file I should refer to, to get S/slate and other objects used in .slate.js. FYI: Eclipse released a javascript plugin named VJET (http://www.eclipse.org/vjet/). It allows to extend the …	cksachdev
308	2013-05-22 11:15:40	I am facing a problem with setting the location and size of Flash Player Debugger, which I launch from Flash Builder. I am using a .slate file for the configuration, taken from http://thume.ca/howto/2012/11/19/using-slate/. I have created an alias: alias 2-full move screenOriginX;screenOriginY screenSizeX;screenSizeY ${mon-dell} and layout 2monitors 'Flash Player Debugger':REPEAT ${2-full} I have…	cksachdev	2013-05-27 13:02:10
308	2013-05-27 13:02:10	I managed to fix the above issue with the script mentioned below: slate.on("windowFocused", function(event, win) { if (win.app().name() === "Flash Player Debugger") { win.move({ 'x' : 'screenOriginX', 'y' : 'screenOriginY', 'width' : 'screenSizeX', 'height' : 'screenSizeY'}); } }); Thx	cksachdev	2013-05-27 13:02:10
307	2013-05-22 10:53:53	I like to push the iTunes miniplayer to the very very bottom left of my screen, at the same height as the dock, but if I move it to screenOriginX;screenSizeY it sits just above the dock, so I have to guess the height of the dock and do screenOriginX;screenSizeY+blah. It would be great if I could really truly clamp it to the bottom left corner of the display, regardless of the dock size.	cmsj
307	2013-08-18 05:35:28	I'd love to have a way to get the size of the dock as well.	tedpearson
306	2013-05-22 09:30:21	When using `slate.screen().rect()` I get incorrect results after connecting/disconnecting external display a few times. Usually it's getting the width of the external display on the laptop screen (even when the external is not connected), but I saw the other way round too.	lrem
305	2013-05-21 20:13:55	i am trying something like this, it doesn't output the S.log call and does not focus on my current default browser. the gist for the default browser script can be found in this [gist](https://gist.github.com/brunogama/5254021). <S_CODE_TOKEN>	brunogama
304	2013-05-17 07:11:46	The grid on my laptop display works fine but after selecting some cells in the grid on my second display, nothing happens. This may be related: Even if the pointer is in my second display, I have to click on the grid in that display before dragging to select cells. Thanks for this great piece of software!	NigelKibodeaux
304	2013-05-29 09:11:32	I'm getting this too. It seems like it requires several tries on the second screen before the grid selector works and applies to the last selected window. Probably has something to do with having to click the blurred grid before dragging the selection area, which isn't required on the primary display.	TheDeveloper
304	2013-06-28 18:25:27	I have the same problem.	expelledboy
304	2013-07-16 07:20:03	Mine works if the grid box on the secondary displays are shown lower than the menu bar on the primary display. Otherwise it doesn't work.	ashi009
304	2013-07-16 07:47:01	@ashi009, so your saying as long as in the display manager arrangements, if the "primary" display (with the Apple menu bar) is above the secondary it works?	travisperson
304	2013-07-16 07:51:15	@travisperson yes, just tried a few arrangements, apparent so.	ashi009
304	2013-09-10 05:59:58	Experiencing the exact same issue.	oskarols
304	2013-10-09 08:31:58	I have the same issue. When the Apple menu bar is above the secondary display, the grid is clickable but it still doesn't resize the active application window.	fatjakep
304	2013-11-25 14:40:54	Same problem here.	michaelgruber
304	2014-01-10 08:50:11	I’m having the same issue.	rauberdaniel
304	2014-01-16 07:18:39	Hmm, I tried again after updating to Mavericks and it seems to be working now.	NigelKibodeaux
304	2014-03-20 16:56:08	Having the same issue. I'm on Mavericks.	fent
304	2014-03-20 17:20:10	Is the "Displays have separate Spaces" setting in the Mission Control prefpane a possible workaround? It turns off multiple menu bars, right (I only have 1 display)?	loshlee
304	2014-05-12 02:59:21	Having the same issue both on Mountain Lion and Mavericks	bachue
304	2014-09-05 07:27:10	I installed slate lately on my laptop. I have the same issue with the grid. The grid appears to work only on the primary monitor. From the behaviour it looks like the grid on the second monitor has no focus, and the first time I click it, it gets focus without highlighting any box of the grid, the second time I click it, the grid get's highlighted but the application I want to rearrange loses foc…	rewop
304	2015-02-24 21:23:19	Also having this problem on Yosemite v10.10.1	awaxman11
304	2015-02-25 09:10:08	@jigish's project appears to be dead. Please report this on the most active fork: https://github.com/mattr-/slate	blag
304	2015-02-25 17:34:42	@blag thanks for the info!	awaxman11
303	2013-05-13 21:49:11	I'm using emacs-mac-app from MacPorts. When trying to use layouts/snapshots, slate sets all emacs windows to the same size/location. Easiest way to reproduce is: 1. Install emacs-mac-app 4.1_0 (latest version for the moment of bug submission). 2. Launch EmacsApp, open two windows. 3. Click "Take snapshot" in slate menu. 4. Click "Activate snapshot" in slate menu. The result is that both emacs win…	abbot
303	2013-05-31 22:16:00	I've also had problems with emacs (downloaded from http://emacsformacosx.com/): window-hinting does not work with the emacs windows. I imagine these problems are related to the way in which that application builds its windows?	dmac
303	2013-06-29 20:16:30	I'm having the same problem with emacs (MacPorts 24.3.1) snapshot activation. However, I can get window-hinting to work via a workaround. Setting `config windowHintsIgnoreHiddenWindows false` in your `~/.slate` file will allow emacs to be identified by the hinting mechanism. This will also cause all obstructed windows to be identified, as well, which, thankfully, is what I wanted anyway.	schalkpd
302	2013-05-09 18:42:27	I'm seeing some problems with the layout directive. It allows you to specify a pipe-separated list of "operations" Here's the starting point: alias chrome 'Google Chrome' alias irc 'Colloquy' alias skype 'Skype' alias term 'Terminal' alias cl layout ChatLayout alias tl layout TerminalLayout ${cl} ${chrome}:IGNORE_FAIL,REPEAT corner top-right resize:screenSizeX_2/3;screenSizeY 0 ${cl} ${irc}:IGNOR…	rustcrumb
301	2013-05-04 19:27:54	To preserve context, I propose using `pushd` and `popd`, so once installation is done, the terminal is back to whatever directory it was in before. Current - <S_CODE_TOKEN> Proposed - <S_CODE_TOKEN> Note: pushd is part of `bash` and `zsh` etc but not sure about `sh` shells older than v3.2	kadimisetty	2013-05-09 15:03:49
300	2013-05-04 09:16:54	It would be a great feature to showing in a view, used keys for shortcuts. like [CheatSheet App](http://www.grandtotal.biz/CheatSheet/)	ekinertac	2016-05-02 10:28:28
299	2013-05-03 20:13:05	Can we make the brew formula for this app ?	rhacker
299	2013-05-05 05:47:11	Homebrew usually doesn't take things that have an ".app" ending. It's almost entirely for command-line things. The only exceptions I can think of off the top of my head are things that can _optionally_ have a gui form (like MacVim and Emacs) or things with an X11 gui form. I don't know if they'd be persuadable to take slate. Especially since there seems to be no gain in building it oneself.	chdiza
299	2013-05-05 07:04:29	I think even if they don't take UI apps. We still can write custom formula to serve our needs.	rhacker
299	2013-05-12 22:10:19	There's already a homebrew cask formula for it. See https://github.com/phinze/homebrew-cask.	ianyh
299	2013-05-15 13:07:38	@ianyh thanks for mentioning it. it's great :)	rhacker
299	2013-07-13 14:43:36	I think this can be closed given the cask formula.	skivvies
298	2013-05-01 03:35:07	You can now specify a shadow color and blur radius for window hints. Closes #263.	JakeCarter
298	2013-05-03 17:37:12	I didn't notice pull request #193 until after I did this. I think I like that fix better than font shadows, although others may like this more. Might be worth having both. Just my 2 cents.	JakeCarter
297	2013-04-30 15:34:19	I have a key binding that I'd like to activate in all applications except of Google Chrome. If Google Chrome is the current window, I'd like the binding to just pass through the hot key to Google Chrome. With the following code, I managed to at least disable the key binding for Chrome, but I still couldn't find a way to prevent Slate from swallowing the keystroke. <S_CODE_TOKEN>	thesamet
296	2013-04-28 12:00:36	Make `slate.bindAll` accept an optional argument of prefix map. <S_CODE_TOKEN>	goshakkk
296	2013-07-01 16:48:32	The method I use in [reslate](http://github.com/lunixbochs/reslate) for this uses nested objects like so: <S_CODE_TOKEN>	lunixbochs
295	2013-04-25 21:45:56	I am new to Slate, and am very excited that my window positioning problems may finally be over (tried ControlPlane and Stay without reliable success). Thanks for creating this project! I have begun working on my config file, which you can see here: https://gist.github.com/dissolved/5463419 The problem I am having is that Slate isn't picking up the monitor context change when I disconnect my Thund…	dissolved
294	2013-04-21 19:40:52	First, thank you for creating Slate, it makes window management in Mac OS X so much nicer. One thing I currently miss is the ability to focus windows in the clockwise or counter-clockwise direction, similar to e.g. xmonad. Then I only need two keybindings to change focus. Would it be possible to add something like that to Slate? Example: Let's say that we call the modes `focus next` and `focus pr…	hanschen
293	2013-04-21 11:05:13	JS snapshot operations (snapshot, delete-snapshot and active-snapshot) don't use the given name but the constant string "name". The problem is that the `parseOption` method sets the name property to the name of the parsed option instead of the value. This pull request fixes this.	georg
292	2013-04-17 23:34:45	This is my code: https://gist.github.com/ProLoser/5408487 I've tried to bind to keypress instead of events but I don't get any results. Both events and keypresses will log to console properly. Is there a specific set of characters I should use for snapshot names? I've also tried using a plaintext string of `test` for the name and it's still not working.	ProLoser
291	2013-04-17 22:50:02	I'm trying to create a simple config that will keep taking snapshots as I modify my environment, and will automatically recover the snapshot any time I change windows. This is what I have thus far: <S_CODE_TOKEN> I believe the best solution would be to change the `name` of the snapshot to be my screen resolutions, but I don't know how to arbitrarily retrieve them (all your examples show screen re…	ProLoser	2013-04-17 22:54:37
291	2015-05-05 10:44:02	Just a question (as I've just discovered Slate): Can't Slate simply store all active windows into the configuration file, and restore them as soon as the external monitor(s) is/are reconnected? -- Is this what your code is trying to do?	bittner	2013-04-17 22:54:37
291	2015-05-05 16:17:07	@bittner yes, I'm trying to make 1 config for everyone actually, not just a fully custom one: https://gist.github.com/ProLoser/a55406df872c83dd71ea (it has reslate at the top half though). All keyboard shortcuts needed are <kbd>ctrl</kbd>+<kbd>option</kbd>+<kbd>cmd</kbd>+<kbd>up/down/left/right/space</kbd> and it handles both resizing, relocating to different monitors, moving around, and lets you…	ProLoser	2013-04-17 22:54:37
291	2015-05-06 21:25:11	> I also wanted it to sort of reorganize your screen whenever you change monitor configurations. That's what I'm mainly after. Especially, when I attach or detach a(nother) monitor. [Stay](http://cordlessdog.com/stay/) (by Cordless Dog) does this for me for now, but it's good to see there's an Open Source solution too. Slate doesn't do the trick out of the box. It's not storing and restoring wind…	bittner	2013-04-17 22:54:37
291	2015-05-06 22:04:17	@bittner slate does whatever you configure it to do. I am fully aware of stay, but I don't think I was willing to pay or I think it had buggy behavior. I was saying that I'm writing a config file that does what Stay does.	ProLoser	2013-04-17 22:54:37
291	2015-05-06 22:08:07	I think the other reason I started implementing my own variation to stay is because it doesn't work with chrome well or other apps that have the titles of the window change a lot and I didn't feel like doing the whole "link application" thing over and over.	ProLoser	2013-04-17 22:54:37
290	2013-04-17 21:46:23	I'm trying to build a tool that will make it easier for me to generate a config: https://github.com/ProLoser/slate-generator	ProLoser	2013-04-17 22:54:55
289	2013-04-17 20:51:48	**CHANGED** Would be nice to peruse a collection of people's slate files. Binding key events looks fairly easy, but I'm very curious how I might go about reproducing the 'snapshot' feature using a slate.js as the window-matching is wonky (like when chrome changes title depending on active tab). Perhaps someone has written a better snapshot command?	ProLoser
289	2013-04-17 23:00:53	https://gist.github.com/ProLoser/5408487	ProLoser
289	2013-06-15 13:34:55	https://github.com/lunixbochs/reslate is my Slate JS config. Framework.	lunixbochs
288	2013-04-10 20:49:41	I'm experiencing issue #3 in my two-monitor setup, since my dock and menu bar end up on different screens (see comment: https://github.com/jigish/slate/issues/3#issuecomment-1247805). Opening this issue as a vote for fixing it for this case too. Loving this tool, thanks!	etlovett
287	2013-04-05 13:09:50	Hi, I'm trying to do something like the following inside a layout: <S_CODE_TOKEN> I tried executing just one operation inside the anonymous function without success: <S_CODE_TOKEN> Notice that: - Executing just one operation like this `operations : [referenceToOperation1]` does work with Google Chrome - Using the `function(win){ win.doOperation(...); win.doOperation(...); ...}` code on other app …	madtrick
287	2013-04-14 22:57:08	On my machine, if I loop through the "Google Chrome" Application object's Windows. Google chrome has a window registered with a title() of empty string. I have been ignoring this window, resizing the Google Chrome windows with a title element work fine for me. I have tried resizing/moving the window with no title.	jakup
287	2014-04-24 00:17:47	same issue here.	mattes
286	2013-04-03 12:37:57	This would make it work more like an application switcher, and a damn efficient one at that.	martisj
285	2013-04-02 16:13:19	I'd like to set up a zoom shortcut similar to ShiftIt's f:ctrl;alt;cmd but I can't figure out the right operation to make a window take up the full space of it's current display. Thanks in advance for the help.	matschaffer
285	2013-05-13 02:44:21	I did this with <S_CODE_TOKEN>	ianyh
284	2013-03-29 00:39:24	When a list of layout operations are combined using a chain, the first option is always executed, regardless of the number of times the chain is invoked. However if the same operations are wrapped in functions within the chain, then they are alternated as expected. Examples: <S_CODE_TOKEN> <S_CODE_TOKEN>	hughsaunders
283	2013-03-27 14:15:18	I switch between browsers all day so I wanted to make a key bind to the current default browser, so I created a [little script](https://gist.github.com/brunogama/5254021). It's ugly but works ;) But i am always getting the error message: [<WebScriptObject 0x1003c33d0> valueForUndefinedKey:]: this class is not key value coding-compliant for the key app. this is the snippet that I am trying to run …	brunogama
282	2013-03-27 12:59:39	How do I apply variables to 'screenWidthX' to a javascript variable like this? var tempScreenWidth = 'screenWidthX'; If I do it this way my script doesn't work.	floscr
282	2013-03-31 12:47:50	I think it should be something like: var width = slate.screen().rect().width; However I have had problems with rect() returning null/undefined.	hughsaunders
282	2013-05-17 21:22:37	You should probably use win.screen() instead of slate.screen(). I haven't seen any major issues in that case except for very broken windows.	lunixbochs
282	2013-05-22 09:31:55	`slate.screen().rect()` seems to have a bug right now, see [Issue 306](https://github.com/jigish/slate/issues/306).	lrem
281	2013-03-27 08:21:28	Is there a way to focus in a direction and prefer the top-most window? I'm getting bit by focus being dumb and pulling to the front a Window I don't really care about.	mitchellh
280	2013-03-27 08:03:58	As part of my layout I'm executing an AppleScript that sends key strokes to commands. I noticed some random letters were getting "eaten." It appears that slate is still in modal mode, so it is eating up bounded letters. It'd be nice if shell scripts were run outside of modal mode..	mitchellh
279	2013-03-26 14:46:31	Hi, It would be great to have a margin between windows and the edge of the screen. Right now, pushing windows pushes them to the edge of the screen, but this option would allow easy access to desktop icons. I've emulated this with my config, but a global margin config setting would be very useful. SizeUp has it http://www.irradiatedsoftware.com/sizeup/ Here's my config with faux push + margins: <…	davidmerrique
279	2013-03-27 13:07:44	Nice I'm working on a similar script myself, but i like to keep my margins easily editable. https://gist.github.com/artish/5254020	floscr
279	2013-03-29 03:59:05	@artish Ah, editable margins! Good idea, I updated mine. But this would be a great feature to have built in. <S_CODE_TOKEN>	davidmerrique
278	2013-03-23 09:36:49	It seems the name "name" is used, no matter what I try to set it to. Using the code below. <S_CODE_TOKEN> Looking at the snapshot file on disk, I see the following. Before snapshot: <S_CODE_TOKEN> After snapshot (notice name is "name", not "mySnapshotTest"): <S_CODE_TOKEN> Deleting snapshot, but using a non matching name (indicating code doesn't care and still used "name"): <S_CODE_TOKEN>	henrikolsen
278	2016-01-28 13:30:33	Running into the same issue. The name of the snapshot is always defined as "name" : "name". Any change this can be fixed? Thanks a lot!	bbreukelen
277	2013-03-22 17:40:07	First of all: Thank you! I am reading through the documentation right now to get it configured. The Mac way for config files would be to put them in ~/Library/Application Support/slate. Could you add this path to the lookup locations (for the sake of my home folder)? Thank you for you consideration, 73	73
276	2013-03-21 22:18:46	Using the JS config, and I'd like to be able to toggle between recently focused windows. Right now, I have something that looks roughly like: <S_CODE_TOKEN> I'd like to be able to pop a window object off the stack and call `.focus()` on it. At the moment, however, calling `.focus()` on one of the popped window objects causes slate to segfault. Is there another way to achieve this functionality wi…	calvinwyoung
276	2014-02-15 06:28:08	Bump? Any plans to implement this? I'd love something _like_ this primarily to toggle focus back and forth between windows.	calvinwyoung
275	2013-03-19 20:38:47	I'm not really sure whats happening here. I just noticed that my bound keys don't work anymore, which led me to notice that `S.log` doesn't print anything into console. I had to move my bindings to `.slate`, but I can't move everything. Any help? :) https://github.com/deiga/dotfiles/blob/master/slate https://github.com/deiga/dotfiles/blob/master/slate.js	deiga
275	2013-04-02 01:14:50	Same problem here.	puffnfresh
275	2013-04-02 18:22:32	Turns out I had a syntax error. Ran JSHint over my .slate.js config. Works fine now!	puffnfresh
275	2013-04-03 00:49:45	Figured out why my slate doesn't load. <S_CODE_TOKEN> The `"t:"+hyper` row causes the problem, if I comment it out then everything works	deiga
275	2013-04-03 00:52:18	@deiga that's not syntactically valid JavaScript. Would have to write: <S_CODE_TOKEN>	puffnfresh
275	2013-04-03 01:03:23	This is weird, since it did work earlier... and the documentation has an example just like mine `"right:cmd" : S.op("focus", { "direction" : "right" }),`	deiga
274	2013-03-19 13:58:38	Made a change that lets javascript load config values in the context of a window so that if that config value is a function, then it can respond to the currently active window. The purpose was so that I could put javascript code in the windowHints\* config settings which would respond to the window the hint was for.	tarwich
273	2013-03-18 14:51:05	Could you support the QWERTZ keyboard layout? On the german layout the ö button is on the right side of the l button. So ö is part of the home row specially the right pinky finger. I would like to use this key in key bindings: <S_CODE_TOKEN>	Velrok
273	2013-03-18 15:35:36	In what way? You can define the keys used for switcher yourself	deiga
273	2013-03-18 15:39:04	How can I do that? Is switcher a 3rd party program?	Velrok
273	2013-03-18 15:40:55	when you bind hint you can give it a string of characters which it uses. You do this in the configuration	deiga
273	2013-03-18 16:08:37	Sorry I don't get you :( . I want to do something like this: <S_CODE_TOKEN>	Velrok
273	2013-03-18 17:15:25	Ah, your issue topic is totally misleading. What you want is unicode character support, it has nothing to do with the arrangement of your keys on the keyboard..	deiga
273	2013-03-18 17:57:19	Yes and no. I guess my key arrangement contains unicode characters :(, which I would like to use. I also changed the description. Hopefully my intentions are clearer now. @deiga Thanks for all the comments and suggestions.	Velrok
273	2013-09-04 00:11:28	This is really a duplicate of https://github.com/jigish/slate/issues/133 Also, the workaround I suggest in the discussion of that issue should work for this.	tadhg-ohiggins
272	2013-03-18 12:56:44	When auto hiding the Dock, it seems the screenOriginX (if Dock is on the left), or screenOriginY (if Dock is at the bottom), are wrong. I have attached a screenshot showing the issue with the following setup (notice how there's a gap at the left (I have my Dock on the left). <S_CODE_TOKEN> ![Screen Shot 2013-03-18 at 1 54 46 PM](https://f.cloud.github.com/assets/609006/270532/09767e54-8fcb-11e2-9…	henrikolsen
272	2013-03-18 13:54:47	I can see that it seems to be a generic issue, that a hidden Dock causes some odd padding. Trying another operation (push instead of move), getting a window moved to the left edge (where Dock is hiding), I again see the same padding as the previous example. <S_CODE_TOKEN>	henrikolsen
272	2013-08-27 17:27:59	I ran into the same thing, and for now I've solve it by changing my positions like so hope this helps! <S_CODE_TOKEN>	leonardt
272	2015-10-07 17:32:24	thanks @leonardt :)	snario
271	2013-03-15 12:15:53	Could you add the ^ symbole to the list of accepted keys? On a german QWERTZ layout its left to the 1 key and I would like to use it for window focus switching. You build some very useful software here. Thanks! I have no experience in Objective C, otherwise I would provide a pull request.	Velrok
270	2013-03-15 07:00:11	Is there any way to get a unique ID for a window in JS? I'd like to be able to reliably distinguish between different windows of the same application.	calvinwyoung
270	2013-03-23 16:58:52	Also interested. I'd like to switch to the next window of the focused app (like cmd+`).	edkolev
270	2013-03-29 13:14:08	Agreed. It would be awesome to be able to distinguish between browser windows whose titles change very frequently.	DeaconDesperado
269	2013-03-15 03:02:06	I have a few layouts setup and they work great until I quit and then later reopen my one of the applications. Once this occurs, that specific application is ignored by Slate until I reload it's config. Here's one of my layouts where this occurs: <S_CODE_TOKEN>	jeffharrell
269	2013-03-31 12:52:04	Could use an event to move/resize new windows into your layout, see: https://github.com/jigish/slate/wiki/Events	hughsaunders
268	2013-03-13 12:41:22	As the subject says, currently 'focus left/right' etc also focus windows which are not visible, often leading to a window I don't want getting focused. Can you provide a config option to avoid this?	himanshu0
267	2013-03-10 03:46:28	I'd like to control grid using keyboard instead of mouse - in the end, a major point of slate is to make window management keyboard-friendly. Moom currently provides this functionality. You summon the grid pane, use j,k,h,l to move a single cell around, hold shift to select adjacent cells, when finished press enter to confirm. A nice feature Moom also provides is that when you move the cell aroun…	lynnard
266	2013-03-10 03:30:02	Due to the fact that the hint letters are all white and a large number of app icons come with bright colors at the center, it becomes hard to see the letter if the icon is enabled. Probably can add a simple shadow underneath the letter? UPDATE: sorry, have reposted..	lynnard	2013-03-10 03:31:15
265	2013-03-09 16:55:47	Certain apps, when they have focus, can make the menubar invisible/auto-hidden. This can even be configured for a "regular" app by modifying its .plist file. When such apps have focus, screenOriginY and screenSizeY should take the extra space available at the top (where the menubar would have been) into account, which they do not at the moment.	himanshu0
264	2013-03-08 14:14:02	I would like to center a window and resize it to certain dimensions. Right now I'm doing it by calling the same function twice, which isn't ideal. The problem is, slate adjusts the position before the size of a window. Ist there a better way to do this? // Centers the window nicely in the middle of the screen var centerNice = slate.operation("move", { 'x' : '(screenSizeX-windowSizeX)/2', 'y' : to…	floscr
263	2013-03-08 04:18:28	The current implementation just uses plain white letters on top of icons in the hinting mode; as a result it can be very difficult to tell the letter for some apps with bright icons. I think this can be easily fixed by just adding shadow for the letters in Photoshop / Illustrator...	lynnard	2016-01-14 01:31:59
262	2013-03-06 18:48:56	[I know there have been quite a few 'Fn' key related issues, and they all had to be closed because of problems making the feature work. However I had something to add, and wasn't sure if I would be able to get your attention if I posted to an already closed issue. So, I am creating a new issue. Feel free to delete/close this, if it makes sense] I love Slate. But with some many configurations poss…	himanshu0
262	2013-03-06 19:38:15	The core functionality of KeyRemap4MacBook is provided as a kernel extension. This presents a vastly different model of installation and authorization than Slate: Launching the Slate app vs launching the KeyRemap4MacBook installer, providing admin credentials, going through the installation procedure, and then rebooting (after which you are at risk of provoking kernel panics). Don't get me wrong,…	SethMilliken
262	2013-03-08 15:09:13	@SethMilliken: Agree with you for the most part. However, KeyRemap4MacBook requires admin privileges only once, during installation. So as far as inconvenience goes (ignoring security aspects), its hardly an issue. Also, it might be worth investigating if admin privileges are required specifically for the Fn functionality (though I have a hunch it they would be, as well). Using modal-key is a gre…	himanshu0
261	2013-03-05 14:44:25	I have a layout "normal" and a layout "programming". It would be nice to have an automatic way, so that when i open macvim, the layout switches, and when i quit it, the layout switch back.	pvinis	2013-03-08 14:26:24
261	2013-03-05 23:49:49	Thanks to the recent addition of [event listeners](https://github.com/jigish/slate/wiki/Events), you can already do this using javascript.	Westacular	2013-03-08 14:26:24
261	2013-03-07 10:27:00	and where do i put them? in the `.slate` file?	pvinis	2013-03-08 14:26:24
261	2013-03-07 22:27:18	In `.slate.js` [See here](https://github.com/jigish/slate/wiki/JavaScript-Configs) for getting started with JavaScript configs. You'll probably want something like <S_CODE_TOKEN>	Westacular	2013-03-08 14:26:24
261	2013-03-08 14:26:24	awesome! thanks.	pvinis	2013-03-08 14:26:24
261	2017-01-07 11:39:05	OMG, this is amazing!	rpunkfu	2013-03-08 14:26:24
260	2013-03-05 09:10:46	I find that as I am using the modal keys, I occasionally unintentionally activate my modal key binding. Modal mode then remains active until I hit one of the defined keys (this if often a few seconds later). Would you consider implementing an configuration to set a modal mode timeout?	mytrainingground
259	2013-03-01 16:41:46	`resize +10% +0 bottom-right` does not work if the window's right edge is on the rightmost limit of the screen. If the window is, say, in the middle of the screen, the keybinding works, so it is not a key mapping issue. `resize +10% +0 bottom-right` seems to resize on the right + nudge to the left, and as the window is at the right limit of the screen, the whole command fails.	cfenollosa
259	2013-03-10 15:30:45	I have this issue too.	himanshu0
259	2013-03-11 09:41:33	A similar issue occurs when trying to invoke 'resize +0 +10% bottom-right' with the bottom of the window touching the bottom of the screen - nothing happens.	himanshu0
259	2013-03-14 10:06:47	Have this issue too, running 10.8	tmramalho
258	2013-03-01 06:21:42	I wrote .slate.js <S_CODE_TOKEN> if app exists, focus at app. if app doesn't exist, launch app by "open" command. but this doesn't work on 'Google Chrome'. shell command was parsed as `/usr/bin/open`, `-a`, `'Google` and `Chrome'` ... shell command should be tokenized with quote.	sugyan
258	2014-02-06 06:37:46	I'm experiencing this issue as well.	johndbritton
258	2014-02-06 06:38:31	I've got this in my `.slate` config: `bind c:${slate_keys} shell path:~/ '/usr/bin/open -a /Applications/Google Chrome.app'` I've also tried this: `bind c:${slate_keys} shell path:~/ '/usr/bin/open -a /Applications/Google\ Chrome.app'`	johndbritton
257	2013-02-28 14:39:37	Typically you use [NSDisableScreenUpdates()](https://developer.apple.com/library/mac/#documentation/Cocoa/Reference/ApplicationKit/Miscellaneous/AppKit_Functions/Reference/reference.html#//apple_ref/c/func/NSDisableScreenUpdates) to pause drawing and [NSEnableScreenUpdates()](https://developer.apple.com/library/mac/#documentation/Cocoa/Reference/ApplicationKit/Miscellaneous/AppKit_Functions/Refer…	ghost
256	2013-02-28 06:54:18	When the left sides of the 2 displays are aligned, I can throw windows up/down. ![OK-Screen Shot 2013-02-28 at 2 47 26 PM](https://f.cloud.github.com/assets/3030546/204360/0d35440a-8173-11e2-8d27-1fa59d39f3a2.png) But when the left sides are not aligned, I can not throw windows. ![FAIL-Screen Shot 2013-02-28 at 2 48 05 PM](https://f.cloud.github.com/assets/3030546/204362/178dfa0a-8173-11e2-8b6b-b…	headingy
256	2013-08-05 10:54:48	I have this problem too. Can't throw if the left-side isn't aligned. Aligning to the right-side doesn't work. I'm on OS X 10.8.4, Slate 1.0.	kriskhaira
255	2013-02-28 04:18:45	The main time I notice this is when I use hints to switch to Chrome while I'm in github, which then focuses the github-search field at the top of any github page.	ghost
254	2013-02-24 21:33:05	Given a sample config : ... var leftMove = S.op("chain", {"operations":[leftHalf, leftThird, leftQuarter]}); S.bnda({"left:alt,ctrl,cmd" : leftMove}); ... Let's assume I activate the shortcut twice and get to leftThird. Later I want to make it fill the leftHalf, although currently if I activate the shortcut it fills leftQuarter. I would like to see either a global or per bind option that resets t…	kdorsel
254	2013-08-23 22:03:49	Yeah, having something like `config secondsBeforeRepeat` that resets the chain would be very useful.	contentfree
253	2013-02-24 02:19:58	Before, passing a command with quoted arguments that contained spaces to slate.shell() produced an error. This works now. I'm not used to ObjectiveC, so please be lenient. I had quite some problems getting the tests to run and then, in my test, result also contained "GC: forcing GC OFF because OBJC_DISABLE_GC is set" which is why I used a regular expression to test the result, which isn't too cle…	thomasjachmann	2013-02-24 02:35:40
253	2013-02-24 02:35:43	thanks!	jigish	2013-02-24 02:35:40
252	2013-02-23 22:41:08	This is a nitpicky thing that doesn't make much real difference, but... Currently, `slate.screenForRef(0)` returns undefined; you must instead call `slate.screenForRef("0")`. This seems idiosyncratic, since `screen.id()` returns `0` and not `"0"`.	Westacular	2013-02-23 23:05:11
252	2013-02-23 23:05:11	fixed. will be in the next release	jigish	2013-02-23 23:05:11
251	2013-02-22 22:42:56	Hi, I'm using a Macbook Air 13" - and I usually have most of my windows maximised to take up the whole screen. Hence, I set `windowHintsIgnoreHiddenWindows` to `false` so that I can see hints for all my apps, otherwise I'd only see a single hint for the currently maximised window. However, all the icons were then spread on top of each other. I set `windowHintsSpread` to `true`, to spread the icon…	victorhooi
251	2013-03-21 22:29:47	As far as I know there is no grid option, but u can change the fact that they appear starting in the middle and go down, and hence some get cut off the screen. e.g. `config windowHintsShowIcons true` `config windowHintsIgnoreHiddenWindows false` `config windowHintsSpread true` `config windowHintsSpreadPadding 15` # pixel gap between icons `config windowHintsDuration 5` # how long hints stay on th…	sasha-ashpis
251	2013-11-27 14:56:21	:+1: as having small icons + enabled spread + set to `0` `TopLeftX` and `TopLeftY` doesn't resolve the problem ![screen shot 2013-11-27 at 21 55 50](https://f.cloud.github.com/assets/665846/1632192/1ce66c1c-5774-11e3-996c-68683d0586b1.png)	p0deje
250	2013-02-22 07:42:33	The documentation says that if a configuration file isn't present, the default one will be used. This doesn't seem to be the case however, at least in the prebuilt `.dmg` version.	Coneko	2013-02-23 20:13:58
250	2013-02-23 20:13:58	fixed. will be in the next release	jigish	2013-02-23 20:13:58
249	2013-02-20 15:21:49	Closes #247 as fixed	sabberworm
249	2013-06-26 22:37:16	+1 to this feature, though I would probably go with the format `bind up,cmd:f9` to enter modal mode with `f9` and use `cmd+up` as the key combo rather than the described format of `bind up:cmd;f9`	hunner
249	2013-06-27 06:53:50	On Jun 27, 2013, at 12:37 AM, Hunter Haugen notifications@github.com wrote: > +1 to this feature, though I would probably go with the format bind up,cmd:f9 to enter modal mode with f9 and use cmd+up as the key combo rather than the described format of bind up:cmd;f9 I agree that the syntax could be cleaner. Your suggestion, however, would break backwards compatibility: The format has always been …	sabberworm
248	2013-02-20 15:21:25	Closes #246 as fixed	sabberworm	2013-02-23 19:44:15
247	2013-02-20 12:10:12	When mapping commands to keys in modal mode, modifiers can be specified for the enter-modal-mode key but not for the actual key. I would suggest adding that option. Suppose I have the following key bindings: <S_CODE_TOKEN> Currently, these two are equivalent and will be activated when one enters modal mode using cmd+f9 and then presses the upwards arrow. I think the desired behaviour would be if …	sabberworm
246	2013-02-20 12:02:58	The undo command does nothing when used after a `push right` command. However, when I emulate `push right` using `move screenOriginX+screenSizeX-windowSizeX;windowTopLeftY windowSizeX;windowSizeY`, I can use `undo` to revert the change. Same goes for all other `push` commands I’ve tried (`push up`, `push down`, `push left`, `push right`; However, I’ve not tried using any of the optional params (`…	sabberworm	2013-02-23 19:47:07
246	2013-02-23 19:47:07	merged. this will be fixed in the next version	jigish	2013-02-23 19:47:07
245	2013-02-20 10:34:36	Would it be possible to implement a way to ignore applications from hints? My use case would be Quicksilver and all other apps with direct keybinds. The hint for QS just takes up valuable spread space currently and would bever actually be used :)	deiga
244	2013-02-20 10:32:08	Because they spread hints lower than my screen size.	deiga
243	2013-02-20 10:25:58	I've got the following settings - ~/.slate <S_CODE_TOKEN> - ~/.slate.js <S_CODE_TOKEN> Neither one has any effect, but it also doesn't report any errors. BTW: how do I bind keys and aliases in the javascript files? Like this? <S_CODE_TOKEN>	deiga	2013-02-23 23:30:45
243	2013-02-23 23:15:59	Just tried <S_CODE_TOKEN> And it worked fine for me. Are you sure it isn't working? The relaunch is silent and the only way to know it happened for sure would be to put a log in your `.slate.js` To the second point - yes. Since javascript is a full language, I didn't implement any sort of alias. I figured if you want aliases you can just define a variable :). So your relaunch would be: <S_CODE_TO…	jigish	2013-02-23 23:30:45
243	2013-02-23 23:30:45	Oh, I figured out my problem and it actually had nothing to do with slate :) I had remapped my keys in a way which prevented left shift and left side keys to be used :P	deiga	2013-02-23 23:30:45
242	2013-02-20 09:58:36	Hi, I seriously think that slate needs some kind of log that will tell me if there were any errors in parsing the .slate and what happens when pressing keys. It's frustrating to notice that some bindings simply don't work and not know why or what to do about it.	deiga
242	2013-02-20 21:25:17	Have you noticed `slate.log` (https://github.com/jigish/slate/wiki/JavaScript-Configs)? It allows you to send messages to OSX's console.	coddingtonbear
242	2013-02-23 23:07:57	yes, if you're using the JavaScript configs then `slate.log` is the way to go. Otherwise you can also clone the repository and use the Debug version of slate. That throws all sorts of logs to the Console. What issues in particular were you seeing? If a binding does not parse properly it should throw up an alert.	jigish
242	2013-03-09 11:47:01	@jigish I've just noticed that my .slate.js doesn't load at all, or at least bindings don't work and S.log doesn't either. Could you look at it and tell me if there's something wrong? It used to work last week or so.. https://github.com/deiga/dotfiles/blob/master/slate.js	deiga
242	2013-06-20 13:30:23	@deiga I'm having the same problem with my .slate.js not loading at all. Did you ever get it resolved?	stdavis
242	2013-06-20 19:31:44	Nope, I never figured out what was wrong. I still think it's the string catenation thing-y. But I just moved my commands over to .slate for the time being	deiga
241	2013-02-19 14:17:57	This works as expected: <S_CODE_TOKEN> But none of the following: <S_CODE_TOKEN> Every time the result is that the window is put somewhere on the left side of the window, most of its surface past the screen border. To make things funnier, everything works fine for a symmetrical `lapMainLeft` definition.	lrem	2013-02-23 21:04:18
241	2013-02-23 21:04:18	fixed. lol forgot about order of operations =/. should be in the next release	jigish	2013-02-23 21:04:18
240	2013-02-19 13:44:01	Hi, sometimes I need to visit these pages to find something about Slate. Naturally, I go to About box, but there is no link. There is one link saying "Contributors", but that is not the right thing. Could you please add a link to Slate's webpage?	knl	2013-02-23 19:51:21
240	2013-02-23 19:51:21	fixed. will be in the next version	jigish	2013-02-23 19:51:21
239	2013-02-18 12:29:58	It would be nice if I could listen, when a new app or window was opened. Something like: <S_CODE_TOKEN> This would allow me to arrange the windows of an app automatically on start up without pressing any keys. Or is this already possible?	mlegenhausen	2013-02-24 04:26:52
239	2013-02-23 20:17:05	This is an interesting idea. May be awkwardly complicated to implement though. Have you checked out layouts and defaults? They may tide you over until I figure out a way to implement this well.	jigish	2013-02-24 04:26:52
239	2013-02-24 03:00:12	ok I've implemented a couple things. I'll update the wiki when I get a chance and link the page here. should be in the next release.	jigish	2013-02-24 04:26:52
239	2013-02-24 04:26:50	[check this out](https://github.com/jigish/slate/wiki/Events)	jigish	2013-02-24 04:26:52
238	2013-02-16 05:47:41	<S_CODE_TOKEN>	geddski	2013-02-16 05:55:54
238	2013-02-16 05:55:54	found it. thx.	geddski	2013-02-16 05:55:54
237	2013-02-16 04:37:15	Divvy lets you assign shortcut keys that only apply after launching the divvy grid. So for example I can type `ctrl+f` to bring up divvy, then just `f` to go to full screen. Is there a way to do this with slate?	geddski	2013-02-16 05:11:11
237	2013-02-16 05:11:11	never mind I found it, modal key.	geddski	2013-02-16 05:11:11
236	2013-02-15 19:07:17	OSX 10.8.2 Slate 1.0.24 Every time I restart, the window hints key seemingly isn't bound, but the other keys (like moving windows) are. If I click on Slate's menubar icon and select About Slate or Current Window Info, nothing happens. I think what's actually happening is that Slate's windows are somehow not showing or in a hidden state. If I then select "Check for updates", all of Slate's previou…	philc
236	2013-02-23 20:17:42	interesting. probably has something to do with the fact that slate is a menubar only app.	jigish
235	2013-02-14 12:53:08	Hello there, I love slate, but after a recent update (can't remember which sorry) it just stopped working. I am only posting the question here out of desperation. I would appreciate any help or pointers that might get this wonderful app working again. I am using Mac OSX 10.8.2. Kind regards Ryan	74io	2013-02-14 13:22:49
235	2013-02-14 13:22:49	OK forgive me. It was the same .slate.js file issue. I had to find a .slate.js file (not obvious and I used the one posted here: https://github.com/jigish/slate/issues/230 It would be handy under the 'Configuring Slate' option to say that you need a .slate.js file and here is how to get it. It appears there is no fall back like the .slate file. Many thanks for all you hard work. I now have the ap…	74io	2013-02-14 13:22:49
235	2013-02-23 19:54:32	you actually need a `.slate.js` _or_ a `.slate`. You shouldn't need both. Also, if you don't specify either slate should use the default config. If this is not the case please let me know. I need to fix that.	jigish	2013-02-14 13:22:49
235	2013-02-24 02:23:25	confirmed, i'm using slate 1.0.24 on os x 10.8.2, and it doesn't work unless you have a .slate or .slate.js file.	snarfed	2013-02-14 13:22:49
234	2013-02-12 01:02:45	In my .slate file, I had all of my configs below all of my binds and was frustrated to see that windowHintsSpread = true was not spreading the hint icons apart. However, when I moved all of my configs above my binds the hint icons spread apart. Here is the broken .slate: https://gist.github.com/Veered/4759131 This is the working .slate file: https://gist.github.com/Veered/4759121	veered	2013-02-23 23:22:58
234	2013-02-12 01:19:24	yah, I need to be more clear about this in the docs I guess. The file is read top-down so anything that isn't declared before a bind may not be used for that bind. I'll update the readme.	jigish	2013-02-23 23:22:58
234	2013-02-23 23:22:58	updated the readme	jigish	2013-02-23 23:22:58
233	2013-02-08 11:32:38	Passing an int as height or width to the 'corner' operation fails. For example, the following fails: <S_CODE_TOKEN> whilst this works: <S_CODE_TOKEN>	robcowie	2013-02-23 20:38:39
233	2013-02-23 20:38:39	fixed. should be in the next release	jigish	2013-02-23 20:38:39
232	2013-02-07 21:48:17	Slate window hints display every window except TextMate (version 2, still in beta). Is there something I can do to make slate aware of TextMate?	peoppenheimer
231	2013-02-07 20:21:18	can you add an option to do this? make it work in background and as option alt+run to show menubar icon	ilyeah	2013-02-23 20:19:46
231	2013-02-23 20:19:46	duplicate of #77	jigish	2013-02-23 20:19:46
230	2013-02-06 12:34:22	Hi, I'm new here. I was using slate for a month, but when i updated to the new version (above 1.9), the program never work again! I don't know why? I think is for the slate.js, where I have to put it? Thanks!	kunegun	2013-02-23 19:52:39
230	2013-02-08 10:51:38	`.slate.js` must be in your home directory, the same folder as your existing `.slate`	robcowie	2013-02-23 19:52:39
230	2013-02-08 13:15:57	It doesn't work for me! This ("[SLATE] -------------- Finished Loading Config --------------") never appears at the console, and i don´t know why.	kunegun	2013-02-23 19:52:39
230	2013-02-08 13:48:37	Post the contents of your .slate.js file, and it's file path to https://gist.github.com or similar and I'll have a think.	robcowie	2013-02-23 19:52:39
230	2013-02-08 13:57:47	I have the .slate.js that is in the example of slate, i didn´t change anything https://github.com/jigish/dotfiles/blob/master/slate.js	kunegun	2013-02-23 19:52:39
230	2013-02-08 14:19:46	That example works for me if I put it at `~/.slate.js`. Where exactly is your file? Have you restarted slate?	robcowie	2013-02-23 19:52:39
230	2013-02-11 11:57:44	I put this archive at Contents/Resources/ but i can´t give the name of .slate.js it says that . is reserved to system.	kunegun	2013-02-23 19:52:39
230	2013-02-12 01:23:40	I'm sorry, can you be a bit more clear about what is going on? Here is the information we need: 1. Are you trying to use a `.slate` or a `.slate.js` or both? 2. where are you putting your `.slate` and/or `.slate.js`? They should go in your home directory (`~/`) 3. If you don't mind, can you run `ls -al ~/.slate*` in your terminal and paste the output here? It should look something like this: <S_C…	jigish	2013-02-23 19:52:39
230	2013-02-14 09:44:36	I'll found the problem, it was the . before the name of the archives Which is the best option to do this? i did it with the terminal, but now this archives are invisible thanks!	kunegun	2013-02-23 19:52:39
230	2013-02-14 11:18:54	By default the Finder does not render files whose name begins with a dot. If you want to work with these files, the terminal is the best option. So to confirm, the .slate.js config file (it's a file, not an 'archive' :smile: ) is in the folder `/Users/<yourname>/`?	robcowie	2013-02-23 19:52:39
230	2013-02-14 12:06:40	Yes! it's running ok now! the .slate.js config FILE (:P) is in the folder /Users/<yourname>/ thank you so much!	kunegun	2013-02-23 19:52:39
229	2013-02-02 22:19:11	The current `Screen Object` does not provide a method to get all `Window Object`s within that screen. It would allow for an easy way of resizing or moving all windows in a view. The only way I found of doing this is by probing the screen at regular points and getting the window under that point. i.e. <S_CODE_TOKEN> This does not adapt well to various screen layouts. It would be nice to have somet…	moricard
229	2013-02-02 23:23:09	ah! good idea. I'll implement this but it is actually not as easy as it seems. I basically have to loop through all windows and check which screen they are on. You can already do this by using the `screen()` method on the window object. Sort of like this: <S_CODE_TOKEN> Note I have not tried this. it _should_ work but I'm not sure if it actually does.	jigish
229	2013-02-03 21:10:31	Your solution works, I used it to implement an XMonad-style resizing of the windows when working with a vertically split screen: <S_CODE_TOKEN> I can then bind the following: <S_CODE_TOKEN>	moricard
228	2013-02-02 22:10:49	1. If you cycle through the apps such that the 2nd or 3rd is selected when the Switcher is open, and hit CMD+Q, the first app is quit. 2. If you type CMD+`while the switcher is open, rather than cycling through the entries in switcher, CMD+` is passed through to the underlying app (which cycles through that app's windows). I suspect the underlying problem for both of these issues is that these ke…	philc
228	2013-02-02 23:18:04	interesting. I noticed this and thought I fixed it. I'll check on it again.	jigish
227	2013-02-02 17:18:23	I'd like to have more than one modalEscapeKey at the same time. E.g., pressing either esc or space to get me out of modal land. I can't seem to accomplish this. If slate doesn't allow it, it seems like a nice feature to me.	chdiza
227	2013-02-02 23:17:33	doesn't allow it yet, but seems like a great idea :). I'll implement this soon.	jigish
226	2013-01-31 22:49:13	When a modal key has been pressed and slate is waiting for input, it makes the menubar icon blue as a sign of this. However, it is _really_ hard to see that sign toggle on and off, from one's peripheral vision (even on a small monitor). Perhaps if the _background_ of the menubar icon turned blue it would be easier to see out of the corner of my eye that the modal key is still active. Actually, it…	chdiza
226	2013-02-02 18:44:17	Interesting. I can add a config like `modalKeyActiveIndicator` or something that can allow you to choose which style you want. Just to make sure, here is a list of styles you are suggesting: - Original icon color change to blue (default) - Icon background change to blue - Bezel (you mean a full screen bezel?) Also, I'll probably end up adding a config like `modalKeyActiveIndicatorColor` which wil…	jigish
226	2013-02-02 19:50:14	> - Original icon color change to blue (default) > - Icon background change to blue > - Bezel (you mean a full screen bezel?) I tried hacking the first two options by tweaking the file "statusActive.pdf". Turns out that this hardly helps at all, even with a red background (or even with just a plain, red square!). It's still too hard to see out of peripheral vision, even on a small monitor. The th…	chdiza
226	2013-05-30 16:43:01	+1 on this. I'd prefer a bezel that shows the modal-key is activated similar to how Moom does it centered on the screen: ![screen shot 2013-05-30 at 9 42 00 am](https://f.cloud.github.com/assets/1234915/586207/f12bc302-c947-11e2-99ce-0fcc13567e7d.png)	kevinastone
225	2013-01-31 18:49:42	I would love to use the comma in modifier lists and modal-key lists, but I can't seem to do so. Same for the semicolon.	chdiza
225	2013-01-31 18:53:41	Let me revise the request to be only about using those keys as part of a modal-key string. I now see in the README that the modifier list is very short.	chdiza
225	2013-01-31 21:46:26	hmm. I'll have to find a good way to allow this. will do it soon.	jigish
225	2013-02-02 20:01:17	The reason I ask is that there are so many nice things to do with slate but I'm running out of memorable hotkey combos that don't conflict with either OSX or those built into various apps. Being able to mimic Vim's `<leader>` and `<localleader>` with `;` and `,` would help. And what would REALLY help is if the slate analog of what Vim calls the `<lhs>` of a mapping could be more than one characte…	chdiza
225	2013-02-02 20:05:13	I agree this would be extremely useful, as it would reduce cognitive load for memorizing key combos. This use case was my original motivation for integrating a scripting language. Perhaps an api for on-the-fly binding and unbinding of hotkeys would be sufficient.	mgax
224	2013-01-31 11:00:20	bind esc:cmd move 0;screenSizeY_0.5 screenSizeX;screenSizeY_0.5 1 I'd expect this to place the window on the lower half of the screen, but it actually places the window's content on that location. The window's title bar sticks up into the upper half of the screen leaving a gab of the window's title bar's height below the window. Or am I doing something wrong here?	thomasjachmann	2013-02-01 10:12:28
224	2013-01-31 21:44:54	Couple comments and questions: 1. it really should be `bind esc:cmd move screenOriginX;screenOriginY+screenSizeY*0.5 screenSizeX;screenSizeY*0.5 1` because `0,0` is the top-left of the main screen (the one with the menu bar). it is always a good idea to use `screenOriginX` and `screenOriginY` because they take into account multiple monitors, the dock, the menu bar and such. 2. What application is…	jigish	2013-02-01 10:12:28
224	2013-02-01 10:12:28	1. OK, so it's a user error. Using screenOrigin is reasonable. 2. Any application, eg Finder. Maybe I put it wrong. With "sticking up" I just meant that the window is placed a bit too high and by roughly the height of the title bar. 3. No need to further investigate in this, it really was a misunderstanding on my part, sorry for the hassle. Thanks so much, slate is boosting my productivity immens…	thomasjachmann	2013-02-01 10:12:28
223	2013-01-31 01:10:45	I'm attempting to find an application I can use to cause osx to open windows in the same position every time. As an example, since mail.app opens email in random positions on the screen, I would like to "pin" the mail window to the right side of the app itself, so that every time I open an email the window which is created to show the email is located at example the same place with the same size.…	tr3buchet	2013-01-31 04:37:30
223	2013-01-31 04:37:30	It actually isn't as of now. I've looked in to this briefly and it is really difficult to accurately do this. A lot of times when you get a notification of a new window opening the window isn't ready to be moved yet and there isn't really an event that says "hey i'm ready to be moved now". The closest thing slate has is defaults which will activate a layout when a given screen configuration (moni…	jigish	2013-01-31 04:37:30
222	2013-01-30 01:48:17	When you bind an action to a keystroke and hit that key, the action only gets run when the active application has a window. Example: Safari is the active app and has a browser window open, then hitting the key will run the action. When Safari has no windows open, hitting the key will not run the action.	thomasjachmann	2013-01-31 22:14:12
222	2013-01-31 22:14:12	fixed. the window argument will be undefined if there isn't a focused window. i'll push a new version today with this change.	jigish	2013-01-31 22:14:12
222	2013-02-01 09:15:59	You're awesome!	thomasjachmann	2013-01-31 22:14:12
221	2013-01-30 01:18:22	should be simple enough if we create pass-through methods in objective-c. do this for `JSInfoWrapper`, `JSWindowWrapper`, `JSScreenWrapper`, `JSOperationWrapper` and `JSApplicationWrapper`.	jigish	2013-02-01 02:06:40
221	2013-02-01 02:06:40	done.	jigish	2013-02-01 02:06:40
220	2013-01-30 01:16:35	currently we can create operations in a pseudo `one-off` manner by using `slate.operation` but that internally creates an operation object. To prevent memory bloat, we need something like `slate.doOperation(name, options)` and `windowObject.doOperation(name, options)`. This will do the operation without actually creating an object preventing any bloat in memory from random operation objects float…	jigish	2013-02-01 01:10:26
220	2013-02-01 01:10:26	done	jigish	2013-02-01 01:10:26
219	2013-01-29 23:35:27	Whereas screenOriginX and Y take into account the size and position of the Dock and the Menubar, screen.rect().x and .y do not. Similarly, screen.rect().height and .width report the full dimensions of the screen, not the available dimensions after subtracting the area occupied by the Dock and Menubar. Is this intentional/working as designed? If so, would it be possible to add some other way to ch…	Westacular	2013-01-30 01:35:04
219	2013-01-30 00:16:12	so this is working as intended so that you can get the actual resolution of the screen. you make a good point, though. I'll add a `screen.visibleRect()` method to get the visible dimensions of the screen. That will take into account Dock and Menubar.	jigish	2013-01-30 01:35:04
219	2013-01-30 01:35:04	added. will be in the next version.	jigish	2013-01-30 01:35:04
219	2013-01-30 05:35:49	Wonderful! Thanks a lot.	Westacular	2013-01-30 01:35:04
218	2013-01-29 23:26:51	Would it be possible to add a function to the JS Window object that returns whether or not a window is resizable?	Westacular	2013-01-31 21:56:43
218	2013-01-30 00:18:42	Not yet. From the accessibility API there isn't actually a way to check if a window is movable/resizable. You pretty much have to try to move it and see if it works. If it doesn't work it'll throw an exception which I catch internally and then most of the time I'll return `false` on the `operation.run()` or `window.doOperation()` method. I'll try to add a function that tries to "move" the window …	jigish	2013-01-31 21:56:43
218	2013-01-30 05:39:17	It's not a high priority thing for me. In the situation where I'm envisioning using it, I could just as easily check the return value for `window.doOperation()` and add a fall-back that moves the window without resizing it.	Westacular	2013-01-31 21:56:43
218	2013-01-31 21:56:43	fair enough. it is done either way :). isMovable and isResizable are methods on the window object. I'll push a new version some time today with the change.	jigish	2013-01-31 21:56:43
217	2013-01-29 11:57:14	I suspect I'm just misusing the throw directive however, when I add a line like: <S_CODE_TOKEN> With any number 0 or 1 (whilst using two screens), I get an alert saying: NSRangeException **\* -[_NSArryl objectAtIndex:]: index 0 beyond bounds for empty array Could you advise me on what I'm doing wrong?	arlobryer	2013-01-30 01:26:36
217	2013-01-29 13:49:24	Actually this is to do with the '<' that is in the command. I wanted ',' anyway.	arlobryer	2013-01-30 01:26:36
217	2013-01-29 19:50:04	Reopening this so I can fix the exception and display a more informative error.	jigish	2013-01-30 01:26:36
217	2013-01-30 01:26:36	fixed. the better error will be in the next version.	jigish	2013-01-30 01:26:36
216	2013-01-26 18:51:43	Useful to know what version of javascript is used to run js configs. It would be great if it were 1.8 so we could use generator expressions.	robcowie	2013-01-26 21:44:56
216	2013-01-26 21:44:56	Unfortunately I don't think 1.8 is supported. The underlying code is using a `WebView` to execute the javascript so as a rule of thumb if you can do it in Safari, you can probably do it in your `.slate.js`. This may not be 100% accurate but it should be a good test. I'll try to whip up a quick test page with some mocks of the `slate` object functions so people can test out their `.slate.js` to ma…	jigish	2013-01-26 21:44:56
215	2013-01-24 18:27:43	It would be great to be able to dynamically generate parameters for an operation and pass them to `win.doOperation()` (or `operation.run()`, which does seem to accept an options array though it isn't used). For example. Given <S_CODE_TOKEN> This runs the operation with params as defined. <S_CODE_TOKEN> The operation might be run with different params thus <S_CODE_TOKEN>	robcowie	2013-01-26 03:37:22
215	2013-01-24 19:42:03	I suppose this could be a nice shorthand, but what would actually be happening in the background (the way it is coded up right now) is Slate would have to create a brand new operation. As such I wanted to make sure the user knows that is happening so the way you would do that is: <S_CODE_TOKEN> Now that I think about it, though, I can probably make a function `dup` on the operation object that wi…	jigish	2013-01-26 03:37:22
215	2013-01-25 10:45:58	Ah, ok. This is indeed how I've approached it for now. `operation.dup(options)` would be a nice convenience.	robcowie	2013-01-26 03:37:22
215	2013-01-26 03:37:22	implemented. will push a new version tonight.	jigish	2013-01-26 03:37:22
214	2013-01-24 15:50:04	Right now it seems that issuing multiple 'focus behind' commands simply swaps focus between two windows even if there are many windows stacked on top of each other. I assume this happens because focus behind grabs the window directly behind the current window and then places the current window directly behind the newly focused window. Would it be possible to cycle through all stacked windows? Wou…	kmanville
214	2013-01-24 20:20:01	hmm. this is an interesting problem. directional focusing is very awkward right now, I have access to every window's position and the last focused order within the application. For example I'll know: in app1: - window1 is at point a,b - window2 is at point c,d - window3 is at point e,f - the windows have a focus order of [window2, window3, window1] which means that window2 is on top of window3 wh…	jigish
214	2013-03-02 08:57:54	As a wmii/i3wm user on linux this is a big frustation for me. But I think I have a kludge that might work. You keep a list of all running apps and the order they were visited in, think how cmd-tab sorts apps by most recently used. You can then make your own z-index for apps behind the current window ranked by age.	jparris
213	2013-01-24 15:32:47	I would love the ability to "throw" windows to other screens as is currently possible with multiple monitors. edit: looks like this has been discussed here https://github.com/jigish/slate/issues/78 sorry, I'm new to OS X and didn't realize they were called spaces!	kmanville	2013-01-24 20:15:53
213	2013-01-24 20:15:52	no worries :) - closing this as it is a duplicate. For the record, spaces support is high on my priority list but it is definitely not an easy problem =/.	jigish	2013-01-24 20:15:53
212	2013-01-24 06:56:05	I have a 13" MacBook Air at home, and a 15" MacBook Pro (non-retina :cry:) at work. They have the same resolution of `1440x900`, but I'd like to be able to tell them apart in a single Slate config. Not sure what else is available to differentiate computers - hostname maybe? User login?	bradwright	2013-01-24 07:16:25
212	2013-01-24 07:16:25	you're in luck if you're not adverse to some javascript. i've just implemented javascript configs. using javascript configs, you can check the hostname with the shell method. <S_CODE_TOKEN>	jigish	2013-01-24 07:16:25
212	2013-01-24 07:17:34	I was literally just looking at that. Question: how do I see the output of `slate.log`? Otherwise I think the new config solves this for me. :+1:	bradwright	2013-01-24 07:16:25
212	2013-01-24 07:19:21	`slate.log` is only visible when running slate in debug mode. you can do that by cloning the repo and using the `Slate.app` in `build/Debug/Slate.app` (there may be some permissions errors that you need to sort out) or running Slate in Xcode.	jigish	2013-01-24 07:16:25
212	2013-01-24 07:20:07	another way to quickly see what is going on is to throw an exception in the javascript instead of using `slate.log`. the exception will bubble up and cause an alert to be shown with the message of the exception in the alert.	jigish	2013-01-24 07:16:25
212	2013-01-24 07:24:37	since I haven't completely documented the JavaScript stuff, here is an example of layouts: <S_CODE_TOKEN> The other option is to create the layouts in the normal config and use the if to just set the default using something like: <S_CODE_TOKEN>	jigish	2013-01-24 07:16:25
212	2013-01-24 08:18:51	For the record: `/bin/hostname` comes back with a line break attached, so you actually want: <S_CODE_TOKEN>	bradwright	2013-01-24 07:16:25
211	2013-01-22 16:05:36	The `focus` command does not jump to or from Adium chat windows using Slate 1.0.15 and Adium 1.5.4.	eproxus	2013-01-30 13:27:04
211	2013-01-24 20:21:55	Can you try updating to the latest Slate? I use focus regularly to focus Adium chat windows and it seems to work fine for me. Also are you trying to focus using the app name or directionally? what does your binding look like?	jigish	2013-01-30 13:27:04
211	2013-01-30 13:27:04	Seems to work with latest. Just a note: I've got a feeling "Automatically Check for Updates" doesn't seem to work?	eproxus	2013-01-30 13:27:04
211	2013-01-31 04:39:22	it does work it just isn't really predictable lol. I've gotten the notification myself, but since slate just sits there and runs in the background the sparkle framework doesn't really check automatically very often. it usually checks when slate is opened.	jigish	2013-01-30 13:27:04
211	2013-01-31 09:10:20	Ah, that explains it. I always put my computer to sleep, so no update there... :smiley:	eproxus	2013-01-30 13:27:04
210	2013-01-22 15:52:33	Since the update via Sparkle to 1.0.18 I'm seeing lots of log messages in the system log. For example window title changes are logged, so each time I open a new page in Chrome, its title is logged. The version distributed via Sparkle should have debug logging disabled by default.	meeee	2013-01-24 00:48:35
210	2013-01-22 20:20:07	weird. i modified my publish script. maybe something went wrong and it published the debug version instead of the release one. i'll make sure the next version won't have any logging.	jigish	2013-01-24 00:48:35
210	2013-01-24 00:48:34	Fixed and pushed in 1.0.19. there are still a couple random lines I forgot to clean up but those were there before 1.0.18. I'll remove those in 1.0.20	jigish	2013-01-24 00:48:35
210	2013-01-24 08:20:09	Much better, thanks!	meeee	2013-01-24 00:48:35
209	2013-01-21 22:40:13	Version 1.0.17 seems to break my modal keybindings. Specifically, with the following lines in my ~/.slate: <S_CODE_TOKEN> the three bindings trigger (without any modal activation) by pressing respectively tilde (shift-backquote), exclamation mark (shift-1) and at (shift-2), rather than requiring the modal sequences, respectively, shift-f1 backquote, shift-f2 1, shift-f2 2 as they are supposed to.…	ealimonda	2013-01-22 02:16:01
209	2013-01-22 02:16:01	damn, sorry that snuck in there. just pushed a new version with a fix. thanks for doing the bisect!	jigish	2013-01-22 02:16:01
208	2013-01-21 15:46:14	Does https://github.com/jigish/slate/blob/master/Slate/default.slate need to be changed? When I load it, I have unexpected results. For example, alt-ctrl-1 and alt-ctrl-2 seem to do the same thing, and cmd-esc appears to have different results depending on what application is active when I use it.	loshlee	2013-01-22 02:18:34
208	2013-01-21 19:45:13	It should work fine. The config styles haven't changed at all. What exactly happens in each of those cases?	jigish	2013-01-22 02:18:34
208	2013-01-21 22:01:44	I guess I mistook screens in instructions to mean spaces or desktops. So with only one screen (whether or not there are multiple spaces or desktops, alt-ctrl-1 and alt-ctrl-2 should probably appear to do the same thing. However, If I create a new admin account on my Mtn. Lion 10.8.2+ system and launch Slate from the Applications folder, then launch AppleScript Editor, TextWrangler, and Safari, pr…	loshlee	2013-01-22 02:18:34
208	2013-01-22 02:18:34	Yah, "screen" means physical screen. Also the default hint behavior is to order the hints left to right. Check out the config "windowHintsOrder" in the readme for more details. Side note: "persist" seems like the best option for "windowHintsOrder" but it may or may not work properly currently. Also, it is memory and computationally intensive. I wouldn't suggest using it.	jigish	2013-01-22 02:18:34
207	2013-01-20 23:44:30	I'm using slate as a replacement for SizeUp, I was wondering how can I make slate to center a window like SizeUp `ctrl+alt+cmd C` I thought that using the `corner` command would be the best way to achieve this, but when using corner you cannot specify the coordinates for the origin of the window ( you're limited to `top-left` ... right ... etc. ) Any ideas ?	Goles	2013-01-21 01:12:12
207	2013-01-21 01:12:11	should be something like this: `bind c:ctrl,alt,cmd move screenOriginX+((screenSizeX-windowSizeX)/2);screenOriginY+((screenSizeY-windowSizeY)/2) windowSizeX;windowSizeY` That will center the window on the current screen.	jigish	2013-01-21 01:12:12
206	2013-01-20 12:10:07	I was running Slate from within Xcode and it hit upon the following error. At [RunningApplications.m line 382](https://github.com/jigish/slate/blob/master/Slate/RunningApplications.m#L382) `AXObserverCreate` returned error code `-25201` (`kAXErrorIllegalArgument`) and `observer` remained `NULL`. Since there error code is not checked, the following call to `AXObserverAddNotification` crashes Slate.	mgax	2013-01-31 21:52:07
206	2013-01-24 20:22:52	weird. the observer should never be null unless slate was started and accessibility was off. but then in that case slate would have shown an error. either way i'll do a null check :)	jigish	2013-01-31 21:52:07
206	2013-01-28 19:42:21	No, accessibility was on, this crash occurred after running for some time, doing operations. Maybe there's a race condition with an application starting and stopping immediately, or something of that sort.	mgax	2013-01-31 21:52:07
206	2013-01-30 14:53:47	I can confirm this crash in `AXObserverAddNotification`. It seems to be reproducible with a very high chance if you're launching an application that quits right away. An application similar to the following (it's a small wrapper I'm using in order to fix some shortcomings of [MultiBrowser](https://sites.google.com/site/tesseractsoftware/multibrowser)), will cause Slate to crash almost everytime y…	ealimonda	2013-01-31 21:52:07
206	2013-01-31 21:52:07	fixed. will push a new version sometime today.	jigish	2013-01-31 21:52:07
205	2013-01-19 17:57:24	Wouldn't it be nice to implement conditions? As in when I press cmd+alt+up and I'm in safari, resize window to 90% but for Sublime Text resize to only 75%. I can image the syntax being something like: guard 'Safari' push up | 'Sublime Text 2' push down | so on...	mrknmc	2013-01-19 23:43:08
205	2013-01-19 19:59:45	Or if an operation such as moving to upper left corner for one window was just performed, invoking the same shortcut for another window would move it to upper right corner, and so on. That's the way Optimal Layout (http://most-advantageous.com/optimal-layout/) works.	loshlee	2013-01-19 23:43:08
205	2013-01-19 23:43:08	this is being tracked here: #91	jigish	2013-01-19 23:43:08
204	2013-01-18 22:48:27	For the `javascript` branch I needed to create Binding objects with a specific pre-existing `Operation` instance so I cleaned up and split the initializer into two methods.	mgax	2013-01-19 22:45:49
204	2013-01-19 22:45:54	thanks!	jigish	2013-01-19 22:45:49
203	2013-01-18 13:27:52	Is there a way to select and possibly merge snapshots easily? Because I'm thinking about writing one and wouldn't want to reinvent the wheel in case I've missed it.	larmeh
203	2013-01-19 22:50:28	Nope, not yet. Seems like it would be useful though so if you get the chance go for it!	jigish
203	2014-11-02 15:31:11	+100 on additional snapshot buffers. This would be an extremely easy way for non-leets (those who don't do .config files) to enjoy the heck out of this app. If all slate did was create/manage a list of snapshots, a grand pile of users would be swimming in awesome (yes I know that's not slates raison d'etre. But...).	will-riley
202	2013-01-17 05:08:27	What happened to my favorite app? :worried:	aaronlifton	2013-01-20 20:18:19
202	2013-01-19 22:49:57	Are you using AppTamer by any chance? Or is another app not responding? There is currently an issue where Slate will hang when any app is non responsive because it keeps track of window positions in the background. Working on fixing that but if you're using AppTamer an easy fix would be to not use it until I fix Slate to play nice with it.	jigish	2013-01-20 20:18:19
202	2013-01-20 20:18:19	Not using AppTamer. I simplified my .slate config and it seems to be running perfectly now. Excited to try the new features :)	aaronlifton	2013-01-20 20:18:19
201	2013-01-17 01:46:17	Is there an IPC mechanism for Slate? I would really love to drive Slate using Alfred, by typing something like "slate 9 2x2" or something...	kejadlen	2013-01-19 23:43:51
201	2013-01-19 23:43:51	this is being tracked here: #85	jigish	2013-01-19 23:43:51
200	2013-01-16 21:43:16	Added support for the Azerty keyboard. Inspired by [this script](https://gist.github.com/4142920).	gplessis	2013-01-19 22:44:43
200	2013-01-19 22:44:47	nice thanks!	jigish	2013-01-19 22:44:43
199	2013-01-12 05:04:58	I've been switching the settings for the resize, but I'm still confused about how it works and what are the cases when they don't work at all. <S_CODE_TOKEN> 1. Window is on the right side screen border. Resizing on the left side (CMD+ALT+Shift+4) does nothing. But if the window is not connected to the screen margin it works. There are many similar examples, so I guess I don't really understand h…	al3xandru	2013-01-20 01:31:23
199	2013-01-12 05:30:40	I changed shift to ctrl and CMD+ALT+ctrl+4 worked the way I think you wanted CMD+ALT+Shift+4 to. Maybe there's a system-wide consideration. Here's an AppleScript that might help simplify managing config files a little. Run it twice to see what it does. The first time it creates a folder in your home folder called "Slate Sets" and puts a backup of your .slate file into that folder. (I don't know h…	loshlee	2013-01-20 01:31:23
199	2013-01-12 08:46:49	Confirmed... the combination `CMD+ALT+Shift`+4(?) seems to conflict with something else. Switched all my bindings to use Alt+Shift and Cmd+Alt (I don't like using Ctrl as the key is available only on the left side of the keyboard)	al3xandru	2013-01-20 01:31:23
199	2013-01-19 23:08:47	is this still an issue or can I close this?	jigish	2013-01-20 01:31:23
199	2013-03-01 16:38:47	I confirm that `resize +10% +0 bottom-right` does not work if the window's right edge is on the rightmost limit of the screen. If the window is, say, in the middle of the screen, the keybinding works, so it is not a key mapping issue. `resize +10% +0 bottom-right` seems to resize on the right + nudge to the left, and as the window is at the right limit of the screen, the whole command fails.	cfenollosa	2013-01-20 01:31:23
198	2013-01-10 20:34:17	Irrespective of the modifiers I use, binding to the “y” key doesn't appear to work. Example configuration: <S_CODE_TOKEN> If I press Control-Option-x, the active window moves to the bottom right as expected. If I press Control-Option-y, nothing happens. I ran a local build from Xcode and saw the hotkey being registered, but it still wouldn't work and no log messages were generated upon pressing C…	hansmi
198	2013-01-19 23:07:57	@hansmi can you do me a favor and use http://manytricks.com/keycodes/ to tell me what the key code for your `y` key is? Also, if you could send me the output of the logs that would be great.	jigish
198	2013-01-20 01:55:29	Thanks for your reply, Jigish. Turns out the key codes for “x” and “y” are swapped in the Swiss German layout (from Events.h: kVK_ANSI_Y = 0x10, kVK_ANSI_Z = 0x7). If I bind to both keys, the actions are swapped too. Thinking about it now it's obvious why: the German keyboard layouts (Germany, Austria and Switzerland), as well as others, are QWERTZ, not QWERTY. Could you add a “keyboardLayout” va…	hansmi
197	2013-01-08 17:49:24	What action could be used to push a window that isn't resizeable such as System Preferences to a corner at the right of the screen to ensure that its right edge meets screen edge, either top or bottom? Is it possible to indicate push locations by specifying and referencing a grid formula, such as defining a grid of 12X8 then specifying the location for the window as row 1-3 starting at column 9? …	loshlee
197	2013-01-13 06:13:38	The problem is that when making a window that can be resized move to a corner, not setting the size set for the window doesn't yield optimal results. But when you apply that strategy to a window like System Preferences that can't be resized, the size formula probably wouldn't make it go to the right place if the destination corner is on the right side. Rather than configuring separate sets of cor…	loshlee
197	2013-01-21 15:25:10	I forgot to remove "sequence" for top left binding in the above. bind 1:ctrl;alt;cmd ${topleft}	loshlee
196	2013-01-07 16:35:24	specifically reeder.app (an RSS feed app) will not show window hints when the shortcut is activated. curious if this behaviour affects any other apps, or if there is a different cause.	ghost
196	2013-01-19 23:06:28	weird. I'll take a look.	jigish
196	2013-01-22 08:23:38	I can confirm bug with reeder	onemanstartup
196	2013-01-29 14:43:42	adding in rdio.app to the list. (though id assume it's not an app specific bug)	ghost
195	2013-01-07 10:18:21	Hi guys, I find out with my Slate installation, that when slate is running my favourite finder shortcut doesn't work anymore. Command-Down Arrow - Open highlighted item Command-Up Arrow - Open the folder that contains the current folder Is it because of something in the config file? or the soft in it self? nb: in place of opening the folder it switches between windows. Any idea? regards,	JeromeNamNam
195	2013-01-07 14:25:08	If you aren't using a .slate file, those shortcuts appear to conflict with the focus down and focus up items in the Slate default configuration. https://github.com/jigish/slate/blob/master/Slate/default.slate If you are using a .slate file, you may want to change any occurrence of "bind down:cmd" and "bind up:cmd". Laine	loshlee
195	2013-01-07 14:42:51	Yes I'm using a .slate config file. and by commenting #bind up:cmd focus up #bind down:cmd focus down problem is solved. Thank you a lot !	JeromeNamNam
195	2013-01-07 16:58:29	Considering it's not the first time someone complains about the default keybindings, maybe they should be changed to something that doesn't conflict with the osx shortcuts? Philippe Mongeau On Mon, Jan 7, 2013 at 9:42 AM, JeromeNamNam notifications@github.comwrote: > Yes I'm using a .slate config file. > and by commenting > #bind up:cmd focus up > #bind down:cmd focus down > problem is solved. > …	phmongeau
195	2013-01-07 17:08:50	Yes, And/Or give some explanations about how to set or modify it. Regards,	JeromeNamNam
195	2013-01-12 11:55:01	I was thinking about submitting a pull request that, upon first run, would give you the option to copy the `default.slate` to `~/.slate` and then open that in your default text editor so you can edit it. Currently this process isn't hugely user friendly, and can only really be understood by reading the README. What do you think @JeromeNamNam and @phmongeau?	josh-
195	2013-01-13 10:48:46	Yes It's a good idea, but I think the readme also has to define clearly which keyboard key is: #bind because I really didn't though it was the apple one. Kind regards,	JeromeNamNam
195	2013-03-07 07:58:51	Also, defaults of right:cmd and left:cmd clash with standard web browser forward and backward controls, and right:alt and left:alt clash with standard OS X text controls (next/previous word). What would be great would be to adjust these defaults so as not to clash with de facto standard keys, and pop up a dialog upon first use that allows the user to edit them; alternatively add a menu item to th…	klokie
195	2013-12-18 17:41:13	+1 to the above comment by klokie. It was extremely frustrating to not have keyboard shortcuts of option-left/right when using a web browser, and the documentation makes no mention of this. I'm surprised that the default keybindings in Slate override the default keybindings in OS X.	ianjevans
195	2014-08-13 19:33:47	I spent half an hour in a semi-panic about the lost keybindings (which I use hundreds of times an hour) before I realized Slate had broken Cmd-<arrow key>. I strongly recommend changing the current defaults.	mhartl
195	2016-02-10 23:55:55	> [mhartl] I spend half an hour in a semi-panic +1. The [still] current defaults hijack too many common keystrokes, such as cmd+left/right, option+left/right, etc... I also spent a half-hour panic before I binary searched and attributed the strange key behavior to the default settings. plz change these settings and/or expose a UI option that shows the overridden keyboard shortcuts	danielpops
195	2016-02-12 00:47:00	What would be used for the defaults if we changed them?	mattr-
195	2016-02-12 00:48:40	I envision finding a set of shortcuts that don't conflict with the common OS X keyboard shortcuts to be difficult. Is there a set of shortcuts that we should absolutely avoid?	mattr-
195	2016-02-12 01:49:53	I'm honestly not sure what would be the best set. Maybe default to no shortcuts at all? I personally don't use slate for most of it's purposes. I only use it to remember the snapshot of all my windows locations sizes etc... mainly for docking/undocking the macbook. Maybe I'm not the right person to ask :) Daniel Popescu 818-625-0823 On Thu, Feb 11, 2016 at 4:48 PM, Matt Rogers notifications@githu…	danielpops
195	2016-02-12 01:52:17	I'd like to suggest keeping the defaults as they are, but additionally showing a dialog on the first launch—something that informs users how to configure slate… > On Feb 11, 2016, at 17:50, Daniel Popescu notifications@github.com wrote: > > I'm honestly not sure what would be the best set. Maybe default to no > shortcuts at all? I personally don't use slate for most of it's purposes. > I only use…	jneubrand
194	2013-01-03 18:11:38	I move windows around constantly or have new browser windows opened. It'd be very nice if the option existed to automatically take snapshot every, say, 5 seconds, so when I reconnect external monitors, I can active last snapshot.	moos
194	2013-01-19 23:05:58	This is an interesting point, but I'm not 100% sure how this would work? I guess I can keep a separate snapshot for each screen configuration that I see. This would require running things in the background which would break if you're using an application like AppTamer. I'll look into doing something like this though.	jigish
193	2012-12-28 02:45:18	As noted by @slavick in #183, the window hints are currently quite difficult to read when drawn on lighter icons. This change draws the transparent rounded rect infront of the icon, instead of behind it. Some screenshots: ![MacVim](https://f.cloud.github.com/assets/712727/33511/facc3b5e-5097-11e2-8bf4-eb017b167e9a.png) ![TextEdit](https://f.cloud.github.com/assets/712727/33512/faf9a440-5097-11e2-…	josh-
193	2012-12-28 06:52:36	@josh- I like this a lot, but in order to maintain configurability, do you think you could divorce this from the original background rounded rect? I'd like to keep the option for both.	jigish
193	2012-12-28 08:54:52	@jigish Yup, that sounds like an even better idea. Should I add a new `config` directive? Also, assuming someone configured Slate to draw the rounded rect behind the icon (as it is in the current shipping version) should a shadow/background be applied to the text? (Thinking of ways to improve readability).	josh-
193	2012-12-29 14:54:06	I would prefer that drawing in front simply became the default. It does not affect people who don't draw icons and drawing behind the icons looks **awful**. I thought the last pull request that enabled the rectangles would draw in front of the icons but when it didn't I immediately set their alpha to transparent so that I wouldn't rip my eyes out. Thank you for fixing this! I think I made a 5 min…	trishume
193	2012-12-29 14:57:05	Hmmm just looked at the code and the only thing I think I might add a config option for is the rectangles being slightly smaller than the icon. Personally I think it looks awesome but I can see that some people may prefer it full size. Also I think it may change the sizing for people not using the icon as well.	trishume
193	2013-08-01 15:41:06	This should be merged at some time soon because it is amazing, even if it is not fully configurable.	trishume
193	2013-12-09 11:32:23	:+1:	p0deje
192	2012-12-27 23:45:11	Slate currently doesn't invert it's statusItem color when selected; this is conventional for OS X and makes Slate stand out in my menu bar. Simply calling `- (void)setTemplate:(BOOL)isTemplate` on the NSImage is enough to rectify this problem. Here's the before & after screenshots: ## ![Before](https://f.cloud.github.com/assets/712727/33335/f419657a-507e-11e2-961a-3f176f48782b.png) ![After](https…	josh-	2012-12-28 06:49:53
191	2012-12-27 11:14:23	These two methods on NSURL, <S_CODE_TOKEN> and <S_CODE_TOKEN> return different values. According to the docs, `path` is "suitable for input into methods of NSFileManager or NSPathUtilities", whereas `absoluteString` is not. I don't have a copy of Snow Leopard handy, so someone will have to confirm this path does indeed fix #190 before merging.	josh-	2013-01-20 00:12:57
191	2012-12-28 06:50:51	on vacation currently. I'll take a look when I get back around jan 6th. I also don't have a copy of Snow Leopard, though, so if someone does it'd be great if they could try this fix out.	jigish	2013-01-20 00:12:57
191	2012-12-28 08:59:11	@jigish Sounds good mate, have a great vacation. I'll also see if I can get SL going in a VM or something in the next couple of days to try this out.	josh-	2013-01-20 00:12:57
191	2013-01-20 00:13:17	sorry this took so long =/. merged now and will push a build later today.	jigish	2013-01-20 00:12:57
190	2012-12-23 06:19:01	I've found that Slate has been creating a directory called "file/" (with the trailing slash) in my root directory, and populating it with the directory tree "/file:/localhost/Users/[username]/Library/Application%20Support/com.slate.Slate/" . These directories are being recreated every time slate is relaunched, though it doesn't seem to actually be writing any files in them. Obviously there's a sc…	brightghost	2013-01-20 00:14:53
190	2012-12-27 10:28:55	I think I've found the cause, are you running slate on 10.6?	josh-	2013-01-20 00:14:53
190	2012-12-27 16:34:50	Yep 10.6.8	brightghost	2013-01-20 00:14:53
190	2012-12-28 06:53:27	Yah thats probably it. As I mentioned on the pull request I'll take a look at it and probably release a fix around jan 6th when I get back from vacation.	jigish	2013-01-20 00:14:53
190	2012-12-28 08:57:49	@brightghost Would you be happy to test this patch?	josh-	2013-01-20 00:14:53
190	2012-12-28 19:07:53	I would, but this 10.6.8 system is the only setup I have, so it doesn't look like I'll be able to compile the package due to the use of ARC. Happy to confirm the fix if someone puts together a new build, though.	brightghost	2013-01-20 00:14:53
190	2012-12-28 20:49:10	@brightghost Okay fantastic, I've just whipped up a build - http://cl.ly/Lq84	josh-	2013-01-20 00:14:53
190	2012-12-28 23:56:49	That seems to have done the trick, thanks josh—	brightghost	2013-01-20 00:14:53
190	2012-12-30 00:29:51	No worries, thanks for testing it.	josh-	2013-01-20 00:14:53
190	2013-01-20 00:14:53	just merged the pull request. will post a new build today.	jigish	2013-01-20 00:14:53
189	2012-12-20 02:06:56	I want to use Slate. The main barrier for me right now is that when I use it I can't use alt+left/right to move between words in a text block. cmd+left/right doesn't move me to the beginning/end of a line. Even fn+left/right is disabled. Am I doing something wrong? I'm using the default slate configuration. I want to use this but the loss of navigating bits of text via keyboard is more frustratin…	fromonesrc	2012-12-28 06:54:48
189	2012-12-27 11:29:41	The beauty of Slate is that it's completely customisable, so you can set all the keybindings yourself - the default config does indeed take over your alt+left/right and cmd+left/right, which is why you're missing out on standard OS X text selection. You should create a new file in your home directory called `.slate` and then start adding your own bindings there. Alternatively, you can copy the de…	josh-	2012-12-28 06:54:48
189	2012-12-28 06:54:48	@josh- is correct. Using the default `.slate` file you'll lose a lot of those bindings. If you want to remove them or change them copying the `default.slate` to `~/.slate` is the way to go. You can then mess with the bindings yourself and update them to whatever you want.	jigish	2012-12-28 06:54:48
188	2012-12-18 17:57:59	Would it be possible to add ':' to the allowed keys, maybe with an escape character? I know this special case may not be enough to warrant support escape characters for one key, but I thought I'd ask. Thanks!	dtrodrigues	2012-12-18 17:58:40
187	2012-12-15 22:17:01	Slate move is not taking Textmate 1.5's file drawer into account. Is there an existing way to fix this or is this a bug?	nimitmaru
187	2012-12-15 22:23:07	I've tried this before and there isn't really much I can do about it. Textmate's drawer is not technically "in" the textmate window so the size reported by the window doesn't include it. I think textmate has an option to make the drawer part of the window instead of a slide-out type thing? If so that should fix it.	jigish
187	2012-12-15 23:06:47	Hmm, I know it's possible because SizeUp has an option to "Take drawers into account when resizing" and that feature works pretty well. Regardless of this issue, Slate is great so thanks for your efforts!	nimitmaru
187	2012-12-15 23:43:41	interesting. in that case I'll reopen this and take a look. may have been something that I'm missing.	jigish
187	2013-01-20 20:19:07	Also not taking uTorrent statusbar into account.	aaronlifton
186	2012-12-14 20:45:25	Rather than having to find many non conflicting keyboard commands it would be really neat to have the ability to define a hotkey that basically does this: 1) hit the hot-key 2) A small (floating or not) input area opens 3) User starts typing the name of a command alias 4) command alias(es) auto expand as the user types 5) user hits enter when the right one is selected 6) action takes place Keybin…	skarfacegc	2012-12-19 04:01:35
186	2012-12-14 22:59:51	This sounds interesting but non-trivial to implement.	trishume	2012-12-19 04:01:35
186	2012-12-15 02:30:55	I guess my main idea is to have some way to interact with slate without having to deal with finding shortcuts that won't interfere with other shortcuts. Command line control would help here as well. Really neat software btw.	skarfacegc	2012-12-19 04:01:35
186	2012-12-15 05:17:29	Definitely would be cool, but a lot of work to implement. I like it though, it would free up a lot of bindings but I can't see this ever really happening. Nice idea though. +1	tzarskyz	2012-12-19 04:01:35
186	2012-12-19 04:01:35	Thanks for the feedback	skarfacegc	2012-12-19 04:01:35
185	2012-12-13 07:27:57	I'm new to slate, so I'm digging the README and trying out from the simplest things. I made operators to H5, because I want easier access to different operations, like _what was the syntax for `resize`?_ or _where is `sequence`?_ <S_CODE_TOKEN>	jangxyz	2013-01-20 00:17:45
184	2012-12-11 21:04:27	Greetings, For some reason my window hints are not working. The hint letters show when I reveal them, but the next character I push always is directed to the current focused application window. My .slate is here: https://gist.github.com/4262119 in case there's something in there that would break it. I have version 1.0.15.	cro	2012-12-11 21:09:57
184	2012-12-11 21:09:57	dup of Issue #175 Modal keys are breaking hints right now =/	jigish	2012-12-11 21:09:57
183	2012-12-11 18:21:07	It would be a great improvement to my overall usage of slate if there could be a way to make the hint letter more noticeable on light colored icons. Here is an example of the problem: ![Screen Shot 2012-12-11 at 12 12 49 PM](https://f.cloud.github.com/assets/410512/6413/dac685de-43be-11e2-9fd3-3f881271b529.png) Maybe if there could be the same dark colored border that is behind the icon to also b…	slavick
183	2012-12-28 06:57:42	I like @josh-'s fix for this. We'll have the option to add a rounded rect under the letter once I merge that in.	jigish
183	2012-12-29 13:07:45	config windowHintsIconAlpha 0.5 seems to help with this.	skarfacegc
183	2013-03-21 22:38:10	config windowHintsIconAlpha 0.5 is not in the documentation. Are there other hidden features?	sasha-ashpis
182	2012-12-05 15:34:18	I learnt today that you can specify a style for `throw`... From `README.md`: <S_CODE_TOKEN> It seems to me that `resize` with no parameter causes the window to be maximised in the new screen after the throw, whereas `resize` with parameters allows resizing, relative to the new screen's dimensions. I suggest adding a `proportional` mode which resizes the window so that it occupies the same proport…	gimbo
182	2012-12-28 06:56:21	yah this should be pretty easy to code up. I'll try to add it when I get back from vacation in early January.	jigish
182	2013-01-06 15:59:35	+1	gianpaj
182	2013-05-07 20:53:48	+1	tzhong
182	2014-07-10 09:34:06	+1, anyone knows a way how to do this currently?	jurb
181	2012-12-04 17:24:18	The documentation doesn't specify that when declaring a layout binding, it needs to come after the layout was defined. Otherwise a parsing error is thrown. It's a minor point, but thought it might help others.	meroon	2012-12-04 21:32:29
181	2012-12-04 21:32:29	done	jigish	2012-12-04 21:32:29
180	2012-12-04 04:27:11	Test config: <S_CODE_TOKEN> Result: When the monitor is plugged in or unplugged, no file is touched. The shell commands work standalone.	mLewisLogic	2012-12-05 23:33:17
180	2012-12-04 21:27:50	Interesting. I've tried the following and they both work: <S_CODE_TOKEN> <S_CODE_TOKEN> have you tried maybe touching something outside of your home directory? or try specifying a local path like above. And just so I have all the facts, what version of OS X are you running and can I get your entire `.slate`?	jigish	2012-12-05 23:33:17
180	2012-12-04 21:34:29	OS X 10.8.2 MBP retina + Thunderbolt 27" full .slate: <S_CODE_TOKEN>	mLewisLogic	2012-12-05 23:33:17
180	2012-12-04 21:35:22	ok this may be yet another mountain lion issue. my dev box is lion. I'll have to test with my personal 10.8 laptop when I get a chance =/	jigish	2012-12-05 23:33:17
180	2012-12-04 21:36:42	Tried it without the osascript lines as well, and it didn't change anything, so not an issue with the full quotes.	mLewisLogic	2012-12-05 23:33:17
180	2012-12-05 23:33:17	Wow i accidentally commented on Issue #177, but i've commited and pushed a fix: found and fixed two issues: 1. without checkDefaultsOnLoad = true, the first (and sometimes second) screen configuration change was going unnoticed by slate 2. your nested quotes were being parsed wrong :) Just pushed version 1.0.15 which should have the fixes.	jigish	2012-12-05 23:33:17
179	2012-12-03 19:09:00	so you can do things besides just activate slate stuff when you switch layouts. backing use case: switch from hardware to software dvorak when disconnecting a monitor with a hardware dvorak keyboard plugged in.	jigish	2012-12-03 20:41:58
179	2012-12-03 20:36:17	Implemented. will be in the next (1.0.14) release which I'll push sometime today.	jigish	2012-12-03 20:41:58
179	2012-12-03 20:41:58	For reference, here is how to use it: <S_CODE_TOKEN> for example: <S_CODE_TOKEN> or if you want to do something every time your screen configuration changes to a particular configuration: <S_CODE_TOKEN>	jigish	2012-12-03 20:41:58
178	2012-12-03 16:05:35	Earlier today I tried to mix `chain` and `sequence` operations and didn't get the behaviour I expected. I see in the documentation that mixing them seems discouraged - for example, in the chain documentation we have: <S_CODE_TOKEN> but I wondered what you thought about lifting this restriction in some way. So here are some thoughts. Consider: <S_CODE_TOKEN> To me, this seems an entirely reasonabl…	gimbo	2013-01-26 08:07:51
178	2012-12-03 18:24:26	This looks like something more easily done in a scripting language, there's an interesting discussion at #91.	mgax	2013-01-26 08:07:51
178	2012-12-03 19:13:03	Brilliant. I love the idea of farming out the config to an existing language.	gimbo	2013-01-26 08:07:51
178	2012-12-03 19:27:52	yah I'll definitely make sure things like this work when we move to ruby/python/lua. It seems more and more issues are dependent on it so as soon as I get a bit more time I'll handle it.	jigish	2013-01-26 08:07:51
178	2013-01-26 08:07:51	You now can do this with [JavaScript Configs](https://github.com/jigish/slate/wiki/JavaScript-Configs)	jigish	2013-01-26 08:07:51
177	2012-12-03 15:28:28	I seem to have found an odd case where `move` doesn't properly resize the window. I have two screens: <S_CODE_TOKEN> (The larger screen is placed physically above the smaller, but I don't think that is relevant to the issue.) The following keybinding is an attempt to define a "maximise" operation on Ctrl-Alt-Cmd-`m`: <S_CODE_TOKEN> and this mainly works. However, if I maximise a window in the big…	gimbo
177	2012-12-03 19:18:11	yah I've noticed this too. OS X doesn't like resizing windows when either 1. the window is off the screen or 2. the resize causes the window to go off the screen. as a result the current move operation does something like this since you can't both move and resize the window at the same time: 1. resize the window 2. move the window 3. resize again in case the first resize fails OR 1. move the wind…	jigish
177	2012-12-03 19:32:33	_nods_ - hidden Dock in my case, and yes, have seen this with terminals, etc. too. It's no problem really. Sounds a bit hairy. With my approach, you can perceive the two resizes, although I've made it seem smoother by resizing to 90% of screen width rather than 50% - though of course that's no general solution, I can just do it because I'm maximising in this case. I wonder if, with your proposed …	gimbo
177	2012-12-03 19:38:00	you most definitely would. It would happen quick, but you'd _definitely_ see the stages. unfortunate, but currently the only way I can see to ensure proper moving/resizing. though now that I think about it, I could _calculate_ whether the window is or will be off screen and adjust my approach accordingly. thought this seems like it would probably introduce a ton of corner cases and bugs. I feel l…	jigish
177	2012-12-03 20:51:31	ok weird. seems like I may have done some work to fix this before. can you paste the exact sequence of commands you do get in this state? in particular I'm interested in what your `throw` looks like. I've tried a number of different ways to break move and I cant seem to =/.	jigish
177	2012-12-04 18:34:38	Sure thing. Consider the following config: <S_CODE_TOKEN> (Big screen is above little one - perhaps this is significant for why you can't reproduce?) Then this sequence: - Open a new window on big screen (Chrome, say). - Maximise it. - Throw down to smaller screen - window is now too wide (but the right height). - Attempt to maximise. fails at the fourth step: the window's width is _not_ reduced …	gimbo
177	2012-12-04 21:38:03	Don't have enough time to look at this right now, but in the meantime would you mind trying to use resizes within the throw to see if that works? for example: <S_CODE_TOKEN> This should auto-resize to be fullscreen within the throw operation. If this doesn't work as well that is very interesting.	jigish
177	2012-12-04 22:04:25	found and fixed two issues: 1. without checkDefaultsOnLoad = true, the first (and sometimes second) screen configuration change was going unnoticed by slate 2. your nested quotes were being parsed wrong :) Just pushed version 1.0.15 which should have the fixes.	jigish
177	2012-12-05 11:28:50	Hey jigish - have you closed the wrong issue? I'm perplexed by your comment "your nested quotes were being parsed wrong", and 1.0.15 doesn't fix it for me. (As an aside, adding `resize` to the `throw`s as you requested gives the expected behaviour: upon a throw, the window is immediately resized to fill the new screen.) Assuming you did mean to close this issue, I must sadly report that the probl…	gimbo
177	2012-12-05 23:32:34	lol. i guess i shouldn't comment on things when i'm tired. you're absolutely right. i meant to comment and tag commits with Issue #180.	jigish
177	2013-01-29 23:19:35	I've noticed what I suspect is a related issue: Strange, inconsistent behaviour with height-changing move operations when a window is hanging off the bottom of the current screen (into nowhere) and there's a second screen that extends lower than the current screen. To clarify: If my monitors are configured as <S_CODE_TOKEN> then any window hanging off the bottom of screen 0 will not behave correc…	Westacular
177	2013-01-30 00:20:38	interesting. OS X is stupid sometimes when trying to resize windows that are not fully on the screen. I'll see if I can detect this case and do something to make sure it resizes properly. Just so I have all the information, what version of OS X are you using?	jigish
177	2013-01-30 00:24:12	I'm running 10.8.2.	Westacular
177	2013-01-30 00:29:53	@gimbo - I am finally able to reproduce your case. You were absolutely right. Putting the bigger screen on top is what causes the issue. I'll look into this more.	jigish
177	2013-01-30 00:39:13	interesting observation for @gimbo's issue: <S_CODE_TOKEN> Out of all those, when the window is too wide for the smaller screen, only `8:ctrl` and `9:ctrl` work. The others do not. _really_ weird.	jigish
177	2013-01-30 00:42:30	@westacular - these issues are indeed related. your screen is hanging off the bottom, @gimbo's is hanging off the side. either way the Accessibility APIs seem to have issues resizing them. As of right now the only way I can think to force a resize is to check if the window is currently off the screen, then resize the window to something like `screenSizeX/2;screenSizeY/2` and then resize it back t…	jigish
177	2013-01-31 11:47:08	Just for completeness - I'm running 10.7.5 here.	gimbo
176	2012-12-03 15:12:10	I'm trying to copy my screen configuration into another bug report, but I can't select the text in the _Current Window Info_ window. From [issue 102](https://github.com/jigish/slate/issues/102) I see you meant to do that, so I thought I'd open an issue as a reminder. :-)	gimbo	2012-12-03 21:30:49
176	2012-12-03 19:10:37	thanks! I completely forgot about this.	jigish	2012-12-03 21:30:49
176	2012-12-03 20:56:31	lol. apparently it isn't because it is not selectable, it is because I keep rewriting the stats. i'll fix that	jigish	2012-12-03 21:30:49
176	2012-12-03 21:30:49	done. it will now refresh whenever it needs to draw but never less that 5 seconds after it has refreshed.	jigish	2012-12-03 21:30:49
175	2012-12-01 11:43:02	**Steps to reproduce:** - Add both hints and any other command binds with modal key activation to .slaterc, so that at least one of the bindings overlaps one of the hint keys, i.e.: <S_CODE_TOKEN> - Activate the hints and try to switch to the window with the conflicting hint ("F1 -> esc -> 1" in the example) **Expected result** The hint works correctly, switching to the window hinted as '1' **Act…	ealimonda
175	2012-12-03 19:04:54	o man lol. i thought this would happen when i implemented modal keys and was crossing my fingers for the best since i didn't have enough time to test/debug. i'll take a look.	jigish
174	2012-11-29 23:52:10	I'm giving Slate a try coming from Divvy and one thing I miss about Divvy is the ability to double-press a keyboard shortcut to move a window from one monitor to the next. For example, I had alt+1 setup to full screen a window, if i press it a second time it would full screen the window on my second monitor. From looking at the Slate binding options, I don't see a way to mimic this feature. I tri…	byalextran	2012-12-02 18:53:50
174	2012-12-01 02:23:41	Have a look at the `chain` operation.	SethMilliken	2012-12-02 18:53:50
174	2012-12-02 18:53:50	Aha! Looks like that operation is exactly what I'm looking for. Appreciate it. Thanks!	byalextran	2012-12-02 18:53:50
174	2012-12-02 23:31:15	So I got this to work sort of, but not as ideal or as generic as I'd like. `bind pad4:cmd,alt,ctrl,shift chain push left bar-resize:screenSizeX/2 | throw next resize:screenSizeX/2;screenSizeY` There are two uses cases that are not currently covered with this command. ### A user with more than two monitors. Let's say a user has three monitors. On the third key press in the chain, there are no more…	byalextran	2012-12-02 18:53:50
174	2013-07-23 08:33:18	hi, you may have a look at my config. https://gist.github.com/gfreezy/6060661	gfreezy	2012-12-02 18:53:50
174	2013-07-23 14:41:47	@gfreezy thanks! that's definitely along the lines of what i was looking for. however, after a stint with slate i went back to divvy. love the added features of slate, but when it came down to it, all i really needed was the basics (which divvy does extremely well).	byalextran	2012-12-02 18:53:50
173	2012-11-29 12:25:44	No need to save a file, untar the file, then delete it. Just pass output of CURL straight to tar as it downloads.	rjmunro	2012-12-03 19:03:22
173	2012-12-03 19:03:53	thanks! i had it that way in case i upload a faulty tarball but i guess it doesn't really matter anyways.	jigish	2012-12-03 19:03:22
172	2012-11-29 00:30:08	When I first saw the description of modal keys, I was incorrectly envisioning something like the modal editing modes of vim. What I had hoped was that I could enter a modal state where Slate would then interpret all subsequent commands, until modal mode was exited, as belonging to the associated modal key. For instance: <S_CODE_TOKEN> This would allow me to enter modal mode with `cmd+shift+t` and…	michaelolson	2013-01-24 00:21:22
172	2012-11-29 05:52:01	+1 for this.	ranman	2013-01-24 00:21:22
172	2012-11-29 17:58:50	+1	tzarskyz	2013-01-24 00:21:22
172	2012-12-03 19:01:43	interesting. if I added this as a config option would that suffice? as in would you want _both_ the current functionality as well as the explicit end to modal mode in the same .slate? The reason I ask is both may require some awkward syntax in the binding	jigish	2013-01-24 00:21:22
172	2012-12-03 19:14:02	+1. I was considering how to implement this in a Python script, but got suck on registering/deregistering the modal key bindings.	mgax	2013-01-24 00:21:22
172	2012-12-03 19:22:12	Both is probably preferable for people who use the existing functionality, but a configuration option to enable this style is a great start, particularly if a modal escape key can be separately configured. Something like: <S_CODE_TOKEN> And either the following, for global escapes: <S_CODE_TOKEN> Or this style, for local-to-a-modal escapes: <S_CODE_TOKEN>	michaelolson	2013-01-24 00:21:22
172	2012-12-19 04:01:04	+1	skarfacegc	2013-01-24 00:21:22
172	2013-01-09 23:07:10	+1	dahjelle	2013-01-24 00:21:22
172	2013-01-24 00:21:22	I've finally gotten around to implementing this. Here is how it works: <S_CODE_TOKEN> I'll update the readme soon. Basically adding ":toggle" to the end of any modal binding will make that modal binding toggled. You can also do this: <S_CODE_TOKEN> This will make the right and left bindings exit out of modal mode while the up and down bindings will keep slate in modal mode. Also, `modalEscapeKey`…	jigish	2013-01-24 00:21:22
172	2013-01-24 22:49:22	I tried it out, and it works great. Thanks!	michaelolson	2013-01-24 00:21:22
171	2012-11-28 18:44:01	- only take undo snapshots if an undo operation exists. snapshots take time to create and could decrease performance. no need to ruin performance for people who don't want undo - make the list of operations that take undo snapshots configurable.	jigish	2012-11-28 19:53:55
170	2012-11-28 14:46:51	I tried this in my .slate <S_CODE_TOKEN> When I press Control-4 the characters are properly placed over my windows, but I have to press the keys on the qwerty positions to make slate to select the proper window. I tried restarting slate, but didn't fix the issue. Any idea of what could be going on here?	Goles	2012-11-28 17:31:53
170	2012-11-28 17:31:53	This is probably because you're missing the 'config' before 'keyboardLayout'. It should look like: <S_CODE_TOKEN> Let me know if that doesn't work.	jigish	2012-11-28 17:31:53
170	2012-11-30 17:42:58	All is good.	Goles	2012-11-28 17:31:53
169	2012-11-28 12:29:31	AFAIK, those keys have distinct key codes, so it would be cool to use "cmd" to bind something to both cmd keys, "cmd_l" to the left and "cmd_r" to the right command key only. Background: I remapped my caps lock to the right control key which isn't physically present on my MacBook Pro's internal keyboard so it doesn't interfere with any other key and I'd like to be able to bind stuff on that key a…	thomasjachmann
169	2012-11-28 18:41:47	Good call. Can't believe I overlooked this. I'll see what I can do.	jigish
169	2017-01-26 19:22:19	Any update on this? Now that Karabiner is being replaced by Karabiner Elements, I'm having to do some hacky workarounds to get my keyboard working again. Being able to differentiate between left and right modifier keys would be incredibly helpful!	bunnyfly
168	2012-11-28 11:23:42	Would it be possible for Slate to automatically triger a reload when the .slate file is saved?	BrianGilbert
168	2012-11-28 18:41:12	Definitely should be possible. I'll see if I can add a config to do so.	jigish
168	2013-02-01 15:58:22	disclaimer: I don't know a damned thing about Cocoa, but is the fact that Slate's binary doesn't respect a SIGHUP related to this at all? If you send a kill -1 to Slate's pid it just crashes. If so, I'd be in favor of a SIGHUP to reload the configuration file, fwiw.	emory
167	2012-11-28 03:24:07	Another idea about keybindings. Would it be possible to do hint keys for the switcher? Basically the same format as the window hints? You could just have the format be like: bind tab:ctrl switch UIOPJKL There might be a usability issue if you're chording the switcher, but I think it could be helpful. I tend to have a variety of windows open full screen. I could set a variety of toggles and layout…	nipper
167	2012-11-28 18:40:32	Interesting. How exactly are you thinking would this look? Same switcher but with letters on the icons? Would we get rid of the forward/back bindings in this case? Either way sounds like a fun idea.	jigish
167	2012-11-28 19:37:07	I think that it could look similar to how the switcher/window hints look now. Hints could either take the place of the icon or of the title, depending on preference. Even if you offered the flexibility of where to place the hint like i said that'd be great. Say refine it from what I said before to offer three options for position. For horizontal layouts offer it vertically: top, middle, bottom. F…	nipper
166	2012-11-27 13:14:47	This is more of a notification than a pull request - I think this Quartz method may provide a more stable and supportable way of updating the layouts when displays are added or removed, but right now it is added on top of your existing detection method. Assuming the Quartz way is acceptable, I would suggest we remove the existing method entirely and rely fully on Quartz. I would note, however, th…	cmsj	2013-01-19 23:54:11
166	2012-11-27 23:15:27	thanks for looking at this. i've been busy as of late and have needed to fix this for mountain lion for a while. i'll test this on Lion to see how it works and potentially merge this and remove the other code.	jigish	2013-01-19 23:54:11
166	2013-01-04 22:02:49	Any chances of this being accepted? I'm on ML 10.8.2 and monitor changes are not detected.	arturhoo	2013-01-19 23:54:11
166	2013-01-05 01:04:14	yah, I'll accept this and publish a new version sometime this weekend. just came back from a long vacation so I'm a bit spent right now.	jigish	2013-01-19 23:54:11
166	2013-01-19 23:54:24	finally merged. testing now then pushing a new version.	jigish	2013-01-19 23:54:11
165	2012-11-27 05:04:56	One thing I think would be useful in Slate is an undo command. Say you resize a window to the top left quadrant of your screen, pressing the undo command's binding would revert the window to it's previous state (size, position, maybe even monitor eventually.) What do you all think? Heck, it is probably already implemented I just haven't found it but if it is not I am curious to know how much work…	tzarskyz	2012-11-28 00:25:30
165	2012-11-27 07:33:38	I should be able to do this very easily by creating a before snapshot when any binding is run. Wouldn't work for focus bindings but any sort of move would be able to be undone. I suppose for focus I can keep track of the previously focused window. I'm getting a bit more time now so I'll look at this tomorrow.	jigish	2012-11-28 00:25:30
165	2012-11-27 11:44:14	I'd just like to +1 this - I've been using SizeUp for quite a while, and I'm attempting to migrate to Slate, and as far as I can see this is the only thing missing for me (and it won't prevent the migration). For me a very common pattern in SizeUp is to maximise a window for a short time, then revert to its previous state. Would love to see this feature. Thanks!	gimbo	2012-11-28 00:25:30
165	2012-11-27 15:33:22	+1 also. Having the ability to restore a window to its previous state would make for some very interesting chained functionality.	jtbrough	2012-11-28 00:25:30
165	2012-11-27 16:21:24	Thanks for showing the interest guys and thanks jigish for looking into this. This feature would be extremely useful imo. I find something new with Slate everyday. It's amazing! Thanks again for looking into it.	tzarskyz	2012-11-28 00:25:30
165	2012-11-28 00:25:30	implemented an initial version of this. It keeps a stack of snapshots and updates the stack every time you activate a movement related binding in slate. by default the max stack size is 10, but this is configurable through `undoMaxStackSize`. I'll upload a new version later today with this. let me know if there are any issues.	jigish	2012-11-28 00:25:30
165	2012-11-28 00:26:13	also, just to reiterate - this will _not_ work for focus or visibility related operations and may very well screw up the focus ordering of windows.	jigish	2012-11-28 00:25:30
165	2012-11-28 00:48:07	I just downloaded the source to try undo but after compiling Slate and running the new version it immediately gives me an error of: "Unrecognized Operation: Unrecognized operation 'undo' in 'undo" This message is displayed in a pop-up with the buttons/options to either "skip" or "quit" Slate. I put your example undo in my config file. `bind 1:ctrl undo` Anyone else have any ideas?	tzarskyz	2012-11-28 00:25:30
165	2012-11-28 01:26:40	If anyone gets it working, please let me know so I can try and troubleshoot my problems. Thanks.	tzarskyz	2012-11-28 00:25:30
165	2012-11-28 01:48:18	Just pushed an update. try updating your release version and let me know if that doesn't work	jigish	2012-11-28 00:25:30
165	2012-11-28 01:49:59	btw - it is version 1.0.13 that has the change	jigish	2012-11-28 00:25:30
165	2012-11-28 03:51:10	Works perfect! Jumped the gun there, anyhow thanks again for implementing undo. No problems at all.	tzarskyz	2012-11-28 00:25:30
165	2012-12-13 06:46:16	I couldn't figure how to perform "full screen => back to original", on version 1.0.16 Tried giving the following: <S_CODE_TOKEN> Fullscreen seem to work, but undo doesn't. Any reason why?	jangxyz	2012-11-28 00:25:30
165	2012-12-13 07:52:04	Yah. take a look at the `undoOps` config. You need to set it such that chain is not in undoOps because if it is, it'll just take a new snapshot right before it tries to undo which result in slate doing absolutely nothing.	jigish	2012-11-28 00:25:30
165	2012-12-13 09:41:57	@jigish Still didn't achieve what I wanted. After trying some options in `undoOps`, I found something weird happening. 1. When `chain` is removed from `undoOps`, the following 'chained' command does not save snapshot at all: `bind f:ctrl;alt;cmd chain move screenOriginX;screenOriginY screenSizeX;screenSizeY | undo` 2. However, normal `move` options do save snapshot: `bind f:shift;ctrl;alt;cmd mov…	jangxyz	2012-11-28 00:25:30
165	2012-12-13 09:54:32	oh no you're right. if chain isn't in undoOps then it won't make the snapshot the first time around. yah that just won't work lol. I actually don't know if this is even possible with the current implementation of undo/chain. I wonder if anyone else has implemented this sort of functionality?	jigish	2012-11-28 00:25:30
165	2012-12-14 00:31:18	But what does _undoing a chain_ mean? Since `chain` is combining multiple operations to one, I'm not sure whether letting the chain operation be undo'ed or not makes sense at all. It also conflicts with the phrase "you can undo only movement-based operations" because chain itself has nothing to do with movement. You can't _undo the whole chained operations at one_ either, because it's circular. H…	jangxyz	2012-11-28 00:25:30
165	2012-12-14 11:06:03	I haven't been compeltely paying attention to this, or to how undo is implementing, but I just wanted to butt in with some general thoughts, which may or may not be helpful... The usual way to handle undo is to build a stack of undo-able operations as they're performed, and then when you undo it simply pops operation items from the stack and applies their inverse (so you can only undo operations …	gimbo	2012-11-28 00:25:30
164	2012-11-26 22:54:40	Check out kvs's st2 package, available through package control as well: https://github.com/kvs/ST2Slate It's a pretty useful package that imo should be added to the readme so others can use it since many os x users are switching to st2 as of late. It has some nice snippets and will make your slate config file(s) be recognized as syntax "Slate" - Everything works great out of the box but if your s…	tzarskyz	2012-11-27 23:21:15
164	2012-11-27 23:12:55	@kvs - good shit. I'll add this to the read me today.	jigish	2012-11-27 23:21:15
164	2012-11-27 23:13:17	anyone else out there want to make a vim syntax as well? :)	jigish	2012-11-27 23:21:15
164	2012-11-27 23:21:15	done in c3dbe7556560961f16568086e0feeda49be04773	jigish	2012-11-27 23:21:15
163	2012-11-26 18:54:15	A simple menu option to edit the config (in the system's default editor) would be handy. Being able to bind that to a keyboard shortcut would be even better. I've got something strung together with Keyboard Maestro that does the trick for me, but native functionality might be nice for others.	jtbrough
162	2012-11-26 00:56:04	Hopefully I'm not missing this, but if I am i'm sorry! I looked around but I didn't see anything. Would it be possible to add keyboard controls to the grid? Some other window managers have this and it is really handy. It is nice to have the grid up and not have to take your hands off of the keyboard. How it works is that the grid pops up and you can use the arrow keys to control the location of t…	nipper
162	2012-11-27 23:10:51	great idea. I'll look into adding this.	jigish
162	2012-11-28 04:37:40	+1 - keyboard controlled grid would be awesome.	tzarskyz
162	2013-06-17 06:52:19	+1 Using the mouse is a bit annoying	milki
162	2014-05-28 09:08:13	+1 would really improve productivity	saftidashizzle
162	2015-09-01 12:10:16	+1 def	yuriteixeira
162	2015-09-04 02:49:56	The grid is nearly pointless without such an enhancement.	chdiza
161	2012-11-25 09:28:50	Added support for [the best keyboard layout ever](http://colemak.com/) :-) Here's the [script I used to generate](https://gist.github.com/4142920).	myfreeweb	2012-11-27 23:10:22
161	2012-11-26 13:55:22	Wow, now this was fast... would love to see this merged with master... Colemak ftw.	Goles	2012-11-27 23:10:22
161	2012-11-27 23:10:19	Nice. thanks for adding this!	jigish	2012-11-27 23:10:22
160	2012-11-24 18:39:59	Now that there are so many features and config files in Slate, it's difficult to understand where to start. the readme is currently written like a reference manual, not a guide. I tried to get a friend hooked on Slate and after scanning the readme and looking through the example config, he said "too much stuff here, dont' know where to start" and abandoned it, going back to SizeUp. To help make S…	philc
160	2012-11-27 23:06:38	sounds like a great idea. I've been wanting to revamp the documentation for a while. I'll probably do this in conjunction with Issue #91.	jigish
160	2012-11-28 00:40:46	Also, @trishume has written an awesome post about getting started with slate here: http://thume.ca/howto/2012/11/19/using-slate/	jigish
159	2012-11-24 18:23:49	From Jigish in #151: Sometimes when you activate switch it will think you're holding down the activate binding and forward the selected app all the way to the end of the list without you doing anything. This is because OS X doesn't fire the "button up" event in certain cases. Still looking at how to fix that =/ I've been using Switch for a week and just now saw this bug. Restarting Slate is a wor…	philc
159	2012-11-27 22:51:10	yah this is a pain in the ass. All these switch bugs will take me some time and I'll probably be working on the other minor improvements on my list before I get to this. I really _really_ want this feature to work but Apple likes to be super irritating when they don't want someone to do something. Case in point: binding cmd+tab.	jigish
158	2012-11-23 07:03:45	Example: I want press key to focus on editor (cmd+e) look and get back to previous app. Now I need press another key combination, but it will be great if I can press the same to get back. Don't know if slate able to do so.	onemanstartup	2013-01-26 08:14:02
158	2012-11-27 22:49:48	sounds fun. i'll look into this.	jigish	2013-01-26 08:14:02
158	2013-01-26 08:14:02	This is doable now with [JavaScript Configs](https://github.com/jigish/slate/wiki/JavaScript-Configs) <S_CODE_TOKEN>	jigish	2013-01-26 08:14:02
158	2013-09-12 13:50:55	Just a contribution, as this is what I found while googling. Instead of keeping a reference to the last focused app, I just hide the current application if it matches with the name. This is my config: <S_CODE_TOKEN>	jipumarino	2013-01-26 08:14:02
157	2012-11-23 04:18:42	Hello, I want to contribute a new keyboard layout, but I can't wrap my head around the logic of `ASCIIToCode.plist` and `ASCIIToCode_Dvorak.plist`. Could someone explain me what this files are about? Thanks.	Goles	2012-11-27 22:48:42
157	2012-11-27 22:48:42	Basically these files are a mapping of key name (to use in the .slate file) to key code. you can get key codes using this handy application: http://manytricks.com/keycodes/ Adding a new layout would consist of adding a new .plist, then changing `Binding.m`'s method `asciiToCodeDict` do add the new layout. You'd also have to add a new keyboard layout string constant as well (e.g. `KEYBOARD_LAYOUT_…	jigish	2012-11-27 22:48:42
157	2012-11-28 14:39:36	Thanks, a pull request was sent before I could submit it myself... shows that this project is moving fast :+1:	Goles	2012-11-27 22:48:42
156	2012-11-23 02:48:23	My `~/.slate` looks like this. 2011 MacBook Pro with OS X 10.7.5 if that matters. Any help would be appreciated :) <S_CODE_TOKEN>	michaelmior	2013-01-26 03:57:22
156	2012-11-25 21:15:02	Also not working for me; would be great to have fn as an extra modifier.	leemarrett	2013-01-26 03:57:22
156	2012-11-27 22:45:43	This is probably because your syntax is a tad off: `;` should be `:` <S_CODE_TOKEN> Let me know if this doesn't work.	jigish	2013-01-26 03:57:22
156	2012-11-27 23:26:49	Nope, this doesn't work either. bind right:fn resize +1% +0 Just ignores the fn and binds the resize to the right arrow.	leemarrett	2013-01-26 03:57:22
156	2012-11-28 00:32:53	please see issue #121. Other uses were having similar problems with the fn+arrow keys. I've listed in the readme that it doesn't work but people seem to have found that it doesn't because that keystroke is by default bound to something in OS X. Maybe that is your issue?	jigish	2013-01-26 03:57:22
156	2012-11-28 00:34:57	Should it work for right:alt;fn ? or r:fn;shift? If I make: bind r:fn;shift resize +1% +0 The resize ignores the fn and just works with shift+r. Mountain Lion(10.8.2), Slate 1.012	leemarrett	2013-01-26 03:57:22
156	2012-11-28 01:04:00	Interesting. I have not tried the `fn` key on Mountain Lion yet myself. I'll try to do it tonight and see what happens. It may be a Mountain Lion specific problem.	jigish	2013-01-26 03:57:22
156	2012-11-29 22:55:40	@jigish Sorry for the delay in responding here. Your initial comment about the syntax has now caused the shortcut to be recognized, but now the fn modifier is ignored completely. This is not just with arrow keys for me.	michaelmior	2013-01-26 03:57:22
156	2012-11-30 16:29:33	I'm having this issue as well on Mountain Lion. The fn key modifier is ignored. E.g. with this config, <S_CODE_TOKEN> The actions are activated just by pressing 'q', 'w', or 'e'.	kjhealy	2013-01-26 03:57:22
156	2013-01-25 16:18:13	I'm also having this issue on ML: <S_CODE_TOKEN> This mapped my 1 key instead.	ravasthi	2013-01-26 03:57:22
156	2013-01-25 18:56:58	interesting. leave it to apple to ninja-change the function modifier constant in mountain lion. I'll test tonight to see what it is and try to fix it.	jigish	2013-01-26 03:57:22
156	2013-01-26 03:57:22	wow. big fat ugly fail. I just checked this out on my mountain lion laptop and it seems like mountain lion ninja removed the ability to bind the `fn` key. there really isn't much i can do =/. i could try quartz event taps but that is going to be super irritating and based on my experience with the `switch` operation they are not reliable. i'm going to close this unfortunately and remove `fn` from…	jigish	2013-01-26 03:57:22
156	2013-01-28 21:49:56	Thanks for checking this out so quickly, Jigish. On Jan 25, 2013, at 7:57 PM, Jigish Patel notifications@github.com wrote: > wow. big fat ugly fail. I just checked this out on my mountain lion laptop and it seems like mountain lion ninja removed the ability to bind the fn key. there really isn't much i can do =/. i could try quartz event taps but that is going to be super irritating and based on …	ravasthi	2013-01-26 03:57:22
156	2013-03-05 18:11:18	FWIW, using KeyRemap4MacBook allows one to remap the Fn+<key> or Fn + <other modifiers> + key type shortcuts quite reliably. Even on Mountain Lion. Which means that it should be possible, in theory, for Slate to be able to allow Fn based based bindings as well. Edit: Allowing Fn as a modifier (with all the combinations possible by combining it with other modifiers) would make it really convenient…	himanshu0	2013-01-26 03:57:22
156	2015-06-02 00:23:19	Please fix!	newduke	2013-01-26 03:57:22
155	2012-11-22 23:04:11	Being able to bring forward fully obscured windows with `windowHintsIgnoreHiddenWindows` is nice, but this shouldn't usually include windows that aren't being displayed at all because the application is hidden. Being able to configure the two separately would be awesome.	duskwuff
155	2012-11-28 06:48:24	One example in support of this is that LaunchBar currently shows, even though this isn't really in the domain of 'windows' (and as such ought to be ignored)	holyjaw
154	2012-11-21 23:22:15	No windows should come forward until the switcher has been exited. What I'm seeing is that the windows of the app that's in the 2nd slot of the switcher come forward. This happens intermittently. I think jigish has referenced this problem elsewhere, but I thought we should have a single ticket to track it.	philc
153	2012-11-20 16:29:47	I'd like to have access to `windowLastSizeX` or similar (for all values) which would always contain any previous value from the last slate operation (that is, excluding a manual move of the window for example) so that "on / off" like functionality could be implemented. For example, if you want `Cmd+Alt+Up` issue a vertical resize to 100% of the screen, it would be nice if `Cmd+Alt+Up` could issue…	eproxus	2013-01-30 13:58:19
153	2012-11-27 23:05:58	Hmm. I'm getting a good amount of requests for a feature like this. somehow or another I'll implement a way to do this - whether it be an "undo" or something like this or both.	jigish	2013-01-30 13:58:19
153	2012-11-28 01:35:44	So I've implemented the undo operation if that helps. I'll look into adding this as well. For reference: Issue #165	jigish	2013-01-30 13:58:19
153	2012-12-11 13:08:55	Will check out undo. Does it work in the case of `resize` -> `focus left` -> `focus right` -> `undo`, for example? I guess these variables are something akin to a window local undo stack.	eproxus	2013-01-30 13:58:19
153	2013-01-26 08:07:14	So now that [JavaScript Configs](https://github.com/jigish/slate/wiki/JavaScript-Configs) exist, if you are comfortable with Javascript, this can be solved by simply storing values of the window's size into variables in JavaScript before executing an operation. Will that solve your use case?	jigish	2013-01-30 13:58:19
153	2013-01-30 13:58:18	@jigish So, is there a permanent JavaScript scope that stays alive between calls to the shortcuts then?	eproxus	2013-01-30 13:58:19
153	2013-03-14 07:51:58	Sorry to resurrect a closed issue, but I'd really like to implement something in JS to make this work. The problem I'm running into is that I can't reliably distinguish between multiple windows of the same application. I can't use `window.pid()` since that returns the ID of the application, and I can't use `window.title()` because that's likely to change. Did you end up figuring out a solution?	calvinwyoung	2013-01-30 13:58:19
153	2013-03-25 21:35:48	Hey, missed your reply. No, I haven't had time to implement something in JS for this. Work came in between. How about PID + title + current position + current size (which would then have to be updated on every resize and move)? This would not work for windows in the same app existing exactly on top of each other, but would otherwise work.	eproxus	2013-01-30 13:58:19
153	2013-03-27 06:42:11	Yeah I guess something like that makes sense and should work for now. Hopefully we'll have something a little more robust in the future :)	calvinwyoung	2013-01-30 13:58:19
152	2012-11-19 17:58:49	Hi, I tend to run out of memorable key bindings. For the less-frequently used features, it would be awesome to get to them via the menulet. The grid feature comes to my mind here...	schnittchen
152	2012-11-27 22:42:50	interesting idea. should be relatively simple to implement. I'll look into it.	jigish
151	2012-11-17 00:01:36	I love switch, nice work! I had to dig through the source to find the default hotkey for moving left through the app list. If you want more people testing it out, you should document the default behavior (e.g. h hides, f kills, ` goes back). I'd also suggest also having shift work as a prev hotkey in addition to `, so that there's less friction for people coming from the default OSX switcher (ah,…	philc
151	2012-11-17 20:31:39	Ah yah, when I implemented switch I had a _lot_ of trouble getting cmd+tab to work. I figured most people would want to bind switch to cmd+tab so I didn't really document it thinking I'd wait until I figured it out and then do it. I suppose enough people are already using it that I should probably document it now. Speaking of which, are you binding it to cmd+tab and have to seen any weird behavio…	jigish
151	2012-11-17 21:02:05	Only been using it two days and so I haven't yet, but I'll keep you posted. I LOVE that it shows on all monitors.	philc
151	2012-11-22 19:38:07	What file in the source has the hotkeys for the switcher so I can check out the keys? Any others besides "(e.g. h hides, f kills, ` goes back)." and q for quit obviously? Thanks.	tzarskyz
151	2012-11-28 00:23:04	A small comment: ` is inconvenient in keyboards with (some) international layouts like Italian. jigish kudos for the nice project!	fabiopelosin
150	2012-11-14 14:28:26	It should be possible to configure the window switcher to send an application to the back of the list when hiding an application in OSX (using `Cmd+H`). This means, "last focused" should ignore / down prioritize hidden applications. This was actually the behavior in OSX prior to Lion and I miss the feature dearly. The workflow was roughly "do stuff in app A, then app B, then app C, hide app C, sw…	eproxus
150	2012-11-17 20:28:25	good call. I'll add this soon.	jigish
149	2012-11-14 14:25:11	It should be possible to reverse the direction of the window switcher, using for example `tab:cmd;shift` just like in the normal OSX window switcher.	eproxus
149	2012-11-17 20:26:11	yah I thought about this. I was lazy when I implemented the switcher so I didn't do it. I'll do it now that you've asked for it :)	jigish
148	2012-11-07 23:30:50	I'm using the default configuration, and taking a snapshot seems to only record window states on the current desktop. Is there a way to take and activate snapshots across all desktops at once?	wmayner	2012-11-07 23:35:59
148	2012-11-07 23:35:59	Oh, this has already been requested! https://github.com/jigish/slate/issues/78	wmayner	2012-11-07 23:35:59
147	2012-11-07 21:50:14	When using `move screenOriginX;screenOriginY screenSizeX;screenSizeY` with a hidden menu bar (as enabled with [MenuAndDockless](http://createlivelove.com/79/menuanddockless-20/) or [MenuBarHider](https://github.com/Crazor/MenuBarHider)), there is a small strip of unused space at the very top of the screen where the menu bar would live. Ideally, there would be a config option to use the whole scre…	anonfunc	2012-11-07 23:07:20
147	2012-11-07 22:57:43	`screenOrigin` is accounting for the menubar. `screenSize` however does not. Just change your configuration to `move screenSizeX;screenSizeY screenSizeX;screenSizeY` and you have the whole screen available.	paddykontschak	2012-11-07 23:07:20
147	2012-11-07 23:06:10	`move screenSizeX;screenSizeY screenSizeX;screenSizeY` puts the window at the bottom of the screen. (Ironically, it sticks up about the height of the menu bar, otherwise I would have been very confused.) `move screenSizeX;0 screenSizeX;screenSizeY` works for me, but only because my monitors are in a line from left to right and the same resolution. That is sufficient for my use case, however.	anonfunc	2012-11-07 23:07:20
146	2012-11-05 14:05:07	Fixes up all the trailing whitespace. I only did Slate and SlateTests's code, I figured dicking with anything vendored in would probably not end well.	richo	2012-11-27 23:25:18
146	2012-11-17 20:19:00	thanks. really need to find the preference in Xcode to remove trailing whitespace on save.	jigish	2012-11-27 23:25:18
146	2012-11-18 07:12:43	Fixed up that extra class.	richo	2012-11-27 23:25:18
145	2012-11-05 14:02:21	This means that you can dynamically generate your config at launch time. My objective C fu is not great, so I'm very open to feedback on the code/don't mind refactoring. Thanks for slate, it's awesome.	richo
145	2012-11-12 02:40:11	Bump, any news here?	richo
145	2012-11-17 18:33:03	I believe the objective C way to do static methods is to use + instead of - in the method name. I would refactor your code to use an objective C method. Something like `+ (NSString*) runShellScript: (NSString*) name`	trishume
145	2012-11-17 20:25:19	very interesting idea. i like it. +1 to @trishume though. But instead of changing that method what would be even better is if you could use `ShellUtils` from 9c0906b41b2ccc2fcec6feb1456af3e2ad83b87a to call the script. If you can't use it, then adding a method to `ShellUtils` that serves your purpose and using it would be better. thanks!	jigish
145	2013-01-08 04:43:50	Sorry I managed to miss these comments. It should be doable, I think ShellUtils will need a pretty drastic refactor. I'll probably need some eyes over the code, purely because my obj-c fu isn't great. Thanks for the feedback, I'll have a loko this week.	richo
145	2013-02-04 07:16:07	Hey guys, sorry for the long delay. I finally got time to look at this and would appreciate feedback.	richo
145	2013-02-04 12:38:56	Relatedly, there's potentially a deadlock in ShellUtils +run. I'll get a patch out to you soon, it would be fairly hard to run into though.	richo
144	2012-11-05 13:32:22		richo	2012-11-17 20:19:48
144	2012-11-17 20:19:52	thanks	jigish	2012-11-17 20:19:48
143	2012-11-03 00:26:50	I'm not sure if this is something you want, or even if it's the way to do it, but it was a simple change. Personally, I prefer that there's a dark-ish background behind the icon, and giving the icon a good amount of transparency - this way, I'm guaranteed to be able to read the hint-letter. Without the rect behind the icon, the letter would sometimes vanish in the icon or the window behind.	kvs	2012-11-17 20:20:26
143	2012-11-03 13:23:15	Awesome! I was asked to do this in my original pull request but I was too lazy.	trishume	2012-11-17 20:20:26
143	2012-11-17 18:34:00	Odd that @jigish even asked for this but there has been no word from him on this pull request.	trishume	2012-11-17 20:20:26
143	2012-11-17 20:20:54	apologies for the delay. been a bit busy with work and personal stuff lately. thanks a lot for implementing this!	jigish	2012-11-17 20:20:26
142	2012-10-31 08:59:37	on 10.8.2 it seems Hints only show up for windows that have the titlebar visible. Even if the window is otherwise visible it won't show any Hints. A window has to completely overlap the titlebar, if even the smallest fraction of the titlebar is visible, slate shows a hint	thomaskern
142	2012-11-17 20:14:09	Yah, I check to see if the window is "visible" by checking certain locations on the window. The title bar is one of them. If you can attach a screenshot I can look into the behavior and make it a bit more "smart"	jigish
142	2012-11-17 20:34:03	here is a screenshot. hope this helps http://imageshack.us/a/img51/9688/windowhints.jpg	thomaskern
141	2012-10-30 08:34:59	I just installed Slate earlier tonight and it has already earned its place in my login items. I thought there might be a way to map back to the "send front window to back of current app's windows" operation onto command-backtick (that is, cmd-`) like it was in older Mac OS X releases, but unfortunately have not been able to find any to do it. Can I make a feature request for this behavior? **Ramb…	kwalkest
141	2012-11-17 20:12:46	Hmm. I should be able to do this. I'll look into it soon. Been pretty busy as of late so it may take me a week before I can actually look at this properly.	jigish
140	2012-10-29 14:55:25	Sometimes slate will freeze for 5 to 20 seconds anytime I try to interact with it. E.g. clicking on the icon will show the spinner for a number of seconds before showing the menus. Or a shortcut will not execute for some time after it is pressed. Actions will appear not to work and then they will all happen in sequence after a delay. This problem occurs every so often and once it has started it d…	minimal
140	2012-10-29 18:57:15	Hey Chris, yah there is a bunch of information that could help. If you can, I need: 1. OS version 2. .slate file 3. usage patterns (e.g. I use window hints a _lot_ but I don't use the chain binding all that much) 4. what you are usually doing when it freezes 5. any other applications you use that could potentially be interacting with things slate uses (other window managers or key binders and suc…	jigish
140	2012-10-30 15:44:17	Hi Jigish OS X 10.7.4 my slate is at https://github.com/minimal/dotfiles/blob/d590c70f70a91b26f63385eed68c6200e9f46e81/default.slate I mainly use it for setting multi window layouts of chrome, iterm and emacs across two monitors. (at bottom of slate file - layout dev) Not usually doing anything in particular, just at one point it starts pausing whenever I tried to use it or click on the icon. I d…	minimal
140	2012-10-31 10:51:22	Just want to confirm this bug, am getting it myself. Fully updated mountain lion, on the new macbook pro. This is the one with the retina display running at the 'best for retina' display resolution. .slate is pretty simple, all i have is it setup to put windows over half screen: config defaultToCurrentScreen true config nudgePercentOf screenSize config resizePercentOf screenSize alias left-half m…	badders
140	2012-10-31 18:03:39	I have encountered this problem when unplugging and plugging in new monitors on a retina macbook. It occurs infrequently and all the times it has happened restarting slate a few times has fixed it.	trishume
140	2012-11-16 23:41:26	I see the same thing from time to time with window hints. Anecdotally, it's when an application window is being unresponsive. Jigish, one possible way to see if there's anything to this bug is to create a quick mac app which blocks the UI thread in a busy-wait loop and see if Slate chokes when trying to get the accessibility information for that window.	philc
140	2012-11-17 20:35:08	interesting. good call Phil. I'll try that and see what happens.	jigish
140	2012-12-03 13:08:15	I experienced this too, and @philc clued me in on the reason. I am/was running App Tamer which suspends backgrounded applications (and gives them some time to process events at regular intervals). Slate consistently freezes until all applications have been activated.	hugowetterberg
140	2012-12-05 23:35:20	This happened to me too, finally. Skype was not responding and slate crapped out. Temporary fix: force quit applications that are being stupid. Just thinking about it, I'm guessing that this is because Slate keeps track of applications in the background and when one doesn't respond the Accessibility API craps out like @philc mentioned. I'll try to check it out when I get time.	jigish
140	2013-01-03 07:28:23	I am seeing this issue on 10.8.2. My typical usage pattern alias center move screenOriginX+screenSizeX/8;screenOriginY+screenSizeY/8 screenSizeX_0.75;screenSizeY_0.75 bind c:ctrl;shift;alt;cmd ${center} When triggering the position I see no change for ~20 seconds (during which if I mouse over the menu bar icon I see a spinner).	jjlharrison
140	2013-01-03 19:07:48	@jjlharrison , are any of your apps unresponsive when you see that delay?	philc
140	2013-01-04 07:12:59	@philc Looks like it was the App Tamer issue that @hugowetterberg mentioned.	jjlharrison
140	2013-05-20 23:28:25	Still active. OS X 10.8.2, Slate Version 1.0 (1.0.25). Slate was very unresponsive to both key strokes or clicking on the slate icon in the menu bar. Culprit was an unresponsive Skype, resolved by force closing Skype.	DevinDawson
140	2013-06-27 19:34:54	I'm noticing this on OS X 10.6, Slate 1.0.25 Here's a very easy way to trigger the bug: - Run `/Applications/Safari.app/Contents/MacOS/Safari` in a Terminal - In the same terminal, press Ctrl+Z (to suspend the Safari) - Try to do something with Slate -- it will hang.	mkeeter
140	2013-06-27 23:02:37	I hit this all the time and it's really jarring. Slate should be resilient to apps which are hung or just generally unresponsive.	philc
140	2013-09-12 15:54:55	I was getting this exact same issue. Turns out I had JVisualVM running and it was shown as unresponsive in the Force Quit menu. As soon as I killed it, Slate returned back to it's former glory. Perhaps instead of hanging the app when a background process is not responding, can you error out and show an error to the user?	kmandeville
140	2013-10-30 23:36:41	Is this problem been multiplied because of Mavericks and App Nap?	linkinpark342
140	2013-10-31 20:36:24	(the answer to that question is a very much yes)	linkinpark342
140	2013-11-12 21:30:03	Wasn't happening to me pre-Mavericks, but I'm running into this issue now.	ignaciovazquez
140	2013-12-14 02:14:41	Seeing this unresponsiveness as well. Don't think App Nap has much to do with it since menu bar apps only get put into an App Nap state if the menu bar is hidden, via fullscreen mode or something (I believe)	keith
140	2014-03-01 07:09:56	@Keithbsmiley I don't think Slate is being app nap'd but that Slate freezes when _other_ apps are getting nap'd	linkinpark342
140	2014-03-01 15:50:55	@linkinpark342 gotcha yea that makes more sense. [Phoenix](https://github.com/sdegutis/Phoenix) does not have this issue thankfully.	keith
140	2014-04-02 03:37:01	I've experienced the same issue today. even I killed slate and started it again, the problem still exists. not sure what happened	zfdang
140	2014-04-02 16:17:10	@zfdang In my experience it is always another non-responsive app that blocks Slate. (For me, it's often Chrome Canary, but it could be anything.) If Slate "freezes", I switch the Activity Monitor, sort by Name, and look for the "(Not Responding)" app and kill it. Slate immediately gets better after that. There are some apps which always claim to be "Not Responding", but you learn to ignore those …	wincent
140	2014-06-26 14:37:54	Just a note for anyone else that runs into this -- also check if you have any applications you've suspended from the shell (`C-z`) as it amounts to the same thing.	ledbettj
140	2014-07-22 18:52:04	There hasn't been a commit on slate since February 2013. I, and seemingly many others, have moved to https://github.com/sdegutis/hydra	keith
140	2014-07-22 21:54:26	We had this same issue in Hydra, but fixed it by using a private API. A cleaner way is probably just to set a timeout on the AX operations.	sdegutis
140	2014-07-22 21:55:57	@jigish You might find [this function](https://github.com/sdegutis/hydra/blob/fb4ef150f827a5a78fa0b9ba7f75ac4e43d54860/Hydra/API/application.m#L154-L170) helpful in implementing this feature, if you're comfortable with using private APIs. Otherwise, [this public function](https://developer.apple.com/library/mac/documentation/ApplicationServices/Reference/AXUIElement_header_reference/Reference/ref…	sdegutis
140	2014-07-22 22:13:44	Nice, @sdegutis. Hydra looks great, but I don't want to port my extensive Slate JS config to another program, so I might take a stab at this myself based on your tip.	wincent
140	2014-07-22 22:15:49	@wincent Glad I could help. And thanks.	sdegutis
140	2014-07-22 23:07:20	@wincent Is your config located somewhere online?	sdegutis
140	2014-07-22 23:11:35	@sdegutis https://github.com/wincent/wincent/blob/master/.slate.js	wincent
140	2014-07-24 21:12:09	@janaspage lol cool, glad to be of service, :thumbsup:	sdegutis
140	2014-07-25 13:25:51	Steve, I have already moved to Hydra, but can I avail of this service :-) I have (copied from somewhere) a cycleCalls function, which rotates a window's size/position amongst the settings. Is there a version of this for Hydra that you are aware of? // cycles a window from half, 3/4ths, 2/3rds on the right side. bind( 'right', mCmd, cycleCalls( toGrid, [ [0.5, 0, 0.5, 1], [0.25, 0, 0.75, 1], [0.34…	harizvi
140	2014-07-25 13:51:19	@harizvi Can you open an issue in Hydra about this so we don't clutter this issue with unrelated discussion? Thanks!	sdegutis
140	2014-08-24 22:09:45	Like other's have mentioned, I'm having the same issue with Slate freezing intermittently on hung apps. I see that there's a [pull request](https://github.com/jigish/slate/pull/414) to fix this issue. Don't see any blockers for merging it.	kevinslin
140	2015-05-30 06:35:36	Why hasn't the fix been merged yet? I still have this issue with OS X 10.10 with slate 1.0.25.	miguelmartin75
140	2015-06-26 15:48:58	slate.js was great, but the constant lag and freezing was too much. I've switched to [Phoenix](https://github.com/jasonm23/phoenix) because slate is no longer being maintained. Phoenix has all the same functionality (configs are in javascript) but with no speed hiccups. Happy with the move so far.	swieder227
139	2012-10-27 01:07:48	I've tried to bind `switch window` to cmd+tab, but this doesn't seem to work in Mountain Lion. <S_CODE_TOKEN>	al3xandru
139	2012-10-27 02:51:20	Works for me on 10.8.2 just as you have it listed above...	tzarskyz
139	2012-10-27 06:04:49	What could be different that would make it not work?	al3xandru
139	2012-10-27 21:34:43	So the `switch` operation is currently in an awkwardly half-working state. Also, `switch window` is pretty much broken in a lot of cases. Mainly because binding cmd+tab is not as easy as binding another key combination. I have to literally hijack cmd+tab from the operating system, do the binding, and then prevent it from propagating onwards. To be honest I'd say don't use the `switch` operation y…	jigish
139	2012-10-27 21:35:03	Also spaces will likely break `switch window`	jigish
138	2012-10-27 01:05:29	The following binding: `bind f:cmd;alt;shift move 0;0 screenSizeX;screenSizeY` doesn't use the current screen. Tried it with both `defaultToCurrentScreen` set to true or false. Slate: 1.0.12 Mac OS X 10.8.2	al3xandru	2013-01-26 19:29:23
138	2012-10-27 21:31:47	Couple things: 1. `defaultToCurrentScreen` should be `true` 2. Instead of `0;0` it should be `screenOriginX;screenOriginY` If that doesn't work please send me your `.slate` file and I can look at it.	jigish	2013-01-26 19:29:23
138	2013-01-26 08:20:50	is this still an issue or can I close this?	jigish	2013-01-26 19:29:23
137	2012-10-15 05:32:11	I'm not really sure how I got it to this place, but slate is crashing on my system before it can launch. It crashed at one point a few days ago, then it wouldn't restart until I rebooted. Its not a persistent issue or anything, but I thought you might want to take a look: <S_CODE_TOKEN>	robacarp
137	2013-02-23 20:19:06	have you seen this issue recently? I can't seem to figure it out.	jigish
137	2013-02-24 22:13:27	I havent had any problems with it in months on any of my computers. Thanks for looking into it though,	robacarp
136	2012-10-14 16:42:19	Hi, It might be nice to be able to select which option to use from a key binding. For example, when resizing it would be nice to be able to select which anchor to use: anchor = (optional) which corner to anchor on top-left|top-right|bottom-left|bottom-right (default is top-left) by pressing e.g. ctrl+u (top-left), ctrl+o (top-right) etc. and then being able to use the previously set resize comman…	arlobryer	2012-11-17 20:33:03
136	2012-10-14 16:47:00	Actually better still might be the option to switch between anchors (or other options) with a binding. So in this case you'd be able to switch between anchors with 'ctrl+u', similar to the 'chain' operation.	arlobryer	2012-11-17 20:33:03
136	2012-10-29 19:00:40	Hey, I totally understand your point but I am wondering why simply creating two bindings doesn't solve the problem? Implementing the ability to bind multiple keys within a single bind directive is actually completely against my current architecture and could take a lot of effort to implement. If you can use multiple bindings to achieve the same effect I think it would be better to just use that t…	jigish	2012-11-17 20:33:03
136	2012-10-29 22:41:56	Hi, Ah, didn't realise it contradicted the design so far. I guess I was imagining it would add flexibility by letting you 'multiply out' the commands as it were (say 4 option commands and 4 resize commands for a total of 16 resize possibilities). I think I was imagining that the chain operation could be adapted to this purpose. Assigning separate bindings totally works too though and is the solut…	arlobryer	2012-11-17 20:33:03
136	2012-11-17 20:33:03	hmm. I do see your point. I'm going to close this issue, but I'll keep this idea in mind for when I revamp how the config file looks.	jigish	2012-11-17 20:33:03
135	2012-10-13 17:50:04	Right now activating a window hint requires sending the exact keycode that would map to the ASCII character on a standard QWERTY keyboard. It would be great if it went trough an abstraction layer that matched on the value of the keypress, instead of the keycode itself.	rudle	2012-10-13 17:54:55
135	2012-10-13 17:54:55	This is a dupe, should've done a better search. See https://github.com/jigish/slate/issues/99 For posterity, `config keyboardLayout dvorak` at the _top_ of the file seems to do the trick for window hints.	rudle	2012-10-13 17:54:55
134	2012-10-13 16:40:22	First of all thank you for creating this app and making the source available. Although I can't do much with the source it is still amazing and generous. I'd love to donate so if you have a donate button I missed somewhere please point me in that direction. As for my question… I saw the list of available keys and saw "f" before f1, f2, etc… so I was thinking that might stand for the function key "…	tzarskyz	2012-10-13 20:52:43
134	2012-10-13 20:52:38	Thanks for the kind words :). So f1, f2, f3 and such are the keys above the number keys on most keyboards. Issue #120 is tracking the ability to use fn as a modifier key but I'm not 100% sure if it is even possible.	jigish	2012-10-13 20:52:43
134	2012-10-14 01:21:20	thanks for pointing me to the issue about using the function key as a modifier, that would be amazing if possible. I know apps like "WindowKeys" are able to use the "fn" key + arrows to move windows so it must be possible somehow. By the way, is there no way to donate and support development? If so please let me know! Cheers and thanks again for the best open source app I have seen in ages.	tzarskyz	2012-10-13 20:52:43
133	2012-10-12 09:50:58	On non-US keyboards there are a variety of non-ASCII characters which can be typed with a single keypress; for example, Apple's British keyboards have a "§" just below the escape key (where the backtick would be on a US keyboard). Various European layouts have certain accented characters on their own keys. It'd be great to be able to use those keys for bindings too, particularly because they are …	purcell
133	2012-10-13 20:40:50	I can definitely do this but unfortunately I would need the mapping between the key itself and the OS X key code. I'll see if i can dig it up myself and update here if i can.	jigish
133	2012-10-15 10:24:09	Hi, I'm french and I also would love to see more non-ASCII characters mapped in Slate... There is an app called KeyCodes (I'm not related with the author) that will tell you all infos about the key you press... http://manytricks.com/keycodes/ After, maybe the best thing would be to have a list of characters that people would like to see implemented. They can provide the character and the Keycode …	jbleuzen
133	2012-10-16 07:29:47	Hey, so if you switch keyboard layouts to Dvorak, do the keycodes for the alphabet characters change? ie. do the keycodes identify physical keys?	purcell
133	2012-10-17 18:05:06	@purcell key codes identify physical keys which is why you need the config for dvorak if you use it. I maintain a hash from key character -> key code (there is no reverse lookup built in to Objective-C unfortunately) for both dvorak and qwerty. @jbleuzen I think you have the right idea. Thats the app I used to get my initial values. Unfortunately I don't have any non-US keyboards laying around so…	jigish
133	2012-10-17 18:49:38	Another option would be for me to add a config directive that you can use to specify additional keys and their corresponding key code. This may work well as a temporary solution.	jigish
133	2012-10-17 18:52:44	Perhaps you could support a syntax in the config file for specifying the key code directly, e.g. `[1243]`.	purcell
133	2012-10-17 18:56:46	True. That would remove the need for yet another config and you can always use aliases to make it prettier. I like it.	jigish
133	2012-10-17 19:15:48	I can also imagine a perverse scheme where you'd fire all possible key codes into a hidden text field, and see what characters come out -- you could then create a look-up table mapping characters back to key codes... bleurgh!	purcell
133	2013-08-30 01:04:11	While this isn't an ideal solution, you can write to /Applications/Slate.app/Contents/Resources/ASCIIToCode.plist (or one of the others if you're using a different keyboard variant) and enter key/integer pairs for any keystroke; you can then refer to that key in Slate config files. I've only tried this with Slate JavaScript configs. If you're looking for a list of key codes, this isn't the worst …	tadhg-ohiggins
133	2015-11-29 02:16:51	~~I use Colemak, so this affects me too. I'm working on a patch.~~ _Edit:_ I just found [the config option to change keyboard layout](https://github.com/jigish/slate/wiki/Global-Configs#keyboardlayout), so I'm dropping my patch.	qguv
132	2012-10-11 12:20:23	To avoid running out of good key sequences, it's desirable to use the modal-key scheme, but the current implementation limits the modal key to unmodified keystrokes. I'd like to use, say `ctrl + alt + l` as a modal key for layouts, then use single characters for the subsequent keys, e.g. `d` for a "dev" layout, `m` for "mail" etc. Similarly, I would like to namespace my various `move` commands us…	purcell	2012-10-11 12:23:58
132	2012-10-11 12:23:58	Duplicate of #125 -- sorry!	purcell	2012-10-11 12:23:58
131	2012-10-11 11:43:36	It would be nice to be able to say <S_CODE_TOKEN> in order to make Slate reload its config, rather than having to locate and click the menu item. Having this functionality would also go some way towards relieving the inconvenience described in #130. Really enjoying Slate so far; I'd been a happy Moom user, and it has been a pretty smooth transition.	purcell	2012-10-11 21:44:41
131	2012-10-11 18:54:05	So the reason why I don't want to do this is because the "Load Config" option in the menu bar is _not_ perfect in any way. Because of the way things are bound it is kind of difficult to clear state and I haven't coded it up yet. As such I won't do this unless Load Config is clean.	jigish	2012-10-11 21:44:41
131	2012-10-11 19:25:13	But if I click "Load Config" in the menu, is that any safer than triggering it via a binding?	purcell	2012-10-11 21:44:41
131	2012-10-11 19:41:07	Definitely not, but that doesn't mean it is a good idea :). I feel like if I make it a binding then people will end up using it more and more when it really isn't meant to be used that much at all. If you want to properly reload your config you should really just restart Slate. Load Config really is just meant to update if you change something slightly inside of a binding that already exists.	jigish	2012-10-11 21:44:41
131	2012-10-11 19:44:40	Aha, I see. How about a `relaunch` operation, then? ;-)	purcell	2012-10-11 21:44:41
131	2012-10-11 19:47:32	That I can do :)	jigish	2012-10-11 21:44:41
131	2012-10-11 19:48:08	LOL, great!	purcell	2012-10-11 21:44:41
131	2012-10-11 21:44:41	Ok. I've changed the "Load Config" to "Relaunch and Load Config". I've also added a relaunch operation. This will be available in the next version (1.0.11)	jigish	2012-10-11 21:44:41
131	2012-10-12 07:15:01	Awesome - thanks!	purcell	2012-10-11 21:44:41
131	2012-11-26 18:49:46	Relaunch and Load Config is great, but for my use case a configurable boolean for relaunchConfigOnSave would be ideal.	jtbrough	2012-10-11 21:44:41
130	2012-10-11 11:39:39	It would be great if Slate could apply the appropriate default layouts automatically when monitors are connected/disconnected. Right now it's necessary to click "Load Config" in the menu item, which is clunky. Sample code for requesting the corresponding notifications can be found in the ControlPlane source code: https://github.com/dustinrue/ControlPlane/blob/master/Source/MonitorEvidenceSource.m	purcell	2013-01-20 00:14:31
130	2012-10-11 18:52:54	So this already exists using the "default" directive. If you are already using it an it doesn't work please link me your .slate file so I can take a look.	jigish	2013-01-20 00:14:31
130	2012-10-11 18:57:45	This doesn't seem to work for me when I plug or unplug my 2012 Macbook Air to my external monitor. Here's my .slate file: http://github.com/btaylor/dotfiles/blob/master/slate/slate.symlink	btaylor	2013-01-20 00:14:31
130	2012-10-11 19:23:24	I'm also on a 2012 MBA plus a DisplayPort external display, and the plug/unplug detection doesn't work. Here's my `.slate`: https://gist.github.com/3874862	purcell	2013-01-20 00:14:31
130	2012-10-11 19:55:27	Oh, I should also mention that I'm on Mountain Lion 10.8.2.	btaylor	2013-01-20 00:14:31
130	2012-10-11 19:56:16	Ah yes, me too.	purcell	2013-01-20 00:14:31
130	2012-10-11 19:57:57	O boy. I _really_ hope they didn't kill the events that I use in 10.8.2. I have Mountain Lion on another box (not my Slate dev box) so I'll try it out soon. And by soon I mean most likely this weekend.	jigish	2013-01-20 00:14:31
130	2012-10-11 19:58:52	Also, you are saying "Load Config" causes it to snap to your layout? If so it definitely seems like the event is no longer fired which means I'll have to look for a new one.	jigish	2013-01-20 00:14:31
130	2012-10-11 19:59:53	Yes, that's right; I can force the layout detection based on monitor presence by running "Load Config".	purcell	2013-01-20 00:14:31
130	2012-10-11 20:11:21	For the time being, I just bound my layouts to keyboard shortcuts, so it's not _that_ bad, but certainly less than ideal.	btaylor	2013-01-20 00:14:31
130	2012-10-12 13:53:15	As an additional data point, I just tried setting up some ControlPlane rules based on the attached monitor: it responds immediately and correctly to the plug/unplug events. I can't tell, however, whether it's receiving system notifications or just polling frequently.	purcell	2013-01-20 00:14:31
130	2012-11-15 22:22:16	Any updates on this? I may try to find some time over the holidays to play with this if no one has put any work into it.	btaylor	2013-01-20 00:14:31
130	2012-11-27 13:05:01	This may not be the most suitable way to do things, I am by no means an expert on the OS X SDK, however, I did find a way to detect screen changes with Quartz and it's an official API that's pretty stable (available since 10.3): <S_CODE_TOKEN>	cmsj	2013-01-20 00:14:31
130	2012-11-27 23:16:25	This should be fixed by Pull Request #166. I'll close this when that is merged.	jigish	2013-01-20 00:14:31
130	2013-01-20 00:14:31	just merged the pull request and tested on Mountain Lion and Lion. According to the docs it should work for Snow Leopard as well. I'll push a new build later today.	jigish	2013-01-20 00:14:31
129	2012-10-09 20:59:21	It says there'a new version available, lets me choose "Install Update", downloads, unpacks, lets me hit "Install and Relaunch" and then hangs forever on "Installing update...". I tried to build from source but failed. I should mention I'm still running on 10.6.	schnittchen	2012-10-09 23:09:46
129	2012-10-09 22:00:03	Can you do me a favor and do this: <S_CODE_TOKEN> It is likely the binary for the installation is not executable. Also, which version of Slate are you using?	jigish	2012-10-09 23:09:46
129	2012-10-09 23:09:30	Hmm. I'm up-to-date now. So one of the things I tried worked. I'll close this bug and re-open it when it happens again.	schnittchen	2012-10-09 23:09:46
128	2012-10-09 18:22:17	Is there an argument for allowing new processes (or windows of a current process/app) to be set to launch from the config file? This would allow e.g. resizing iTerm to half the screen and have a new iTerm (or other) window launch in the other half with a single binding.	arlobryer	2012-10-09 20:09:39
128	2012-10-09 18:30:51	FYI, @jigish discusses adding an operation for running shell commands [here](https://github.com/jigish/slate/issues/78#issuecomment-9121185) and [here](https://github.com/jigish/slate/issues/85).	SethMilliken	2012-10-09 20:09:39
128	2012-10-09 20:05:30	Thanks. I was under the impression that that feature would be to access slate functionality from the cli, although of course if this would also mean slate had a hook to run shell commands that could be used to launch/close programs.	arlobryer	2012-10-09 20:09:39
128	2012-10-09 20:09:39	@arlobryer - The idea would be to do both. something like `bind 1:ctrl shell somthing` as well as `$ slate activate 1:ctrl`	jigish	2012-10-09 20:09:39
128	2012-10-09 20:13:31	OK. Thanks for the clarification.	arlobryer	2012-10-09 20:09:39
127	2012-10-09 16:15:54	I can't really sort out if I'm doing something wrong in configuring things or if I'm actually onto the scent of a bug. I'm on 1.0.10, I just upgraded this morning to verify its still doing this. In my .slate, I have this: `bind 5:f6 move screenSizeX/3;screenSizeY*7/9 screenSizeX/3;screenSizeY*2/9` When I hit that key combination, the targeted window should move to 848,1080 with a size of 852,315.…	robacarp	2012-10-16 17:31:08
127	2012-10-09 20:24:22	Smells like a bug to me. I'll take a look. As a side note in most cases you're going to want to add in `screenOriginX` and `screenOriginY` to the origin coordinates to make sure it is put onto the right screen.	jigish	2012-10-16 17:31:08
127	2012-10-10 21:27:34	Hmm. Ok I can't exactly repro what is happening but from what I can tell it definitely seems like it is because you are not using `screenOriginX` and `screenOriginY`. Here is what I think the bindings should look like: <S_CODE_TOKEN> `screenOriginX` and `screenOriginY` are the origin coordinates of the current screen. if you don't specify them it will just start at `0,0` which is the top-left of …	jigish	2012-10-16 17:31:08
127	2012-10-11 17:02:54	Welll... that didn't work. Perhaps something is confused because I'm using dvorak? I copied and pasted that command into my .slate, loaded config, and it sends windows to the top-left @ 900x900 still. In my current case, I really only position windows on my primary monitor. My second screen has a terminal on it, but it is always full screen. Positioning from 0,0 is what I want, implicit or explic…	robacarp	2012-10-16 17:31:08
127	2012-10-11 17:08:17	I've just stumbled onto another symptom. I noticed that if I changed the command you provided above to begin with `bind v:f6 move...` the window moves to a different spot and size, but still not the correct place. This time it moves to bottom-right of primary screen and becomes ~640x315. Then, and this is where the magic happened, I did f6 then 5 (which wasn't mapped to anything at all) and the w…	robacarp	2012-10-16 17:31:08
127	2012-10-11 18:38:57	ok so I really need to document the fact that Load Config is unstable lol. It doesn't do a full reload, but is useful when slightly tweaking existing bindings. Aside from that, let me see if I understand correctly: 1. You are using dvorak (I'm assuming you're also using the config to enable dvorak right?) 2. modal binding doesn't work but normal binding does 3. screenOriginX did _not_ fix the pro…	jigish	2012-10-16 17:31:08
127	2012-10-15 21:17:25	Eh, mostly. Given your comment that Load Config isn't considered stable code, then I wouldn't worry about it. 1. I am using dvorak, and it is configured as such in .slate 2. I only have modal bindings mapped, and they work fine when I quit + reopen slate. As far as regular mappings, I have no test background. 3. changing the mappings to include screenOriginX did not alter the behavior whatsoever.…	robacarp	2012-10-16 17:31:08
127	2012-10-16 17:31:07	Ah so this is a Load Config issue then. Thats good because #131 is done and will be in the next version. It will fix Load Config by completely reloading Slate when you use that option. Closing this issue.	jigish	2012-10-16 17:31:08
126	2012-10-09 16:03:01	Hi, Firstly, amazing app. Complete game changer. I just updated to 1.0.10 to get the hints icons which is a cool feature. However it seems that I can't change the overlayed font properties anymore (color/size). Am I missing something? Thanks.	arlobryer	2012-10-09 20:22:49
126	2012-10-09 16:46:13	OK I explored this a bit more. It seems that the font properties are only changed upon restarting the application rather than when selecting 'Load Config' from the menu.	arlobryer	2012-10-09 20:22:49
126	2012-10-09 20:22:49	Yah the Load Config option is sort of "use at your own risk". I need to add that clarification in the readme. There are a bunch of things that are not re-initialized when you Load Config.	jigish	2012-10-09 20:22:49
126	2012-10-09 20:23:50	OK, thanks.	arlobryer	2012-10-09 20:22:49
125	2012-10-08 19:43:45	like this: <S_CODE_TOKEN>	jigish	2012-10-17 18:50:05
125	2012-10-17 18:50:05	This is done and pushed with version 1.0.11	jigish	2012-10-17 18:50:05
124	2012-10-08 07:00:22	As slate (very deservedly) gains in popularity, I wonder if it would be beneficial to localize it into foreign languages? I can help with the code for localisation, but since I'm only really fluent in English I'd have to out a call to the community to aid in text translation.	josh-	2012-10-08 07:02:05
124	2012-10-08 07:02:17	Derp, sorry - duplicate.	josh-	2012-10-08 07:02:05
123	2012-10-08 06:58:03	As slate (very deservedly) gains in popularity, I wonder if it would be beneficial to localize it into foreign languages? I can help with the code for localisation, but since I'm only really fluent in English I'd have to out a call to the community to aid in text translation.	josh-
123	2012-10-08 17:53:15	Sounds like a good idea, but what exactly do you think should be localized? I think it makes sense for error messages and the menu bar stuff but localizing the config directives could get really _really_ irritating.	jigish
123	2012-10-09 05:08:31	Exactly - I was just thinking the menu bar items, error messages and potentially the documentation (similar to what's currently in README.md)	josh-
123	2012-10-09 08:23:40	I think aswell that the menu and error messages should be translated. I could provide translations into german if needed.	constantin3000
123	2012-10-10 10:30:48	@constantin3000 That sounds fantastic - when I get some spare time I might work on the code and submit a pull, shall I comment in this issue again when that's done and try to organize the German translations?	josh-
123	2012-10-10 18:39:34	Yes, sounds good!	constantin3000
122	2012-10-07 21:55:11	I tried to do a layout for the finder, where i could move the frontmost window into the upper left corner and arrange the rest in a stack with only the titlebar visible in the lower left half of the screen. For that it would be practical if you would have the possibility to select a certain option not only by the number of windows (first one, second one...) but to have a certain option only appli…	constantin3000	2013-01-26 08:18:54
122	2012-10-08 18:07:03	Hmm. Sounds fun to implement lol. I'll think of something. Here is what I'm thinking so far: - add some sort of option to `REPEAT` so it can be like `REPEAT[start,end]` where start is the start index of the repeat and end is the end index of the repeat - add an auto-alias for layouts like `${layoutWindowNumber}` that will be replaced with the current window iteration number before each individual…	jigish	2013-01-26 08:18:54
122	2012-10-09 08:19:13	Yes sounds good, something like this should work. Maybe also with the ability to say e.g. REPEAT[1,-1] to let it repeat that option from the second to the last window	constantin3000	2013-01-26 08:18:54
122	2012-10-12 06:22:45	I hesitated before creating a new issue, but as this is very related to this one, I'll comment here instead. Edit, short summary: make "all-but" work with move commands inside layout directives. I would really like the ability to specify a layout for "every window except the ones from this application". My setup is like this: two emacs windows on the left, side by side, and every other windows on…	brabalan	2013-01-26 08:18:54
122	2013-01-26 08:18:53	With [JavaScript Configs](https://github.com/jigish/slate/wiki/JavaScript-Configs) this (and many other things) is now possible without using weird options. You can create a free-form operation (a javascript function) to do whatever you want. Check you [this page](https://github.com/jigish/slate/wiki/Layouts) for an example.	jigish	2013-01-26 08:18:54
122	2013-01-26 08:19:45	In particular on the [Layouts](https://github.com/jigish/slate/wiki/Layouts) page, the Google Chrome part of the layout shows a free form operation.	jigish	2013-01-26 08:18:54
121	2012-10-07 10:08:08	do it	jigish	2012-10-17 18:48:41
121	2012-10-17 18:48:41	This is implemented and will be in version 1.0.12	jigish	2012-10-17 18:48:41
121	2012-10-19 00:32:09	Hmm, updated to version 1.0.12 and "fn" is still not being recognized as a modifer in bindings. Maybe it is not fully implemented yet or my settings are wrong? Again, thank you so much for your work on Slate. It has become an indispensable tool. I can finally ditch windowkeys when fn works for moving windows. If it helps here is an example of how I have fn setup… pretty much ripped right from the…	tzarskyz	2012-10-17 18:48:41
121	2012-10-19 00:43:54	O man it looks like for some reason Apple is not firing things correctly when using function with arrows. Either that or OS X is eating the event. Using function with other keys works just fine. I'll look in to this more but it seems like there may not be much that I can do about it.	jigish	2012-10-17 18:48:41
121	2012-10-19 02:20:33	Okay thanks for getting back to me, I will try it with other keys in the meantime. I don't want to say it "has" to be possible but the previous app I used before discovering Slate was "WindowKeys" and it allows function with arrow keys. I have no programming knowledge so I can't really say much on it but the developer is actually a pretty nice guy and it might be worth asking him if you get stuck…	tzarskyz	2012-10-17 18:48:41
121	2012-10-19 07:08:56	FWIW, I'm pretty sure `fn` + arrow keys generate `Home`, `End`, `PgUp`, `PgDown` by default.	SethMilliken	2012-10-17 18:48:41
121	2012-10-19 23:05:53	FWIW, you solved my problem! Many thanks for chiming in.	tzarskyz	2012-10-17 18:48:41
121	2012-11-08 22:15:20	I'm having trouble using `fn` as a modifier in conjunction with `alt`, `ctrl`, and `cmd` all at once: <S_CODE_TOKEN> doesn't seem to work for me. Apologies if I'm doing something wrong; just started using it and still getting used to it. Thanks for making such an awesome app!	wmayner	2012-10-17 18:48:41
121	2012-11-22 21:31:47	Not sure if anyone else is having this issue, but here's what happens to me: `bind r:fn nudge +10% +0` seems to bind it only to "r". So me trying to type "trying" would move the window to the right and eat the r.	dangelov	2012-10-17 18:48:41
121	2012-11-28 00:30:12	hmm. what version of slate are you running @dangelov? and what OS version? It seems to be working fine for me on the latest slate and Lion.	jigish	2012-10-17 18:48:41
121	2012-11-28 20:43:30	I'm running the latest version of Slate and Mountain Lion - let me know if you'd like more details or if you'd like me to test a build.	dangelov	2012-10-17 18:48:41
121	2013-09-09 13:20:24	For the record I seem to experience the same problem as @dangelov. I have <S_CODE_TOKEN> It seems to bind _just_ `1` ## BTW great work with Slate! Thanks so much!	kizzx2	2012-10-17 18:48:41
121	2013-10-02 19:27:19	Thanks to direction from @SethMilliken (and the work by @jigish of course!) this config works for me: <S_CODE_TOKEN>	dreki	2012-10-17 18:48:41
120	2012-10-07 09:51:44	Hi, first I **love** slate. And I'm mostly living in terminal and MacVim, and thus #100 is right for me. However, I seem to be unable to use `fn` as a modal-key. Am I missing something?	seletz	2012-10-07 10:07:21
120	2012-10-07 10:07:21	Interesting. it seems as though fn is reserved as a modifier in OS X. I'll have to remove it from Allowed Keys. Unfortunately this means unless I jump through hoops that I really don't want to I won't be able to allow it for use as a modal-key =/. Sorry!	jigish	2012-10-07 10:07:21
120	2012-10-07 10:08:30	I've created Issue #120 to at least enable fn as a modifier key	jigish	2012-10-07 10:07:21
120	2012-10-07 10:11:20	Thanks! But I think you mean #121 ;)	seletz	2012-10-07 10:07:21
119	2012-10-07 06:32:53	The project currently uses Xcode's auto generated Credits.rtf, meaning that the 'About Slate' screen isn't really that helpful. I've amended that so it now gives users information about the: - Project developers - Third party frameworks - Project license Here is the old screen: ![](https://dl.dropbox.com/u/7675888/Slate_Old.png) And my new, proposed screen: ![](https://dl.dropbox.com/u/7675888/Sl…	josh-	2012-10-07 07:09:49
119	2012-10-07 07:09:45	Sweet! looks much better now. Thanks!	jigish	2012-10-07 07:09:49
118	2012-10-07 01:07:26	This might be considered a workaround for #78 but even as a stand alone feature it would be a good idea. Being able to configure windows to be CMD+H (Hidden) from view. A use case for this would be hiding terminal, text editors, and other development tools from view when just browsing the web or watching videos, or hiding side project windows and apps from view and un-hiding work related project …	aonic	2012-10-07 09:07:31
118	2012-10-07 09:07:30	This is done. I've added the ability to hide, show, and toggle a list of applications.	jigish	2012-10-07 09:07:31
118	2012-10-07 14:48:37	That was amazingly fast. Thanks!	aonic	2012-10-07 09:07:31
118	2012-10-07 17:12:21	Can you retrive the currently running list of applications as a list and make it a variables? e.g. `hide allappsblah > show 'Chrome'`	aaronlifton	2012-10-07 09:07:31
118	2012-10-07 20:04:35	I've added a couple things. First I added the ability to do something like `show all`. Unfortunately `hide all` doesn't work as you would think because OS X does not allow every single window to be hidden. It will auto-show one of the hidden windows. So to cater to the case that you list, you can do the following: <S_CODE_TOKEN> This will be available in 1.0.9	jigish	2012-10-07 09:07:31
118	2012-10-07 20:18:01	1.0.9 is pushed.	jigish	2012-10-07 09:07:31
118	2012-10-07 20:26:44	holy shit, that was fast. definitely a useful feature. thanks for listening to the users, respect. this app is quality, i'll try to contribute to it.	aaronlifton	2012-10-07 09:07:31
118	2012-10-08 07:23:56	Not sure if this is intentional or not, but I couldn't get the hide/show operation to work with layouts. Not a deal breaker, just thought I'd mention in case it was a bug	aonic	2012-10-07 09:07:31
118	2012-10-08 17:58:02	Ah yah I need to update the readme to be more clear. Layout cannot work with anything that does not apply to a single window. It is meant only for move related operations. If you want to tie hide/show in with layouts: <S_CODE_TOKEN>	jigish	2012-10-07 09:07:31
117	2012-10-06 12:47:47	I would really like to see an option to use `focus` also with an AppName. It should work in a way the frontmost window of the application is focused. I would try to implement it if that knows the project could guide me where I have to start looking.	fechu	2012-10-06 21:44:08
117	2012-10-06 21:44:08	This was actually really simple and I had some time today so I implemented it. It will be in the next version (1.0.7) when I release it.	jigish	2012-10-06 21:44:08
117	2012-10-07 14:51:44	That's great and really fast!	fechu	2012-10-06 21:44:08
117	2012-10-07 15:06:41	Hey jigish, I just tried it out and it works as expected with a `bind` operation. But I cant get it to work in a `layout` operation. I define a layout and bind it to a keystroke. It just resizes the application but doesn't focus it. `layout surf 'Safari' throw 1 resize | focus 'Safari'`	fechu	2012-10-06 21:44:08
117	2012-10-07 19:29:14	So there are actually a couple ways you can achieve what I think you are trying to do. `layout` works with operations that move or do things to a particular window and not with things like focus. Here are the couple of options you have: 1. use a `sequence` for a one-off case where you want to just focus one app on one layout. <S_CODE_TOKEN> 1. use `layoutFocusOnActivate` if you always want to foc…	jigish	2012-10-06 21:44:08
116	2012-10-06 07:59:39	I have a very simple .slate file: <S_CODE_TOKEN> When I do a cmd alt up or cmd alt down, I sometimes get a different behavior. Here is one I found reproducible. I have two emacs windows on the left hand side of the screen, with the exact same size (620x873), stacked one over the other. I also have a Firefox window almost maximized to the whole screen (1436 x 878). If I put the emacs windows forwa…	brabalan	2012-11-21 13:30:57
116	2012-10-06 20:34:09	Hmm. That interesting. I'll admit that "focus behind" is a bit quirky right now but this sounds really weird. I'll take a look.	jigish	2012-11-21 13:30:57
116	2012-11-21 13:30:57	I'm very sorry, but this was a bug from my side. I had a Keyboard Maestro shortcut to hide applications that was triggered instead of the slate shortcut. Sorry for the confusion.	brabalan	2012-11-21 13:30:57
115	2012-10-05 23:27:39	- facilitates iterative config development - uses lowercase first letter of the button title as the key equivalent - doesn't handle two button titles with the same first letter	SethMilliken	2012-10-06 21:49:50
115	2012-10-05 23:34:48	FWIW, I just noticed this will conflict with #93. Trivial fix, but can't hurt to note it here.	SethMilliken	2012-10-06 21:49:50
114	2012-10-05 21:46:26	An operation similar to `chain`, but simpler in that it allows a binding to execute all pipe-delimited operations sequentially in a single invocation. USE CASE: A `throw` operation that both resizes _and_ repositions the window. EXAMPLE: with the proposed `sequence` operation: <S_CODE_TOKEN> I could imagine useful scenarios involving adding a `nudge` a `focus` or even a `hint` to a sequence, too …	SethMilliken	2012-10-06 00:44:52
114	2012-10-05 22:05:32	Sounds like a good idea. The issue with doing this with something like `hint` is that `hint` breaks the current event loop while waiting for the input so you'd have to restrict `hint` to being the last operation. Either way I like it and I'll try to implement it soon. Should be pretty easy because the basis is already there with the `chain` operation	jigish	2012-10-06 00:44:52
114	2012-10-06 00:44:52	Done. will be in 1.0.6 which I'm pushing shortly	jigish	2012-10-06 00:44:52
113	2012-10-05 18:04:14	I've tried everything I can think of to make this work: <S_CODE_TOKEN> All Chrome windows always go to the first piped value, stacked on top of each other. I've verified the aliases independently, and if I change the order the chrome windows all go to the "2full" instead of "lr40". If I switch iTerm with Chrome, it works correctly with multiple iTerm windows, so it seems particular to Chrome.	5avage	2012-10-05 18:22:19
113	2012-10-05 18:22:19	So Chrome has some issues in that when you try to move/resize the window it moves and resizes but reports that it failed to do so. As a result you need to add the "IGNORE_FAIL" option: <S_CODE_TOKEN>	jigish	2012-10-05 18:22:19
113	2012-10-05 18:23:04	For the record, Adium has the same issue in case you use it as well.	jigish	2012-10-05 18:22:19
113	2012-10-05 18:26:16	Awesome, that did the trick, thanks!	5avage	2012-10-05 18:22:19
112	2012-10-05 09:52:37	for example I have sublime text and I want to move from vertical split panes in sublime to a window on each monitor. or for example move my iterm tabs around if this isn't possible, would it be possible to create a script that will send a command to sublime for it to detach a tab before slate starts moving them.	jlebrech	2012-10-05 22:37:45
112	2012-10-05 18:07:04	As part of Issue #85 I'm going to try to add before and after hooks so that you can execute a shell command before/after a slate binding runs. That should make this possible. Moving tabs around would be application-specific so I probably won't add that functionality directly in to slate.	jigish	2012-10-05 22:37:45
112	2012-10-05 19:47:37	That's great	jlebrech	2012-10-05 22:37:45
112	2012-10-05 22:37:45	Tracking the command line stuff in #85, closing this issue.	jigish	2012-10-05 22:37:45
111	2012-10-04 20:36:49	I have implemented a feature that makes it easier to use window hints without ignoring hidden windows. I have added an option called `windowHintsShowIcons` that makes the background of window hints into the application's icon. This way you can tell what application a hint for a hidden window is for. Example: ![Screenshot](http://i.imgur.com/4E1XP.jpg) I also removed a bunch of Xcode user data fil…	trishume	2012-10-08 18:00:43
111	2012-10-04 22:14:18	You might want to host the example somewhere else than Evernote, like [imgur](http://imgur.com/). ![Evernote](http://i.imgur.com/ne9Sb.png)	paddykontschak	2012-10-08 18:00:43
111	2012-10-04 22:21:13	Fixed	trishume	2012-10-08 18:00:43
111	2012-10-04 22:41:12	I have implemented an improvement that adds an additional option called windowHintsSpread that spreads out hints that are in the same place. Here is what my example screenshot looks like with this option: ![Screenshot](http://i.imgur.com/AwH3h.jpg) **Should I add this commit in the pull request?**	trishume	2012-10-08 18:00:43
111	2012-10-05 18:11:51	Yes, I like the windowHintsSpread idea. Please add that commit. Also, I think it may be useful to add a darker overlay over the icon because if the icon is lighter, the white text won't stand out enough (top-right case in your image). Or if you want to get really fancy, change the color of the text based on the icon :). This looks great though, thanks a lot!	jigish	2012-10-08 18:00:43
111	2012-10-05 19:11:27	There added the commit, although it shows up earlier in the pull request timeline. The top right letter looks really hard to see in the mini screenshot but it is no trouble at all when it is full size. The reason there is no dark background is that I had a bug that the icon would cause the background not to be drawn. When I fixed it it looked really terrible with a dark overlay on it. So I added …	trishume	2012-10-08 18:00:43
111	2012-10-08 14:14:28	Fixed. Should I do anything else like make some options like hint spreading on by default. Should I pull your new changes from upstream or do you want to do the merge?	trishume	2012-10-08 18:00:43
111	2012-10-08 18:01:07	Looks great to me - Thanks a lot!	jigish	2012-10-08 18:00:43
111	2012-10-08 21:26:06	Thanks! Push a new version soon so I can stop using my dev copy?	trishume	2012-10-08 18:00:43
111	2012-10-08 21:51:27	Yah, I'll do it around 6pm Pacific	jigish	2012-10-08 18:00:43
111	2012-10-09 01:20:48	pushed :)	jigish	2012-10-08 18:00:43
110	2012-10-04 16:12:48	I love slate and I wish it had pin a window feature.	oneness	2012-10-04 19:10:40
110	2012-10-04 19:10:40	This is a dup of Issue #82.	jigish	2012-10-04 19:10:40
109	2012-10-04 09:19:04	I have "config windowHintsIgnoreHiddenWindows true" in my .slate file. If I do a "Hide Others" from an application, then move using "focus left" or "focus right", windows from other applications will still be selected, even though they are hidden.	brabalan	2012-10-05 22:27:34
109	2012-10-04 19:10:03	Couple of things here 1. `windowHintsIgnoreHiddenWindows` is only for the Window Hints feature. It is meant to ignore windows that are not visible on the screen 2. If your window is hidden, you should not be able to focus to it. I just tried and can replicate what you are saying. I'll fix that.	jigish	2012-10-05 22:27:34
109	2012-10-05 06:48:12	1. I was confused about the documentation, which says (for focus) "minimized and hidden windows are ignored and a couple global configuration options set using the config directive exist to tweak this". As this is the only option I found about hidden windows, I thought this was it. 2. Great, thanks!	brabalan	2012-10-05 22:27:34
109	2012-10-05 18:24:29	Ah, I'll fix my documentation as well to be more clear.	jigish	2012-10-05 22:27:34
109	2012-10-05 22:27:34	Fixed. This will be in the next release (1.0.6)	jigish	2012-10-05 22:27:34
109	2012-10-07 16:06:38	Thanks a lot, it's working great now.	brabalan	2012-10-05 22:27:34
108	2012-10-04 09:06:05	I'm trying to find some shortcuts to focus between windows, and reading issue #67 was very useful in understanding how "focus left" and "focus right" work. Unfortunately I don't understand the difference between "up" and "above", and between "down" and "below". I've also tried using "behind", but cannot make it work. I have two identically windows from the same application stacked one over the ot…	brabalan	2012-10-04 19:08:02
108	2012-10-04 19:08:02	So up and above are the same thing. above is an alias for up. Same with down and below. Behind is a bit quirky. It will try to focus a window whose z-index is lower and is behind the current window. A lot of the window selection is based on titles and such so if you have a lot of windows layered on top of each other it won't work very well. I would suggest only using behind when you have two wind…	jigish	2012-10-04 19:08:02
107	2012-10-03 09:37:36	Hopefully this isn't a case of me reading the documentation wrong, but I'm trying to set up something similar to sizeup's `cmd + alt + ctrl + c`, which centers the current window on the screen. All that I can get working is it centering on one axis.	ThisIsMissEm	2012-10-03 17:35:14
107	2012-10-03 17:35:14	it is a bit complicated but here is what it should look like: `bind c:ctrl;alt;cmd move screenOriginX+screenSizeX/2-windowSizeX/2;screenOriginY+screenSizeY/2-windowSizeY/2 windowSizeX;windowSizeY`	jigish	2012-10-03 17:35:14
107	2012-11-27 20:37:45	I wanted to create a similar binding to center a window and set it to 80% of the screen's hight/width. <S_CODE_TOKEN> It does work, but on first press it doesn't center the screen appropriately. Pressing the binding again seems to resolve the issue, but the behavior is a bit odd. Maybe there is a better way to accomplish this? Thanks!	jtbrough	2012-10-03 17:35:14
107	2013-05-14 20:20:18	I'm having the same issue as jordantbro. Anyone have any ideas as to why, or if there is a better way to accomplish this goal?	almostthor	2012-10-03 17:35:14
107	2013-05-14 20:51:06	OK, I did a little more thinking about this, and I came up with this solution: <S_CODE_TOKEN> This now works every time. I think the issue is that when the command is executed the first time, the windowSizeX and windowSizeY vars are set to the window's size _before_ execution. Thus, when you execute the command it is calculating based on the original size. Anyway, it seems to work now with doing …	almostthor	2012-10-03 17:35:14
107	2013-06-02 20:09:22	Thanks @almostthor! I ended up with the following chained command (because I like the ability to toggle between centered and full screen with the same key binding). <S_CODE_TOKEN> where ${full} is defined as: <S_CODE_TOKEN>	jtbrough	2012-10-03 17:35:14
106	2012-10-03 08:20:47	Hi there, Since I installed slate (3/4 days ago), it has "crashed" twice. Not sure when this took place, but bellow I send you extracts of the crash reports (from /Users/me/Library/CrashReporter/). **report 1** <S_CODE_TOKEN> **report 2** <S_CODE_TOKEN> Not sure if this is helpful, If you want I can send you the complete reports. I have the latest version installed. Thank you for this amazing too…	emgsilva	2012-10-27 21:36:43
106	2012-10-03 17:40:50	O man thats irritating lol. I'll try to look in to this, it may help if I can get the OS X version you're using as well as your .slate file and usage patterns (e.g. I use X binding a lot, but Y binding barely at all, etc). It'll help me pinpoint where this is coming from. Sorry about the crash - thought I squashed all these cases a while ago =/.	jigish	2012-10-27 21:36:43
106	2012-10-03 18:04:02	Hi Jigish, no problem... I understand and know that there are always some hidden bugs :p Here is my .slate (it is very close to the one you suggest): <S_CODE_TOKEN> I am using Lion... Furthermore, I do use an external display, and these last days I have changed from using the external display, and the macbook alone many times. I do not think Slate crashed while I was using it, as I did not notice…	emgsilva	2012-10-27 21:36:43
106	2012-10-03 18:40:01	Hmm. When you say "crash" do you mean Slate dies? or does it recover and continue running? Also, if you could, the complete reports would be great. Kind of hard to find where this is happening -- hopefully the complete report will shed more light on it.	jigish	2012-10-27 21:36:43
106	2012-10-03 18:48:27	Also, do you use spaces by any chance?	jigish	2012-10-27 21:36:43
106	2012-10-03 21:11:43	When I say "crash", indeed I mean that it completely "dies"... and I need to launch it again, there is no automatic recovery. I do use multiple spaces, and also use "Stay" app (http://cordlessdog.com/stay/) to handle fixed window positions for some specific Apps I use very often... Stay+Slate is amazing for window management ;) Bellow you can find a complete report (it is a long file), good luck!…	emgsilva	2012-10-27 21:36:43
106	2012-10-26 16:08:48	Hi Jigish, just to let you know that since I reported the bug I have updated to the multiple releases you made and did not experience this crash any more... not sure if you addressed it, but just would like to let you know this :) Cheers!	emgsilva	2012-10-27 21:36:43
106	2012-10-27 21:36:43	Nice. I made some changes that I thought may fix this but I wasn't sure. Glad it did :). If this comes back let me know.	jigish	2012-10-27 21:36:43
105	2012-10-03 08:09:48	Slate does not launch because of EAccess (unauthorized). Looking at the file installed through the dmg, it seems the application is not executable: <S_CODE_TOKEN> Doing a "chmod a+x" on the Slate binary solves this issue. Is this a packaging problem?	brabalan	2012-10-03 18:29:53
105	2012-10-03 17:31:15	Ugh. I keep forgetting to make things executable after copying. I'll fix this.	jigish	2012-10-03 18:29:53
105	2012-10-03 18:29:53	Should be fixed now. And in every future version. You should re-download it, though because not only the Slate binary needs to be executable, but the "finish_installation" binary within the Sparkle Framework as well. I've re-uploaded the dmg so if you download it again you should be fine.	jigish	2012-10-03 18:29:53
105	2012-10-04 06:34:21	Thanks, it's working now.	brabalan	2012-10-03 18:29:53
104	2012-10-02 21:46:10	please remove the period from the end of the url in the default state dialog box.	zenspider	2012-10-03 18:32:25
104	2012-10-03 18:32:25	This is done. will be fixed in 1.0.6	jigish	2012-10-03 18:32:25
103	2012-10-02 19:05:19	I've been creating layouts to simulate an xmonad workflow by binding 1:cmd to move and resize preset windows for certain apps into place as "workspace 1" and so forth up to 9. What's missing (or, what I have missed) is the ability to bring the windows that are part of a layout to the front as they are being moved. Does anyone know of a way to achieve this effect?	mohanzhang	2012-10-07 00:04:18
103	2012-10-02 19:12:53	I currently don't support focus ordering in layouts but it sounds like something that could be useful. I'll think of a way to add this in.	jigish	2012-10-07 00:04:18
103	2012-10-02 22:45:52	Hey Jigish - thanks for the time and effort that you put into Slate. I actually felt strongly enough about this issue that I'd thought I'd at least try to hack something together for myself (it's the last thing preventing me from having a minimally viable xmonad substitute on OSX--at least in the way that I personally use xmonad). Is there any documentation available for those wishing to contribu…	mohanzhang	2012-10-07 00:04:18
103	2012-10-03 00:40:42	O boy. To be completely honest I never expected slate to gain the popularity it has lol. I built it mainly for myself as a replacement to Divvy because at the time Divvy couldn't move windows across monitors and it kind of spiraled into what it is today from there. As far as documentation to build it, I unfortunately don't have any. Nor do I have any documentation in the code (though I have a cou…	jigish	2012-10-07 00:04:18
103	2012-10-03 17:22:57	No worries--I totally understand. That's kind of what you get for appearing on the frontpage of HN with a free, easy-to-use, open-source project that solves a real problem for a bunch of rabid devs :) Anyway, it turns out that in order to get the latest xcode, I need to upgrade from Snow Leopard. I'm not convinced that I want to do that right now, so I'll have to temporarily retract my enthusiasm…	mohanzhang	2012-10-07 00:04:18
103	2012-10-03 18:03:51	@mohanzhang Xcode 4.2 is/was available for Snow Leopard. Apple was so _nice_ to remove it from their servers but you can find it on [TPB](http://thepiratebay.se/torrent/6721955/). I realize that not everyone is a friend of torrents but in this case Apple is not even helping developers on old OS X versions anymore.	paddykontschak	2012-10-07 00:04:18
103	2012-10-03 21:40:08	Thanks @paddykontschak - For the record, I neither deny nor acknowledge the existence of this torrent. @jigish But suppose hypothetically that I got Xcode 4.2 via some means and then tried to build the project again. I'd, uh, _probably_ get errors like the following: .../slate/Slate/SlateAppDelegate.m:36:13: error: existing ivar 'currentHintOperation' for unsafe_unretained property 'currentHintOp…	mohanzhang	2012-10-07 00:04:18
103	2012-10-03 21:49:17	hmm. thats a good question. I'm using Xcode 4.5 so i'm not getting that error. From what I can tell it would be complaining about how the properties are declared for some reason. Probably adding something like `(strong)` after `@property` would fix it. This would be a problem most likely fixed by Apple's compiler upgrades since 4.2.	jigish	2012-10-07 00:04:18
103	2012-10-03 23:19:31	I think you're right. Adding (strong) made the error go away. I read briefly about the issue and it does seem that there was a change in ARC in later versions of Xcode. Xcode 4.2 starts out with 7 errors initially, but as files compile successfully after being fixed in the above way, those lower in the dependency chain that were previously not touched then start giving similar errors, creating a …	mohanzhang	2012-10-07 00:04:18
103	2012-10-06 22:04:27	So actually I thought it would be kind of elegant to use the ordering of the directives in the .slate file to be the order in which the windows are focused. So the last one specified would be the last focused and therefore the one that is focused at the end of the layout operation. This way we have consistent behavior regardless of what order the windows are in windowsArrRef. I actually may get a…	jigish	2012-10-07 00:04:18
103	2012-10-07 00:04:18	This is done. Will be in version 1.0.7 when I push it. The config is called `layoutFocusOnActivate`. I like the first word in the config name to be the operation it touches so it is a bit easier to figure out what they do. Basically, if set to true, it will focus all windows that the layout operation touches in the order that it touches them. The order will be the order in which the applications …	jigish	2012-10-07 00:04:18
103	2012-10-07 02:20:28	Nice! Many thanks!	mohanzhang	2012-10-07 00:04:18
102	2012-10-02 15:29:52	I'm not sure if this is macvim listening in a way it shouldn't or something, but I can window-hint focus into macvim, but not out of it. I've just noticed that if I have a text area focused in this window, chrome, and I open window hints, any of the hints I target just fire through to the currently active window. Maybe that means I'm misunderstanding the purpose of window hints...	robacarp	2012-10-02 18:40:40
102	2012-10-02 17:33:24	This is really interesting. I just tried to make sure on my machine and it seems to work fine. I'm currently running OS X 10.7.4 and the latest Slate (1.0.5). What versions are you running? Also, if you can consistently repro then it would be really helpful if you could open "Current Window Info" from the Slate menu screen cap the contents here (I need to make it selectable. keep forgetting to do…	jigish	2012-10-02 18:40:40
102	2012-10-02 18:00:17	I'm on OSX 10.7.4 as well, and Slate 1.0.5. I've tried a few combinations, but even on this comment box it types text while the hints are up, then they just fade away. [Screen capped Current Window Info](http://robacarp.com/images/skitchd/Slate_-_Current_Window_Info-20121002-115913.png) Fun fact, the Current Window Info box went SWOD on me after the second time opening it... :-/	robacarp	2012-10-02 18:40:40
102	2012-10-02 18:01:48	Sorry, one last thing. Can I get a copy of your .slate? I'll try it out on my machine and try to pinpoint the problem.	jigish	2012-10-02 18:40:40
102	2012-10-02 18:03:01	wait, SWOD? really? I don't even think I have a spinning wheel =/	jigish	2012-10-02 18:40:40
102	2012-10-02 18:03:15	Yep, no problem. Not much to it yet, heh: <S_CODE_TOKEN>	robacarp	2012-10-02 18:40:40
102	2012-10-02 18:07:19	Yea, I can't get it to reproduce though. I just quit and restarted Slate. I've opened, resized, closed and skitched the Current Window Info several times...no idea what happened. Looking in the console, I found something interesting, but I'm not sure if its related: https://gist.github.com/3821838	robacarp	2012-10-02 18:40:40
102	2012-10-02 18:24:57	hmm. are you using dvorak by any chance? that is all that I can think of. I just tried your .slate file and it works fine for me :(	jigish	2012-10-02 18:40:40
102	2012-10-02 18:40:37	oooo, why yes I am. I didn't even think of that.	robacarp	2012-10-02 18:40:40
102	2012-10-02 18:42:51	Yea, that sorted it. Man, sorry for just blatantly wasting your time there.	robacarp	2012-10-02 18:40:40
102	2012-10-02 18:54:09	No worries! Glad you solved it. Just want to make sure that the way you solved it was with `config keyboardLayout dvorak`.	jigish	2012-10-02 18:40:40
102	2012-10-02 18:56:26	Yep. I searched for dvorak in the Readme and was squared away right quick.	robacarp	2012-10-02 18:40:40
101	2012-10-02 10:31:51	More xmonad-y style behaviour. At least something like xmonad's Tall (or a way to implement it using layouts or binds that popen() stuff) would be awesome.	public
101	2012-10-02 18:56:44	Sounds interesting. I'll look in to it. From an initial glance it looks like this would be brand new implementation in Slate (nothing that I have currently seems like it can be leveraged except for moving windows) so it may take some time.	jigish
101	2012-10-06 09:32:03	I would totally love this too. Having a tiling layout like Xmonad or dwm (http://dwm.suckless.org) would make Slate even more awesome.	durdn
101	2012-10-31 08:59:19	Upvoting this feature. That would me great!	tjomk
101	2013-01-14 13:53:45	This would be the killer feature! Another example would be i3 wich is my WM of choice for Xorg.	fsrc
101	2013-01-14 15:36:28	[Tyler window manager](http://www.tylerwm.com/) attempts to do this in OSX, but works very poorly. Since OSX does not have native support for alternative window managers, im afraid any attempt to act as a window manager will feel kludgy at best. Not saying it shouldn't be attempted, but just setting expectations. Perhaps there is some way to tie in at a lower level than what Tyler is doing...	netpro2k
101	2013-04-13 19:17:58	Another OS X window manager that implements automatic tiling is [xnomad](https://github.com/fjolnir/xnomad). I'd love to have this feature in slate!	osener
101	2013-10-08 16:36:30	I have a js config file that allows for very basic automatic tiling. Doesn't always trigger on events (haven't figured out why yet) but does seem to work generally well, and triggers on a keybinding when it misses an event. Please contribute, I would love to make this more functional! There's also some support for not including popup windows, but I think it could be better. https://github.com/leo…	leonardt
101	2013-10-10 14:19:26	I'd be wary of bloating slate with stuff like this. Amethyst (http://ianyh.com/amethyst) already does this pretty well.	chdiza
101	2013-10-10 17:23:58	Oh that's great, surprised I hadn't seen that yet, thanks for the link	leonardt
101	2016-11-23 22:21:48	Any news on this?	eedahl
100	2012-10-01 23:53:53	First off, I'm impressed. Good work here. :clap: I read a good portion of the readme, cmd-f'd around for a few keywords in there too, and read the titles of all the open and closed issues and didn't find anything like this. Hopefully I'm not just creating spam here. Keyboard chording is something I try and do as little of as possible to keep my RSI at bay. As such, I had my Divvy setup configured…	robacarp	2012-10-08 18:13:27
100	2012-10-02 01:50:07	Ah good call. This makes a lot of sense. I'll try to add this soon.	jigish	2012-10-08 18:13:27
100	2012-10-02 15:18:09	Glad to hear it. I wish I was more proficient at objective-c, I'd outline an implementation. :-/	robacarp	2012-10-08 18:13:27
100	2012-10-05 23:50:23	@robacarp I'd be very surprised if you're an outlier. This project is like a neodymium magnet for terminal editor and multiplexer vets on OS X. :smile:	SethMilliken	2012-10-08 18:13:27
100	2012-10-08 18:13:27	Forgot to update this. This is done in 1.0.7 (we're up to 1.0.9 now). Here is an example: <S_CODE_TOKEN> This will cause f6 to become a modal key. You press f6 and the slate icon on your menu bar will turn blue to indicate you are in modal mode. Then you press 1 and the binding will activate. Currently I haven't added any way to cancel modal mode. Do you think that is something that would be usef…	jigish	2012-10-08 18:13:27
100	2012-10-08 18:14:28	Also you can use any key in the list of allowed keys in the readme as a modal key.	jigish	2012-10-08 18:13:27
100	2012-10-08 18:47:16	This is perfect. Thanks @jigish, top notch.	robacarp	2012-10-08 18:13:27
100	2012-10-08 19:17:30	Maybe this is no longer in the spirit of this request, but would it also be possible to use more than one key for modal? For example, I've had Alt-` as a global shortcut for another window management program, similar to @robacarp.	hjon	2012-10-08 18:13:27
100	2012-10-08 19:21:41	@jigish This is a great addition. Any chance of allowing the modal key to include modifiers? (I'm currently using e.g. `Command-Control-w` mapped to `f17` with KeyRemap4MacBook in order to work around this, so not a huge deal for me, but I'm sure others would appreciate it).	SethMilliken	2012-10-08 18:13:27
100	2012-10-08 19:44:05	Good call. Issue #125 will track it.	jigish	2012-10-08 18:13:27
100	2012-11-16 09:50:57	It would be great to have some kind of 'sticky' modal key option, so I can press my modal key and then use corresponding key bindings (preferably with other key modifiers) N times, until I hit the modal key again, or some special combination (such as Esc). Something similar to resizing panes in tmux - hit ctrl+b, then press arrows while holding alt. What do you think?	v-yarotsky	2012-10-08 18:13:27
99	2012-10-01 21:55:50	I use a dvorak keyboard layout yet slate bindings are recognizing keys by the hardware location in a qwerty layout. This is happening both in direct bindings in the config and with the hinted characters in the window hints functionality.	santip	2012-10-01 22:36:18
99	2012-10-01 22:36:18	check out Issue #70 Basically if you add following config it should work: `config keyboardLayout dvorak`	jigish	2012-10-01 22:36:18
99	2012-10-01 22:53:21	apologies for the duplication, when I first searched for preexisting issues I had assumed that this only happened in the hints functionality so that narrowed my search :)	santip	2012-10-01 22:36:18
99	2013-02-20 19:24:18	Out of curiosity, why should there be a configuration option for this? Why shouldn't it "just work"? It seems like requiring a configuration file for every keyboard layout under the sun will be an annoying duplication of effort that just isn't necessary.	stouset	2012-10-01 22:36:18
99	2013-02-20 20:32:09	not really sure how it can "just work"? Each keyboard layout maps different physical keys to different key codes. I couldn't really find a reliable way to determine which layout is currently selected for the user and even if I did I'd still need to create a mapping file for it as I doubt OS X exposes the mapping. So this seemed like the next best option to me. If you know of a better way to do th…	jigish	2012-10-01 22:36:18
99	2013-02-20 21:25:25	A little Googling turned up [some code](http://inquisitivecocoa.com/2009/04/key-code-translator/) to translate keycodes into keys (and key names) through the keyboard layout using Cocoa. No idea if it still works, or if it actually helps to solve the problem for your use-case. Thoughts?	stouset	2012-10-01 22:36:18
98	2012-10-01 19:02:25	documentation is good.	jigish
97	2012-10-01 18:59:39	LONG overdue.	jigish
96	2012-10-01 17:57:23	Package to DMG so installation is more smooth.	jigish	2012-10-01 21:19:01
96	2012-10-01 21:19:01	Added the DMG generation. The next build (1.0.4) will use this. I'll update the readme when that happens.	jigish	2012-10-01 21:19:01
95	2012-10-01 13:36:37	Corrected typo for the word "benefit"	mmaha	2012-10-01 13:47:16
95	2012-10-01 13:44:38	Duplicate of #87.	paddykontschak	2012-10-01 13:47:16
95	2012-10-01 13:47:16	Oops, Did not notice https://github.com/jigish/slate/issues/87 . Will close this one.	mmaha	2012-10-01 13:47:16
94	2012-10-01 09:10:02	use curl on mac (wget not available out of the box)	jlebrech	2012-10-01 17:58:51
94	2012-10-01 12:47:24	I think wget/curl isn't the only problem with the installation. Slate should be in a .dmg that you open and then move to the /Application folder yourself, like we've been doing it with every other Mac app for the last decade.	paddykontschak	2012-10-01 17:58:51
94	2012-10-01 12:53:53	ok, just a minor issue.	jlebrech	2012-10-01 17:58:51
94	2012-10-01 17:58:48	Good call on both accounts. I am merging this pull request and I created Issue #96 to track the DMG installation. Thanks for your help!	jigish	2012-10-01 17:58:51
93	2012-10-01 01:18:38	When launching Slate with 'access for assistive devices' disabled, the error message displays information that is incorrect when viewed on Mountain Lion. Since this information then becomes incorrect on Snow Leopard and Lion, would it be worth it to check for the OS version and then display the correct error message for the OS version it's running on? I can do that instead if you'd like. Cheers, …	josh-	2012-10-07 07:45:47
93	2012-10-01 17:56:13	Yes, it would be great if we could check the OS before returning the message that way it is always accurate. I'm assuming you're using Slate on Mountain Lion then? I am just getting around to testing it -- how does it look? Have you had any issues? Thanks for the help :)	jigish	2012-10-07 07:45:47
93	2012-10-04 20:38:22	I have been using Slate on Mountain Lion with no problems. It works perfectly and I am loving it.	trishume	2012-10-07 07:45:47
93	2012-10-05 01:19:10	So, [determining the OS version](http://cocoadev.com/wiki/DeterminingOSVersion) on OS X is a pretty horrible hack, and I've found that one can simply use Applescript from within Cocoa to enable "Access for assistive devices", meaning that the user doesn't have to leave Slate. What do you think about that? And I also agree with @trishume - so far I haven't had a single issue on Mountain Lion and i…	josh-	2012-10-07 07:45:47
93	2012-10-06 22:00:33	@josh- I like the idea of using Applescript from within Cocoa. Would make the process a lot easier than having to close Slate, open preferences, enable access, etc.	jigish	2012-10-07 07:45:47
93	2012-10-07 06:39:07	@jigish Exactly, that's what I currently believe the best solution to be. Are you happy with [246eb6b](https://github.com/josh-/slate/commit/246eb6b3fea2920225488a6bcd5a47ed4bd1fd44) and [400138e](https://github.com/josh-/slate/commit/400138eb2a3af8506c8bf447b69073036ca0cdbb)? Also, [as noted](https://github.com/jigish/slate/pull/115#issuecomment-9192928) by @SethMilliken, this merge would confli…	josh-	2012-10-07 07:45:47
93	2012-10-07 07:13:31	Yah looks good to me. I'll merge it tonight hopefully. Definitely before I push 1.0.7.	jigish	2012-10-07 07:45:47
93	2012-10-07 07:46:56	merged	jigish	2012-10-07 07:45:47
92	2012-09-30 19:35:32	I was trying to document my ~/.slate with some inline comments but it seems like the comments are treated as part of the alias. <S_CODE_TOKEN> This code creates the following error message: <S_CODE_TOKEN> ![Unable To Create Binding](http://i.imgur.com/3Lfrm.png)	paddykontschak	2012-10-02 03:38:05
92	2012-10-01 18:02:41	Bah. This is totally boneheaded of me. I'll fix this soon.	jigish	2012-10-02 03:38:05
92	2012-10-01 19:33:26	Should be available in the next version. I'll be pushing one out tonight (1.0.4).	jigish	2012-10-02 03:38:05
92	2012-10-01 23:47:55	Just updated to 1.0.4 and tried it again. **Code:** <S_CODE_TOKEN> **Error message:** <S_CODE_TOKEN> Looks like the space before the `#` is being added to the alias which results in `980 ;807` instead of the required `980;807` **Screenshot:** ![Invalid Operation in Chain](http://i.imgur.com/bNrgH.png)	paddykontschak	2012-10-02 03:38:05
92	2012-10-02 03:30:29	Wow. can't believe I overlooked that. fixing now.	jigish	2012-10-02 03:38:05
92	2012-10-02 03:38:05	fixed in 1.0.5	jigish	2012-10-02 03:38:05
92	2012-10-02 03:45:10	Awesome. I'm not getting any errors this time. Thank you for fixing this.	paddykontschak	2012-10-02 03:38:05
91	2012-09-30 17:04:57	I'm currently working on a way to resize my browser to 4 common widths in responsive design, 980, 768, 480 and 320. I also want the browser to center in the middle of the screen. <S_CODE_TOKEN> That works on my main computer. The problem I'm facing is that I have 2 Macs with different screen resolutions but I want to keep the key binding the same on both Macs. What I need is an if/else statement,…	paddykontschak	2013-01-24 00:31:55
91	2012-09-30 20:54:35	I realized that I could solve my problem with screenSizeX. I think the idea is still worth a discussion though.	paddykontschak	2013-01-24 00:31:55
91	2012-10-01 18:01:33	I have been thinking about if/else for a while. Seems like a good idea but the question is what would the conditional of the if be? If we can come up with a good use case I have no problem adding it. I'd just rather spend my time on other things (Spaces support, run in background, etc) if we can't come up with a use case :)	jigish	2013-01-24 00:31:55
91	2012-10-03 20:24:25	Have you considered just embedding something like Lua for the configuration file and using that instead of a custom parser? I have experience with this and can put something together as an example if you're not opposed to it.	wez	2013-01-24 00:31:55
91	2012-10-03 20:30:56	I actually have not. That seems like a good idea as I can push the parsing into a library and not worry about, but I'm not terribly familiar with Lua. I'd be down to learn. If you want to throw together as an example I can take a look and see what I can do. Obviously I'd have to support both styles (or have a old to new converter) for it to be viable.	jigish	2013-01-24 00:31:55
91	2012-10-03 21:04:49	I'll work up an example and send you a pull request. I have a couple of others outstanding, so expect a couple of contributions by the weekend.	wez	2013-01-24 00:31:55
91	2012-11-15 08:47:53	How about to use ruby for configuration file?	muescha	2013-01-24 00:31:55
91	2012-11-16 09:41:26	I think conditionals would allow to have same key binding for 'push' and 'throw' if already pushed, like this: <S_CODE_TOKEN> I could also help implementing a ruby DSL for configuration file :)	v-yarotsky	2013-01-24 00:31:55
91	2012-11-17 20:00:10	+1 for Ruby. Slate is already the best thing ever (thank you @jigish!) but Ruby integration would combine the two best things ever for maximum bestness. Although using Lua would make me just as happy and would be 10000x times easier to implement. Ruby will not be easy to embed until mruby comes out. Lua is probably a better solution but Ruby would be super cool.	trishume	2013-01-24 00:31:55
91	2012-11-17 20:39:01	ruby eh? that sounds like fun. I'll try look into this soon. As I've been posting on other issues, I've been rather busy lately. I probably won't be able to get to this for at least another week. I'm completely open for someone to start looking into this if they have time.	jigish	2013-01-24 00:31:55
91	2012-11-21 03:28:28	I've looked into this and ruby/macruby seems a bit hard. Some other language possibilities are lua and Nu (an obj-c lip dialect).	trishume	2013-01-24 00:31:55
91	2012-11-21 03:31:32	I also think that if scriptable configs are implemented they should be used to fix issue #101. Also, typo, Nu is a dialect of _lisp_, Which interestingly would make slate feel like emacs. The main question for scripting is should it be an extra directive or should the entire config be a DSL? DSL offers more flexibility and in the long run makes adding config options easier but breaks existing con…	trishume	2013-01-24 00:31:55
91	2012-11-23 01:50:31	please not so cryptic languages :-( i think ruby is more easy to understand for non tech users PS: i really miss a GUI for the settings	muescha	2013-01-24 00:31:55
91	2012-11-23 01:54:38	as much as I love Ruby, it will just make the executable bigger. lua looks like the way to go :)	qmx	2013-01-24 00:31:55
91	2012-11-23 08:31:03	There's also Python, which is quite easy to embed. Keep in mind that MacOS ships with both Ruby and Python, so it's just a question of loading up the framework, and using their embedding APIs. Some time ago I actually embedded Python with slate; it's probably easy to rebase the patch onto the current `master`: https://github.com/mgax/slate/tree/python.	mgax	2013-01-24 00:31:55
91	2012-11-24 02:55:16	@mgax out of curiosity, I've started to do the lua version here: https://github.com/qmx/slate/tree/lua_support, using cocoapods to manage the dependency	qmx	2013-01-24 00:31:55
91	2012-11-27 23:05:41	couple of thoughts (mainly so I don't forget myself): 1. if we're going to embed ruby/python/lua I'd like to do it right. e.g. you should be able to run the if/else _while_ the binding is activated. So you could use the current values of the window/screen/etc to change what you want to do with the particular binding in real-time. Like what @v-yarotsky commented. 2. I do _not_ want to shell out to…	jigish	2013-01-24 00:31:55
91	2012-11-28 18:15:03	I updated my [branch](https://github.com/mgax/slate/tree/python). It understands a new configuration key, `pythonScript`, and a new operation for binding, `python`. So whenever the binding is triggered, it calls the named Python function from the script. From within Python code, you have access to the Objective-C runtime, so you can call into Slate's classes. Here's how to use it: https://gist.gi…	mgax	2013-01-24 00:31:55
91	2012-11-29 19:12:30	One thing to consider: how to handle CPU capture. Is there a way to avoid infinite loops taking you down. With LUA, you have the sources in your dev tree (they're small) and you can easily abort the execution. Python/Ruby/JS are all a bit harder...	mzbik	2013-01-24 00:31:55
91	2012-11-30 22:33:15	It is awesome that @mgax has something working. I think it would be better if the scripting did not require direct interfacing with the objc api. Maybe if something was passed into the functions like a `currentWindow` parameter and a `slate` object. The objects passed in would have simpler methods in the style of the language being used. The `currentWindow` object encapsulates operations on the f…	trishume	2013-01-24 00:31:55
91	2012-11-30 23:28:44	Object API saves jgish having to plumb new API each time someone wants a new feature	mzbik	2013-01-24 00:31:55
91	2012-12-01 21:56:03	@mzbik he already has to add a configuration parser when adding a new feature, it would actually be easier with an api. The thing with directly accessing the Obj-C constructs is that Slate is already difficult to configure for many people and a hard API wouldn't help.	trishume	2013-01-24 00:31:55
91	2012-12-02 07:28:04	Actually it's quite easy to implement a nice API in the scripting language itself, just wrap the Obj-C method calls with a thin native-looking layer.	mgax	2013-01-24 00:31:55
91	2012-12-02 21:37:02	That is a great way to do it and one possible solution, I just think it should be built in.	trishume	2013-01-24 00:31:55
91	2012-12-03 02:01:43	Long term, the model needs to be simple enough for people to use but powerful enough for the rest of us. The trade off is in terms of making something that may require people to whack slate.py when they upgrade. This argues for carefully exposed API from slate and nothing that involves objc.	mzbik	2013-01-24 00:31:55
91	2012-12-03 21:32:24	@mgax suggested another option: Javascript. No additional Framework needed, all built in if you use WebViews. Plus the added benefit that it is pretty widely known/used.	jigish	2013-01-24 00:31:55
91	2012-12-03 21:35:51	@jigish is there any API for using the JS engine without a webview? It would be rather hacky to have an invisible webview floating around at all times.	trishume	2013-01-24 00:31:55
91	2012-12-03 22:19:41	@trishume unfortunately there is not. Though it does seem hacky it is the "accepted" way to run JS in objective c lol. Whatever that means :). There is the side benefit of maintaining a persistent context. For example you could save a JS variable in one binding to be used in another that is activated later (I'd use node.js style closures and proper exporting to make sure things don't get crazy). …	jigish	2013-01-24 00:31:55
91	2012-12-03 23:45:20	one can always embed V8 :P	qmx	2013-01-24 00:31:55
91	2012-12-04 00:29:36	One language-neutral and important point to discuss is how to link the scripting language. I can think of three options: 1. Make the entire config file a DSL of that language, maintain backward compatibility with old config files. Like: <S_CODE_TOKEN> <S_CODE_TOKEN> 1. Use a separate file and bind functions from that file like @mgax did with python. 2. Have a custom command that uses an inline sc…	trishume	2013-01-24 00:31:55
91	2012-12-04 00:47:55	I like the elegance of a DSL as well. Though in some languages _cough_ javascript _cough_ it would just look forced.	jigish	2013-01-24 00:31:55
91	2012-12-04 01:04:39	@jigish why? <S_CODE_TOKEN>	qmx	2013-01-24 00:31:55
91	2012-12-04 01:14:41	eh I suppose. I guess I just think ruby is prettier :) coffeescript anyone? ;)	jigish	2013-01-24 00:31:55
91	2012-12-04 01:36:27	Hmmm, I've looked at the API for communicating with JS in a webview and it is pretty terrible even compared to the Ruby embedding APIs. Unless I'm mistaken and there is a better way of communicating than evaling strings and intercepting AJAX requests... In terms of Ruby I think [mruby](https://github.com/mruby/mruby) might be an option but now that I look at it deeper MacRuby seems like more of a…	trishume	2013-01-24 00:31:55
91	2012-12-04 02:35:37	And we have a nearly working python instance too ;)	mzbik	2013-01-24 00:31:55
91	2012-12-04 06:56:24	+1 on the DSL approach. It could call out to external code if you really want to, so you get the benefit of the separate-file approach. And we can write a conversion script to upgrade people's config files. For Python there is the decorator syntax: <S_CODE_TOKEN> @trishume i think http://will.thimbleby.net/script/ describes a nice approach to call into Objective-C from JS.	mgax	2013-01-24 00:31:55
91	2012-12-04 07:10:22	+1 on the DSL too. My personal take is that Ruby/Python win. LUA less so. JS doesn't quite cut it. Again, my big concern is being able to effectively deal with infinite loops in the callouts.	mzbik	2013-01-24 00:31:55
91	2012-12-04 22:45:59	Hmmmm, I have to figure out how to link to MacRuby, I'm going to try including the framework from the MacRuby distribution, I really don't want to have to compile it. I might just fiddle with @mgax's python branch or @qmx's lua branch. I've looked at the Slate code and in most cases the current operation objects can be used unmodified. The only problem is the move, hint and grid operations rely o…	trishume	2013-01-24 00:31:55
91	2012-12-04 23:43:54	I've created a branch of my fork for MacRuby support. My first step will be useful for a DSL of any language, I'm going to try and extract a subclass of SlateConfig that does all the parsing. That way the way the same API can be used for accessing config variables and bindings no matter what kind of file is used.	trishume	2013-01-24 00:31:55
91	2012-12-06 00:42:17	I have created a branch of my Slate fork where I have extracted a subclass of `SlateConfig`. This allows for other subclasses to parse config files in a different way, such as a DSL. I am going to try and create a subclass of SlateConfig that uses a MacRuby DSL for configuration in my `ruby` branch, the `getInstance` method will create a `SlateRubyConfig` if a `~/.slate.rb` file exists and otherw…	trishume	2013-01-24 00:31:55
91	2012-12-07 15:08:54	In JavaScript there's a nice way to write event handlers declaratively. Syntax borrowed [from Backbone](http://backbonejs.org/#View-delegateEvents). <S_CODE_TOKEN> So you have a big dictionary, with keys similar to the bindings in the current config format. Values are either functions (will be called) or strings (can be interpreted as commands of some sort).	mgax	2013-01-24 00:31:55
91	2012-12-07 15:59:44	What baggage will we need to embed JS? Windows, etc? On Dec 7, 2012, at 7:14 AM, "Alex Morega" <notifications@github.com<mailto:notifications@github.com>> wrote: In JavaScript there's a nice way to write event handlers declaratively. Syntax borrowed from Backbonehttp://backbonejs.org/#View-delegateEvents. events = { 'e:cmd,shift': function(evt) { slate.getCurrentWindow().move(10, 10); slate.showH…	mzbik	2013-01-24 00:31:55
91	2012-12-08 01:36:18	Using MacRuby requires embedding MacRuby.framework, which is around 10mb.	trishume	2013-01-24 00:31:55
91	2012-12-08 07:12:07	Sounds like Python/LUA might be winning...	mzbik	2013-01-24 00:31:55
91	2012-12-08 13:31:59	I'm not sure about that, people seem to like the idea of a DSL and that is one of Ruby's specialties. I am currently working on implementing a DSL in MacRuby, which shouldn't be too hard. Embedding the MacRuby framework isn't that bad. Looking back at comments, 4 people (myself included) seem to favor Ruby if it is possible, 2 people favor Python and 2 people favor Lua. If I interpret people's co…	trishume	2013-01-24 00:31:55
91	2012-12-08 14:50:35	How about a language independent solution like the vert.x ( http://vertx.io/ ) And because i think its a general problem, interesting for other apps, it can be a seperate framework which can be embedded i different app	muescha	2013-01-24 00:31:55
91	2012-12-08 17:38:10	A framework is fine, just that you need >some< language in order to actually do something. The primary goal was to allow for sophisticated (read: user-programmed) event handlers. Then, Tristan proposed being able to have a DSL do the configuration too. Both are good goals. Now, the issues are: 1. Is the DSL for configuration different from the programmability language? If so, I should think it wo…	mzbik	2013-01-24 00:31:55
91	2012-12-08 22:00:03	The DSL would definitely be in the scripting language, and the language would definitely be a popular one. There are options that would be really easy to embed and use like F-Script and Nu but they are not well known. MacRuby is LLVM compiled to some extent and uses Objective-C classes directly so there is little to no lag translating the objects. The server idea is interesting and has some signi…	trishume	2013-01-24 00:31:55
91	2012-12-16 22:07:03	Hmmmm, MacRuby has the baggage that it requires the app and all frameworks to be compiled with GC. Unfortunately this functionality is deprecated in OSX 10.8 but still works fine. I think I could port Slate to GC and use the GC version of Sparkle without difficulty, I am mainly worried about future dependencies and the deprecation. MacRuby development is slow right now because of all the work on …	trishume	2013-01-24 00:31:55
91	2012-12-16 22:16:56	Very valid concern. From: Tristan Hume [mailto:notifications@github.com] Sent: Sunday, December 16, 2012 2:07 PM To: jigish/slate Cc: Mark Zbikowski Subject: Re: [slate] Implement if/else statements (#91) Hmmmm, MacRuby has the baggage that it requires the app and all frameworks to be compiled with GC. Unfortunately this functionality is deprecated in OSX 10.8 but still works fine. I think I coul…	mzbik	2013-01-24 00:31:55
91	2012-12-16 22:19:41	gg MacRuby. :rage: I tried to enable GC and apparently JSONKit does not support GC being enabled, I also get a million warnings. To top it off every article I read on the web on how to solve these problems says "don't use GC". I will now either try to use one of the prerelease builds of mruby or just give up on Ruby and use Lua or Python to implement the DSL.	trishume	2013-01-24 00:31:55
91	2012-12-17 04:06:17	Maybe JavaScript is a good choice. If I find some time I'll try to write some bindings.	mgax	2013-01-24 00:31:55
91	2013-01-18 23:05:40	Here is a working branch with JavaScript bindings: https://github.com/mgax/slate/tree/javascript and a build: http://grep.ro/quickpub/slate/2013-01-19/. In addition to `~/.slate`, you can create `~/.slate.js`, which gets executed in a WebScripting context. There is a `slate` global object with a few methods: - `log(message)` - print a message using NSLog. - `bind(keystroke, callback, repeat)` - r…	mgax	2013-01-24 00:31:55
91	2013-01-19 23:01:53	@mgax - Nice! I was planning on hacking on slate a bunch this weekend, would love to pull this into to mainline so I can implement some of the stuff I was thinking about as well. Couple things I wanted to do: - instead of `'l:cmd,ctrl,alt'` as a parameter, I'd like to start deconstructing the slate syntax so it would be more like `slate.bind('l', ['cmd', 'ctrl', 'alt'], function() { slate.resize(…	jigish	2013-01-24 00:31:55
91	2013-01-19 23:03:55	Also, I'm thinking I'll pull in a convenience JS library like http://underscorejs.org/ which should make life easier.	jigish	2013-01-24 00:31:55
91	2013-01-20 00:01:11	@mgax that is awesome! Right now it is kind of inefficient and ugly since it creates a new operation from a string every time you call one of the methods. I think a DSL would need a refactoring of the way some operations work and other DSL methods could directly call AccessibilityWrapper methods.	trishume	2013-01-24 00:31:55
91	2013-01-20 00:23:47	Yes, I agree with @trishume - it would be nice to have a `slate.operation()` function that creates an operation for use in later bindings. that way you don't have to keep creating new ones later. also, the ability to specify a function as an argument (say the `x` value) to an operation will allow you to create a dynamic operation that can change based on the context without having to create a bra…	jigish	2013-01-24 00:31:55
91	2013-01-20 00:41:34	disclaimer: i dont know if this should be separate issues/feature requests or still implement and i dont know it 1) key sequences is it also possible to add key sequences? like: ['k:cmd,alt' , 'a', 'x'] ['k:cmd,alt' , '1'] 2) slate Shortcut Prefix let me somehow define a general intro shortcut to activate slate, so all my slate commands overwrite the shortcuts of other apps. 3) key definitions be…	muescha	2013-01-24 00:31:55
91	2013-01-20 00:51:17	@muescha 1) Can I have an example of how this would be used? Are you saying that a sequence of keys would trigger a binding? 2) you mean Modal Bindings? 3) I think this is a bit overdone. What would make sense is to wrap the entire keystroke in a class which would make it easier to support modal bindings. 4) yah this is what I would want to do. the `slate` object would have the information about …	jigish	2013-01-24 00:31:55
91	2013-01-20 01:11:23	@mgax - I hope you don't mind me merging your javascript branch to master and hacking on it. I have tons of time today and would love to get a lot of this squared away before a push a new version :)	jigish	2013-01-24 00:31:55
91	2013-01-20 01:44:49	1) yes sequence should trigger a binding Example 1: like to combine some things: <S_CODE_TOKEN> Example 2: because some shortcuts overwrite my app shortcuts i would like to have a sequence to activate it this: <S_CODE_TOKEN> i would hide all shortcuts behind a starting shorcut `'s:cmd,alt'` <S_CODE_TOKEN> or if i can have a dsl i would sourround it with a block: <S_CODE_TOKEN> or example 1 writte…	muescha	2013-01-24 00:31:55
91	2013-01-20 08:15:17	@jigish Go ahead and merge it, that was the point :) I was also thinking about pulling in Underscore. Instantiating an Operation for every callback is not ideal, but we can worry about performance later, once we figure out what's possible with scripting, and where it's going. I actually prefer string key definitions, they are shorter and more expressive, reminiscent of CSS selectors. The whole bi…	mgax	2013-01-24 00:31:55
91	2013-01-20 13:50:50	I think a cool way to do modal/flexible bindings would be to have an api function in JS that allows you to remove bindings. That way you could implement your own modal bindings as well as other things like pressing things in quick succession.	trishume	2013-01-24 00:31:55
91	2013-01-20 16:02:43	@trishume Yes, that's precisely the idea, but the Slate bindings implementation doesn't make it easy. I have an idea how to make it work though. Also you need a working `setTimeout` implementation, but that should be no problem.	mgax	2013-01-24 00:31:55
91	2013-01-21 02:35:23	I've been experimenting in my [javascript-kvc branch](https://github.com/mgax/slate/tree/javascript-kvc) with a JS-friendly way to access application and window information, based on [KVC](https://developer.apple.com/library/mac/#documentation/Cocoa/Conceptual/KeyValueCoding/Articles/KeyValueCoding.html) (key-value coding), as suggested by Apple's documentation on [WebScripting](http://developer.…	mgax	2013-01-24 00:31:55
91	2013-01-21 02:40:40	Interesting. I've been refactoring all the operations and such to make it easier to access through JS myself. Focusing more on the operations themselves and less on free-form function bindings. Was planning on doing something like this next but glad you got to it :). Once I finish implementing all the operations, I'll check this stuff out and see if I can do a clean merge.	jigish	2013-01-24 00:31:55
91	2013-01-21 02:44:37	btw, a little taste of what I've done: <S_CODE_TOKEN> Sort of changed around the syntax and such to make it easier to add new operations. Each operation can be created using the string name then an options hash. The hash can contain functions which will be evaluated at run time or constants which will be stored into the operation at config time. `slate.operation` will instantiate an operation and…	jigish	2013-01-24 00:31:55
91	2013-01-21 07:10:37	ok just pushed my changes. theres a ton of stuff there. here is what is left to make this fully functional (so you only need the `.slate.js`): - include @mgax's stuff to expose current window info, screen info, and other things - add the other directives (`config`, `layout`, `default`, `source`) - verify/add support for modal keys and implement modal toggle some additional ideas/notes: - `config`…	jigish	2013-01-24 00:31:55
91	2013-01-21 07:12:18	also, I'm going to start documenting this new stuff on the Wiki instead of the readme. There is probably going to be _way_ too much content to add to the readme.	jigish	2013-01-24 00:31:55
91	2013-01-21 07:52:05	Two questions: 1. How are Unhandled exceptions handled/logged? What does the end user see? 2. Ditto for infinite loops? On Jan 20, 2013, at 11:16 PM, "Jigish Patel" <notifications@github.com<mailto:notifications@github.com>> wrote: also, I'm going to start documenting this new stuff on the Wiki instead of the readme. There is probably going to be way too much content to add to the readme. — Reply…	mzbik	2013-01-24 00:31:55
91	2013-01-21 08:05:33	@mzbik right now there is some basic handling of exceptions. it _should_ display an alert. Syntax errors are a bit more tricky. I need to figure out a way to deal with them. Infinite loops I'm not really show what the best way to handle is. To be completely honest I'm very much of the opinion that there isn't really much of a point to jumping through hoops to prevent people from doing stupid thin…	jigish	2013-01-24 00:31:55
91	2013-01-21 08:11:50	also to clarify -- by "syntax errors are a bit more tricky" i mean things like undefined variables will show an alert but a missing comma will fail silently and show no indication to the user. I need to figure out a way to detect the syntax errors. I haven't really spent much time on it though. If apple doesn't have any APIs to detect it one idea is to try to run a very simple function like `func…	jigish	2013-01-24 00:31:55
91	2013-01-21 08:14:03	It's not a matter of prevention, but of not crashing enough of the system to discourage use. For infinite loop, if we can hook the js op code dispatch, we can establish a configurable limit per keystroke On Jan 21, 2013, at 12:06 AM, "Jigish Patel" <notifications@github.com<mailto:notifications@github.com>> wrote: @mzbikhttps://github.com/mzbik right now there is some basic handling of exceptions…	mzbik	2013-01-24 00:31:55
91	2013-01-24 00:31:55	ok. this is finally done. now I just need to document the shit out of it. next release (1.0.19) will have the code. I'm going to mark this feature as "beta" because it is so much code that I haven't had the time to completely test it. I'm sure there are tons of corner cases that I've missed. look for updates on the wiki with documentation. things that are not done: - `config` things locally - not…	jigish	2013-01-24 00:31:55
91	2013-01-24 01:15:49	The whole infinite loop thing only exists as a 'can the use hose himself to the point where a reboot/safe-boot is the only recourse'. If the user has a well-defined 'exit strategy', then we're cool. On Jan 23, 2013, at 4:37 PM, "Jigish Patel" <notifications@github.com<mailto:notifications@github.com>> wrote: ok. this is finally done. now I just need to document the shit out of it. next release (1…	mzbik	2013-01-24 00:31:55
91	2013-01-24 02:01:11	totally understand the reasoning for worrying about infinite loops, but honestly I feel like it will be too much trouble than what it is worth. Unless the user literally writes something like: <S_CODE_TOKEN> It'll be very hard for there to be an infinite loop in javascript.	jigish	2013-01-24 00:31:55
91	2013-01-24 03:25:12	I have created a wiki page here: https://github.com/jigish/slate/wiki/JavaScript-Configs I'll be adding to it when I get a chance to document all this stuff. I've added a skeleton which has the complete list of methods on the `slate` object. Anyone interested is welcome to check it out and let me know if there is anything I may have missed.	jigish	2013-01-24 00:31:55
91	2013-01-24 23:08:08	@mzbik Infinite loops should not force a restart, all you have to do is force quit slate, the OS will not hang. Adding a time limit stops cool behaviors like waiting for the user to press additional keys and things like that. Also, awesome work @jigish and @mgax, I had hoped to contribute with MacRuby but the stupid GC incompatibility thwarted me :(	trishume	2013-01-24 00:31:55
91	2013-01-25 15:30:29	Thanks, Tristan/Jigish. Here's a question: is there a way to manipulate window/space relationships too? On Jan 24, 2013, at 15:17, "Tristan Hume" <notifications@github.com<mailto:notifications@github.com>> wrote: @mzbikhttps://github.com/mzbik Infinite loops should not force a restart, all you have to do is force quit slate, the OS will not hang. Adding a time limit stops cool behaviors like wait…	mzbik	2013-01-24 00:31:55
91	2013-01-25 18:55:37	@mzbik - Spaces Support is being tracked on Issue #78	jigish	2013-01-24 00:31:55
91	2013-01-26 00:37:49	For the record, I should be finished documenting everything in the wiki by EOD today. Most of it is done as of right now. All that is left is Expressions, the Window Object, the Application Object and the Screen Object. I'll also probably add a couple convenience functions on the Operation object tonight as well as aliasing the Window, Application, and Screen object functions (some of them are ir…	jigish	2013-01-24 00:31:55
91	2013-01-26 05:41:50	Finally done documenting.	jigish	2013-01-24 00:31:55
91	2013-08-07 21:44:17	@mgax, @mgax, @jigish, @trishume, @wez: I just looked at the scripting-language discussion above, and I have some information that may help. Recently I wrote my own window manager called AppGrid that was along the lines of Spectacle.app but with slightly different actions. Then I wanted to see if I can add scripting to it, so I copied Slate's approach of embedding JS. (However I used JSCocoa whic…	sdegutis	2013-01-24 00:31:55
90	2012-09-30 15:02:05	It could be nice to have an option to disable slate in full screen mode. What do you think about it ?	toxinu
90	2012-10-01 18:05:06	Hmm, what exactly do you mean by disable? Do you mean preventing bindings from firing? That does make sense because if you're in fullscreen you don't really have any need to do anything that Slate currently offers. I'll look into it.	jigish
90	2012-10-01 21:52:41	Yes, disable, cause if you use full screen you don't need slate in this mode. Not very important but, simple option to prevent any windows movement by slate could be nice.	toxinu
89	2012-09-29 22:15:06	I'd love to see Slate running on Linux and Windows, similar to how SublimeText 2 is available on those 3 systems. Both ST2 and Slate use text files for their settings, which are obviously perfect to sync between systems, not just multiple Mac OS X installation but also between e.g. Ubuntu and Mac. Any thoughts?	paddykontschak
89	2012-10-01 18:09:05	This is something that I've been thinking about for a while. Unfortunately I don't have any plans to do it any time soon. The mechanisms used to move windows and such on different OSes are drastically different so it isn't just a matter of porting code. If I get to the point where the issue backlog starts fizzling out and I have the time I'll do it, but no promises. You're welcome to start the po…	jigish
89	2012-10-14 14:51:13	Also it is currently written entirely in Objective-C, which is a problem...	trishume
89	2013-01-18 12:32:19	It's not like Objective-C is OS X only. GNUStep provides a decent Objective-C based SDK for all three platforms. I'll look into porting slate after I finish my thesis which is two months from now.	larmeh
89	2013-01-19 23:58:37	Although the other problem is that it uses the Cocoa windowing system and the OSX accessibility framework. You'd have to rewrite the whole thing with platform specific APIs. If you're up to it though, it would be awesome.	trishume
89	2013-02-14 02:09:47	A Linux version _would_ be awesome	keith
88	2012-09-29 19:35:22	I still have a 32 bit machine, and, since the pre-compiled binary is 64 bit-only, I've tried to compile Slate by myself. I'm running Snow Leopard and Xcode 3.2.6 (I didn't get 4.0 while it was out). I assume that it is the problem, but I'm not sure. Building fails, both in 32 and 64 bit modes. The relevant parts of the build log can be found here: https://gist.github.com/3804989	pygy	2012-10-01 19:40:14
88	2012-10-01 18:11:34	Hmm by looking at the log I'm pretty sure the issue is that your version of Xcode doesn't support ARC. If you can update your Xcode to a version that does and try it out you may have better luck. I'll see if there are any options to build in a 32 bit binary as part of my build process but I can't say for sure yet.	jigish	2012-10-01 19:40:14
88	2012-10-01 18:34:31	Thanks for checking this out. I'll soon have access to a machine with OS X 10.8, I'll give a try at a universal build and report back.	pygy	2012-10-01 19:40:14
88	2012-10-01 19:40:14	Just looked in to this. Unfortunately I am using ARC in my project and I didn't realize this earlier but 32-bit is explicitly not supported by Apple's LLVM compiler when using ARC. Leave it to Apple to ninja-kill configurations randomly. Converting my project to non-ARC is not really in the cards as it would take a long time and I just recently flipped from non-ARC to ARC. Sorry the answer isn't …	jigish	2012-10-01 19:40:14
88	2012-10-02 20:40:53	No problem. That machine is 6 years old, and won't last much longer (it only works on AC and without a battery, the left I/O board overheats badly otherwise up to 110ºC)). I'll use Slate on the new one. :-) On Mon, Oct 1, 2012 at 9:40 PM, Jigish Patel notifications@github.comwrote: > Just looked in to this. Unfortunately I am using ARC in my project and I > didn't realize this earlier but 32-bit …	pygy	2012-10-01 19:40:14
87	2012-09-29 17:55:03		mattgillooly	2012-10-01 17:49:10
87	2012-10-01 00:48:12	You missed "attemps" :P	jrajav	2012-10-01 17:49:10
87	2012-10-01 17:49:47	Thanks a lot! I really need to start spellchecking.	jigish	2012-10-01 17:49:10
86	2012-09-16 03:13:02	I've created a vector NSStatusItem icon for Slate (PDF format). It uses the system's template styling and thus matches the standard system style. It looks great with HiDPI (retina) resolutions and will work with even pre-10.6 versions of OS X.	iindigo	2012-09-26 17:51:32
86	2012-09-26 17:51:40	sweet thanks!	jigish	2012-09-26 17:51:32
85	2012-09-07 17:54:40	Allow users to call bindings from the command line. For example: `$ slate activate ctrl:1` should activate the binding for the keypress `ctrl+1`	jigish
85	2012-10-03 20:39:50	As mentioned in Issue #78, add a bind operation for shell scripts as well.	jigish
85	2012-10-05 22:37:06	And as mentioned in Issue #112, add before/after hooks for shell scripts	jigish
85	2012-10-17 21:40:33	I've added the `shell` operation. Will be available in 1.0.12. I'm keeping this open until I implement a command line version of slate.	jigish
85	2012-11-16 23:42:58	hawt. Scriptable ftw!	philc
85	2012-11-16 23:44:39	I don't have a use case for the command line integration, but it seems to me this would have more power if scripts could just invoke slate commands directly, rather than dealing with the bindings abstraction. e.g. `slate run throw 0`	philc
85	2013-04-17 20:57:25	I would also really like to see the option to activate bindings from the command line. SublimeText adds a little utility: <S_CODE_TOKEN> I guess when the CLI integration is added to slate then it will be added to the documentation? I don't want to miss it when it comes out.	clarkewd
85	2013-04-19 01:47:24	fyi - i would be willing to make a donation for shell support	clarkewd
85	2013-05-02 11:51:16	:+1: This would be really awesome, I think it would be cool to use something like [Alfred](http://www.alfredapp.com/) to show and hide less frequently used program windows.	digitaldesigndj
85	2013-05-09 17:00:34	:+1: Integrate with Alfred would be nice.	zhaocai
84	2012-09-07 17:51:42	Similar to divvy's one-off window sizing `bind <keystroke> grid <monitor match grid width/height options>` should open a grid on each screen. click/drag over the screen should resize the currently focused window to the size selected on that screen. pressing escape should close the grid and not do anything.	jigish	2012-09-11 00:53:51
84	2012-09-11 00:53:51	this is done in 1.0.3	jigish	2012-09-11 00:53:51
83	2012-09-07 16:36:41	I'm using OSX 10.8.1. I have the [default.slate](https://github.com/jigish/slate/blob/master/Slate/default.slate) in `~/`. Any idea what could be wrong? Excited to test this out. ![Error](http://f.cl.ly/items/2t2b1j2M0k0P2z1H0Q36/Screen%20Shot%202012-09-07%20at%209.34.22%20AM.png)	simpleshadow	2012-09-07 21:16:01
83	2012-09-07 17:45:20	So I haven't gotten around to testing on Mountain Lion yet unfortunately, but I don't think I've used any Deprecated APIs so it should work fine. Either way here are a couple possible issues that may cause this: 1. Make sure to rename "default.slate" to ".slate" 2. Make sure it is in ~/ (this part you say you have) 3. Make sure the file's permissions include read Also, this message is just a warn…	jigish	2012-09-07 21:16:01
83	2012-09-07 21:16:01	Thanks @jigish! Issue resolved. I failed step 1. :D Appears to be working ok on Mountain Lion. I'll play with it a bit more and let you know how things go.	simpleshadow	2012-09-07 21:16:01
82	2012-09-07 01:18:50	I couldn't find this elsewhere on issues, but a command that allows you to toggle whether a window stays on top would be great.	eipark
82	2012-09-07 17:37:43	Good Call. I like it. Will try to implement this soon.	jigish
82	2012-09-07 18:27:08	This seems to be more difficult that I thought. Don't know if the accessibility API has a way to set this flag on windows. I'm going to keep searching though, but right now it seems like the individual application that opens the window needs to set it. If you know of any slate-like app that does this let me know and I can poke around to see how they did it.	jigish
82	2012-09-07 18:38:59	I'm using Afloat right now: http://infinite-labs.net/afloat/.	eipark
82	2012-09-07 22:28:06	Took a look at the afloat code. Its actually pretty complex. I can add something similar in uber-configurable slate style but it will take a lot longer that I thought. Not going to get to this any time soon, but I'll definitely do it.	jigish
82	2012-09-07 22:32:05	for my reference, here is the code: https://code.google.com/p/afloat/source/browse/trunk/Afloat/Afloat.m	jigish
82	2013-03-07 07:53:19	This feature would be amazing! I like Afloat but the preferences screen doesn't work for me in OS 10.6, and its dependency SIMBL crashes on every boot. Just trying out Slate now and it looks great!	klokie
81	2012-08-17 08:38:15	I am using the following config setting bind 1:cmd;alt corner bottom-left resize:screenSizeX/2;screenSizeY/2 And this works fine using the 1 key along the top row of they keyboard - however, it does nothing when using the 1 key on the numeric keypad. I'm using slate 1.0.2 and the keyboard layout is British if that helps at all.	timmow	2012-08-17 09:39:44
81	2012-08-17 19:19:06	not sure if you noticed this already but the num pad uses the prefix "pad" so it should be: <S_CODE_TOKEN>	jigish	2012-08-17 09:39:44
80	2012-08-10 15:27:41	Just remove the gray background. It makes the icon look very heavy compared to all others.	jroith	2012-10-02 20:27:37
80	2012-10-02 20:27:37	There is a new menu bar icon now (Pull Request #86). Looks much cleaner.	jigish	2012-10-02 20:27:37
79	2012-08-10 08:04:37	Minor issue, but still worth it.	jroith	2012-10-01 23:43:25
79	2012-10-01 23:43:25	I don't have mountain lion right now so I can't check for sure, but this should be done in 1.0.4. please reopen if that is not the case.	jigish	2012-10-01 23:43:25
78	2012-07-08 23:13:21	First, Slate is fantastic. Exactly what I've been looking for. One thing is keeping it from being perfect for me, though. My use case is that when I connect or disconnect an external monitor, I want to re-layout windows that are on multiple spaces. I have groups of windows that I always keep on particular spaces, and I want to be able to use layouts to reposition them automatically. My current st…	j4mie
78	2012-07-09 00:08:31	Hey! Actually right now there isn't spaces support but I'm getting more and more requests to add it. I'll see what I can do. Look for a comment on this when I figure it out :)	jigish
78	2012-07-28 12:52:04	This feature would be fantastic - being able to configure all my spaces based on my current 'mode' (development, writing, emails, etc.) would be really useful. Even better would be able to trigger these layouts from the command line so I could use Alfred or any other tool to trigger them.	tomusher
78	2012-09-15 10:15:56	I'm also interested in this feature, and here's some references that may be usefuly: 1. http://stackoverflow.com/questions/2308820/how-can-i-programatically-move-one-terminal-app-window-to-another-space 2. http://stackoverflow.com/questions/7049344/moving-a-window-to-a-new-space-in-mission-control	iwinux
78	2012-09-19 07:55:43	Would also love this!	nagash
78	2012-10-03 19:50:40	Huh. Looks like I'm shit out of luck: http://thecocoabots.com/blog/post/377/ The Apple banhammer strikes again! I won't give up on this feature as I would really love it myself, but unfortunately I was thinking I'd try to throw together some applescript to do this as programmatically it doesn't seem possible with Apple's current APIs and according to the Hyperspaces dev team this is no longer pos…	jigish
78	2012-10-03 20:08:05	This may have horrible performance, but I wonder how hard it would be to implement 'virtual spaces'. So Slate would keep track of what is on each virtual space, and when you switch one it basically just minimizes the current applications and lays out the applications on the new slate? It might be too slow to be useful, but it might be worth a shot.	zlandau
78	2012-10-03 20:21:46	Hmm. good idea. I can try playing around with it. Its going to be lower priority though as I think it'll be a bit more trouble than it is worth.	jigish
78	2012-10-03 20:32:17	That's a pity, can only hope official APIs exist one day. To avoid hacky solutions getting in to Slate, perhaps you could (through your plan for terminal support), give users some tools to script their own ways around it. For example, if it's possible to force a window to the current space, we could do something like: <S_CODE_TOKEN>	tomusher
78	2012-10-03 20:36:52	Yah, thats the plan. Issue #85 will track the command line support. Ideally I'd just allow triggering bindings and such from command-line and users can create their own shell scripts that they can keybind. I can potentially even add the ability to keybind scripts directly in the .slate file (now that I think about it, that sounds like a great idea...).	jigish
78	2012-10-04 19:51:23	There is a set key bindings that will cause a window whose title is clicked & held to be moved to another space: Ctrl-&lt;num&gt; So Ctrl-1 while clicking & holding the title of a window will cause that window to move to the first Space. If you could synthetically generate the same set of events from within Slate you'd effectively have the required behavior without needing a Spaces API per-se. Ye…	joaogeada
78	2012-10-06 11:27:46	sizeup seems to have figured out a way. It works on 10.8 now.	ansother
78	2012-10-14 02:45:12	It looks like you can get the current space ID, (http://stackoverflow.com/questions/554380/how-to-detect-which-space-the-user-is-on-in-mac-os-x-leopard and a more recent discussion http://stackoverflow.com/questions/6768684/osx-lion-applescript-how-to-get-current-space-from-mission-control) which could be used in the configuration to identify which space you want windows on just like can currentl…	romaimperator
78	2012-11-07 23:34:05	This feature would be incredible - I've been desperately searching for something that can do this.	wmayner
78	2012-11-21 13:32:56	osxmonad recently added space support. Their commit has some objective C files that shows how to access some space information. https://github.com/xmonad/osxmonad/commit/66b1f7431d60287d4449dec2e2251a4ea3a96ff6	brabalan
[truncated: 342 more rows]
