# Supplementary material for: Status, identity, and language: A study of issue discussions in GitHub
Source: PLoS One. 2019 Jun 14;14(6):e0215059. doi: 10.1371/journal.pone.0215059 (PMC6568400; doi:10.1371/journal.pone.0215059)
Supplement: S2 Data — (ZIP) [file pone.0215059.s003.zip › sample_46_projs_issues/jigish_slate/issue_comments_mentioned_committer_NOCODE_FULLBODY.csv]

issue_num	datetime	body	login	mention_login
437	2015-06-02 23:05:31	@jigish - +1 for the Yosemite+ requirement. - Is your upcoming rewrite in Swift? - Are you going to use the `JSContext` class instead of a hidden WebView? - You might wanna ask for some volunteer contributors who can help clean up the Github Issues that have accumulated and maybe help with the readme.	sdegutis	jigish
437	2015-06-02 23:07:32	@jigish Also, feel free to use https://github.com/sdegutis/WindowManager as a baseline for your rewrite if you choose Swift.	sdegutis	jigish
437	2015-06-03 00:52:16	@jigish Also, one approach that might be worth considering is to use Lua instead of JS. Lua is very similar to JS semantically, but much easier to integrate with than JSContext. Plus, Apple's rules around converting structures to/from JS are not super well defined, and there are times it will do a different thing than expected. Plus, the ObjC API for it does not integrate with Swift classes, you …	sdegutis	jigish
437	2015-06-04 01:41:31	@jigish I'm happy to continue maintaining this version of Slate, so however you want to handle the rewrite, whether in this repo or in a separate repo, it doesn't really matter to me. :smiley:	mattr-	jigish
437	2015-06-04 01:43:50	@jigish If you do end up using the separate repo, I think it makes sense for me to have access to this repo. Another option is to create an organization and move this repo and the new repo for Slate2 into repos under the organization. I know GitHub support is generally happy to do those sorts of things for us.	mattr-	jigish
437	2015-06-05 15:04:48	@sdegutis If you (or anyone) is wanting to go the Lua route, I would recommend just checking out [Hammerspoon](http://www.hammerspoon.org/) and building from there. I've actually already started a pseudo slate rewrite (similar config principles) and would be happy to work with you in going that route. Lmk if your interested and I can push up my project to GitHub. :+1: @jigish for resurfacing. Loo…	rjhilgefort	jigish
437	2015-08-16 20:54:25	hey @jigish I have no issues or feature/improvement suggestions for Slate, and that has been the case for the past 3 years or so. Just wanted to to thank you for this amazing work that has become such an important part of my workflow. Nice to hear that you've managed to find a healthy life/work balance and are willing to return to the oss community. Take as much time as you need ;)	arturhoo	jigish
437	2015-12-15 12:38:25	@sdegutis the link to https://github.com/sdegutis/WindowManager seems broken. Is it moved? @jigish were izz the goodies ;-) aka slate2 located?	clemens-tolboom	jigish
437	2016-01-04 14:18:01	Via https://github.com/sdegutis/mjolnir I ended up choosing https://github.com/Hammerspoon/hammerspoon as my replacement for slate. @jigish thanks for the past years	clemens-tolboom	jigish
409	2014-07-03 08:13:37	@trishume Thanks a lot!	p0deje	trishume
409	2014-07-18 20:32:22	@trishume It may also be helpful to explain which PRs you did _not_ merge and why not.	sdegutis	trishume
335	2013-08-31 17:13:51	@SethMilliken thanks.. already was aware of the default `Ctrl-F3` binding, but... that solution ends up being a bit awkward. I would have to `Ctrl-F3` -> `Home` -> `Right Arrow` (x # of times) to simulate a `Cmd-1`, `Cmd-2`, etc type of binding like `Snap` has. I was hoping that there might be a way to actually invoke an item at a position in the dock. I'm not an OSX guy, but I assume there must …	Iristyle	SethMilliken
262	2013-03-08 15:09:13	@SethMilliken: Agree with you for the most part. However, KeyRemap4MacBook requires admin privileges only once, during installation. So as far as inconvenience goes (ignoring security aspects), its hardly an issue. Also, it might be worth investigating if admin privileges are required specifically for the Fn functionality (though I have a hunch it they would be, as well). Using modal-key is a gre…	himanshu0	SethMilliken
242	2013-03-09 11:47:01	@jigish I've just noticed that my .slate.js doesn't load at all, or at least bindings don't work and S.log doesn't either. Could you look at it and tell me if there's something wrong? It used to work last week or so.. https://github.com/deiga/dotfiles/blob/master/slate.js	deiga	jigish
193	2012-12-28 06:52:36	@josh- I like this a lot, but in order to maintain configurability, do you think you could divorce this from the original background rounded rect? I'd like to keep the option for both.	jigish	josh-
193	2012-12-28 08:54:52	@jigish Yup, that sounds like an even better idea. Should I add a new `config` directive? Also, assuming someone configured Slate to draw the rounded rect behind the icon (as it is in the current shipping version) should a shadow/background be applied to the text? (Thinking of ways to improve readability).	josh-	jigish
191	2012-12-28 08:59:11	@jigish Sounds good mate, have a great vacation. I'll also see if I can get SL going in a VM or something in the next couple of days to try this out.	josh-	jigish
189	2012-12-28 06:54:48	@josh- is correct. Using the default `.slate` file you'll lose a lot of those bindings. If you want to remove them or change them copying the `default.slate` to `~/.slate` is the way to go. You can then mess with the bindings yourself and update them to whatever you want.	jigish	josh-
165	2012-12-13 09:41:57	@jigish Still didn't achieve what I wanted. After trying some options in `undoOps`, I found something weird happening. 1. When `chain` is removed from `undoOps`, the following 'chained' command does not save snapshot at all: `bind f:ctrl;alt;cmd chain move screenOriginX;screenOriginY screenSizeX;screenSizeY | undo` 2. However, normal `move` options do save snapshot: `bind f:shift;ctrl;alt;cmd mov…	jangxyz	jigish
156	2012-11-29 22:55:40	@jigish Sorry for the delay in responding here. Your initial comment about the syntax has now caused the shortcut to be recognized, but now the fn modifier is ignored completely. This is not just with arrow keys for me.	michaelmior	jigish
153	2013-01-30 13:58:18	@jigish So, is there a permanent JavaScript scope that stays alive between calls to the shortcuts then?	eproxus	jigish
145	2012-11-17 20:25:19	very interesting idea. i like it. +1 to @trishume though. But instead of changing that method what would be even better is if you could use `ShellUtils` from 9c0906b41b2ccc2fcec6feb1456af3e2ad83b87a to call the script. If you can't use it, then adding a method to `ShellUtils` that serves your purpose and using it would be better. thanks!	jigish	trishume
140	2014-07-22 21:55:57	@jigish You might find [this function](https://github.com/sdegutis/hydra/blob/fb4ef150f827a5a78fa0b9ba7f75ac4e43d54860/Hydra/API/application.m#L154-L170) helpful in implementing this feature, if you're comfortable with using private APIs. Otherwise, [this public function](https://developer.apple.com/library/mac/documentation/ApplicationServices/Reference/AXUIElement_header_reference/Reference/ref…	sdegutis	jigish
121	2013-10-02 19:27:19	Thanks to direction from @SethMilliken (and the work by @jigish of course!) this config works for me:	dreki	jigish
121	2013-10-02 19:27:19	Thanks to direction from @SethMilliken (and the work by @jigish of course!) this config works for me:	dreki	SethMilliken
103	2012-10-03 21:40:08	Thanks @paddykontschak - For the record, I neither deny nor acknowledge the existence of this torrent. @jigish But suppose hypothetically that I got Xcode 4.2 via some means and then tried to build the project again. I'd, uh, _probably_ get errors like the following: .../slate/Slate/SlateAppDelegate.m:36:13: error: existing ivar 'currentHintOperation' for unsafe_unretained property 'currentHintOp…	mohanzhang	jigish
100	2012-10-08 18:47:16	This is perfect. Thanks @jigish, top notch.	robacarp	jigish
100	2012-10-08 19:21:41	@jigish This is a great addition. Any chance of allowing the modal key to include modifiers? (I'm currently using e.g. `Command-Control-w` mapped to `f17` with KeyRemap4MacBook in order to work around this, so not a huge deal for me, but I'm sure others would appreciate it).	SethMilliken	jigish
93	2012-10-05 01:19:10	So, [determining the OS version](http://cocoadev.com/wiki/DeterminingOSVersion) on OS X is a pretty horrible hack, and I've found that one can simply use Applescript from within Cocoa to enable "Access for assistive devices", meaning that the user doesn't have to leave Slate. What do you think about that? And I also agree with @trishume - so far I haven't had a single issue on Mountain Lion and i…	josh-	trishume
93	2012-10-06 22:00:33	@josh- I like the idea of using Applescript from within Cocoa. Would make the process a lot easier than having to close Slate, open preferences, enable access, etc.	jigish	josh-
93	2012-10-07 06:39:07	@jigish Exactly, that's what I currently believe the best solution to be. Are you happy with [246eb6b](https://github.com/josh-/slate/commit/246eb6b3fea2920225488a6bcd5a47ed4bd1fd44) and [400138e](https://github.com/josh-/slate/commit/400138eb2a3af8506c8bf447b69073036ca0cdbb)? Also, [as noted](https://github.com/jigish/slate/pull/115#issuecomment-9192928) by @SethMilliken, this merge would confli…	josh-	jigish
91	2012-11-17 20:00:10	+1 for Ruby. Slate is already the best thing ever (thank you @jigish!) but Ruby integration would combine the two best things ever for maximum bestness. Although using Lua would make me just as happy and would be 10000x times easier to implement. Ruby will not be easy to embed until mruby comes out. Lua is probably a better solution but Ruby would be super cool.	trishume	jigish
91	2012-11-24 02:55:16	@mgax out of curiosity, I've started to do the lua version here: https://github.com/qmx/slate/tree/lua_support, using cocoapods to manage the dependency	qmx	mgax
91	2012-11-27 23:05:41	couple of thoughts (mainly so I don't forget myself): 1. if we're going to embed ruby/python/lua I'd like to do it right. e.g. you should be able to run the if/else _while_ the binding is activated. So you could use the current values of the window/screen/etc to change what you want to do with the particular binding in real-time. Like what @v-yarotsky commented. 2. I do _not_ want to shell out to…	jigish	mgax
91	2012-11-30 22:33:15	It is awesome that @mgax has something working. I think it would be better if the scripting did not require direct interfacing with the objc api. Maybe if something was passed into the functions like a `currentWindow` parameter and a `slate` object. The objects passed in would have simpler methods in the style of the language being used. The `currentWindow` object encapsulates operations on the f…	trishume	mgax
91	2012-12-03 21:32:24	@mgax suggested another option: Javascript. No additional Framework needed, all built in if you use WebViews. Plus the added benefit that it is pretty widely known/used.	jigish	mgax
91	2012-12-03 21:35:51	@jigish is there any API for using the JS engine without a webview? It would be rather hacky to have an invisible webview floating around at all times.	trishume	jigish
91	2012-12-03 22:19:41	@trishume unfortunately there is not. Though it does seem hacky it is the "accepted" way to run JS in objective c lol. Whatever that means :). There is the side benefit of maintaining a persistent context. For example you could save a JS variable in one binding to be used in another that is activated later (I'd use node.js style closures and proper exporting to make sure things don't get crazy). …	jigish	trishume
91	2012-12-04 00:29:36	One language-neutral and important point to discuss is how to link the scripting language. I can think of three options: 1. Make the entire config file a DSL of that language, maintain backward compatibility with old config files. Like: 1. Use a separate file and bind functions from that file like @mgax did with python. 2. Have a custom command that uses an inline script. Like this: **What do peo…	trishume	mgax
91	2012-12-04 01:04:39	@jigish why?	qmx	jigish
91	2012-12-04 06:56:24	+1 on the DSL approach. It could call out to external code if you really want to, so you get the benefit of the separate-file approach. And we can write a conversion script to upgrade people's config files. For Python there is the decorator syntax: @trishume i think http://will.thimbleby.net/script/ describes a nice approach to call into Objective-C from JS.	mgax	trishume
91	2012-12-04 22:45:59	Hmmmm, I have to figure out how to link to MacRuby, I'm going to try including the framework from the MacRuby distribution, I really don't want to have to compile it. I might just fiddle with @mgax's python branch or @qmx's lua branch. I've looked at the Slate code and in most cases the current operation objects can be used unmodified. The only problem is the move, hint and grid operations rely o…	trishume	mgax
91	2012-12-08 13:31:59	I'm not sure about that, people seem to like the idea of a DSL and that is one of Ruby's specialties. I am currently working on implementing a DSL in MacRuby, which shouldn't be too hard. Embedding the MacRuby framework isn't that bad. Looking back at comments, 4 people (myself included) seem to favor Ruby if it is possible, 2 people favor Python and 2 people favor Lua. If I interpret people's co…	trishume	mgax
91	2013-01-19 23:01:53	@mgax - Nice! I was planning on hacking on slate a bunch this weekend, would love to pull this into to mainline so I can implement some of the stuff I was thinking about as well. Couple things I wanted to do: - instead of `'l:cmd,ctrl,alt'` as a parameter, I'd like to start deconstructing the slate syntax so it would be more like `slate.bind('l', ['cmd', 'ctrl', 'alt'], function() { slate.resize(…	jigish	mgax
91	2013-01-20 00:01:11	@mgax that is awesome! Right now it is kind of inefficient and ugly since it creates a new operation from a string every time you call one of the methods. I think a DSL would need a refactoring of the way some operations work and other DSL methods could directly call AccessibilityWrapper methods.	trishume	mgax
91	2013-01-20 00:23:47	Yes, I agree with @trishume - it would be nice to have a `slate.operation()` function that creates an operation for use in later bindings. that way you don't have to keep creating new ones later. also, the ability to specify a function as an argument (say the `x` value) to an operation will allow you to create a dynamic operation that can change based on the context without having to create a bra…	jigish	trishume
91	2013-01-20 01:11:23	@mgax - I hope you don't mind me merging your javascript branch to master and hacking on it. I have tons of time today and would love to get a lot of this squared away before a push a new version :)	jigish	mgax
91	2013-01-20 08:15:17	@jigish Go ahead and merge it, that was the point :) I was also thinking about pulling in Underscore. Instantiating an Operation for every callback is not ideal, but we can worry about performance later, once we figure out what's possible with scripting, and where it's going. I actually prefer string key definitions, they are shorter and more expressive, reminiscent of CSS selectors. The whole bi…	mgax	jigish
91	2013-01-20 16:02:43	@trishume Yes, that's precisely the idea, but the Slate bindings implementation doesn't make it easy. I have an idea how to make it work though. Also you need a working `setTimeout` implementation, but that should be no problem.	mgax	trishume
91	2013-01-21 07:10:37	ok just pushed my changes. theres a ton of stuff there. here is what is left to make this fully functional (so you only need the `.slate.js`): - include @mgax's stuff to expose current window info, screen info, and other things - add the other directives (`config`, `layout`, `default`, `source`) - verify/add support for modal keys and implement modal toggle some additional ideas/notes: - `config`…	jigish	mgax
91	2013-01-24 23:08:08	@mzbik Infinite loops should not force a restart, all you have to do is force quit slate, the OS will not hang. Adding a time limit stops cool behaviors like waiting for the user to press additional keys and things like that. Also, awesome work @jigish and @mgax, I had hoped to contribute with MacRuby but the stupid GC incompatibility thwarted me :(	trishume	mgax
91	2013-01-24 23:08:08	@mzbik Infinite loops should not force a restart, all you have to do is force quit slate, the OS will not hang. Adding a time limit stops cool behaviors like waiting for the user to press additional keys and things like that. Also, awesome work @jigish and @mgax, I had hoped to contribute with MacRuby but the stupid GC incompatibility thwarted me :(	trishume	jigish
91	2013-08-07 21:44:17	@mgax, @mgax, @jigish, @trishume, @wez: I just looked at the scripting-language discussion above, and I have some information that may help. Recently I wrote my own window manager called AppGrid that was along the lines of Spectacle.app but with slightly different actions. Then I wanted to see if I can add scripting to it, so I copied Slate's approach of embedding JS. (However I used JSCocoa whic…	sdegutis	mgax
91	2013-08-07 21:44:17	@mgax, @mgax, @jigish, @trishume, @wez: I just looked at the scripting-language discussion above, and I have some information that may help. Recently I wrote my own window manager called AppGrid that was along the lines of Spectacle.app but with slightly different actions. Then I wanted to see if I can add scripting to it, so I copied Slate's approach of embedding JS. (However I used JSCocoa whic…	sdegutis	jigish
91	2013-08-07 21:44:17	@mgax, @mgax, @jigish, @trishume, @wez: I just looked at the scripting-language discussion above, and I have some information that may help. Recently I wrote my own window manager called AppGrid that was along the lines of Spectacle.app but with slightly different actions. Then I wanted to see if I can add scripting to it, so I copied Slate's approach of embedding JS. (However I used JSCocoa whic…	sdegutis	trishume
83	2012-09-07 21:16:01	Thanks @jigish! Issue resolved. I failed step 1. :D Appears to be working ok on Mountain Lion. I'll play with it a bit more and let you know how things go.	simpleshadow	jigish
78	2013-06-12 01:09:21	`osxmonad` relies on private APIs, which it sounds like @jigish wants to avoid. I've been working on an xmonad-style tiling window manager for OS X (similar to `osxmonad`, but in Objective-C instead of Haskell, you can find it [here](https://github.com/ianyh/Amethyst) if you're curious). I figured out a way to move windows between spaces and have a writeup on how it works [here](http://ianyh.gith…	ianyh	jigish
78	2015-05-25 16:55:05	@jigish Hey, it's been a while, what's the current status of this issue?	alexilyaev	jigish
77	2013-12-12 15:42:01	I don't usually recommend downloading executables from strangers (including myself), but if you can't wait, I've added a compiled version of my fix [here](https://github.com/jpsim/slate/releases/tag/v0.0.0). I'd also like to know what @jigish thinks of this approach and why it hasn't received his attention yet :smile:.	jpsim	jigish
33	2012-07-03 23:22:30	@jigish Looking forward to it, thanks for the great work :)	dcai	jigish
445	2015-03-14 18:17:56	:+1:, ping @jigish	nylen	jigish
445	2015-12-04 17:29:39	+1 @jigish :)	mrooney	jigish
445	2016-11-17 23:39:31	@jigish any chance of a merge of this super simple documentation PR? I think it would really help others still get benefit from your hard work!	mrooney	jigish
437	2014-12-17 07:08:11	_Edit_ According to the non response of jigish, here is a fork that seems a better choice # [mattr-/slate](https://github.com/mattr-/slate) --- Hi @jigish, First of all thanks for your awesome work. I thank you in my head each time I'm triggering my layout adjustment command :) I've tried every window manager I've found for OS X & the one you did is still the best we can find these days. JavaScri…	MoOx	jigish
437	2014-12-17 23:49:01	I'd like to be a contributor if possible. @mattr- the advantage of keeping the repo here is that there are so many people following it and it has many issues already submitted. Hopefully @jigish will allow several of us write access to the repo so your fork can be merged back here.	asethwright	jigish
437	2014-12-18 00:29:08	Having access to this repo would be ideal, but the emails I've sent to @jigish have gone unreplied to, so I started my own fork. :sob:	mattr-	jigish
437	2014-12-22 18:53:18	That's a shame @jigish just ignore all messages. Not a cool way to behave :(	MoOx	jigish
409	2014-07-02 16:52:10	This PR is an amalgamation of the merging of many of the good pull requests that have been submitted but not merged. I've compiled and tested them and they all work together. Anyone who wants an app package with all these changes can download one here (not signed sorry): http://thume.net/downloads/Slate.zip @jigish if you don't want to look at individual PRs you can just merge this one. Creators …	trishume	josh-
409	2014-07-02 16:52:10	This PR is an amalgamation of the merging of many of the good pull requests that have been submitted but not merged. I've compiled and tested them and they all work together. Anyone who wants an app package with all these changes can download one here (not signed sorry): http://thume.net/downloads/Slate.zip @jigish if you don't want to look at individual PRs you can just merge this one. Creators …	trishume	jigish
387	2014-07-18 20:30:38	@jigish @wincent When implementing this feature, this code may be of help: https://github.com/sdegutis/hydra/blob/b20be10f649f4d1c2c7785a00b0602afec14c801/Hydra/API/application.m#L193-L194	sdegutis	jigish
387	2014-07-19 21:17:51	It was implemented in the pull request 4 months ago. On Friday, July 18, 2014, Steven Degutis notifications@github.com wrote: > @jigish https://github.com/jigish @wincent https://github.com/wincent > When implementing this feature, this code may be of help: > https://github.com/sdegutis/hydra/blob/b20be10f649f4d1c2c7785a00b0602afec14c801/Hydra/API/application.m#L193-L194 > > — > Reply to this ema…	wincent	jigish
371	2014-04-16 16:09:26	Hi @jigish, could you please take a look at this to see if it's merge-worthy? Thanks!	jpsim	jigish
371	2014-12-16 14:30:38	Come on @jigish, this is a great feature! :)	hector	jigish
344	2013-10-02 18:09:26	Bump @jigish	philc	jigish
338	2013-09-06 16:18:48	I'm definitely interested in finding a better way to do this. @philc I currently do this by walking all windows of an application looking for a matching title. I ended up writing a [runOrRaise](https://github.com/legumbre/dotslatejs/blob/master/slate.js#L39-L93) command which takes an application name and a lambda as a filter and focus only windows matching that filter. So something like `runOrRa…	legumbre	jigish
304	2015-02-25 09:10:08	@jigish's project appears to be dead. Please report this on the most active fork: https://github.com/mattr-/slate	blag	jigish
193	2012-12-28 02:45:18	As noted by @slavick in #183, the window hints are currently quite difficult to read when drawn on lighter icons. This change draws the transparent rounded rect infront of the icon, instead of behind it. Some screenshots: ![MacVim](https://f.cloud.github.com/assets/712727/33511/facc3b5e-5097-11e2-8bf4-eb017b167e9a.png) ![TextEdit](https://f.cloud.github.com/assets/712727/33512/faf9a440-5097-11e2-…	josh-	trishume
183	2012-12-28 06:57:42	I like @josh-'s fix for this. We'll have the option to add a rounded rect under the letter once I merge that in.	jigish	josh-
164	2012-11-27 23:12:55	@kvs - good shit. I'll add this to the read me today.	jigish	kvs
160	2012-11-28 00:40:46	Also, @trishume has written an awesome post about getting started with slate here: http://thume.ca/howto/2012/11/19/using-slate/	jigish	trishume
143	2012-11-17 18:34:00	Odd that @jigish even asked for this but there has been no word from him on this pull request.	trishume	jigish
128	2012-10-09 18:30:51	FYI, @jigish discusses adding an operation for running shell commands [here](https://github.com/jigish/slate/issues/78#issuecomment-9121185) and [here](https://github.com/jigish/slate/issues/85).	SethMilliken	jigish
93	2012-10-07 06:39:07	@jigish Exactly, that's what I currently believe the best solution to be. Are you happy with [246eb6b](https://github.com/josh-/slate/commit/246eb6b3fea2920225488a6bcd5a47ed4bd1fd44) and [400138e](https://github.com/josh-/slate/commit/400138eb2a3af8506c8bf447b69073036ca0cdbb)? Also, [as noted](https://github.com/jigish/slate/pull/115#issuecomment-9192928) by @SethMilliken, this merge would confli…	josh-	SethMilliken
