# Supplementary material for: Status, identity, and language: A study of issue discussions in GitHub
Source: PLoS One. 2019 Jun 14;14(6):e0215059. doi: 10.1371/journal.pone.0215059 (PMC6568400; doi:10.1371/journal.pone.0215059)
Supplement: S2 Data — (ZIP) [file pone.0215059.s003.zip › sample_46_projs_issues/jigish_slate/issue_first_in.csv]

445	nylen	2015-03-14 18:17:56
445	mrooney	2015-12-04 17:29:39
387	sdegutis	2014-07-18 20:30:38
387	wincent	2014-07-19 21:17:51
183	jigish	2012-12-28 06:57:42
160	jigish	2012-11-28 00:40:46
304	blag	2015-02-25 09:10:08
83	simpleshadow	2012-09-07 21:16:01
156	michaelmior	2012-11-29 22:55:40
242	deiga	2013-03-09 11:47:01
100	SethMilliken	2012-10-08 19:21:41
100	robacarp	2012-10-08 18:47:16
165	jangxyz	2012-12-13 09:41:57
33	dcai	2012-07-03 23:22:30
344	philc	2013-10-02 18:09:26
77	jpsim	2013-12-12 15:42:01
93	josh-	2012-10-05 01:19:10
93	jigish	2012-10-06 22:00:33
189	jigish	2012-12-28 06:54:48
143	trishume	2012-11-17 18:34:00
103	mohanzhang	2012-10-03 21:40:08
121	dreki	2013-10-02 19:27:19
262	himanshu0	2013-03-08 15:09:13
153	eproxus	2013-01-30 13:58:18
193	josh-	2012-12-28 02:45:18
193	jigish	2012-12-28 06:52:36
78	ianyh	2013-06-12 01:09:21
78	alexilyaev	2015-05-25 16:55:05
371	hector	2014-12-16 14:30:38
371	jpsim	2014-04-16 16:09:26
191	josh-	2012-12-28 08:59:11
128	SethMilliken	2012-10-09 18:30:51
145	jigish	2012-11-17 20:25:19
335	Iristyle	2013-08-31 17:13:51
338	legumbre	2013-09-06 16:18:48
409	sdegutis	2014-07-18 20:32:22
409	trishume	2014-07-02 16:52:10
409	p0deje	2014-07-03 08:13:37
140	sdegutis	2014-07-22 21:55:57
437	rjhilgefort	2015-06-05 15:04:48
437	arturhoo	2015-08-16 20:54:25
437	MoOx	2014-12-17 07:08:11
437	clemens-tolboom	2015-12-15 12:38:25
437	sdegutis	2015-06-02 23:05:31
437	mattr-	2014-12-18 00:29:08
437	asethwright	2014-12-17 23:49:01
91	qmx	2012-11-24 02:55:16
91	sdegutis	2013-08-07 21:44:17
91	trishume	2012-11-17 20:00:10
91	jigish	2012-11-27 23:05:41
91	mgax	2012-12-04 06:56:24
164	jigish	2012-11-27 23:12:55
