# Supplementary material for: Status, identity, and language: A study of issue discussions in GitHub
Source: PLoS One. 2019 Jun 14;14(6):e0215059. doi: 10.1371/journal.pone.0215059 (PMC6568400; doi:10.1371/journal.pone.0215059)
Supplement: S2 Data — (ZIP) [file pone.0215059.s003.zip › sample_46_projs_issues/jigish_slate/issue_comments_mentioned_NOCODE_FULLBODY.csv]

issue_num	datetime	body	login	mention_login
484	2016-11-23 19:26:05	Thanks @mdznr, changed the color of the active state! Typically, status bar icons don't change visually between active and default state, they just get a different color treatment, so I didn't make that change.	maxvoltar	mdznr
455	2016-04-17 20:29:03	@cyberixae What am I supposed to do with that link? In my original post I said that I can't find the file in my home directory (see screenshot in my previous post).	project-guru	cyberixae
455	2016-04-17 20:35:28	Create it @project-guru > On Apr 17, 2016, at 22:29, project-guru notifications@github.com wrote: > > @cyberixae What am I supposed to do with that link? In my original post I said that I can't find the file in my home directory (see screenshot in my previous post). > > ― > You are receiving this because you are subscribed to this thread. > Reply to this email directly or view it on GitHub	jneubrand	project-guru
455	2016-04-17 20:35:28	Create it @project-guru > On Apr 17, 2016, at 22:29, project-guru notifications@github.com wrote: > > @cyberixae What am I supposed to do with that link? In my original post I said that I can't find the file in my home directory (see screenshot in my previous post). > > ― > You are receiving this because you are subscribed to this thread. > Reply to this email directly or view it on GitHub	jneubrand	cyberixae
455	2016-04-18 17:03:36	@project-guru save it with that name from your preferred text editor. > On Apr 18, 2016, at 18:57, project-guru notifications@github.com wrote: > > I don't know how. Please advise. As far as I have research, Finder won't let you create a file with a dot preceding it's name. > > ― > You are receiving this because you commented. > Reply to this email directly or view it on GitHub	jneubrand	project-guru
455	2016-04-18 18:09:20	@project-guru you can also create an alias with the command `ln -s`, for example `ln -s .original .hidden`.	jneubrand	project-guru
437	2014-12-17 23:49:01	I'd like to be a contributor if possible. @mattr- the advantage of keeping the repo here is that there are so many people following it and it has many issues already submitted. Hopefully @jigish will allow several of us write access to the repo so your fork can be merged back here.	asethwright	mattr-
437	2014-12-22 19:04:10	@MoOx Meh. For all we know, he's had a terrible tragedy or something which put Github projects into perspective of being relatively unimportant. Who knows. We don't know the whole story, maybe he has a great reason. All I know is that it is what it is, and it's not likely to change.	sdegutis	MoOx
437	2015-01-06 19:24:31	The one of @mattr- (https://github.com/mattr-/slate) seems to be the most active one according to https://github.com/jigish/slate/network.	troxler	mattr-
437	2015-01-14 15:29:35	@MoOx The unicode heart isn't visible on Github, only in my browser's (Chrome's) tab.	sdegutis	MoOx
437	2015-06-02 22:17:48	hey @mattr- @MoOx @asethwright -- First of all, my apologies for being _very_ absent over the past couple of years. I've had some serious work-life balance issues and only been contributing to projects I've used for work. That has changed, though. It has been a while since I first wrote Slate and am planning on pushing a complete rewrite to my github (probably with in ~2 weeks). As it is a comple…	jigish	mattr-
437	2015-06-02 22:17:48	hey @mattr- @MoOx @asethwright -- First of all, my apologies for being _very_ absent over the past couple of years. I've had some serious work-life balance issues and only been contributing to projects I've used for work. That has changed, though. It has been a while since I first wrote Slate and am planning on pushing a complete rewrite to my github (probably with in ~2 weeks). As it is a comple…	jigish	MoOx
437	2015-06-02 22:17:48	hey @mattr- @MoOx @asethwright -- First of all, my apologies for being _very_ absent over the past couple of years. I've had some serious work-life balance issues and only been contributing to projects I've used for work. That has changed, though. It has been a while since I first wrote Slate and am planning on pushing a complete rewrite to my github (probably with in ~2 weeks). As it is a comple…	jigish	asethwright
437	2015-06-02 22:34:14	Another option would be to commit the rewrite into this repository and add a pointer in the readme to @mattr-'s fork for anyone who wants the original slate. I feel like as it was my first foray into OS X development I've learned a _lot_ from it and would like to do a complete rewrite from scratch.	jigish	mattr-
437	2015-06-02 23:05:31	@jigish - +1 for the Yosemite+ requirement. - Is your upcoming rewrite in Swift? - Are you going to use the `JSContext` class instead of a hidden WebView? - You might wanna ask for some volunteer contributors who can help clean up the Github Issues that have accumulated and maybe help with the readme.	sdegutis	jigish
437	2015-06-02 23:07:32	@jigish Also, feel free to use https://github.com/sdegutis/WindowManager as a baseline for your rewrite if you choose Swift.	sdegutis	jigish
437	2015-06-03 00:52:16	@jigish Also, one approach that might be worth considering is to use Lua instead of JS. Lua is very similar to JS semantically, but much easier to integrate with than JSContext. Plus, Apple's rules around converting structures to/from JS are not super well defined, and there are times it will do a different thing than expected. Plus, the ObjC API for it does not integrate with Swift classes, you …	sdegutis	jigish
437	2015-06-04 01:41:31	@jigish I'm happy to continue maintaining this version of Slate, so however you want to handle the rewrite, whether in this repo or in a separate repo, it doesn't really matter to me. :smiley:	mattr-	jigish
437	2015-06-04 01:43:50	@jigish If you do end up using the separate repo, I think it makes sense for me to have access to this repo. Another option is to create an organization and move this repo and the new repo for Slate2 into repos under the organization. I know GitHub support is generally happy to do those sorts of things for us.	mattr-	jigish
437	2015-06-05 15:04:48	@sdegutis If you (or anyone) is wanting to go the Lua route, I would recommend just checking out [Hammerspoon](http://www.hammerspoon.org/) and building from there. I've actually already started a pseudo slate rewrite (similar config principles) and would be happy to work with you in going that route. Lmk if your interested and I can push up my project to GitHub. :+1: @jigish for resurfacing. Loo…	rjhilgefort	sdegutis
437	2015-06-05 15:04:48	@sdegutis If you (or anyone) is wanting to go the Lua route, I would recommend just checking out [Hammerspoon](http://www.hammerspoon.org/) and building from there. I've actually already started a pseudo slate rewrite (similar config principles) and would be happy to work with you in going that route. Lmk if your interested and I can push up my project to GitHub. :+1: @jigish for resurfacing. Loo…	rjhilgefort	jigish
437	2015-06-05 18:36:52	@rjhilgefort Thanks for the suggestion will look into it.	sdegutis	rjhilgefort
437	2015-06-08 07:26:19	Finally, the mastermind responds! And a new version of Slate is in the pipes? Awesome! However, I have an ongoing interest in the current version of Slate because I'm one of those people who still use OS X Snow Leopard. I use both 10.6.8 and 10.9.5 (soon 10.10.3) depending on what software I need to use, so I look forward to installing Slate2 on my Yosemite partition, but I'm going to continue us…	nudefireninja	mattr-
437	2015-06-10 10:57:58	@rjhilgefort Thanks for the Hammerspoon plug, but @sdegutis knows about it. It's a fork of his awesome Mjolnir project :)	cmsj	sdegutis
437	2015-06-10 10:57:58	@rjhilgefort Thanks for the Hammerspoon plug, but @sdegutis knows about it. It's a fork of his awesome Mjolnir project :)	cmsj	rjhilgefort
437	2015-08-16 20:54:25	hey @jigish I have no issues or feature/improvement suggestions for Slate, and that has been the case for the past 3 years or so. Just wanted to to thank you for this amazing work that has become such an important part of my workflow. Nice to hear that you've managed to find a healthy life/work balance and are willing to return to the oss community. Take as much time as you need ;)	arturhoo	jigish
437	2015-12-15 12:38:25	@sdegutis the link to https://github.com/sdegutis/WindowManager seems broken. Is it moved? @jigish were izz the goodies ;-) aka slate2 located?	clemens-tolboom	sdegutis
437	2015-12-15 12:38:25	@sdegutis the link to https://github.com/sdegutis/WindowManager seems broken. Is it moved? @jigish were izz the goodies ;-) aka slate2 located?	clemens-tolboom	jigish
437	2016-01-04 12:46:21	@sdegutis guess now you meant https://github.com/sdegutis/AppGrid	clemens-tolboom	sdegutis
437	2016-01-04 14:18:01	Via https://github.com/sdegutis/mjolnir I ended up choosing https://github.com/Hammerspoon/hammerspoon as my replacement for slate. @jigish thanks for the past years	clemens-tolboom	jigish
434	2014-11-12 09:52:32	@dongyuwei thanks, closing this.	zhuangya	dongyuwei
428	2015-03-05 15:18:27	@mheuser thanks for the tip. Confirming that un-checking and immediately re-checking worked on 10.10.2 fresh install.	swieder227	mheuser
414	2014-07-22 23:04:55	@wincent Nicely done, and good luck.	sdegutis	wincent
409	2014-07-03 08:13:37	@trishume Thanks a lot!	p0deje	trishume
409	2014-07-18 20:32:22	@trishume It may also be helpful to explain which PRs you did _not_ merge and why not.	sdegutis	trishume
405	2014-07-25 20:20:42	thanks @apfritts	mweibel	apfritts
405	2014-10-17 09:43:26	@apfritts thank you :)	pedro-couto	apfritts
405	2014-10-18 10:41:04	Thanks! Feel the exact same way as @mannerisms ;)	berinle	mannerisms
388	2016-03-01 11:13:58	@tinmarks why did you close this issue?	niels-bom-md	tinmarks
387	2014-07-18 20:30:38	@jigish @wincent When implementing this feature, this code may be of help: https://github.com/sdegutis/hydra/blob/b20be10f649f4d1c2c7785a00b0602afec14c801/Hydra/API/application.m#L193-L194	sdegutis	wincent
387	2014-07-19 21:17:51	It was implemented in the pull request 4 months ago. On Friday, July 18, 2014, Steven Degutis notifications@github.com wrote: > @jigish https://github.com/jigish @wincent https://github.com/wincent > When implementing this feature, this code may be of help: > https://github.com/sdegutis/hydra/blob/b20be10f649f4d1c2c7785a00b0602afec14c801/Hydra/API/application.m#L193-L194 > > — > Reply to this ema…	wincent	wincent
387	2014-07-19 21:19:41	@wincent Oh. My mistake. Sorry for the noise.	sdegutis	wincent
381	2014-02-03 19:08:28	@adam-jensen LOL :) The default mac window manager is unbelievably fucked up compared to the amazing options you have on linux like awesome, i3, xmonad, dwm and rat poison. Clearly lacks a decent tiling window manager. Time to move on :)	jaseemabid	adam-jensen
381	2014-02-03 19:19:35	@JolinM You are completely missing the point. Please have a look at i3 doc[1]. It tells you how you can do _something_ with it without reading the entire manual. I want to see it in action before I commit the time, and so will be the mentality of majority of the users. And _I_ belong to the category of programmers who tweak tools a lot! I have tracked my dotfiles for over 2 years[2], have read th…	jaseemabid	JolinM
381	2014-02-03 20:03:05	@harizvi No! That tutorial tells me I can copy some js to a config file and make `Ctrl+1` do something almost useless. Ok, let me rephrase it. 1. I don't want to configure slate before I use it for a while and get the hang of it => Manuals for an app before you do something with it is utter useless. 2. What can it do _OUT OF THE BOX_ ? 3. Is there one key binding like 'Ctrl+Command+j+k` to make i…	jaseemabid	harizvi
381	2014-02-04 05:09:52	@ranman Just like @sergiotapia said, I'd love to write a quick intro _after_ I get this working for me nicely. The general idea about README is to give a quick overview, and you can move all configuration to a wiki or another file to make life easy for users. Please assume you know **nothing** about slate or a while and read it again, and tell me its any good for a first timer.	jaseemabid	sergiotapia
381	2014-02-04 05:09:52	@ranman Just like @sergiotapia said, I'd love to write a quick intro _after_ I get this working for me nicely. The general idea about README is to give a quick overview, and you can move all configuration to a wiki or another file to make life easy for users. Please assume you know **nothing** about slate or a while and read it again, and tell me its any good for a first timer.	jaseemabid	ranman
381	2014-02-04 05:32:48	@ranman No worries man, I was a bit pissed off too last night when I wrote that :/ I got here from a window manager comparison[2] on slant.co. I'll be spending sometime on this later today. Will see how the docs can be improved. 1. http://www.slant.co/topics/526/~what-is-the-best-window-manager-for-mac	jaseemabid	ranman
381	2014-02-04 13:03:13	Thanks a bunch for donating your time @ranman , we all appreciate it! :)	sergiotapia	ranman
381	2014-02-04 13:13:42	I'm a 1st year Software Engineering student from London and have been slowly getting to grips with Slate (quite comfortable with it now) over the past few weeks. I've been playing around with the idea of writing a blog post for new developers and perhaps even a new project to create a UI for slate to make it easy to configure. @jaseemabid since you're so keen to see something like this, maybe you…	kylejm	jaseemabid
381	2014-02-05 17:39:37	@kylejm Mac is not my primary dev platform, and I'm soon switching back to linux. I wont be using slate much	jaseemabid	kylejm
381	2014-05-02 19:01:43	@ProLoser and @RyanBalfanz - Thank you both.	tphalp	ProLoser
381	2014-05-02 19:01:43	@ProLoser and @RyanBalfanz - Thank you both.	tphalp	RyanBalfanz
379	2014-02-02 08:56:16	@dsummersl I guess so. Looking forward to see your fork!	p0deje	dsummersl
379	2014-02-05 22:17:52	@sdegutis does Phoenix also support the display detection like slate?	sebald	sdegutis
379	2014-02-05 22:21:16	@sebald It has functions to know what screen (aka. display or monitor) a given window is on, and to move it to a given screen. Is that what you mean?	sdegutis	sebald
379	2014-02-05 22:50:00	By the way @sebald, I just added documentation for Phoenix, which might help answer your question: https://github.com/sdegutis/Phoenix/wiki/JavaScript-API-documentation	sdegutis	sebald
379	2014-02-05 22:56:37	@sdegutis Thx for the fast reply and the docu :) really appeaciate it. I am actually just looking for something that restores my windows to its previous or a predefined state depending on the monitor they are. It super annoying when I unplug my thunderbolt display...	sebald	sdegutis
379	2014-02-05 23:03:37	@harizvi No, the API has been changed to enable performance increases and clean documentation enough to the point where it is not backwards compatible anymore. However, it should be a straightforward-enough API to be able to rewrite your config in a few minutes. Just be sure to check the docs to make sure it has all the functionality you need! Some Slate features were dropped in my fork, although…	sdegutis	harizvi
379	2014-02-05 23:40:42	Good work! What are your plans w/r/t spaces support - specifically sending windows to their own space? And moving windows from spaces by hotkey? On Feb 5, 2014 6:03 PM, "Steven Degutis" notifications@github.com wrote: > @harizvi https://github.com/harizvi No, the API has been changed to > enable performance increases and clean documentation enough to the point > where it is not backwards compatib…	logicbomb	harizvi
379	2014-02-05 23:43:31	@logicbomb See this issue: https://github.com/sdegutis/Phoenix/issues/6	sdegutis	logicbomb
379	2014-04-30 09:50:44	@cenkozan do you mind provide the steps for repackaging in xcode? kinda new in xcode here..Also I install slate via homebrew, does it matter at all?	gddabe	cenkozan
379	2014-04-30 10:29:01	@gddabe You can use this http://stackoverflow.com/a/5579458 link to do what you want. On Wed, Apr 30, 2014 at 12:50 PM, gddabe notifications@github.com wrote: > @cenkozan https://github.com/cenkozan do you mind provide the steps for > repackaging in xcode? kinda new in xcode here..Also I install slate via > homebrew, does it matter at all? > > — > Reply to this email directly or view it on GitHub…	cenkozan	gddabe
379	2014-04-30 10:29:01	@gddabe You can use this http://stackoverflow.com/a/5579458 link to do what you want. On Wed, Apr 30, 2014 at 12:50 PM, gddabe notifications@github.com wrote: > @cenkozan https://github.com/cenkozan do you mind provide the steps for > repackaging in xcode? kinda new in xcode here..Also I install slate via > homebrew, does it matter at all? > > — > Reply to this email directly or view it on GitHub…	cenkozan	cenkozan
379	2014-05-02 02:45:22	@cenkozan thanks a lot, what I need to merge by myself is to fix the wrong name when taking snapshot jigish#393 . Now I've done it successfully.	gddabe	cenkozan
371	2014-12-19 04:06:25	@jpsim What did you remove out of `MainMenu.xib`?	mattr-	jpsim
371	2014-12-19 06:03:36	@mattr- it turns out that I didn't make any changes to the xib _myself_, but Xcode just updated it to a newer format, simply by opening it. Yay Xcode! I've reset the xib to its previous state.	jpsim	mattr-
365	2014-04-05 02:19:31	@jerrysxu Phoenix looks better, and it can control Screen(Monitor).	alswl	jerrysxu
353	2013-10-25 08:33:22	I made this work by doing what @jkusachi said. Thanks! :+1:	bradwright	jkusachi
345	2014-06-06 16:46:08	Okay, mine was just me being stupid, I had `hyper` stored in a variable in my `.slate.js`, and tried to bind something to `hyper + "s"`, which led to `:ctrl;shift;alt;cmds`. So never mind on my account about that. @harizvi: really easy way to alias that in javascript - just make it a variable and you can use it willy nilly after that:	jpadvo	harizvi
345	2014-06-06 23:27:04	Thanks @jpadvo for the tip. For now, I have moved onto Phoenix, since I hit some problems with Slate on Mavericks.	harizvi	jpadvo
342	2013-12-11 22:41:19	+1 verify this bug. Turning no `persist` for `windowHintsOrder` causes hints to only work once. Reloading/restarting Slate enables another single use. Disabling the `persist` option returns the behavior to normal. @wwalker This has been a source of frustration for me from day one, thank you for pinpointing the exact problem so I can workaround my config and get back on track using the awesome sla…	chuckg	wwalker
341	2013-12-13 20:24:11	@philc :+1: , you accomplished this by making a layout called default? I can't seem to bind to a key with this command: Slate refuses to parse this and fails on `default`	DeaconDesperado	philc
338	2013-09-06 16:18:48	I'm definitely interested in finding a better way to do this. @philc I currently do this by walking all windows of an application looking for a matching title. I ended up writing a [runOrRaise](https://github.com/legumbre/dotslatejs/blob/master/slate.js#L39-L93) command which takes an application name and a lambda as a filter and focus only windows matching that filter. So something like `runOrRa…	legumbre	philc
338	2013-09-10 18:02:29	@legumbre the workaround I have now is to have 3 separate Emacs apps in the Apps folder, named Emacs, Orgmode, and Email (you can edit an app's display name by Right clicking, Show Package Contents, edit info.plist in English.proj), each with different icons. Then I can target them by app name with slate.	philc	legumbre
335	2013-08-31 17:13:51	@SethMilliken thanks.. already was aware of the default `Ctrl-F3` binding, but... that solution ends up being a bit awkward. I would have to `Ctrl-F3` -> `Home` -> `Right Arrow` (x # of times) to simulate a `Cmd-1`, `Cmd-2`, etc type of binding like `Snap` has. I was hoping that there might be a way to actually invoke an item at a position in the dock. I'm not an OSX guy, but I assume there must …	Iristyle	SethMilliken
327	2013-08-13 17:21:43	@WarWithinMe No, the only two that can be used are `NSAccessibilitySizeAttribute` and `NSAccessibilityPositionAttribute`. In [Zephyros](https://github.com/sdegutis/zephyros) I have a function to set the frame of a window, but it technically just sets the size, then the position, then the size again. The extra set-size is needed because sometimes you can't move the window to the right position unt…	sdegutis	WarWithinMe
325	2013-08-07 23:28:29	@dsdeiz this is an inherent issue with binding global hot-keys, they override anything else that might be using that same key-combo. The only way to solve this is to change your key shortcuts to not conflict with any others.	sdegutis	dsdeiz
318	2013-08-10 03:24:55	@tzarskyz I'm curios about the `NSAccessibilityWindowAttribute` in the accessibility API, seems like it will return the window to you. The document doesn't tell anything useful, though. But if you can get the window, you pretty much can do anything. ( I'm saying the setLevel things. ).	WarWithinMe	tzarskyz
317	2014-05-12 18:07:03	I'd second this one - I don't even know where to start looking to find info on how to customize it. @troxler Were you able to find any info elsewhere? I'm thinking a code spelunking expedition may be in order, and I'd appreciate any tips on where to start.	TashaArvanitis	troxler
317	2014-05-13 18:17:41	@TashaArvanitis No, I did not look into this any further.	troxler	TashaArvanitis
304	2013-07-16 07:47:01	@ashi009, so your saying as long as in the display manager arrangements, if the "primary" display (with the Apple menu bar) is above the secondary it works?	travisperson	ashi009
304	2013-07-16 07:51:15	@travisperson yes, just tried a few arrangements, apparent so.	ashi009	travisperson
304	2015-02-25 17:34:42	@blag thanks for the info!	awaxman11	blag
299	2013-05-15 13:07:38	@ianyh thanks for mentioning it. it's great :)	rhacker	ianyh
291	2015-05-05 16:17:07	@bittner yes, I'm trying to make 1 config for everyone actually, not just a fully custom one: https://gist.github.com/ProLoser/a55406df872c83dd71ea (it has reslate at the top half though). All keyboard shortcuts needed are <kbd>ctrl</kbd>+<kbd>option</kbd>+<kbd>cmd</kbd>+<kbd>up/down/left/right/space</kbd> and it handles both resizing, relocating to different monitors, moving around, and lets you…	ProLoser	bittner
291	2015-05-06 22:04:17	@bittner slate does whatever you configure it to do. I am fully aware of stay, but I don't think I was willing to pay or I think it had buggy behavior. I was saying that I'm writing a config file that does what Stay does.	ProLoser	bittner
275	2013-04-03 00:52:18	@deiga that's not syntactically valid JavaScript. Would have to write:	puffnfresh	deiga
273	2013-03-18 17:57:19	Yes and no. I guess my key arrangement contains unicode characters :(, which I would like to use. I also changed the description. Hopefully my intentions are clearer now. @deiga Thanks for all the comments and suggestions.	Velrok	deiga
272	2015-10-07 17:32:24	thanks @leonardt :)	snario	leonardt
262	2013-03-08 15:09:13	@SethMilliken: Agree with you for the most part. However, KeyRemap4MacBook requires admin privileges only once, during installation. So as far as inconvenience goes (ignoring security aspects), its hardly an issue. Also, it might be worth investigating if admin privileges are required specifically for the Fn functionality (though I have a hunch it they would be, as well). Using modal-key is a gre…	himanshu0	SethMilliken
242	2013-03-09 11:47:01	@jigish I've just noticed that my .slate.js doesn't load at all, or at least bindings don't work and S.log doesn't either. Could you look at it and tell me if there's something wrong? It used to work last week or so.. https://github.com/deiga/dotfiles/blob/master/slate.js	deiga	jigish
242	2013-06-20 13:30:23	@deiga I'm having the same problem with my .slate.js not loading at all. Did you ever get it resolved?	stdavis	deiga
198	2013-01-19 23:07:57	@hansmi can you do me a favor and use http://manytricks.com/keycodes/ to tell me what the key code for your `y` key is? Also, if you could send me the output of the logs that would be great.	jigish	hansmi
195	2013-01-12 11:55:01	I was thinking about submitting a pull request that, upon first run, would give you the option to copy the `default.slate` to `~/.slate` and then open that in your default text editor so you can edit it. Currently this process isn't hugely user friendly, and can only really be understood by reading the README. What do you think @JeromeNamNam and @phmongeau?	josh-	phmongeau
195	2013-01-12 11:55:01	I was thinking about submitting a pull request that, upon first run, would give you the option to copy the `default.slate` to `~/.slate` and then open that in your default text editor so you can edit it. Currently this process isn't hugely user friendly, and can only really be understood by reading the README. What do you think @JeromeNamNam and @phmongeau?	josh-	JeromeNamNam
193	2012-12-28 06:52:36	@josh- I like this a lot, but in order to maintain configurability, do you think you could divorce this from the original background rounded rect? I'd like to keep the option for both.	jigish	josh-
193	2012-12-28 08:54:52	@jigish Yup, that sounds like an even better idea. Should I add a new `config` directive? Also, assuming someone configured Slate to draw the rounded rect behind the icon (as it is in the current shipping version) should a shadow/background be applied to the text? (Thinking of ways to improve readability).	josh-	jigish
191	2012-12-28 08:59:11	@jigish Sounds good mate, have a great vacation. I'll also see if I can get SL going in a VM or something in the next couple of days to try this out.	josh-	jigish
190	2012-12-28 08:57:49	@brightghost Would you be happy to test this patch?	josh-	brightghost
190	2012-12-28 20:49:10	@brightghost Okay fantastic, I've just whipped up a build - http://cl.ly/Lq84	josh-	brightghost
189	2012-12-28 06:54:48	@josh- is correct. Using the default `.slate` file you'll lose a lot of those bindings. If you want to remove them or change them copying the `default.slate` to `~/.slate` is the way to go. You can then mess with the bindings yourself and update them to whatever you want.	jigish	josh-
177	2013-01-30 00:29:53	@gimbo - I am finally able to reproduce your case. You were absolutely right. Putting the bigger screen on top is what causes the issue. I'll look into this more.	jigish	gimbo
177	2013-01-30 00:39:13	interesting observation for @gimbo's issue: Out of all those, when the window is too wide for the smaller screen, only `8:ctrl` and `9:ctrl` work. The others do not. _really_ weird.	jigish	gimbo
177	2013-01-30 00:42:30	@westacular - these issues are indeed related. your screen is hanging off the bottom, @gimbo's is hanging off the side. either way the Accessibility APIs seem to have issues resizing them. As of right now the only way I can think to force a resize is to check if the window is currently off the screen, then resize the window to something like `screenSizeX/2;screenSizeY/2` and then resize it back t…	jigish	gimbo
174	2013-07-23 14:41:47	@gfreezy thanks! that's definitely along the lines of what i was looking for. however, after a stint with slate i went back to divvy. love the added features of slate, but when it came down to it, all i really needed was the basics (which divvy does extremely well).	byalextran	gfreezy
165	2012-12-13 09:41:57	@jigish Still didn't achieve what I wanted. After trying some options in `undoOps`, I found something weird happening. 1. When `chain` is removed from `undoOps`, the following 'chained' command does not save snapshot at all: `bind f:ctrl;alt;cmd chain move screenOriginX;screenOriginY screenSizeX;screenSizeY | undo` 2. However, normal `move` options do save snapshot: `bind f:shift;ctrl;alt;cmd mov…	jangxyz	jigish
156	2012-11-29 22:55:40	@jigish Sorry for the delay in responding here. Your initial comment about the syntax has now caused the shortcut to be recognized, but now the fn modifier is ignored completely. This is not just with arrow keys for me.	michaelmior	jigish
153	2013-01-30 13:58:18	@jigish So, is there a permanent JavaScript scope that stays alive between calls to the shortcuts then?	eproxus	jigish
145	2012-11-17 20:25:19	very interesting idea. i like it. +1 to @trishume though. But instead of changing that method what would be even better is if you could use `ShellUtils` from 9c0906b41b2ccc2fcec6feb1456af3e2ad83b87a to call the script. If you can't use it, then adding a method to `ShellUtils` that serves your purpose and using it would be better. thanks!	jigish	trishume
140	2012-12-03 13:08:15	I experienced this too, and @philc clued me in on the reason. I am/was running App Tamer which suspends backgrounded applications (and gives them some time to process events at regular intervals). Slate consistently freezes until all applications have been activated.	hugowetterberg	philc
140	2012-12-05 23:35:20	This happened to me too, finally. Skype was not responding and slate crapped out. Temporary fix: force quit applications that are being stupid. Just thinking about it, I'm guessing that this is because Slate keeps track of applications in the background and when one doesn't respond the Accessibility API craps out like @philc mentioned. I'll try to check it out when I get time.	jigish	philc
140	2013-01-03 19:07:48	@jjlharrison , are any of your apps unresponsive when you see that delay?	philc	jjlharrison
140	2013-01-04 07:12:59	@philc Looks like it was the App Tamer issue that @hugowetterberg mentioned.	jjlharrison	philc
140	2013-01-04 07:12:59	@philc Looks like it was the App Tamer issue that @hugowetterberg mentioned.	jjlharrison	hugowetterberg
140	2014-03-01 15:50:55	@linkinpark342 gotcha yea that makes more sense. [Phoenix](https://github.com/sdegutis/Phoenix) does not have this issue thankfully.	keith	linkinpark342
140	2014-04-02 16:17:10	@zfdang In my experience it is always another non-responsive app that blocks Slate. (For me, it's often Chrome Canary, but it could be anything.) If Slate "freezes", I switch the Activity Monitor, sort by Name, and look for the "(Not Responding)" app and kill it. Slate immediately gets better after that. There are some apps which always claim to be "Not Responding", but you learn to ignore those …	wincent	zfdang
140	2014-07-22 21:55:57	@jigish You might find [this function](https://github.com/sdegutis/hydra/blob/fb4ef150f827a5a78fa0b9ba7f75ac4e43d54860/Hydra/API/application.m#L154-L170) helpful in implementing this feature, if you're comfortable with using private APIs. Otherwise, [this public function](https://developer.apple.com/library/mac/documentation/ApplicationServices/Reference/AXUIElement_header_reference/Reference/ref…	sdegutis	jigish
140	2014-07-22 22:13:44	Nice, @sdegutis. Hydra looks great, but I don't want to port my extensive Slate JS config to another program, so I might take a stab at this myself based on your tip.	wincent	sdegutis
140	2014-07-22 22:15:49	@wincent Glad I could help. And thanks.	sdegutis	wincent
140	2014-07-22 23:07:20	@wincent Is your config located somewhere online?	sdegutis	wincent
140	2014-07-22 23:11:35	@sdegutis https://github.com/wincent/wincent/blob/master/.slate.js	wincent	sdegutis
140	2014-07-25 13:51:19	@harizvi Can you open an issue in Hydra about this so we don't clutter this issue with unrelated discussion? Thanks!	sdegutis	harizvi
133	2012-10-17 18:05:06	@purcell key codes identify physical keys which is why you need the config for dvorak if you use it. I maintain a hash from key character -> key code (there is no reverse lookup built in to Objective-C unfortunately) for both dvorak and qwerty. @jbleuzen I think you have the right idea. Thats the app I used to get my initial values. Unfortunately I don't have any non-US keyboards laying around so…	jigish	purcell
133	2012-10-17 18:05:06	@purcell key codes identify physical keys which is why you need the config for dvorak if you use it. I maintain a hash from key character -> key code (there is no reverse lookup built in to Objective-C unfortunately) for both dvorak and qwerty. @jbleuzen I think you have the right idea. Thats the app I used to get my initial values. Unfortunately I don't have any non-US keyboards laying around so…	jigish	jbleuzen
128	2012-10-09 20:09:39	@arlobryer - The idea would be to do both. something like `bind 1:ctrl shell somthing` as well as `$ slate activate 1:ctrl`	jigish	arlobryer
123	2012-10-10 10:30:48	@constantin3000 That sounds fantastic - when I get some spare time I might work on the code and submit a pull, shall I comment in this issue again when that's done and try to organize the German translations?	josh-	constantin3000
121	2012-11-28 00:30:12	hmm. what version of slate are you running @dangelov? and what OS version? It seems to be working fine for me on the latest slate and Lion.	jigish	dangelov
121	2013-09-09 13:20:24	For the record I seem to experience the same problem as @dangelov. I have It seems to bind _just_ `1` ## BTW great work with Slate! Thanks so much!	kizzx2	dangelov
121	2013-10-02 19:27:19	Thanks to direction from @SethMilliken (and the work by @jigish of course!) this config works for me:	dreki	jigish
121	2013-10-02 19:27:19	Thanks to direction from @SethMilliken (and the work by @jigish of course!) this config works for me:	dreki	SethMilliken
107	2013-06-02 20:09:22	Thanks @almostthor! I ended up with the following chained command (because I like the ability to toggle between centered and full screen with the same key binding). where ${full} is defined as:	jtbrough	almostthor
103	2012-10-03 18:03:51	@mohanzhang Xcode 4.2 is/was available for Snow Leopard. Apple was so _nice_ to remove it from their servers but you can find it on [TPB](http://thepiratebay.se/torrent/6721955/). I realize that not everyone is a friend of torrents but in this case Apple is not even helping developers on old OS X versions anymore.	paddykontschak	mohanzhang
103	2012-10-03 21:40:08	Thanks @paddykontschak - For the record, I neither deny nor acknowledge the existence of this torrent. @jigish But suppose hypothetically that I got Xcode 4.2 via some means and then tried to build the project again. I'd, uh, _probably_ get errors like the following: .../slate/Slate/SlateAppDelegate.m:36:13: error: existing ivar 'currentHintOperation' for unsafe_unretained property 'currentHintOp…	mohanzhang	paddykontschak
103	2012-10-03 21:40:08	Thanks @paddykontschak - For the record, I neither deny nor acknowledge the existence of this torrent. @jigish But suppose hypothetically that I got Xcode 4.2 via some means and then tried to build the project again. I'd, uh, _probably_ get errors like the following: .../slate/Slate/SlateAppDelegate.m:36:13: error: existing ivar 'currentHintOperation' for unsafe_unretained property 'currentHintOp…	mohanzhang	jigish
100	2012-10-05 23:50:23	@robacarp I'd be very surprised if you're an outlier. This project is like a neodymium magnet for terminal editor and multiplexer vets on OS X. :smile:	SethMilliken	robacarp
100	2012-10-08 18:47:16	This is perfect. Thanks @jigish, top notch.	robacarp	jigish
100	2012-10-08 19:17:30	Maybe this is no longer in the spirit of this request, but would it also be possible to use more than one key for modal? For example, I've had Alt-` as a global shortcut for another window management program, similar to @robacarp.	hjon	robacarp
100	2012-10-08 19:21:41	@jigish This is a great addition. Any chance of allowing the modal key to include modifiers? (I'm currently using e.g. `Command-Control-w` mapped to `f17` with KeyRemap4MacBook in order to work around this, so not a huge deal for me, but I'm sure others would appreciate it).	SethMilliken	jigish
93	2012-10-05 01:19:10	So, [determining the OS version](http://cocoadev.com/wiki/DeterminingOSVersion) on OS X is a pretty horrible hack, and I've found that one can simply use Applescript from within Cocoa to enable "Access for assistive devices", meaning that the user doesn't have to leave Slate. What do you think about that? And I also agree with @trishume - so far I haven't had a single issue on Mountain Lion and i…	josh-	trishume
93	2012-10-06 22:00:33	@josh- I like the idea of using Applescript from within Cocoa. Would make the process a lot easier than having to close Slate, open preferences, enable access, etc.	jigish	josh-
93	2012-10-07 06:39:07	@jigish Exactly, that's what I currently believe the best solution to be. Are you happy with [246eb6b](https://github.com/josh-/slate/commit/246eb6b3fea2920225488a6bcd5a47ed4bd1fd44) and [400138e](https://github.com/josh-/slate/commit/400138eb2a3af8506c8bf447b69073036ca0cdbb)? Also, [as noted](https://github.com/jigish/slate/pull/115#issuecomment-9192928) by @SethMilliken, this merge would confli…	josh-	jigish
91	2012-11-17 20:00:10	+1 for Ruby. Slate is already the best thing ever (thank you @jigish!) but Ruby integration would combine the two best things ever for maximum bestness. Although using Lua would make me just as happy and would be 10000x times easier to implement. Ruby will not be easy to embed until mruby comes out. Lua is probably a better solution but Ruby would be super cool.	trishume	jigish
91	2012-11-24 02:55:16	@mgax out of curiosity, I've started to do the lua version here: https://github.com/qmx/slate/tree/lua_support, using cocoapods to manage the dependency	qmx	mgax
91	2012-11-27 23:05:41	couple of thoughts (mainly so I don't forget myself): 1. if we're going to embed ruby/python/lua I'd like to do it right. e.g. you should be able to run the if/else _while_ the binding is activated. So you could use the current values of the window/screen/etc to change what you want to do with the particular binding in real-time. Like what @v-yarotsky commented. 2. I do _not_ want to shell out to…	jigish	mgax
91	2012-11-27 23:05:41	couple of thoughts (mainly so I don't forget myself): 1. if we're going to embed ruby/python/lua I'd like to do it right. e.g. you should be able to run the if/else _while_ the binding is activated. So you could use the current values of the window/screen/etc to change what you want to do with the particular binding in real-time. Like what @v-yarotsky commented. 2. I do _not_ want to shell out to…	jigish	v-yarotsky
91	2012-11-30 22:33:15	It is awesome that @mgax has something working. I think it would be better if the scripting did not require direct interfacing with the objc api. Maybe if something was passed into the functions like a `currentWindow` parameter and a `slate` object. The objects passed in would have simpler methods in the style of the language being used. The `currentWindow` object encapsulates operations on the f…	trishume	mgax
91	2012-12-01 21:56:03	@mzbik he already has to add a configuration parser when adding a new feature, it would actually be easier with an api. The thing with directly accessing the Obj-C constructs is that Slate is already difficult to configure for many people and a hard API wouldn't help.	trishume	mzbik
91	2012-12-03 21:32:24	@mgax suggested another option: Javascript. No additional Framework needed, all built in if you use WebViews. Plus the added benefit that it is pretty widely known/used.	jigish	mgax
91	2012-12-03 21:35:51	@jigish is there any API for using the JS engine without a webview? It would be rather hacky to have an invisible webview floating around at all times.	trishume	jigish
91	2012-12-03 22:19:41	@trishume unfortunately there is not. Though it does seem hacky it is the "accepted" way to run JS in objective c lol. Whatever that means :). There is the side benefit of maintaining a persistent context. For example you could save a JS variable in one binding to be used in another that is activated later (I'd use node.js style closures and proper exporting to make sure things don't get crazy). …	jigish	trishume
91	2012-12-04 00:29:36	One language-neutral and important point to discuss is how to link the scripting language. I can think of three options: 1. Make the entire config file a DSL of that language, maintain backward compatibility with old config files. Like: 1. Use a separate file and bind functions from that file like @mgax did with python. 2. Have a custom command that uses an inline script. Like this: **What do peo…	trishume	mgax
91	2012-12-04 01:04:39	@jigish why?	qmx	jigish
91	2012-12-04 06:56:24	+1 on the DSL approach. It could call out to external code if you really want to, so you get the benefit of the separate-file approach. And we can write a conversion script to upgrade people's config files. For Python there is the decorator syntax: @trishume i think http://will.thimbleby.net/script/ describes a nice approach to call into Objective-C from JS.	mgax	trishume
91	2012-12-04 22:45:59	Hmmmm, I have to figure out how to link to MacRuby, I'm going to try including the framework from the MacRuby distribution, I really don't want to have to compile it. I might just fiddle with @mgax's python branch or @qmx's lua branch. I've looked at the Slate code and in most cases the current operation objects can be used unmodified. The only problem is the move, hint and grid operations rely o…	trishume	qmx
91	2012-12-04 22:45:59	Hmmmm, I have to figure out how to link to MacRuby, I'm going to try including the framework from the MacRuby distribution, I really don't want to have to compile it. I might just fiddle with @mgax's python branch or @qmx's lua branch. I've looked at the Slate code and in most cases the current operation objects can be used unmodified. The only problem is the move, hint and grid operations rely o…	trishume	mgax
91	2012-12-08 13:31:59	I'm not sure about that, people seem to like the idea of a DSL and that is one of Ruby's specialties. I am currently working on implementing a DSL in MacRuby, which shouldn't be too hard. Embedding the MacRuby framework isn't that bad. Looking back at comments, 4 people (myself included) seem to favor Ruby if it is possible, 2 people favor Python and 2 people favor Lua. If I interpret people's co…	trishume	mgax
91	2013-01-19 23:01:53	@mgax - Nice! I was planning on hacking on slate a bunch this weekend, would love to pull this into to mainline so I can implement some of the stuff I was thinking about as well. Couple things I wanted to do: - instead of `'l:cmd,ctrl,alt'` as a parameter, I'd like to start deconstructing the slate syntax so it would be more like `slate.bind('l', ['cmd', 'ctrl', 'alt'], function() { slate.resize(…	jigish	mgax
91	2013-01-20 00:01:11	@mgax that is awesome! Right now it is kind of inefficient and ugly since it creates a new operation from a string every time you call one of the methods. I think a DSL would need a refactoring of the way some operations work and other DSL methods could directly call AccessibilityWrapper methods.	trishume	mgax
91	2013-01-20 00:23:47	Yes, I agree with @trishume - it would be nice to have a `slate.operation()` function that creates an operation for use in later bindings. that way you don't have to keep creating new ones later. also, the ability to specify a function as an argument (say the `x` value) to an operation will allow you to create a dynamic operation that can change based on the context without having to create a bra…	jigish	trishume
91	2013-01-20 00:51:17	@muescha 1) Can I have an example of how this would be used? Are you saying that a sequence of keys would trigger a binding? 2) you mean Modal Bindings? 3) I think this is a bit overdone. What would make sense is to wrap the entire keystroke in a class which would make it easier to support modal bindings. 4) yah this is what I would want to do. the `slate` object would have the information about …	jigish	muescha
91	2013-01-20 01:11:23	@mgax - I hope you don't mind me merging your javascript branch to master and hacking on it. I have tons of time today and would love to get a lot of this squared away before a push a new version :)	jigish	mgax
91	2013-01-20 08:15:17	@jigish Go ahead and merge it, that was the point :) I was also thinking about pulling in Underscore. Instantiating an Operation for every callback is not ideal, but we can worry about performance later, once we figure out what's possible with scripting, and where it's going. I actually prefer string key definitions, they are shorter and more expressive, reminiscent of CSS selectors. The whole bi…	mgax	jigish
91	2013-01-20 16:02:43	@trishume Yes, that's precisely the idea, but the Slate bindings implementation doesn't make it easy. I have an idea how to make it work though. Also you need a working `setTimeout` implementation, but that should be no problem.	mgax	trishume
91	2013-01-21 07:10:37	ok just pushed my changes. theres a ton of stuff there. here is what is left to make this fully functional (so you only need the `.slate.js`): - include @mgax's stuff to expose current window info, screen info, and other things - add the other directives (`config`, `layout`, `default`, `source`) - verify/add support for modal keys and implement modal toggle some additional ideas/notes: - `config`…	jigish	mgax
91	2013-01-21 08:05:33	@mzbik right now there is some basic handling of exceptions. it _should_ display an alert. Syntax errors are a bit more tricky. I need to figure out a way to deal with them. Infinite loops I'm not really show what the best way to handle is. To be completely honest I'm very much of the opinion that there isn't really much of a point to jumping through hoops to prevent people from doing stupid thin…	jigish	mzbik
91	2013-01-24 23:08:08	@mzbik Infinite loops should not force a restart, all you have to do is force quit slate, the OS will not hang. Adding a time limit stops cool behaviors like waiting for the user to press additional keys and things like that. Also, awesome work @jigish and @mgax, I had hoped to contribute with MacRuby but the stupid GC incompatibility thwarted me :(	trishume	mgax
91	2013-01-24 23:08:08	@mzbik Infinite loops should not force a restart, all you have to do is force quit slate, the OS will not hang. Adding a time limit stops cool behaviors like waiting for the user to press additional keys and things like that. Also, awesome work @jigish and @mgax, I had hoped to contribute with MacRuby but the stupid GC incompatibility thwarted me :(	trishume	jigish
91	2013-01-24 23:08:08	@mzbik Infinite loops should not force a restart, all you have to do is force quit slate, the OS will not hang. Adding a time limit stops cool behaviors like waiting for the user to press additional keys and things like that. Also, awesome work @jigish and @mgax, I had hoped to contribute with MacRuby but the stupid GC incompatibility thwarted me :(	trishume	mzbik
91	2013-01-25 18:55:37	@mzbik - Spaces Support is being tracked on Issue #78	jigish	mzbik
91	2013-08-07 21:44:17	@mgax, @mgax, @jigish, @trishume, @wez: I just looked at the scripting-language discussion above, and I have some information that may help. Recently I wrote my own window manager called AppGrid that was along the lines of Spectacle.app but with slightly different actions. Then I wanted to see if I can add scripting to it, so I copied Slate's approach of embedding JS. (However I used JSCocoa whic…	sdegutis	mgax
91	2013-08-07 21:44:17	@mgax, @mgax, @jigish, @trishume, @wez: I just looked at the scripting-language discussion above, and I have some information that may help. Recently I wrote my own window manager called AppGrid that was along the lines of Spectacle.app but with slightly different actions. Then I wanted to see if I can add scripting to it, so I copied Slate's approach of embedding JS. (However I used JSCocoa whic…	sdegutis	jigish
91	2013-08-07 21:44:17	@mgax, @mgax, @jigish, @trishume, @wez: I just looked at the scripting-language discussion above, and I have some information that may help. Recently I wrote my own window manager called AppGrid that was along the lines of Spectacle.app but with slightly different actions. Then I wanted to see if I can add scripting to it, so I copied Slate's approach of embedding JS. (However I used JSCocoa whic…	sdegutis	wez
91	2013-08-07 21:44:17	@mgax, @mgax, @jigish, @trishume, @wez: I just looked at the scripting-language discussion above, and I have some information that may help. Recently I wrote my own window manager called AppGrid that was along the lines of Spectacle.app but with slightly different actions. Then I wanted to see if I can add scripting to it, so I copied Slate's approach of embedding JS. (However I used JSCocoa whic…	sdegutis	trishume
83	2012-09-07 21:16:01	Thanks @jigish! Issue resolved. I failed step 1. :D Appears to be working ok on Mountain Lion. I'll play with it a bit more and let you know how things go.	simpleshadow	jigish
78	2013-06-12 01:09:21	`osxmonad` relies on private APIs, which it sounds like @jigish wants to avoid. I've been working on an xmonad-style tiling window manager for OS X (similar to `osxmonad`, but in Objective-C instead of Haskell, you can find it [here](https://github.com/ianyh/Amethyst) if you're curious). I figured out a way to move windows between spaces and have a writeup on how it works [here](http://ianyh.gith…	ianyh	jigish
78	2013-08-19 21:12:40	Thanks for the explanation @ianyh	wamatt	ianyh
78	2014-03-17 21:40:36	Hello, @ckruse, I disagree with you for the following reasons: 0. Such a feature would be useful in general as you would not be reliant on the whims of Apple in regards to what UI they decide next is best for you (me). 1. TotalSpaces is neither free nor open source, with all this entails, so it would be great to have this functionality in an open source program. 2. Imho slate, being as far as it …	sprig	ckruse
78	2014-07-18 20:41:30	@sdegutis looks good but also hacky. I'm curious though, is using a private api that bad?	wamatt	sdegutis
78	2014-07-18 20:45:57	@wamatt Good point. I like using private APIs personally, because they're generally more reliable within a single OS X version. In fact I think I'll look at what osxmonad does.	sdegutis	wamatt
78	2014-07-18 20:46:41	@ianyh I don't think the Mac App Store accepts apps that require accessibility anyway (I know Divvy was grandfathered in).	sdegutis	ianyh
78	2014-07-18 20:58:47	@sdegutis Huh. That is an interesting data point, but I have actually already moved towards using private APIs in Amethyst and given up on being in the AppStore. There's just not enough public API support for window management.	ianyh	sdegutis
78	2014-07-18 21:04:42	@ianyh yep; a few days ago I started just using private APIs like crazy in Hydra. On the bright side, they actually work :D (at least in 10.9, we'll see about 10.10)	sdegutis	ianyh
78	2015-05-25 16:55:05	@jigish Hey, it's been a while, what's the current status of this issue?	alexilyaev	jigish
78	2015-05-25 18:30:47	@sdegutis Oh, ok, should have read #437 :-) Adding the question to [mattr-#8](https://github.com/mattr-/slate/issues/8)	alexilyaev	sdegutis
77	2013-11-05 20:16:12	@justincampbell do realise that there is an App for that called Bartender (http://www.macbartender.com/) which costs 15USD and does just that but for any app that doesn't support this natively, and you can define a keyboard shortcut to show an "extended menu". My system bar for instance looks like this: ![screen shot 2013-11-05 at 21 13 24](https://f.cloud.github.com/assets/803296/1477194/d0a55bf…	larrybolt	justincampbell
77	2013-12-12 15:42:01	I don't usually recommend downloading executables from strangers (including myself), but if you can't wait, I've added a compiled version of my fix [here](https://github.com/jpsim/slate/releases/tag/v0.0.0). I'd also like to know what @jigish thinks of this approach and why it hasn't received his attention yet :smile:.	jpsim	jigish
77	2014-12-16 02:42:40	@jpsim awesome work, thanks so much for implementing this	chrissphinx	jpsim
70	2014-02-15 19:53:53	@drgrib have you tried adding `config keyboardLayout dvorak` to your slate config?	wkf	drgrib
70	2014-02-15 20:54:52	@wkf Yes, I discovered that setting in another thread and it worked. Thanks for putting it in this one for posterity.	drgrib	wkf
33	2012-07-03 23:22:30	@jigish Looking forward to it, thanks for the great work :)	dcai	jigish
24	2012-10-02 20:29:19	@eipark or @pstadler is this still an issue? If so OS version, Slate version and .slate file would be greatly appreciated.	jigish	eipark
24	2012-10-02 20:29:19	@eipark or @pstadler is this still an issue? If so OS version, Slate version and .slate file would be greatly appreciated.	jigish	pstadler
24	2012-10-02 20:52:50	I can confirm that this is still an issue. I had to add a special alias for the menubar just like @pstadler did. Slate 1.0.5 Mac OS X 10.8.2 [.slate](https://github.com/paddykontschak/dotfiles/blob/master/home/.slate#L21)	paddykontschak	pstadler
484	2016-11-23 03:19:44	New app icon and status icon. ![dribbble-800x600](https://cloud.githubusercontent.com/assets/125779/20550230/5b3fe3aa-b0e8-11e6-99eb-f57f02677ea1.png) @niw has a screenshot of the icons in use: https://twitter.com/niw/status/801237742105464832	maxvoltar	niw
463	2016-03-12 21:56:43	This correctly prints `0` when my window is on monitor `0` and it resizes correctly but the origin used is screen `1`. The result is that I have my window changing monitor positioned at 0,0 resized correctly. Any hints? P.S. I am seeing this behavior with `move` as well cc/ @timriot	kilianc	timriot
449	2015-06-22 14:07:58	No there isn't a spaces support in slate right now. See also #78 the user @franzwr created a hard workaround by using 'cliclick' to solve this problem. You can also run a second window manager like 'BetterTouchTool' to this special job.	tmattausch	franzwr
449	2015-06-22 14:10:50	thank you for ur reply. I realize this is a tricky thing because it requires special permission from the security pref pane. On Mon, Jun 22, 2015 at 10:08 AM, Thomas Mattausch <notifications@github.com > wrote: > > No there isn't a spaces support in slate right now. See also #78 > https://github.com/jigish/slate/issues/78 the user @franzwr > https://github.com/franzwr created a hard workaround by…	stefangeorge	franzwr
445	2015-03-14 18:17:56	:+1:, ping @jigish	nylen	jigish
445	2015-12-04 17:29:39	+1 @jigish :)	mrooney	jigish
445	2016-11-17 23:39:31	@jigish any chance of a merge of this super simple documentation PR? I think it would really help others still get benefit from your hard work!	mrooney	jigish
441	2015-01-24 04:03:58	@AlcariTheMad Is there something wrong with this change or can I go ahead and include it in my fork of Slate?	mattr-	AlcariTheMad
437	2014-12-17 07:08:11	_Edit_ According to the non response of jigish, here is a fork that seems a better choice # [mattr-/slate](https://github.com/mattr-/slate) --- Hi @jigish, First of all thanks for your awesome work. I thank you in my head each time I'm triggering my layout adjustment command :) I've tried every window manager I've found for OS X & the one you did is still the best we can find these days. JavaScri…	MoOx	jigish
437	2014-12-17 23:49:01	I'd like to be a contributor if possible. @mattr- the advantage of keeping the repo here is that there are so many people following it and it has many issues already submitted. Hopefully @jigish will allow several of us write access to the repo so your fork can be merged back here.	asethwright	jigish
437	2014-12-18 00:29:08	Having access to this repo would be ideal, but the emails I've sent to @jigish have gone unreplied to, so I started my own fork. :sob:	mattr-	jigish
437	2014-12-22 18:53:18	That's a shame @jigish just ignore all messages. Not a cool way to behave :(	MoOx	jigish
414	2014-07-22 23:02:15	Make use of a private API to prevent Slate from hanging waiting for unresponsive apps. Tested by pausing Google Chrome with a command like `kill -STOP 11019`, then interacting with Slate (using hot keys to reposition windows). I observed that there is some lag before the `CGSEventIsAppUnresponsive` API actually registers the state of the world; it returns `false` at first, but after about 20 seco…	wincent	sdegutis
409	2014-07-02 16:52:10	This PR is an amalgamation of the merging of many of the good pull requests that have been submitted but not merged. I've compiled and tested them and they all work together. Anyone who wants an app package with all these changes can download one here (not signed sorry): http://thume.net/downloads/Slate.zip @jigish if you don't want to look at individual PRs you can just merge this one. Creators …	trishume	napcae
409	2014-07-02 16:52:10	This PR is an amalgamation of the merging of many of the good pull requests that have been submitted but not merged. I've compiled and tested them and they all work together. Anyone who wants an app package with all these changes can download one here (not signed sorry): http://thume.net/downloads/Slate.zip @jigish if you don't want to look at individual PRs you can just merge this one. Creators …	trishume	georg
409	2014-07-02 16:52:10	This PR is an amalgamation of the merging of many of the good pull requests that have been submitted but not merged. I've compiled and tested them and they all work together. Anyone who wants an app package with all these changes can download one here (not signed sorry): http://thume.net/downloads/Slate.zip @jigish if you don't want to look at individual PRs you can just merge this one. Creators …	trishume	wincent
409	2014-07-02 16:52:10	This PR is an amalgamation of the merging of many of the good pull requests that have been submitted but not merged. I've compiled and tested them and they all work together. Anyone who wants an app package with all these changes can download one here (not signed sorry): http://thume.net/downloads/Slate.zip @jigish if you don't want to look at individual PRs you can just merge this one. Creators …	trishume	josh-
409	2014-07-02 16:52:10	This PR is an amalgamation of the merging of many of the good pull requests that have been submitted but not merged. I've compiled and tested them and they all work together. Anyone who wants an app package with all these changes can download one here (not signed sorry): http://thume.net/downloads/Slate.zip @jigish if you don't want to look at individual PRs you can just merge this one. Creators …	trishume	jpsim
409	2014-07-02 16:52:10	This PR is an amalgamation of the merging of many of the good pull requests that have been submitted but not merged. I've compiled and tested them and they all work together. Anyone who wants an app package with all these changes can download one here (not signed sorry): http://thume.net/downloads/Slate.zip @jigish if you don't want to look at individual PRs you can just merge this one. Creators …	trishume	mattr-
409	2014-07-02 16:52:10	This PR is an amalgamation of the merging of many of the good pull requests that have been submitted but not merged. I've compiled and tested them and they all work together. Anyone who wants an app package with all these changes can download one here (not signed sorry): http://thume.net/downloads/Slate.zip @jigish if you don't want to look at individual PRs you can just merge this one. Creators …	trishume	jigish
387	2014-07-18 20:30:38	@jigish @wincent When implementing this feature, this code may be of help: https://github.com/sdegutis/hydra/blob/b20be10f649f4d1c2c7785a00b0602afec14c801/Hydra/API/application.m#L193-L194	sdegutis	jigish
387	2014-07-19 21:17:51	It was implemented in the pull request 4 months ago. On Friday, July 18, 2014, Steven Degutis notifications@github.com wrote: > @jigish https://github.com/jigish @wincent https://github.com/wincent > When implementing this feature, this code may be of help: > https://github.com/sdegutis/hydra/blob/b20be10f649f4d1c2c7785a00b0602afec14c801/Hydra/API/application.m#L193-L194 > > — > Reply to this ema…	wincent	jigish
381	2014-02-19 05:47:28	If you guys don't feel like figuring it out yourself, you should use mine: https://github.com/ProLoser/reslate copy this folder to `~/.reslate` and copy `slate.example.js` to ~/.slate.js` I am still working on features, but for now you can do <kbd>ctrl</kbd>+<kbd>option</kbd>+<kbd>command</kbd>+<kbd>arrows</kbd> (or <kbd>J</kbd><kbd>K</kbd><kbd>L</kbd><kbd>I</kbd>) to move windows around and acro…	ProLoser	lunixbochs
379	2014-02-17 21:09:43	@Keithbsmiley Well, except the one you filed ;)	sdegutis	Keithbsmiley
379	2014-02-17 21:11:49	@Keithbsmiley Thanks for putting your config file [here in your repo](https://github.com/Keithbsmiley/dotfiles/blob/496c1009c1f8cc28d53f40d40abf4060a69cedb5/phoenix.js) for us to read and steal from :)	sdegutis	Keithbsmiley
371	2014-04-16 16:09:26	Hi @jigish, could you please take a look at this to see if it's merge-worthy? Thanks!	jpsim	jigish
371	2014-12-16 14:30:38	Come on @jigish, this is a great feature! :)	hector	jigish
344	2013-10-02 18:09:26	Bump @jigish	philc	jigish
343	2014-10-23 19:54:42	hey @mattr-...first of all, thanks for your branch and release! i'm loving it. glad people like you have picked up the ball and run with it. second...are you still actively developing on it? if so, any ideas on this bug? i don't have much (any) experience with cocoa apps, but this is getting in my way more and more. if not, i might take a crack at it, but i'd love any help. thanks in advance!	snarfed	mattr-
338	2013-09-06 16:18:48	I'm definitely interested in finding a better way to do this. @philc I currently do this by walking all windows of an application looking for a matching title. I ended up writing a [runOrRaise](https://github.com/legumbre/dotslatejs/blob/master/slate.js#L39-L93) command which takes an application name and a lambda as a filter and focus only windows matching that filter. So something like `runOrRa…	legumbre	jigish
319	2013-06-26 22:46:45	My guess is that the last line doesn't end in a newline, so the comment on the last line comments out the javascript that is appended to the end: - (id)run:(NSString_)code { NSString_ script = [NSString stringWithFormat:@"try { %@ } catch (**_ex**_) { 'EXCEPTION: '+**_ex**_; }", code]; id data = [scriptObject evaluateWebScript:script]; if(![data isMemberOfClass:[WebUndefined class]]) { SlateLogge…	SimHacker	throw
304	2015-02-25 09:10:08	@jigish's project appears to be dead. Please report this on the most active fork: https://github.com/mattr-/slate	blag	jigish
279	2013-03-29 03:59:05	@artish Ah, editable margins! Good idea, I updated mine. But this would be a great feature to have built in.	davidmerrique	artish
193	2012-12-28 02:45:18	As noted by @slavick in #183, the window hints are currently quite difficult to read when drawn on lighter icons. This change draws the transparent rounded rect infront of the icon, instead of behind it. Some screenshots: ![MacVim](https://f.cloud.github.com/assets/712727/33511/facc3b5e-5097-11e2-8bf4-eb017b167e9a.png) ![TextEdit](https://f.cloud.github.com/assets/712727/33512/faf9a440-5097-11e2-…	josh-	slavick
193	2012-12-28 02:45:18	As noted by @slavick in #183, the window hints are currently quite difficult to read when drawn on lighter icons. This change draws the transparent rounded rect infront of the icon, instead of behind it. Some screenshots: ![MacVim](https://f.cloud.github.com/assets/712727/33511/facc3b5e-5097-11e2-8bf4-eb017b167e9a.png) ![TextEdit](https://f.cloud.github.com/assets/712727/33512/faf9a440-5097-11e2-…	josh-	trishume
183	2012-12-28 06:57:42	I like @josh-'s fix for this. We'll have the option to add a rounded rect under the letter once I merge that in.	jigish	josh-
177	2013-01-30 00:42:30	@westacular - these issues are indeed related. your screen is hanging off the bottom, @gimbo's is hanging off the side. either way the Accessibility APIs seem to have issues resizing them. As of right now the only way I can think to force a resize is to check if the window is currently off the screen, then resize the window to something like `screenSizeX/2;screenSizeY/2` and then resize it back t…	jigish	westacular
164	2012-11-27 23:12:55	@kvs - good shit. I'll add this to the read me today.	jigish	kvs
160	2012-11-28 00:40:46	Also, @trishume has written an awesome post about getting started with slate here: http://thume.ca/howto/2012/11/19/using-slate/	jigish	trishume
143	2012-11-17 18:34:00	Odd that @jigish even asked for this but there has been no word from him on this pull request.	trishume	jigish
140	2014-03-01 07:09:56	@Keithbsmiley I don't think Slate is being app nap'd but that Slate freezes when _other_ apps are getting nap'd	linkinpark342	Keithbsmiley
140	2014-07-24 21:12:09	@janaspage lol cool, glad to be of service, :thumbsup:	sdegutis	janaspage
128	2012-10-09 18:30:51	FYI, @jigish discusses adding an operation for running shell commands [here](https://github.com/jigish/slate/issues/78#issuecomment-9121185) and [here](https://github.com/jigish/slate/issues/85).	SethMilliken	jigish
103	2012-10-03 21:49:17	hmm. thats a good question. I'm using Xcode 4.5 so i'm not getting that error. From what I can tell it would be complaining about how the properties are declared for some reason. Probably adding something like `(strong)` after `@property` would fix it. This would be a problem most likely fixed by Apple's compiler upgrades since 4.2.	jigish	property
93	2012-10-07 06:39:07	@jigish Exactly, that's what I currently believe the best solution to be. Are you happy with [246eb6b](https://github.com/josh-/slate/commit/246eb6b3fea2920225488a6bcd5a47ed4bd1fd44) and [400138e](https://github.com/josh-/slate/commit/400138eb2a3af8506c8bf447b69073036ca0cdbb)? Also, [as noted](https://github.com/jigish/slate/pull/115#issuecomment-9192928) by @SethMilliken, this merge would confli…	josh-	SethMilliken
91	2013-01-21 08:14:03	It's not a matter of prevention, but of not crashing enough of the system to discourage use. For infinite loop, if we can hook the js op code dispatch, we can establish a configurable limit per keystroke On Jan 21, 2013, at 12:06 AM, "Jigish Patel" <notifications@github.com<mailto:notifications@github.com>> wrote: @mzbikhttps://github.com/mzbik right now there is some basic handling of exceptions…	mzbik	mzbikhttps
91	2013-01-25 15:30:29	Thanks, Tristan/Jigish. Here's a question: is there a way to manipulate window/space relationships too? On Jan 24, 2013, at 15:17, "Tristan Hume" <notifications@github.com<mailto:notifications@github.com>> wrote: @mzbikhttps://github.com/mzbik Infinite loops should not force a restart, all you have to do is force quit slate, the OS will not hang. Adding a time limit stops cool behaviors like wait…	mzbik	jigishhttps
91	2013-01-25 15:30:29	Thanks, Tristan/Jigish. Here's a question: is there a way to manipulate window/space relationships too? On Jan 24, 2013, at 15:17, "Tristan Hume" <notifications@github.com<mailto:notifications@github.com>> wrote: @mzbikhttps://github.com/mzbik Infinite loops should not force a restart, all you have to do is force quit slate, the OS will not hang. Adding a time limit stops cool behaviors like wait…	mzbik	mgaxhttps
91	2013-01-25 15:30:29	Thanks, Tristan/Jigish. Here's a question: is there a way to manipulate window/space relationships too? On Jan 24, 2013, at 15:17, "Tristan Hume" <notifications@github.com<mailto:notifications@github.com>> wrote: @mzbikhttps://github.com/mzbik Infinite loops should not force a restart, all you have to do is force quit slate, the OS will not hang. Adding a time limit stops cool behaviors like wait…	mzbik	mzbikhttps
78	2014-07-22 21:30:39	Further discussion with @puffnfresh suggests that the existing private APIs worked on 10.8 but broke on 10.9...	sdegutis	puffnfresh
