# Supplementary material for: Status, identity, and language: A study of issue discussions in GitHub
Source: PLoS One. 2019 Jun 14;14(6):e0215059. doi: 10.1371/journal.pone.0215059 (PMC6568400; doi:10.1371/journal.pone.0215059)
Supplement: S2 Data — (ZIP) [file pone.0215059.s003.zip › sample_46_projs_issues/SwiftyJSON_SwiftyJSON/issue_comments_REPLACECODE.csv]

issue_num	datetime	body	login	close_date
823	2017-03-27 18:54:53	### What did you do? I want to run swiftyjson from terminal using Marathon to use alamofire I can simply type marathon add https://github.com/Alamofire/Alamofire.git <img width="721" alt="screen shot 2017-03-27 at 2 47 05 pm" src="https://cloud.githubusercontent.com/assets/289994/24372820/3b95bbc0-12fd-11e7-8820-d2ad06a47b4a.png"> marathon add https://github.com/SwiftyJSON/SwiftyJSON.git - Marath…	johndpope
823	2017-03-27 18:55:52	https://github.com/apple/swift-package-manager	johndpope
822	2017-03-20 06:56:12	is there any effort for creating a JSON object from NSObject subclass that contains the allowed properties (like: String, Number, etc ...)	murad1981
821	2017-03-15 11:44:59	### What did you do? <S_CODE_TOKEN> ### What did you expect to happen? Printing out the key and value of the json object. ### What actually happened instead? no printing at all of key or value ### Environment List the software versions you're using: - SwiftyJSON: *latest version just did pods update* Please also mention which package manager you used and its version. Delete the other package mana…	bostonmacosx	2017-03-15 15:16:07
821	2017-03-15 15:16:07	@bostonmacosx You should use var tempJSON: JSON = JSON(parseJSON: test1) to construct a JSON object if you are parsing from string literal.	wongzigii	2017-03-15 15:16:07
820	2017-03-13 23:14:08	Hey guys, just wondering if there any reason why you guys don't pull from IBM's work on SwiftyJSON which seems to going well https://github.com/SwiftyJSON/SwiftyJSON/compare/master...IBM-Swift:master	maximveksler
819	2017-03-10 09:43:28	In your current Version the boolValue property returns false for String "1", which ist the most common string for bool. Why don't just use native boolValue of NSString? Or At least you should add "1" to your list. Here is my fix: ` //Non-optional bool public var boolValue: Bool { get { switch self.type { case .bool: return self.rawBool case .number: return self.rawNumber.boolValue case .string: r…	zidanex
818	2017-03-07 15:54:59	Hello guys, Want to take rid of Realm, and use SwiftyJSON and I'm trying to figure out how many Mb will increase my app when I submit my app on AppStore. I hope you understand my question. Thanks.	unittesting0	2017-03-08 02:15:17
818	2017-03-08 02:15:17	Hey @unittesting0 , you will likely want to perform an ad-hoc export to see the size of each thinned variant of your app anyway. Does not test it but it may works.	wongzigii	2017-03-08 02:15:17
817	2017-03-03 01:45:49	The PR should summarize what was changed and why. Here are some questions to help you if you're not sure: - What behavior was changed? - What code was refactored / updated to support this change? - What issues are related to this PR? Or why was this change introduced? Checklist - While not every PR needs it, new features should consider this list: - [ ] Does this have tests? - [ ] Does this have …	LiuSky	2017-03-03 01:47:09
816	2017-03-03 01:39:26	The PR should summarize what was changed and why. Here are some questions to help you if you're not sure: - What behavior was changed? - What code was refactored / updated to support this change? - What issues are related to this PR? Or why was this change introduced? Checklist - While not every PR needs it, new features should consider this list: - [ ] Does this have tests? - [ ] Does this have …	LiuSky	2017-03-03 01:40:22
815	2017-02-28 06:40:07	### What did you do? On the [document](https://github.com/SwiftyJSON/SwiftyJSON#merging), I find that I can merge 2 SwiftyJSON objects, but I actually cannot find that method in the implementation; thus I cannot merge them. Is my current version (3.1.1) not implemented with `merge` method? Should I upgrade my version current version? Thanks,	quanguyen	2017-02-28 09:10:11
815	2017-02-28 09:10:10	@quanguyen You're right. Mergeability is a new feature included in SwiftyJSON 3.1.4. I should bump the minor version number to follow [Semantic Versioning](http://semver.org/). Sorry about this. 😢	wongzigii	2017-02-28 09:10:11
815	2017-03-14 15:03:18	me too can not use merge function, I'm using version 3.1.3 , how can I use version 3.1.4	ktinguer	2017-02-28 09:10:11
814	2017-02-26 13:39:11	This PR strengthens the tests around the JSON.rawData() function. The https://github.com/IBM-Swift/SwiftyJSON fork has problems serializing nested json, it returns nil. The SwiftyJSON/SwiftyJSON has no problems serializing nested json. It works as it should. I have added a unittest that hopefully can cause the problem to be fixed in the IBM-Swift/SwiftyJSON fork. # Proof of concept This was my or…	neoneye	2017-03-15 15:20:34
814	2017-03-15 15:20:26	LGTM Thanks so much! @neoneye	wongzigii	2017-03-15 15:20:34
813	2017-02-24 18:03:25	Relate to #803	wongzigii	2017-03-01 07:55:12
812	2017-02-24 09:34:16	### What did you do? I tried to use Alamofire and SwiftyJSON in a xCode playground. Because there ist no multi-module/framework support in playgrounds yet. I had to copy Alamofire files and SwityJSON source into the playground's _sources_ directory ### What did you expect to happen? Should work! ### What actually happened instead? Got a compiler error because both frameworks define extension to N…	dirk68-fu
812	2017-02-25 03:39:12	Hey @dirk68-fu Did you try adding a module name before extension, for instance: <S_CODE_TOKEN>` Is this solve your problem?	wongzigii
812	2017-02-27 06:43:33	Hi, unfortunately that does not work and results in the following error: "Use of undeclared type 'SwiftJSON' Sincerely, Dirk > Am 25.02.2017 um 04:39 schrieb Zigii Wong <notifications@github.com>: > > Hey @dirk68-fu Did you try adding a module name before extension, for instance: > > extension SwiftyJSON > .NSNumber { > > var isBool:... > > } > > Is this solve your problem? > > — > You are receiv…	dirk68-fu
812	2017-03-08 02:17:02	I noticed your comment is `SwiftJSON`, is it a typo? (Should be Swift**y**JSON)	wongzigii
812	2017-03-08 06:10:39	Sorry, that was a typo in my comment, but it does not work with "SwiftyJSON.NSNumber".	dirk68-fu
811	2017-02-23 13:56:24	Moving template files into .github directory	wongzigii	2017-02-23 16:02:26
810	2017-02-22 15:52:10	Relate to #809	wongzigii	2017-02-23 13:52:17
809	2017-02-22 15:43:08	Add github PR & issue templates	wongzigii	2017-02-23 13:52:32
808	2017-02-22 09:16:46	As a checked in your source code, you do not have support for this. Would be glad if you will. Thanks!	gregoryjose
808	2017-02-24 12:09:22	just add `"1"` to the array at line `883` in swiftyJSON.swift	Harshit31
808	2017-02-24 14:14:34	Yeah, I already figured out the solution. Maybe I just create a pull request for this. Many thanks!	gregoryjose
807	2017-02-22 05:33:09		jobinsjohn	2017-02-23 14:04:14
807	2017-02-23 14:04:18	Thanks! @jobinsjohn	wongzigii	2017-02-23 14:04:14
806	2017-02-21 18:34:08	Just adding a test to make sure nested JSON gets printed correctly (which they do) that was in https://github.com/SwiftyJSON/SwiftyJSON/pull/801	gsabran
806	2017-03-15 15:22:18	Hey @gsabran Seems like the format is broken, would you mind fixing it? Or I will do it by myself.	wongzigii
805	2017-02-20 14:38:57	As an improvement for #793, fix #215 and #800	wongzigii	2017-02-20 15:14:09
804	2017-02-17 21:13:01	different for optional/non-optional stringValue now just calls string, and passes back the default "" if it received nil numberValue now just calls number, and passes back the default NSNumber(0.0) if it received nil boolValue now just calls bool, and passes back the default false if it received nil Added support for "yes" and "true" in bool conversion since "y" and "t" were accepted. Updated Num…	cwikla
804	2017-03-08 05:22:33	No interest on this pull request? No comments? I'd fix more stuff but not if it doesn't go anywhere.	cwikla
803	2017-02-17 15:06:21	Related to #794	wongzigii	2017-02-24 17:53:29
802	2017-02-17 09:57:56	**failed** <S_CODE_TOKEN> result: json = null **success** <S_CODE_TOKEN> result: json = {"nickName": "hello"} How can I fix it	interchen	2017-02-27 01:28:27
802	2017-02-25 03:57:31	Hey @interchen In your first example, `\uD83C***` is not a valid character. If you remove the duplicate `*`, JSON will be parsed successfully. Unfortunately, SwiftyJSON *does not* provide a way to verify your character if is valid at this time. Let me know if there is any issue. :)	wongzigii	2017-02-27 01:28:27
801	2017-02-16 00:26:25	This PR addresses situations where a JSON object is nested in a dictionary / value that is itself represented as a JSON	gsabran	2017-02-20 15:25:32
801	2017-02-20 15:25:32	Hey @gsabran Thanks for this PR, anyway #793 has been merged. I am going to close this now. Let me know If you have any issue. :) Cheers!	wongzigii	2017-02-20 15:25:32
801	2017-02-21 18:36:05	Nice job! I just readded a test in https://github.com/SwiftyJSON/SwiftyJSON/pull/806	gsabran	2017-02-20 15:25:32
800	2017-02-14 01:26:15	When trying to set an array nested in my `JSON` to an empty array, nothing is happening. <S_CODE_TOKEN>` I currently have to do this to get it to properly set the array: <S_CODE_TOKEN>` This error is occurring using version `3.1.4`.	AnthonyMDev	2017-02-20 15:17:29
800	2017-02-14 05:48:09	Is this typo? You did not close the bracket in `var json = JSON(["array": [1, 2, 3])`	JeffGuKang	2017-02-20 15:17:29
800	2017-02-14 08:32:14	Sorry. Yes, those were typos. I've fixed the typos. The bug report is valid.	AnthonyMDev	2017-02-20 15:17:29
800	2017-02-15 14:58:53	Pretty strange behavior. 🤔 <S_CODE_TOKEN>`	wongzigii	2017-02-20 15:17:29
800	2017-02-15 18:04:10	In my use case, I was setting the array to an empty array. I didn't realize that this behavior only occurred in that situation. Good to know.	AnthonyMDev	2017-02-20 15:17:29
800	2017-02-16 10:43:40	Maybe i find what happend `[]` has been convert to type `[JSON]` There is a bug in `v3.1.4` `object`'s setter never assign to rawArray when it is [JSON] <S_CODE_TOKEN> This bug fixed in #743 and #793	MikotoZero	2017-02-20 15:17:29
800	2017-02-16 13:30:00	Hey @MikotoZero Thanks for your PR, I will review this If I have some spare time at this weekend. :)	wongzigii	2017-02-20 15:17:29
800	2017-02-20 15:17:29	#793 has been merged into master. I've added a [MutabilityTests](https://github.com/SwiftyJSON/SwiftyJSON/blob/master/Tests/SwiftyJSONTests/MutabilityTests.swift) to track down these use cases. Cheers.	wongzigii	2017-02-20 15:17:29
799	2017-02-13 14:27:08	Fix #798	wongzigii	2017-02-14 14:58:17
798	2017-02-13 14:21:40	There is a warning coming up if I set breakpoints within project. <S_CODE_TOKEN>` The console shows that LLVM and Swift compiler is compiling against optimization.	wongzigii	2017-02-14 14:58:17
797	2017-02-13 12:21:19	Sorry for this beginner question. I use Xcode 8 and Swift 3. In my app i get the distance between two locations from the Google Distance Matrix API (with Alamofire). This is working fine. This is the response from Alamofire: { "status" : "OK", "destination_addresses" : [ "Heinrich-Steinmann-Straße 12, 51147 Köln, Germany" ], "origin_addresses" : [ "Ubierring 88, 50678 Köln, Germany" ], "rows" : […	calvinorchiz	2017-02-13 13:40:38
797	2017-02-13 13:40:38	Hi @calvinorchiz From what you have given, `elements` is an array which wrapping with a `[]` . :)	wongzigii	2017-02-13 13:40:38
796	2017-02-12 11:41:44		Humoud	2017-02-15 15:04:52
796	2017-02-15 15:05:13	Thanks for your contribution. @Humoud	wongzigii	2017-02-15 15:04:52
795	2017-02-09 05:16:11	I am trying to call my HTTP post request with a JSON data object. I was told that I need to use `upload` method. As I try to use the upload method. Xcode auto complete shows `Alamofire.upload(<#T##data:` Data##Data#>, to: <#T##URLConvertible#>)` When I try to ` let fullURL = God.getFullURL(apiURL: self.apiUrl) self.postData = try! JSONSerialization.data(withJSONObject: postData, options: JSONSeri…	jsiddharth	2017-02-11 11:58:43
794	2017-02-06 14:35:17	See [SwiftLint](https://github.com/realm/SwiftLint) We should add SwiftLint to CI to get our code more consistent while merging PR from contributors. Disable Rules remains: - [ ] force_cast - [ ] force_try - [ ] type_name - [ ] file_length - [ ] line_length - [ ] type_body_length - [ ] cyclomatic_complexity - [ ] function_body_length	wongzigii
793	2017-02-06 10:44:26	This PR is related to bug #785 Fix problems when init with Array/Dictionary contains JSON but not `[JSON]` or `[String : JSON]` eg: <S_CODE_TOKEN> Thanks	MikotoZero	2017-02-20 11:25:40
793	2017-02-16 01:00:34	It seems weird that `XCTAssertEqual(json["inner_json"], ["some_field": "12"])` works while I'd expect `XCTAssertEqual(json["inner_json"].rawValue, ["some_field": "12"])` to make more sense. Anyway I did a similar PR https://github.com/SwiftyJSON/SwiftyJSON/pull/801 (didn't see yours) that works with `XCTAssertEqual(json["inner_json"].rawValue, ["some_field": "12"])`	gsabran	2017-02-20 11:25:40
793	2017-02-16 10:22:29	I thought `XCTAssertEqual(json["inner_json"].rawValue, ["some_field": "12"])` maybe alwayz succses while `XCTAssertEqual(json["inner_json"], ["some_field": "12"])` passed. `XCTAssertEqual(json["inner_json"], ["some_field": "12"])` compare `json["inner_json"]` and `JSON(["some_field": "12"])` That mean `json["inner_json"]` and `JSON(["some_field": "12"])` have same `type` and `object` Anyway I mak…	MikotoZero	2017-02-20 11:25:40
793	2017-02-17 13:52:36	Looks good to me.	wongzigii	2017-02-20 11:25:40
793	2017-02-20 11:25:35	Merged. Thanks 💯 @MikotoZero	wongzigii	2017-02-20 11:25:40
793	2017-02-20 16:48:53	My pleasure😁	MikotoZero	2017-02-20 11:25:40
792	2017-02-06 09:51:14	Is there anyway to ensure that when parsing a JSON to a dictionary that the dictionary will contain data in the same order as received in the JSON (an ordered dictionary)? I know that it is not possible in "native" parsing with Swift, so I'm wondering if there's a SwiftyJSON way.	nin-amsiq	2017-02-06 14:24:29
792	2017-02-06 14:24:29	Unfortunately, dictionary is an un-order data struct in Swift and Objective-C. You might need to use an array with some kind of sort algorithm. eg. `array.sort() { $0.age < $1.age }`. Closing for now. Feel free to open it if need. :)	wongzigii	2017-02-06 14:24:29
791	2017-02-04 08:09:51	Something wrong in this PR i have send another instead	MikotoZero	2017-02-06 01:08:02
790	2017-02-04 07:41:00	I have added socket.io and swiftyjson manually to my project. But my app is not compiling and showing issue.--> invalid redeclaration of JSON. I have also attached the sample project. [SocketWithSwiftyJSON.zip](https://github.com/SwiftyJSON/SwiftyJSON/files/752082/SocketWithSwiftyJSON.zip)	crickabhi	2017-02-07 12:45:27
790	2017-02-04 09:12:15	You should consider to use [CocoaPods](https://github.com/CocoaPods/CocoaPods) or [Carthage](https://github.com/Carthage/Carthage) to manage swift module.	wongzigii	2017-02-07 12:45:27
790	2017-02-07 12:45:27	The latest [Socket.IO](https://github.com/nuclearace/Socket.IO-Client-Swift) works for me. One thing need more consideration is: JSON is a typealias of [String: Any] in Socket.IO. See https://github.com/nuclearace/Socket.IO-Client-Swift/blob/163a770abc4842250d31b8662354d0df190c2885/Source/SocketTypes.swift#L45	wongzigii	2017-02-07 12:45:27
789	2017-02-04 00:01:18	I converted this code <S_CODE_TOKEN> to <S_CODE_TOKEN> how to get the N in array(N) ? If i write categoryIndex. I get no completitions, .array does not exist categoryIndex[0 or "string"] gives -Type 'JSON.Index' (aka 'Index<Any>') has no subscripts members categoryIndex is JSONRawIndex? (Optional) Can someone help? Thanks in advance	rogomantik
789	2017-02-04 08:53:49	Solved by replacing <S_CODE_TOKEN> with <S_CODE_TOKEN> I haven't found any other way. Are there better ones?	rogomantik
788	2017-02-01 14:14:32	Fetching data correctly from API as I am printing out response and debugging shows me the results. However, the actually JSON PARSE using "<~" is giving weird/odd behaviour. This has randomly broke. Is there any known issues or something you are working on similar from the other side???	haiderashfaq
788	2017-02-01 14:14:57	@jaffacake	haiderashfaq
788	2017-02-03 12:41:25	Hi, Same here. Parsing otherwise valid JSON fails in some cases. I have, in my opinion, quite a big JSON array (70k items). I'm getting it compressed from the server (in gzip). After that I'm passing the decompressed data to SwiftyJSON constructor `init(data: Data, options opt: JSONSerialization.ReadingOptions = .allowFragments, error: NSErrorPointer = nil) `. I'm passing the same json data, but …	AleksandarPetrov
788	2017-02-03 12:54:47	i am also facing the same issue. Not able to use swiftyJSON and socket.io swift 3.0. Please help me out.Its urgent. <img width="1261" alt="screen shot 2017-02-03 at 6 22 45 pm" src="https://cloud.githubusercontent.com/assets/10657329/22592074/e6240044-ea3d-11e6-9c45-fd908fb32cc4.png">	crickabhi
788	2017-02-03 13:58:19	@crickabhi Looks like you have a duplicate SwiftyJSON module ? Could you please open a new issue ?	wongzigii
788	2017-02-03 14:00:30	@AleksandarPetrov @haiderashfaq I would love to take a look at this if you guys can share a sample project to reproduce this. :)	wongzigii
788	2017-02-04 07:44:14	@wongzigii I created a new project and added SwiftyJSON and socket.io to it and made sure that there is no duplicate SwiftyJSON module and still my project does not compile. Therefore i have added the project. Please have a look at it and propose a desired solution. Thanks. [SocketWithSwiftyJSON.zip](https://github.com/SwiftyJSON/SwiftyJSON/files/752087/SocketWithSwiftyJSON.zip)	crickabhi
788	2017-02-04 08:29:48	I found a way to fix my issue. Still I think that the error, that may arise in the constructor, should be stored to the local property.	AleksandarPetrov
787	2017-02-01 11:48:23	Hi guys, I'm still having this problem: <S_CODE_TOKEN> Is it possible for you to update it? It is an easy fix but a critical one for those like me that want to use carthage without the <S_CODE_TOKEN> part. Thanks in advance, Carmelo	cikpis	2017-02-02 03:08:51
787	2017-02-02 03:08:51	Hi @cikpis I just uploaded a latest archive which still tagged `3.1.4`, there should not be an issue now. Thanks for filling an issue. Cheers!	wongzigii	2017-02-02 03:08:51
787	2017-02-02 06:34:46	Thanks man! Cheers!	cikpis	2017-02-02 03:08:51
787	2017-02-06 11:56:46	Hey man is not working. I just fetched it and got the same error.	cikpis	2017-02-02 03:08:51
787	2017-02-06 13:36:33	rm `Cartfile.resolve` file and run `carthage update` again.	wongzigii	2017-02-02 03:08:51
787	2017-02-06 13:49:01	Always done that before calling update :)	cikpis	2017-02-02 03:08:51
786	2017-02-01 08:59:31	I find it odd that in that optional number does not convert strings to numbers if it can, but numberValue does. As in: let bob : JSON = [ "number" : "1.234"] print("\(bob["number"]) => \(bob["number"].number) => \(bob["number"].numberValue)") output: 1.234 => nil => 1.234 Threw me off for a bit. Either they should both do it, or neither should.	cwikla
786	2017-02-09 13:48:33	This behavior exists with other datatypes, too, like `String`, of which I also find very odd. While `stringValue` will switch on the datatype to return a converted value `string` will only unwrap the datatype if it's a string. https://github.com/SwiftyJSON/SwiftyJSON/blob/master/Source/SwiftyJSON.swift#L898-L937 This feels like a bug, to me, as I'd expect both methods to unwrap the same way, with…	MattNewberry
785	2017-01-31 12:51:59	Hello, can someone please explain to me what is happening here? <S_CODE_TOKEN> (lldb) expr inner.description (String) $R0 = "{\n \"some_field\" : \"12\"\n}" (lldb) expr json.description (String) $R1 = "unknown" If I remove the "+" all is fine.	stefan-avramov	2017-02-22 14:42:31
785	2017-02-06 07:10:56	Maybe not +'s fault. Current initalize methods can not handle mixed element collection type unless it can be considerd as [JSON] or [String : JSON] anyway `json` still `unkown` in this case <S_CODE_TOKEN>	MikotoZero	2017-02-22 14:42:31
785	2017-02-22 14:42:31	Closing.	wongzigii	2017-02-22 14:42:31
784	2017-01-27 07:17:10	This PR is related to bug #475 More details there. Thanks	dral3x
783	2017-01-25 06:00:44		wongzigii	2017-02-06 14:18:32
782	2017-01-24 20:47:26	sorry if I'm just asking a newbee question but I still for a year can't properly understand why I can't do <S_CODE_TOKEN> I have to use myJson["\\(myJson.count)"], but the Readme says I can use [int]. What's wrong?	djdance	2017-02-20 15:29:46
782	2017-02-17 15:12:32	Hey @djdance Sorry for the late response. Could you provide a specific sample to reproduce it?	wongzigii	2017-02-20 15:29:46
782	2017-02-20 15:29:46	I assume this issue can be closed since #793 would fix the mutability. Thanks for reporting this.	wongzigii	2017-02-20 15:29:46
781	2017-01-16 15:45:29	The following JSON string returns invalid when trying to get the raw data: {"Name": "Michael", "Address": "Awesome street 123", "Age": 24} **The error is this:** "Error Domain=SwiftyJSONErrorDomain Code=490 "JSON is invalid" UserInfo={NSLocalizedDescription=JSON is invalid}" I've confirmed the JSON string is *valid*: http://jsonlint.com Here's the code I'm using to test: <S_CODE_TOKEN> Thanks!	lmsmartins
781	2017-03-03 03:04:04	you should use <S_CODE_TOKEN>	jerrywell
780	2017-01-11 09:24:19	I am getting memory leaks in all my models, here are some code examples: <S_CODE_TOKEN> <S_CODE_TOKEN> <S_CODE_TOKEN> I am not sure, but it looks like because I am initialising my classes from SwiftyJSON.JSON. Or am I making a mistake somewhere?	juicyfru1t	2017-01-14 14:35:22
780	2017-01-14 05:49:14	@juicyfru1t Not sure what's wrong with you code right now? If you could provide a sample project which could demonstrate this leak, it will be able to quickly iterate on the solution if so.	wongzigii	2017-01-14 14:35:22
780	2017-01-14 08:29:17	https://bitbucket.org/JuicyFru1t/memoryleak/overview Here only one class leaks, however in my project every does, but its call tree looks the same.	juicyfru1t	2017-01-14 14:35:22
780	2017-01-14 14:35:22	FYI: This leak is caused by Alamofire. <img width="1284" alt="qq20170114-0 2x" src="https://cloud.githubusercontent.com/assets/7384288/21955603/95b3f8c4-daa9-11e6-8db1-3a5de346c339.png"> It seems like this issue is related to https://github.com/Alamofire/Alamofire/issues/1717. I am going to close this now, feel free to re-open it if you need.	wongzigii	2017-01-14 14:35:22
779	2017-01-10 18:42:50		craiggrummitt	2017-01-12 11:35:00
779	2017-01-12 11:35:18	Thanks! @craiggrummitt	wongzigii	2017-01-12 11:35:00
778	2017-01-05 12:32:13	The 3.1.4 release contains the a binary compatible with swift 3.0. Is there any way to download the binary? I know that there is a workaround, but the question is not about that.	Gujci	2017-02-02 03:11:11
778	2017-01-11 07:51:19	@Gujci You can try the following command to build the source files on your local machine. `carthage update --no-use-binaries SwiftyJSON`	tasanobu	2017-02-02 03:11:11
778	2017-01-11 09:34:29	@tasanobu please read the issue, "I know that there is a workaround" means that I know that there is a workaround. The issue is not about that, it's about downloading the correct binary, not compiling it locally. Also `github "SwiftyJSON/SwiftyJSON" "master"` is a workaround, which "forces" carthage to compile it locally, but that is not the answer to this question.	Gujci	2017-02-02 03:11:11
778	2017-01-23 16:23:34	@Gujci I also ran into this, so I forked the repo and uploaded a pre-built framework built with Swift `3.0.2`. You can point your `Cartfile` here in the meantime until they (hopefully) build the next release with the latest Swift: https://github.com/solidcell/SwiftyJSON/releases I think this is a better solution than having to run: <S_CODE_TOKEN> .. just because of `SwiftyJSON`.	solidcell	2017-02-02 03:11:11
778	2017-02-02 03:11:11	Sorry for the late response. I just uploaded a latest archive which compiled with Swift 3.0.2, tagging with `3.1.4`. Cheers!	wongzigii	2017-02-02 03:11:11
777	2017-01-05 02:39:23	Hey guys, this is more of a code review question... I'm trying to build an object which can handle responses from my API. It looks like this: <S_CODE_TOKEN> I'd really like to get rid of the part where I convert the JSON to a `[String: JSON]` just to nil out the properties. I'm wondering what best practice the community suggests, and if it should consider implementing such a feature in the future…	justinmakaila
777	2017-02-05 16:04:36	Hey @justinmakaila Sorry for the late reply. Is https://github.com/SwiftyJSON/SwiftyJSON/issues/475 what you are looking for?	wongzigii
777	2017-02-09 19:28:01	@wongzigii, no, it's not. In the example above, the part I'm referring to is in the `init(json: JSON)` method. I'm trying to mutate the `json` to exclude the "error" or "errors" key. I don't want to transform it to a dictionary, nil out the values, then initialize a new JSON.	justinmakaila
776	2017-01-03 20:12:28	[SwiftyJSON on CP](https://cocoapods.org/?q=SwiftYJSO) <img width="703" alt="screen shot 2017-01-03 at 12 10 48 pm" src="https://cloud.githubusercontent.com/assets/1091114/21621405/b16914e6-d1ad-11e6-8805-bbf932efd5ad.png"> **Fix**: amend release `3.1.4` with the correct version in `SwiftyJSON.podspec`. **Note**: Sorry couldn't create a PR as the fix should be applied to a release. Please correct…	gravicle	2017-01-10 09:49:17
776	2017-01-08 20:36:16	I second this post!	Sethmr	2017-01-10 09:49:17
776	2017-01-10 09:49:17	Sorry for late reply. I had just pushed 3.1.4 to CocoaPods. Feel free to hit me up if there is still an issue. Closing. 🚢	wongzigii	2017-01-10 09:49:17
775	2017-01-03 01:35:20	This is a legit and very important PR. Hope you like it 😃	skyline75489	2017-01-03 10:22:39
775	2017-01-03 10:20:41	Awesome, thank you. @skyline75489 💥	wongzigii	2017-01-03 10:22:39
774	2017-01-02 05:41:40	I do not anticipate your accepting of this pull request because it is a non-backward compatible change, something that you might understandably be reluctant to do in an interim release. But it might be something for you to consider for your next major release. In my opinion, the error handling in `init(data:options:error:)` is remarkably unswifty. You should not have `NSErrorPointer` parameter, b…	robertmryan
774	2017-01-02 06:33:49	Hey @robertmryan Totally agree! We are considering to drop NSErrorPointer for next major release. FYI #749. I am happy to merge this into master at that time, though. Thank you for your works. 👍	wongzigii
773	2017-01-01 22:32:15	I am trying to create a JSON where to append elements as they occur var jsonTPXtest: JSON = ["events": [:]] for index in 0...20 { jsonTPXtest["events"][index] = ["id":index,"x1":0,"x2":0] } But it doesn't seem to add any element to the JSON.	alychyana	2017-02-22 15:18:16
773	2017-01-02 13:57:16	i did this: func prependObjectToJSON(_ data:JSON, newdata:JSON) -> JSON { let s = JSON(newdata.arrayObject! + data.arrayObject!) return s } func appendObjectToJSON(_ data:JSON, newdata:JSON) -> JSON { let s = JSON(data.arrayObject! + newdata.arrayObject!) return s }	alexdd55	2017-02-22 15:18:16
773	2017-02-22 15:18:16	Hey @alychyana. Sorry for the late response. From the code you given, I assume you are trying to set the `[:]` （which is a dictionary） <S_CODE_TOKEN>` However, if you wanna set the array indeed, you would need to create a fixed size array. <S_CODE_TOKEN>`	wongzigii	2017-02-22 15:18:16
772	2016-12-31 21:05:35	After I viewed the README and example code, I can find nothing about mapping the json value to object model.	gitwizChen	2017-02-22 14:44:47
772	2017-02-12 00:16:50	That's not SwiftyJSON is about. You're probably looking for [ObjectMapper](https://github.com/Hearst-DD/ObjectMapper)	skyline75489	2017-02-22 14:44:47
772	2017-02-22 14:44:47	Closing.	wongzigii	2017-02-22 14:44:47
771	2016-12-29 00:06:32	Environment: Xcode Version 8.2.1 (8C1002) /Users/Ric/Workarea/SwiftStuff/SwiftTech/SwiftTech/Net.swift:11:8: Module compiled with Swift 3.0 cannot be imported in Swift 3.0.2: /Users/Ric/Workarea/SwiftStuff/SwiftTech/Carthage/Build/iOS/SwiftyJSON.framework/Modules/SwiftyJSON.swiftmodule/x86_64.swiftmodule	UncleRic	2017-01-02 08:46:07
771	2016-12-29 01:56:41	carthage update --no-use-binaries SwiftyJSON	wongzigii	2017-01-02 08:46:07
770	2016-12-28 14:41:53	I got an exception in the `rawData` function. My code looked like this let json: JSON = ["make": "peace"] let data: Data = try JSON(json).rawData() Solution was not to create a JSON instance with another JSON instance. let json: JSON = ["make": "peace"] let data: Data = try json.rawData() # Proposal I propose that the `init` should behave like a copy constructor when it gets another JSON instance…	neoneye
769	2016-12-26 22:38:06	Hi I am getting the following error in xcode after updating my dependencies for swift 3+ I use the latest Carthage version and all the other dependencies work just right. ( Kingfisher, Alamofire etc ) >Module compiled with Swift 3.0 cannot be imported in Swift 3.0.1: /Users/username/xcode/project/Carthage/Build/iOS/SwiftyJSON.framework/Modules/SwiftyJSON.swiftmodule/x86_64.swiftmodule	reshadf	2017-02-02 03:13:03
769	2016-12-27 17:47:59	I had the same issue. The provided framework binary is built for 3.0, not 3.0.1. I solved it by running: <S_CODE_TOKEN>	VojtaStavik	2017-02-02 03:13:03
769	2016-12-27 20:05:52	That seems to solve the problem! thanks	reshadf	2017-02-02 03:13:03
769	2017-01-03 10:32:35	The problem is, that Xcode 8, 8.1, 8.2 uses different compiler, and the compiled binary is not compatible (at least according to Xcode). If you use `carthage update` without `--no-use-binaries`, Carhage downloads the related GitHub release binary, which was compiled (accotding to the .travis.yml) file with Xcode 8, therefore it is swift 3.0. So, if you don't want to compile the code locally, you …	Gujci	2017-02-02 03:13:03
769	2017-02-02 03:13:03	Hello there! I just uploaded a latest archive file compiled with Swift 3.0.2. This issue will be closed now. Thanks for filling an issue. Cheers! 👏	wongzigii	2017-02-02 03:13:03
768	2016-12-26 20:39:59	Hello! Are there some beginner friendly issues I could look into?	tarang9211	2017-01-02 08:47:27
768	2017-01-02 08:47:27	Hey @tarang9211 Just take a look at the issues list and pick the one you're interested. :)	wongzigii	2017-01-02 08:47:27
767	2016-12-26 04:34:48	I have an array of Strings which I was successfully converting to JSON, but it stopped working yesterday when I pulled the latest SwiftyJSON. For now, I have reverted back to my old version of SwiftyJSON which I believe is version 1. <S_CODE_TOKEN>	zeeshanz	2017-01-04 11:56:04
767	2016-12-26 06:06:39	You can use `init(_ object:)` to create a JSON object likes: <S_CODE_TOKEN>`	wongzigii	2017-01-04 11:56:04
766	2016-12-22 12:34:51	The example seems to be wrongly assing the dictionary to the name data instead of dict.	kscheff	2016-12-25 15:16:53
766	2016-12-25 15:16:32	Thank you! @kscheff 🎅 🎉	wongzigii	2016-12-25 15:16:53
765	2016-12-22 03:38:22	Fix #761	wongzigii	2016-12-22 03:40:52
765	2016-12-22 03:40:52	Close as duplicate of #764	wongzigii	2016-12-22 03:40:52
764	2016-12-21 17:05:47	Fixes #761	lbrndnr	2016-12-22 04:23:20
764	2016-12-22 04:23:36	Thanks! @lbrndnr	wongzigii	2016-12-22 04:23:20
763	2016-12-19 15:28:12	<S_CODE_TOKEN> Hi, this is my code to parse json, json["xxx"].bool stay always false I tried to do json["xxx"].bool = true and json["xxx"].boolValue = true but same result How to fix that ?	OuSS-90	2016-12-27 12:07:26
763	2016-12-27 03:07:30	Hello @OuSS-90 Sorry for the late response. Can you take a look at #215 ?	wongzigii	2016-12-27 12:07:26
763	2016-12-27 12:07:26	Thanks, it's working	OuSS-90	2016-12-27 12:07:26
762	2016-12-19 06:19:08	Great framework!! I am working on app which requires to store and retrieve images for Tableview cell. As a data source for table I am using Swiftyjson object, But not getting way to store and retrieve images in Swiftyjson. I tried solution from Stackoverflow which encode/decode image with base64Encoded, it works. but with **base64Encoded** table lags as it takes time to encode/decode image stored…	sandipdhagdi	2016-12-19 14:39:34
762	2016-12-19 14:39:34	Hi @sandipdhagdi You should use a asynchronous image framework likes:[SDWebImage](https://github.com/rs/SDWebImage) (Objective-C) or [Kingfisher](https://github.com/onevcat/Kingfisher) (Swift) , to prevent blocking your main thread while downloading image.	wongzigii	2016-12-19 14:39:34
761	2016-12-18 15:00:20	Thanks for your awesome framework, I love it :) However, the latest release (v.3.1.3) is not compatible with the latest Swift version (3.0.2). Would it be possible to release a new build so that I can import it using Carthage again? :)	lbrndnr	2016-12-22 04:23:20
761	2016-12-19 09:11:47	Try this: `carthage update SwiftyJSON --no-use-binaries`	vojto	2016-12-22 04:23:20
761	2016-12-19 10:22:45	Hmm, that gives me this error: <S_CODE_TOKEN>	lbrndnr	2016-12-22 04:23:20
761	2016-12-19 16:04:47	--no-use-binaries works as a workaround, it would be interesting to plan a release with an updated binary	racer1988	2016-12-22 04:23:20
761	2016-12-20 09:01:49	@racer1988 Are you also running Xcode version 8C38? The xcodebuild logs indicate that it has to do with the swift version not specified: <S_CODE_TOKEN>	lbrndnr	2016-12-22 04:23:20
761	2016-12-20 09:22:11	From my understanding this is due to carthage downloading the binaries instead of the source code. The binaries are compiled with a version not compatible with 3.0.2 I am using Version 8.2 (8C38) I guess either SwiftyJSON needs to add the flag or recompile the binary under 3.0.2	racer1988	2016-12-22 04:23:20
761	2016-12-20 09:30:40	@racer1988 I get this error when using `--no-use-binaries`	lbrndnr	2016-12-22 04:23:20
761	2016-12-20 09:32:40	I don't have any error with Apple Swift version 3.0.2 (swiftlang-800.0.63 clang-800.0.42.1) Target: x86_64-apple-macosx10.9 $ carthage version 0.18.1	racer1988	2016-12-22 04:23:20
760	2016-12-16 06:50:38		naeemshaikh90	2016-12-16 13:45:21
760	2016-12-16 13:44:49	Good catch!	wongzigii	2016-12-16 13:45:21
759	2016-12-16 05:14:03	![screen shot 2016-12-16 at 2 10 20 pm](https://cloud.githubusercontent.com/assets/216363/21252408/d29de384-c399-11e6-9353-732a71763a2a.png)	JeffGuKang	2017-02-21 04:20:35
759	2017-02-21 04:20:50	Thanks @JeffGuKang	wongzigii	2017-02-21 04:20:35
758	2016-12-15 10:00:25		looseyi
758	2017-03-16 16:10:35	@watsonbox i just want to know, if the pr could be accept? i pull it before spring festival, and now i rebase code again.	looseyi
757	2016-12-14 13:56:05	var CopyMedic:JSON = [[:]] CopyMedic[0]["title"].stringValue = "test" CopyMedic[1]["title"].stringValue = "test" print(CopyMedic) the output is [ { "title" : "test" } ] :(	ahmedsafadii	2016-12-22 03:21:51
757	2016-12-22 03:21:51	Hi, @ahmedsafadii `CopyMedic` is an array only contains a dictionary. <S_CODE_TOKEN>`	wongzigii	2016-12-22 03:21:51
756	2016-12-12 18:00:04	Hello, I'm trying to update a value in this JSON object : <S_CODE_TOKEN> I'm unable to update the "LastViewedSlideIndex" value in this object, how i can do ?	B-Gio-KGJ	2016-12-13 15:48:43
756	2016-12-13 10:13:48	I found what caused this problem, Initializing an optional JSON object <S_CODE_TOKEN> make it readable only, i can't understand why ? Is this intended or a bug? Initializing with empty array work well <S_CODE_TOKEN>	B-Gio-KGJ	2016-12-13 15:48:43
756	2016-12-13 14:21:13	@B-Gio-KGJ I think that is the Swift language's feature. If you write more code, it will be good to understand what you tried.	JeffGuKang	2016-12-13 15:48:43
756	2016-12-13 15:48:43	Seems like this is a duplicate of #215 . I am going to close this. Thanks for filling this issue.	wongzigii	2016-12-13 15:48:43
755	2016-12-11 11:30:51	Resolves #740	takasek	2016-12-11 11:46:47
755	2016-12-11 11:46:57	Thanks! @takasek	wongzigii	2016-12-11 11:46:47
755	2017-01-17 14:37:03	Releasing breaking API changes in a minor revision makes Baby Jesus cry (and my projects to not compile)	redent	2016-12-11 11:46:47
754	2016-12-10 12:05:32	i manually imported SwiftyJSON.swift but got so many compiling errors in SwiftyJSON.swift. ![screen shot 2016-12-10 at 5 35 09 pm](https://cloud.githubusercontent.com/assets/3232787/21073247/0799e6cc-beff-11e6-9a1b-9123904eda5f.png)	111jaam	2017-01-10 09:51:21
754	2016-12-10 13:07:04	Hi @111jaam - Are you using CocoaPods or Carthage? - What's your CocoaPods or Carthage version? - Which version of SwiftyJSON are you using?	wongzigii	2017-01-10 09:51:21
754	2016-12-12 09:54:18	Hi, I have the same problem 1. CocoaPods 2. CocoaPods 1.1.1 3. SwiftyJSON 3.1.1	jaceklapinski	2017-01-10 09:51:21
754	2016-12-12 10:14:09	@jaceklapinski can you post the `Podfile.lock` ?	zhigang1992	2017-01-10 09:51:21
754	2016-12-12 10:15:29	PODS: - Alamofire (3.5.1) - SwiftyJSON (3.1.1) DEPENDENCIES: - Alamofire (~> 3.5) - SwiftyJSON SPEC CHECKSUMS: Alamofire: 0dfba1184a543e2aa160f4e39cac4e8aba48d223 SwiftyJSON: f0be2e604f83e8405a624e9f891898bf6ed4e019 PODFILE CHECKSUM: afc53677a2032fd75842210d6c54037528a01333 COCOAPODS: 1.1.1	jaceklapinski	2017-01-10 09:51:21
754	2016-12-13 03:24:41	@111jaam @jaceklapinski - Update podspec to latest - Delete `Podfile.lock`( ⚠️ Backup your lock file before doing this) - Point SwiftyJSON's version to 3.1.1 or newer exactly pod 'SwiftyJSON', '= 3.1.1' - Pod install - Delete drived data before building Good luck!	wongzigii	2017-01-10 09:51:21
754	2016-12-13 14:33:53	still same erros list	jaceklapinski	2017-01-10 09:51:21
754	2016-12-16 18:33:39	I ran the Xcode wizard for converting to current swift syntax and that took care of the issues.	MattNewberry	2017-01-10 09:51:21
754	2016-12-29 08:12:31	same here when installing SwiftyJson pod many errors appears like the picture above	NoaKadmi	2017-01-10 09:51:21
754	2017-01-03 12:55:13	Is this still an issue with the current release?	wongzigii	2017-01-10 09:51:21
754	2017-01-04 04:47:21	To run project in swift 2.3, update your podfile -> pod 'SwiftyJSON', '2.4.0' and update pods, and you are done.	pareekkhushboo77	2017-01-10 09:51:21
754	2017-01-10 09:51:21	Hello, I just pushed 3.1.4 to CocoaPods and it should work. Feel free to open another issue if need.	wongzigii	2017-01-10 09:51:21
753	2016-12-08 15:20:57	I am defining a JSON dictionary and once it gets multiple entries, like over 10, the project never builds. It just stays on compiling swift source files forever. Below is a sample of what I have. <S_CODE_TOKEN>	delucamike	2016-12-11 20:33:04
752	2016-12-08 07:47:59	…alise	looseyi	2016-12-11 06:23:28
752	2016-12-11 06:23:12	Cool! Thanks! @looseyi	wongzigii	2016-12-11 06:23:28
751	2016-12-05 19:22:23	Can there be an initializer in the `JSON` class that accepts a string containing the JSON code, and initializes the object with it? It would be very convenient.	Phacometer	2016-12-08 03:34:35
751	2016-12-05 21:32:04	I believe this is only possible using the Mirror reflection libraries. (Not tested in Swift3 but have done it in Swift2).	rmck89	2016-12-08 03:34:35
751	2016-12-08 03:34:35	> Can there be an initializer in the JSON class that accepts a string containing the JSON code, and initializes the object with it? Hi @Phacometer If you mean initializing a model object from JSON mapping, I recommend you to use a mapping framework: etc. Unbox, ObjectMapper. Closing for now. If you have any issue, feel free to reopen it. :)	wongzigii	2016-12-08 03:34:35
750	2016-12-04 05:48:35	If I create a simple JSON dictionary and then try to convert it to a raw string like below, it errors to nil on Linux. Evidently, NSJSONSerialization is not supported properly here. What are the plans to support this? let before = JSON(["testKey": 1]) let after = before.rawString(.utf8, options: .prettyPrinted) print(after) // <-- nil if on linux, otherwise a properly serialized string.	elk941
750	2016-12-04 19:04:27	I got this working in a not ideal way. I made the rawDictionary public, then amended a simple serialization protocol to have Any type casting: <S_CODE_TOKEN>	elk941
750	2016-12-06 02:21:48	Does this lib support linux in the first place?	skyline75489
750	2016-12-07 23:35:16	Well it's supposed to eventually. That's the problem though. It allows you to call into it now, but it cannot handle the type of Any. It needs AnyObject. SwiftyJSON is build on Any for the most part.	elk941
750	2016-12-08 04:23:50	I'm trying to build it on Linux and it doesn't work for me at all	tyress
750	2016-12-08 05:19:34	Try my build. It's worked in the scenarios I've tried so far.	elk941
750	2016-12-08 05:47:07	Using this same build? I got it to work on Linux using the IBM-Swift Github as described on [this other post](https://github.com/SwiftyJSON/SwiftyJSON/issues/413)	tyress
749	2016-12-01 05:30:38	As discussed in https://github.com/SwiftyJSON/SwiftyJSON/pull/731#discussion_r90273406	ldiqual
748	2016-12-01 03:16:57	So turns out that attempting to compile/build SwiftyJSON after installing Swift 3.0.1 on Ubuntu is a messy deal. Here's the result after issuing 'swift build' Compile Swift Module 'SwiftyJSON' (1 sources) /root/proj/Packages/SwiftyJSON-3.1.3/Source/SwiftyJSON.swift:67:100: error: use of undeclared type 'NSErrorPointer' public init(data:Data, options opt: JSONSerialization.ReadingOptions = .allowF…	FridaySG
748	2016-12-01 05:41:26	@FridaySG Yes, I believe this is an existing issue on Ubuntu, I am currently working on this. Thanks for filling this. We are going to support this ASAP.	wongzigii
748	2016-12-04 05:44:47	Any idea what the timeline for this fix will be?	elk941
748	2016-12-07 15:55:37	@elk941 Sorry for the late response, I have maintained a [fork](https://github.com/wongzigii/SwiftyJSON/pull/1) here to start Linux bridging progress. SwiftyJSON is already buildable on Linux, however, there are still some testcases which need more investigation.	wongzigii
748	2016-12-17 06:18:52	Hello All , I got the same error trying to build on ubuntu 16.04 on Raspberry Pi 3 Swift 3 & Package Manger 3. @wongzigii thanks for taking the time to investigate the problem and looking forward for the fix :)	ta3ban4
747	2016-12-01 01:08:02	I have been using the following code to successfully initialize a `JSON` object in `swift 2.3`: `let json = JSON(data)` I can then access the various fields for example: `json["success"].boolValue // prints true` I started a new project using `Swift 3` and `JSON(data)` no longer works. If I print the returned `json` object it logs as `unknown` and all of the fields that should be there log as `nu…	mitchellporter	2016-12-10 08:37:48
747	2016-12-04 00:09:21	@mitchellporter Thanks for opening an issue! The proper constructor to create a JSON instance with `Data` is `JSON(data: Data)`. `JSON(_ object: Any)` is to create a JSON value, so it needs to be a JSON-compatible type (Data isn't a compatible type). There is a pull request open to avoid the confusion here: https://github.com/SwiftyJSON/SwiftyJSON/pull/664. I'll close this when the PR gets merged…	ldiqual	2016-12-10 08:37:48
747	2016-12-10 08:37:48	Closing this for #664	wongzigii	2016-12-10 08:37:48
746	2016-11-29 23:49:28	SwiftyJSON objects representing a string value are not converted to a correct (serializeable) string with rawString. Valid JSON strings should be enclosed in quotes, as well as have the correct characters properly escaped. One (probably hackish) way to go about this is to utilize native JSON parsing by encapsulating the string in an array, convert via JSONSerialization to string, then strip off t…	SticklyMan
745	2016-11-29 13:55:58	In Linux: let value: Int = 1 print(value as? NSNumber) // It will print nil but: let value: Int = 1 print(NSNumber.init(value)) //It will print 1 In SwiftyJSON, the setter of var "object" use "object as? NSNumber" whitch will return nil even the "object" is "Int" caused some problems.	trmbhs
745	2016-11-30 02:15:59	Apple's [documentation](https://developer.apple.com/library/content/documentation/Swift/Conceptual/BuildingCocoaApps/WorkingWithCocoaDataTypes.html) says: > Swift bridges between the `NSNumber` class and Swift numeric types, including `Int`, `Double`, and `Bool`. > > You can create an `NSNumber` object by casting a Swift number value using the `as` operator. Assuming this is still true (the NSNum…	kengruven
744	2016-11-29 13:37:48	I wasn't having this problem before but on a new mac, with everything updated (Swift 3, iOS 10, Xcode 8.1, SwiftJSON 3.1.3, etc.), every time I try to access a key that is not present, I get a bad access crash. Example code: <S_CODE_TOKEN> ### Updated In further troubleshooting, it seems I'm able to do this and make it work: <S_CODE_TOKEN> Which is what I would expect. However, using `json["fileN…	rblalock	2016-11-29 14:22:46
744	2016-11-29 14:22:39	CLosing this. I nuked my Carthage folder, re-linked all the frameworks, and it magically worked again.	rblalock	2016-11-29 14:22:46
743	2016-11-29 10:03:41		flybrotherlixiang
743	2016-12-01 05:24:38	@flybrotherlixiang Thanks for your contribution! Would you mind elaborating on what this fixes?	ldiqual
743	2017-02-16 13:39:36	Hello @flybrotherlixiang .Thanks for your PR so much! I would like to merge this into master. Could you help out to fix some format, which it should use 4 spaces indentation instead, otherwise I will fix this by myself.	wongzigii
743	2017-02-17 02:03:09	Hi @wongzigii , I've fixed the indentation issues. I didn't notice that line 174 was indented by tabs originally :)	flybrotherlixiang
743	2017-03-20 14:32:57	@wongzigii	flybrotherlixiang
742	2016-11-28 13:23:47	error -no type named printable in module swift - no type named debugprintable in module - Inheritance from non-protocol type 'BooleanType' (aka 'Bool') in xcode 8.0, swift 3.0	Uk44	2017-02-22 14:23:41
742	2016-11-30 08:05:40	Hey @Uk44 , thanks for filling an issue. - What's your CocoaPods version? - Which version of SwiftyJSON you are trying to integrate?	wongzigii	2017-02-22 14:23:41
742	2017-02-22 14:23:41	Closing this due to lack of activity. Feel free to reopen if you have any other questions!	wongzigii	2017-02-22 14:23:41
741	2016-11-28 08:48:18	Raw representations of Strings in JSON should be enclosed in quotes. As expected, numbers can be converted to string and back to JSON, but string values will return null: <S_CODE_TOKEN> After fix is applied: <S_CODE_TOKEN>	SticklyMan	2016-11-29 17:16:36
741	2016-11-29 17:16:36	Closing- there are more issues, and tests need to be fixed up since this is likely a breaking change. Creating an issue for this instead.	SticklyMan	2016-11-29 17:16:36
740	2016-11-28 08:13:28	Swift3 API design guidelines says: https://swift.org/documentation/api-design-guidelines/ >Acronyms and initialisms that commonly appear as all upper case in American English should be uniformly up- or down-cased according to case conventions: <S_CODE_TOKEN> Therefore, how about to use `.url` instead of `.URL` ? https://github.com/SwiftyJSON/SwiftyJSON/blob/30e3e67c981793e2f783982c7bf4c9501bf2d9a…	takasek	2016-12-11 11:46:47
740	2016-11-30 02:10:43	Agree! Feel free to submit a PR. :)	wongzigii	2016-12-11 11:46:47
740	2016-12-02 04:43:21	Sure, I will do it later!	takasek	2016-12-11 11:46:47
739	2016-11-27 14:59:37	Update loop section in Playground. Arrange source. Next will be updated `error` section.	JeffGuKang
739	2016-12-01 05:25:37	@JeffGuKang Neat! Would you mind discarding your changes in `contents.xcplayground` and `contents.xcworkspacedata`? Thank you!	ldiqual
739	2016-12-01 05:35:35	@ldiqual I updated following your suggestions. :)	JeffGuKang
739	2016-12-01 05:37:50	@JeffGuKang Still shows up in the diff: https://github.com/SwiftyJSON/SwiftyJSON/pull/739/files#diff-baa084bbb5cafa8d9e3a530988a38ca4	ldiqual
739	2016-12-01 06:11:15	@ldiqual I think github recommend including new line at the end of file. What is better? I do not mind to discard the file :).	JeffGuKang
739	2016-12-01 06:30:03	@JeffGuKang We should probably fix this as part of a PR that is more related to it, like the Xcode 8.2 upgrade or something like that. It's more about keeping the history clean and avoiding conflicts, I don't mind too much about the change itself but it can be misleading for git blaming.	ldiqual
739	2016-12-01 07:09:19	@ldiqual You are right. I rewinded to some previous commit having newline warning.	JeffGuKang
738	2016-11-27 14:02:13	How about adding partners list using `SwiftyJSON`? as bottom of [Appannie](https://www.appannie.com) It will give the high credibility for users. and makes `SwiftyJSON` looks better.	JeffGuKang
737	2016-11-24 01:51:39	SwiftyJSON 3.1.3 Carthage和framework都下不了，所以用了3.1.2版本，但是提示：Module compiled with Swift 3.0 cannot be imported in Swift 3.0.1。。。	pangpingfei	2016-11-24 01:52:48
737	2016-11-24 01:52:48	Duplicate of https://github.com/SwiftyJSON/SwiftyJSON/issues/716	wongzigii	2016-11-24 01:52:48
736	2016-11-23 16:47:40	Relate to #733. It seems like TravisCI does not support `travis_retry` to cooperate with an inner shell script. See this [tweet](https://twitter.com/plexus/status/499194992632811520). > [CI Build Result](https://travis-ci.org/SwiftyJSON/SwiftyJSON/builds/178321916) > scripts/ci.sh: line 5: travis_retry: command not found > scripts/ci.sh: line 7: travis_retry: command not found > scripts/ci.sh: li…	wongzigii	2016-11-24 16:46:01
736	2016-11-24 16:45:58	self-merged. @zhigang1992	wongzigii	2016-11-24 16:46:01
735	2016-11-23 16:05:43	As I understand it, SwiftyJSON wants to allow for fuzzy types, because that's how javascript works too, right? I like that, but I don't like how that's implemented. Right now, `.int` returns an optional int, which is nil if the value is not a real int. And `.intValue` provides an int no matter what, which means is tries to convert other values to int values and if that's not possible then it retu…	Evertt
735	2016-11-23 16:12:43	I don't use .intValue only .int and when i need it to be forced I use .int! when you only use those two it pretty clear which one is optional. The thing is unless someone found something better than .optionalInt (.optionalInt! is kinda long an weird no much swifty) for optionals it's not gonna be worth to change. PS : I'm only a user so take my point considering it :)	Alex293
735	2016-11-23 16:15:12	`.int!` is not the same though, because that will only force unwrap an optional. I mean trying to convert a string integer to a real integer. I would like to have that functionality, while still receiving nil if the conversion was not possible.	Evertt
735	2016-12-12 16:12:07	Why use `.intValue`? Why don't you simply use `if let`? For instance: if let age = json["age"].int { print(age) } (Or `guard let`, which often is the cleaner solution.)	lukas2
735	2016-12-14 02:45:33	Sigh, that's not what I meant. What I mean is that I would want to merge the functionality of `.int` and `.intValue`. In other words, I want a computed variable that tries to convert whatever value it holds to an int (like `.intValue` does), but return a nil when that's not possible (like `.int` does).	Evertt
735	2016-12-16 13:39:32	> In other words, I want a computed variable that tries to convert whatever value it holds to an int (like .intValue does), but return a nil when that's not possible (like .int does). I get what you mean, but what would be the return type of this computed variable? It can't be `Int` and return `nil` at the same time: <S_CODE_TOKEN> Changing the function to return an `Int?` is basically what `.int…	pedrovereza
735	2016-12-19 19:28:48	Since you cant return an `Int` or `nil` from the same function you could extend JSON and create your own computed var that returns a tuple with the value from `.intValue`, and whether or not `.int` returned `nil`. It could look something like: <S_CODE_TOKEN>	ThreeTen22
735	2016-12-20 00:41:42	Okay, it proves more difficult to communicate my intention than I had anticipated. I'm going to try one more time to explain and then I'll give up. Right now `.int` is implemented basically like this: <S_CODE_TOKEN> **NOTE: This is NOT its real implementation, I'm simplifying things for the purpose of this demonstration.** * Pro of `.int`: when the rawValue = "not a number" it will return nil, wh…	Evertt
735	2016-12-21 15:13:25	I get it, it seems like strings that can be converted to numbers do not work with `int?`,` float?`, `double?` etc while the value versions do. It seems it comes from how the var `number` is calculated compared to `numberValue`. If you want to modify the api, you can change the computed var `number` to this: <S_CODE_TOKEN> The only downside to the above changes is that calling `int?` on something …	ThreeTen22
734	2016-11-23 15:47:41	![screen shot 2016-11-23 at 10 47 14 am](https://cloud.githubusercontent.com/assets/978865/20568342/3ae11cf0-b16a-11e6-9fb3-161c0d6f46f7.png)	gmoledina	2016-12-01 05:29:53
734	2016-11-24 16:53:45	Hi @gmoledina Thanks for you contribution. One thing I want to ensure is: Is SwiftyJSON still buildable with Xcode 8.0? Here is a relate issue: https://github.com/antitypical/Result/pull/193	wongzigii	2016-12-01 05:29:53
734	2016-11-24 17:44:01	@wongzigii From the comments in the thread you posted, I guess it doesn't work with Xcode 8.0 But as 8.1 is the latest, it makes sense to have the master branch work with the latest Xcode. We can simply have a specific tag that is the last version working on Xcode 8.0. (same logic as making it work for Xcode 7).	gmoledina	2016-12-01 05:29:53
734	2016-12-01 05:29:53	@gmoledina There is no reason to prevent 3.0 compilers from running the latest master as there is no code breaking change. I could be convinced if there actually were new language features that we'd ship along with the change, but as it is, this PR only adds a major inconvenience for no benefit whatsoever. You can compile with 3.0.1 if you want, and you can compile with 3.0.0 if you'd like too, b…	ldiqual	2016-12-01 05:29:53
733	2016-11-23 15:25:37	Update TravisCI script to mitigate random fails for pending PR.	wongzigii	2016-11-23 16:27:32
733	2016-11-23 15:29:23	👍	zhigang1992	2016-11-23 16:27:32
732	2016-11-23 12:52:45	when get boolValue from rawString which is a number, it's opposite to the older version when use string.boolValue	strangeliu
732	2016-12-01 05:35:37	@strangeliu If I understand this properly, this adds the ability to convert `"1"` and `"0"` to the corresponding booleans, with `"-1"` having some kind of undefined behavior (whatever NSDecimalNumber decides it is). I'm personally in favor of moving away from any wobbly conversion like `"true" => true` or `1 => true` because they can introduce unexpected bugs – I'd rather go with strict typing or…	ldiqual
732	2016-12-02 09:03:25	@ldiqual Thanks for reply, In my opinion, the `bool` return a strict value and the `boolValue` gives a conversion, so we can get a `"5"` from a int `5` by stringValue. by this way, it's great to add this ability.	strangeliu
731	2016-11-23 09:34:35	@zhigang1992 @wongzigii Fixes https://github.com/SwiftyJSON/SwiftyJSON/issues/459 and https://github.com/SwiftyJSON/SwiftyJSON/issues/456 This is an implementation of my proposal in https://github.com/SwiftyJSON/SwiftyJSON/issues/459#issuecomment-262155181. At a high level the changes are as follow: - Added `init(jsonString: String) throws` which creates a JSON object from a valid json string. If…	ldiqual
731	2016-12-01 05:31:04	@wongzigii Are we good on this PR?	ldiqual
731	2016-12-01 06:34:14	I would like to defer to @zhigang1992 and move on.	wongzigii
731	2016-12-02 17:08:57	Since this is a breaking change, what about adding a change log entry for this?	wongzigii
731	2016-12-03 22:55:15	@wongzigii Great suggestion. Updated the CHANGELOG.	ldiqual
731	2016-12-13 06:11:30	@zhigang1992 Bump	ldiqual
731	2016-12-20 13:55:35	@ldiqual I want to get this into mater. Could you resolve the conflict? Seems the conflict is related to #664	wongzigii
730	2016-11-23 02:54:13	`Module compiled with Swift 3.0 cannot be imported in Swift 3.0.1: `	cszwdy	2016-11-23 04:17:06
730	2016-11-23 04:17:06	Closing as duplicate of https://github.com/SwiftyJSON/SwiftyJSON/issues/716. This is a carthage issue, unrelated to SwiftyJSON. Thanks!	ldiqual	2016-11-23 04:17:06
729	2016-11-22 04:13:48	@zhigang1992 Please review Fixes https://github.com/SwiftyJSON/SwiftyJSON/issues/703 Pretty straightforward, let me know if you have any question	ldiqual	2016-11-23 08:15:43
729	2016-11-22 12:26:36	FYI: Sometimes CI is broken for this known issue: https://github.com/travis-ci/travis-ci/issues/6675	wongzigii	2016-11-23 08:15:43
729	2016-11-23 07:21:36	@wongzigii Restarted the build and tests passed correctly. Can you review this PR as well, I'll take which ever 👍 comes first :P	ldiqual	2016-11-23 08:15:43
729	2016-11-23 07:54:31	LGTM	wongzigii	2016-11-23 08:15:43
729	2016-11-23 08:15:47	👍	zhigang1992	2016-11-23 08:15:43
728	2016-11-21 21:26:54	… usage subsection	cwkatzmann	2016-11-22 03:34:51
728	2016-11-22 03:34:49	@cwkatzmann Thanks a lot for your contribution! Merging	ldiqual	2016-11-22 03:34:51
727	2016-11-21 06:27:40		fangpenlin	2016-11-22 03:35:12
727	2016-11-22 03:35:10	@victorlin Thanks a lot for your contribution! Merging	ldiqual	2016-11-22 03:35:12
726	2016-11-19 13:02:59	Fix a warning, I found a warning in my project	chaiyanpu	2016-11-23 07:22:57
726	2016-11-19 13:21:54	my Xcode is 8.1 , I'm sure there's a warning😳	chaiyanpu	2016-11-23 07:22:57
726	2016-11-23 07:22:57	@chaiyanpu Thanks a lot for your contribution! I've used part of your modifications in https://github.com/SwiftyJSON/SwiftyJSON/pull/729 and made sure tests also build without warnings. Most importantly, I avoided using force unwraps so that nothing leads to crashes. Closing this in favor of https://github.com/SwiftyJSON/SwiftyJSON/pull/729, thanks again!	ldiqual	2016-11-23 07:22:57
725	2016-11-17 15:43:51	… destructively and non-destructively. I added two new functions `merge(other: JSON)` and `merged(other: JSON) -> JSON`. Merging a JSON into another JSON adds all non existing values to the original JSON which are only present in the `other` JSON. If both JSONs contain a value for the same key, _mostly_ this value gets overwritten in the original JSON, but there are two cases where it provides so…	danielkiedrowski	2016-12-03 22:51:16
725	2016-12-03 22:51:10	@danielkiedrowski Awesome! Thank you so much for contributing to SwiftyJSON, this is a great feature. Merging now.	ldiqual	2016-12-03 22:51:16
725	2016-12-07 08:52:10	Thank you @ldiqual! It was great working with you.	danielkiedrowski	2016-12-03 22:51:16
724	2016-11-17 03:58:40	Hi. I have a json: <S_CODE_TOKEN> To get data json, in swift 2.3, i used: <S_CODE_TOKEN> But in swift 3, i get an error at: json["data"] ![image](https://cloud.githubusercontent.com/assets/4046835/20375880/925e4634-acb4-11e6-974b-e0e1faf57ee5.png) Please help me. Thank you!	MrLoveQD	2016-11-22 03:24:09
724	2016-11-17 08:20:55	`json["data"]` returns a value of type `JSON` which is a non optional, you can't use it in an `if let` unwrapping pattern. I would remove the `if` check altogether.	ldiqual	2016-11-22 03:24:09
724	2016-11-17 08:36:14	should i do ? Please. P/s: Those code worked fine on swift 2.3	MrLoveQD	2016-11-22 03:24:09
724	2016-11-21 21:27:13	let json = JSON(data: data!) let dataJson = json["data"] for subJson in dataJson.arrayValue { let fullName = subJson["fullName"].string let gender = subJson["gender"].string let age = subJson["age"].int // do something }	olejorgensen	2016-11-22 03:24:09
724	2016-11-22 02:54:55	Thanks you very much 👍	MrLoveQD	2016-11-22 03:24:09
724	2016-11-22 03:24:09	Looks like your issue is addressed, closing now. Thanks!	ldiqual	2016-11-22 03:24:09
723	2016-11-16 15:10:18	Fixes #697	zhigang1992	2016-11-16 15:10:29
722	2016-11-15 23:20:16	When I try to run my project, I'm getting this error: `no such module SwiftyJSON` Is SwiftyJSON still compatible with Swift 2.2 & Xcode 7.3.1? I'm using iOS 9.x fyi	zoufishanmehdi	2016-11-22 03:24:43
722	2016-11-15 23:40:40	There's a separate branch with the old Swift 2 code. Include this in your pod file if you are using Cocoapods: pod 'SwiftyJSON', '2.4.0'	DavidLari	2016-11-22 03:24:43
722	2016-11-22 03:24:43	@zoufishanmehdi I believe your issue was addressed so I'm gonna go ahead and close this. Let me know if you need to reopen. Thanks!	ldiqual	2016-11-22 03:24:43
721	2016-11-15 11:36:20	{ Data = "{\"Photo\":\"http://192.168.1.101/Users/Protraits/201611/9a704ca4bb064886a5a97cd8ad516c4e.JPG\",\"Verify\":\"0-0-0\",\"VipState\":\"0\",\"NickName\":\"\U706b\U67f4\",\"Scroe\":\"0\",\"AccountMoney\":\"0\",\"Collection\":\"89\"}"; DataCount = "<null>"; IsSuccess = 1; Message = "<null>"; } I can get data from this string,but I can`t get data from the "Data". Any ideas?	ftgithub	2016-11-28 06:50:46
721	2016-11-17 06:59:52	@ftgithub Would you mind clarifying what you're trying to extract? Also, please post the json string that you're trying to parse, this seems like a dictionary that was printed in the console, not a valid json.	ldiqual	2016-11-28 06:50:46
721	2016-11-22 03:25:12	@ftgithub Bump.	ldiqual	2016-11-28 06:50:46
721	2016-11-28 03:05:35	It appears you're trying to pull user/profile images of users from an unspecified source/array. Could you elaborate what it is exactly you're trying to do?	BryanSema	2016-11-28 06:50:46
721	2016-11-28 06:50:46	@ftgithub In order to keep our issue backlog clean, and given the absence of followup, I'm gonna go ahead and close this. Please feel free to ping us if you'd like to reopen. Thank you!	ldiqual	2016-11-28 06:50:46
720	2016-11-15 02:06:59	I've got nested JSON such as this simple example: <S_CODE_TOKEN> Created using: <S_CODE_TOKEN> However trying to get the .stringValue of json["questions"] returns nil: <S_CODE_TOKEN> But getting the rawString() is fine <S_CODE_TOKEN>	s1rc	2016-11-16 20:28:20
720	2016-11-15 19:02:12	Firstly, a minor syntactic clarification: `.stringValue` never returns `nil`. Another property, `.string` _will_ return `nil` if the value of that `JSON` instance is not a `String`. `.stringValue` on the other hand, will return an empty string (`""`) in these cases. **n.b.** From here on, I will assume you meant `.string` instead of `.stringValue`. With that (brief) definition of `.string`, we ca…	TheNamesJames	2016-11-16 20:28:20
720	2016-11-16 13:41:12	Yes I did actually mean .string was returning nil. Thank you for the explanation. Since I actually want the full JSON string .rawString() is what I need.	s1rc	2016-11-16 20:28:20
719	2016-11-13 09:35:30		skyline75489	2016-12-22 04:30:48
719	2016-11-16 23:45:11	Any specific reason for this？Cuz Xcode gives warnings about 'iPhone Developer'	skyline75489	2016-12-22 04:30:48
719	2016-11-17 02:55:35	It was added here https://github.com/SwiftyJSON/SwiftyJSON/pull/682/files maybe @mokagio have more context here.	zhigang1992	2016-12-22 04:30:48
719	2016-11-22 03:43:20	@mokagio Bump. Can you give more context on the changes of your PR and why it creates warnings in 8.1? Thank you!	ldiqual	2016-12-22 04:30:48
719	2016-12-22 04:30:48	Closing. As of Xcode 8.2 recommend settings in #764 Thanks everyone. 🙏	wongzigii	2016-12-22 04:30:48
718	2016-11-13 09:21:00	This fixes #663	skyline75489	2016-11-16 15:15:43
718	2016-11-16 15:15:50	👍	zhigang1992	2016-11-16 15:15:43
717	2016-11-10 13:13:50	The `isBool` function on the NSNumber extension uses `trueObjCType`, which represents the type encoding for `true` represented as an NSNumber, and `falseObjCType`, which represents the type encoding for `false` represented as an NSNumber. Both type encodings are equal to `c`. However, an NSNumber that wraps around a value of type Int8 also has a type encoding of `c`. Therefore, a user who passes …	SumoSimo	2016-11-16 16:43:16
717	2016-11-16 15:57:54	Nice catch 👍 How would you feel about: <S_CODE_TOKEN> Wrapping it in Int during `set`, this way we don't have a add a extra `if` when getting.	zhigang1992	2016-11-16 16:43:16
717	2016-11-16 16:30:00	@zhigang1992 Thanks! Good point. I've made the appropriate changes.	SumoSimo	2016-11-16 16:43:16
717	2016-11-16 16:43:13	👍 LGTM	zhigang1992	2016-11-16 16:43:16
716	2016-11-10 03:12:43	Upon updating my Xcode project to the current Swift syntax and using Xcode 8.1 GM, I'm getting the error "Module complied with Swift 3.0 cannot be imported in Swift 3.0.1" I have tried toggling the Legacy Swift Language on and off I have also tried going back to an earlier Xcode	Joe2Code	2016-11-22 19:49:44
716	2016-11-10 03:17:40	Are you using Carthage ? Try adding a `--no-use-binaries` flag after `carthage update`. <S_CODE_TOKEN>	wongzigii	2016-11-22 19:49:44
716	2016-11-10 14:13:46	`carthage update --platform iOS --no-use-binaries` fixed the issue I thought I had tried this, but I guess I didn't. Thank you	Joe2Code	2016-11-22 19:49:44
716	2016-11-10 23:49:13	Hello guys! I've got the same error with Cocoapods. Do you have any suggestions how to fix that? Thanks, Ostap	ostapkuzyk	2016-11-22 19:49:44
716	2016-11-18 02:58:57	How do we add `--no-use-binaries` for CI like buddy build ?	bishalg	2016-11-22 19:49:44
716	2016-11-18 03:04:53	@bishalg I would suggest you to use `carthage bootstrap` for CI build. https://github.com/Carthage/Carthage/issues/1403	wongzigii	2016-11-22 19:49:44
716	2016-11-20 19:53:15	`--no-use-binaries` works just fine, but becomes toxic when another dependency relies on pulling down a prebuilt binary. See AliSoftware/Reusable#34	papertigers	2016-11-22 19:49:44
716	2016-11-22 04:21:36	@papertigers @wongzigii Is there anything we can do at the SwiftyJSON level to fix this issue? Or is it using `--no-use-binaries` an appropriate workaround, which would make this issue resolved?	ldiqual	2016-11-22 19:49:44
716	2016-11-22 04:30:05	SwiftyJSON was being downloaded precompiled by Carthage. The precompiled version was with Swift 3.0. So compiler complains that for the version is not match. I would suggest you guys to build Swift frameworks from code locally. This is not a bug of SwiftyJSON, though. Instead, it is a limitation of Swift at this time until Swift's ABI get stable. 😄	wongzigii	2016-11-22 19:49:44
716	2016-11-22 19:49:44	@wongzigii Thanks for elaborating on this! It seems that it's a Carthage issue and not related to SwiftyJSON so I'm gonna go ahead and close this. Let me know if you need to reopen. Thanks!	ldiqual	2016-11-22 19:49:44
716	2017-01-04 09:42:50	It looks like the uploaded `*.framework` for the release was compiled with Swift 3.0, since I'm still getting the error while using Xcode 8.2 and using the prebuilt framework. Was this intentional?	solidcell	2016-11-22 19:49:44
716	2017-01-04 11:51:39	@solidcell You can use the latest SwiftyJSON 3.1.4 while using Xcode 8.2 .FYI #764	wongzigii	2016-11-22 19:49:44
716	2017-01-05 12:00:28	@wongzigii I know the code itself is compatible with Swift 3.0.2, but I'm fairly certain that the uploaded binary for the 3.1.4 release was compiled with Swift 3.0. This means that you need to use `--no-use-binaries` with Carthage. Or, in my case, I forked the repo and uploaded a binary built with Swift 3.0.2 so that I could use Carthage without turning off prebuilt binaries.	solidcell	2016-11-22 19:49:44
715	2016-11-09 14:39:59	I want to validate the input against json schema eg <S_CODE_TOKEN> Is there any function which can help me validate against all the inputs	sujaykakkad
715	2016-11-09 21:53:52	+1 curious about this as well	mitchellporter
715	2016-11-22 03:30:29	I think it'd be a very interesting feature for SwiftyJSON that would allow it to differentiate itself from competitors. I'm gonna tag this as `help wanted` in case someone would like to work on this, please let us know in this issue so we can assign you.	ldiqual
715	2016-11-22 13:09:47	OK I can help in contributing.	sujaykakkad
715	2016-11-22 19:45:53	@sujaykakkad Awesome! Assigning you here then. Would you mind discussing the architecture in this issue before creating a PR? Just so we're on the same page. Thanks!	ldiqual
715	2016-11-23 14:20:57	<S_CODE_TOKEN> Something like this as library	sujaykakkad
715	2016-12-01 10:01:39	Hi, Where should I include JSONSchema.swift file in xcode project? Should I use <S_CODE_TOKEN> command and then include my file. The git repository has Source folder instead of Sources folder.	sujaykakkad
715	2016-12-01 21:54:02	@sujaykakkad Are you talking about https://cocoapods.org/pods/JSONSchema, or are you planning to write JSONSchema yourself?	ldiqual
715	2016-12-02 09:33:21	I am planning to write the Schema myself. This uses Swift Dictionary. I am planning to use SwiftyJSON object to validate. I might refer from it though but my main reference is from http://json-schema.org/.	sujaykakkad
715	2016-12-05 10:55:32	So the repo has Source folder instead of Sources. Where should I include the Schema module in the repo?	sujaykakkad
715	2017-01-10 10:25:04	@sujaykakkad Source folder is fine. What's the progress on this? Would you need someone to help out?	wongzigii
715	2017-01-11 06:36:39	Actually I am caught up with some work. I will get back to this next week.	sujaykakkad
714	2016-11-09 09:26:48	Hello, I have one solution which may be useful to many users of SwiftyJSON and who have one common question about JSON to Model conversion in proper way. I try to make this solution, it will be useful to those users. Step 1. We will create one protocol with one constructor method in it and Model class <S_CODE_TOKEN> Step 2. We will create extension of JSON which will convert JSON to model class t…	AmitBhavsarIphone	2016-11-22 03:29:17
714	2016-11-09 09:35:01	ya, I think this is very useful for me as json to model.	VikasPrajapati27	2016-11-22 03:29:17
714	2016-11-22 03:29:17	@AmitBhavsarIphone I would argue that it's not the role of SwiftyJSON to map JSON to models. SwiftyJSON's role is to allow manipulating json data flexibly, but not map it onto an object. There are a ton of other libraries whose role is to do this, on top of my head: Unbox, ObjectMapper, Mapper, etc. Those are fully unit tested and are doing a much better job at this than what SwiftyJSON would pro…	ldiqual	2016-11-22 03:29:17
714	2016-11-22 13:21:00	Thumbs up for Unbox and Wrap which interoperate nicely with SwiftyJSON. Many of the other object mappers need raw JSON data/strings, but these two work well with the Arrays and Dictionaries that SwiftyJSON emits and ingests. It may be worth a shout out in the README.	eliburke	2016-11-22 03:29:17
713	2016-11-08 22:08:27	Hi i try to use module let array = ["sdf","asd"] let resultEncoded = JSON(data: array as Data) // or as NSData or NSData(array) i can't understand what DataFromNetWorking what type? what type is Data? let json = JSON(data: dataFromNetworking) //The NSData used to convert to json.Top level object in data is an NSArray or NSDictionary	devM4x	2017-02-22 14:24:01
713	2016-11-10 14:23:58	Hey @devM4x What's `json` looks like ? Are your trying to parse data from `dataFromNetworking` ?	wongzigii	2017-02-22 14:24:01
713	2016-11-22 03:30:43	@devM4x Bump	ldiqual	2017-02-22 14:24:01
713	2016-12-02 16:33:33	In swift3, `NSData` changed to `DATA` When you use `URLSession` for getting JSON from server, the json will come as `Data` type in swift3. Check [dataTask(with:completionHandler:)](https://developer.apple.com/reference/foundation/urlsession/1407613-datatask) <S_CODE_TOKEN> You can get json by JSON(data:data) as below <S_CODE_TOKEN>	JeffGuKang	2017-02-22 14:24:01
713	2017-02-22 14:24:01	Closing this due to lack of activity. Feel free to reopen if you have any other questions!	wongzigii	2017-02-22 14:24:01
712	2016-11-08 12:07:56	Hello, that is the code I am using for my JSON request and I am getting the error from the title. Please help me self.alamoFireManager?.request(self.webserviceURL!, method: .post, parameters: parameters, encoding: JSONEncoding.default).responseJSON { response in switch response.result { case .success(let JSON): if let value = response.result.value { let json = JSON(value) ... case .failure(let er…	LiLmakr	2016-11-08 12:10:37
711	2016-11-07 12:41:06	<img width="341" alt="qq20161107-0 2x" src="https://cloud.githubusercontent.com/assets/7384288/20058143/6c7af93a-a52a-11e6-9975-14b78130ae13.png"> Tests/SwiftyJSONTests -> Tests	wongzigii	2016-11-07 13:24:34
711	2016-11-07 13:24:34	Will Rebase this PR and included in #708 . Closing for now.	wongzigii	2016-11-07 13:24:34
710	2016-11-07 11:33:32	➜ swift test error: no tests found to execute, create a module in your `Tests' directory This error shows up while running `swift test` while testcases are not included properly using SPM.	wongzigii
710	2016-11-22 04:00:21	PR in https://github.com/SwiftyJSON/SwiftyJSON/pull/708	ldiqual
709	2016-11-07 11:18:44	The project layout is incompatible with the Swift Package Manager. ### Steps to Reproduce <S_CODE_TOKEN> ### Swift version <S_CODE_TOKEN> #705 suggests this should not a problem anymore... However I do not see a [version number bump](https://github.com/SwiftyJSON/SwiftyJSON/releases)? Or perhaps I just encountered this just after that issue was closed / pull request was merged... 🤔 In any case, I…	4np	2016-11-09 02:53:42
709	2016-11-07 18:21:48	The layout error just started in Xcode 8.1 or Swift 3.0.1	rickw	2016-11-09 02:53:42
709	2016-11-08 03:01:15	For those who suffer this issue, you can use my branch as a workaround for now: <S_CODE_TOKEN>	wongzigii	2016-11-09 02:53:42
709	2016-11-08 03:03:33	@zhigang1992 Would you mind pushing a new release so that SPM could catch this up? 😃	wongzigii	2016-11-09 02:53:42
709	2016-11-08 15:28:11	@wongzigii sure thing, just pushed `3.1.2` can you test it out and see if it works?	zhigang1992	2016-11-09 02:53:42
709	2016-11-08 15:37:12	@zhigang1992 Confirmed <S_CODE_TOKEN>	wongzigii	2016-11-09 02:53:42
709	2016-11-08 17:15:23	I believe this issue could be closed for now. :) @4np Thanks for reporting this.	wongzigii	2016-11-09 02:53:42
709	2016-11-09 10:22:38	Confirmed fixed 👍 Thanks :) <S_CODE_TOKEN>	4np	2016-11-09 02:53:42
708	2016-11-07 10:42:16	**WIP** Fixs https://github.com/SwiftyJSON/SwiftyJSON/pull/708 This PR aims at porting SwiftyJSON to Linux Platform.	wongzigii
708	2016-11-22 03:52:56	@wongzigii Can you clarify what's left on this PR? Do you need an extra hand maybe?	ldiqual
708	2016-11-22 04:13:26	@ldiqual SPM currently doesn't provide a way to include resources e.g. `.json` file to be tested. Relate: https://lists.swift.org/pipermail/swift-users/Week-of-Mon-20161114/003987.html https://lists.swift.org/pipermail/swift-users/Week-of-Mon-20161107/003912.html	wongzigii
708	2016-11-22 04:17:34	@wongzigii Given that it will remain unfixed for a while, maybe we should go ahead and put the json file in a [gist](https://gist.github.com/) that we'd download during the test? In theory it shouldn't be too hard to implement, it'd just make one test case a tad slow. What do you think?	ldiqual
708	2016-11-22 04:48:59	It makes sense at this time as a workaround. I will give it a try later.	wongzigii
707	2016-11-06 16:19:37	Moving all test files into a product name based subdirectory. Fix #705 .	wongzigii	2016-11-07 10:32:10
707	2016-11-07 10:32:08	👍	zhigang1992	2016-11-07 10:32:10
706	2016-11-06 01:52:02	I have the following json on the server, lower it but can not extract values. `{"ServicoCliente":[{"id":"195","cliente":"247","enderecoFavoritos":"48","servicoProfissional":"194","ind_estado_cliente":"A","ind_estado_profissional":"","profissional_id":"240","profissional_nome":"PetMax","servicotipo_nome":"Petshop","servicosubtipo_nome":"Tosa ","dta_inc_alt":"2016-11-05 22:56:19.333","ind_finalizad…	athzuma	2016-11-07 03:12:29
706	2016-11-06 06:14:16	@athzuma Any chance to try this? <S_CODE_TOKEN>	wongzigii	2016-11-07 03:12:29
706	2016-11-06 14:52:45	this is returns null. Just to confirm the Data is NSData?	athzuma	2016-11-07 03:12:29
706	2016-11-06 14:54:12	No, I just export your data into a single json file, and the output is 195.	wongzigii	2016-11-07 03:12:29
706	2016-11-06 16:31:32	I tested here like this json from a string and ran. But when I get it from the server does not work. I believe I have relationship with the "character encoding" server, could this be? and there is some form of deal with it?	athzuma	2016-11-07 03:12:29
706	2016-11-06 16:34:37	What does _does not work_ means ? Are you using Alamofire ? What is the result of response ?	wongzigii	2016-11-07 03:12:29
706	2016-11-07 00:12:35	I did several tests here, and also tried to Alamofire. It seems that the problem is with unescaped control character. > Unescaped character control character around 263 unescaped control characters seem to cause failure in the process to get the json. Is there a way for me to remove unescaped control characters?	athzuma	2016-11-07 03:12:29
706	2016-11-07 01:45:43	So hard to say what exactly your problem is. Would you mind including some codes here so we could dig more?	wongzigii	2016-11-07 03:12:29
706	2016-11-07 02:56:48	Thank you for attention. But I managed to solve. I'll leave the solution here if useful for somebody else. Some characters were preventing the transformation of the json, so I removed them so: <S_CODE_TOKEN>	athzuma	2016-11-07 03:12:29
705	2016-11-05 12:55:51	Hi there, I'm having some trouble integrating SwiftyJSON using the swift package manager, with 3.1.1. Package.swift: <S_CODE_TOKEN> Output of swift build: <S_CODE_TOKEN> Xcode version 8.1 macOS Sierra 10.12 Many thanks	daviejaneway	2016-11-07 10:32:10
705	2016-11-06 16:56:13	@daviejaneway (FYI) Once #707 merged, you might need to update `Package.swift` to a proper version of SwiftyJSON.	wongzigii	2016-11-07 10:32:10
704	2016-11-04 18:28:12	In the Swift Package Manager section, the word "information" is misspelled.	sagnew	2016-11-07 12:31:14
704	2016-11-07 12:31:28	👍 Nice catch	zhigang1992	2016-11-07 12:31:14
703	2016-11-04 10:18:58	Swift 3.0.1 Building with Carthage: Carthage/Checkouts/SwiftyJSON/Source/SwiftyJSON.swift:856:27: warning: expression implicitly coerced from 'String?' to Any	racer1988	2016-11-23 08:15:43
703	2016-11-05 00:01:52	This is an issue with the syntax change in swift 3.0.1 and it is breaking my build in a very serious way. I imagine that I'm not the only one. This is a pretty critical fix because it keeps Carthage from working at all.	DanBurkhardt	2016-11-23 08:15:43
703	2016-11-05 00:32:09	@DanBurkhardt Being a Warning it should still work. I have same issue with AlamoFire (https://github.com/Alamofire/Alamofire/issues/1745) but they should both work	racer1988	2016-11-23 08:15:43
702	2016-11-02 07:40:09	It tells: " Module compiled with Swift 3.0 cannot be imported in Swift 3.0.1: .../SwiftyJSON.swiftmodule/arm64.swiftmodule" Maybe the framework should be compiled with swift 3.0.1. Waiting for new release.	Shunzi007	2016-11-06 04:42:02
702	2016-11-02 10:35:52	+1 for this. Other Frameworks do not show the binary issue.	racer1988	2016-11-06 04:42:02
702	2016-11-04 23:14:16	Based on this issue https://github.com/SwiftyJSON/SwiftyJSON/issues/690, there is some working workaround.	zwang	2016-11-06 04:42:02
702	2016-11-06 04:42:02	With `--no-use-binaries`, Carthage works. Thanks!	Shunzi007	2016-11-06 04:42:02
701	2016-10-31 17:05:28	As shown in https://github.com/SwiftyJSON/SwiftyJSON/releases Is this a mistake? Thanks.	zwang	2016-11-04 23:13:02
701	2016-11-04 08:42:50	I think the first 3.1.1 release has the wrong tag (`v3.1.1` instead of `3.1.1`)	zettlunic	2016-11-04 23:13:02
701	2016-11-04 23:13:02	Got it. Thanks pointing out. I missed that `v` :)	zwang	2016-11-04 23:13:02
700	2016-10-31 07:30:38	Fix markdown syntax.	JeffGuKang	2016-10-31 07:48:52
700	2016-10-31 08:01:57	Wow. So fast reaction. 👍	JeffGuKang	2016-10-31 07:48:52
699	2016-10-31 07:07:17	Finish subscript part. Add descriptions.	JeffGuKang	2016-11-07 12:32:26
699	2016-10-31 10:27:52	And I think adding `loop` part next time.	JeffGuKang	2016-11-07 12:32:26
699	2016-11-07 12:32:48	Good work. 👍	zhigang1992	2016-11-07 12:32:26
698	2016-10-28 20:38:36	Expression implicitly coerced from 'String?' to Any	mc256	2016-10-31 05:29:15
698	2016-10-31 05:29:19	👍	zhigang1992	2016-10-31 05:29:15
697	2016-10-28 20:34:14	Hello, I noticed in 3.1.1 there is a huge performance hit in enumerating over a JSON object vs. JSON.dictionaryValue in Swift 3. For example, iterating over a dictionary with ~400 keys like so: <S_CODE_TOKEN> This took over **8 seconds**. <S_CODE_TOKEN> This took **18 milliseconds**. I'm not sure what changed in 3.1.1 but the performance delta used to be indiscernible (though I never profiled it)…	adriansoghoian	2016-11-16 15:10:31
697	2016-11-10 17:09:49	I'm also experiencing the same problem. Seems a few other are as well. https://stackoverflow.com/questions/39900941/swifty-json-performance-degradation-with-swift3-xcode8-ios10	ryl	2016-11-16 15:10:31
697	2016-11-16 15:25:14	Hi @zhigang1992! Is it possible to know when this fix will be released?	cikpis	2016-11-16 15:10:31
697	2016-11-16 15:41:21	@cikpis FYI: https://github.com/SwiftyJSON/SwiftyJSON/releases/tag/3.1.3	wongzigii	2016-11-16 15:10:31
696	2016-10-28 09:44:14	Update example in README.md. Fix #694	wongzigii	2016-10-31 05:29:31
696	2016-10-31 05:29:37	Thanks for catching that. 👍	zhigang1992	2016-10-31 05:29:31
695	2016-10-28 09:09:32	I am using swift 2.2 with Xcode 7.3.1. Trying to get the framework with tag **github "SwiftyJSON/SwiftyJSON" ~> 2.3.1**. But its always fetching the latest version available.	vishal91	2016-11-22 04:23:44
695	2016-10-28 09:17:20	`~>` means it will compatible with the version you pointing to. If you want v2.3.1 exactly, please use <S_CODE_TOKEN>	wongzigii	2016-11-22 04:23:44
695	2016-10-28 09:19:12	Whats the latest version which can be used with swift 2.2? Thanks ! On Fri, Oct 28, 2016 at 2:47 PM, Zigii Wong notifications@github.com wrote: > ~> means it will compatible with the version you pointing to. > > If you want v2.3.1 exactly, please use above instead. > > github "SwiftyJSON/SwiftyJSON" == 2.3.1 > > — > You are receiving this because you authored the thread. > Reply to this email dir…	vishal91	2016-11-22 04:23:44
695	2016-10-28 09:26:38	I believe it's 2.3.1, according to the [release note](https://github.com/SwiftyJSON/SwiftyJSON/releases).	wongzigii	2016-11-22 04:23:44
695	2016-11-22 04:23:44	@vishal91 I believe your issue was addressed so I'm gonna go ahead and close it. Let me know if you need to reopen!	ldiqual	2016-11-22 04:23:44
694	2016-10-28 08:30:22	I found it is not work correctly when I make some playground examples. The both ways below are written in README. <S_CODE_TOKEN> JSON Example <S_CODE_TOKEN>	JeffGuKang	2016-10-31 05:29:31
694	2016-10-28 10:00:37	I believe the documentation is outdated 👍	wongzigii	2016-10-31 05:29:31
693	2016-10-27 13:13:28	I have created a small demo, which shows a problem with the current version (3.1.1) of Swifty JSON with JSON objects. I try to parse the JSON via a for loop. If I run this code, the app crashes after e few seconds with a memory exception. <S_CODE_TOKEN>	patricks
693	2016-11-07 14:16:40	Hey @patricks You are parsing a long JSON file . This will cause a gargantuan memory consumption. I would recommend you 1. write your data into file then read file with `Data(contentsOf:options:)` method with `Data.ReadingOptions.uncached` and `Data.ReadingOptions.alwaysMapped` flag 2. separate parsing job into several parts (Or use something likes [YAJL SAX style JSON parser](https://github.com/…	wongzigii
692	2016-10-26 14:39:30	Hi This was really unexpected behaviour for me: <S_CODE_TOKEN> The output is: <S_CODE_TOKEN> 0 becomes false and any other number is output correctly.	mbj2011	2016-11-16 16:43:18
692	2016-11-10 13:14:23	Created [PR](https://github.com/SwiftyJSON/SwiftyJSON/pull/717) for this issue	SumoSimo	2016-11-16 16:43:18
691	2016-10-26 10:33:02	Hi , swiftyjson 实例化的model 不支持Realm 数据库吗？有什么办法可以实现解析实例化的model 用于Realm缓存	SeongBrave	2017-01-10 11:10:13
691	2016-11-22 04:09:25	@SeongBrave I believe that you didn't get an answer because your question wasn't in English. I think most contributors here don't understand Chinese and I'd suggest to edit your question in English so we can respond appropriately. Ping me when it's good to go, thanks!	ldiqual	2017-01-10 11:10:13
691	2016-11-22 04:19:22	@SeongBrave I believe your issue is related to an approach to mapping realm-friendly model. I would suggest you to use [ObjectMapper](https://github.com/Hearst-DD/ObjectMapper) to handle that chore job.	wongzigii	2017-01-10 11:10:13
690	2016-10-25 18:35:24	I just updated to XCode 8.1. to test my application's functionality on iOS 10.1, and ran into an issue. The error I get is: "Module compiled with Swift 3.0 cannot be imported in Swift 3.0.1." And it points to the SwiftyJSON binary installed via Carthage.	Xorcist77	2016-11-22 04:19:03
690	2016-10-26 01:38:32	+1	hdoria	2016-11-22 04:19:03
690	2016-10-26 01:40:02	Can you try skip prebuilt binary? I believe it's --skip-prebuilt-binary	zhigang1992	2016-11-22 04:19:03
690	2016-10-26 03:25:18	Worked with --no-use-binaries. Thanks.	hdoria	2016-11-22 04:19:03
690	2016-11-22 04:19:02	Closing as duplicate of https://github.com/SwiftyJSON/SwiftyJSON/issues/716 which has a more extensive comment thread. Let's track the issue there. Thanks!	ldiqual	2016-11-22 04:19:03
689	2016-10-24 08:26:13		JsonWong87	2016-11-22 04:27:09
689	2016-10-28 10:11:29	If I understand you correctly, you are trying to inherit a JSON from a class. I don't think structs in Swift have inheritance since now. :(	wongzigii	2016-11-22 04:27:09
689	2016-11-22 04:27:09	@JsonWong87 I believe your issue was addressed by @wongzigii so I'm gonna go ahead and close this. If you have a use case where you think `JSON` should be subclassed, please feel free to file an enhancement issue so we can evaluate whether to add it to the library directly. Another solution for you would be to use extensions. Let me know if you need to reopen!	ldiqual	2016-11-22 04:27:09
689	2016-11-26 01:24:46	got it , thank you 发自网易邮箱大师 On 11/22/2016 12:27, Loïs Di Qual wrote: @JsonWong87 I believe your issue was addressed by @wongzigii so I'm gonna go ahead and close this. If you have a use case where you think JSON should be subclassed, please feel free to file an enhancement issue so we can evaluate whether to add it to the library directly. Another solution for you would be to use extensions. Let …	JsonWong87	2016-11-22 04:27:09
688	2016-10-23 05:02:01	Swift Package Manager only uses the tags with a v in front of them.	rickw	2016-11-22 04:29:38
688	2016-10-31 04:04:31	Package manager see these tags: Found tags ([1.0.0, 1.1.0, 2.0.0, 2.1.0, 2.1.1, 2.1.2, 2.1.3, 2.2.0, 2.2.1, 2.3.0, 2.3.1, 2.3.2, 2.3.3, 2.4.0, 3.0.0, 3.1.0]) I can't see 3.1.1 because the tag is v3.1.1	rickw	2016-11-22 04:29:38
688	2016-10-31 05:22:30	Just pushed a the same tag as 3.1.1, sorry for the inconvenience.	zhigang1992	2016-11-22 04:29:38
688	2016-10-31 22:22:03	Thanks, yeah that was one I didn't see in the documentation for Swift Package Manager. Also the new version Xcode 8.1 is complaining that the layout of the module is bad.	rickw	2016-11-22 04:29:38
688	2016-11-07 11:06:54	_Removed_ Opened #709	4np	2016-11-22 04:29:38
688	2016-11-07 11:18:57	@4np I believe your issue is related to #705 .	wongzigii	2016-11-22 04:29:38
688	2016-11-22 04:29:19	@rickw As @wongzigii suggested, we believe that the issue that was last mentioned is due to #705. Concerning the versioning problem, I believe it was addressed by @zhigang1992 and confirmed by yourself, so I'll go ahead and close this. Let me know if you need to reopen	ldiqual	2016-11-22 04:29:38
687	2016-10-21 04:11:18	lazy var drafts: [Draft] = { let defaults = UserDefaults.standard let dic = JSON(defaults.string(forKey: "drafts")) var drafts: [Draft] = [] <S_CODE_TOKEN> When defaults.string(forKey:"") is nil, The above loop is non-stop	Seroja1010	2016-10-21 04:16:36
686	2016-10-20 13:43:13	The previous segue is pointed to the navigation controller. This causes the show segue to be presented instead on the current navigation controller. Attaching the segue to the view controller itself.	yishus	2016-10-21 08:36:13
686	2016-10-21 08:36:16	:+1:	zhigang1992	2016-10-21 08:36:13
685	2016-10-18 14:20:54	Hello. I am using Alamofire and SwiftyJSON to parse some data from JSON but I have an understanding issue. So this is the JSON <S_CODE_TOKEN> This is how I get it with Alamofire and SwiftyJSON <S_CODE_TOKEN> My question is, how can I take the FIRST `source` of each `images` array inside that JSON and append it to an empty array??? I've tried several ways but it always takes the 5 sources inside t…	kwstasna	2017-02-25 08:56:55
685	2016-10-21 08:43:05	Can you try <S_CODE_TOKEN> Haven't actually tested this.	zhigang1992	2017-02-25 08:56:55
685	2017-02-25 03:42:10	@kwstasna I tested @zhigang1992's solution and it appears to work just fine! Here's my test code: <S_CODE_TOKEN>	brandonlee503	2017-02-25 08:56:55
685	2017-02-25 07:08:51	@brandonlee503 Thanks for the following up!	wongzigii	2017-02-25 08:56:55
685	2017-02-25 08:56:55	Yes forgot to close this 💃	kwstasna	2017-02-25 08:56:55
684	2016-10-16 08:01:51	Fixed wrong markdown syntax as spaces, line break and so on.	JeffGuKang	2016-10-21 08:35:37
684	2016-10-21 08:35:35	:+1:	zhigang1992	2016-10-21 08:35:37
683	2016-10-14 23:19:58	I am having trouble finding where this problem lies. I am using Alamofire to get a JSON array and then I iterate through each item and append it to my swift array which then displays it on a UITable. `Alamofire.request("http://104.131.134.48:8090/all", method: .get).responseJSON { response in if let JSON = response.result.value { for title in JSON as! [AnyObject]{ self.shows.append(Show(name: tit…	travisday	2017-01-10 11:10:42
683	2016-10-20 23:01:31	> My server still says it sent the JSON but I cannot find out why it will not work on the real device. Have you set a breakpoint in Almofire's completion handler? Is it hitting on simulator and on device? Have you tried logging these: <S_CODE_TOKEN>	mitchellporter	2017-01-10 11:10:42
683	2017-01-10 11:10:42	Closing.	wongzigii	2017-01-10 11:10:42
682	2016-10-14 22:02:20	This PR explicitly set the Provisioning Style to Automatic in the iOS, tvOS, and watchOS target. This has been done by simply unchecking and checking again the checkbox on the General tab. Having the style explicitly set in the project file can help with scripts. I didn't open an issue to suggest this change because it's super easy to implement anyway. If you don't find it valuable feel free to c…	mokagio	2016-10-31 07:51:48
682	2016-10-21 08:37:27	I don't think there is any reason for macOS target. Can you update it then we can merge this forward	zhigang1992	2016-10-31 07:51:48
681	2016-10-14 18:25:43	Before the Swift 3 update, boolValue used the NSString boolvalue property. This property would return true for 'Y','y','T','t' in addition to 'true'. See more at: https://developer.apple.com/reference/foundation/nsstring/1409420-boolvalue Change Introduced in: cf657820fad3656df022d8ebf32f9cdd99e1247a During the swift 3 upgrade, this was changed slightly so only "true" would return true. This comm…	aterris	2016-10-21 08:38:53
681	2016-10-21 08:38:50	Nice catch. 👍	zhigang1992	2016-10-21 08:38:53
680	2016-10-13 10:10:42	Hi, I am getting this issue : - FiveExceptions1s-Mac-mini:JSONGET fiveexceptions$ pod install Analyzing dependencies [!] Unable to find a specification for `SwiftyJSON` How can i sort out this issue.Please let me know. Thanks	shivam5x	2016-11-22 04:31:48
680	2016-10-15 06:12:34	<S_CODE_TOKEN> This could take a long time to go, please wait :) <S_CODE_TOKEN>	wongzigii	2016-11-22 04:31:48
680	2016-11-22 04:31:48	@shivam5x This is now a month old and @wongzigii 's solution seems reasonable. I'm gonna go ahead and consider the issue fixed, let me know if you need to reopen!	ldiqual	2016-11-22 04:31:48
679	2016-10-12 19:15:33	When the first public version of Swift was released, doesn't had modules support, so the most of the libraries put the whole code in a [single file](https://github.com/Alamofire/Alamofire/blob/1.0.0/Source/Alamofire.swift), to allow the users simulate namespaces wrapping the code inside of a struct. Since the modules was introduced, this is unnecessary, and even unrecommended. The most of Swift l…	dnlosx
679	2016-11-22 04:33:12	@dnlosx I think it's very reasonable especially given how big SwiftyJSON.swift is (1500 loc). What structure would you propose?	ldiqual
679	2016-12-14 21:16:45	Sorry for the delay, I forgot this suggestion. I think that we can use the current 'marks:' as base to separate the code in files. Example: - SwiftyJSON.swift - Subscript - LiteralConvertible.swift - Raw.swift - DebugPrintable.swift - Values.swift (Not sure about the name) [Marks: Array, Dictionary, String, Number, Null, URL, Int…] - Comparable.swift	dnlosx
678	2016-10-12 10:32:02		dawvee	2016-11-16 16:05:37
678	2016-11-16 16:05:38	👍 LGTM	zhigang1992	2016-11-16 16:05:37
677	2016-10-10 14:59:22	Hello, I'm trying to create a JSON object that has a key-value pair of "String": Int64 type. I want to use it for unit testing for some objects that have a timestamp in milliseconds (e.g. 1476101294000). I do get the following error "Optional(Error Domain=SwiftyJSONErrorDomain Code=999 "It is a unsupported type" UserInfo={NSLocalizedDescription=It is a unsupported type})" when I'm trying to retri…	alynmuntean	2016-11-28 10:09:51
677	2016-11-07 13:47:36	Hey @alynmuntean I tried you code and confirmed that works. Would you like to share some progress on this ? <img width="825" alt="qq20161107-1 2x" src="https://cloud.githubusercontent.com/assets/7384288/20059949/c1b0eda2-a533-11e6-83c7-10404f32ded8.png">	wongzigii	2016-11-28 10:09:51
677	2016-11-18 15:14:54	Hello @wongzigii, sorry for my late response. I just updated the framework but still getting the same error: "Error Domain=SwiftyJSONErrorDomain Code=999 "It is a unsupported type" UserInfo={NSLocalizedDescription=It is a unsupported type}". ![screen shot 2016-11-18 at 17 13 12](https://cloud.githubusercontent.com/assets/22174478/20434854/763f9314-adb2-11e6-9b46-64a37306369c.png) Thank you for yo…	alynmuntean	2016-11-28 10:09:51
677	2016-11-18 15:16:40	@alynmuntean Would you mind uploading a sample project to reproduce this ?	wongzigii	2016-11-28 10:09:51
677	2016-11-18 15:24:16	Here it is: [SwiftyJSONSample.zip](https://github.com/SwiftyJSON/SwiftyJSON/files/600254/SwiftyJSONSample.zip) Xcode Version 8.0 (8A218a), iPhone 5 (9.3) simulator, Swift 3. Check ViewController's "viewDidLoad()".	alynmuntean	2016-11-28 10:09:51
677	2016-11-18 15:31:12	Everything works fine on my laptop. Have you changed the build settings? Are you running on a 32bit machine?	wongzigii	2016-11-28 10:09:51
677	2016-11-18 15:36:25	I didn't change anything, what I sent to you is what I tested. I have a Macbook Pro (Late 2013), macOS Sierra 10.12.1 (64bit).	alynmuntean	2016-11-28 10:09:51
677	2016-11-23 07:33:43	@alynmuntean What are you running this code on? A simulator? If yes, which one? If no, which device then?	ldiqual	2016-11-28 10:09:51
677	2016-11-23 09:38:00	Hi @ldiqual, tested on: iPhone 5 (iOS 10.0.1) - real device, iPhone 6S (iOS 9.3) - simulator, iPhone 7 - simulator, same result on all devices. Xcode Version 8.0 (8A218a). Later Edit 1: I will download now Xcode 8.1 and give it a try. Later Edit 2: It works now with Xcode Version 8.1 (8B62), thank you all for your time :).	alynmuntean	2016-11-28 10:09:51
677	2016-11-28 10:09:51	@alynmuntean Awesome! Glad it works with the new Xcode. Closing now.	ldiqual	2016-11-28 10:09:51
676	2016-10-10 12:43:46		ianpartridge	2016-10-10 12:43:56
675	2016-10-07 12:03:39	First step to remove adoption of `NilLiteralConvertible` https://github.com/SwiftyJSON/SwiftyJSON/issues/670 Thanks to @Igor-Palaguta	zhigang1992	2016-10-10 13:10:41
675	2016-10-07 12:06:31	@Igor-Palaguta can you help review this code?	zhigang1992	2016-10-10 13:10:41
674	2016-10-05 21:36:33	I made a little JSON file to test `var json: JSON = ["name": "Jack", "name": "Travis"]` and I want to append each name to my Array that feeds into a table view. this works to load one key to the table <S_CODE_TOKEN> but eventually I want to be able to add large json files with lots of names so I attempted to loop. <S_CODE_TOKEN> However I get an error on the `self.shows.append(Show(name: name))` …	travisday	2016-11-30 08:17:44
674	2016-10-07 01:31:08	Not exactly sure if it helps <S_CODE_TOKEN> Change that `if let name` to something else?	zhigang1992	2016-11-30 08:17:44
674	2016-10-07 12:17:55	feel free to reopen this if needed	zhigang1992	2016-11-30 08:17:44
674	2016-10-07 18:16:25	@zhigang1992 that didn't help I get the same error, I changed it to `title` but no difference. Also I am not sure how to open it back up hahah	travisday	2016-11-30 08:17:44
674	2016-10-08 08:22:52	so what exactly is `json`, is it a dictionary or a arry? If it's a dictionary, then there should only be one key named `name`. If you're trying to loop through key and values, it should be <S_CODE_TOKEN>	zhigang1992	2016-11-30 08:17:44
674	2016-10-12 19:25:35	@zhigang1992 well it needs to be an array hahaha, but your solution used with `["name": "Jack"]` just prints out `name` not the value of name `Jack`	travisday	2016-11-30 08:17:44
674	2016-10-12 22:55:56	<S_CODE_TOKEN>` this worked for me	travisday	2016-11-30 08:17:44
674	2016-11-30 08:17:44	Closing. Feel free to reopen if need.	wongzigii	2016-11-30 08:17:44
673	2016-10-05 19:52:25		fishcharlie	2016-10-07 01:40:43
673	2016-10-07 01:40:57	🍻	zhigang1992	2016-10-07 01:40:43
672	2016-10-05 16:07:23	Hello, My [WMATAFetcher](https://github.com/clrung/WMATAFetcher) pod cannot be published due to errors in SwiftyJSON. I ran `pod spec lint --verbose` and copied its [output to Pastebin here](http://pastebin.com/xTYN1XTd). Things I have tried: - Updated to the prerelease version of Cocoapods (1.1.0.rc.2) - `pod repo update` - [Cleared the Cocoapods cache](https://gist.github.com/mbinna/4202236) `p…	clrung	2016-10-07 01:38:10
672	2016-10-05 21:40:59	Same error for [SwiftyConcur](https://github.com/concurlabs/SwiftyConcur), hoping we can get this fixed soon!	brennick	2016-10-07 01:38:10
672	2016-10-07 01:38:10	@brennick @clrung you have to add `.swift-version` to you project root. Otherwise, cocoapods will think you're using swift2.3 instead	zhigang1992	2016-10-07 01:38:10
672	2016-10-07 12:59:17	Thank you, @zhigang1992!!	clrung	2016-10-07 01:38:10
671	2016-10-05 00:22:13		yyshin	2016-10-07 01:41:12
671	2016-10-07 01:41:18	👍	zhigang1992	2016-10-07 01:41:12
670	2016-10-04 09:01:35	Hello, Spent some time to understand, why code below does not work. And as a result nil is implicitly converted to JSON. <S_CODE_TOKEN> `childJSON` is instance of `JSON`, and never `nil` Is this NilLiteralConvertible adoption really so important? Probably better to create convenience constructor without adoption to NilLiteralConvertible? Thanks	Igor-Palaguta	2016-10-10 13:11:04
670	2016-10-05 04:17:52	I think it's a good point, I believe it was adopted at a early stage of SwiftyJSON. I'm not exactly sure if it's used widely. Let's get rid of it in the next release and see what happens. Cheers.	zhigang1992	2016-10-10 13:11:04
670	2016-10-07 02:24:08	Seems like it's used this way in a lot of the places. `json == nil` which is rely on `JSON` being `NilLiteralConvertible`. We might need to think further on how to approach this.	zhigang1992	2016-10-10 13:11:04
670	2016-10-07 07:18:42	It is more like comparison with nil, not with json that contains null. For this purpose more clear to use json == JSON.null. Is this comparison really used a lot? As a solution to deprecate this for now, and remove this in next versions <S_CODE_TOKEN>	Igor-Palaguta	2016-10-10 13:11:04
670	2016-10-07 10:47:04	Another solution, remove NilLiteralConvertible conformance, and add: <S_CODE_TOKEN> Probably it covers your case, but I think better disallow comparison with nil. And to have explicit comparison with null json	Igor-Palaguta	2016-10-10 13:11:04
670	2016-10-07 11:04:04	I actually tried <S_CODE_TOKEN> Doesn't seems to be quiet working.	zhigang1992	2016-10-10 13:11:04
670	2016-10-07 11:15:56	I have this warning <S_CODE_TOKEN> I have swift2.3, probably if you are using swift3 you should use ":" instead of "="	Igor-Palaguta	2016-10-10 13:11:04
670	2016-10-07 11:39:46	If that's the case, I think we should just go a head a do it. :)	zhigang1992	2016-10-10 13:11:04
670	2016-10-07 12:47:33	to create really optional variable this workaround works: Swift2 version <S_CODE_TOKEN> Swift3 version: <S_CODE_TOKEN>	Igor-Palaguta	2016-10-10 13:11:04
670	2016-10-10 13:11:04	🍻	zhigang1992	2016-10-10 13:11:04
670	2017-01-28 11:04:16	Swift 3 : Use from "exists()" <S_CODE_TOKEN>	RaziPour1993	2016-10-10 13:11:04
669	2016-10-03 10:13:32	The example project has been upgraded to swift 3.0 and the copyright year in each file has been updated	jobinsjohn	2016-10-04 09:25:35
669	2016-10-04 09:25:40	👍	zhigang1992	2016-10-04 09:25:35
668	2016-10-03 08:54:12	Hi, I want to user version 2.3.3 but it is unavailable. However, only 2.4.0 is available, how can i use versions older than 2.4.0? Thanks	oktayayr	2016-10-07 12:28:37
668	2016-10-03 18:27:34	I'd say use the direct GIT support offered through CocoaPods. This document contains info on that: https://guides.cocoapods.org/using/the-podfile.html Tags/versions of SwiftyJson are listed here: https://github.com/SwiftyJSON/SwiftyJSON/releases Something like: <S_CODE_TOKEN>	jeroenleenarts	2016-10-07 12:28:37
668	2016-10-05 04:05:34	@jeroenleenarts thanks you pointing it out @oktayayr can I ask why would you prefer to stay on a old version?	zhigang1992	2016-10-07 12:28:37
668	2016-10-07 12:28:37	I've just published the missing `2.3.3` to cocoapods. 🍻	zhigang1992	2016-10-07 12:28:37
667	2016-10-02 17:42:30	I'm using SwiftyJSON with Alamofire. I use JSON internally and then use json.dictionaryObject to convert to [String:AnyObject] to send to Alamofire -- but nested JSON objects aren't converted to [String:AnyObject] -- they remain JSON. Is there a way to get dictionaryObject to recurse?	jalbano
667	2016-10-06 22:09:52	I am having the same issue. Is anyone currently looking at this? (Swift 3 issue)	jasonfergz
667	2016-10-07 01:28:27	Can you show a bit of code? Also, take a look at https://github.com/SwiftyJSON/SwiftyJSON/pull/660 And see if it fixes your problem. We will be release it in 3.2 very soon.	zhigang1992
666	2016-10-02 17:02:56	Cant find the branch for swift 3 .Thanks	talhaqamar	2016-10-02 19:18:55
666	2016-10-02 19:18:55	Even though swift 3 branch is not present now.Earlier it was present But i try adding the framework manually after downloading from below link. [link](https://github.com/SwiftyJSON/SwiftyJSON/releases/tag/3.1.0)	talhaqamar	2016-10-02 19:18:55
666	2016-10-02 19:49:43	@talhaqamar Pretty sure the Swift 3 branch doesn't exist anymore because `master` now supports Swift 3.	mitchellporter	2016-10-02 19:18:55
666	2016-10-03 05:16:48	I tried using master branch but it was integrating well.So i used the framework available on above link.	talhaqamar	2016-10-02 19:18:55
665	2016-10-01 15:35:46	We are upgrading to SwiftyJSON Swift 3 with CocoaPods config `pod 'SwiftyJSON', '3.1.0'`. We are getting this error: > /Users/xxx/Documents/iOS/xxx/Pods/SwiftyJSON/Source/SwiftyJSON.swift:866:33: > Cannot convert return expression of type 'Int32?' to return type > 'Int?' Error is on the return statement in SwiftyJSON.swift: <S_CODE_TOKEN> Anyone know what the issue is? Is this an issue with our C…	marcusleon	2016-10-01 15:40:58
665	2016-10-01 15:36:54	Are you on Xcode 8.0 `8A218a` or higher?	zhigang1992	2016-10-01 15:40:58
665	2016-10-01 15:40:50	I am. Realized that the supported version is 3.0.0 not 3.1.0. Used that version and I was good. https://github.com/SwiftyJSON/SwiftyJSON/issues/647	marcusleon	2016-10-01 15:40:58
665	2016-10-01 15:42:07	`3.1.0` should also work, I'll look into it.	zhigang1992	2016-10-01 15:40:58
665	2016-10-01 18:06:18	same thing for me but with both version on 3.0.0 and 3.1.0 in both i get "Cannot convert return expression of type 'Int32?' to return type 'Int?'" xcode 8A218a	mostafamaan	2016-10-01 15:40:58
665	2016-10-04 21:27:38	I'm having the same problem with SwiftyJSON 3.1.0 and Xcode 8A218a.	ryl	2016-10-01 15:40:58
665	2016-10-14 20:45:11	I am having same issue	prikshitgupta	2016-10-01 15:40:58
665	2016-10-15 11:04:14	I changed the int32Value to intValue. And the build succeeded	casamia918	2016-10-01 15:40:58
665	2016-10-30 01:32:09	I am having same issue	wuyazi	2016-10-01 15:40:58
665	2016-11-08 17:46:27	I'm having the same issue with SwiftyJSON 3.0.0. My xcode is 8B62 Any solution to this?	jqzhao	2016-10-01 15:40:58
665	2016-11-15 10:03:36	I have same issue. Xcode8.1, Swift3.0.1, SwiftyJSON3.1.1	masuhara	2016-10-01 15:40:58
665	2017-03-11 10:54:20	same issue.. changed to intValue	salvonos	2016-10-01 15:40:58
664	2016-09-30 07:46:20	…Data isnt accidentally sent into the `init(_ object: Any)` constructor (now `init(object: Any)`) Sorry about all the line changes. My Xcode has stripped all trailing newlines.	MadsBogeskov	2016-12-10 08:35:31
664	2016-10-07 12:08:41	I think this make sense, can you help fix the merge conflict? Also, what do you think about having a old version method there for backward compatibility and add deprecate message? Then we can remove them in the next release?	zhigang1992	2016-12-10 08:35:31
664	2016-10-11 13:07:35	I can. It makes complete sense to add support for backwards compatibility, but I was actually wondering if this PR should be taken a step further and just have a single `init´ that takes`Any` and then it self figures out what the input is. This is what most users would want (its what I would want) even if it might be a bit magical. What is your opinion? Would you rather have explicit constructors?	MadsBogeskov	2016-12-10 08:35:31
664	2016-11-16 16:13:39	Apologize for not responding sooner. I like that, especially because this way the usage doesn't need to change, the old code will run without any modification. 😄	zhigang1992	2016-12-10 08:35:31
664	2016-11-17 06:58:40	@MadsBogeskov Would you mind also reverting all the whitespace changes that you have in the diff? It makes the PR really hard to read and it's unbecessary for the functionality that you'd like to bring.	ldiqual	2016-12-10 08:35:31
664	2016-11-17 07:00:57	@ldiqual sure, I think though Ill take a closer look at the PR with regards to the notes from @zhigang1992. Ill get on it as soon as I can :)	MadsBogeskov	2016-12-10 08:35:31
664	2016-12-01 06:31:14	@MadsBogeskov Any update on this? Do you need an extra hand maybe? I could help getting this PR closer to merge.	ldiqual	2016-12-10 08:35:31
664	2016-12-02 11:49:42	I have updated my PR - I have included a single init that takes all types of input. Also I deprecated the static parse method, and instead added it as another init, to make it more clear when developers are trying to create an object, and not just create an JSON instance with a JSON string inside :)	MadsBogeskov	2016-12-10 08:35:31
664	2016-12-02 11:49:57	And sorry about the delay.	MadsBogeskov	2016-12-10 08:35:31
664	2016-12-10 07:00:25	@ldiqual @zhigang1992 can you approve this PR?	MadsBogeskov	2016-12-10 08:35:31
664	2016-12-10 08:35:33	Thanks! @MadsBogeskov	wongzigii	2016-12-10 08:35:31
663	2016-09-29 17:44:47	In SwiftyJSON.swift, for Swift 3, all of the `AnyObject`s have been converted to `Any`, except for 2 in the comments: <S_CODE_TOKEN> and: <S_CODE_TOKEN>	kengruven	2016-11-16 15:15:43
663	2016-09-29 17:45:53	hm, thanks for the headup. will fix	zhigang1992	2016-11-16 15:15:43
663	2016-09-29 17:48:14	Seems like there are a few places in `README.md` as well. Can you help make a PR for these fixes? Or I can fix it a bit later. 😄	zhigang1992	2016-11-16 15:15:43
662	2016-09-28 12:20:28	I'm making use of SwiftyJSON via Carthage. Carthage enables us to provide prebuilt frameworks. We can download them directly without any local build time required. Please attach the prebuilt Carthage libraries to the Github release. https://github.com/Carthage/Carthage#archive-prebuilt-frameworks-into-one-zip-file example: https://github.com/realm/realm-cocoa/releases/tag/v2.0.0	kazuhiro4949	2016-09-29 02:53:41
662	2016-09-28 14:43:27	This is a really good idea, I'll look into this this week. Thanks for proposing this.	zhigang1992	2016-09-29 02:53:41
662	2016-09-28 15:56:45	Thanks for your response😄! I'm looking forward to attaching the prebuilt fremework. My project is built on swift2.3 environment now. I would appreciated that you could attach both 2.3 and 3.0 versions.	kazuhiro4949	2016-09-29 02:53:41
662	2016-09-29 02:53:39	Prebuild binary is now attached. Feel free to reopen this if you run into any issues. 🍻	zhigang1992	2016-09-29 02:53:41
662	2016-09-29 03:59:35	Thanks a lot! 👏 I'll try it!	kazuhiro4949	2016-09-29 02:53:41
661	2016-09-28 03:37:58	To many errors on Xcode 7.3.1 Over 123 errors <img width="360" alt="2016-09-28 9 35 46" src="https://cloud.githubusercontent.com/assets/16617536/18899996/34cadbee-855f-11e6-9751-27c3623e2b49.png">	zhanswift	2016-09-28 07:23:53
661	2016-09-28 04:08:13	Are you using the master branch? Perhaps trying using an older release as the master is now set for swift 3 and you are still on the older Xcode.	nicholas-lonsinger	2016-09-28 07:23:53
661	2016-09-28 04:47:14	Thank you. Already find	zhanswift	2016-09-28 07:23:53
661	2016-09-28 07:23:52	closing, feel free to reopen this if needed	zhigang1992	2016-09-28 07:23:53
660	2016-09-27 22:22:00	Currently, getting rawdata from JSON objects fails and breaks when nesting other JSON objects together. This PR fixes that and adds tests for the test cases where this can fail.	hectormatos2011	2016-09-28 07:15:16
660	2016-09-27 22:27:10	The reasoning behind this PR is because currently, in order to nest JSON objects, we need to do something like this: <S_CODE_TOKEN> For developers migrating to SwiftyJSON from using dictionaries before, it's not immediately apparent that this case crashes when getting rawData from the `nested` object because `JSONSerialization` doesn't recognize the `JSON` struct as serializable. Plus, a develope…	hectormatos2011	2016-09-28 07:15:16
660	2016-09-27 22:57:47	The last commit I put in was a direct duplicate of #589. The reasoning for this is because my changes will directly conflict with those changes. This brings in the performance enhancements while still supported nested JSON.	hectormatos2011	2016-09-28 07:15:16
660	2016-09-27 23:05:16	This is weird. Tests are passing on my machine.	hectormatos2011	2016-09-28 07:15:16
660	2016-09-27 23:05:30	Could we restart travis?	hectormatos2011	2016-09-28 07:15:16
660	2016-09-28 01:01:30	I forked this and it succeeded twice in Travis. From looking on the web, this could be related to many things, but the intermittent nature of it lends itself to being a timeout issue which many people believe to be the cause. There is a "Restart Build" button in travis, so if this error comes back you could always try that. Otherwise there are numerous suggestions on how to mitigate or work aroun…	nicholas-lonsinger	2016-09-28 07:15:16
660	2016-09-28 01:48:11	@nicholas-lonsinger Thanks for that. I think because I don't have access, I can't restart the build myself. I tried looking and couldn't find the restart build button that's normally there.	hectormatos2011	2016-09-28 07:15:16
660	2016-09-28 07:15:12	LGTM 👍	zhigang1992	2016-09-28 07:15:16
659	2016-09-27 16:21:35	I am working with this code snippet below from the SwiftyJson docs and I am receiving the errors **Enum case 'Success' not found in type 'Result<Any>** and **Enum case 'Failure' not found in type 'Result<Any>.** Please help me fix this issue. I am using Swift 3.0 and SwiftyJson 3.1.0. <S_CODE_TOKEN>	donadley	2016-09-28 13:51:25
659	2016-09-28 07:24:54	What version of Alamofire are you using?	zhigang1992	2016-09-28 13:51:25
659	2016-09-28 12:30:07	Enums are lower case, so change to .success and .failure in Swift 3	jeneumeier	2016-09-28 13:51:25
659	2016-09-28 13:51:25	Awesome @jeneumeier. Making success and failure lowercase did the trick. Thank you.	donadley	2016-09-28 13:51:25
659	2016-09-28 14:44:42	@jeneumeier nice catch, let me update README as well. 🍻	zhigang1992	2016-09-28 13:51:25
658	2016-09-27 10:33:12	Hello, still on the swift 2 branch. Trying to compile the project after and update and it seems that isExists isn't there anymore and has been replace by exists. Could you guys update the readme for other users please?	tirrorex	2016-09-28 07:34:11
658	2016-09-28 07:28:30	Nice catch.	zhigang1992	2016-09-28 07:34:11
658	2016-09-28 07:34:11	Addressed in https://github.com/SwiftyJSON/SwiftyJSON/commit/54017d514a87b2b855b407131292c510cdeb65f8	zhigang1992	2016-09-28 07:34:11
657	2016-09-27 04:59:29	Adds an example to the read me with an example of nested json objects.	samisuteria	2016-09-27 13:08:26
657	2016-09-27 05:02:51	I totally think this should be made implicit in the library. +1 for actually finding this! This totally fixed some crazy errors in our project.	hectormatos2011	2016-09-27 13:08:26
657	2016-09-27 13:08:33	👍	zhigang1992	2016-09-27 13:08:26
656	2016-09-26 17:41:36	I'm trying to update to swift 3 and I have SwiftyJSON 3.1.0 installed. There's one line that xcode is trying to convert before it will allow me to switch over. (ignore all the errors on the right side) ![screen shot 2016-09-26 at 10 39 58 am](https://cloud.githubusercontent.com/assets/3655258/18845244/c7e5dd4c-83d5-11e6-86d0-c16ebbd985c9.png)	andrewjmeier	2016-09-26 19:31:54
656	2016-09-26 19:31:46	Turns out if you change it to what the syntax updater wants and then change it right back immediately it works fine.	andrewjmeier	2016-09-26 19:31:54
656	2016-09-27 09:24:20	You have to upgrade to cocoapods to pre release version or add a extra script. Refer to swift 3 issue.	zhigang1992	2016-09-26 19:31:54
656	2016-09-27 09:24:52	https://github.com/SwiftyJSON/SwiftyJSON/issues/647	zhigang1992	2016-09-26 19:31:54
655	2016-09-26 16:37:26	I get the following error when defining my project as a dependency of this one. <S_CODE_TOKEN> And my relevant pod spec line. `s.dependency 'SwiftyJSON', '~> 3.1'` using `s.dependency 'SwiftyJSON'` gives me SwiftyJSON `2.4.2`	kylebrowning	2016-09-27 13:35:27
655	2016-09-27 05:49:27	Is your project on swift 3 or swift 2.3?	zhigang1992	2016-09-27 13:35:27
655	2016-09-27 05:50:06	Also, SwiftyJSON never release verison `2.4.2`.	zhigang1992	2016-09-27 13:35:27
655	2016-09-27 05:50:35	what's your source field in Podfile?	zhigang1992	2016-09-27 13:35:27
655	2016-09-27 06:00:02	My project is 3.0 swift. and my pod spec file is listed above in my question. `s.dependency 'SwiftyJSON', '~> 3.1`	kylebrowning	2016-09-27 13:35:27
655	2016-09-27 06:01:00	heres my pod spec. https://github.com/acquia/waterwheel-swift/blob/4.x/waterwheel.podspec	kylebrowning	2016-09-27 13:35:27
655	2016-09-27 06:05:20	<S_CODE_TOKEN>	zhigang1992	2016-09-27 13:35:27
655	2016-09-27 06:10:01	I did test it locally with Podfile <S_CODE_TOKEN> And its working fine. <S_CODE_TOKEN>	zhigang1992	2016-09-27 13:35:27
655	2016-09-27 12:19:43	What version of CocoaPods have you used? I've got error, when set last version of SwiftyJSON (swift 3.0, xcode 8). My pod file looks like it #Uncomment this line to define a global platform for your project #platform :ios, '9.0' target 'TestCocoapods2' do # Comment this line if you're not using Swift and don't want to use dynamic frameworks use_frameworks! # Pods for TestCocoapods2 pod 'Alamofire…	Venko132	2016-09-27 13:35:27
655	2016-09-27 13:06:48	I'm on 1.1.0rc2. try `pod repo update`?	zhigang1992	2016-09-27 13:35:27
655	2016-09-27 13:35:27	`pod repo update` fixed everything, my apologies!	kylebrowning	2016-09-27 13:35:27
654	2016-09-26 10:01:11	![screen shot 2016-09-26 at 3 33 05 pm](https://cloud.githubusercontent.com/assets/16931145/18860901/e5f5fc26-849e-11e6-9ded-3c0a5ccac262.png) I have done swiftyjson installation using cocoapods after that build failed error occurs. How to resolve this issue?	gsujathap	2016-10-03 17:24:46
654	2016-09-26 15:28:35	Seems like the screenshot hasnt finish uploading yet. Can you try it again?	zhigang1992	2016-10-03 17:24:46
654	2016-09-27 05:12:10	Please resolve this issue ASAP. Thank you in advance.	gsujathap	2016-10-03 17:24:46
654	2016-09-27 05:24:48	I have resolved this issue by updating SWIFT with latest version from 2.0 to 3.0	gsujathap	2016-10-03 17:24:46
654	2016-09-27 05:44:07	If you are using swift 2.3 please use swift2 branch, or 2.4.0 on cocoapods. https://github.com/SwiftyJSON/SwiftyJSON/issues/647	zhigang1992	2016-10-03 17:24:46
654	2016-09-27 05:59:19	Now, I am using Swift 3.0. How to resolve this issue?	gsujathap	2016-10-03 17:24:46
654	2016-09-27 06:00:15	Can you try https://github.com/SwiftyJSON/SwiftyJSON/issues/647	zhigang1992	2016-10-03 17:24:46
654	2016-09-30 17:01:16	Had the same issue. I had Xcode 8.0 and there wasn't any updates in appstore. Solved by downloading Xcode 8.1 from https://developer.apple.com/download/.	TPetterson	2016-10-03 17:24:46
654	2016-10-02 21:50:06	For the time being you can just attempt to save after Xcode 8.0 has attempted to update the file to Swift3. You will get a lock message and if you then click on cancel, then clean the project and build it should clean up (it may also ask you to update your build file which you can go ahead and let it do).	justdan0227	2016-10-03 17:24:46
654	2016-10-03 14:05:14	Right, that's because of the cocoapods issue see https://github.com/SwiftyJSON/SwiftyJSON/issues/647 for more detail	zhigang1992	2016-10-03 17:24:46
654	2016-10-03 15:11:39	thanks @zhigang1992 ! Didn't know that. What version of cocoapods does not have that issue?	justdan0227	2016-10-03 17:24:46
654	2016-10-03 15:12:36	`1.1.0.rc.2` or higher	zhigang1992	2016-10-03 17:24:46
654	2016-10-03 15:16:57	Ahhh thanks.. I have a Ruby on Rails project that has to use 0.32.0 so will have to use this work around for now.	justdan0227	2016-10-03 17:24:46
654	2016-10-03 17:21:12	> Or, if you can't upgrade your cocoapods, > > <S_CODE_TOKEN>	zhigang1992	2016-10-03 17:24:46
654	2016-10-03 20:01:29	Awesome! Thanks!	justdan0227	2016-10-03 17:24:46
653	2016-09-26 04:40:46	close #651	zhigang1992	2016-09-26 05:33:39
652	2016-09-26 00:19:40	With Swift 3, the NS prefix is dropped from several Foundation classes, including `NSURL`, to avoid casting between classes SwiftyJSON should use `URL` instead as this is the default class in Swift 3 now.	aaronpearce	2016-09-26 03:05:40
652	2016-09-26 02:30:39	@aaronpearce nice catch, can you help fix the build and lets ship it. ;)	zhigang1992	2016-09-26 03:05:40
652	2016-09-26 02:53:08	@zhigang1992 Should be ready to merge now. 🎉	aaronpearce	2016-09-26 03:05:40
652	2016-09-26 03:06:00	:beers:	zhigang1992	2016-09-26 03:05:40
651	2016-09-25 16:36:15		gewill	2016-09-26 05:33:39
651	2016-09-25 16:38:59	<S_CODE_TOKEN>	gewill	2016-09-26 05:33:39
651	2016-09-26 04:41:21	Can you try out https://github.com/SwiftyJSON/SwiftyJSON/pull/653 and see if it fixes the issue?	zhigang1992	2016-09-26 05:33:39
651	2016-09-26 05:31:00	#653 fixed the bug, and pass the test, thanks.	gewill	2016-09-26 05:33:39
650	2016-09-25 14:12:46		dana420	2016-09-26 04:16:24
650	2016-09-25 15:30:24	？	zhigang1992	2016-09-26 04:16:24
650	2016-09-26 04:16:23	closing now feel free to reopen this if needed.	zhigang1992	2016-09-26 04:16:24
649	2016-09-25 13:54:50	Swift 3 drops the `NS` prefix for a lot of classes, including `NSURL`. I think that the URL extension in the the 3.0.0 release has not yet been updated to use `URL` instead of `NSURL`.	wvteijlingen	2016-09-26 05:33:55
649	2016-09-26 04:26:55	Just merged https://github.com/SwiftyJSON/SwiftyJSON/pull/652 Will be part of 3.1 release.	zhigang1992	2016-09-26 05:33:55
648	2016-09-24 10:14:17	This includes the changes that Xcode 8 suggest to convert the project when loaded.	klaas	2016-09-28 07:32:28
648	2016-09-26 04:25:21	hm, interesting, how come I'm not getting this from my Xcode. Can you provide a bit more detail? I'm on Xcode `Version 8.0 (8A218a)`. It's not asking you to upgrade when I open the project.	zhigang1992	2016-09-28 07:32:28
648	2016-09-28 07:32:26	Can you refer to https://github.com/SwiftyJSON/SwiftyJSON/issues/647 I think this is related to the cocoapods section. Feel free to reopen this if needed.	zhigang1992	2016-09-28 07:32:28
647	2016-09-23 09:28:04	First of all, apologize for this really really late response. ### tl;dr We have landed Swift3 support in master branch, also Swift2.3 support in [swift2](https://github.com/SwiftyJSON/SwiftyJSON/tree/swift2) branch. <hr> ### Upgrade to Swift3 #### With CocoaPods Update your Podfile <S_CODE_TOKEN> Also, at the time of writing, CocoaPods 1.1 is still not released. So in order to get it working with…	zhigang1992	2017-02-22 14:45:19
647	2016-10-04 12:56:19	@zhigang1992 why don't you set this in your podspec? <S_CODE_TOKEN> No need to force people changing their podfiles with `post_instal`. So simple.	kas-kad	2017-02-22 14:45:19
647	2016-10-06 13:52:51	@kas-kad I've worked around this for now by forking the repo and specifying my own repo in the Podfile. Hope that helps for now.	oliverfoggin	2017-02-22 14:45:19
647	2016-10-06 14:02:01	@oliverfoggin yeah, I mean there are several ways to workaround the problem manually, but it can be solved once and forever without any need to explain people how to do it by themselves	kas-kad	2017-02-22 14:45:19
647	2016-10-07 01:29:04	@kas-kad I think it's a really good idea. Let's add it. 🍻	zhigang1992	2017-02-22 14:45:19
647	2016-10-07 01:40:21	Seems like @fishcharlie already have a PR for it. https://github.com/SwiftyJSON/SwiftyJSON/pull/673 merging away.	zhigang1992	2017-02-22 14:45:19
647	2016-11-11 19:12:10	not working for me; Xcode still tells me SwiftyJSON is not compatible with Swift3	gadget00	2017-02-22 14:45:19
647	2016-11-11 19:29:19	@gadget00 you need to install the prerelease version of cocoa pods. Suso gem install cocoapods --pre	oliverfoggin	2017-02-22 14:45:19
647	2016-11-11 20:09:32	Actually, release version 1.1 should do it. Pre is on 1.2 beta now.	DavidLari	2017-02-22 14:45:19
647	2016-11-25 06:43:18	swift 3.0.1 xcode 8.1	liufsd	2017-02-22 14:45:19
647	2016-12-28 18:29:31	Updating pod 'SwiftyJSON', '3.0.0' is working for me. Really thanks!	delajose90	2017-02-22 14:45:19
646	2016-09-23 08:32:28	I just upgraded to xCode 8 and now I am getting this errors ![image](https://cloud.githubusercontent.com/assets/22390398/18779352/f1c9d21c-8178-11e6-9f46-b9e736de06d3.png) ![image](https://cloud.githubusercontent.com/assets/22390398/18779355/fb2798ee-8178-11e6-90ac-1d1d140d106a.png)	LiLmakr	2016-09-23 08:34:06
646	2016-09-23 08:34:06	You've to upgrade to version 3.0.0 in CocoaPods, `pod 'SwiftyJSON', '3.0.0'` Also you have to use cocoapods rc for it to work with Xcode8. <S_CODE_TOKEN> Feel free to reopen this if still running into issues.	zhigang1992	2016-09-23 08:34:06
646	2016-09-23 08:44:29	Still getting the errors	LiLmakr	2016-09-23 08:34:06
646	2016-09-23 08:45:58	Can you paste in `Podfile.lock` & `Podfile`?	zhigang1992	2016-09-23 08:34:06
646	2016-09-23 08:47:58	Oh it didn't upgrade to SwiftyJSON 3.0.0 by itself... Fixed it now :)	LiLmakr	2016-09-23 08:34:06
645	2016-09-23 06:31:09	Hi, I'm trying to get raw data or string representation of json object to convert to Data object, but getting error and nil. The type of json object data: ![image](https://cloud.githubusercontent.com/assets/19325420/18776116/f64e189c-81a1-11e6-9bb4-d30e665e7886.png) How I set data to json object: ![image](https://cloud.githubusercontent.com/assets/19325420/18776122/00c51bfe-81a2-11e6-98c2-698a2a0…	arrrggghhh	2016-09-23 09:17:50
645	2016-09-23 08:10:25	Also facing same issue, for me it appeared after using swift3 branch	KashanDanish	2016-09-23 09:17:50
645	2016-09-23 08:18:36	<img width="1512" alt="screen shot 2016-09-23 at 4 18 06 pm" src="https://cloud.githubusercontent.com/assets/1057756/18778907/58224eba-81a9-11e6-830c-1f758ea8eea0.png"> Seems working fine here. Can you try the latest master branch? <S_CODE_TOKEN>	zhigang1992	2016-09-23 09:17:50
645	2016-09-23 09:14:49	Hi, Thanks for your responses. I changed Podfile: <S_CODE_TOKEN> Result is the same. But when I run <S_CODE_TOKEN> rawString() indeed made a string result. ![image](https://cloud.githubusercontent.com/assets/19325420/18779854/b56bee80-81b5-11e6-89a0-d54676f19745.png) So I tried this to see if one of value arrays or dictionaries is causing this: ![image](https://cloud.githubusercontent.com/assets/…	arrrggghhh	2016-09-23 09:17:50
645	2016-09-23 09:17:50	sweet, good to know 🍻 feel free to reopen this if needed.	zhigang1992	2016-09-23 09:17:50
644	2016-09-23 05:44:04	Added little more descriptive comment. This one is the follow up to the PR that was 4 months old and i had to close it because it had redundant commits.	kandelvijaya	2016-09-23 07:34:38
644	2016-09-23 07:34:41	👍	zhigang1992	2016-09-23 07:34:38
643	2016-09-22 22:28:14	Whenever I try and install the newest SwiftyJSON through cocoapods and then open the project I am prompted with convert to current swift syntax even though SwityJSON 3 supports Swift 3. If I say later it says Module Compiled with Swift 3 cannot be imported in Swift 2.3	tgb20	2016-09-23 00:30:51
643	2016-09-22 23:58:03	What version of Cocoapods you using? You should have 1.1 RC 2 if you want it to work.	DavidLari	2016-09-23 00:30:51
643	2016-09-23 00:17:50	I am using 1.1.0.rc.2. I reinstalled cocoapods and I no longer get the prompt to switch but it tells me "No Such Module 'SwiftyJSON'" and when I open the SwiftyJSON files I get 123 errors.	tgb20	2016-09-23 00:30:51
643	2016-09-23 00:30:51	Fixed it by wiping the pod information inside Xcode then deleting all files associated with SwiftyJSON and starting the install from scratch. I must not have completely removed the old version	tgb20	2016-09-23 00:30:51
642	2016-09-22 13:25:34	Shouldn't write comma.	takasek	2016-09-22 14:03:58
642	2016-09-22 14:03:55	Nice catch	zhigang1992	2016-09-22 14:03:58
641	2016-09-21 15:32:16	Referencing #633 , this PR updates the initialiser use of NSErrorPointer. In Swift 3 `NSErrorPointer` is defined as: `public typealias NSErrorPointer = AutoreleasingUnsafeMutablePointer<NSError?>?` hence the optionality of the error parameter can be removed.	lukas2	2016-09-21 15:55:06
641	2016-09-21 15:34:17	Nice catch.	zhigang1992	2016-09-21 15:55:06
641	2016-09-21 15:34:43	Will merge once the test passes. 👍	zhigang1992	2016-09-21 15:55:06
641	2016-09-21 15:48:59	Hm why did it not pass? Looks fine locally.	lukas2	2016-09-21 15:55:06
641	2016-09-21 15:54:58	Seem like it's trying to sign the test bundle. Properly has nothing to do with this repo. i'll merge this is first.	zhigang1992	2016-09-21 15:55:06
641	2016-09-21 15:59:14	Alrighty. Thank you!	lukas2	2016-09-21 15:55:06
640	2016-09-21 09:13:41	Here is my current code `let jsono = jsonObj["Items"]["Menu"]["title"].string print(jsono) `	cosmo1234	2017-01-10 11:14:36
640	2016-09-23 08:20:17	Can you provide a bit more detail on this?	zhigang1992	2017-01-10 11:14:36
640	2016-11-23 07:34:21	@cosmo1234 Bump	ldiqual	2017-01-10 11:14:36
640	2017-01-10 11:14:36	Closing for inactivity.	wongzigii	2017-01-10 11:14:36
639	2016-09-21 06:53:53	@tangplin @lingoer Pinging you both since you seem to be the two only members of the SwiftyJSON organization. I see a bunch of issues and pull requests related to Swift 3/Xcode 8 support. The `swift3` branch has remained untouched for 3 months now, and it is _not_ compatible with the latest Swift build. The latest commit on `master` is now 3 months old as well. Most of the open issues could be cl…	ldiqual	2016-09-21 17:09:56
639	2016-09-21 13:36:51	Couldn't agree more. This NEEDs to be addressed. If you can't keep up with maintenance, please let more contributors into the team or look to transfer the ownership.	MrAlek	2016-09-21 17:09:56
639	2016-09-21 15:16:35	This is why I try to avoid using open source ;-)	MKGitHub	2016-09-21 17:09:56
639	2016-09-21 15:22:50	Just merged. :( Sincerely sorry about not being active enough in maintaining this repo. We should have done it earlier.	zhigang1992	2016-09-21 17:09:56
639	2016-09-21 17:09:56	@zhigang1992 Fantastic news! Thank you so much for taking time to review and merge those changes. As a side note, if you guys need more contributors, I'm offering my help. My company (@takescoop) is actively involved in the OSS world and I'd be happy to help manage issues/PRs and work on new features, taking a couple hours on my weekly schedule. Let me know if you're interested. Closing this issu…	ldiqual	2016-09-21 17:09:56
638	2016-09-21 06:18:54	my JSON Respose is { code = 1; document = ( { Address1 = "<null>"; Address2 = "<null>"; City = "<null>"; CompanyID = 1; CompanyName = Innohabit; ContactNumber = "<null>"; Designation = "<null>"; DesignationID = 36; DesignationName = dev; Email = "uday.mishra@Gmail.com"; FCMRegistrationToken = ""; GCMRegistrationToken = ""; Gender = Male; ID = 9; IsActive = 1; IsFirstLogin = 1; LastLogin = "2016-0…	uday-mshr	2017-01-10 11:09:59
638	2016-09-21 15:44:26	Can you try printing `response.data`, and see if it's nil by any chance? Also, can you try printing <S_CODE_TOKEN>	zhigang1992	2017-01-10 11:09:59
638	2016-09-21 16:07:03	You should do this: `JSON(data: response.data)` Otherwise, it'll think you're passing in a NSString | NSNumber or any other NSObject	zhigang1992	2017-01-10 11:09:59
638	2016-09-21 23:10:22	Are you using Alamofire? Because if it's the case and you're calling for example another response handler distinct of `responseJSON` then you cannot call the initializer `JSON(response.data)` of SwiftyJSON as you did in your code, you need to call: <S_CODE_TOKEN> as @zhigang1992 proposed above or <S_CODE_TOKEN> In case your JSON come as a `String` object in case you use `responseString` from Alam…	Vkt0r	2017-01-10 11:09:59
637	2016-09-21 05:46:02	I'm not able to convert the `response` to `JSON` let jsonResponse = JSON(response.result.value) And I'm getting this : <S_CODE_TOKEN> This used to work perfect with older version. Any idea?	sree127	2016-09-22 04:08:15
637	2016-09-21 16:08:18	Can you provide what exactly is in `response.result.value`? Is it <S_CODE_TOKEN>	zhigang1992	2016-09-22 04:08:15
637	2016-09-21 16:18:15	No. It has proper values : <S_CODE_TOKEN> This happens with the all the response that I'm parsing. Also, this started happening once I switched to Swift 3. The older version is working fine.	sree127	2016-09-22 04:08:15
637	2016-09-21 16:19:07	How did you switched to swift3?	zhigang1992	2016-09-22 04:08:15
637	2016-09-21 16:19:31	Because I just published it like one hour ago. 😄	zhigang1992	2016-09-22 04:08:15
637	2016-09-21 16:22:03	Lol. Damn. I've been using [this IBM version.](https://github.com/IBM-Swift/SwiftyJSON/blob/master/Source/SwiftyJSON.swift) - I saw this in one of the threads 😄 😄 Do you think this might be the issue?	sree127	2016-09-22 04:08:15
637	2016-09-21 16:25:58	I've actually not look at their branch yet. :( But can you give the new one a go and let me know? if you're using cocoapods, the version should be `3.0.0`	zhigang1992	2016-09-22 04:08:15
637	2016-09-22 04:08:13	Hey @zhigang1992, its working with `3.0.0.` Thanks a lot :) 👍	sree127	2016-09-22 04:08:15
636	2016-09-21 02:30:52	for (_, k): (String, JSON) in json["main"]{ self.alldata.addObject([k["p"].stringValue,k["t"].stringValue,k["v"].stringValue,k["c"].stringValue,k["u"].stringValue]); } type 'JSON?' does not conform to protocol 'Sequence'	rudian	2016-09-28 07:37:05
636	2016-09-23 08:35:39	Can you try the 3.0.0 version in cocoapods? `pod 'SwiftyJSON', '3.0.0'`	zhigang1992	2016-09-28 07:37:05
636	2016-09-23 08:52:17	@zhigang1992 i using 3.0 version still have this problem Using SwiftyJSON (3.0.0)	rudian	2016-09-28 07:37:05
636	2016-09-23 09:34:07	<img width="1512" alt="screen shot 2016-09-23 at 5 33 33 pm" src="https://cloud.githubusercontent.com/assets/1057756/18781341/e13f9e46-81b3-11e6-90a2-a2dd0c0454ce.png"> <S_CODE_TOKEN> Seems working here, can you post bit more code?	zhigang1992	2016-09-28 07:37:05
636	2016-09-23 10:15:39	@zhigang1992 i use alamofire4 to get the value <S_CODE_TOKEN> for (_, k): (String, JSON) in json["main"]{ self.alldata.addObject([k["p"].stringValue,k["t"].stringValue,k["v"].stringValue,k["c"].stringValue,k["u"].stringValue]); }	rudian	2016-09-28 07:37:05
636	2016-09-23 10:33:34	hm, can you post `Podfile.lock` here?	zhigang1992	2016-09-28 07:37:05
636	2016-09-23 10:37:03	source 'https://github.com/CocoaPods/Specs.git' platform :ios, '10.0' use_frameworks! target 'x' do pod 'SwiftyJSON', '3.0.0' pod 'Alamofire', '~> 4.0' pod 'SlideMenuControllerSwift', '~> 3.0' end pod 'GoogleAnalytics-iOS-SDK' pod 'KVNProgress'	rudian	2016-09-28 07:37:05
636	2016-09-23 10:39:00	Can you show Podfile.lock as well?	zhigang1992	2016-09-28 07:37:05
636	2016-09-23 10:42:31	PODS: - Alamofire (4.0.0) - GoogleAnalytics-iOS-SDK (3.12): - GoogleAnalytics-iOS-SDK/Core (= 3.12) - GoogleAnalytics-iOS-SDK/Core (3.12) - KVNProgress (2.3) - SlideMenuControllerSwift (3.0.0) - SwiftyJSON (3.0.0) DEPENDENCIES: - Alamofire (~> 4.0) - GoogleAnalytics-iOS-SDK - KVNProgress - SlideMenuControllerSwift (~> 3.0) - SwiftyJSON (= 3.0.0) SPEC CHECKSUMS: Alamofire: fef59f00388f267e52d9b432…	rudian	2016-09-28 07:37:05
636	2016-09-23 10:57:55	Can you try for looping on json["main"].dictionaryValue Instead?	zhigang1992	2016-09-28 07:37:05
636	2016-09-23 11:01:00	@zhigang1992 xcode shown error value of type 'JSON?' has no member 'dictionaryValue'	rudian	2016-09-28 07:37:05
636	2016-09-23 12:14:42	hm, I've no clue how to reproduce this. Can you maybe create a quick demo project that domes this?	zhigang1992	2016-09-28 07:37:05
636	2016-09-26 03:32:22	hi , i already solve it i just change version from 3.0.0 to 3.0 and pod below alamofire , then just fixed <S_CODE_TOKEN>	rudian	2016-09-28 07:37:05
636	2016-09-28 07:37:03	This has been addressed in https://github.com/SwiftyJSON/SwiftyJSON/pull/653 Please update to version `3.1.0`	zhigang1992	2016-09-28 07:37:05
635	2016-09-19 18:43:23	Carthage cart file with github "SwiftyJSON/SwiftyJSON" "swift3" is also not working?	Sudhi55	2016-09-23 08:37:05
635	2016-09-19 22:45:17	Folks over at IBM converted it https://github.com/IBM-Swift/SwiftyJSON/blob/master/Source/SwiftyJSON.swift	MMasterson	2016-09-23 08:37:05
635	2016-09-20 20:10:06	Apparently the IBM-Swift version is not compatible (or built for) the iOS platform.	UncleRic	2016-09-23 08:37:05
635	2016-09-20 21:03:54	@UncleRic Care to explain further? Like it won't work at all or do you mean it just won't work with Carthage?	triwav	2016-09-23 08:37:05
635	2016-09-21 16:09:43	We have landed swift3 support in master branch, feel free to try it out. 😄	zhigang1992	2016-09-23 08:37:05
635	2016-09-22 01:10:33	@zhigang1992 Very Nice . Thinks	dowhilenet	2016-09-23 08:37:05
635	2016-09-22 07:18:33	xcode still wanted to convert the code when i installed it via cocoa pod.	Adarkas2302	2016-09-23 08:37:05
635	2016-09-22 10:39:18	I have the same problem	MaximGorin	2016-09-23 08:37:05
635	2016-09-22 12:19:58	@Adarkas2302 @MaximGorin Odd, can you paste in the corresponding section in podfile.lock? Also your cocoapods version as well. Thx	zhigang1992	2016-09-23 08:37:05
635	2016-09-22 12:25:04	@zhigang1992 `PODS: - SwiftyJSON (2.3.2) DEPENDENCIES: - SwiftyJSON (from `https://github.com/SwiftyJSON/SwiftyJSON.git`, branch `swift3`) EXTERNAL SOURCES: SwiftyJSON: :branch: swift3 :git: https://github.com/SwiftyJSON/SwiftyJSON.git CHECKOUT OPTIONS: SwiftyJSON: :commit: 494f9bf12763d634216ce5b10a88bb5240f59074 :git: https://github.com/SwiftyJSON/SwiftyJSON.git SPEC CHECKSUMS: SwiftyJSON: 04cc…	MaximGorin	2016-09-23 08:37:05
635	2016-09-22 12:28:33	@MaximGorin you have to update to version 3.0.0 for swift 3 support. And 2.4.0 for swift 2.3 or lower. Let me know if you're still having issue with it. Cheers	zhigang1992	2016-09-23 08:37:05
635	2016-09-22 12:35:25	@zhigang1992 the error persists PODS: - SwiftyJSON (3.0.0) DEPENDENCIES: - SwiftyJSON (~> 3.0.0) SPEC CHECKSUMS: SwiftyJSON: f57b2b44bc166617372d1c70773591fe9f0f5fd4 PODFILE CHECKSUM: 3c7432f9e522dd9230a200cf2f7646c325981751 COCOAPODS: 1.0.0	MaximGorin	2016-09-23 08:37:05
635	2016-09-22 12:46:45	@MaximGorin Can you try this from the RxSwift repo <S_CODE_TOKEN> Or you can update to cocoapods rc version by <S_CODE_TOKEN> Let me know if it works.	zhigang1992	2016-09-23 08:37:05
635	2016-09-22 19:36:33	@zhigang1992 it works. Thx	MaximGorin	2016-09-23 08:37:05
635	2016-09-22 20:21:34	Also, the master branch was updated to Swift 3 (#633) and I don't have any errors with Carthage and Xcode 8	RemyDCF	2016-09-23 08:37:05
635	2016-09-23 08:37:05	Closing now, feel free to reopen this if you are running into more issues. 🍻	zhigang1992	2016-09-23 08:37:05
634	2016-09-19 14:30:00		mdabrarniyazi	2016-09-23 08:37:39
634	2016-09-19 22:44:40	Folks over at IBM converted it https://github.com/IBM-Swift/SwiftyJSON/blob/master/Source/SwiftyJSON.swift	MMasterson	2016-09-23 08:37:39
634	2016-09-20 07:27:17	https://github.com/appsailor/SwiftyJSON/tree/swift3 works fine too	bm842	2016-09-23 08:37:39
634	2016-09-20 07:50:36	pod 'SwiftyJSON', :git => 'https://github.com/acegreen/SwiftyJSON.git', :branch => 'swift3' Works fin too :-)	terflogag	2016-09-23 08:37:39
634	2016-09-23 08:37:38	We have landing swift3 support in master branch. Feel free to give it a go. 🍻	zhigang1992	2016-09-23 08:37:39
633	2016-09-18 13:32:40	Source, tests, and example updated to Swift 3.0 GM.	jeneumeier	2016-09-21 13:52:14
633	2016-09-19 11:39:13	I can confirm that this compiles and works as expected in Xcode 8 with iOS 10.0.1	dantaylorseo	2016-09-21 13:52:14
633	2016-09-19 15:23:52	I think the initializer signature should look like this: `public init(data:Data, options opt: JSONSerialization.ReadingOptions = .allowFragments, error: NSErrorPointer = nil)` The reason is that NSErrorPointer is defined as Optional in Swift 3: `public typealias NSErrorPointer = AutoreleasingUnsafeMutablePointer<NSError?>?`	lukas2	2016-09-21 13:52:14
633	2016-09-20 00:22:05	Any update for this PR and do you know when it will be merged in? Thanks :)	calvinlyc	2016-09-21 13:52:14
633	2016-09-21 13:52:05	👍 LGTM, will merge now. sry for the late response.	zhigang1992	2016-09-21 13:52:14
633	2016-09-21 14:07:44	Thanks, are you going to make a release on CocoaPods?	DenHeadless	2016-09-21 13:52:14
633	2016-09-21 14:08:36	@DenHeadless yeap, will be done in a bit.	zhigang1992	2016-09-21 13:52:14
633	2016-09-21 14:36:39	@DenHeadless it's done, version 3.0.0 is now in CocoaPods	zhigang1992	2016-09-21 13:52:14
633	2016-09-21 14:37:38	Thank you so much!	DenHeadless	2016-09-21 13:52:14
633	2016-09-21 15:33:18	@zhigang1992 : Thank you for merging this. 👍 Please consider, as a follow-up, also merging #641 . See my comment above.	lukas2	2016-09-21 13:52:14
632	2016-09-17 09:16:05	Previous one was little bit behind the latest swift 3. This one is latest	Sadmansamee	2016-09-21 17:12:07
632	2016-09-21 17:12:07	Thank you for sending this PR. We have landing swift3 support in master branch. Feel free to give it a go. 🍻	zhigang1992	2016-09-21 17:12:07
631	2016-09-16 08:38:53		andertsk	2016-09-21 17:09:32
631	2016-09-21 17:09:32	Thank you for sending this PR. I know you send this first, but I started merge from the top. Anyway, we have landing swift3 support in master branch. Feel free to give it a go. 🍻	zhigang1992	2016-09-21 17:09:32
630	2016-09-16 03:40:09	Updated all targets to compile for Xcode 8 and swift 2.3	reidmweber	2016-09-21 16:55:08
630	2016-09-21 16:55:08	Thank you for sending this PR. We have merged swift3 into master, you can find 2.3 support in `swift2` branch. 🍻	zhigang1992	2016-09-21 16:55:08
629	2016-09-15 00:41:43		scrainie	2016-09-15 00:41:59
628	2016-09-14 22:04:10		appsailor	2016-09-21 16:53:58
628	2016-09-15 04:03:23	It looks like tests are failing due to CI build issue. See last line of travis log: /Users/travis/build.sh: line 109: shell_session_update: command not found	appsailor	2016-09-21 16:53:58
628	2016-09-21 16:53:58	Thank you for sending this PR. I know you send this first, but I started merging from the top. Anyway, we have landing swift3 support in master branch. Feel free to give it a go. 🍻	zhigang1992	2016-09-21 16:53:58
627	2016-09-14 20:19:30	Swift 3 Release?	rlam3	2016-09-23 09:37:12
627	2016-09-14 22:05:59	Try the swift3 branch from my fork.	appsailor	2016-09-23 09:37:12
627	2016-09-15 04:29:55	💯	xudafeng	2016-09-23 09:37:12
627	2016-09-15 05:07:53	update to swift 3 please!	Dark0rion	2016-09-23 09:37:12
627	2016-09-15 05:32:29	@Dark0rion, If you use the following in Podfile, you can survive till the master is ready. pod 'SwiftyJSON', :git => 'https://github.com/appsailor/SwiftyJSON.git', :branch => 'swift3'	appsailor	2016-09-23 09:37:12
627	2016-09-15 07:01:27	hi @appsailor i just tried your swift3-branch on the new xcode8-(final/appstore release). It builds fine, but there seems to be an issue, when using swifty-json in for-loops and/or subscripts?! this line works fine in xcode7 (swiftyjson for swift 2.2) but with your current xcode8-swift3-branch it ends up in a endless loop (growing memory-footprint with empty strings). <S_CODE_TOKEN> hmm, any idea?	flandy84	2016-09-23 09:37:12
627	2016-09-15 09:38:49	@flandy84, it would be nice to get a sample json file that can be used as a test file. Would you be able to share it so that I can take a look? Thx -aldrin	appsailor	2016-09-23 09:37:12
627	2016-09-15 11:01:44	hi @appsailor. Sorry, I'm on a journey the next days, but my developer explained me, you can use any json-dictionary to reproduce this issue; a arbitury JSON won't have the key "someMissingKeyInJSONDictionary" with an expected Array-value in it ;)	flandy84	2016-09-23 09:37:12
627	2016-09-15 11:06:30	he made this kind of workaround, to get the "old" swift 2.2 swiftyjson-for-loop-behaviour. But I don't think this is the way it should be used in the future :/ <S_CODE_TOKEN>	flandy84	2016-09-23 09:37:12
627	2016-09-15 17:59:46	For me nor the master, nor swift3 branches are working with Swift 3 on Xcode 8. But I guess that's no surprise because last push was around 3 months ago. When is this going to be updated to work on new version?	ossmalpha	2016-09-23 09:37:12
627	2016-09-15 18:20:18	@ossmalpha We simply do not know. Owners are MIA.	kylebrowning	2016-09-23 09:37:12
627	2016-09-15 18:34:50	@ossmalpha is it building for you? we have just started a new project in 3 and we can get it to build with the Swift 3 branch, but I don't know if we are implementing it anywhere yet. It would be helpful to know if it builds but doesn't work for you (if that makes sense).	plflanagan	2016-09-23 09:37:12
627	2016-09-15 18:44:46	@pflanny2 No, it's not building for me. I also did create a new project just to check which pods are working and which aren't. For SwiftyJSON I tested both branches and there seemed to be some errors while building in both cases. How did you managed to get swift3 branch to build? Just pulled from there and built or converted to Swift 3 as well?	ossmalpha	2016-09-23 09:37:12
627	2016-09-15 18:51:10	@ossmalpha First, I have the following line in the main section of the podfile: `pod 'SwiftyJSON', :git => 'https://github.com/appsailor/SwiftyJSON.git', :branch => 'swift3'` Then, after 'end' of the main section, I have included the following: <S_CODE_TOKEN> Honestly, I'm not sure if you need the latter part to get SwiftyJSON to work; as you can tell, I got that from an issue with getting AlamoF…	plflanagan	2016-09-23 09:37:12
627	2016-09-15 18:56:28	@pflanny2 I had both of the things that you mentioned already written. Also, I have Alamofire, Socket.io and many more pods working with Swift 3 already, so I'm sure that all specs have been set right. I guess we need to see whether this is working for others and wait until the code is going to be merged into master.	ossmalpha	2016-09-23 09:37:12
627	2016-09-15 18:59:41	@pflanny2 Actually, it's my bad. Instead of `https://github.com/appsailor/SwiftyJSON.git` I had `https://github.com/SwiftyJSON/SwiftyJSON.git`. So I guess that I shouldn't have copied the clone url. But it is building now, I'll test the functionality later, but I guess it should be fine.	ossmalpha	2016-09-23 09:37:12
627	2016-09-15 19:06:04	@ossmalpha that's interesting; I hadn't noticed that. But when I switched from appsailor's fork to SwiftyJson I started getting a lot of compilation errors. So does it seem like appsailor's fork is working? Not sure how support will be for either	plflanagan	2016-09-23 09:37:12
627	2016-09-15 19:22:10	@pflanny2 Xcode still asking for conversion to latest Swift. `pod 'SwiftyJSON', :git => 'https://github.com/appsailor/SwiftyJSON.git', :branch => 'swift3'` with `config.build_settings['SWIFT_VERSION'] = '3.0'` Conversion process: ![1](https://dl.dropboxusercontent.com/u/25357310/SwiftyJSON_1.png) ![2](https://dl.dropboxusercontent.com/u/25357310/SwiftyJSON_2.png) ![3](https://dl.dropboxuserconten…	siberianisaev	2016-09-23 09:37:12
627	2016-09-15 19:33:04	@siberianisaev, not sure why it's wanting to convert those. Here's the process I did...in case it's helpful at all. 1. Convert everything to Swift 3. 2. Update the pod file (as mentioned in a previous post). 3. Run Pod Update. After step 3, it didn't ask me to convert anything, and could build/run...I'm not sure what it could be if that's not working. Does the Pod Update say that it installed a n…	plflanagan	2016-09-23 09:37:12
627	2016-09-15 20:07:58	@pflanny2, I have fixed those changes as well and pushed those over to my fork.	appsailor	2016-09-23 09:37:12
627	2016-09-15 20:27:39	@flandy84, could you try with the latest from my fork and see it works? I have seen the unit tests work okay as per the travis CI logs: Test Case '-[SwiftyJSON_tvOS_Tests.SubscriptTests testOutOfBounds]' started. Test Case '-[SwiftyJSON_tvOS_Tests.SubscriptTests testOutOfBounds]' passed (0.001 seconds). Test Suite 'SubscriptTests' passed at 2016-09-15 20:15:25.976. Executed 16 tests, with 0 failu…	appsailor	2016-09-23 09:37:12
627	2016-09-15 20:45:58	@appsailor, I have tested your branch in my project –– it works fine!	analvikingur	2016-09-23 09:37:12
627	2016-09-16 01:02:42	swift 3 branch works very slow with this fragment (few seconds) <S_CODE_TOKEN> ... about 300 items version for swift 2.2 worked instantly	kocherovets	2016-09-23 09:37:12
627	2016-09-16 01:09:36	https://github.com/IBM-Swift/SwiftyJSON version works good for me	kocherovets	2016-09-23 09:37:12
627	2016-09-16 16:49:11	Any Carhage users here? I have tried @appsailor s "swift 3" branch, which would work fine, but Carthage actually needs a new tag on the brach to be able to check it out. So I have forked it and added a new tag and now it works. Correct me if my theory was wrong.	Gujci	2016-09-23 09:37:12
627	2016-09-16 16:51:03	I got it to work on Carthage will post file when i get home Sent from my iPhone > On Sep 16, 2016, at 9:49 AM, Gujci notifications@github.com wrote: > > Any Carhage users here? > I have tried @appsailor s "swift 3" branch, which would work fine, but Carthage actually needs a new tag on the brach to be able to check it out. So I have forked it and added a new tag and now it works. > Correct me if …	kylebrowning	2016-09-23 09:37:12
627	2016-09-16 17:21:26	<S_CODE_TOKEN>	kylebrowning	2016-09-23 09:37:12
627	2016-09-16 17:26:54	the swift 3 branch does not compile in Xcode 8 ... do we have an idea when this will be resolved?	CouponWallet	2016-09-23 09:37:12
627	2016-09-16 17:29:15	@CouponWallet For me it compiles just fine. How did you installed this framework?	ossmalpha	2016-09-23 09:37:12
627	2016-09-16 19:29:05	@appsailor just tested it. The neverending-for-loop issue still exists in swift3 version of swiftyjson :/	flandy84	2016-09-23 09:37:12
627	2016-09-16 19:51:45	The same thing that's happening to @siberianisaev is happening to me. The swift3 branch still shows things that need converted. I also tried the IBM-SWIFT fork and it's a little better, but there are still parts that need converted.	cobear25	2016-09-23 09:37:12
627	2016-09-16 20:22:52	That's why libraries shouldn't be created in swift.. Each time there's a new swift release everything's broken...	piotrros	2016-09-23 09:37:12
627	2016-09-16 20:24:05	I believe this is the last code breaking swift up for awhile. Sent from my iPhone > On Sep 16, 2016, at 1:23 PM, mk notifications@github.com wrote: > > That's why libraries shouldn't be created in swift.. Each time there's a new swift release everything's broken... > > — > You are receiving this because you commented. > Reply to this email directly, view it on GitHub, or mute the thread.	kylebrowning	2016-09-23 09:37:12
627	2016-09-17 02:54:35	@piotrros Even that Objective-C doesn't have deep changes doesn't mean that developers should use it for libraries development	analvikingur	2016-09-23 09:37:12
627	2016-09-17 10:17:04	Hello, guys. As all of you, we've been waiting for SwiftyJSON swift3 release, however it became clear, that we don't have any means to reach library authors right now. And since we use not only pod, but have a [framework, that depends on it](https://github.com/MLSDev/TRON), we need a solution. So, we've forked SwiftyJSON to https://github.com/MLSDev/SwiftyJSON, and are making release ourselves. W…	DenHeadless	2016-09-23 09:37:12
627	2016-09-17 10:19:43	I suggest to try https://github.com/LoganWright/Genome, which seems to be a good alternative to SwiftyJSON.	giacgbj	2016-09-23 09:37:12
627	2016-09-17 12:38:52	@giacgbj 👍	xudafeng	2016-09-23 09:37:12
627	2016-09-17 14:46:22	Hi there, @flandy84 I'm also having the infinite loop. Did you find a way to solve it?	mrojas	2016-09-23 09:37:12
627	2016-09-17 18:43:21	@DenHeadless 👍	henriquewilson1	2016-09-23 09:37:12
627	2016-09-18 05:34:03	[!] Unable to find a specification for `SwiftyJSON3 (~> 3.0.0-beta.1)`	rodrigoruiz	2016-09-23 09:37:12
627	2016-09-18 05:38:03	I think it works if you add this instead `pod 'SwiftyJSON3', :git => 'https://github.com/MLSDev/SwiftyJSON.git'`, but still has the infinite loop problem	rodrigoruiz	2016-09-23 09:37:12
627	2016-09-18 10:20:00	@rodrigoruiz Run pod update and you will see it. Also, if you have a fix for infinite loop problem you are talking about, we can fix it in next beta release. JSON example would be super helpful.	DenHeadless	2016-09-23 09:37:12
627	2016-09-18 13:19:23	Hey I've had no problems with the swift3 migration from @appsailor ; however just ran into this issue: Terminating app due to uncaught exception 'NSInvalidArgumentException', reason: 'Invalid type in JSON write (_SwiftValue)' Any suggestions, the rest of the calls I'm making work fine!	scrainie	2016-09-23 09:37:12
627	2016-09-18 13:52:45	I made to try. Usage is similar to SwiftyJSON [https://github.com/muukii/JAYSON](https://github.com/muukii/JAYSON)	muukii	2016-09-23 09:37:12
627	2016-09-18 14:04:30	@mrojas invinity-loop issue is still in all swift3 forks of swifty json :( have no solution only the ugly workaround posted here (pre for-loop-usage array check )	flandy84	2016-09-23 09:37:12
627	2016-09-18 19:09:33	So, in my case the "infinite loop issue" (I'm just repeating the name others said, I don't really know what the issue is, only that it's stuck doing something) happens when I call `.sorted(by: { $0.0 < $1.0 })` on a `nil` value	rodrigoruiz	2016-09-23 09:37:12
627	2016-09-18 19:11:22	Now that I see it, it seems weird that it was working before, I'd expect a crash or something. I'm not sure what was the previous behavior, but my app was working... I'm guessing it was returning an empty array.	rodrigoruiz	2016-09-23 09:37:12
627	2016-09-19 02:50:30	Damn! I've finally been hit with the infinite loop ! Odd. Time to find a fix :)	scrainie	2016-09-23 09:37:12
627	2016-09-19 03:20:07	Solved ... check for null ... self.json!["timetable"]["adhoc"].exists() {} bingo..	scrainie	2016-09-23 09:37:12
627	2016-09-19 07:59:33	it is not support Swift3.0?	hanzhuzi	2016-09-23 09:37:12
627	2016-09-19 08:55:27	This works for my project perfectly running on Swift 3 in Xcode 8. Use this in your Podfile: `pod 'SwiftyJSON3', '~> 3.0.0-beta.1'`	ossmalpha	2016-09-23 09:37:12
627	2016-09-19 10:09:05	@DenHeadless Great job!	Wishercat	2016-09-23 09:37:12
627	2016-09-19 10:57:47	`'SwiftyJSON', :git => 'https://github.com/appsailor/SwiftyJSON.git', :branch => 'swift3'` `pod 'SwiftyJSON3', '~> 3.0.0-beta.1'` Both of these don't work. Ask me to Convert	TakanashiOuken	2016-09-23 09:37:12
627	2016-09-19 11:10:31	To be honest, I started one of my big projects from scratch . Added each POD separately from 'swift3' branches. Just copied and pasted class files and mine is working. The merge with existing was a nightmare, was actually easier to start fresh. Less tears anyway :)	scrainie	2016-09-23 09:37:12
627	2016-09-19 15:14:13	SwiftyJSON3 isn't fully converted either apparently. ![screen shot 2016-09-19 at 9 13 06 am](https://cloud.githubusercontent.com/assets/3663842/18637353/53d0eae6-7e49-11e6-8993-173592399eb3.png)	cobear25	2016-09-23 09:37:12
627	2016-09-19 15:28:03	@cobear25 Apparently your Podfile is not configured properly, don't specify git URL or branches, simply use <S_CODE_TOKEN> and run `pod install`. Code you are showing on your screenshot is not the code from SwiftyJSON3 repo.	DenHeadless	2016-09-23 09:37:12
627	2016-09-19 15:41:26	Any idea why i would be getting the `SwiftyJSON.swift:226:1: Extension of type 'JSON' cannot inherit from class 'Collection'` on line `extension JSON: Collection` I can't find anyone else having this problem, yet on all the branches you guys recommended i get this problem	mpetar92	2016-09-23 09:37:12
627	2016-09-20 00:57:03	`pod 'SwiftyJSON3', '~> 3.0.0-beta.1'` works like a charm, however it, for some odd reason, asks me to convert.	Dbigshooter	2016-09-23 09:37:12
627	2016-09-20 02:24:40	@Dbigshooter After converting it can work? It still shows me another error :( <img width="1021" alt="screen shot 2016-09-20 at 10 28 18 am" src="https://cloud.githubusercontent.com/assets/5293737/18655628/12150d92-7f1d-11e6-8b60-cdd36fb0c138.png">	TakanashiOuken	2016-09-23 09:37:12
627	2016-09-20 15:09:54	@DenHeadless It worked like a charm for me yesterday, but when I try to install the pod today I get Unable to find a specification for `SwiftyJSON3`?	Dbigshooter	2016-09-23 09:37:12
627	2016-09-20 15:12:47	@Dbigshooter podspec is definitely there - https://github.com/CocoaPods/Specs/tree/master/Specs/SwiftyJSON3 Try running `pod repo update` before `pod install`, maybe you were installing on different machine? Starting with CocoaPods 1.0.0 pod install does not trigger pod repo update.	DenHeadless	2016-09-23 09:37:12
627	2016-09-20 15:21:14	@DenHeadless Now I get: <S_CODE_TOKEN>	Dbigshooter	2016-09-23 09:37:12
627	2016-09-20 15:23:47	try following syntax in your podfile: <S_CODE_TOKEN>	DenHeadless	2016-09-23 09:37:12
627	2016-09-20 15:38:20	@DenHeadless Worked like a charm, thanks! Do you have a explanation on why I need to set "Use legacy Swift language version" to NO for almost all my libs every time I update?	Dbigshooter	2016-09-23 09:37:12
627	2016-09-20 15:56:01	@Dbigshooter Here's discussion for your issue: https://github.com/CocoaPods/CocoaPods/issues/5521 Basically, you can either set SWIFT_VERSION flag on your target, or run post_install hook. I believe first option only works on CocoaPods 1.1.0.	DenHeadless	2016-09-23 09:37:12
627	2016-09-21 16:29:32	So happy authors are here, and this issue is finally resolved! As promised, `SwiftyJSON3` pod is now deprecated. Please migrate to `SwiftyJSON` if you've been using it. Thank you all!	DenHeadless	2016-09-23 09:37:12
627	2016-09-22 02:06:38	I don't see any releases on the library since October 2015, am I missing something?	rodrigoruiz	2016-09-23 09:37:12
627	2016-09-22 02:48:31	@rodrigoruiz I've only released the 3.0.0 tag and pointing cocoapods to it. Will add release later today, still trying to clean up this repo a bit. :)	zhigang1992	2016-09-23 09:37:12
627	2016-09-23 09:37:12	Closing this one to cleanup the issue list, Feel free to reopen this if needed or refer to https://github.com/SwiftyJSON/SwiftyJSON/issues/647	zhigang1992	2016-09-23 09:37:12
626	2016-09-14 13:46:41	![screen shot 2016-09-14 at 7 10 33 pm](https://cloud.githubusercontent.com/assets/16576079/18514557/a6f699de-7aaf-11e6-9345-6e63203e6b0b.png) Currently using xCode 8. Is there any fix for this? Integrated it by drag dropping the SwiftyJson.swift file in project root	debayanb	2016-09-23 09:38:40
626	2016-09-14 13:48:21	![screen shot 2016-09-14 at 7 17 39 pm](https://cloud.githubusercontent.com/assets/16576079/18514634/fa51dcd8-7aaf-11e6-9a8a-9b1715c5285c.png) More errors	debayanb	2016-09-23 09:38:40
626	2016-09-14 14:56:10	SwiftyJSON is not Swift 3 ready. Last update is from 3 months ago and for example back then Swift 3 defined private keyword differently. It is yet to be seen if the creators return (bummer, I know)	fortmarek	2016-09-23 09:38:40
626	2016-09-14 14:57:31	Damn! :(	debayanb	2016-09-23 09:38:40
626	2016-09-14 15:16:49	For now you can use this fork, it seems to be working well: https://github.com/acegreen/SwiftyJSON/tree/swift3	fortmarek	2016-09-23 09:38:40
626	2016-09-14 16:29:38	@fortmarek Cant use that fork if your project is a cocoapod itself because cocoapods does not let you define forks/other repos in a pod spec file, only a single published version.	kylebrowning	2016-09-23 09:38:40
626	2016-09-14 17:51:12	So this does not work as well: http://stackoverflow.com/questions/20936885/cocoapods-and-github-forks ? I usually use Carthage, so bear with me.	fortmarek	2016-09-23 09:38:40
626	2016-09-14 17:52:30	No, that is referring to a podfile, not a podspec, which is different.	kylebrowning	2016-09-23 09:38:40
626	2016-09-14 17:55:30	Oh right, OK, so maybe you could implement it manually...?	fortmarek	2016-09-23 09:38:40
626	2016-09-14 20:52:18	@kylebrowning I encountered some libraries which supports both of Swift 2.x and Swift 3 version in different branches while it labels different versions in pod packages. It can solve in cocoapods if the owner of the repo handle this.	ttuygun	2016-09-23 09:38:40
626	2016-09-14 22:43:35	@ttuygun IM not sure I follow. Im referring to being able to use SwiftyJson siwft 3 version, via cocoapods dependency in a podspec file, not a PodFile In PODSPEC files (not PodFiles) you cannot define a git branch or a specific Repository. You can only define what is pushed to the specs repo with `pod spec push trunk` If you own your own library and depend on this one, there is no way to link to …	kylebrowning	2016-09-23 09:38:40
626	2016-09-14 22:46:54	@fortmarek I am down to implement it manually, but that wont work if people are downloading my library. I cant ask users of my library to implement swiftyJSON themselves, so until the owners of SwiftyJson publish the swift-3 branch to podspec, I have remove the use of SwiftyJSON which is unfortunate.	kylebrowning	2016-09-23 09:38:40
626	2016-09-23 09:38:40	[Swift3 support is here](https://github.com/SwiftyJSON/SwiftyJSON/issues/647) Closing this one to cleanup the issue list, feel free to reopen this if needed. Cheers	zhigang1992	2016-09-23 09:38:40
625	2016-09-09 13:54:14	I see the last commit is almost 3 months ago, with 124 open issues,I couldn't find your most recent comment on them. Have you abandoned this project? @tangplin @lingoer	IsmailHassanein	2016-09-23 09:39:56
625	2016-09-10 13:49:54	The developers are based in China, I think right now it's pretty difficult getting to Github from over there.	allen-zeng	2016-09-23 09:39:56
625	2016-09-13 10:27:19	@allen-zeng, @IsmailHassanein As i understand, SwiftyJSON not supported for swift3, tried to install with carthage (github "SwiftyJSON/SwiftyJSON" "swift3") with branch swift3, no success ?	KanybekMomukeyev	2016-09-23 09:39:56
625	2016-09-13 10:50:33	The last update was in June, back then the Swift 3 implementation wasn't complete in the beta. Things have changed since then.	allen-zeng	2016-09-23 09:39:56
625	2016-09-14 03:38:42	The fine folks at IBM have an Xcode 8 GM - swift 3.0 compatible version available now on their own branch: https://github.com/IBM-Swift/SwiftyJSON/blob/master/Source/SwiftyJSON.swift	brad3d	2016-09-23 09:39:56
625	2016-09-14 11:34:52	@brad3d the IBM branch has 114 issues when I migrate to Swift 2.3.	waseefakhtar	2016-09-23 09:39:56
625	2016-09-14 11:58:23	use [https://github.com/BaiduHiDeviOS/SwiftyJSON/blob/swift3/Source/SwiftyJSON.swift](url) instead. Works fine in my project.	dvdblk	2016-09-23 09:39:56
625	2016-09-14 16:53:34	The ibm branch is for Swift 3.0 , that's why. Zero errors on 3.0 On Wednesday, September 14, 2016, David Bielik notifications@github.com wrote: > use https://github.com/BaiduHiDeviOS/SwiftyJSON/blob/ > swift3/Source/SwiftyJSON.swift http://url instead. Works fine in my > project. > > — > You are receiving this because you were mentioned. > Reply to this email directly, view it on GitHub > https:/…	brad3d	2016-09-23 09:39:56
625	2016-09-14 18:21:02	It's easy if you aren't a bunch of noobs. Socket5 proxies, Tor, VPN's all day... I dub this project: deeeeaaaaaaaad	matrixfox	2016-09-23 09:39:56
625	2016-09-19 08:59:40	This project seems to be not maintained anymore :( Hope IBM could maintain the project with brand new name (for CocoaPods)	devxoul	2016-09-23 09:39:56
625	2016-09-20 07:33:20	https://github.com/appsailor/SwiftyJSON/tree/swift3 is working fine with carthage and swift 3	bm842	2016-09-23 09:39:56
625	2016-09-23 09:39:56	[Swift3 support is here](https://github.com/SwiftyJSON/SwiftyJSON/issues/647) Closing this one to cleanup the issue list, feel free to reopen this if needed. Cheers	zhigang1992	2016-09-23 09:39:56
624	2016-09-09 09:19:35	I have forked the repo to simply check to use the legacy swift compiler, it's a little inconvenient, I'm wondering if you wouldn't mind having your own swift 2.3 branch tagged from the latest version. What do you think?	danielphillips	2016-09-23 09:42:08
624	2016-09-14 12:27:00	#620 helped me with Swift 2.3 support.	waseefakhtar	2016-09-23 09:42:08
624	2016-09-20 06:33:59	I download master branch vie cocoapods and convert to Swift 2.3. But now Xcode 8 gives me this error: Module file was created by an older version of the compiler; rebuild 'SwiftyJSON' and try again: anyone can help me out? Thanks	dneykov	2016-09-23 09:42:08
624	2016-09-20 07:13:21	I delete all data in ~/Library/Developer/Xcode/DerivedData about my app and rebuild and everything works.	dneykov	2016-09-23 09:42:08
624	2016-09-23 09:42:08	[Swift3 and Swift2.3 support is here](https://github.com/SwiftyJSON/SwiftyJSON/issues/647) Closing this one to cleanup the issue list, feel free to reopen this if needed. Cheers	zhigang1992	2016-09-23 09:42:08
623	2016-09-09 00:21:06	Now it's out could you help update? Thanks!	zxcv740	2016-09-23 09:39:01
623	2016-09-09 00:42:22	I'd recommend https://github.com/IBM-Swift/SwiftyJSON for now.	KelvinJin	2016-09-23 09:39:01
623	2016-09-09 00:48:30	Thanks	zxcv740	2016-09-23 09:39:01
623	2016-09-09 12:30:18	cant get to compile swiftyjson branch swift3 or git IBM-Swift/swiftyjson :/ Xcode 8 GM	hopye	2016-09-23 09:39:01
623	2016-09-10 20:07:11	What about using IBM-Swift fork with Carthage, anyone?	victoraugustolls	2016-09-23 09:39:01
623	2016-09-12 14:22:25	I created a pull request in the IBM-Swift fork for Carthage compatibility - you can use my fork in the meantime: github "zaubara/SwiftyJSON"	zaubara	2016-09-23 09:39:01
623	2016-09-23 09:39:01	[Swift3 support is here](https://github.com/SwiftyJSON/SwiftyJSON/issues/647) Closing this one to cleanup the issue list, feel free to reopen this if needed. Cheers	zhigang1992	2016-09-23 09:39:01
622	2016-09-08 16:33:28	This lib can not find by `pod search SwiftJSON`. If you write it direct in the Podfile and do `pod install`, you will get an error message: Analyzing dependencies [!] Unable to find a specification for `SwiftJSON` What happend?	shilei365	2016-09-08 16:36:24
621	2016-09-06 15:18:36	This line of code `let object: AnyObject = try JSONSerialization.jsonObject(with: data, options: opt)` return error in XCode 8 beta 6 because JSONSerialization.jsonObject return Any instead of AnyObject. Use this, to correct this error: `let object: AnyObject = try JSONSerialization.jsonObject(with: data, options: opt) as AnyObject`	arodeus	2016-09-06 15:40:40
621	2016-09-06 15:40:40	Solved using this: https://github.com/SwiftyJSON/SwiftyJSON/issues/593	arodeus	2016-09-06 15:40:40
620	2016-09-05 20:23:03	With these changes, SwiftyJSON will build with either Xcode 7.3.1 or Xcode 8 using Swift 2.3.	dpassage	2016-09-21 16:58:22
620	2016-09-15 20:57:50	Only the iOS target has been updated, but missing the updates for tvOS, watchOS, and OSX	sebastiencouture	2016-09-21 16:58:22
620	2016-09-21 16:58:22	Thank you for sending this PR. We have landing swift3 support in master branch. So we made this a new branch `swift2` for swift2.3. Feel free to check it out. 🍻	zhigang1992	2016-09-21 16:58:22
620	2016-09-27 19:13:34	@zhigang1992 thanks!	dpassage	2016-09-21 16:58:22
619	2016-09-05 07:53:48	With the upcoming release of Swift 3 (and the newly introduced incompatibility to Swift 2.2 and older in Xcode 8) it would be great to have a separate branch with Swift 3 compatibility. Please consider also adding a Swift 2.3 branch for people who can’t migrate to Swift 3, because of other dependencies.	rbugajewski	2016-09-23 09:42:24
619	2016-09-05 08:35:12	Tried branch Swift3 but xcode still wants to convert it and it has 702 errors like: <img width="530" alt="screen shot 2016-09-05 at 11 34 29 am" src="https://cloud.githubusercontent.com/assets/7963214/18241986/cbd458b8-735c-11e6-97a0-4400141b02cd.png">	Jlexyc	2016-09-23 09:42:24
619	2016-09-06 06:24:46	Yes, there’s already a branch with the right naming for Swift 3, but the version isn’t ready for Swift 3 yet. There are some pull requests that add Swift 3 compatibility, but they aren’t merged in. Using forks / manually merging in pull requests will be problematic in ongoing projects that also depend on a package manager like CocoaPods or Carthage. Is there any ETA for Swift 3 compatibility (at …	rbugajewski	2016-09-23 09:42:24
619	2016-09-06 13:55:56	I use the `swift3` branch of [acegreen's fork](https://github.com/acegreen/SwiftyJSON)	basvankuijck	2016-09-23 09:42:24
619	2016-09-08 18:45:03	Now that Swift3 is GM, you should merge everything into master and make a 3.0 release. Older projects can pin their Carthage/Cocoapod work at the previous version 2.3.1 and security issues and bugs can be backported to 2.3.x releases.	adamn	2016-09-23 09:42:24
619	2016-09-09 09:21:49	@adamn I would also like to see a Swift 2.3 option rebased on top of whatever is the latest Swift 2 release.	danielphillips	2016-09-23 09:42:24
619	2016-09-09 13:35:02	@danielphillips I think the idea is that master would be 3.x and there would be a maintenance branch for 2.3.x that only includes ports of bugfixes and security issues. But I'm not the maintainer so it's only a suggestion.	adamn	2016-09-23 09:42:24
619	2016-09-12 19:07:34	Having a nightmare to upgrade to Swift 3. Can anyone point me how can I point my cocoapods to acegreen's swift3 fork ?	gloffreda	2016-09-23 09:42:24
619	2016-09-12 19:10:02	@gloffreda you need to add the link after the pod name if its a custom location pod 'SwiftyJSON', :git => 'https://github.com/nameOfUserHere/SwiftyJSON.git' the info is here http://guides.cocoapods.org/using/the-podfile.html and if its a specific branch its this pod 'Alamofire', :git => 'https://github.com/Alamofire/Alamofire.git', :branch => 'dev'	boland25	2016-09-23 09:42:24
619	2016-09-12 19:11:28	Yes I did it but it gets the master. Found the solution: pod 'SwiftyJSON', :git => 'https://github.com/acegreen/SwiftyJSON.git', :branch => 'swift3' Thank you and hope it helps others	gloffreda	2016-09-23 09:42:24
619	2016-09-14 16:27:33	This solution doesn't work if your project which is also a cocoapod depends on another cocoapod. In a pod spec file, you cannot define custom branches, or repos for a pod, only a version number of a published pod. Obviously the above works with an Xcode projects Podfile, but it does not work in a pod spec file. <S_CODE_TOKEN> So the sooner we can merge into master and put out a new release the be…	kylebrowning	2016-09-23 09:42:24
619	2016-09-16 17:38:36	@kylebrowning I don’t know your project structure in detail, but I had a similar issue like you. In my case I removed the explicit reference to the branch in the spec, and instead made sure that I reference it in the (enclosing) Podfile. This way my custom pod that depended on another pod where I needed to specify a branch just took the right branch, because the Podfile fetched it into the Pods d…	rbugajewski	2016-09-23 09:42:24
619	2016-09-16 17:41:36	@rbugajewski Yeah that works if im building the project myself, but im providing a library that depends on SwiftyJSON. So I cannot provide the git or branch in a pod spec file, only a podfile, which is end user specific. People download my pod via their own podfile so the only way for them to get this is for me to have a step two which is add this other line to your podfile. While annoying, its n…	kylebrowning	2016-09-23 09:42:24
619	2016-09-16 17:53:33	@kylebrowning Yep, I’m sorry and I understand your dilemma. I’m also considering removing SwiftyJSON from my dependencies as it is just a small wrapper around the already really easy to use Apple framework classes that in my opinion feel _swiftier_ (for the protocol: I said this 💩 for the first time) with Swift 3 than this wrapper.	rbugajewski	2016-09-23 09:42:24
619	2016-09-19 15:32:48	Same as you @rbugajewski I decided to remove SwiftyJSON as it is now easy to work without it with swift3. I would have kept it if it was updated but now that I am updating my projects to swift 3 I don't have many choices.	anas10	2016-09-23 09:42:24
619	2016-09-23 09:42:24	[Swift3 and Swift2.3 support is here](https://github.com/SwiftyJSON/SwiftyJSON/issues/647) Closing this one to cleanup the issue list, feel free to reopen this if needed. Cheers	zhigang1992	2016-09-23 09:42:24
619	2017-02-23 02:58:04	I would love love love love love love love love love love if this was swift 3 compatible!!!!	jack-lynch	2016-09-23 09:42:24
619	2017-02-23 03:25:30	@jack-lynch Swift 3 compatible is already there. See #647	wongzigii	2016-09-23 09:42:24
618	2016-09-03 19:35:35		danielrhodes	2016-09-21 16:57:14
618	2016-09-09 16:03:41	Seems to work well with Xcode 8 GM as well.	michaeltansg	2016-09-21 16:57:14
618	2016-09-11 10:13:12	@michaeltansg It doesn't seem to work for me (Xcode 8 GM). I use Carthage with `github "danielrhodes/SwiftyJSON" "swift3"` setup, but it fails to build. cc @danielrhodes **EDIT**: forgot to switch `xcode-select` to use the latest `Xcode 8` path. Works now. 👍	damirstuhec	2016-09-21 16:57:14
618	2016-09-21 16:57:14	Thank you for sending this PR. I know you send this first, but I started merge from the top. Anyway, we have landing swift3 support in master branch. Feel free to give it a go. 🍻	zhigang1992	2016-09-21 16:57:14
617	2016-09-01 21:53:41		visskiss	2016-09-01 22:15:15
616	2016-09-01 20:04:08	Fixes #615	emaloney	2016-09-21 16:14:15
616	2016-09-21 16:14:15	Thanks for the PR, looks like it's doing a bit more than APPLICATION_EXTENSION_API_ONLY. And also it's conflicting because we merged swift3 support. So I just went ahead and redo your work, and referenced it here. 🍻	zhigang1992	2016-09-21 16:14:15
615	2016-09-01 20:02:29	Unlike the other three platform targets, for the macOS build target, `APPLICATION_EXTENSION_API_ONLY` is set to `NO`. As a result, SwiftyJSON generates spurious linker warnings when used as a dependency of another framework with `APPLICATION_EXTENSION_API_ONLY` set to `YES`: <S_CODE_TOKEN> I've experimented with this, and SwiftyJSON builds just fine with `APPLICATION_EXTENSION_API_ONLY` set to `Y…	emaloney	2016-09-21 19:24:53
614	2016-09-01 16:32:17	We needed to keep in sync with Swift 3 beta 6. There were some important changes in beta 6 that affect the project, including some limitations in how literal support is implemented. It pulls back some of that support, and changes with type inference make other parts a little trickier. Hopefully this pull request will meet all the needs of the project. Let us know if there's anything we can do to …	asynchrony-ringo	2016-09-21 17:10:05
614	2016-09-21 17:10:05	Thank you for sending this PR. I know you send this first, but I kinda started merge from the top. Anyway, we have landing swift3 support in master branch. Feel free to give it a go. 🍻	zhigang1992	2016-09-21 17:10:05
613	2016-09-01 14:03:54	Playground for anybody who want to play with SwiftyJSON.	JeffGuKang	2016-10-31 05:28:45
613	2016-09-21 17:19:11	Awesome, looks good. This is definitely a good start on utilizing the playground. I actually have a bit more ambition on this, making it a living document for the actual code. If you are interested: Like code examples in the README file, we can porting it over to this playground. What do you think?	zhigang1992	2016-10-31 05:28:45
613	2016-09-22 03:37:08	Making a live document will be fun feature. Then, how about using [MarkUp](https://developer.apple.com/library/content/documentation/Xcode/Reference/xcode_markup_formatting_ref/index.html#//apple_ref/doc/uid/TP40016497) for the playground when do porting the examples from `README`?	JeffGuKang	2016-10-31 05:28:45
613	2016-09-22 03:47:26	@JeffGuKang definitely, let's do it. 😄	zhigang1992	2016-10-31 05:28:45
613	2016-09-23 07:32:40	Cool. 👍	JeffGuKang	2016-10-31 05:28:45
613	2016-10-30 11:20:02	I will update TODO list.	JeffGuKang	2016-10-31 05:28:45
613	2016-10-31 05:28:52	LGTM 👍	zhigang1992	2016-10-31 05:28:45
612	2016-09-01 05:54:08	### Problem A `SwiftyJSON.JSON` created with `SwiftyJSON.JSON[key]` does not know itself's path. If it does, it would be useful debugging information. For example, debugging an error when accessing with a non existing key: `SwiftyJSON.JSON[key][nonExistKey]` ### Solution A. Completely wrap SwiftyJSON.JSON B. Add a property to SwiftyJSON.JSON to keep track of itself's path I implemented B, and it …	muukii	2016-11-16 16:26:59
612	2016-09-21 17:40:43	This is very useful indeed. Can you kindly help resolve the conflict. And maybe a some test cases to this? Cheers	zhigang1992	2016-11-16 16:26:59
612	2016-11-16 16:26:59	Closing due to inactivity, feel free to reopen this if needed.	zhigang1992	2016-11-16 16:26:59
611	2016-09-01 03:14:16	This branch updates the project to support Swift 2.3. There's no language changes involved, so this mostly just serves to update the build settings. Ideally this would be merged and shipped as a release before the upcoming Swift 3 changes.	rpowelll	2016-09-21 16:56:29
611	2016-09-01 13:59:07	+1	bonkey	2016-09-21 16:56:29
611	2016-09-08 00:00:26	Any updates here now that the GM's are released?	AndrewBarba	2016-09-21 16:56:29
611	2016-09-08 00:04:04	I'm downloading the GM now, I'll check that this builds properly with it once that's done	rpowelll	2016-09-21 16:56:29
611	2016-09-08 00:45:09	Amazing, thank you!	AndrewBarba	2016-09-21 16:56:29
611	2016-09-08 01:16:32	Builds like a charm 👌	rpowelll	2016-09-21 16:56:29
611	2016-09-12 01:08:51	Great thanks mate!	shawn-shen	2016-09-21 16:56:29
611	2016-09-19 04:39:40	This works perfectly thanks @rpowelll. Why hasn't it been merged into master yet?	mitchellporter	2016-09-21 16:56:29
611	2016-09-19 12:54:57	Merge it already, come on!	makoni	2016-09-21 16:56:29
611	2016-09-21 13:28:54	Thanks for the fork @rpowelll. Although I encountered an issue with lowering the deployment target to iOS 7.0 when using Carthage. Had to set it back to 8.0 for it to go through iTunes Connect upload verification.	MrAlek	2016-09-21 16:56:29
611	2016-09-21 16:23:44	Crap, I started cleanup RP top down. And merged swift3 first into master. :( But I've also did the same work cleaning up [swift2](https://github.com/SwiftyJSON/SwiftyJSON/tree/swift2) branch. It's should be exactly the same as this one. I've also published version `2.4.0` to cocoapods, which is swift 2.3 compatible. Can you give it a try? Again, thanks you and sorry not got getting to this sooner.	zhigang1992	2016-09-21 16:56:29
611	2016-09-21 16:39:30	@zhigang1992 Just tried it out now with carthage going towards the `swift2` branch. Works like a charm. Thanks!	MrAlek	2016-09-21 16:56:29
611	2016-09-21 16:56:29	@MrAlek sweet. Thanks Will close this one now, feel free to reopen it if you have any more questions. 🍻	zhigang1992	2016-09-21 16:56:29
611	2016-09-21 18:43:58	Thank you @zhigang1992!	mitchellporter	2016-09-21 16:56:29
610	2016-08-31 21:26:37	Swift cannot represent dictionaries with `nil` values as json (http://stackoverflow.com/questions/13908094/how-to-include-null-value-in-the-json-via-nsjsonserialization) and the current SwiftyJSON string representation that relies on the default swift JSON string representation will fail as way. Here I created a custom string representation that doesn't doesn't rely on the built in one, and can h…	gsabran	2016-11-17 02:56:03
610	2016-09-21 16:47:49	hm, not sure if I follows. Is this what you're looking for? <img width="1072" alt="screen shot 2016-09-22 at 12 41 55 am" src="https://cloud.githubusercontent.com/assets/1057756/18720218/6d0c5b6a-805d-11e6-8676-9a60e901e8f2.png"> Unless your intention is to convert `Optional.None` into `null`. If that's the case, IMHO, I think they are a bit different, like `Optional.None` aka `nil` means this th…	zhigang1992	2016-11-17 02:56:03
610	2016-09-21 17:24:32	Yes, I'm trying to address the conversion of `nil` to json. Many objects have optionals and it felt natural to be able to convert them to json, and those json to string representation. It's really weird to think that a json with `nil` should have no string representation. Currently it's not possible to convert such a json object to a string representation. To you, how does _the value is `null`_ d…	gsabran	2016-11-17 02:56:03
610	2016-09-21 17:32:31	Thanks for the quick reply, In you example, type `[String: Any?]` is not quiet the same as `[String: Any]`. IMHO, JSON dictionary is a type `[String: JSON]` or in this case `[String: Any]`. `Optional` type is swift only. You can't find 1 to 1 mapping in JSON that represent Optional. Then with your example. `var json:[String: Any] = ["hello":"world"]` setting something to nil. `json["sup"] = nil` …	zhigang1992	2016-11-17 02:56:03
610	2016-09-22 06:41:56	I agree this is all very confusing. I've dig a bit into this, and found [even more confusing things](http://stackoverflow.com/questions/39630322/swift-setting-dictionary-value-to-nil-confusion?noredirect=1#comment66567115_39630322). I get your point that `json["sup"] = nil` deletes one key instead of setting a value to `nil`, and I believe that this shorthand is some bad design from swift more th…	gsabran	2016-11-17 02:56:03
610	2016-09-26 15:30:51	Is the discussion closed? What about having this as an optional way to cast to string? Like <S_CODE_TOKEN>	gsabran	2016-11-17 02:56:03
610	2016-09-26 15:33:31	sorry, I didnt close this on purpose, we cleaning the swift3 branch since we no long need it.	zhigang1992	2016-11-17 02:56:03
610	2016-09-26 15:33:47	Can you try pointing this to master branch?	zhigang1992	2016-11-17 02:56:03
610	2016-09-26 15:35:31	I'd definitely prefer to having a separate method or option doing this. Not sure if you can extend `JSONSerialization.WritingOptions` though.	zhigang1992	2016-11-17 02:56:03
610	2016-09-26 16:22:14	Ok I've rebased	gsabran	2016-11-17 02:56:03
610	2016-09-26 16:26:16	Let me see what I can do for the option	gsabran	2016-11-17 02:56:03
610	2016-09-26 17:02:28	I've changed things so that: - the previous syntax works as before - you have more options to describe the string casting, like `json.rawString(options: [.castNilToNSNull: true])`	gsabran	2016-11-17 02:56:03
610	2016-11-16 16:36:07	hey mate, sorry for the late reply. Try a couple times solve the conflict and merge this PR, but seems like I'm can't push to you repo. <S_CODE_TOKEN> Can you help, will merge this ASAP.	zhigang1992	2016-11-17 02:56:03
610	2016-11-16 21:40:46	Ah sure. Let me look at what has change on the main branch	gsabran	2016-11-17 02:56:03
610	2016-11-16 22:03:18	I've rebased	gsabran	2016-11-17 02:56:03
610	2016-11-17 02:56:07	👍	zhigang1992	2016-11-17 02:56:03
609	2016-08-31 17:28:53	<S_CODE_TOKEN> shows that literal conversion might not behave like explicit conversion, which I've found to be quite hard to debug.	gsabran	2016-10-07 12:17:20
609	2016-09-23 09:48:20	So for literal conversion, we assume that the object on the right is a plain object. This one would work: <S_CODE_TOKEN> Still You're right, we should address this inconsistency.	zhigang1992	2016-10-07 12:17:20
609	2016-09-23 18:24:16	Thanks. I was not good enough to find exactly where this difference is happening so I could not do a PR	gsabran	2016-10-07 12:17:20
609	2016-10-07 12:17:20	I think this PR address this issue. Feel free to open this if needed. 🍻	zhigang1992	2016-10-07 12:17:20
607	2016-08-31 01:09:08	Would it be possible to have: <S_CODE_TOKEN> behave like <S_CODE_TOKEN> ? That'd be quite helpful when a nested element has already been converted to JSON, and quite natural	gsabran	2016-08-31 01:13:10
607	2016-08-31 01:13:09	Actually it seems to already work :)	gsabran	2016-08-31 01:13:10
606	2016-08-30 08:14:14	It seems that `rawString` will simply call `NSJSONSerialization.dataWithJSONObject` on a dictionary: https://github.com/SwiftyJSON/SwiftyJSON/blob/master/Source/SwiftyJSON.swift#L640-L644 This fails if the dictionary has nil values since swift is not smart enough to cast them to json as `null`. What's the best way to get things to work? For instance if I have the dictionary <S_CODE_TOKEN> How can…	gsabran	2016-11-17 20:50:56
606	2016-11-17 08:19:21	@gsabran You can use something like this: <S_CODE_TOKEN>	ldiqual	2016-11-17 20:50:56
606	2016-11-17 20:50:56	Yes, but this doesn't play well with dictionaries that have optional values, which can't be represented with `NSNull`. I've addressed it in my PR https://github.com/SwiftyJSON/SwiftyJSON/pull/610 and there's now an option to do that: <S_CODE_TOKEN>	gsabran	2016-11-17 20:50:56
605	2016-08-30 00:24:00	I've been keeping a fork and trying to keep it up-to-date with the new Xcode 8 betas and Swift 3 (I know you have a branch of your own, but I need to be able to get it update to-date ASAP ... and I use it to generate pre-packaged-builds to improve our build process) Apart from the issues with `AnyObject` (which I've currently overcome with `Any` ... it passes most of the tests so far), the bigges…	RustyKnight
605	2016-09-05 15:16:44	Thanks so much for this. Thanks to your fork, I got my projects working again!	CTKRocks
605	2016-09-05 22:05:18	I also found, yesturday, much to my horror, that when converted to `Data` and back again, `Bool` is converted automatically to `NSNumber` (`0` and `1`), I've not had time to research the issue and this might even be a bug in `JSONSerialization` (Confirmed https://bugs.swift.org/browse/SR-2441) The only solution I've tried is to update the optional `bool` property to include `.number` types as wel…	RustyKnight
604	2016-08-29 17:58:12	I have a dictionary of [String: Anyobject] and am converting NSFetchRequest object into json adding it to the dictionary in short this is my code `var xyt = JSON(vrt)` <S_CODE_TOKEN> ` This is what is printed `{ imageUrl = "http://res.cloudinary.com/max-ng/image/upload/v1470172475/kjmfyurwnnhvthyxj6z4.jpg"; "item_id" = 6; name = "Avocado Salad"; price = 1000; "rest_id" = 6; }` Instead of `{ "pric…	cosmo1234	2016-09-02 19:48:02
603	2016-08-28 04:51:37	Example is hard to use now without navigation way recommended by Apple HIG(Human Interface Guideline). - [ ] Push animation horizontally when go detail. (Not calling modal animation.) - [ ] Navigation item for Back.	JeffGuKang
603	2016-09-23 10:34:50	We should properly go with push animation. 👍	zhigang1992
603	2016-12-04 02:58:45	I will start this issue. :)	JeffGuKang
602	2016-08-25 15:40:38	Installed with cocoapods like so: <S_CODE_TOKEN> also adding this at the bottom: <S_CODE_TOKEN> Numerous (~67) errors result in SwiftyJSON. Some are: > SwiftyJSON.swift:772:35: Expected ',' joining parts of a multi-clause condition > SwiftyJSON.swift:635:23: No type named 'Boolean' in module 'Swift' > SwiftyJSON.swift:70:59: Value of type 'Any' does not conform to specified type 'AnyObject' > Swi…	valheru7	2016-09-23 09:44:25
602	2016-08-26 14:30:42	[this pull request](https://github.com/SwiftyJSON/SwiftyJSON/pull/582) may help.	AnYuan	2016-09-23 09:44:25
602	2016-09-23 09:44:25	[Swift3 and Swift2.3 support is here](https://github.com/SwiftyJSON/SwiftyJSON/issues/647) Closing this one to cleanup the issue list, feel free to reopen this if needed. Cheers	zhigang1992	2016-09-23 09:44:25
601	2016-08-25 11:54:04	Hi, I have the following code: <S_CODE_TOKEN> Any idea how to fix the leak?	kolisko	2016-12-25 10:08:46
601	2016-10-30 11:53:21	Any update?	nhatlee	2016-12-25 10:08:46
601	2016-10-31 23:53:08	Have the same problem. Found this thread on Alamofire github: https://github.com/Alamofire/Alamofire/issues/1200 Seems they also believe it's a JSONSerialization leak (so I'm guessing SwiftyJSON leak??) Any pointers as to how to solve or workaround this?	guidove	2016-12-25 10:08:46
601	2016-11-06 04:25:53	Maybe related to https://github.com/Alamofire/Alamofire/issues/1755	wongzigii	2016-12-25 10:08:46
601	2016-12-25 10:08:46	I don't see this leak in the latest Xcode 8.2. It seems this issue has been resolved by Swift 3.0.2. Closing. Reopen or hit me up if you still suffering this issue.	wongzigii	2016-12-25 10:08:46
600	2016-08-25 11:40:08	Save and Load locally are useful functions to remain just before status for iOS applications. When the application is terminated. For that reason, I added the functions for SwiftyJSON.	JeffGuKang	2016-09-21 17:09:06
600	2016-09-21 15:37:34	IMHO, this is more like a plugin than a part SwiftyJSON. Might be we should create a new project for this. 😄	zhigang1992	2016-09-21 17:09:06
600	2016-09-21 17:09:06	Cause user might want to save to somewhere else other than NSUserDefaults, even if it's NSUserDefaults, they might not want to put it in the standardDefaults. But as a more concrete plugin, this will make sense. I'll close this PR for now, cause I kinda had to clean this repo up a bit. But feel free to reopen it if you'd like to discuss more. Cheers	zhigang1992	2016-09-21 17:09:06
599	2016-08-24 09:45:33	` let json = JSON(detailArray) <S_CODE_TOKEN> ` log shows: Optional("[\n {\n \"ProductId\" : 5629,\n \"SelectedQty\" : 2\n },\n {\n \"ProductId\" : 6700,\n \"SelectedQty\" : 1\n }\n]") [ { "ProductId" : 5629, "SelectedQty" : 2 }, { "ProductId" : 6700, "SelectedQty" : 1 } ] What happen? I need the stingValue NOT array!	AlasKuNull	2016-10-07 12:22:09
599	2016-10-07 12:22:09	it's not a array, it's just that `print` method treat string type differently and printing out `\n` as actual line breaks.	zhigang1992	2016-10-07 12:22:09
598	2016-08-23 21:13:24		tmcw	2016-09-21 16:11:07
598	2016-09-21 16:10:55	👍	zhigang1992	2016-09-21 16:11:07
598	2016-09-21 16:11:14	forget to merge. lol	zhigang1992	2016-09-21 16:11:07
597	2016-08-19 01:53:00	Hi, Changes for Swift 3.0 and Xcode 8 beta 6. Hope this helps. Thanks!	druidsbane	2016-09-21 16:50:17
597	2016-08-22 01:01:41	Only tests failing now are for subscripts. Assignment once an array or dictionary is created doesn't work though initial creation is fine. All other tests work.	druidsbane	2016-09-21 16:50:17
597	2016-09-21 16:50:17	Thank you for sending this PR. I know you send this first, but I started merge from the top. lol Anyway, we have landing swift3 support in master branch. Feel free to give it a go. 🍻	zhigang1992	2016-09-21 16:50:17
597	2016-09-21 16:51:49	Thanks! Will check out. Sent from my iPhone > On Aug 30, 2016, at 7:06 PM, Nathan notifications@github.com wrote: > > Private vars should be fileprivate > > — > You are receiving this because you authored the thread. > Reply to this email directly, view it on GitHub, or mute the thread.	druidsbane	2016-09-21 16:50:17
596	2016-08-17 22:43:56	Hello I'm trying to create a JSON object like this `[ null, { "name": "nameExample", "age": 45 }, { "name": "anotherName", "age": 55 } ]` And eventually get that JSON object as a string. How can do so ?!	ElSifi	2016-11-17 08:15:00
596	2016-10-24 12:36:59	I am making some playground docs in #613 . And I write below the part of source that I used to make JSON. In swift, you need to write to make JSON object directly as `Dictionary type` using `[ ]` instead of `{ }`. <S_CODE_TOKEN>	JeffGuKang	2016-11-17 08:15:00
596	2016-11-17 08:15:00	There hasn't much activity on this issue for a while so I'll go ahead and consider it fixed. Let me know if you'd like me to reopen it. Thanks!	ldiqual	2016-11-17 08:15:00
595	2016-08-16 23:57:46	"dictionary" is get-only property, should be dictionaryObject.	evgeth	2016-09-21 16:27:18
595	2016-09-21 16:27:20	:+1:	zhigang1992	2016-09-21 16:27:18
594	2016-08-16 13:54:06	Changes - Xcode 8 beta 6 (Swift 3)	acegreen	2016-09-21 17:41:49
594	2016-08-17 08:57:48	Thanks!	Xedart	2016-09-21 17:41:49
594	2016-08-18 17:39:18	Thanks!	l800891	2016-09-21 17:41:49
594	2016-09-21 17:41:49	Thank you for sending this PR. I know you send this first, but I kinda started merge from the top. Anyway, we have landing swift3 support in master branch. Feel free to give it a go. 🍻	zhigang1992	2016-09-21 17:41:49
593	2016-08-16 12:42:32	Library doesn't work with the latest Swift 3.0 release which is shipped with Xcode 8 beta 6. Perhaps somebody knows how to fix it?	Xedart	2016-09-23 09:44:46
593	2016-08-16 17:03:43	+1	rudenik	2016-09-23 09:44:46
593	2016-08-16 19:39:00	I was able to make small changes in many places to update the syntax as needed, but I'm stumped on this last one. In SwiftyJSON.swift I have 10 errors that say something similar to: `Cannot invoke 'JSON.init' with an argument list of type '([AnyObject])'` Any ideas as to why the initializers aren't working?	blwinters	2016-09-23 09:44:46
593	2016-08-16 19:40:34	@blwinters Changing `AnyObject` to `Any` should fix the problem.	haginile	2016-09-23 09:44:46
593	2016-08-16 19:40:54	Check here, https://github.com/SwiftyJSON/SwiftyJSON/pull/594/commits/8971384559780e631b041ac91b16734a396d4c14 This fixed pretty much everything for me.	rudenik	2016-09-23 09:44:46
593	2016-08-16 19:50:42	@rudenik @haginile That did the trick. Thanks!	blwinters	2016-09-23 09:44:46
593	2016-08-17 04:39:30	I got 62 errors in Xcode8 beta 6, these are some of them: SwiftyJSON.swift:772:35: Expected ',' joining parts of a multi-clause condition SwiftyJSON.swift:70:59: Value of type 'Any' does not conform to specified type 'AnyObject' SwiftyJSON.swift:110:14: Cannot invoke 'JSON.init' with an argument list of type '([AnyObject])' SwiftyJSON.swift:144:29: Return expression of type '[AnyObject]' does not…	itman85	2016-09-23 09:44:46
593	2016-08-17 13:18:36	@itman85 Check my previous post. The link has the answers you are looking for.	rudenik	2016-09-23 09:44:46
593	2016-08-18 03:03:59	@rudenik Thank you	itman85	2016-09-23 09:44:46
593	2016-08-18 16:27:37	[this pull request](https://github.com/SwiftyJSON/SwiftyJSON/pull/582) may help.	AnYuan	2016-09-23 09:44:46
593	2016-08-22 19:05:59	I used @rudenik 's solution. Works great, thanks. Let's get this fix merged!	picciano	2016-09-23 09:44:46
593	2016-08-23 06:39:52	@picciano Same here	Lawris	2016-09-23 09:44:46
593	2016-09-02 07:37:00	Carthage use this fork https://github.com/eggswift/SwiftyJSON	eggswift	2016-09-23 09:44:46
593	2016-09-23 09:44:46	[Swift3 and Swift2.3 support is here](https://github.com/SwiftyJSON/SwiftyJSON/issues/647) Closing this one to cleanup the issue list, feel free to reopen this if needed. Cheers	zhigang1992	2016-09-23 09:44:46
592	2016-08-16 12:20:13	Library doesn't work with the two latest releases of Swift in Xcode 8.0 beta 5 and beta 6.	Xedart	2016-08-16 12:27:36
591	2016-08-16 06:41:32		bonkey	2016-09-21 17:42:53
591	2016-09-21 17:42:53	Thanks for the PR, We have landed Swift3 support in master. Also `swift2` branch for swift2.3. Feel free to check it out. Cheers.	zhigang1992	2016-09-21 17:42:53
590	2016-08-13 09:47:38	Is this project still being developed? In its current state it is not compatible for use in a Swift 3 project, and most of the issues raised here have been unanswered. Any indication if work has already begun to review and accept the many pending PRs will be nice. and if yes, a possible timeline too Thanks	livingstonef	2016-08-13 09:51:06
590	2016-08-13 09:51:06	Oh Snap. My bad, just found the swift3 branch.	livingstonef	2016-08-13 09:51:06
589	2016-08-11 18:23:23	We ran into some performance issues when using JSON documents with a large number of records. The first commit adds a test case which demonstrates the issue. On my laptop, this test takes 23 minutes to run. The second commit fixes the performance issue bringing the execution time to 3 seconds. The main issue is that, in Swift, each iteration in the reduce treats the dictionary as non-mutable and …	abuchanan920	2016-10-07 02:25:14
589	2016-09-08 15:42:47	Just a quick correction - current behavior is O(n log n).	abuchanan920	2016-10-07 02:25:14
589	2016-09-21 17:01:54	Sweet, looks great. 👍 Can you help solve conflicts and let's ship it. 😄	zhigang1992	2016-10-07 02:25:14
589	2016-09-21 17:06:04	We are planning on rewrite the way we access dictionary on the next major version. Which doesn't require creating all the intermedia objects. But that might require a breaking change on the API.	zhigang1992	2016-10-07 02:25:14
589	2016-10-07 02:25:14	I think this is covered in https://github.com/SwiftyJSON/SwiftyJSON/pull/660 Feel free to reopen this if needed.	zhigang1992	2016-10-07 02:25:14
588	2016-08-09 11:54:44	Hi All, I have manually copied the swift3 branch folder (after unzipping) into the root of my project folder, dragged the .xcodeproj file into Xcode and registered SwiftyJSON as a target dependency and embedded library (the exact same procedure I did with Alamofire) but it's still showing 'No such module 'SwiftyJSON' when attempting to import. Any ideas?	K1tson	2016-08-10 09:08:56
588	2016-08-09 15:52:53	just drag the swiftfile to the project and add in xcode	gaming-hacker	2016-08-10 09:08:56
588	2016-08-10 09:08:35	Sorry! All sorted and working now with updated changes. Thank You!	K1tson	2016-08-10 09:08:56
587	2016-08-08 22:48:40	import Foundation import SwiftHTTP import SwiftyJSON class API { <S_CODE_TOKEN> } output : nil	LastSoul
587	2016-08-15 15:40:41	I have the same problem. <S_CODE_TOKEN> I can see the json exactly but i cant see the campaigns. Output comes like "campaigns: nil"	selaysoysal
587	2016-08-17 21:42:09	I'm having this issue as well. Using a third party tool I confirmed the data is structured as expected and being accessed properly: Query: `json["metadata", "music", 0, "external_metadata", "spotify", "album", "id"].string` Data: <S_CODE_TOKEN> Result: `nil`	merktassel
587	2016-08-30 17:26:58	I'm having a really unexpected nil as well. <S_CODE_TOKEN> This code must have worked as it's out in the App Store, working. However I have the following problem in my code: <S_CODE_TOKEN> Version 7.3.1 (7D1014)	LucasVanDongen
587	2016-11-22 05:01:34	@LastSoul @merktassel @selaysoysal @lucasderraugh Sorry for the delay on this. Can each one of you post the actual JSON data that you're parsing? Not just the dictionary representation but the full json data. Here's what I'm thinking so far: - @LastSoul I ran your code and the JSON parses correctly, I don't get `nil`. Are you on the latest version of SwiftyJSON and if not, would you mind trying a…	ldiqual
587	2016-11-22 09:19:55	@ldiqual Think you pinged the wrong Lucas on this thread :) @LucasVanDongen	lucasderraugh
587	2016-11-22 12:05:44	I'll take a look once I get back to that project	LucasVanDongen
587	2017-02-22 14:48:49	Closing this due to lack of activity. Feel free to reopen if you have any other questions!	wongzigii
587	2017-02-22 14:56:29	Hold it. This is a serious bug. Any field called "id" cannot be parsed in a direct way using intValue. I've been writing code that iterates over all fields in dictionary just to find an entry called "id" and then to get it's value. I am really sure that it has to do with the fact that the keyword id is something really special in Objective-C land. import UIKit import SwiftyJSON <S_CODE_TOKEN>	LucasVanDongen
587	2017-02-22 15:41:27	Hey @LucasVanDongen I assume yours is not related to this issue. Would you mind open another issue for this?	wongzigii
587	2017-02-22 15:48:34	Is it possible to split this topic? I responded because I noticed @merktassel also had problems parsing the specific "id" field. Also I don't know if what the other people are seeing is not related to my problem. @ldiqual I can parse that field fine as an int as soon as I use my hackaround or ask the intValue of any other field contain a numeric value either in string or int.	LucasVanDongen
586	2016-08-08 21:44:07		yansally	2016-08-08 21:46:49
586	2016-08-08 21:46:49	Just saw it was solved.	yansally	2016-08-08 21:46:49
585	2016-08-04 02:02:42		mg459046365	2016-09-23 09:45:14
585	2016-08-04 06:22:01	Possible the author stopped to update the library .....	MarcSteven	2016-09-23 09:45:14
585	2016-08-04 23:22:33	any one knows how to resolve this, Xcode 8 Beta 4 says The Boolean protocol has been removed. (SE-0109)	piyushwadhwani	2016-09-23 09:45:14
585	2016-08-06 15:52:37	i was able to compile and run by removing Swift.Boolean in the code, i havent tried getting a boolean value though	piyushwadhwani	2016-09-23 09:45:14
585	2016-08-07 07:00:06	+1	Fritiof	2016-09-23 09:45:14
585	2016-08-09 15:53:30	swift3 blows	gaming-hacker	2016-09-23 09:45:14
585	2016-08-11 21:00:37	+1	exocode	2016-09-23 09:45:14
585	2016-08-15 17:23:15	+1	gorzny	2016-09-23 09:45:14
585	2016-09-23 09:45:14	[Swift3 and Swift2.3 support is here](https://github.com/SwiftyJSON/SwiftyJSON/issues/647) Closing this one to cleanup the issue list, feel free to reopen this if needed. Cheers	zhigang1992	2016-09-23 09:45:14
584	2016-08-03 21:03:42	I am using the swift 3 branch in Xcode 8 beta 4 and doing: <S_CODE_TOKEN> But I get the error `Type(String, JSON) has no subscript members` ## ![screen shot 2016-08-03 at 5 02 26 pm](https://cloud.githubusercontent.com/assets/9156815/17381854/2686ee7c-599c-11e6-947c-ed563c2e6588.png)	simonnarang	2016-12-25 15:10:39
584	2016-10-05 20:35:00	+1	travisday	2016-12-25 15:10:39
584	2016-11-22 05:12:01	@simonnarang Thanks for opening an issue! I believe you want to iterate over the `reponse2.data` array by using a `for in`. I think what you need to do is to use `json.arrayValue` or `json.array` and iterate on that. Something like <S_CODE_TOKEN> For the sake of safety, I would actually add more safeguards: <S_CODE_TOKEN> because `arrayValue` has an implicit fallback on `[]` and `as! String` may …	ldiqual	2016-12-25 15:10:39
584	2016-12-12 02:39:33	I am having the same error but with a much simpler setup: <S_CODE_TOKEN> Third line (no matter in what variation I write the subscript) xcode says Type 'JSON' has no subscript members although line 1 and 2 do not complain. Any idea why?	jaymutzafi	2016-12-25 15:10:39
584	2016-12-13 06:13:18	@jaymutzafi At first sight your example should definitely work. Can you share a sample project?	ldiqual	2016-12-25 15:10:39
584	2016-12-13 06:45:00	@ldiqual Re-added this code and now it suddenly isn't giving this error anymore. But I've added a few lines just to test it and it's producing nil instead of data. See line 123-126 in the project: https://github.com/jaymutzafi/Movie-Hop-URLS/blob/SwiftyJSON/Movie%20Hop/TMDBService.swift#L123 let parsedResult: [String:AnyObject]! do { parsedResult = try JSONSerialization.jsonObject(with: data!, op…	jaymutzafi	2016-12-25 15:10:39
584	2016-12-25 15:10:39	@jaymutzafi Your issue is because `let json = JSON(data!)` is actually calling this initializer `init(_ object: Any)`. If you correct it to `let json = JSON(data: data!)`, then you will get it. I admit this initializer is misleading somehow, [as part of SwiftyJSON 3.1.4](https://github.com/SwiftyJSON/SwiftyJSON/pull/664/files#diff-b89f704655f1cdfa5eef8141e87c1abaR91), in this case if you trying t…	wongzigii	2016-12-25 15:10:39
583	2016-08-03 16:41:16		adamnemecek	2016-10-07 02:26:32
583	2016-09-21 17:44:43	Sweet, looks great Can you help resolve the conflicts, and let's ship it. 😄	zhigang1992	2016-10-07 02:26:32
583	2016-10-07 02:26:32	I think some of this PR is covered in https://github.com/SwiftyJSON/SwiftyJSON/pull/671 Feel free to reopen this if needed. 🍻	zhigang1992	2016-10-07 02:26:32
582	2016-08-03 08:38:17	wish to help.	AnYuan	2016-09-21 17:45:47
582	2016-08-03 15:17:05	I really need this!!!!	simonnarang	2016-09-21 17:45:47
582	2016-08-03 15:49:46	@simonnarang you're welcome😃	AnYuan	2016-09-21 17:45:47
582	2016-08-06 15:54:06	please merge this into swift3 branch	piyushwadhwani	2016-09-21 17:45:47
582	2016-08-08 06:57:20	please merge this into swift3 branch	leejaedus	2016-09-21 17:45:47
582	2016-08-09 01:33:44	please merge this into swift3 branch, I need it	mylonly	2016-09-21 17:45:47
582	2016-08-09 16:23:55	learn git and pull it into your own repo	gaming-hacker	2016-09-21 17:45:47
582	2016-08-09 16:26:17	It's not that hard, just get rid of the colon stuff in the json extension	simonnarang	2016-09-21 17:45:47
582	2016-08-09 16:27:40	its not about just removing its about merging it in swift3	piyushwadhwani	2016-09-21 17:45:47
582	2016-08-10 09:31:07	update under Xcode 8 beta5, and pass all the tests.	AnYuan	2016-09-21 17:45:47
582	2016-08-18 12:49:11	update under Xcode 8 beta6, and pass all the tests.	AnYuan	2016-09-21 17:45:47
582	2016-08-23 06:54:13	please merge	funkenstrahlen	2016-09-21 17:45:47
582	2016-08-24 04:15:12	please merge this into swift3 branch..	sureshsubbaiah	2016-09-21 17:45:47
582	2016-08-26 17:03:24	someone going to merge this?	valheru7	2016-09-21 17:45:47
582	2016-08-29 00:00:28	Bump for a merge? edit: @AnYuan can you fork and merge into your own repo?	arronhunt	2016-09-21 17:45:47
582	2016-08-29 00:42:05	Tested this PR in an actual project. Confirmed that it compiles and it appears to work just fine.	pcantrell	2016-09-21 17:45:47
582	2016-08-29 02:08:31	@arronhunt [here](https://github.com/BaiduHiDeviOS/SwiftyJSON/tree/swift3) is my fork repo.	AnYuan	2016-09-21 17:45:47
582	2016-08-29 18:05:12	@AnYuan can you add the `s.pod_target_xcconfig = { 'SWIFT_VERSION' => '3.0' }` to your podfile for compatibility with Cocoapods	esetnik	2016-09-21 17:45:47
582	2016-08-30 01:43:29	@esetnik already merged your pull request to my repo, thanks.	AnYuan	2016-09-21 17:45:47
582	2016-09-21 17:45:46	Thank you for sending this PR, and apologize for not getting to this sooner. I know you send this first, but I started merge from the top. lol Anyway, we have landing swift3 support in master branch. Feel free to give it a go. 🍻	zhigang1992	2016-09-21 17:45:47
581	2016-08-02 19:29:36	- Latest release is `2.3.3`, but `SwiftyJSON.podspec` sets version to `2.3.2`. - CocoaPods repo doesn't have latest release: https://cocoapods.org/pods/SwiftyJSON (note `2.3.2` next to `SwiftyJSON` header). Since `2.3.3` version has already been tagged, I think this can only be fixed in version `2.3.4`.	otaran	2016-11-22 05:12:37
581	2016-08-09 15:39:12	- I Have to release my Pod which depends on SwiftyJSON. - I can't submit it to CocoaPod due to : <S_CODE_TOKEN> - Latest release is 2.3.3 which still doesn't fix this, but the **master branch already fix it** . Please update your Pod ASAP Many thanks 😄	CharlesGrimont	2016-11-22 05:12:37
581	2016-08-09 18:14:59	@CharlesGrimont You could use `--allow-warnings` as a temporary fix to submit your pod, I have only used it on private specs but it should work. But +1 for the release!	amarcadet	2016-11-22 05:12:37
581	2016-08-09 18:50:38	@otaran it could be fixed without tagging 3.2.4 as versions are related to tags. However you can fix your problem using the `:commit` or `:tag` syntax in your Podfile. Not a long term solution but a decent one in the meantime. See https://guides.cocoapods.org/syntax/podfile.html#pod for more information.	amarcadet	2016-11-22 05:12:37
581	2016-08-09 19:01:49	Thanks for a workaround, @amarcadet! I am not sure I understand what you mean by "versions are related to tags". `SwiftyJSON.podspec` uses git tag to get pod source code. If maintainer will update pod version to `2.3.3`, it will point to `2.3.3` tag which doesn't include changes made to `SwiftyJSON.podspec`. If I understand this issue correctly, maintained will need to first update podspec, then …	otaran	2016-11-22 05:12:37
581	2016-08-09 19:55:17	You're welcome :) Actually, it doesn't matter if the `.podspec` currently commited in the tag `2.3.3` has version `2.3.2` because cocoapods use [the spec published in the specs repo](https://github.com/CocoaPods/Specs/blob/master/Specs/SwiftyJSON/2.3.2/SwiftyJSON.podspec.json#L22) and only the version in that file really matters when running `pod [install|update]`. During the process of pushing a…	amarcadet	2016-11-22 05:12:37
581	2016-08-09 20:00:33	Ah, I see, now it makes sense, thank you!	otaran	2016-11-22 05:12:37
581	2016-11-22 05:12:37	@otaran I believe your issue was addressed so I'll go ahead and close this. Let me know if we need to reopen!	ldiqual	2016-11-22 05:12:37
580	2016-08-02 18:19:55	I get the following error in the swift 3 branch: ![screen shot 2016-08-02 at 2 18 02 pm](https://cloud.githubusercontent.com/assets/9156815/17339942/2c0b6f0c-58bc-11e6-834b-3c39efeb9492.png)	simonnarang	2016-08-03 17:37:41
580	2016-08-02 21:40:17	I am having the same issue and have not found a resolution thus far.	farice	2016-08-03 17:37:41
580	2016-08-03 15:52:39	@farice you can try this branch: https://github.com/BaiduHiDeviOS/SwiftyJSON/tree/swift3	AnYuan	2016-08-03 17:37:41
580	2016-08-03 17:07:47	I deleted ": Swift.Boolean" and it seems to be ok. Not quite sure why that extension was different than the others @farice this is the swift 3 branch, but a new breaking change with xcode 8 beta 4.	jasonhocker	2016-08-03 17:37:41
580	2016-08-03 17:09:23	See pull request https://github.com/SwiftyJSON/SwiftyJSON/pull/579	jasonhocker	2016-08-03 17:37:41
580	2016-08-03 17:37:37	### Solved ## Just go to @AnYuan's fork <a href="https://github.com/BaiduHiDeviOS/SwiftyJSON/tree/swift3">here</a>	simonnarang	2016-08-03 17:37:41
579	2016-08-02 17:52:57	Updated to latest Xcode/Swift	ilyakooo0	2016-09-21 16:50:54
579	2016-08-02 18:06:31	Thank you! I'm no longer blocked with this beta :)	jhudsonWA	2016-09-21 16:50:54
579	2016-09-21 16:50:54	Thank you for sending this PR. I know you send this first, but I started merge from the top. lol Anyway, we have landing swift3 support in master branch. Feel free to give it a go. 🍻	zhigang1992	2016-09-21 16:50:54
578	2016-08-01 02:35:02	fix some build errors for Xcode 8 beta 3 and Swift 3	imairi	2016-09-21 16:53:05
578	2016-08-01 14:46:51	+1	sadhiappan	2016-09-21 16:53:05
578	2016-09-21 16:53:05	This was included as part of Swift3 port. Thanks for PR. 🍻	zhigang1992	2016-09-21 16:53:05
577	2016-07-31 20:32:06	I copied the file to xCode Beta3 and xCode suggested me to change some syntax though it's a Swift 3 file I didn't understand why it's showing error. Probably the file is not configured a to z for swift 3. That's why I propose file change.	ahayder	2016-09-21 17:46:23
577	2016-09-21 17:46:23	Thank you for sending this PR. I know you send this first, but I started merge from the top. Anyway, we have landing swift3 support in master branch. Feel free to give it a go. 🍻	zhigang1992	2016-09-21 17:46:23
576	2016-07-30 09:20:23	Hi, Thanks for your awesome repo. I added "Getting an array of string from a JSON Array" to subscript section. I hope that will help others. Good luck.	Maryom	2016-09-21 17:47:03
576	2016-09-21 17:46:59	Looks good. 👍	zhigang1992	2016-09-21 17:47:03
575	2016-07-28 02:32:44	When trying to build SwiftJSON, package manager throws the following error: `error: The package at /Users/SahandTheGreat/Desktop/kitura/Kitura-Sample/Packages/SwiftyJSON.git has no Package.swift for the specific version: 10.0.1` Please help me!	SahandTheGreat	2016-11-22 05:14:13
575	2016-08-03 17:40:28	SwiftyJSON isn't SPM compatible	simonnarang	2016-11-22 05:14:13
575	2016-08-03 17:41:09	That will likely come in the fall when Swift 3 is officially released	simonnarang	2016-11-22 05:14:13
575	2016-10-09 13:02:53	I can see it has `Package.swift` file now, yet I'm still receiving this message: <S_CODE_TOKEN>	andig	2016-11-22 05:14:13
575	2016-11-14 21:50:47	I am still getting the same error.	kandelvijaya	2016-11-22 05:14:13
575	2016-11-21 21:19:01	In your dependencies use the latest version. like this: `let package = Package( name: "swiftyJSONtester", dependencies: [ .Package(url: "https://github.com/SwiftyJSON/SwiftyJSON.git", versions: Version(1,0,0)..<Version(3, .max, .max)), ] )` or like this: `let package = Package( name: "swiftyJSONtester", dependencies: [ .Package(url: "https://github.com/SwiftyJSON/SwiftyJSON.git", majorVersion: 3,…	cwkatzmann	2016-11-22 05:14:13
575	2016-11-22 05:14:13	@SahandTheGreat The readme just got updated with instructions on adding the latest package version for SPM. I'll consider this fixed, let me know if we need to reopen. Thanks! https://github.com/SwiftyJSON/SwiftyJSON/pull/728	ldiqual	2016-11-22 05:14:13
574	2016-07-27 16:24:58		KoNEW	2016-09-21 17:51:52
574	2016-09-21 17:51:51	Hm, interesting. This is definitely useful, but maybe it's a bit too specific for a JSON library. Because as for as JSON goes, it has only 6 primitive types. <S_CODE_TOKEN> So IMHO, I think this would make a great plugin to SwiftyJSON. But maybe should not be part of the core functionalities. I'm gonna go ahead and close this PR, cause I had to clean this repo up a bit. But feel free to reopen it…	zhigang1992	2016-09-21 17:51:52
573	2016-07-25 12:54:15	This PR includes a fix that I think is required to correctly check two JSONIndex instances whose internal types are .null for equality. Without this fix, two .null JSONIndexes are considered not equal, which leads to problems when iterating over JSON objects. Lets say we have the following code: <S_CODE_TOKEN> This leads to an infinite loop because the return values of startIndex, endIndex and in…	cbot	2016-09-21 17:55:21
573	2016-09-21 17:55:18	Nice catch. 👍	zhigang1992	2016-09-21 17:55:21
573	2016-09-26 06:17:51	Didn't realize this is targeting swift3 branch, same fix had been deployed in the master as well.	zhigang1992	2016-09-21 17:55:21
572	2016-07-24 15:31:55	Undefined symbols for architecture arm64: "Swift.UnsafeMutableBufferPointer.(subscript.materializeForSet : (Swift.Int) -> A).(closure #1)", referenced from: function signature specialization <Arg[3] = Exploded> of generic specialization <Alib.JSON> of Swift.UnsafeMutableBufferPointer.subscript.materializeForSet : (Swift.Int) -> A in main.o function signature specialization <Arg[2] = Exploded> of …	renanyoy	2016-11-22 05:16:20
572	2016-11-22 05:16:20	@renanyoy Sorry for the delay on this. SwiftyJSON v3 was released with full support for Xcode 8 + iOS/tvOS 10. Can you give it a shot and let me know if we need to reopen this? Thanks!	ldiqual	2016-11-22 05:16:20
571	2016-07-22 02:23:37	extension Observable where Element : Result<JSON>{ 我这样写有问题吗 0: error: type 'Element' constrained to non-protocol type 'Result<JSON>'	menhui222	2016-11-17 08:05:56
571	2016-07-22 02:32:03	![](https://github.com/menhui222/BLOG_Image/blob/master/%E5%B1%8F%E5%B9%95%E5%BF%AB%E7%85%A7%202016-07-22%20%E4%B8%8A%E5%8D%8810.26.24.png?raw=true) ![](https://github.com/menhui222/BLOG_Image/blob/master/%E5%B1%8F%E5%B9%95%E5%BF%AB%E7%85%A7%202016-07-22%20%E4%B8%8A%E5%8D%8810.26.35.png?raw=true)	menhui222	2016-11-17 08:05:56
571	2016-07-22 03:30:17	![](https://github.com/menhui222/BLOG_Image/blob/master/%E5%B1%8F%E5%B9%95%E5%BF%AB%E7%85%A7%202016-07-22%20%E4%B8%8A%E5%8D%8810.40.48.png?raw=true) ![](https://github.com/menhui222/BLOG_Image/blob/master/%E5%B1%8F%E5%B9%95%E5%BF%AB%E7%85%A7%202016-07-22%20%E4%B8%8A%E5%8D%8810.41.12.png?raw=true)	menhui222	2016-11-17 08:05:56
571	2016-11-17 08:05:56	There hasn't been much activity on this issue for a while so I'm gonna go ahead and consider it fixed. Let me know if you'd like to reopen it.	ldiqual	2016-11-17 08:05:56
570	2016-07-20 11:33:50	Hello, I can't find any branch for iOS Swift 2.3. Is is possible to have one so we can start migrating SwiftyJSON to Swift 2.3 (+ use it in our projects with Carthage and CocoaPods). Thanks, Axel	alpennec	2016-09-23 09:45:22
570	2016-08-10 22:31:50	We have a big App and decide to go with Swift 2.3 first. Can we have Swift 2.3 branch soon?	yansally	2016-09-23 09:45:22
570	2016-08-15 16:35:03	+1	nikolaeu	2016-09-23 09:45:22
570	2016-08-19 02:26:56	+1	eggswift	2016-09-23 09:45:22
570	2016-08-26 10:53:41	+1	mickyzinho	2016-09-23 09:45:22
570	2016-08-30 20:27:46	I forked this repo and fiddled with it until it worked with Swift 2.3 on the master branch (working with Carthage): https://github.com/abarnes/SwiftyJSON	abarnes	2016-09-23 09:45:22
570	2016-09-02 18:23:19	There's a pull request waiting. I think it's odd that such a popular library does not support Swift 2.3. If I can be of any use, I am ready to help. https://github.com/SwiftyJSON/SwiftyJSON/pull/611	charlag	2016-09-23 09:45:22
570	2016-09-08 06:31:01	＋1	yoxisem544	2016-09-23 09:45:22
570	2016-09-16 17:41:08	Came here looking for this support as well.	tsfischer	2016-09-23 09:45:22
570	2016-09-19 01:05:02	+1	nicopuri	2016-09-23 09:45:22
570	2016-09-19 04:43:48	There are multiple PR's waiting right now that support `Swift 2.3`. I'm currently using this one and it builds fine: https://github.com/SwiftyJSON/SwiftyJSON/pull/611	mitchellporter	2016-09-23 09:45:22
570	2016-09-23 09:45:22	[Swift3 and Swift2.3 support is here](https://github.com/SwiftyJSON/SwiftyJSON/issues/647) Closing this one to cleanup the issue list, feel free to reopen this if needed. Cheers	zhigang1992	2016-09-23 09:45:22
569	2016-07-20 08:35:51	Hi, I have working version of SwiftyJSON where I have fixed minor codes to remove warnings for latest swift3 of Xcode 8.0. It will be appreciated if you have time to check this 😄 Thank you.	alexiosdev	2016-09-21 17:55:35
569	2016-09-21 17:55:35	Thank you for sending this PR. I know you send this first, but I started merge from the top. lol Anyway, we have landing swift3 support in master branch. Feel free to give it a go. 🍻	zhigang1992	2016-09-21 17:55:35
568	2016-07-18 06:00:51	Apple updated some syntax in Swift3. `NSDecimalNumber.notANumber()` changed to `NSDecimalNumber.notA` `NSDecimalNumber.zero()` changed to `NSDecimalNumber.zero`	JeffGuKang	2016-07-18 06:02:35
567	2016-07-17 10:54:52		irar2	2016-07-17 11:40:07
566	2016-07-16 22:08:33	I've got the following errors with swift 3 `Apple Swift version 3.0 (swiftlang-800.0.33.1 clang-800.0.31)` bundled with the Xcode Beta 2 and found the appropriate lines here: https://github.com/SwiftyJSON/SwiftyJSON/blob/swift3/Source/SwiftyJSON.swift#L739 <S_CODE_TOKEN>	joernroeder	2016-11-22 05:17:03
566	2016-07-22 12:18:36	If you're still on Xcode 8b2, try [my fork](https://github.com/ratkins/SwiftyJSON). Alas, it seems updating for 8b3 is going to be a little trickier but I'll see what I can do this afternoon.	ratkins	2016-11-22 05:17:03
566	2016-07-28 05:09:29	any update for xcode 8 beta 3	piyushwadhwani	2016-11-22 05:17:03
566	2016-08-01 18:52:14	Try this: <S_CODE_TOKEN>	picciano	2016-11-22 05:17:03
566	2016-11-22 05:17:03	SwiftyJSON v3 was released with full support for Swift 3. Let me know if you need me to reopen this, thanks!	ldiqual	2016-11-22 05:17:03
565	2016-07-15 16:50:16	- 'notANumber' has been renamed to 'notA' - NSDecimalNumber.zero() : "Cannot call value of non-function type 'NSDecimalNumber'"	alpennec	2016-09-21 17:56:25
565	2016-09-21 17:56:25	Thank you for sending this PR. This is part of the change for swift3 support, which is now on master. Feel free to give it a go. 🍻	zhigang1992	2016-09-21 17:56:25
564	2016-07-15 12:26:24	Changes for Xcode 8 Beta 2.	zaubara	2016-09-12 23:25:00
563	2016-07-15 07:19:00	Fixed Issue Number #562 change NSDecimalNumber to NSNumberFormatter.	Handlake	2016-07-15 07:24:30
562	2016-07-15 07:14:38	<S_CODE_TOKEN> This code has a floating problem. Such as location values. If type is String. and value is "127.02060440005249" return decimal is 127.02060440005246 becuase NSDecimalNumber is fixed precision rather than arbitrary precision.	Handlake
562	2016-11-17 08:11:27	@Handlake I see that you create a PR and then closed it. Is this issue fixed? Would you like to submit your code again and describe your changes in more details? Thank you	ldiqual
562	2016-11-22 05:17:31	@Handlake Bump	ldiqual
561	2016-07-14 22:31:03	Hello, I am not able to build the SwiftyJSON framework using cocapods with Xcode 8 b2 / Swift 3. I use the "swift3" branch. The error that is coming up is "**Module file's minimum deployment target is ios 10.0**". I don't have any clue how to move forward. Can someone help?	manovagyanik1	2016-11-17 08:09:37
561	2016-07-20 21:27:19	+1	ryangittings	2016-11-17 08:09:37
561	2016-07-26 17:26:17	+1	alexanderattar	2016-11-17 08:09:37
561	2016-07-26 18:08:02	+1	mlorenz92	2016-11-17 08:09:37
561	2016-07-30 00:30:51	+1	ahayder	2016-11-17 08:09:37
561	2016-08-25 15:36:12	+1	valheru7	2016-11-17 08:09:37
561	2016-09-02 07:37:32	Carthage use this fork https://github.com/eggswift/SwiftyJSON	eggswift	2016-11-17 08:09:37
561	2016-09-22 05:19:09	Go to project settings ->go to the General Tab -> Select Deployment option -> Select Deplyoment Target 10.0. this will resolved your issue.	shivajitanpure	2016-11-17 08:09:37
561	2016-10-21 08:20:12	@manovagyanik1 did you solve this? I am having the same issues for my custom libs...	Sajjon	2016-11-17 08:09:37
561	2016-11-17 08:09:37	SwiftyJSON is now swift3 compatible, closing this.	ldiqual	2016-11-17 08:09:37
560	2016-07-14 19:27:08	Hello, I am not able to build the SwiftyJSON framework using Carthage with Xcode 8 b2 / Swift 3. I use the "swift3" branch. Find below the error message logged in the terminal. <S_CODE_TOKEN> <img width="1024" alt="screenshot 2016-07-14 21 25 36" src="https://cloud.githubusercontent.com/assets/2082662/16852755/a6d1944e-4a09-11e6-9a64-0253c9a50c39.png"> Any idea how to get a correct compilation? T…	alpennec	2016-11-17 08:08:52
560	2016-07-21 09:51:23	@alpennec I've got same problem to for several day. Turns out we need to change xCode default from xcode 7 to xcode 8beta. Try this in terminal `sudo xcode-select -s ~/Desktop/Xcode-beta-3.app` (your xcode beta.app position)	aldocyanlabs	2016-11-17 08:08:52
560	2016-07-21 12:46:12	I already changed the xcode version to use. I have the problem with the beta version. Are you able to build the framework using Carthage and the latest beta version?	alpennec	2016-11-17 08:08:52
560	2016-07-22 04:32:52	I could build the framework but I just realise when I run the app I got this error Referenced from: /Users/cyablabsdesign/Library/Developer/CoreSimulator/Devices/96F280A4-E724-47FE-AF38-BC8AD0C5FAC8/data/Containers/Bundle/Application/2F9AEC5B-332F-4B7A-B2A5-64CCF6A815D7/AldoContact.app/AldoContact Reason: image not found So I right now I'm using the latest cocoapods prerelease and it works fine.	aldocyanlabs	2016-11-17 08:08:52
560	2016-08-22 13:29:39	@aldocyanlabs I have exactly the same problem. I can build the framework, but get also an error when the app is running and references something from the framework. Is there any fix out there?	thomaspaulmann	2016-11-17 08:08:52
560	2016-09-12 14:10:46	@aldocyanlabs I have switched the xcode 8 as default version. Still, I getting the same error as @alpennec mentioned. I used Carthage to set dependency. Is there any fix for this issue ?	chetandobariya	2016-11-17 08:08:52
560	2016-09-16 04:05:02	@chetandobariya @thomaspaulmann I know its not a solution but I ditched carthage and using cocoapods, it works fine with cocoapods	aldocyanlabs	2016-11-17 08:08:52
560	2016-09-16 06:05:36	@aldocyanlabs better than nothing :-) I'll give it a try	thomaspaulmann	2016-11-17 08:08:52
560	2016-09-16 07:06:40	@thomaspaulmann @aldocyanlabs . I have fixed this issue with carthage, I have used github "acegreen/SwiftyJSON" "swift3" . And its works fine :)	chetandobariya	2016-11-17 08:08:52
560	2016-09-16 07:11:53	@chetandobariya that's even better!	thomaspaulmann	2016-11-17 08:08:52
560	2016-11-17 08:08:52	There hasn't been much activity on this issue for a while so I'm gonna go ahead and consider it fixed. Let me know if you'd like to reopen it.	ldiqual	2016-11-17 08:08:52
559	2016-07-13 15:14:08	Is there a possible way to use Regular Expressions in the Key ? E.g. (result["key*"]) will return all the values in the json that has a key starts with keyXXX like key1, key2 and key3,. Thank you for you work	ish3lan	2016-11-17 08:08:12
559	2016-10-03 21:18:39	Not directly, but you could potentially use and filter that collection of keys to <S_CODE_TOKEN>	HT154	2016-11-17 08:08:12
559	2016-11-17 08:08:12	Seems that @HT154 's solution is a viable one and it's probably not the responsibility of SwiftyJSON as a library to provide this kind a advanced key filtering, so I'm gonna go ahead and close this. Let me know if you'd like to reopen it.	ldiqual	2016-11-17 08:08:12
558	2016-07-11 12:00:54	Using the swift3 branch and Xcode beta 2 I get two buildtime errors (see screenshot). <img width="956" alt="screen shot 2016-07-11 at 13 56 24" src="https://cloud.githubusercontent.com/assets/16560001/16729883/a9978cf2-476f-11e6-89d4-a95a675fffbc.png">	pvroosendaal	2016-11-17 08:06:59
558	2016-07-11 19:36:52	Try `NSDecimalNumber.notA` and `NSDecimalNumber.zero`	slammer8	2016-11-17 08:06:59
558	2016-07-12 10:42:47	@slammer8 Thanks, but I know the alternative. It needs to be fixed in the swiftyjson pod. I now also see a couple of pull requests with these fixes, so I'll just wait for it.	pvroosendaal	2016-11-17 08:06:59
558	2016-11-17 08:06:59	Fixed in the final swift3 release, thanks for reporting!	ldiqual	2016-11-17 08:06:59
557	2016-07-10 05:03:06	Hello I got the return value from websocket, however I found it is not standard JSON format string, could you tell me how to parse this string below: ["[{\"chrome_content\":\"Jae H. Kim1233 sent you a new session message.\",\"chrome_icon\":\"http://14e9c4e69ca35cfb6c4c-aaf3b05f5033b13883b8f6e21438352c.r88.cf1.rackcdn.com/T010671456_Avatar_3.jpg\",\"chrome_link\":\"https://xwww.italki.com/lesson/s…	VictorWang	2016-11-17 08:06:20
557	2016-07-14 15:11:45	This is no issue that belongs here on GitHub. Try asking a question on StackOverflow.	knothed	2016-11-17 08:06:20
557	2016-11-17 08:06:20	There hasn't been much activity on this issue for a while so I'm gonna go ahead and consider it fixed. Let me know if you'd like to reopen it.	ldiqual	2016-11-17 08:06:20
556	2016-07-07 14:23:04	Is there a way to get a minified (no line breaks and white space) string from `.rawString()`?	LucidityDesign	2016-07-07 14:37:12
556	2016-07-07 14:37:12	Probably this is the most efficient method <S_CODE_TOKEN>	LucidityDesign	2016-07-07 14:37:12
555	2016-07-06 16:07:28		ratkins	2016-09-21 17:56:38
555	2016-07-07 10:35:26	Seems to have failed because Travis isn't running Beta 2 yet?	ratkins	2016-09-21 17:56:38
555	2016-09-21 17:56:38	Thank you for sending this PR. I know you send this first, but I started merge from the top. lol Anyway, we have landing swift3 support in master branch. Feel free to give it a go. 🍻	zhigang1992	2016-09-21 17:56:38
554	2016-07-06 14:39:02		stupergenius	2016-09-21 17:56:57
554	2016-07-06 15:18:57	Compile fails because Travis currently doesn't have an image for Xcode 8 beta 2.	stupergenius	2016-09-21 17:56:57
554	2016-07-08 11:56:32	@lingoer, can you please merge one of those PR ? Thanks !	ThibaultVlacich	2016-09-21 17:56:57
554	2016-09-21 17:56:57	Thank you for sending this PR. I know you send this first, but I started merge from the top. lol Anyway, we have landing swift3 support in master branch. Feel free to give it a go. 🍻	zhigang1992	2016-09-21 17:56:57
553	2016-07-06 12:39:04	Manifest file should not be empty in Swift 3.0	EyeOfTheStorm	2016-09-21 17:58:14
553	2016-09-21 17:58:17	hah hah, finally, good catch	zhigang1992	2016-09-21 17:58:14
552	2016-07-06 11:20:41	Empty manifest is no longer supported by Swift 3.0	EyeOfTheStorm	2016-07-06 11:23:58
551	2016-07-06 05:47:53		kiancheong	2016-09-21 17:58:37
551	2016-09-21 17:58:37	Thank you for sending this PR. I know you send this first, but I started merge from the top. lol Anyway, we have landing swift3 support in master branch. Feel free to give it a go. 🍻	zhigang1992	2016-09-21 17:58:37
550	2016-07-05 22:07:53	resolving this for anyone else that uses the new beta release of Xcode8	ryan-luas	2016-09-21 17:59:17
550	2016-09-21 17:59:17	Thank you for sending this PR. We have landing swift3 support in master branch, which includes this change. Feel free to give it a go. 🍻	zhigang1992	2016-09-21 17:59:17
549	2016-07-05 22:04:58		juliensagot	2016-09-21 17:59:27
549	2016-09-21 17:59:27	Thank you for sending this PR. I know you send this first, but I started merge from the top. lol Anyway, we have landing swift3 support in master branch. Feel free to give it a go. 🍻	zhigang1992	2016-09-21 17:59:27
548	2016-07-04 12:12:41	Fixed broken tests and updated to work on swift 3 and on Linux	NikitaSullivan	2016-07-04 12:13:20
547	2016-07-03 22:11:36		soules999	2016-11-17 08:06:12
547	2016-11-17 08:06:12	There hasn't been much activity on this issue for a while so I'm gonna go ahead and consider it fixed. Let me know if you'd like to reopen it.	ldiqual	2016-11-17 08:06:12
546	2016-07-03 11:03:01	This code produces `unknown` json: <S_CODE_TOKEN> However this works perfectly: <S_CODE_TOKEN> What can it be? Example json: <S_CODE_TOKEN>	s1ddok	2016-11-17 08:05:13
546	2016-07-03 11:04:53	However this tip solves the problem: https://github.com/SwiftyJSON/SwiftyJSON/issues/522	s1ddok	2016-11-17 08:05:13
546	2016-11-17 08:05:13	Closing as duplicate of #522. https://github.com/SwiftyJSON/SwiftyJSON/pull/664 aims to fix this confusion.	ldiqual	2016-11-17 08:05:13
545	2016-06-30 11:14:17	我突然发现数据JSON之后的顺序和API返回的顺序不一样。 API返回的数据： <S_CODE_TOKEN> 但是经过JSON之后，顺序改变了： <S_CODE_TOKEN> 以上的数据是为了描述问题，并非真实数据. 但是问题期望得到重视	dengdaiderizi521	2016-07-06 03:13:25
545	2016-07-06 02:53:31	字典是无序的，你这个问题根本不是问题啊	JohnTsaii	2016-07-06 03:13:25
545	2016-07-06 03:13:17	@JohnTsaii 的确，经过测试发现字典的确是无序的。	dengdaiderizi521	2016-07-06 03:13:25
544	2016-06-30 11:10:37	今天发现JSON之后数据的顺序和API返回的顺序不一样。 API数据返回：	dengdaiderizi521	2016-11-17 08:04:03
544	2016-11-17 08:04:03	There hasn't been much activity on this issue for a while so I'm gonna go ahead and consider it fixed. Let me know if you'd like to reopen it.	ldiqual	2016-11-17 08:04:03
543	2016-06-29 06:34:55	hi SwiftyJson Team, I don't know will it be possible or not, I would like to do some kind of extension so that I get a error is the JSON is not parsed correctly, for eg: // Inside Alamofire Response let json = JSON(response.result.value!) let commonEntity = json["CommonEntity"] //just want an alert or some kind of response if CommonEntity is not present. // Rather than doing a if else, it would b…	vineethvijayan	2016-11-17 08:04:16
543	2016-06-29 09:47:06	I did a simple extension like below and it works <S_CODE_TOKEN> Please do comment if its the right way to do it?	vineethvijayan	2016-11-17 08:04:16
543	2016-07-01 02:56:18	+1!	jarrydfillmore	2016-11-17 08:04:16
543	2016-11-17 08:03:54	@vineethvijayan You can use `json["key"].exists()` to check whether a key exists, but if your goal is to print something every time you encounter an invalid key, I don't think it's the responsibility of SwiftyJSON as a library to print anything. The extension above seems like the most appropriate solution for your case and it seems to be work for your case so I'm going to close this. Let me know …	ldiqual	2016-11-17 08:04:16
543	2016-11-17 09:08:43	Thanks @ldiqual I created a extension for my on purpose <S_CODE_TOKEN>	vinbhai4u	2016-11-17 08:04:16
542	2016-06-27 14:01:47	Two issues - please help adjust for Swift3: extension JSON: Swift.CollectionType, Swift.SequenceType, Swift.Indexable { > /Pods/SwiftyJSON/Source/SwiftyJSON.swift:198:1: error: type 'JSON' does not conform to protocol 'IndexableBase' extension JSON: Swift.CollectionType, Swift.SequenceType, Swift.Indexable { public func rawString(encoding: UInt = NSUTF8StringEncoding, options opt: JSONSerializati…	bloqlist	2016-11-17 08:00:56
542	2016-06-27 14:31:08	Found first solution - IndexableBase was missing a function to complete conformation - no idea if response is correct but compiles now: public func index(after i: JSON.Index) -> JSON.Index { return JSON.Index(); }	bloqlist	2016-11-17 08:00:56
542	2016-07-10 15:17:52	Are you using Swift3 branch? It compiles	AlexMcArdle	2016-11-17 08:00:56
542	2016-07-10 18:59:18	Installed via cocoapods	bloqlist	2016-11-17 08:00:56
542	2016-09-16 05:33:49	Try this: `pod 'SwiftyJSON', :git => 'https://github.com/SwiftyJSON/SwiftyJSON.git', branch: 'swift3'`	andertsk	2016-11-17 08:00:56
542	2016-09-17 21:04:26	I tryed the swift3 branch but is not working, I still have compiling errors	3zcurdia	2016-11-17 08:00:56
542	2016-09-18 06:00:45	Yeah the branch works via pods but had to manually fix a few issues On Saturday, September 17, 2016, Luis Ezcurdia notifications@github.com wrote: > I tryed the swift3 branch but is not working, I still have compiling errors > > — > You are receiving this because you authored the thread. > Reply to this email directly, view it on GitHub > https://github.com/SwiftyJSON/SwiftyJSON/issues/542#issuec…	bloqlist	2016-11-17 08:00:56
542	2016-11-17 08:00:56	@bloqlist Seems that the issue is fixed for you so I'm gonna go ahead and close this. Thank you!	ldiqual	2016-11-17 08:00:56
541	2016-06-25 09:48:18	Update Travis for Xcode 8	lucasderraugh	2016-06-27 02:04:55
541	2016-06-27 02:04:50	Good job!	lingoer	2016-06-27 02:04:55
541	2016-06-28 07:09:33	I'm not sure why it fails the CI checks, but it seems to be something with Xcode 8 code signing.	lucasderraugh	2016-06-27 02:04:55
540	2016-06-24 21:19:12	Any workaround when trying out XCode8, Swift3.0 and iOS10 Beta? When you open up a file it says that the pod must be signed? Signing for SwiftyJSON requires a development team. Select a development team in the Target Editor. Code signing is required for product type 'Framework' in SDK 'iOS 10.0'	justdan0227	2016-11-17 08:00:05
540	2016-07-08 18:35:27	Just sign with your own Team @justdan0227. It's up to CocoaPods to fix this issue.	Tulleb	2016-11-17 08:00:05
540	2016-11-17 08:00:05	There hasn't been much activity on this issue for a while so I'm gonna go ahead and consider it fixed. Let me know if you'd like to reopen it.	ldiqual	2016-11-17 08:00:05
539	2016-06-24 11:46:47	… case	sportlabsMike	2016-09-21 17:59:55
539	2016-09-21 17:59:55	Thank you for sending this PR. We have landing swift3 support in master branch, which includes this change. Feel free to give it a go. 🍻	zhigang1992	2016-09-21 17:59:55
538	2016-06-23 08:01:57		jobinsjohn	2016-09-21 18:00:16
538	2016-09-21 18:00:18	👍	zhigang1992	2016-09-21 18:00:16
537	2016-06-22 10:11:13		arthurhammer	2016-09-10 16:26:42
537	2016-09-10 16:26:42	Closing.	arthurhammer	2016-09-10 16:26:42
536	2016-06-21 09:02:20	I have a little problem with PushRow. I retrieves my values via JSON but I can't put them in the PushRow :/ My values : <S_CODE_TOKEN> 1/ Declare a struct to hold the id and value : <S_CODE_TOKEN> 2/ Make it conform Equatable <S_CODE_TOKEN> 3/ Make MyStruct conforms CustomStringConvertible <S_CODE_TOKEN> And now, I have a problem to convert the json listValue response into an array of MyStruct.. …	ins0u	2016-06-24 13:05:50
536	2016-06-24 13:05:50	Solution : <S_CODE_TOKEN> <S_CODE_TOKEN>	ins0u	2016-06-24 13:05:50
535	2016-06-18 05:13:22		madsonic	2016-09-21 18:01:05
535	2016-09-21 18:01:05	Nice catch, can you help solve the conflict since we have landed swift3 support. Cheers	zhigang1992	2016-09-21 18:01:05
534	2016-06-17 14:42:18	seems to be, that the Swift Package Manager has updated the kind of defining Versions. But on "swift build -v" we have still a issue: /Library/Developer/Toolchains/swift-latest.xctoolchain/usr/bin/swiftc --driver-mode=swift -I /Library/Developer/Toolchains/swift-latest.xctoolchain/usr/lib/swift/pm -L /Library/Developer/Toolchains/swift-latest.xctoolchain/usr/lib/swift/pm -lPackageDescription -tar…	exocode	2016-09-21 18:01:49
534	2016-09-21 18:01:53	Good catch. 👍	zhigang1992	2016-09-21 18:01:49
533	2016-06-17 03:52:32	<S_CODE_TOKEN> `json.arrayObject = array`提示不能将json数组格式赋值给AnyObject数组格式。 希望能实现此做法。 另外还想问有什么可以代替这种做法吗？将json格式的集合，赋值给一个json的数组里面	3895177	2016-11-17 07:59:56
533	2016-11-17 07:59:56	There hasn't been much activity on this issue for a while so I'm gonna go ahead and consider it fixed. Let me know if you'd like to reopen it.	ldiqual	2016-11-17 07:59:56
532	2016-06-16 10:00:01	Set "Use Legacy Swift Language Version"	denissezavala	2016-09-21 18:02:33
532	2016-09-21 18:02:33	Thank you for sending this PR. I know you send this first, but I started merge from the top. lol Anyway, we have landing swift3 support in master branch. Feel free to give it a go. 🍻	zhigang1992	2016-09-21 18:02:33
531	2016-06-14 22:35:36	#347 is somewhat related to this issue but it seems like it was closed without conclusion. My issue is the following: I have a macbook pro at home and imac at the office both has El Captain and XCode 7.3.1 installed. Playground works as usual at home computer but I'm getting "No such module SwiftyJSON" error on office computer. Screenshot from at home mac: http://d.pr/i/17zJ2/4Asi62da (working as…	cihadturhan	2016-06-19 00:22:37
531	2016-06-15 06:09:49	@cihadturhan may be you are looking for [this](http://stackoverflow.com/a/35818746/1107063).	animeshp	2016-06-19 00:22:37
531	2016-06-15 09:28:12	@animeshp that's cool. I'll definitely try this. However, I want to know the real source of the problem Edit: it doesn't work either :(	cihadturhan	2016-06-19 00:22:37
531	2016-06-17 16:36:39	@cihadturhan I tried it yesterday and it worked for me what stage did it fail for you?	animeshp	2016-06-19 00:22:37
531	2016-06-19 00:22:37	I found the solution. It's because of pod version. Thanks	cihadturhan	2016-06-19 00:22:37
530	2016-06-14 14:29:14	The default migration tool to Swift 3.0 in Xcode 8 beta leaves a few errors in SwiftyJSON, most notably the use of `DictionaryIndex`. It'd be nice to have an updated SwiftyJSON source available for Swift 3.0. Thanks!	hoke-t	2016-06-14 23:25:45
530	2016-06-14 23:25:45	See the code in swift3 branch	lingoer	2016-06-14 23:25:45
530	2016-07-19 13:51:49	Thanks for that, @lingoer. Just wanted to give you a heads up for that branch's code: In "SwiftyJSON.swift", for lines no. 739 and 740, there is a syntax error. Make sure you change that. Many thanks!	simplealina	2016-06-14 23:25:45
529	2016-06-12 11:15:26		samirae	2016-06-12 11:20:38
528	2016-06-09 19:34:14	Closes SwiftyJSON/SwiftyJSON#527	gkaimakas	2016-10-07 02:29:09
527	2016-06-09 19:24:45	Would it be out of the scope of the project to add a protocol to init an object with a JSON? In my projects I use something like the following to have my classes of structs conform to it <S_CODE_TOKEN> A possible use of the protocol would be when dealing with complex responses from the server e.g <S_CODE_TOKEN> Instead of creating a `TitleResponse` struct with the following implementation <S_CODE…	gkaimakas	2016-09-21 19:37:15
527	2016-09-21 18:21:28	Nice example, Thanks for proposing this. So from my understanding, The problem here, is `TitleResponse` and maybe `OtherResponse` not reusing code from each other, right? The solution is to have a generate `Response<T>`, and T in this particular case means something that can be converted from JSON. IMHO, from the aspect of abstracting. Your abstraction is perfect. Having a `JSONSerializable` and …	zhigang1992	2016-09-21 19:37:15
527	2016-09-21 18:46:08	1. I agree that it might cause some mental overhead for other people. A small explanation would work I think. 2. Consider this case: You expect from the server a JSON response that must absolutely contain a field called `id` that is an integer, and the response might have another field, `title`, that is optional. Your object would be the following then <S_CODE_TOKEN> If for some reason the server…	gkaimakas	2016-09-21 19:37:15
527	2016-09-21 19:19:46	hah hah, That's exactly my point. Which is for something to be in the library, it will have a lot more to consider. Like `failable` init or `throw`, `failable` works in your case, but `throw` can do error reporting and tell you exactly what went wrong. Or even something like [Argo](https://github.com/thoughtbot/Argo). Maybe I wasn't being clear enough. 😄 What I'm trying to say is, `JSONSerializab…	zhigang1992	2016-09-21 19:37:15
527	2016-09-21 19:37:15	I see your point. I will take a look at it. If I have anything new I will post a new PR	gkaimakas	2016-09-21 19:37:15
526	2016-06-08 09:49:16	实例变量赋值 <S_CODE_TOKEN> <S_CODE_TOKEN> log <S_CODE_TOKEN> 预期：["1": 1, "2": 2]，实际： [:] 作为实例变量，赋值时，rawDictionary 总是重新赋值 是我对 SwiftyJSON 的理解和使用有错误吗？ 期待您的回复。 3x	QiuZhiFei	2016-11-17 07:59:16
526	2016-06-12 04:01:36	#412 同样的问题，规避的方法是变量定义换一种方式	yikuo123	2016-11-17 07:59:16
526	2016-11-17 07:59:16	There hasn't been much activity on this issue for a while so I'm gonna go ahead and consider it fixed. Let me know if you'd like to reopen it.	ldiqual	2016-11-17 07:59:16
526	2016-11-25 01:52:23	self.json["1"] = "1" -> self.json!["1"] = "1" Fixed, 3x @ldiqual	QiuZhiFei	2016-11-17 07:59:16
525	2016-06-08 04:05:48	I added the SwiftyJSON following your instructions for CocoaPod and I get this error: ld: warning: directory not found for option '-F/Users/dhf/Library/Developer/Xcode/DerivedData/RestJson-ejsakfpnasoeeheluuyzoqkzscrp/Build/Products/Debug-iphonesimulator/SwiftyJSON' ld: framework not found SwiftyJSON So I started over and used to manual way which I have used before and get the same error when bui…	dhf0820	2016-11-17 07:59:08
525	2016-11-17 07:59:08	There hasn't been much activity on this issue for a while so I'm gonna go ahead and consider it fixed. Let me know if you'd like to reopen it.	ldiqual	2016-11-17 07:59:08
524	2016-06-08 01:54:59	pod 'swiftJSON' The abnormal errors	yimouleng	2016-06-08 01:59:49
524	2016-06-08 01:57:31	Settled, I'm sorry	yimouleng	2016-06-08 01:59:49
523	2016-06-01 20:19:56	I have a JSON array (say, foo) generated by SwiftyJSON and I try to remove its element like this: `foo[1] = nil` After execution, foo becomes `[alpha, NULL, bravo, charlie]` How do I actually remove the element from the JSON object at a specific index?	rcobelli	2016-06-07 03:45:53
523	2016-06-07 03:44:34	Try to use "removeAtIndex(1)". You can find a similar question at: http://stackoverflow.com/questions/34836400/how-to-remove-a-swiftyjson-element Before open a issue here you can check at stackoverflow, you will find a lots of questions there. Maybe it is a more appropriate place to ask questions like this. Cheers.	marconemagnus	2016-06-07 03:45:53
522	2016-06-01 07:04:21	Hello, i have the following code: ![2016-06-01 14 01 32](https://cloud.githubusercontent.com/assets/705208/15700954/0d424756-27f9-11e6-8357-fd762f10bb73.png) But i get the following output `new json = unknown` instead of normal json output.	andertsk	2016-11-17 07:58:51
522	2016-06-07 04:12:54	Hi @andertsk, try to use: <S_CODE_TOKEN> instead of: <S_CODE_TOKEN> Cheers.	marconemagnus	2016-11-17 07:58:51
522	2016-07-03 11:04:39	This works, thanks!	s1ddok	2016-11-17 07:58:51
522	2016-11-17 07:58:51	There hasn't been much activity on this issue for a while so I'm gonna go ahead and consider it fixed. Let me know if you'd like to reopen it.	ldiqual	2016-11-17 07:58:51
521	2016-05-28 18:27:33	This resulted from answering a Stack Overflow question and it worked extremely well. I first tried it with a breadth-first search but it was far slower. To see the question, click [here](http://stackoverflow.com/q/37368939/6361557).	ahaubenstock
521	2016-11-16 16:38:45	Sorry for the late reply. Can you maybe add a bit of testing to it and let's merge this PR. 😄	zhigang1992
520	2016-05-27 15:58:49	when i import swiftyJSON, there is a problem that can't find it	miciny	2016-05-27 15:59:01
520	2016-05-27 15:59:01	it's ok now	miciny	2016-05-27 15:59:01
519	2016-05-27 12:06:29	I'm struggling with the following thing and still couldn't make it work. I want to have the following JSON structure: <S_CODE_TOKEN> which will be turned to a string by using the JSON.rawString function. I have tried to create the following: <S_CODE_TOKEN> and then JSON(structure) but this is not allowed. I tried <S_CODE_TOKEN> but then i received an error that a bridge cannot be created between …	ddimitrov90	2016-11-17 07:58:32
519	2016-08-02 19:56:48	@ddimitrov90 Just do this: <S_CODE_TOKEN>	simonnarang	2016-11-17 07:58:32
519	2016-11-17 07:58:32	There hasn't been much activity on this issue for a while so I'm gonna go ahead and consider it fixed. Let me know if you'd like to reopen it.	ldiqual	2016-11-17 07:58:32
518	2016-05-27 02:32:38	The documentation talks about using the function .isExists() for checking if the value is there. I however found that .exists() is the function that does this.	rutgeur	2016-11-17 07:58:14
518	2016-11-17 07:58:14	There hasn't been much activity on this issue for a while so I'm gonna go ahead and consider it fixed. Let me know if you'd like to reopen it.	ldiqual	2016-11-17 07:58:14
517	2016-05-26 06:42:43	For example: <S_CODE_TOKEN> is a json I am receiving from the server. How do I check for the "numFound" value? Like if it is 1, i should push the user to the main screen else ask him to input correct username/password. Help please?? I am using Alamofire.	Dershowitz011	2016-05-26 11:17:19
517	2016-05-26 06:47:11	It's documented very clearly here https://github.com/SwiftyJSON/SwiftyJSON	namanhams	2016-05-26 11:17:19
517	2016-05-26 06:51:32	@namanhams I didn't get that. It's saying Page not found.	Dershowitz011	2016-05-26 11:17:19
517	2016-05-26 06:54:53	I updated the link. It's just the github link of this library.	namanhams	2016-05-26 11:17:19
517	2016-05-26 06:56:26	I'm unable to use it. Help me with this please? Total newbie here. :(	Dershowitz011	2016-05-26 11:17:19
517	2016-05-26 07:10:56	What's the error you got ? The documentation says very clearly on how you can retrieve the value of a key in the json response.	namanhams	2016-05-26 11:17:19
517	2016-05-26 07:11:40	No I am not getting any error. It is not showing me anything in the console at all. <S_CODE_TOKEN> Am I doing it right? @namanhams	Dershowitz011	2016-05-26 11:17:19
517	2016-05-26 10:36:45	1. You are trying to access an INT with .string 2. json32[0] might be wrong. 3. pls post the real json object, not the print from xcode	alexdd55	2016-05-26 11:17:19
517	2016-05-26 10:38:27	Hey @alexdd55 , how do i do that? How to get the real json object?	Dershowitz011	2016-05-26 11:17:19
517	2016-05-26 10:46:47	From the URL you call. This should be some json response. This response shows the real structure of the response object and will be easier to read then the print(). I guess that the Array you try to access is an object...? I am on an iPad so, i can't check that myself right now	alexdd55	2016-05-26 11:17:19
517	2016-05-26 10:47:53	I didnt understand @alexdd55 . Could you please tell me with the code I should write? :(	Dershowitz011	2016-05-26 11:17:19
517	2016-05-26 11:02:07	you are doing a GET on that URL. so you can easily replace you email and password with the actual data and call this URL in your browser. The browser should show you the JSON response. take you response, copy&paste it into jsonlint.com to get a proper format and post it here.	alexdd55	2016-05-26 11:17:19
517	2016-05-26 11:03:10	Please wait. I'll do it. Here you go @alexdd55 <S_CODE_TOKEN>	Dershowitz011	2016-05-26 11:17:19
517	2016-05-26 11:11:50	ok. there you go. you should be able to access data with: `json32["response"]["numFound"].int`	alexdd55	2016-05-26 11:17:19
517	2016-05-26 11:12:24	I'll check! Please wait. Thank you so muchh!! :)	Dershowitz011	2016-05-26 11:17:19
517	2016-05-26 11:17:19	It worked!! Thanks a bunch!! Thank you so so so so much @alexdd55 !!!! :) :) :)	Dershowitz011	2016-05-26 11:17:19
516	2016-05-25 22:11:27	I'm parsing the below JSON: { "_name": "HELENA", "description": "his wife, twenty-seven years old", "voice": "4" } The above JSON segment is then => jsonRole In the debugger I'm getting the following output: (lldb) exp jsonRole["voice"].int (Int?) $R3 = nil (lldb) exp jsonRole["voice"].intValue (Int) $R4 = 4 So .intValue is returning correctly, but .int is returning nil regardless of value.	willchen	2016-11-17 07:56:38
516	2016-08-30 06:43:13	I seems to be the correct behaviour. Since "4" is a string, .intValue gets the value and it is able to typecast to int, therefore you get the result you want. In the other hand, .int tries to get an int value, which will return nil since it's actually a string "4" and not 4.	lmoreton	2016-11-17 07:56:38
516	2016-08-30 19:12:43	Gotcha.	willchen	2016-11-17 07:56:38
516	2016-11-17 07:56:38	There hasn't been much activity on this issue for a while so I'm gonna go ahead and consider it fixed. Let me know if you'd like to reopen it.	ldiqual	2016-11-17 07:56:38
515	2016-05-25 09:05:09		cacorka91	2016-06-08 09:24:36
514	2016-05-23 12:55:48	ios 9.3.2 xcode 7.3.1 self.myPlot.offsetDB = CGFloat(getJSON.loadMyPlotConfig("offsetDB").floatValue) returns error VCplot2d.swift:156:54: Value of type 'String' has no member 'floatValue' Did I miss something in the changelog?? Thanks	gaming-hacker	2016-05-24 00:50:50
514	2016-05-24 00:50:50	This seemed to fix the issue //MARK:== Extensions == extension String { var floatValue: Float { return (self as NSString).floatValue } }	gaming-hacker	2016-05-24 00:50:50
513	2016-05-23 03:34:36	in code: public subscript (position: JSON.Index) -> JSON.Generator.Element { switch self.type { case .Array: return (String(position.arrayIndex), JSON(self.rawArray[position.arrayIndex!])) case .Dictionary: let (key, value) = self.rawDictionary[position.dictionaryIndex!] return (key, JSON(value)) default: return ("", JSON.null) } } String(position.arrayIndex) "Optional(0)" not change : let index …	danwey	2016-11-17 07:56:24
513	2016-11-17 07:56:24	There hasn't been much activity on this issue for a while so I'm gonna go ahead and consider it fixed. Let me know if you'd like to reopen it.	ldiqual	2016-11-17 07:56:24
512	2016-05-23 00:01:07	To save you some time when you decide to use SwiftyJSON [JSONExport](https://github.com/Ahmed-Ali/JSONExport) now supports exporting model classes that uses SwiftyJSON to save you the time you spend writing it by hand :)	Ahmed-Ali	2016-11-17 07:56:15
512	2016-11-17 07:56:15	There hasn't been much activity on this issue for a while so I'm gonna go ahead and consider it fixed. Let me know if you'd like to reopen it.	ldiqual	2016-11-17 07:56:15
511	2016-05-19 08:50:53	Hi, Thanks for the lib. However, after cloning the project, I cannot get it work in my XCode (XCode 7.3.1, Swift 2.2). Do you have this project updated in Swift 2.2? Thanks	quanguyen	2016-11-17 07:55:59
511	2016-05-21 01:32:14	What isn't working for you?	edasque	2016-11-17 07:55:59
511	2016-05-21 02:13:36	Hi adasque, I just cloned a new version around 15 mins ago and it compiles just fine! I recognized that this clone is 79KB while the previous clone (that I reported XCode could not compile) is 64KB. Is there something that you just supported or modified to work in Swift 2.2?	quanguyen	2016-11-17 07:55:59
511	2016-11-17 07:55:59	There hasn't been much activity on this issue for a while so I'm gonna go ahead and consider it fixed. Let me know if you'd like to reopen it.	ldiqual	2016-11-17 07:55:59
510	2016-05-18 07:15:26	let a = JSON() //ARRAY let b = JSON() //ARRAY I want to let c = a + b How to do？	danwey	2016-05-19 01:55:31
510	2016-05-19 01:55:31	a.arrayObject?.appendContentsOf(b.arrayObject!)	danwey	2016-05-19 01:55:31
509	2016-05-12 12:44:26	Allow the `exists` method to handle out of bounds and wrong type errors by checking for `errorValue.code == ErrorIndexOutOfBounds` and `errorValue.code == ErrorWrongType`. For example, when we have `let jsonForArray = JSON([["number":1111]])` we would expect `jsonForArray[1].exists()` and `jsonForArray["someValue"].exists()` to return false. I think the change here might fix the issue related to …	jamesjn	2016-09-26 06:11:10
509	2016-09-21 18:33:18	Sweet, can you help solve the conflict here and let's ship this. Sorry for not getting to this earlier.	zhigang1992	2016-09-26 06:11:10
509	2016-09-22 02:12:53	@zhigang1992 Okay, rebased	jamesjn	2016-09-26 06:11:10
506	2016-04-28 03:14:04	my code: a.swift: <S_CODE_TOKEN> b.swift: <S_CODE_TOKEN> and get crash with ide.just like this: > 0 swift 0x000000010e6cfa68 llvm::sys::PrintStackTrace(__sFILE_) + 40 > 1 swift 0x000000010e6cff54 SignalHandler(int) + 452 > 2 libsystem_platform.dylib 0x00007fff910605aa _sigtramp + 26 > 3 libsystem_platform.dylib 0x00007fff521ee2f8 _sigtramp + 3239632232 > 4 swift 0x000000010db73fac swift::Lowering…	moonrailgun	2016-11-17 07:55:44
506	2016-11-17 07:55:44	There hasn't been much activity on this issue for a while so I'm gonna go ahead and consider it fixed. Let me know if you'd like to reopen it.	ldiqual	2016-11-17 07:55:44
505	2016-04-26 11:10:25		fanpyi	2016-11-16 16:39:31
505	2016-09-21 19:21:15	hm, what's the motivation behind this?	zhigang1992	2016-11-16 16:39:31
505	2016-11-16 16:39:31	Closing due to inactivity. Feel free to reopen this if needed.	zhigang1992	2016-11-16 16:39:31
504	2016-04-25 03:59:36	Hello, I implemented SwiftyJSON with Alamofire SDK. It works fine for me. But How can I convert my SwiftyJSON array to NSArray? also I want to convert SwiftyDictionary to NSDictionary Because we can able to save SwiftyArray in UserDefaults. Thank you,	Piyush08	2016-11-17 07:55:15
504	2016-04-27 19:51:57	If what you retrieved is a valid JSON array, then you'll be able to get it as `[AnyObject]` using SwiftJSON's API.	bre7	2016-11-17 07:55:15
504	2016-04-28 04:31:17	yes, but "JSON" object is not valid for NSUserDefaults. I passed SwiftyJSON array from one class to another. Now, I want to set SwiftJSON array in UserDefaults but it shows me error.	Piyush08	2016-11-17 07:55:15
504	2016-04-28 04:49:07	Use `aSwiftyJson["aKey"].array` ?	bre7	2016-11-17 07:55:15
504	2016-05-03 07:40:35	`NSUserDefaults.standardUserDefaults().setInteger(json["result"].array[0], forKey: "UserID")` I am getting error! @bre7 check this code. I need to get &set property in another instance variable for save into NSUSerDefaults. How to do this?	Piyush08	2016-11-17 07:55:15
504	2016-05-20 11:26:40	After getting response from alamofire store response as `let finalJson = JSON(value)` iterate over all dictionary as `let mutableArray = NSMutableArray()` `for arr in finalson.array!{` `mutableArray.addObject(arr.dictionaryObject!)` `}` `let array = NSArray()` `array = mutableArray.mutableCopy()` Here is you NSArray contain all object and use it when ever you want	umeshjavastar	2016-11-17 07:55:15
504	2016-11-17 07:55:15	There hasn't been much activity on this issue for a while so I'm gonna go ahead and consider it fixed. Let me know if you'd like to reopen it.	ldiqual	2016-11-17 07:55:15
503	2016-04-24 10:43:29	Hi, so trying the build with the newest snapshot 04-12 and it doesn't compile it all due to numerous error. Sadly, I can only give you the output, because I am not that familiar with the library or Swift or compiling to fix this myself. <S_CODE_TOKEN> I would appreciate any help to include the library. For now I am just dropping in the SwiftJSON.swift file.	adrianbrink	2016-11-17 07:55:34
503	2016-11-17 07:55:34	There hasn't been much activity on this issue for a while so I'm gonna go ahead and consider it fixed. Let me know if you'd like to reopen it.	ldiqual	2016-11-17 07:55:34
502	2016-04-24 09:53:23	Hi, In my Podfile: pod 'SwiftyJSON', '~> 2.3' Run pod install: [!] Unable to find a specification for 'SwiftyJSON'. [!] Unable to load a podspec from `SwiftyJSON.podspec`, skipping: Pod::DSLError Thanks for help!	iDevelopper	2016-11-17 07:59:34
502	2016-04-24 10:40:43	Include the path to the github repo with ":git", like in the example in the readme	adrianbrink	2016-11-17 07:59:34
502	2016-04-24 13:39:14	Same error: Pre-downloading: `SwiftyJSON` from `https://github.com/SwiftyJSON/SwiftyJSON.git` [!] Unable to find a specification for 'SwiftyJSON'. [!] Unable to load a podspec from `SwiftyJSON.podspec`, skipping: Pod::DSLError	iDevelopper	2016-11-17 07:59:34
502	2016-04-27 14:38:18	Sorry, I don't mean to go off-topic here. But why is this? I mean, why doesn't SwiftyJSON use the cocoapods versioning stuff? All this ":git" line does is get the latest revision from master, which makes it equivalent to just using a git-submodule. I mean, if that's the case, I don't understand why it's a pod at all.	skydivedan	2016-11-17 07:59:34
502	2016-05-08 04:24:34	Hey, Has anyone found a solution to this issue yet?	stevenjemm	2016-11-17 07:59:34
502	2016-11-17 07:59:34	There hasn't been much activity on this issue for a while so I'm gonna go ahead and consider it fixed. Let me know if you'd like to reopen it.	ldiqual	2016-11-17 07:59:34
502	2016-11-17 15:29:19	Okay but you never answered!	iDevelopper	2016-11-17 07:59:34
501	2016-04-23 20:17:15	Hi, I tried installing SwiftyJSON with SPM and just copy-pasted the instructions for SPM. However it fails. Package.swift <S_CODE_TOKEN> Error Message: <S_CODE_TOKEN> How should the Package.swift file look? When I replace the Version.max part with just the version number, like so: <S_CODE_TOKEN> I get this error: <S_CODE_TOKEN> Any help is appreciated.	adrianbrink	2016-11-22 05:18:38
501	2016-07-01 23:23:53	I'm getting the same error. I believe it has to do with the Package.swift not having anything in it.	phase	2016-11-22 05:18:38
501	2016-11-22 05:18:38	@adrianbrink SwiftyJSON was updated with SPM support, you can find the proper instructions here: https://github.com/SwiftyJSON/SwiftyJSON#swift-package-manager. Let me know if we need to reopen this. Thanks!	ldiqual	2016-11-22 05:18:38
500	2016-04-22 01:16:58	For `https://my-assets.s3-us-west-2.amazonaws.com/imagesl/49.png?AWSAccessKeyId=AKIAIK4G37TPLNXJD7AA&Expires=1461286792&Signature=SzwKiGj1iX54fQ6%2FWcKFeOsEh20%3D`, .URL produces an NSURL object that links to `https://my-assets.s3-us-west-2.amazonaws.com/imagesl/49.png?AWSAccessKeyId=AKIAIK4G37TPLNXJD7AA&Expires=1461286792&Signature=SzwKiGj1iX54fQ6%252FWcKFeOsEh20%253D`. <S_CODE_TOKEN>	isair	2016-11-22 05:25:30
500	2016-10-17 23:04:59	I just ran into this same issue. I don't think SwiftyJSON should be adding percent encoding when converting the string to a url.	CraigSiemens	2016-11-22 05:25:30
500	2016-11-22 05:25:30	@isair @CraigSiemens Sorry for the delay on this. This issue was fixed in https://github.com/SwiftyJSON/SwiftyJSON/pull/678. Let me know if you need to reopen. Thanks!	ldiqual	2016-11-22 05:25:30
499	2016-04-19 19:54:57		JamieWhite	2016-09-21 19:24:34
499	2016-09-21 19:24:34	Thanks for the PR, This is merged by https://github.com/SwiftyJSON/SwiftyJSON/pull/616 Cheers 🍻	zhigang1992	2016-09-21 19:24:34
498	2016-04-18 15:07:43	I seem to be experiencing an issue that if there is no JSON and I try to check if a key exists in the JSON, it returns `true`. Below is a code example from one of my alamofire network calls that returns a `204 no content` <S_CODE_TOKEN> I can handle this in my code but it seems like bug to me if `isExists()` returns true when no JSON even exists, let alone the key you are checking for.	slhodson969
498	2016-04-30 08:22:22	I'm facing the same issue	ghost
498	2016-11-22 05:31:42	@slhodson969 @pranshu-ziffi Sorry for the delay on this. Can you share some code to reproduce the issue? I've tried to reproduce with the code below but it prints `false` as expected: <S_CODE_TOKEN>	ldiqual
497	2016-04-18 13:38:56	Application extension safe API was set on iOS, tvOS and watchOS targets, but was missing from OS X target, this PR sets it.	DenHeadless	2016-09-21 19:26:27
497	2016-05-10 15:30:15	+1 !	nikolaeu	2016-09-21 19:26:27
497	2016-09-21 19:26:27	Thanks for the PR. It's merged in https://github.com/SwiftyJSON/SwiftyJSON/pull/616 Cheers 🍻	zhigang1992	2016-09-21 19:26:27
496	2016-04-18 09:06:30	When i try to validate my .podspec with SwiftyJSON 2.3.2 as a dependency I get a warning saying SwiftyJSON has a line with '++' in it. And that '++' will be deprecated in Swift 3! Now i have to do --allow-warnings to get SwiftyJSON through validation which is not optimal. Please consider changing this '++' line to += 1! Kind regards, Erik	JipV	2016-11-17 07:51:52
496	2016-04-27 17:49:38	Dupe #455	bre7	2016-11-17 07:51:52
496	2016-05-21 06:47:12	I believe this has been fixed on master, but there hasn't been a new release since it was fixed. Any plans on releasing a new version?	vrutberg	2016-11-17 07:51:52
496	2016-11-17 07:51:52	SwiftyJSON is now swift3 compatible. Closing this	ldiqual	2016-11-17 07:51:52
495	2016-04-17 06:58:56	I am trying to import Json data from a user uploaded txt file into a standard object that I can use via SwiftyJson framework Here is the contents of the text fie: > { > "String": "answer", > "String2": "answer2" > } I have successfully read it and turned it into a String file using: <S_CODE_TOKEN> I am trying to convert this into a JSON object using: `let jsonFile = JSON(contentsOfFile)` **Proble…	grantkemp	2016-11-17 07:52:49
495	2016-11-17 07:52:49	Closed as a duplicate of https://github.com/SwiftyJSON/SwiftyJSON/issues/436	ldiqual	2016-11-17 07:52:49
494	2016-04-16 18:55:12	Fixed incorrect method specified in Readme which might be confusing new users. Noticed some typos as well.	grantkemp	2016-09-28 07:31:06
494	2016-09-28 07:31:02	My bad, code change already in. Merge away.	zhigang1992	2016-09-28 07:31:06
494	2016-09-28 08:15:07	Thanks for merging ( and the great work on your library!)	grantkemp	2016-09-28 07:31:06
493	2016-04-16 06:52:24	<S_CODE_TOKEN> (lldb) po json ▿ unknown - rawArray : 0 elements - rawDictionary : 0 elements - rawString : "" - _type : SwiftyJSON.Type.Unknown ▿ _error : Optional(Error Domain=SwiftyJSONErrorDomain Code=999 "It is a unsupported type" UserInfo={NSLocalizedDescription=It is a unsupported type})	fanpyi	2016-11-17 07:51:28
493	2016-11-17 07:51:28	@fanpyi JSON keys can only be strings, which is why you're getting this errors. Closing this	ldiqual	2016-11-17 07:51:28
492	2016-04-13 20:06:14	Can we add support for `UIKeyboardTypeURL`?	aminiz	2016-11-17 07:50:45
492	2016-04-17 17:21:57	How would you like that supported- if you can specify then someone might be able to help	grantkemp	2016-11-17 07:50:45
492	2016-11-17 07:50:45	There hasn't been much activity on this issue for a while so I'm gonna go ahead and consider it fixed. Please let us know it you'd like to reopen it.	ldiqual	2016-11-17 07:50:45
491	2016-04-12 20:40:56	I just upgraded to Xcode 7.3 and cannot use carthage to build from Carthage.resolved. Other frameworks such as Alamofire are fine except for SwiftyJSON. Please fix	Koi9	2016-04-12 22:13:22
491	2016-04-12 22:13:22	I solved this by changing the Carthage.resolved's line to `git "https://github.com/SwiftyJSON/SwiftyJSON.git" "2.3.3"`. I am not sure if this is Carthage's problem but this happens only for SwiftyJSON. Hope it helps.	Koi9	2016-04-12 22:13:22
490	2016-04-11 10:53:07	Im making a api call, and Im getting json back and all that. But Im having trouble getting the one value out that I want. This is what I can print out when print(json["result"]) SUCCESS [ { "post_password" : "", "to_ping" : "", "category" : [ { "description" : "", "id" : "28", "name" : "Bilka", "custom_fields" : "ACF plugin needs to be enabled, Back to documentation for further information", "slu…	thetof91	2016-04-11 12:28:50
490	2016-04-11 11:02:02	did you try `json["result"][0]["post_content"]` ?	alexdd55	2016-04-11 12:28:50
490	2016-04-11 12:23:22	I thought I had tried that before. Because i tried `json["result"][0]` but that just gave me null before too. Now after taking break from it and tried run again it gave me the result back.	thetof91	2016-04-11 12:28:50
489	2016-04-06 23:15:21	You usually need to specify git repo url if you want to use a fork or if you want to reference to a specific commit. Im most cases just name of the pod is enough. Its url is in its spec: https://github.com/CocoaPods/Specs/blob/master/Specs/SwiftyJSON/2.3.2/SwiftyJSON.podspec.json#L21	yas375	2016-09-21 19:28:44
489	2016-04-17 17:20:37	This is good. Should be merged.	grantkemp	2016-09-21 19:28:44
489	2016-09-21 19:28:44	This already changed. 🍻	zhigang1992	2016-09-21 19:28:44
488	2016-04-04 19:21:28	i got an uuid from my api, i tough it was going to be parsed as a String, then when i tried <S_CODE_TOKEN>	davidlondono	2016-11-17 07:50:32
488	2016-11-17 07:50:32	There hasn't been much activity on this issue for a while so I'm gonna go ahead and consider it fixed. Please let us know it you'd like to reopen it.	ldiqual	2016-11-17 07:50:32
487	2016-03-30 01:35:50	This extension is useful for non-optional properties in a failable initializer. For example: <S_CODE_TOKEN>	hollyschilling
487	2016-05-12 17:08:32	I'm strongly in favor if this, I think it's a great addition. What would you say to removing "required" from the method names? It would fit with the existing SwiftyJSON naming conventions. Also, I think the type signature (`func string() throws -> String`) implies that the property would be required.	jkubicek
487	2016-05-27 14:28:41	I would love to use this!	charlag
487	2016-06-12 08:32:55	@jkubicek I think this is confusing since we already have string property.	CosynPa
487	2016-06-28 03:34:42	I think it's better to use the `rawString`, `rawArray` series API instead of the `stringValue`, `arrayValue` API to implement these methods. And I wish `requiredDictionaryObject` which returns `[String: AnyObject]` and `requiredArrayObject` which returns `[AnyObject]` are added too.	CosynPa
487	2016-07-01 06:41:15	And `requiredBool` is a must, since boolean type is different type from number type.	CosynPa
487	2016-09-21 19:32:34	Looks interesting, can you kindly add a bit of test and update the syntax to swift3. Would love to ship this. Also, sorry for not getting to this sooner.	zhigang1992
487	2016-11-22 03:51:46	@zhigang1992 Looking at the code, it seems that we're gonna end up with a confusing API. For instance, to unpack a string you have - `json.string -> String?` - `json.stringValue -> String` with a fallback on `""` if not found, potentially error prone - `json.requiredString throws -> String` which throws if the value is incorrect. I would argue that we should be as strict as possible and leave the…	ldiqual
487	2017-03-21 05:53:33	@ldiqual This change is huge, but the benefit is not that much. I don't think the try syntax is very beginner friendly or easy to use.	CosynPa
487	2017-03-21 11:50:14	I must admit I all but forgot about this pull request. Although there could still be uses of this type of functionality in SwiftyJSON, my specific use case was abusing the library. As such, I built a component in my [BetterLibrary](https://github.com/BetterPractice/BetterLibrary) that is better designed for my purpose. It is available as a Cocoapod or through SPM. It is fairly mature now, but I w…	hollyschilling
486	2016-03-28 20:37:27	Just updated Xcode to 7.3 so I can build on an iOS 9.3 device. I updated my SwiftyJSON via Cocoapods to the latest version, and I'm experiencing 'Use of unresolved identifier JSON' and 'Use of undeclared type JSON' throughout my entire project now. Prior to the update, everything was fine. I've got SwiftyJSON imported at the top of my project files. I have the framework linked in my project gener…	pnsean	2016-03-28 21:17:52
486	2016-03-28 21:17:46	Runnings a pod install and relaunching xcode appears to have resolved the issue	pnsean	2016-03-28 21:17:52
485	2016-03-27 08:34:15		Dershowitz011	2016-09-21 19:33:36
485	2016-09-21 19:33:36	Thanks for the PR. This change is now outdated, travis.yaml has been updated in the master. cheers	zhigang1992	2016-09-21 19:33:36
484	2016-03-27 08:33:30	Carthage|Compatible	Dershowitz011	2016-09-21 19:34:15
484	2016-09-21 19:34:11	:+1:	zhigang1992	2016-09-21 19:34:15
483	2016-03-23 09:16:36	如题	carly1987	2016-11-17 07:50:13
483	2016-03-23 10:34:20	我发现不同点了 不成功的代码： var data: JSON! data = [ [ "title":"groupA", "list": [ ["word":"A", "desc":"aa"], ["word":"Aa", "desc":"aa"] ] ], [ "title":"groupB", "list": [ ["word":"B", "desc":"bb"], ["word":"Ba", "desc":"bb"] ] ] ] <S_CODE_TOKEN> 成功的代码如下： var data: JSON = [ [ "title":"groupA", "list": [ ["word":"A", "desc":"aa"], ["word":"Aa", "desc":"aa"] ] ], [ "title":"groupB", "list": [ ["word":"B", "des…	carly1987	2016-11-17 07:50:13
483	2016-06-07 06:59:51	我也遇到相同问题这个问题有解决吗	czboosj	2016-11-17 07:50:13
483	2016-06-07 07:14:43	解决了 var 的时候 var homeJson:JSON = [] 这样定义, 就可以set了,	czboosj	2016-11-17 07:50:13
483	2016-06-12 04:00:33	#412 the same problem	yikuo123	2016-11-17 07:50:13
483	2016-07-14 06:39:48	bump	madsonic	2016-11-17 07:50:13
483	2016-07-14 06:42:33	a possible workaround is to convert the JSON to native structures e.g. `var native = myJson.arrayObject`, set the value then construct the native structure back to JSON	madsonic	2016-11-17 07:50:13
483	2016-11-17 07:50:13	There hasn't been much activity on this issue for a while so I'm gonna go ahead and consider it fixed. Please let us know it you'd like to reopen it.	ldiqual	2016-11-17 07:50:13
482	2016-03-21 18:20:22	Compiling with Swift 3 breaks SwiftyJSON	ejohnsonw	2016-11-17 07:49:42
482	2016-03-22 17:46:45	I'm seeing the following crash when compiling in Xcode 7.3 `dyld: Symbol not found: __TMPdSa Referenced from: /.../Frameworks/SwiftyJSON.framework/SwiftyJSON Expected in: /.../Frameworks/libswiftCore.dylib in /.../Frameworks/SwiftyJSON.framework/SwiftyJSON`	stowy	2016-11-17 07:49:42
482	2016-04-01 14:46:30	SwiftyJSON/Source/SwiftyJSON.swift:399:47: warning: '++' is deprecated: it will be removed in Swift 3	racer1988	2016-11-17 07:49:42
482	2016-11-17 07:49:42	SwiftyJSON is now swift3 compatible. Closing this	ldiqual	2016-11-17 07:49:42
481	2016-03-21 00:50:04		karthikgollapudi	2016-09-21 19:34:34
481	2016-09-21 19:34:31	:+1:	zhigang1992	2016-09-21 19:34:34
480	2016-03-18 21:27:17	I expected the `jdata` structure to contain an error with the code below, but it does not. How do I know if there was an error parsing? <S_CODE_TOKEN>	waynebloss	2016-11-22 05:33:38
480	2016-11-22 05:33:38	@waynebloss As of SwiftyJSON v3 I cannot reproduce the issue with your code, so I'm assuming this is fixed. Let me know if I need to reopen. Thanks!	ldiqual	2016-11-22 05:33:38
479	2016-03-18 07:46:50	For example, <S_CODE_TOKEN> Is there is something like that code above? Writing init method bother me like below :( <S_CODE_TOKEN> I use not only one CLASS to parse JSON. So I have to write init code of every variables in every classes. Does anyone have an idea?	shinise	2016-03-24 09:54:47
479	2016-03-21 18:32:38	In the past used something like this: //pseudo code func hydrate (dictionary,objectInstance){ for key in dictionary.keys { let value = dictionary[key]; //ask for value's type if its another dictionary, recurse if( type ....){ var childObjectInstance hydrate(value,childObjectInstance) etc. } //retrieve property let property = objectInstance. get property } } Check this http://derpturkey.com/get-pr…	ejohnsonw	2016-03-24 09:54:47
479	2016-03-24 09:54:47	@ejohnsonw Thanks a lot!!!! That is exactly what I wanted.	shinise	2016-03-24 09:54:47
478	2016-03-18 07:26:35	stops to build with this error: /swiftdata/Packages/....../Sources/SwiftyJSON.swift:1264:20: error: cannot convert value of type '[String : AnyObject]' to type 'NSDictionary' in coercion return lhs.rawDictionary as NSDictionary == rhs.rawDictionary as NSDictionary anyone, any clue?	flandy84	2016-04-04 11:08:50
478	2016-03-18 07:28:52	with the macOS-swift2.2-snapshot it builds successfully :/	flandy84	2016-04-04 11:08:50
478	2016-04-04 11:08:50	ok, now i know the official reason: "Linux (Ubuntu 14.04 and Ubuntu 15.10) Swift 2.2 includes support for Swift on Linux. The Linux port is still relatively new and in this release does not include the Swift Core Libraries (which will appear in Swift 3). The port does, however, include LLDB and the REPL." there is a Swifty-JSON fork (https://github.com/IBM-Swift/SwiftyJSON) to workaround that iss…	flandy84	2016-04-04 11:08:50
477	2016-03-17 08:32:14		kandelvijaya	2016-09-23 05:35:17
477	2016-09-21 19:35:34	Thanks for doing this, Can you help update this PR and let's ship it. 🍻	zhigang1992	2016-09-23 05:35:17
477	2016-09-23 05:35:17	I will fix and create a new PR	kandelvijaya	2016-09-23 05:35:17
476	2016-03-16 08:21:03		kandelvijaya	2016-09-22 18:31:40
476	2016-09-21 19:36:09	Conflicts. 😄	zhigang1992	2016-09-22 18:31:40
476	2016-09-22 18:01:19	Im on it. I will make another PR. Seems like a lot changed in the main repo.	kandelvijaya	2016-09-22 18:31:40
475	2016-03-15 14:10:21	Hi, In our code we will generate a json representation of some entities. We would like to have setters that handle optional to NOT output "null" values but simply ignore the key-value all together. For example, by doing <S_CODE_TOKEN> the result should be `{}` and not `{"test":null}` Is there something already built-in for this?	dral3x
475	2016-11-17 07:49:23	There hasn't been much activity on this issue for a while so I'm gonna go ahead and consider it fixed. Please let us know it you'd like to reopen it.	ldiqual
475	2016-11-17 07:54:13	@ldiqual As far as I know, it's not fixed. I did an extension to work around this limitation <S_CODE_TOKEN> Of course I did a function of each data type supported. I can make a PR if you want to embrace this. Just let me know!	dral3x
475	2017-01-26 19:52:25	I'd like to see optional setters support as well. @dral3x could you send a PR to try and get this going?	hernangonzalez
475	2017-01-27 07:27:30	Here it is the PR https://github.com/SwiftyJSON/SwiftyJSON/pull/784	dral3x
474	2016-03-15 09:07:31	Hi all, I think that `rawString` should return a flat rappresentation of a json object but this is not true in the current implementation. I don't want to break stuff so I decided to make the json format explicit by creating two new methods, `rawStringFlat` and `rawStringPretty` so it's much obvious which is the string format returned. It also helps keep the code cleaner.	dral3x	2016-11-16 16:41:59
474	2016-09-21 19:37:14	Looks good. 👍	zhigang1992	2016-11-16 16:41:59
474	2016-11-16 16:41:59	This now possible to passing in `JSONSerialization.WritingOptions` to rawString. Closing this now, feel free to reopen this if need. 👍	zhigang1992	2016-11-16 16:41:59
474	2016-11-16 17:14:11	Cool, thanks 👍	dral3x	2016-11-16 16:41:59
473	2016-03-12 19:42:13	Hey folks, I have a problem here, when i go test my app, using **SwiftJSON** master version, my xcode show **7 Issues**, how are version they has use? anyone can give me a feedback?? Thanks. Erros : return anyGenerator { if let (key_: String, value_: AnyObject) = generate_.next() { return (key_, JSON(value_)) } else { return nil } } --> OTHER let data = try self.rawData(options: opt) return NSStr…	joaomirandas	2016-11-17 07:45:45
473	2016-11-17 07:45:45	There hasn't been much activity on this issue for a while so I'm gonna go ahead and consider it fixed. Please let us know it you'd like to reopen it.	ldiqual	2016-11-17 07:45:45
472	2016-03-09 05:44:04		RobinChao	2016-11-07 13:23:15
472	2016-09-21 19:39:22	Would like to merge this in. Can you help resolve the conflicts?	zhigang1992	2016-11-07 13:23:15
472	2016-11-07 13:23:15	Closing for now, since we need to clean up a bit. feel free to reopen this if needed.	zhigang1992	2016-11-07 13:23:15
471	2016-03-08 10:38:11	I have an issue when parsing NSData object to JSON using swiftyJSON the raw JSON is as follows: `{ "totalCollectCharge": 16.22, "totalCustomsCharge": 0, "totalCashOnDeliveryCharge": 0, "discountOnCollectCharge": -8.11, "totalPayableCharges": 8.11, "shipments": [ { "shipmentId": 378992502, "totalCharges": 8.11, "currency": "USD", "shipmentCharges": [ { "type": "CC", "originalAmount": 16.22, "newAm…	amjad-Alhusseini	2016-11-17 07:45:39
471	2016-03-09 22:20:19	i think those are different json data Try parse the data with NSJSONSerialization and print the data to check if it is from swiftyJSON or not <S_CODE_TOKEN>	elnaqah	2016-11-17 07:45:39
471	2016-11-17 07:45:39	There hasn't been much activity on this issue for a while so I'm gonna go ahead and consider it fixed. Please let us know it you'd like to reopen it.	ldiqual	2016-11-17 07:45:39
470	2016-03-03 11:23:00	I have added support for unit testing. Created a protocol, for any error like type mismatch and missing key, methods of that protocol will be invoked on JSON object. Interested target can give implementation for that protocol by extending JSON object, So that they can handle such error. Please recommend any changes, to support unit testing. Thanks	RajathShetty-above	2016-09-21 19:43:08
470	2016-09-21 19:43:08	hm, to me, JSON feels like a data, value type. You should use it just like number or string or array. IMHO, The way to use it in test, is not to extend it to be able to stub or mock. But rather just create one. And set the expected value in there, and just use it like a normal JSON. Gonna go ahead and close this PR, but feel free to reopen this if you'd like to discuss more. Cheers	zhigang1992	2016-09-21 19:43:08
469	2016-03-02 11:25:11	I have added support for unit testing. Created a protocol, when type mismatch occurs, methods of that protocol will be invoked on JSON object. Interested target can give implementation for that protocol by extending JSON object, So that they can handle such error. Please recommend any changes, to support unit testing. Thanks	RajathShetty-above	2016-03-03 11:19:06
468	2016-03-02 11:05:17	I have added support for unit testing. Created a protocol, when type mismatch occurs, methods of that protocol will be invoked on JSON object. Interested target can give implementation for that protocol by extending JSON object, So that they can handle such error. Please recommend any changes, to support unit testing. Thanks	RajathShetty-above	2016-03-02 11:23:58
467	2016-03-01 17:26:18	The increment (++) and decrement (--) operators will be deprecated with Swift 3. For more information, see proposal SE-0004: https://github.com/apple/swift-evolution/blob/master/proposals/0004-remove-pre-post-inc-decrement.md	glennrfisher	2016-03-15 03:47:36
467	2016-03-10 17:14:30	I think this would be very good addition, since our Swift Package Manager project that uses SwiftyJSON reports this warning during our build.	rfdickerson	2016-03-15 03:47:36
466	2016-03-01 11:22:32	I’m trying to develop a framework which uses SwiftyJSON. But when I enable «Allow app extensions API only» in «Deployment Info» in «General», I see next warning from SwiftyJSON: ` ld: warning: linking against dylib not safe for use in application extensions: /Users/oleg/Development/NKit/Carthage/Build/Mac/SwiftyJSON.framework/SwiftyJSON `	dreymonde	2016-03-18 09:13:34
466	2016-03-08 08:07:26	maybe this warning is Apple's. you can see [App Extension Programming Guide](https://developer.apple.com/library/prerelease/ios/documentation/General/Conceptual/ExtensibilityPG/ExtensionScenarios.html#//apple_ref/doc/uid/TP40014214-CH21-SW1).	RobinChao	2016-03-18 09:13:34
466	2016-08-11 12:14:03	I also got this error like @dreymonde. As Apple's documentation suggests I did set the framework's Require Only App-Extension-Safe API” build setting to Yes. > To configure an app extension target to use an embedded framework, set the target’s “Require Only App-Extension-Safe API” build setting to Yes. Now I see this warning when I compile <S_CODE_TOKEN> Does this mean SwiftyJSON uses API endpoin…	funkenstrahlen	2016-03-18 09:13:34
466	2016-08-11 14:25:39	Yes, that's actually because SwiftyJSON author hasn't set that setting to Yes. Отправлено с iPhone > 11 авг. 2016 г., в 15:14, Stefan Trauth notifications@github.com написал(а): > > I also got this error like @dreymonde. As Apple's documentation suggests I did set the framework's Require Only App-Extension-Safe API” build setting to Yes. > > To configure an app extension target to use an embedded…	dreymonde	2016-03-18 09:13:34
465	2016-03-01 00:33:53		Vkt0r	2016-09-21 19:43:34
465	2016-09-21 19:43:38	👍	zhigang1992	2016-09-21 19:43:34
464	2016-02-28 18:38:21		Katafalkas	2016-11-07 13:22:28
464	2016-11-07 13:22:28	I believe isEmpty was dropped a bit before, during Swift3 migration. This PR might be outdated. Feel free to reopen this if needed.	zhigang1992	2016-11-07 13:22:28
464	2016-11-18 01:17:54	Why was isEmpty removed?	dmdque	2016-11-07 13:22:28
463	2016-02-25 21:14:31	Why does Carthage keep building all platforms even though i have `--platform iOS` specified? The `Huey` framework builds fine (only iOS) so i assume this is a problem with this library?	maciekish	2016-11-17 07:45:31
463	2016-11-17 07:45:31	There hasn't been much activity on this issue for a while so I'm gonna go ahead and consider it fixed. Please let us know it you'd like to reopen it.	ldiqual	2016-11-17 07:45:31
462	2016-02-24 12:22:45	Hi, I'm facing a JSON parsing issue I've no idea how to fix. Part of the JSON data received from the backend are key-value pairs: `"columns": { "created_at": "DESC", "id": "DESC" } ` I need them to be stored in a `[String: String]?` optional dictionary. So, this is the code I'm using: `self.columns = json["columns"].dictionary?.map { (key, value) -> (String, String) in return (key, value.stringVa…	miwanski	2016-11-17 07:45:23
462	2016-02-25 08:16:40	I've updated the original post with actual JSON data I'm having issues with.	miwanski	2016-11-17 07:45:23
462	2016-03-08 09:17:00	i don't kown why you use `map` function in dictionary, you can try this: ` func testConvertible() { var json: JSON = ["columns" : ["created_at" : "DESC", "id" : "DESC"]] <S_CODE_TOKEN> wish this help.	RobinChao	2016-11-17 07:45:23
462	2016-11-17 07:45:23	There hasn't been much activity on this issue for a while so I'm gonna go ahead and consider it fixed. Please let us know it you'd like to reopen it.	ldiqual	2016-11-17 07:45:23
461	2016-02-24 07:55:17	Why not to use `Uint` or `uint`? Currently: <S_CODE_TOKEN> Better <S_CODE_TOKEN>	GRiMe2D	2016-11-17 07:45:12
461	2016-11-17 07:45:12	There hasn't been much activity on this issue for a while so I'm gonna go ahead and consider it fixed. Please let us know it you'd like to reopen it.	ldiqual	2016-11-17 07:45:12
460	2016-02-23 13:01:01	This closes #455.	natebird	2016-04-06 13:17:27
460	2016-02-23 14:31:54	Looking into why the change is failing. Sorry.	natebird	2016-04-06 13:17:27
460	2016-02-23 16:13:07	The intent of returning the current index in now clearer but it’s a couple more lines of code and it’s doing multiple things (it was before as well). I can’t think of a better way of refactoring it since the method. Any other ideas?	natebird	2016-04-06 13:17:27
460	2016-04-06 13:17:27	I see that this has been changed in the master branch now. I’ll close this pull request.	natebird	2016-04-06 13:17:27
460	2016-05-26 14:55:20	I still get this warning SwiftyJSON/Source/SwiftyJSON.swift:399:47: warning: '++' is deprecated: it will be removed in Swift 3 on cartage (last version available is 2.3.3) When is a new version planned?	racer1988	2016-04-06 13:17:27
459	2016-02-22 09:04:31	Why there are no any notes about **JSON.parse(string)** in start page/manual/docs? I'd hardly found it in issues after 2 hours of search! Please add to manual	djdance
459	2016-11-22 06:00:21	@zhigang1992 I believe you added this in https://github.com/SwiftyJSON/SwiftyJSON/pull/406 to parse json strings as opposed to initialize with a string value like `JSON("hello")` which does accept invalid json strings. Since `JSON.parse` is undocumented already, how would you feel about having `init(jsonString: String) throws` instead? It would avoid the `init(object: )` confusion by making it cl…	ldiqual
459	2016-11-23 08:34:20	@ldiqual I think that's a good idea, we should document the crap out of it this time. 😄	zhigang1992
458	2016-02-18 22:50:03	This pull request correctly changes the spelling of "Existance" to "Existence" Additional reference: http://www.yourdictionary.com/existance	frankctan	2016-09-21 19:58:14
457	2016-02-17 16:49:57	`isExists()` isn't the correct way to phrase that statement and makes the code harder to read. Simply using `exists()` makes it easer to read and grammatically correct. <S_CODE_TOKEN>	CraigSiemens	2016-03-15 03:48:47
457	2016-02-22 16:44:10	:+1: Really nice, simple change that improves the readability of the API.	bcapps	2016-03-15 03:48:47
457	2016-03-15 03:48:40	Nice!!!	lingoer	2016-03-15 03:48:47
456	2016-02-17 05:24:43	Ideally it would be nice if when initializing an object you could use the try/catch model to pass along the json parsing error. This is particularly useful for other libraries using SwiftyJSON. ideal usage would be something like this: <S_CODE_TOKEN> I'm not quite sure how to implement this though. Here's an extension that I came across that might provide some help perhaps: https://gist.github.co…	hamin
456	2016-11-22 06:00:53	I'm strongly in support of this. @zhigang1992 thoughts?	ldiqual
456	2016-11-23 08:31:58	Agreed, I think we need to rethink our error handling model. Because most of the code for this library was written back in Swift1, it's definitely need a rewrite and take advantage of the new Swift features.	zhigang1992
456	2016-12-12 19:07:42	I desperately need this, since I have to deal with malformed json from a legacy system. ideally the malformed data would be provided in context, so I could a func to fix it while parsing	danat8x8
456	2016-12-13 06:11:37	PR in review https://github.com/SwiftyJSON/SwiftyJSON/pull/731	ldiqual
455	2016-02-16 23:07:46	The following code triggers this warning when building with Swift 3: <S_CODE_TOKEN>	mlaster	2016-11-17 07:43:16
455	2016-02-23 14:47:12	Wonder why they took that out, anyone know?	mikeKane	2016-11-17 07:43:16
455	2016-02-23 16:01:48	https://github.com/apple/swift-evolution/blob/master/proposals/0004-remove-pre-post-inc-decrement.md	mlaster	2016-11-17 07:43:16
455	2016-03-04 11:45:22	+1	crmitchelmore	2016-11-17 07:43:16
455	2016-03-09 10:34:21	How did you test it for swift 3? Unable to find a way to start writing code in swift 3 beta version	kartikjain	2016-11-17 07:43:16
455	2016-03-09 17:40:37	It gives that warning in the latest Xcode 7.3 beta 5 update (may be in older betas too, can't remember, but they put in a bunch of future deprecation warnings in there) +1 on fixing this now, rather than when Swift 3 launches	amelnychuck	2016-11-17 07:43:16
455	2016-03-24 10:01:24	This is also occurring on the latest stable version of Xcode. Is this going to be fixed?	lyptt	2016-11-17 07:43:16
455	2016-04-27 18:00:36	Fixed on March 1st. Use master with CP/Carthage (no new tags since Dec 2015)	bre7	2016-11-17 07:43:16
455	2016-05-02 07:56:27	Hi! Any progress on this? It would be nice if the fix is released and available via CocoaPods (without pointing to the master branch manually). I've seen that it was fixed in a commit, but there is not new tags for it to specify in the Podfile.	balazsgerlei	2016-11-17 07:43:16
455	2016-05-02 17:52:40	You can specify a commit or use HEAD :wink:	bre7	2016-11-17 07:43:16
455	2016-05-03 09:11:28	True, but a release would be still **much** nicer.	balazsgerlei	2016-11-17 07:43:16
455	2016-07-07 05:10:14	Is SwiftyJSON still being maintained? This error has been around for a while now	andyyhope	2016-11-17 07:43:16
455	2016-07-07 11:08:01	Doesn't seem that way. Although there's a Swift 3 branch, nothing's been released for a long while.	lyptt	2016-11-17 07:43:16
455	2016-07-12 19:13:42	Seems strange to have had a fix without a release for so long. And no-one is assigned to this issue. Pointing to master or an untagged commit isn't really acceptable. Who should we mention in order to get a release out?	richardbuckle	2016-11-17 07:43:16
455	2016-07-12 19:27:48	The nuclear option is to fork the project and do a release, but this should probably be avoided in the hope of any approved committers agreeing to do it. The two members of the SwiftyJSON organisation are @lingoer and @tangplin, so one of these two would be able to do it. If neither are interested in making a release, then forking the repository or finding an alternative JSON library might be the…	lyptt	2016-11-17 07:43:16
455	2016-07-13 00:31:33	Looking at 99 open issues and 35 open pull requests, and the dates on them, I for one am tempted to just fork and tag it for Swift 2.x and look for better supported options for Swift 3.x. The Big Nerd Ranch did one that I should take another look at. https://www.bignerdranch.com/blog/introducing-freddy-an-open-source-framework-for-parsing-json-in-swift/	richardbuckle	2016-11-17 07:43:16
455	2016-08-08 11:33:40	Please someone fork this and start a new library for swift3	piyushwadhwani	2016-11-17 07:43:16
455	2016-11-17 07:43:16	SwiftyJSON is now available for swift 3, closing this issue.	ldiqual	2016-11-17 07:43:16
454	2016-02-16 05:17:50	Hi, I found the example project a little hard to follow. So I created my own - it's really simple and just shows a comparison between using swifty for JSON vs. using Swift's default JSON parsing. I also added a comment to clarify the dataForNetworking object in the Readme, under Usage -> Initiailization Feel free to merge or provide feedback for me, thanks!	vatsg	2016-09-21 20:01:39
454	2016-09-21 20:01:39	Seems like you're create a new folder for this example, and copying the source code? How about doing it in the `Example` folder we already have and create a new PR? I'll close this one for now, but feel free to reopen this if you'd like to discuss more. Cheers	zhigang1992	2016-09-21 20:01:39
453	2016-02-13 03:33:45	This pull requests corrects the spelling of **CocoaPods** 🤓 https://github.com/CocoaPods/shared_resources/tree/master/media <blockquote class="twitter-tweet" data-lang="en"><p lang="en" dir="ltr">One day I’ll make a bot that looks through the READMEs of all Pods, looks to see if it uses “Cocoapods” and PRs “CocoaPods” :D</p>&mdash; Ørta (@orta) <a href="https://twitter.com/orta/status/69737435797…	ReadmeCritic	2016-09-21 20:01:53
453	2016-09-21 20:01:57	👍	zhigang1992	2016-09-21 20:01:53
452	2016-02-12 20:03:01	I'd like to add an optional `parent` property that returns the `JSON` dictionary/array that a `JSON` object is contained in. I'd also like an optional `parentKey` property (not sure on the name for this one) that would return the key on the `parent` that is used to access the `JSON` object. I'd be willing to assist in implementing this, but I wanted to check for interest first.	AnthonyMDev	2016-11-22 06:04:39
452	2016-11-22 06:04:39	@AnthonyMDev Given that nobody has responded to this issue, I'm assuming that not a lot of people think that it could be part of their workflow. I personally fail to see the usecase here, and even if I had to refer to the parent, I would implicitly have that reference in my code because I would have provided the json path. I'm gonna go ahead and close this, let me know if you'd like me to reopen.…	ldiqual	2016-11-22 06:04:39
451	2016-02-10 12:03:23	JSON objects can be indexed by a key path like "items.0.isActive"	vasilyIvanov	2016-10-08 04:52:33
451	2016-09-21 20:04:50	Nice work. One concern that I have is that this might break other ppl's existing app. Also, how would you differentiate index 0 and string `"0"`? Also, apologize for not getting to this PR earlier.	zhigang1992	2016-10-08 04:52:33
451	2016-09-22 08:44:32	Hi how it can break existing apps? This branch is just adding support for key paths, old functionality is working as earlier. Can you please come up with breaking test case? Yes, it's impossible to tell 0 and "0" at the moment. Those who want to use keys like "0" would have to stick to the old plain comma-separated paths. I guess it's not a big deal since it wouldn't crash anything, just failure.…	vasilyIvanov	2016-10-08 04:52:33
451	2016-09-22 12:26:43	Hm, for instance, if someone out there is using . in their json key. (I know it's not quiet possible) Like: {"com.apple.app1":"fadbifdoafboadbfojabdfoajbfhauebbfuuryrwowrgk"} Then this pr will cause their code to fail, and their is no way for them to easily fix it. Granted, same thing happens for valueForKeyPath, still a bit of concern from my point of view. What do you think?	zhigang1992	2016-10-08 04:52:33
451	2016-10-05 09:01:10	Yes, agreed. On reading we can first try to read `com.apple.app1` and after failure `com`, `apple`, `app1`, but for writing I can't think of any decent logic. Sorry for bothering, let's abandon this PR. Ok?	vasilyIvanov	2016-10-08 04:52:33
451	2016-10-08 04:52:33	Feel free to reopen this if needed. Cheers	zhigang1992	2016-10-08 04:52:33
450	2016-02-10 00:52:57	i have jsonarrays **mySet** and **mySetNew** with the same structure. how to add new items to mySet? of course I can <S_CODE_TOKEN> ...but in first, it does not work, in second - how to do it simpler?	djdance	2016-11-17 07:41:32
450	2016-11-17 07:41:31	There hasn't been much activity on this issue for a while so I'm gonna go ahead and consider it fixed. Please let us know it you'd like to reopen it.	ldiqual	2016-11-17 07:41:32
449	2016-02-05 22:37:19	Here is my experiment in PlayGround: <S_CODE_TOKEN> Any advice on how to change to support more than 15 decimal precision? Thank you.	zwang	2016-11-17 07:41:17
449	2016-02-05 23:15:28	FYI: looks like this is a swift issue. https://bugs.swift.org/browse/SR-106	zwang	2016-11-17 07:41:17
449	2016-11-17 07:41:17	There hasn't been much activity on this issue for a while so I'm gonna go ahead and consider it fixed. Please let us know it you'd like to reopen it.	ldiqual	2016-11-17 07:41:17
448	2016-02-03 21:13:46	`isExists()` isn't the correct way to phrase that statement and makes the code harder to read. Simply using `exists()` makes it easer to read and grammatically correct. <S_CODE_TOKEN>	CraigSiemens	2016-03-15 03:48:48
447	2016-02-03 03:30:20	<S_CODE_TOKEN>	acegreen	2016-11-17 07:41:01
447	2016-11-17 07:41:01	There hasn't been much activity on this issue for a while so I'm gonna go ahead and consider it fixed. Please let us know it you'd like to reopen it.	ldiqual	2016-11-17 07:41:01
447	2017-03-27 21:51:35	I also get this error. Was there any fix?	miraan	2016-11-17 07:41:01
446	2016-01-31 12:34:04	- `which's` doesnot seem to make lot of sense so i think its better off by using `whose` - there was no space between `structuresby` which is changed to `structures by`	kandelvijaya	2016-03-15 03:49:27
445	2016-01-31 03:45:44	I have this JSON API returning an int Id which can be zero: <S_CODE_TOKEN> When parsing the json in Swift I try to cast it to an int: `self.id = json["id"].int!` However when loading data **it detetects the 0 as a nil value** so it breaks. I know that the value is being received in the original Json (I checked the Raw Dictionary), so I guess it's actually the value of zero being treated as a nil.	oscb	2016-11-17 07:40:52
445	2016-11-17 07:40:52	There hasn't been much activity on this issue for a while so I'm gonna go ahead and consider it fixed. Please let us know it you'd like to reopen it.	ldiqual	2016-11-17 07:40:52
444	2016-01-31 01:10:45	I have a project where I want to add some UI tests. Whenever I run the test I get the following error: <S_CODE_TOKEN> Any ideas? I don't have any issues running in the simulator or on a device. I have a [test project](https://github.com/g0ld2k/CG-SwiftyJSON-Test-Issues) which you can download to reproduce the issue. SwiftyJSON was added to the project as a submodule and included in the workspace.…	g0ld2k	2016-11-17 07:40:18
444	2016-11-17 07:40:18	There hasn't been much activity on this issue for a while so I'm gonna go ahead and consider it fixed. Please let us know it you'd like to reopen it.	ldiqual	2016-11-17 07:40:18
443	2016-01-28 15:45:43	The comment had array.empty which but it was implemented by array.isEmpty and similar for dictionary. Although the intent is clear, the comment suggested it was the code portion and it was mismatching. Thus, i think its necessary.	kandelvijaya	2016-03-15 03:50:46
442	2016-01-28 15:01:26	I've created an extension to implement [Moya](https://github.com/Moya/Moya) together with SwiftyJSON called [Moya-SwiftyJSONMapper](https://github.com/AvdLee/Moya-SwiftyJSONMapper). It's also mentioned on the Moya page: [Community Extensions](https://github.com/Moya/Moya#community-extensions) Maybe it's possible to add a reference in the readme here aswel, to make it easier to adapt SwiftyJSON in…	AvdLee	2016-11-17 07:39:59
442	2016-11-17 07:39:59	There hasn't been much activity on this issue for a while so I'm gonna go ahead and consider it fixed. Please let us know it you'd like to reopen it.	ldiqual	2016-11-17 07:39:59
441	2016-01-22 21:29:52	How do i append a Json array with new data?	patchthecode	2016-04-17 17:52:04
441	2016-04-17 17:19:07	Do you have an example of what you want to do - and maybe we can help	grantkemp	2016-04-17 17:52:04
441	2016-04-17 17:52:04	It is ok. I already found a solution some time ago. Will close this issue.	patchthecode	2016-04-17 17:52:04
440	2016-01-21 20:13:08	When I encode a URL string, SwiftyJSON is escaping all my forward slashes. So this `http://path/to/some/thing.png` becomes this (when viewing the JSON as text, it's fine when unencoded): `http:\/\/path\/to\/some\/thing.png` Which gets quite ugly and unreadable for long URLs. With JSON, it's nice to maintain the "human-readable" part of it, and it's handy to be able to copy-paste URLs from JSON in…	benstahl
440	2016-04-22 13:44:01	having similar issue. Find a solution?	geoherna
440	2016-05-20 18:54:02	This is `NSJSONSerialization.dataWithJSONObject` that likes to insert additional backslashes. Escaped forward slashes is also valid json. Workaround <S_CODE_TOKEN> It's not perfect, since `testForwardSlashes1` fails <S_CODE_TOKEN>	neoneye
439	2016-01-17 08:38:08	I have a JSON array (say, dataObj) generated by SwiftyJSON and I try to remove its element like this: <S_CODE_TOKEN> After execution, dataObj becomes [..., null, ..., ... ] What's the way to really remove an element for a JSON array created by SwiftyJSON?	joe528	2016-11-17 07:38:28
439	2016-01-19 21:48:40	@joe528 Try <S_CODE_TOKEN>	syedsanahassan	2016-11-17 07:38:28
439	2016-02-09 22:39:25	@syedsanahassan Thanks. That works for me. I feel like we should be able to use the `nil` syntax `dataObj[m] = nil` Hoping that this is coming soon?	AnthonyMDev	2016-11-17 07:38:28
439	2016-11-17 07:38:28	There hasn't been much activity on this issue for a while so I'm gonna go ahead and consider it fixed. Please let us know it you'd like to reopen it.	ldiqual	2016-11-17 07:38:28
438	2016-01-13 05:44:41	Please, add support for mapping JSON to enums. Suppose, it would be very helpful. Thanks.	EugeneGoloboyar
438	2016-11-17 07:38:12	@EugeneGoloboyar Can you clarify what you'd like us to implement, maybe with an usage example?	ldiqual
438	2016-11-22 06:06:58	@EugeneGoloboyar Bump.	ldiqual
437	2016-01-12 21:32:25	typo	danipralea	2016-01-27 23:59:05
436	2016-01-12 17:57:44	I found here that _\n_ is wrong char for string parsed by JSON.parse() But some servers send it. To avoid this I have to do <S_CODE_TOKEN> instead of short (data: data) So is it possible to optionally turn on possibility to allow \n in parsed string/data?	djdance
436	2016-11-22 06:26:05	@djdance Sorry for the delay on this. It seems that the latest version of SwiftyJSON parses new lines correctly: <S_CODE_TOKEN> Do you have an example of code that fails to parse correctly? Thank you	ldiqual
435	2016-01-12 17:47:12	Let's try <S_CODE_TOKEN> output: _json=nil, json1=Optional("Warning"), json2=Optional("Warning")_ Questions: 1. Why first json is nil? What kind of string has to be s? 2. Why no notes about JSON.parse() in start page/manual/docs? I'd found it in issues after 2 hours of search. Please add to manual 3. Why commented **let s2=...** is not possible in any case? Can it be made possible? thanks	djdance	2016-02-22 09:05:51
435	2016-02-21 19:14:53	This framework has been designed to use with the way Cocoa works with http requests, which is with a block of data instead of strings. You could always make an extension to the json object with a convenience init that takes a string and converts it to the NSData format the framework is expecting. I recommend you put each of your issues in a separate ticket, just like you would with regular bug re…	voidref	2016-02-22 09:05:51
435	2016-02-22 09:05:51	okay, just leave _strings questions_ here for someone who will be confused about it too. yes, stranger, do no do so as described above. _parse_ issues added to tickets https://github.com/SwiftyJSON/SwiftyJSON/issues/459	djdance	2016-02-22 09:05:51
434	2016-01-08 12:29:24	Hi, what is the best way to catch the json data which of type JSON in user defaults or coredata	karnakar	2016-11-17 07:37:13
434	2016-01-12 01:04:32	Do you mean cache?	zhigang1992	2016-11-17 07:37:13
434	2016-06-20 05:48:50	Is there a way we can use the same model classes for core data?	rockylive	2016-11-17 07:37:13
434	2016-11-17 07:37:12	There hasn't been much activity on this issue for a while so I'm gonna go ahead and consider it fixed. Please let us know it you'd like to reopen it.	ldiqual	2016-11-17 07:37:13
433	2016-01-06 01:39:24	Consider the following: <S_CODE_TOKEN> I like that the optional `let name` fails -- but and not really satisfied with the lack or inconsistency of the errors. Forgiveness if I'm missing something dumb -- I'm just getting started with SwiftyJSON.	zorn	2016-11-17 07:36:58
433	2016-01-21 00:21:26	@zorn Is there even an init for that?	DominicFrei	2016-11-17 07:36:58
433	2016-01-21 01:35:00	The type of `json["name"]` is `Int`, it will work if you try <S_CODE_TOKEN>	wanganjun	2016-11-17 07:36:58
433	2016-02-21 19:17:46	I suspect there's no error as the error would just tell you "could not convert to `type`", which is implicitly obvious from the fact that you are in the `else` clause.	voidref	2016-11-17 07:36:58
433	2016-11-17 07:36:58	There hasn't been much activity on this issue for a while so I'm gonna go ahead and consider it fixed. Please let us know it you'd like to reopen it.	ldiqual	2016-11-17 07:36:58
432	2016-01-06 01:07:07	OS X versions after OS X 10.8 Mountain dropped the “Mac” part of their name. Now matches rest of README as well.	saagarjha	2016-01-12 01:00:47
431	2016-01-05 02:22:56	will be nil	longxianlin	2016-01-05 02:34:31
431	2016-01-05 02:34:44	mistake	longxianlin	2016-01-05 02:34:31
430	2015-12-28 07:01:09	has the master and 7.1 branch been merged?	gaming-hacker	2016-01-03 20:15:21
430	2016-01-03 19:26:41	Seems so - [https://github.com/SwiftyJSON/SwiftyJSON/commit/61c47231e06301bcd4e0c5d345d5a76cfa759b9a](https://github.com/SwiftyJSON/SwiftyJSON/commit/61c47231e06301bcd4e0c5d345d5a76cfa759b9a)	lachezar	2016-01-03 20:15:21
430	2016-01-03 20:15:21	cool	gaming-hacker	2016-01-03 20:15:21
429	2015-12-27 16:36:58	array json, cannot be parsed by string, but by data. source of example: @LECASON <S_CODE_TOKEN> will work <S_CODE_TOKEN> will work BUT <S_CODE_TOKEN> will not work <S_CODE_TOKEN> will not work <S_CODE_TOKEN> will not work	frogcjn	2016-01-28 02:22:17
429	2016-01-28 02:22:17	You're looking for `parse` https://github.com/SwiftyJSON/SwiftyJSON/blob/master/Source/SwiftyJSON.swift#L86 The string literal conversion was meant to be used within JSON object. like this: <S_CODE_TOKEN> Cheers. :beers:	zhigang1992	2016-01-28 02:22:17
428	2015-12-24 03:12:07	build failed when use `carthage update` command. ### log <pre> *** Cloning SwiftyJSON *** Checking out SwiftyJSON at "2.3.1" *** xcodebuild output can be found in /var/folders/xl/z7j5r29d0cs6t5jg7_bqkk5w0000gn/T/carthage-xcodebuild.UXfY4s.log *** Building scheme "SwiftyJSON OSX" in SwiftyJSON.xcworkspace *** Building scheme "SwiftyJSON watchOS" in SwiftyJSON.xcworkspace ** BUILD FAILED ** The fol…	aotian16	2016-11-17 07:36:12
428	2016-01-05 23:55:24	It is the same as tvOS platform. In the log it says: > Build settings from command line: > ONLY_ACTIVE_ARCH = NO > SDKROOT = appletvsimulator9.1 > === BUILD TARGET SwiftyJSON tvOS OF PROJECT SwiftyJSON WITH CONFIGURATION Release === > > Check dependencies > target 'SwiftyJSON tvOS' has bitcode disabled (ENABLE_BITCODE = NO), but it is required for the 'appletvos' platform	candostdagdeviren	2016-11-17 07:36:12
428	2016-02-05 18:26:16	I just had the same problem but since I only need the framework for iOS I ran `carthage update --platform iOS` and it worked.	iONsky	2016-11-17 07:36:12
428	2016-11-17 07:36:12	There hasn't been much activity on this issue for a while so I'm gonna go ahead and consider it fixed. Please let us know it you'd like to reopen it.	ldiqual	2016-11-17 07:36:12
427	2015-12-21 16:49:36		nanoxd	2016-01-12 01:01:13
426	2015-12-21 11:08:06	below is my test case <S_CODE_TOKEN> XCTAssertEqual failed: ("nil") is not equal to ("Optional(1)") Maybe it's not a issue, but I still feel strange.	bjzhou	2016-11-17 07:35:59
426	2015-12-30 10:07:39	your sex response is string ,not int. If you want to get the value, please use the intValue	hilen	2016-11-17 07:35:59
426	2016-11-17 07:35:59	There hasn't been much activity on this issue for a while so I'm gonna go ahead and consider it fixed. Please let us know it you'd like to reopen it.	ldiqual	2016-11-17 07:35:59
425	2015-12-15 18:53:12	XCTAssertEqual(JSON(NSNumber(unsignedLong: ULONG_MAX)).description,"(ULONG_MAX)") Xcode Version 7.2 (7C68)	lptr2	2016-11-17 07:35:27
425	2016-11-17 07:35:27	There hasn't been much activity on this issue for a while so I'm gonna go ahead and consider it fixed. Please let us know it you'd like to reopen it.	ldiqual	2016-11-17 07:35:27
424	2015-12-15 08:46:47	<S_CODE_TOKEN>	YLKwan	2016-11-17 07:35:12
424	2015-12-15 15:40:16	@YLKwan in the second JSON the data value is a NSNumber type, since string property is a optional value its able to return a nil but stringValue is not an optional, so when you try to get the value via stringValue this property is able to use the stringValue type from the NSNumber object. check the code for the string property <S_CODE_TOKEN> also for the stringValue <S_CODE_TOKEN> observe the cas…	jorjuela33	2016-11-17 07:35:12
424	2015-12-18 06:21:45	@YLKwan , In Swift, for AnyObject type stringValue is used to type cast Int to String . In your case when you are doing ".string" is incorrect as you have integer value in your data so to type cast it to string you need to do ".stringValue"	neelamsharma12	2016-11-17 07:35:12
424	2016-11-17 07:35:12	There hasn't been much activity on this issue for a while so I'm gonna go ahead and consider it fixed. Please let us know it you'd like to reopen it.	ldiqual	2016-11-17 07:35:12
423	2015-12-11 11:58:42		ZetrixWeb-iOS	2015-12-14 10:48:47
423	2015-12-11 16:45:26	You need to provide more information. Project target? CocoaPods version? Xcode version? I tested with Xcode 7.2 using the latest version of CocoaPods and it works with: <S_CODE_TOKEN>	paradoxally	2015-12-14 10:48:47
423	2015-12-14 10:46:57	I think he has the same thing i got aka no such module on import. For me it's project target osx 10.9, pods 0.39, xcode 7.1.1	tirrorex	2015-12-14 10:48:47
422	2015-12-11 03:57:55	I create a class Message with details as bellow: import Foundation import SwiftyJSON class Message{ var type:String var content:[UInt8] <S_CODE_TOKEN> } 1, I create a message instance: let content:[UInt8] = [1,2,3,4,5] let msg = Message("test",content) 2, And then I print(msg.json) , the content UInt8 array not convert successfully! Can you help me? Thanks a lot.	fcbflying	2016-11-17 07:32:06
422	2016-11-17 07:32:06	There hasn't been much activity on this issue for a while so I'm gonna go ahead and consider it fixed. Please let us know it you'd like to reopen it.	ldiqual	2016-11-17 07:32:06
421	2015-12-10 16:45:10	Where is `json["date"].date` or `json["time"].time`?	rmoffett	2016-01-30 03:26:15
421	2015-12-17 10:18:28	You may use an extension like below, <S_CODE_TOKEN> and initialize formatters depending on the data you may receive. <S_CODE_TOKEN>	kukabi	2016-01-30 03:26:15
421	2016-01-28 03:13:02	I like this answer, however I have a question. If the dateFormat I enter in the Formatter class doesn't match the json, will it not return anything? For example, my json date is `2016-01-27T12:01:40.915-07:00` and my `dateFormat` is `"yyyy'-'MM'-'dd'T'HH':'mm':'ss'.'SSS'-'xxx"` but nothing is returned. Is that because my `dateFormat` is wrong, or do I have issues elsewhere?	craigpearce5	2016-01-30 03:26:15
421	2016-01-29 14:27:43	My JSON format is same as yours and here is the format I used: "yyyy'-'MM'-'dd'T'HH':'mm':'ss'.'SSSZZ"	lmacfadyen	2016-01-30 03:26:15
421	2016-01-29 16:13:32	@lmacfadyen Thanks very much, I will give that a try.	craigpearce5	2016-01-30 03:26:15
421	2016-01-30 03:15:00	@lmacfadyen That worked. Thanks very much.	craigpearce5	2016-01-30 03:26:15
421	2016-01-30 03:15:42	@rmoffett This issue should be closed.	craigpearce5	2016-01-30 03:26:15
421	2016-06-21 10:46:23	It would be good to add locale setting on the NSDateFormatter to this, otherwise it may fail depending on device locale.	yesitsdave	2016-01-30 03:26:15
421	2017-01-31 18:50:05	Thank you for this nice snippet, it saved me some time. Here is the code updated for Swift3: <S_CODE_TOKEN>	AlBlanc	2016-01-30 03:26:15
420	2015-12-09 14:44:53	was set to use always the most current watch OS version (currently 2.1) with the result that the lib is not usable with apps deploying on watchOS 2.0	AlexanderNey	2016-01-28 00:00:17
419	2015-12-09 02:03:15	Great framework!	Adlai-Holler	2016-03-15 03:46:07
419	2016-03-15 03:40:17	this is a nice PR, can you please merge it ?	maxday	2016-03-15 03:46:07
419	2016-03-15 03:46:03	Oh, yes! thank you!	lingoer	2016-03-15 03:46:07
419	2016-03-15 03:49:20	Thanks :)	maxday	2016-03-15 03:46:07
418	2015-12-08 04:05:11	i thought there was an example somewhere of how to read JSON file, modify a value and then write back to same file without modifying other contents? does JSON conform to NSData? NSDictionary? NSArray?? using NSFileHandle??? figured it out, you have to recast to a NSDictionary via object	gaming-hacker	2015-12-08 08:34:45
417	2015-12-07 17:31:12	Say I have `let jsonObject = json["AReallyLongName"]["AndASecondReallyLongName"]`. Is it possible to line wrap this statement, like: `let jsonObject = json["AReallyLongName"]` `["AndASecondReallyLongName"]` Currently, this is a compile error. I can work around it by assigning multiple jsonObjects, but I'd rather line wrap. `let jsonObject1 = json["AReallyLongName"]` `let jsonObject2 = jsonObject1…	michaeltnguyen	2016-11-17 07:34:32
417	2015-12-18 06:36:25	@michaeltnguyen , Yes it is possible . If your " json["AReallyLongName"]["AndASecondReallyLongName"] " is returning string object then you need to do json["AReallyLongName"]["AndASecondReallyLongName"].string. Additional info: If your json["AReallyLongName"] part returning array then you need access it by using index as json["AReallyLongName"] [index] . And then you can use it like this , jsonObj…	neelamsharma12	2016-11-17 07:34:32
417	2015-12-18 15:05:01	@neelamsharma12 Thanks for your comment, but it doesn't really address my question. I'd like to have a multi-line json statement (e.g., for one that is greater than 80 characters and won't fit on a single line). I suppose it's more of a swift question than a SwiftyJSON question, though.	michaeltnguyen	2016-11-17 07:34:32
417	2016-11-17 07:34:32	There hasn't been much activity on this issue for a while so I'm gonna go ahead and consider it fixed. Please let us know it you'd like to reopen it. On a side note, you can probably use something like <S_CODE_TOKEN>	ldiqual	2016-11-17 07:34:32
416	2015-12-07 05:24:31	I have a problem when I am converting a json like string to a json.The string is: [{day:"2015-12-07 11:30:00",open:"12.110",high:"12.180",low:"12.110",close:"12.170",volume:"5913884"},{day:"2015-12-07 13:30:00",open:"12.170",high:"12.180",low:"12.160",close:"12.160",volume:"480608"}] my code is: let apijson = JSON(data:string.dataUsingEncoding(NSUTF8StringEncoding)!) print (apijson) print ("this …	zhmiblog	2015-12-19 10:37:48
416	2015-12-07 16:50:24	@zhmiblog, I haven't tried to verify this in a playground, but your string is not valid JSON. Per http://www.json.org, you must quote the keys of your objects: `[{"day":"2015-12-07 11:30:00","open":"12.110","high":"12.180"`....	regan-sarwas	2015-12-19 10:37:48
416	2015-12-14 05:08:49	Yes like @regan-sarwas said is a invalid JSON	jorjuela33	2015-12-19 10:37:48
416	2015-12-15 01:35:33	@regan-sarwas,@jorjuela33. I already tried to standardize the string, added quotes to all keys. then it worked. thank you two.	zhmiblog	2015-12-19 10:37:48
415	2015-12-06 19:09:01	Any plans to merge this into master?	JamieWhite	2015-12-14 11:57:18
415	2015-12-11 10:45:04	+1	Hardenn	2015-12-14 11:57:18
415	2015-12-11 13:53:48	Hi! https://github.com/SwiftyJSON/SwiftyJSON/compare/xcode7.1 shows commits in xcode7.1 that aren't in master. There are none, it was merged here: 61c47231e06301bcd4e0c5d345d5a76cfa759b9a	rbrown	2015-12-14 11:57:18
415	2015-12-14 11:57:17	Ah I wasn't looking at it properly for some reason! It seems odd to keep this branch around though.	JamieWhite	2015-12-14 11:57:18
414	2015-12-06 08:39:29	Hello, I took the latest source from the master branch. When adding it into my project im getting ~ 75 errors; ranging from... AnyObject is not convertable... did you mean to use ! to force downcasting Type JSON does not conform to protocol 'Sequence Type' Availability has been named to available. Extra Arguements # has been removed.. Im fairly new to swift, help would be greatly appreciated!	gminky019	2015-12-06 08:57:01
414	2015-12-06 08:57:18	I was using the wrong version!	gminky019	2015-12-06 08:57:01
414	2015-12-23 17:33:53	I'm having this issue too. What's the "right version"??	klampotang	2015-12-06 08:57:01
414	2015-12-23 17:42:35	You have to be careful on your version of xcode as well. I still believe I took the latest version and it worked. I do not remember off the top of my head but it is on my public repository project; all i know is I had to get to a special project page for the correct version. Heres the link to the project feel free to grab the files there maybe it will work for you! https://github.com/gminky019/GD…	gminky019	2015-12-06 08:57:01
413	2015-12-06 05:35:03	Hello guys, are there any plans in near future make it linux compatible?	DarthRamone
413	2015-12-06 07:23:19	Waiting for Linux support Swift	dickwu
413	2015-12-06 07:27:53	https://swift.org/download/#latest-development-snapshots Isn't it what are you waiting for, or Im wrong?:)	DarthRamone
413	2015-12-07 01:50:28	you can only use terminal to write swift. We need an IDE to write the full project	dickwu
413	2015-12-07 09:51:50	But you already have one - Xcode. To make code works on linux doesn't mean that it has to be written on linux an linux friendly IDE. Linux can compile project if it was made on Mac, code is code, you know. BTW, what do you mean by saying "we need"? I don't see your contributions in SwiftyJSON :) Maybe developers should answer it.	DarthRamone
413	2015-12-09 21:56:42	This is essentially the same issue as mine: https://github.com/SwiftyJSON/SwiftyJSON/issues/410	hpux735
413	2016-01-28 07:42:34	@DarthRamone @hpux735 You could try this pure Swift JSON package [TidyJSON](https://github.com/benloong/TidyJSON) that run on all Swift platform.	benloong
413	2016-03-10 16:27:30	Or https://github.com/czechboy0/Jay	czechboy0
413	2016-04-25 10:27:38	Or [IBM-Swift/SwiftyJSON](https://github.com/IBM-Swift/SwiftyJSON) branch	weakish
413	2016-04-25 15:26:56	I've been enjoying https://github.com/postmates/PMJSON so far :)	hpux735
413	2016-11-22 06:29:54	@shmuelk @ianpartridge It seems that you guys have been maintaining an IBM fork of SwiftyJSON. Would you mind elaborating on the context of the fork and whether it would be worth merging your changes into the main repo? If your fork contains Linux support, as @weakish seems to suggest, it would be really valuable.	ldiqual
413	2016-11-22 10:17:22	Hi, yes the `IBM-Swift/SwiftyJSON` repo does add support for Linux.	ianpartridge
413	2016-11-22 19:48:28	@ianpartridge Interesting. Any other changes that would be worth merging in the main repo? Also, are the changes production-ready or is it just an internal fork that respond to specific IBM needs?	ldiqual
413	2016-11-23 10:04:18	We ported to Swift 3 a while ago, but I guess this repo has that now as well. I think the rest of the work was around compatibility between Darwin NSJSONSerialization and swift-corelibs's version.	ianpartridge
412	2015-12-04 12:30:47	//setter does not work,data1 has no element var data1:JSON! data1 = JSON([:]) data1["sn"].string = "1111" //this is ok var data2:JSON = JSON([:]) data2 = JSON([:]) data2["sn"].string = "1111" //also ok var data3:JSON = JSON.null data3 = JSON([:]) data3["sn"].string = "1111"	yikuo123	2016-11-22 07:32:37
412	2016-01-12 20:14:06	var data = JSON.parse("") not work too :-( i.e. - date has no element for "sn"	djdance	2016-11-22 07:32:37
412	2016-07-14 06:39:43	bump	madsonic	2016-11-22 07:32:37
412	2016-11-22 06:34:59	@yikuo123 Sorry for the delay on this. I was able to reproduce by using your code above, I'll look more into this asap. @djdance `JSON.parse("")` not working is intended, because the provided string is not a valid JSON string. I'm proposing a new initializer here https://github.com/SwiftyJSON/SwiftyJSON/issues/459#issuecomment-262155181, please add a 👍 if you think it'd be valuable (especially th…	ldiqual	2016-11-22 07:32:37
412	2016-11-22 07:32:37	Closing as duplicate of https://github.com/SwiftyJSON/SwiftyJSON/issues/215	ldiqual	2016-11-22 07:32:37
411	2015-12-04 02:26:04	can you tell me this request arrived you?	denemealican	2015-12-04 09:07:42
410	2015-12-03 23:55:02	There are a hand full (maybe about 20) of compile errors under open source swift. I'm not sure if this is any kind of priority, but it would be cool for it to work! :)	hpux735	2016-11-17 07:29:24
410	2016-11-17 07:29:24	Closing as duplicate of https://github.com/SwiftyJSON/SwiftyJSON/issues/413 which has a longer comment thread	ldiqual	2016-11-17 07:29:24
409	2015-12-01 11:08:41	sometimes analyze empty string "" to be a Bool type . hope you can solve it .	smalldu	2015-12-03 01:04:08
409	2015-12-02 03:19:41	@smalldu Can you provided a bit of more example on this? Maybe a code snippet?	zhigang1992	2015-12-03 01:04:08
409	2015-12-02 04:10:07	<S_CODE_TOKEN> if i reproduce it someday , i will show you the json data and code snippet	smalldu	2015-12-03 01:04:08
409	2015-12-03 01:04:08	Cool, feel free to reopen this if needed.	zhigang1992	2015-12-03 01:04:08
408	2015-11-30 05:13:15	I think the the performance problems ( eg #241 ) are related to the type-casts of Swift Dictionary and NSDictionary. The Instruments shows that SwiftyJSON keeps type-casting every NSDictionary to Dictionary and causes much memory allocating and copying. In my experience, use objects as they are in Swift can be much faster, do not do any type-cast.	wxiaoguang
408	2016-08-04 06:21:34	Any reaction from the developers regarding this?	Raymond26
408	2016-11-22 07:08:26	@wxiaoguang @Raymond26 As of SwiftyJSON 3 and Swift 3, I don't believe there is any type cast to NS* values besides in the `Comparable` extension: https://github.com/SwiftyJSON/SwiftyJSON/blob/master/Source/SwiftyJSON.swift#L1266. Would you mind sharing some code that would cause performance issues so we can look into it deeper?	ldiqual
407	2015-11-26 11:50:14		chukky94	2015-11-26 11:54:11
406	2015-11-26 11:37:50		zhigang1992	2015-11-26 11:45:33
405	2015-11-25 15:23:10	This pull request updates the code sign identity so that `carthage update --platform iOS` won't fail on travis ci.	diogoguimaraes	2015-11-26 12:00:30
405	2015-12-02 12:57:19	@zhigang1992 do you have an ETA to the next release? Thank you.	diogoguimaraes	2015-11-26 12:00:30
405	2015-12-04 09:09:15	@diogoguimaraes I just tagged the release, we will update CocoaPods shortly.	zhigang1992	2015-11-26 12:00:30
405	2015-12-04 10:32:20	Thanks!	diogoguimaraes	2015-11-26 12:00:30
404	2015-11-25 03:58:39	Hey, when I tried running the SwiftyJSON I got 5 warnings and 7 issues in the main file in the following lines: <S_CODE_TOKEN> Opening SwiftyJSON.swift in Xcode 7.1.1 will show the same issues	timroesner	2016-11-17 07:26:35
404	2015-11-26 11:39:08	This seems to be pretty old code. Can you try to update it to the newer version?	zhigang1992	2016-11-17 07:26:35
404	2016-11-17 07:26:35	This issue has been inactive for a while so I'm gonna go ahead and consider it fixed. Please let us know if you want to reopen it.	ldiqual	2016-11-17 07:26:35
403	2015-11-25 02:28:24	I use sshtunnel proxy the cocoapod request. pod update <S_CODE_TOKEN> ### pod file <S_CODE_TOKEN>	wood23636	2015-11-25 13:06:06
403	2015-11-25 13:05:56	oh, success after cocoapod update to 0.39.0	wood23636	2015-11-25 13:06:06
402	2015-11-24 21:40:16	So we don't contaminate public equal operator as referenced [here](https://github.com/SwiftyJSON/SwiftyJSON/issues/302)	zhigang1992	2015-11-24 22:08:26
401	2015-11-24 17:29:47	This pull request makes the library potentially safer by removing almost all instances of force unwrapping in favor of optional binding and nil coalescing. Please take a look and let me know what you think. I've run the tests to verify this functionality, and all seems good there.	bcapps	2015-11-24 21:24:27
401	2015-11-24 17:48:37	cc @zhigang1992	bcapps	2015-11-24 21:24:27
401	2015-11-24 23:17:07	Looks great. thx	zhigang1992	2015-11-24 21:24:27
400	2015-11-20 07:31:16	Wrong JSON's type specification URL, it should be http://www.json.org.	azone	2015-11-24 21:25:09
399	2015-11-18 09:34:47	Hi there, I deleted the Framework search paths for target OSX Test - otherwise I get a warning during build (e.g. using carthage). The other targets are fine.	LordNali	2015-11-24 21:42:21
398	2015-11-11 14:38:51	Fixes #397	erez-rabih	2015-11-13 20:32:21
397	2015-11-11 09:57:23	Hi, I just tried to use the example provided in the README for reading JSON via AlamoFire responses and it doesn't work: <S_CODE_TOKEN> It looks like Alamofire's responseJSON method does not take the 4 argument closure as an argument anymore, at least on the latest version which is 3.X.X I am willing to supply a working example if needed. Thanks.	erez-rabih	2015-11-13 20:32:21
397	2015-11-11 13:42:49	@erez-rabih did you manage to get it working? I would be glad if you could post the correct way to use it.	guidev	2015-11-13 20:32:21
397	2015-11-11 15:00:39	#398 works with current versions of Alamofire and SwiftyJSON: - Alamofire (3.1.2) - SwiftyJSON (2.3.1)	erez-rabih	2015-11-13 20:32:21
397	2015-11-11 21:32:34	thank you	guidev	2015-11-13 20:32:21
396	2015-11-10 17:44:19	arm64 must be set in UIRequiredDeviceCapabilities for tvOS targets when uploading to iTunes Connect.	simonbs	2015-11-13 20:32:35
395	2015-11-09 06:09:18	I just want to build iOS scheme but fails on watchOS scheme. Command I executed is as follows: <S_CODE_TOKEN> What should I do?	hiragram	2015-11-09 08:00:10
395	2015-11-09 07:18:30	the latest SwiftyJSON version is `2.3.1` and it seems you were using the `2.2.1` ?	lingoer	2015-11-09 08:00:10
395	2015-11-09 07:20:53	@lingoer I am still using Swift 1.2 ...	hiragram	2015-11-09 08:00:10
395	2015-11-09 08:00:08	@lingoer This issue was solved by removing Carthage directory. Maybe Carthage/Build/tvOS directory caused this issue I think. Thanks for your quick reply.	hiragram	2015-11-09 08:00:10
394	2015-11-08 19:14:05	I have a `JSON` dictionary that a `UIViewController` references, and when i overwrite values, it doesn't update the value with the new value <S_CODE_TOKEN> I've also tried `self.dict["favorites"].int = newValue` and `self.dict["favorites"].intValue = newValue` No matter what happens, the value always remains what it was originally set to. Eg: If the original value of `dict["favorites"]` is `5` — …	ded	2015-11-08 19:34:29
394	2015-11-08 19:34:29	After researching some of the other open issues, I see that #284 is related to my problem. As it turns out, non-optionals are immutable :confused: Good to know for the future.	ded	2015-11-08 19:34:29
393	2015-11-08 17:10:13	How can i make `[String: AnyObject]` from `JSON`? <S_CODE_TOKEN>	mirzadelic	2015-11-09 07:24:32
393	2015-11-09 07:24:16	<S_CODE_TOKEN>	lingoer	2015-11-09 07:24:32
392	2015-11-08 14:12:38	When we get json like this `"query"="1"` we'd like to as check for this parameter as well as to get it as integer. Unfortunately, `.intValue` does not return optional, neither `.number?` accepts `.type == .String` So, we are not able to use this simple sentence `guard let query = json["query"].int else {}` nor this one `guard let query = json["query"].intValue else {}`, because it's not optional,…	dmytro-shchurov	2015-11-13 20:36:45
392	2015-11-13 20:36:42	This should work <S_CODE_TOKEN>	zhigang1992	2015-11-13 20:36:45
392	2015-11-13 20:37:02	Feel free to reopen if needed	zhigang1992	2015-11-13 20:36:45
392	2015-11-13 20:58:34	This will not work for `"query": 1` as <S_CODE_TOKEN> In case `self.type == .Number` `json["query"].string` returns `nil` `stringValue` is not optional again	dmytro-shchurov	2015-11-13 20:36:45
392	2015-11-13 21:01:45	So the JSON scheme itself is not static?	zhigang1992	2015-11-13 20:36:45
392	2015-11-13 21:04:08	I only can imagine which engine is used on a server to generate JSON data, and which generation schema might be used... Some "optimiser" might decide to reduce quote characters for numbers, or otherwise to wrap all values with quotes.	dmytro-shchurov	2015-11-13 20:36:45
392	2015-11-13 21:10:50	+1 Yep.. at the moment I check exactly for a key, and then get a `..Value` property (which is casted). But, what about using Optional mark for not existing parameters? Now, optionality means failed casting and this is anti-pattern IMHO	dmytro-shchurov	2015-11-13 20:36:45
392	2015-11-13 21:12:58	Imho casting failure must be handled by user, because it means something unexpected/wrong data	dmytro-shchurov	2015-11-13 20:36:45
392	2015-11-13 21:13:54	Can you give a bit more code on this? I'm not quiet 100% sure about the situation here. lol	zhigang1992	2015-11-13 20:36:45
392	2015-11-13 21:15:44	would something like this help? <S_CODE_TOKEN>	zhigang1992	2015-11-13 20:36:45
392	2015-11-13 21:36:04	+1 Seems acceptable as allows to guard and assign at once. This will make code clear. Thank you ) PS But still `.int | .string` result mixes missing parameter and unexpected casting in one method with no explicit indication.	dmytro-shchurov	2015-11-13 20:36:45
391	2015-11-08 11:18:26	If I include SwiftyJson in a TVOS and try and submit to the app store I get ERROR ITMS-90502: "Invalid Bundle. Apps that only contain the arm64 slice must also have 'arm64' in the list of UIRequiredDeviceCapabilities in Info.plist." It seems this is a new thing that apple are doing, what would be the impact of adding this to the info.plist?	ztolley	2015-11-13 20:37:46
391	2015-11-13 20:37:46	Should've been fix [here](https://github.com/SwiftyJSON/SwiftyJSON/pull/396)	zhigang1992	2015-11-13 20:37:46
390	2015-11-06 18:50:46	The documentation for installing via CocoaPods should be updated. It no longer works following the instructions listed.	BraydenGirard	2015-11-24 21:23:16
390	2015-11-07 09:21:04	Can you paste in the error that you run into?	zhigang1992	2015-11-24 21:23:16
390	2015-11-18 18:34:38	Worked fine for me. If you are having trouble importing the library, try building your project in Xcode (⌘b).	mfstephens	2015-11-24 21:23:16
389	2015-11-06 09:33:12	in example has > let path = [1,"list",2,"name"] > let name = json[path].string i try it and get a parse error > Cannot subscript a value of type 'JSON' with an index of type '[NSObject]'	lyragosa	2015-11-09 10:06:02
389	2015-11-06 10:12:59	another example > //Array & Dictionary > var json: JSON = ["name": "Jack", "age": 25, "list": ["a", "b", "c", ["what": "this"]]] > json["list"][3]["what"] = "that" > json["list",3,"what"] = "that" > let path = ["list",3,"what"] > json[path] = "that" has the same problem in line -> json[path] = "that" osx 10.11.1 xcode 7.0.1	lyragosa	2015-11-09 10:06:02
389	2015-11-06 15:45:20	Seems to be a type issue, can you try this <S_CODE_TOKEN>	zhigang1992	2015-11-09 10:06:02
389	2015-11-09 09:55:33	hmmm, it works ,thx	lyragosa	2015-11-09 10:06:02
388	2015-11-06 01:53:47	I want transform dictionary to string, but I can't use SwiftyJSON to do Is SwiftyJSON can not do it or I'm used wrong. ex: <S_CODE_TOKEN>	seedotlee	2015-11-06 15:46:58
388	2015-11-06 15:46:45	<S_CODE_TOKEN>	zhigang1992	2015-11-06 15:46:58
387	2015-11-04 01:52:44	I want to create swiftyJSON file like below, it does not work. any help? <S_CODE_TOKEN>	nikki2pro	2015-11-04 02:53:46
387	2015-11-04 02:53:30	This should work <S_CODE_TOKEN>	zhigang1992	2015-11-04 02:53:46
387	2015-11-04 02:53:46	Feel free to reopen this if you have any more questions. :)	zhigang1992	2015-11-04 02:53:46
386	2015-11-03 08:52:13	When i use `cartheage update` , get the following error: _xcodebuild: error: Failed to build workspace SwiftyJSON with scheme SwiftyJSON iOS. Reason: The run destination iPad 2 is not valid for Running the scheme 'SwiftyJSON iOS'. A shell task failed with exit code 70:_ This problem was happened before?	russellyi	2015-11-04 02:09:54
386	2015-11-03 12:38:15	Please upgrade to carthage version 0.9.2	zhigang1992	2015-11-04 02:09:54
386	2015-11-04 02:09:54	Hao le, thanks!	russellyi	2015-11-04 02:09:54
385	2015-11-01 21:54:03	I have this JSON: <S_CODE_TOKEN> This is work: `json["10.11.2015"][index]`, but how to get value using indexes like 0, 1, 2,… in index1: `json[index1][index2]`.	polyskalov	2015-11-02 19:25:51
385	2015-11-02 18:58:35	Please keep in mind that order in dictionary are not strictly the same as order coming in from JSON Response. <S_CODE_TOKEN>	zhigang1992	2015-11-02 19:25:51
385	2015-11-02 19:25:51	Thanks so much!	polyskalov	2015-11-02 19:25:51
384	2015-11-01 03:22:06	Add a empty playground file	zhigang1992	2015-11-01 03:29:05
383	2015-11-01 03:01:38		zhigang1992	2015-11-01 03:14:30
382	2015-10-31 09:01:20	Not sure if anybody else got the same error, but, building the latest code of Example project, my Xcode complained "'array' is unavailable: please construct an Array from your lazy sequence: Array(...)" on line 55 and 86 in ViewController.swift. After changing them to: let key: AnyObject = Array(self.json.dictionaryValue.keys)[row] the build passed. Any other thought?	haitaoxin	2015-11-01 03:14:58
382	2015-11-01 03:14:58	Just fixed in master. Thx for pointing it out. :beers:	zhigang1992	2015-11-01 03:14:58
381	2015-10-31 00:55:53		zhigang1992	2015-10-31 03:46:15
380	2015-10-30 01:28:51		joshuatbrown	2015-10-30 17:49:05
380	2015-10-30 17:49:20	:+1: :beers:	zhigang1992	2015-10-30 17:49:05
379	2015-10-29 12:46:11	I try to transform the json <S_CODE_TOKEN> than get the type is SwiftyJSON.Type.Null can swiftyjson parsing "\n"?	seedotlee	2015-10-29 14:17:43
379	2015-10-29 14:17:06	IMHO If we don't escape `\n` then the string becomes <S_CODE_TOKEN> Which is corrupted... JSON parsing in `SwiftyJSON` is actually delegated to iOS's `NSJSONSerialization` which is where this parse is failing. Also you can escape it simply by wrapping it with another `\`. like `\\n`	zhigang1992	2015-10-29 14:17:43
378	2015-10-29 11:06:40	dyld: Symbol not found: __TMp10SwiftyJSON17JSONSubscriptType Referenced from: /var/mobile/Containers/Bundle/Application/1A23C46A-33BC-4582-93EF-3812344FAD8B/test.app/test Expected in: /private/var/mobile/Containers/Bundle/Application/1A23C46A-33BC-4582-93EF-3812344FAD8B/test.app/Frameworks/SwiftyJSON.framework/SwiftyJSON in /var/mobile/Containers/Bundle/Application/1A23C46A-33BC-4582-93EF-3812344…	rsdev-darshan	2015-10-30 05:44:56
378	2015-10-29 14:20:03	Have you try `clean build folder` and build again? If so, it's also possible that you're not embedding the frameworks in your app. Are you using CocoaPods or Carthage?	zhigang1992	2015-10-30 05:44:56
378	2015-10-30 05:44:52	Its working now.. the problem occurred after updating to Xcode 7.1. I just deleted the "embed pods framework" in build phases.	rsdev-darshan	2015-10-30 05:44:56
377	2015-10-29 01:38:09	This what I'm doing to convert it. The log return "nil" <S_CODE_TOKEN>	TeamVerre	2015-10-29 14:20:39
377	2015-10-29 02:29:58	What do you wanna out of `jsonObj.stringValue`? But I'm guessing you want something this? <S_CODE_TOKEN>	zhigang1992	2015-10-29 14:20:39
377	2015-10-29 18:57:57	I want to convert the Dictionary into a valid JSON string which I can post to the server. Running this print statement, also returns an empty string. print(jsonObj[0]["lastName"].stringValue)	TeamVerre	2015-10-29 14:20:39
377	2015-10-30 17:39:54	You're looking for `rawString` <S_CODE_TOKEN>	zhigang1992	2015-10-29 14:20:39
376	2015-10-28 16:02:41	[https://github.com/SwiftyJSON/SwiftyJSON/issues/375](https://github.com/SwiftyJSON/SwiftyJSON/issues/375) So that we can use `enum` as keys like this: <S_CODE_TOKEN> And use it like this <S_CODE_TOKEN>	zhigang1992	2015-11-01 03:02:46
376	2015-10-28 16:05:01	Sorry about deleting the trailing spaces. I can revert them if it's too much trouble. :)	zhigang1992	2015-11-01 03:02:46
375	2015-10-28 10:09:00	Thanks for making and maintaining this library, I know how hard open source can be! I have a this attribute name enum: <S_CODE_TOKEN> and use it like so: `let idNumber = j[J.ChannelId].number ?? j[J.Id].number ?? NSNumber(int: 0)` I then get a compile error: `Cannot subscript a value of type 'JSON' with an index of type 'J'` Is this supposed to work? Thanks a lot!	manmal	2015-11-01 03:04:28
375	2015-10-28 15:35:15	I'm guessing you have to this <S_CODE_TOKEN>	zhigang1992	2015-11-01 03:04:28
375	2015-10-28 15:36:13	Sure, but this is ugly :) > Am 28.10.2015 um 16:35 schrieb Zhigang Fang notifications@github.com: > > I'm guessing you have to this > > let idNumber = j[J.ChannelId].number ?? j[J.Id].number ?? NSNumber(int: 0) > — > Reply to this email directly or view it on GitHub https://github.com/SwiftyJSON/SwiftyJSON/issues/375#issuecomment-151884729.	manmal	2015-11-01 03:04:28
375	2015-10-28 15:37:21	This? <S_CODE_TOKEN>	zhigang1992	2015-11-01 03:04:28
375	2015-10-28 15:39:14	No my code is what I'd like to have, but it doesn't compile.	manmal	2015-11-01 03:04:28
375	2015-11-01 03:04:28	Pull Request has been merged. You can try it out now in master branch.	zhigang1992	2015-11-01 03:04:28
374	2015-10-26 20:11:08	SwiftyJSON is great! This is a feature request. With SwiftyJSON we're able to define paths to any JSON element, including deeply nested elements, and there are convenience accessors ("string", "stringValue", ...) for accessing the element, if it exists. We have a few cases where we would like to be able to access the JSON element at a particular path, and if the element exists such that we can ho…	jpbetz	2015-10-26 20:49:59
374	2015-10-26 20:49:59	Actually, this might not be needed.	jpbetz	2015-10-26 20:49:59
373	2015-10-26 09:00:41	Hi. The code is below: <S_CODE_TOKEN> The problem is like this: the jsonString has some chinese character in its values, if i read the value of json, xcode throws a fatal error: unexpected found nil while unwrapping an optional value but if i delete the chinese character, the code runs fine. jsonString is like this: <S_CODE_TOKEN> Is SwiftyJSON not supported with chinese character or i do somethi…	cmnewfan	2015-10-29 02:36:25
373	2015-10-29 02:36:25	It's was actually because `NSJSONSerialization` doesn't accept this encoding. <S_CODE_TOKEN> This code was crashing as well. I'm not sure if you have a particular reason to use this encoding, but try use `NSUTF8StringEncoding` <S_CODE_TOKEN>	zhigang1992	2015-10-29 02:36:25
372	2015-10-25 17:04:06	I am using SwiftyJSON 2.3.0 obtained via Carthage. Whenever I try to archive my iOS application on Xcode Version 7.1 (7B91b), I get the following linker error: <S_CODE_TOKEN> Is this a known issue or am I doing something wrong?	adityatrivedi	2015-11-03 12:37:04
372	2015-11-01 13:55:04	Can you also provide Carthage version?	zhigang1992	2015-11-03 12:37:04
372	2015-11-03 03:22:49	@zhigang1992, it was Carthage v0.8.	adityatrivedi	2015-11-03 12:37:04
372	2015-11-03 03:32:27	<img width="986" alt="screen shot 2015-11-02 at 9 31 07 pm" src="https://cloud.githubusercontent.com/assets/1057756/10900748/3165005c-81a9-11e5-9599-cf05433ea6a3.png"> Try this new version	zhigang1992	2015-11-03 12:37:04
372	2015-11-03 03:35:27	Please let me know if this helped	zhigang1992	2015-11-03 12:37:04
372	2015-11-03 04:20:19	Yep the latest version of carthage seems to mitigate the issue. Thanks @zhigang1992!	adityatrivedi	2015-11-03 12:37:04
371	2015-10-22 20:47:30		RohanNagar	2015-10-26 09:41:58
370	2015-10-22 08:50:22	More appropriate to use 'index' as a variable name for an array	KyleMay	2015-10-26 09:43:21
369	2015-10-22 08:01:08	Not sure if its a bug or not, but the comment and actual results are different ![screen shot 2015-10-22 at 10 57 40](https://cloud.githubusercontent.com/assets/1636440/10659911/fd7f444c-78ab-11e5-92b7-2453490da4c4.png) comments says that by default it returns false, but it actually returns true. This behavior also differs from the past versions.	Katafalkas	2015-10-26 09:55:15
369	2015-10-26 09:55:07	Missed comment, we do return `true` at this situation.	lingoer	2015-10-26 09:55:15
369	2015-10-26 09:55:58	https://github.com/SwiftyJSON/SwiftyJSON/commit/5f5d00dbdcd256600a250765d9f674964080ceee	lingoer	2015-10-26 09:55:15
369	2016-02-28 18:20:13	Hey, Its me again. Somehow I bumped again into this. What is the reasoning behind this behaviour ? If an object is a String or some other type - it can still be non empty. But now if an object is non-dict and non-array, it automatically counts as empty even tho it is not.	Katafalkas	2015-10-26 09:55:15
369	2016-02-28 18:39:15	I created a PR that fixes it. Hope it makes sense. It did fix my problem. https://github.com/SwiftyJSON/SwiftyJSON/pull/464	Katafalkas	2015-10-26 09:55:15
369	2016-08-04 13:30:52	@lingoer By any chance someone could explain to me this behaviour ?	Katafalkas	2015-10-26 09:55:15
369	2016-09-21 19:57:55	It feel to me this method is really confusing to people, and also myself. And it's not add enough value for us to clarify and document this method. Also every team might have different definition of empty, so maybe this should not be part of the SwiftyJSON, but rather a simple extension on the actual product code.	zhigang1992	2015-10-26 09:55:15
368	2015-10-22 07:58:36		Katafalkas	2015-10-26 09:56:36
367	2015-10-20 03:22:55	Added tvos as target	marcospolanco	2015-10-26 09:19:59
366	2015-10-19 22:34:50	Just one line to make tvOS play nice via cocoapods :)	samscam	2015-10-21 04:53:44
365	2015-10-18 20:16:41	Currently I am using the following code, but it's ugly: <S_CODE_TOKEN> Is there a way to convert json string to JSON using SwiftyJSON?	borut-t	2015-10-29 06:44:38
365	2015-10-29 02:40:18	Well, I don't think there is any way other than this. If you think it's too ugly maybe you can try this: <S_CODE_TOKEN> Not sure if it helps	zhigang1992	2015-10-29 06:44:38
365	2015-10-29 06:44:38	No problem. I thought there is smth. similar implemented within library. Thanks!	borut-t	2015-10-29 06:44:38
364	2015-10-16 07:54:07	<S_CODE_TOKEN> not woking item didnt have subscript string <S_CODE_TOKEN>	longxianlin	2015-11-06 15:47:21
364	2015-10-29 02:44:25	I'm not quiet sure what exactly is the issue here. Can you explain a little bit more?	zhigang1992	2015-11-06 15:47:21
364	2015-11-06 15:47:36	Feel free to reopen this issue if needed	zhigang1992	2015-11-06 15:47:21
363	2015-10-15 14:43:19	Can u convert the syntax like: <S_CODE_TOKEN> to <S_CODE_TOKEN> "[*]" means any object in an array/dict "[-1]" means the last object in an array, etc	alexlee002	2016-11-17 07:23:55
363	2016-11-17 07:23:55	This issue has been inactive for a while so I'm gonna go ahead and consider it fixed. Please let us know if you want to reopen it.	ldiqual	2016-11-17 07:23:55
362	2015-10-14 15:37:39	This patch adds support to the pod to be used on a tvOS app project. I have a development kit and have verified it working on my AppleTV app.	victor	2015-10-15 03:34:33
362	2015-10-15 03:36:05	Merged in xcode7.1 branch.	tangplin	2015-10-15 03:34:33
362	2015-10-15 21:59:00	At first I understood that branch 7.1 already supported tvOS, but I don't see explicit support for tvOS in the podspec, and without it `pod install` complains that tvOS is an unsupported platform. I don't understand why you closed the pull request without action, I'd appreciate knowing what you require in order to merge this patch, or why it was not considered.	victor	2015-10-15 03:34:33
362	2015-10-16 16:25:05	@tangplin The necessary line of code for tvOS support is still not appearing in the `xcode7.1` branch's podspec. Do you know when that might happen?	IndianAg0711	2015-10-15 03:34:33
361	2015-10-14 13:40:21		AlessandroTolomio	2015-10-15 03:35:38
361	2015-10-15 03:35:38	Merged in `xcode7.1` branch.	tangplin	2015-10-15 03:35:38
360	2015-10-14 07:36:58	<S_CODE_TOKEN>	longxianlin	2015-10-29 02:49:36
360	2015-10-29 02:48:13	Seems like it's the same issue with https://github.com/SwiftyJSON/SwiftyJSON/issues/351 Use this <S_CODE_TOKEN>	zhigang1992	2015-10-29 02:49:36
359	2015-10-10 06:15:34	Fix https://github.com/SwiftyJSON/SwiftyJSON/issues/354 Because OS X 10.9 is the oldest OS X which supports Swift language.	tylerlong	2015-10-14 08:20:09
358	2015-10-06 07:00:45	Oops. Please Ignore this. Was meant to merge into my own fork and accidentally created a PR on this	meteochu	2015-10-06 07:02:46
357	2015-10-05 16:16:19	Here's a simple code snippet that crashes: <S_CODE_TOKEN>	dmauro	2015-10-27 15:50:17
357	2015-10-05 16:17:07	It's specifically "% o" that does it. No idea why, but it only happens on device oddly enough.	dmauro	2015-10-27 15:50:17
357	2015-10-27 05:49:29	This actually not quiet related to SwiftyJSON, can you specify which platform and which version is it crashing on. Because it's actually printing `0` on my Mac. Also, can you simply try <S_CODE_TOKEN> And see if it causes the same crash there.	zhigang1992	2015-10-27 15:50:17
357	2015-10-27 05:51:06	Also you can try this: <S_CODE_TOKEN>	zhigang1992	2015-10-27 15:50:17
357	2015-10-27 15:50:17	<S_CODE_TOKEN> Does crash. <S_CODE_TOKEN> Does not crash. Looks like a problem with NSLog, I'll file a radar thanks!	dmauro	2015-10-27 15:50:17
357	2016-09-12 17:09:00	This is still an issue. I'm getting a crash on NSLog of the JSON object, but only when there is a '%' in it.	sabernar	2015-10-27 15:50:17
356	2015-10-05 15:10:33	This should fix #355 by adding `BITCODE_GENERATION_MODE` build settings to the watchOS and iOS targets. See [this issue](https://github.com/Carthage/Carthage/issues/535) for more info.	Thomvis	2015-10-14 09:09:17
355	2015-10-05 12:30:44	There is an issue with this on carthage when using archive builds of a project using the created framework, You can check out this link https://github.com/Carthage/Carthage/issues/53 for more detail. Basically you need to add user-defined-setting of "BITCODE_GENERATION_MODE" set to "bitcode" in the framework project before it will be able to work from a carthage builds. I have already cleared thi…	silver619	2015-10-14 09:39:13
355	2015-10-14 09:39:13	Merged	tangplin	2015-10-14 09:39:13
354	2015-10-05 06:21:11	I installed it via Carthage. It seems that it doesn't support OS X 10.9. <S_CODE_TOKEN>	tylerlong	2015-10-14 08:20:09
353	2015-10-03 09:33:53	Little change for Swift 2.	apiyron	2015-10-14 09:09:04
352	2015-10-01 10:41:09	The changes made for Swift 2 are backwards incompatible with Swift 1, and therefore the version number for that release should have been v3 and not v2.3.	mwaterfall	2016-11-17 07:23:32
352	2015-10-07 15:02:26	v3 is not even committed on github ^^	thedamfr	2016-11-17 07:23:32
352	2015-10-11 15:31:46	:+1:	AlexChesters	2016-11-17 07:23:32
352	2016-11-17 07:23:32	This issue has been inactive for a while so I'm gonna go ahead and consider it fixed. Please let us know if you want to reopen it.	ldiqual	2016-11-17 07:23:32
351	2015-10-01 04:52:17	<S_CODE_TOKEN> But unfortunately I got the erro "Cannot invokle intializer for type 'JSON' with an argument list of type '(Result<AnyObject>)'"	happiehappie	2015-10-29 02:58:03
351	2015-10-01 09:19:53	I guess you haven't read the docs for alamofire. But they have changed it so they now wrap the response in an enum. So for you it'd be: `JSON(json.value)`	iamtomcat	2015-10-29 02:58:03
350	2015-09-30 10:36:05	I get compiler errors with master branch. "Consecutive statements on a line must be separated by ';'"	zibann-dev-eugene	2015-10-29 04:55:03
350	2015-10-01 09:20:50	Yeah because the master has been upgraded to use swift 2.0.	iamtomcat	2015-10-29 04:55:03
350	2015-10-29 04:53:41	try with tag `2.2.0`, if it's in CocoaPods do it like this: <S_CODE_TOKEN> or <S_CODE_TOKEN>	zhigang1992	2015-10-29 04:55:03
349	2015-09-30 01:42:37	There are a bunch of errors when I upgrade Xcode and Swift version to the newest. I install the library through pod. Is the pod version not new enough? (I checked that the version I installed is 2.3.0)	firstprayer	2015-09-30 01:44:23
349	2015-09-30 01:44:23	Solved by using the git path for podfile.	firstprayer	2015-09-30 01:44:23
349	2015-12-23 17:37:51	What do you mean you used the git path for podfile? I'm getting a bunch of errors and can't figure out what to do	klampotang	2015-09-30 01:44:23
348	2015-09-26 21:53:43	Having trouble accessing elements using SwiftyJSON. Code: let json = JSON(data:menuJson.dataUsingEncoding(NSUTF8StringEncoding)!) Here json looks like: <S_CODE_TOKEN> Code: let menu = json["menus"][0].string I get nil for menu. Shouldn't this be giving me the array "menus" from the JSON? I followed the examples in the documentation and still have not been able to parse the json properly.	om23	2015-10-20 04:48:48
348	2015-09-28 11:55:17	Where is your data coming from? Is it a string, alamofire? Also if you can format your json so it's a little more readable it would be helpful.	iamtomcat	2015-10-20 04:48:48
348	2015-09-28 15:16:48	Its coming from Parse as a string.	om23	2015-10-20 04:48:48
348	2015-10-01 09:34:41	Looking at your example `let menu = json["menus"][0].string` getting a nil make perfect sense as the item you're accessing is not a string and therefore will fail the cast. If I do this `let temp = json["menus"][0].object` then I get an object back as that's is what is attached to that key. If you want to get the values you have to either directly access each key or iterate through them.	iamtomcat	2015-10-20 04:48:48
348	2015-10-20 04:48:48	I was able to figure out my problem. It seemed like they were being saved as an array so I first saved the first element of the array and then saved as a dictionary. This worked. Thanks for your help!	om23	2015-10-20 04:48:48
347	2015-09-26 18:27:05	Hi, when i try to import the "SwiftyJSON.swift" file into Playground, i get an error (noch such module "SwiftyJSON". Does somebody has any idea? ![Uploading SwiftyJSON_Error.png…]() ![Uploading SwiftyJSON_Error.png…]()	xTron23	2015-10-29 04:50:22
347	2015-09-28 11:56:21	You need to have your playground within a workspace shared with swifty.	iamtomcat	2015-10-29 04:50:22
347	2015-09-28 13:58:01	OK, THX. I try this	xTron23	2015-10-29 04:50:22
347	2015-10-02 08:54:58	Hi, I'm very new at this and I was wondering if you could provide a small tutorial on how to create a playground to a workspace shared. I'm struggling to add to my project SwiftyJSON and Alamofire. I've tried with pods and with manually install but I've got for both SwiftyJSON and Alamofire at the import section this type of error: "No such module". At a point I've managed to import to my project…	zanfirovidius	2015-10-29 04:50:22
347	2015-10-02 09:57:07	I can probably put together a little project together if you want?	iamtomcat	2015-10-29 04:50:22
347	2015-10-02 12:17:01	That will be grate. 10x	zanfirovidius	2015-10-29 04:50:22
347	2015-10-29 04:50:22	<img width="1440" alt="screen shot 2015-10-29 at 12 49 42 pm" src="https://cloud.githubusercontent.com/assets/1057756/10810398/8e88e594-7e3b-11e5-9e97-98a086d3a853.png"> Click the plus in your workspace It's that easy.. :smile: But remember, you have to build the target first before you can import it in the playground	zhigang1992	2015-10-29 04:50:22
346	2015-09-24 13:36:36	I had an issue where a numeric 0 was being returned in the JSON from my server. When I attempted to get an optional value out of the JSON with something like the following where json[0]["identifier"] = 0, I was getting a nil value for the optional. <S_CODE_TOKEN> When using .stringValue to get a non-optional, the correct string of "0" was being returned. This PR addresses this for both Bool value…	slangley	2015-10-14 09:04:37
346	2015-10-14 09:08:35	The Bool values and Numeric are not String. The `.string` means the JSON is a String type not others.	tangplin	2015-10-14 09:04:37
345	2015-09-23 09:01:19		patricks	2015-10-14 09:00:38
344	2015-09-21 14:23:29	Hi, I use SwiftyJSON in another CocoaPods podspec as dependency. But since Xcode 7 the lint checker fails, because my Podfile supports the watchOS2 platform and SwiftyJSON doesn't. I get the following error: <S_CODE_TOKEN> I saw there is already a pull request for this problem. #320	patricks	2015-10-29 05:37:52
344	2015-10-29 05:37:52	It's merged, watchOS2 should be working properly. Feel free to reopen this issue if there are any more issues. :smile:	zhigang1992	2015-10-29 05:37:52
343	2015-09-20 09:34:46	I can't resolve the syntax error I get for the 4 lines in `sbscript` function. Have anyone resolved this error somehow? <S_CODE_TOKEN>	nodayoshikazu	2015-10-29 05:44:00
343	2015-09-20 11:29:05	Just found the latest source https://github.com/SwiftyJSON/SwiftyJSON/blob/master/Source/SwiftyJSON.swift has the update for Xcode 7.0. No syntax errors with the file.	nodayoshikazu	2015-10-29 05:44:00
343	2015-10-29 05:44:00	Cool, please use version 2.3.0 or up for Xcode7 support	zhigang1992	2015-10-29 05:44:00
342	2015-09-19 21:05:32	I'm not entirely sure if this is my fault or SwiftyJSON's, but I will post here in an attempt to get some help in solving this. Basically, I am using this service API provided by some guys to test a wrapper I wrote for them: http://api.atarashiiapp.com/2/anime/232 (You can run that as GET anywhere and it will give you a result. It doesn't require authentication if you want to test with this). Whe…	AndyIbanez	2015-09-19 21:18:22
342	2015-09-19 21:18:22	It is as though I'm an idiot. Apologies for wasting your time.	AndyIbanez	2015-09-19 21:18:22
341	2015-09-19 13:30:02	This will allow people to use SwifyJSON on tvOS.	PorterHoskins	2015-10-15 03:34:25
341	2015-10-05 19:42:53	+1	kcharwood	2015-10-15 03:34:25
341	2015-10-09 08:14:27	+1 this need to be merged in	donnywals	2015-10-15 03:34:25
341	2015-10-15 03:36:31	Merged in xcode7.1 branch.	tangplin	2015-10-15 03:34:25
340	2015-09-18 21:15:43	Hi, I just notice that Alamofire update their code. This is the new way I found it to integrate without error handling, why? <S_CODE_TOKEN>	Edig	2015-09-19 15:50:44
340	2015-09-19 07:27:29	+1	sicaboy	2015-09-19 15:50:44
340	2015-09-19 07:48:46	@Edig actually, result.value returns the value of response, result.data just returns the error info instead. pls refer to its doc.	sicaboy	2015-09-19 15:50:44
340	2015-09-19 15:01:42	This does not belong here, read https://github.com/Alamofire/Alamofire/pull/627	ArtworkAD	2015-09-19 15:50:44
340	2015-09-19 15:50:44	Yes actually I solved that way, I leave it here if someone needs it <S_CODE_TOKEN>	Edig	2015-09-19 15:50:44
339	2015-09-18 12:12:31	Support for tvOS framework and test targets	bscarano	2015-10-15 03:34:20
339	2015-10-15 03:36:27	Merged in xcode7.1 branch.	tangplin	2015-10-15 03:34:20
338	2015-09-18 09:58:06		simonbs	2015-10-15 03:26:44
338	2015-10-07 14:52:04	Looks like there are three similar PRs to add tvOS support, this being the first one. See #339 and #341.	jeffbowen	2015-10-15 03:26:44
338	2015-10-15 03:26:44	Merged 9e099f356da78cf9e74636009cb68e60d0dffd1f	tangplin	2015-10-15 03:26:44
337	2015-09-18 00:16:23	I updated to SwiftyJSON 2.2.1, but the error is still there. on the 'if' line below I get "Extra argument 'error' in call". <S_CODE_TOKEN>	groovedev	2015-10-29 05:43:20
337	2015-09-18 11:17:07	+1	giacgbj	2015-10-29 05:43:20
337	2015-09-20 09:25:06	This is at least remove the syntax error: <S_CODE_TOKEN> Can't run yet as I can't resolve other errors.	nodayoshikazu	2015-10-29 05:43:20
337	2015-10-29 05:43:02	Are you using Xcode7 for this? If so, please upgrade to 2.3.0 version or up	zhigang1992	2015-10-29 05:43:20
336	2015-09-17 22:32:58	I juts update the code from swift 1.2 to swift 2.0 and I have several problems before I use it like this <S_CODE_TOKEN> But when I just .object I have this error: `initializer for conditional binding must have optional type not AnyObject` If I change it to `directoryObject` everything else its wrong, I need to know the correct way before start modifying because I have over 100 lines to modify. Be…	Edig	2015-10-29 05:40:46
336	2015-09-20 12:04:53	Just removes the question marks. As said by the error, resp["something"] is not an optional.	ThibaultVlacich	2015-10-29 05:40:46
336	2015-10-29 05:40:46	I'm guessing you only needs to do <S_CODE_TOKEN>	zhigang1992	2015-10-29 05:40:46
335	2015-09-17 20:47:37	Now that Xcode 7 is out, can `xcode7` be merged into `master`, as well as a new tag in cocoapods?	ldiqual	2015-10-29 05:45:34
335	2015-09-18 02:06:31	Come on mates!	vincentsong	2015-10-29 05:45:34
335	2015-09-18 09:32:24	+1	Rhuantavan	2015-10-29 05:45:34
335	2015-09-18 11:09:02	+1	giacgbj	2015-10-29 05:45:34
335	2015-09-22 11:22:01	+1	bluesand	2015-10-29 05:45:34
335	2015-09-22 13:15:38	+1	davidjelliott	2015-10-29 05:45:34
335	2015-09-25 04:40:10	+1	ekimia	2015-10-29 05:45:34
335	2015-09-29 21:42:58	Xcode 7 branch is already merged, he just didn't have time to close this issue.	Mazyod	2015-10-29 05:45:34
335	2015-10-29 05:45:34	merged into master, tag `2.3.0` has been published to CocoaPods :beers:	zhigang1992	2015-10-29 05:45:34
334	2015-09-16 22:10:12		ogisan	2015-09-16 22:14:26
333	2015-09-16 20:36:01	The following build commands failed: CompileSwift normal x86_64 /ProjectName/carthage/Checkouts/SwiftyJSON/Source/SwiftyJSON.swift CompileSwiftSources normal x86_64 com.apple.xcode.tools.swift.compiler (2 failures) Carthage Version: 0.9.1 XCode 7.0 (7A220) All sorts of errors are listed, such as error: '#' has been removed from Swift; double up 'index index' to make the argument label the same as…	df-andrews	2015-09-17 00:26:40
333	2015-09-17 00:26:40	Closed: Fixed by switching to xcode 7 branch and recompiling everything.	df-andrews	2015-09-17 00:26:40
332	2015-09-16 10:07:40	<S_CODE_TOKEN>	yikuo123	2015-10-29 06:03:14
332	2015-09-20 12:07:18	You can't assign a new value like that. You have to do like this : <S_CODE_TOKEN>	ThibaultVlacich	2015-10-29 06:03:14
332	2015-10-27 05:41:42	Oddly, this code is actually working fine here <img width="881" alt="screen shot 2015-10-27 at 1 39 49 pm" src="https://cloud.githubusercontent.com/assets/1057756/10750430/4652a0b2-7cb0-11e5-9e8c-98421bd18fab.png">	zhigang1992	2015-10-29 06:03:14
332	2015-10-29 06:03:14	Also since `JSON` is a struct, try preventing copying <S_CODE_TOKEN> Feel free to reopen this issue of you've further questions	zhigang1992	2015-10-29 06:03:14
331	2015-09-15 17:55:15	Hi, So I'm able to use SwiftyJSON to get my data in the right format as below. The problem comes when I try to for JsonResult in newJsonResults, the result comes out as below. I don't get one object at a time as I would expect but all of them in a format (String, JSON) i.e. ("0", JSON stuff) Basically I want expect JsonResult to be one result of newJsonResults per loop `("0", { "content" : "<b>Ac…	acegreen	2015-11-24 21:23:32
331	2015-09-16 01:04:55	Please wrap your code in triple backticks [ ``` ] to make it formatted, otherwise nobody can really help you since its unreadable.	Danappelxx	2015-11-24 21:23:32
331	2015-09-16 01:10:56	@Danappelxx Thanks for the suggestion, I was always wondering how to force format on github. Just to summarize, the idea is: - I have newJsonResults which all the results after doing JSON(data: data!) - I try to put it in a loop like for JsonResult in newJsonResults - JsonResult comes out in format (String, JSON) with all the results - Expected that JsonResult would be each single element as you …	acegreen	2015-11-24 21:23:32
331	2015-10-27 05:44:32	Can you show a bit of code rather than just the json data. :)	zhigang1992	2015-11-24 21:23:32
330	2015-09-15 14:21:17	Fixes #327	spenrose	2015-09-16 11:00:04
329	2015-09-14 09:01:42	Internal code changes to drastically improve the performance of SwiftyJSON.	AJLindberg	2015-10-14 09:09:33
328	2015-09-13 03:36:10	The set of commits are as follows: 1. This accommodates a Foundation change in XCode 7 GM (`NSNumber` now conforms to `Swift.Comparable` by default) 2. XCTest > and < assertions care more about types, so this fixes the test in BaseTests that broke 3. The third commit fixes the way exceptions are handled in `rawData`. `testInvalidJSONForRawData` demonstrates the use case. Prior to the change, this…	otanistudio	2015-10-14 08:59:03
328	2015-09-13 03:45:44	Also happy to break things down to logically separate pull requests if you wish.	otanistudio	2015-10-14 08:59:03
327	2015-09-11 19:16:11	Cartfile has `github "SwiftyJSON/SwiftyJSON" "xcode7"` Running `carthage update --verbose` I see this error: <S_CODE_TOKEN>	spenrose	2015-09-22 22:25:11
327	2015-09-13 17:06:29	I got that error, too.	kukushi	2015-09-22 22:25:11
327	2015-09-13 21:29:46	+1	jordanhamill	2015-09-22 22:25:11
327	2015-09-14 07:42:45	+1	beneiltis	2015-09-22 22:25:11
327	2015-09-14 16:46:32	I've got that error too.. any idea?	jayrparro	2015-09-22 22:25:11
327	2015-09-15 13:43:04	me too.	AKIRA-MIYAKE	2015-09-22 22:25:11
327	2015-09-15 13:59:15	Is there a reason `ENABLE_BITCODE` is disabled for SwiftyJSON?	jordanhamill	2015-09-22 22:25:11
327	2015-09-22 11:20:37	+1	Sljux	2015-09-22 22:25:11
327	2015-09-22 22:25:09	Fixed by #330	spenrose	2015-09-22 22:25:11
327	2015-11-30 11:18:03	I seem to be experiencing this issue again <S_CODE_TOKEN>	mattlanham	2015-09-22 22:25:11
327	2015-12-12 21:54:34	I'm seeing this issue again with xcode 7.2 and SwiftyJSON 2.3.3	jordanhamill	2015-09-22 22:25:11
327	2016-07-06 02:59:13	target for Specific platform `carthage update --platform iOS`	airshiplay	2015-09-22 22:25:11
326	2015-09-11 01:03:59		mono0926	2015-10-14 08:57:54
326	2015-09-11 10:39:33	This doesn't fix anything but reverts to Swift < 2! Since you are trying to merge this with the xcode7 branch I guess this should be rejected.	MSchmidt	2015-10-14 08:57:54
326	2015-09-11 10:46:01	I ran the project on the Xcode 7 GM. Are there any problems? If I mistook, sorry and close this PR :(	mono0926	2015-10-14 08:57:54
325	2015-09-10 22:09:39	Hi Pinglin, We are trying to compile SwiftyJSON against Xcode 7 GM and we get the following errors (please see attachment). Please let us know if there's a potential fix in the pipeline. Best Regards, Jeremy <img width="387" alt="screen shot 2015-09-10 at 5 46 56 pm" src="https://cloud.githubusercontent.com/assets/14183216/9802292/15700086-57e7-11e5-9229-e7d97f23acf7.png">	jeremy-idialogs	2015-09-14 21:57:53
324	2015-09-10 19:27:18	I just updated to Xcode 7 GM, and the code from yesterday no longer compiles, throwing what appears to be some sort of cocoa pod error: /Users/**_PATH**_/MyFile.swift:10:8: Module file's minimum deployment target is ios8.1 v8.1: /Users/**_PATH**_/Library/Developer/Xcode/DerivedData/iOS-ThreatProtection-gafiqokfwjumofewcprlzkycmgkt/Build/Products/Debug-iphonesimulator/SwiftyJSON.framework/Modules/…	danwalkowski	2015-09-11 17:24:32
324	2015-09-10 21:13:13	This is also occurring in cococoapods 0.39 b4	danwalkowski	2015-09-11 17:24:32
324	2015-09-11 17:24:29	This seems to be a bad interaction between upgrading Xcode and Cocoapods. It can be cleared up by wiping Xcode's derived data for your project and then running 'pod install' again.	danwalkowski	2015-09-11 17:24:32
323	2015-09-10 14:51:15	I use Alamofire to make an API call and use SwiftyJSON to wrap around the json response. XCode Instrument shows that there's memory leak created by Alamofire library. Here's the code (pretty simple) : <S_CODE_TOKEN> If i comment out the line `let json = JSON(result.value!)` then no more memory leak.	namanhams	2016-11-17 07:23:07
323	2015-09-16 05:56:31	Is this with `master` or the `xcode7` branch?	bmorton	2016-11-17 07:23:07
323	2015-09-16 06:40:25	Hi, It seems that XCode apps are quite unreliable now. I tried with XCode 7.1 beta then it shows memory leak. I tried with XCode 7.0 GM then no memory leak. I highly believe this is XCode problem, because i did investigate this issue and it seems that SwiftyJSON doesn't do anything that can cause the memory leak. I'll keep monitoring it more.	namanhams	2016-11-17 07:23:07
323	2015-09-18 23:22:22	I have detected the same memory leak problem with the JSON(result) with xCode 7.0 GM. I commented out the let json = JSON(result) line and the leak went way. Am I using the code incorrectly? I have a lot of Alamofile URL Get and JSON results, this caused my application to run out of memory quickly.	tehong	2016-11-17 07:23:07
323	2015-09-19 01:59:10	Could this be the same memory leaks in the Argo swift? See https://github.com/thoughtbot/Argo/issues/205. This is related to Switch ... as.. statement that Apple said that could result in memory leak.	tehong	2016-11-17 07:23:07
323	2015-09-19 02:15:31	According to Apple xCode 7.0 release note. https://developer.apple.com/library/prerelease/ios/releasenotes/DeveloperTools/RN-Xcode/Chapters/xc7_release_notes.html --- Using switch against multiple types with as patterns may cause a memory leak. For example, avoid this kind of switch statement: switch x { case let a as A: ... case let b as B: ... case let c as C: ... default: ... } ## Rewrite the …	tehong	2016-11-17 07:23:07
323	2015-09-19 02:31:33	There is only one block of code that has the switch... as expressions. I modified the following code in the SwiftyJSON.swift file and the memory leak went away: if let number = newValue as? NSNumber { if number.isBool { _type = .Bool } else { _type = .Number } self.rawNumber = number } else if let string = newValue as? String { _type = .String self.rawString = string } else if let _ = newValue as…	tehong	2016-11-17 07:23:07
323	2015-09-27 03:46:16	I just found out exactly the same as Tehong. It seems that this is bug with Swift, but has been fixed in XCode 7.1 beta 2.	namanhams	2016-11-17 07:23:07
323	2015-10-01 12:49:04	Has this been addressed yet? I am seeing this too in XCode 7.0	tminard	2016-11-17 07:23:07
323	2015-10-04 02:01:28	This is addressed in XCode 7.1 beta 2. It is in the release notes.	tehong	2016-11-17 07:23:07
323	2015-10-05 11:23:39	Is there a pr with a workaround that those of us not using Xcode 7.1 beta 2 can use?	marlowcharite	2016-11-17 07:23:07
323	2015-10-05 22:27:00	I don't think so. Just modify SwiftyJSON.swift in your xCode SwiftyJSON framework directory as I did and that will eliminate the memory leak for any product produced with xCode prior to xCode 7.1 beta 2.	tehong	2016-11-17 07:23:07
323	2015-10-06 15:20:03	I just ran into this on Xcode 7.0.1 and can confirm @tehong's solution works.	cmcnab	2016-11-17 07:23:07
323	2015-10-06 15:22:41	:+1:	alexdd55	2016-11-17 07:23:07
323	2015-10-07 03:43:48	@tehong That worked for me too. Thanks	aldo-jlaurenstin	2016-11-17 07:23:07
323	2016-02-10 21:44:24	+1	iantheparker	2016-11-17 07:23:07
323	2016-11-17 07:23:07	This issue has been inactive for a while so I'm gonna go ahead and consider it fixed. Please let us know if you want to reopen it.	ldiqual	2016-11-17 07:23:07
322	2015-09-09 15:23:17	Code should never use floating point numbers to represent money, or any other value where exact decimal rounding is important. (See [here](http://spin.atomicobject.com/2014/08/14/currency-rounding-errors/) and [here](http://stackoverflow.com/questions/3730019/why-not-use-double-or-float-to-represent-currency) for the reasons why.) Because of this, developers often use strings to represent currenc…	pcantrell	2015-10-14 08:44:54
322	2015-10-14 08:45:07	@pcantrell thanks.	tangplin	2015-10-14 08:44:54
322	2015-10-16 14:03:53	Quite welcome!	pcantrell	2015-10-14 08:44:54
321	2015-09-09 04:04:46	Currently cocoapods has very limited support for [setting a pod spec dependency from a branch](https://github.com/CocoaPods/CocoaPods/issues/922#issuecomment-15771597). This is an issue for my framework because it depends on the Xcode 7 branch of SwiftyJSON, but I can't add it to the podspec due to cocoapods limitations. This could be fixed in a variety of ways, but the one that I can come up fro…	Danappelxx	2015-09-10 06:42:52
321	2015-09-10 06:42:52	Same as https://github.com/SwiftyJSON/SwiftyJSON/issues/308	Danappelxx	2015-09-10 06:42:52
321	2015-09-14 02:51:40	Would love for this to happen :)	mikenolimits	2015-09-10 06:42:52
320	2015-09-05 08:36:11		bassrock	2015-10-14 08:35:21
320	2015-09-21 09:34:25	+1	patricks	2015-10-14 08:35:21
320	2015-09-27 13:06:20	+1	JaFonz	2015-10-14 08:35:21
319	2015-09-02 14:09:35	Sometimes it's important to know whether value listed in JSON or not.	kohtenko	2015-10-14 08:34:45
318	2015-09-01 16:32:36	http://stackoverflow.com/questions/32322881/issue-with-swiftyjson-when-parsing-json-with-unicode-characters	dudeinthemirror	2015-09-04 16:28:48
318	2015-09-04 10:32:45	Are you sure? This works for me using your json. <S_CODE_TOKEN>	iamtomcat	2015-09-04 16:28:48
318	2015-09-04 16:09:49	Hi Tom, thanks for your reply. So, it works fine when reading from a file, however when retrieving the same data via a REST API (in this case Spree), I get the error. If you don’t mind please try : http://eastereggs.mysimplestore.com/api/taxonomies/1/taxons	dudeinthemirror	2015-09-04 16:28:48
318	2015-09-04 16:16:22	This is what I get when I use the url. Maybe I'm missing something more specific to what your'e trying to do? ![screen shot 2015-09-04 at 5 15 33 pm](https://cloud.githubusercontent.com/assets/6033483/9688674/978fa094-5328-11e5-984f-3dd963289897.png)	iamtomcat	2015-09-04 16:28:48
318	2015-09-04 16:28:48	I am using Alamofire to get the data. So, it looks like there is something funky going on somewhere between getting the json back and parsing. Closing this for now, it's clear it's not a SwiftyJSON issue. Thanks for your help Tom !	dudeinthemirror	2015-09-04 16:28:48
318	2015-09-04 16:31:01	No worries man. Let me know if you need any more help.	iamtomcat	2015-09-04 16:28:48
317	2015-08-31 12:48:30	Since #257 seems to bit dead and has a wrong `PRODUCT_BUNDLE_IDENTIFIER` I created a new fork mainly for using it myself…	t-unit	2015-09-08 07:00:18
316	2015-08-30 13:07:54	I deal with a 3rd party API where every value except for `nil` is wrapped in quotation marks, and thus gets parsed as `.String`. Using the `var int: Int?` in this case will always returns nil. The solution, currently, is to conditionally unwrap the `string` representation, and then pass that to `Int.init?` to finally get an `Int?`. This is ungainly, and probably not too rare a problem, as legacy …	endash	2015-11-02 19:09:06
316	2015-09-04 10:05:18	For some reason I thought this was the case already. It seems weird that the integer setter assumes that a number will be passed.	iamtomcat	2015-11-02 19:09:06
316	2015-11-02 19:09:06	This should do it <S_CODE_TOKEN> :beers:	zhigang1992	2015-11-02 19:09:06
316	2015-11-02 20:14:09	@zhigang1992 Yeah, that's the workaround I mentioned in the description. Multiply that by a dozen times and it's not very nice, compared to the intuitive, obvious, and terse `j["a"].int`. The priority, as far as the semantics go, should be developer intention and usefulness. We're using SwiftyJSON to parse our _data_ and not _code_, and it stops just short of that goal by insisting that a string …	endash	2015-11-02 19:09:06
315	2015-08-28 11:28:37	Given that other people seem to be using the Xcode 7 branch without problems I suspect that this may be an issue with my code, but on the off-chance that it's not here's my issue. ##### Background I'm running Xcode 7 (beta 5) and am working on an iOS 9 app. I added SwiftyJSON to my project the manual way, by dragging it into my source tree. It didn't compile right away, but the errors were pretty…	Subject22	2015-08-31 07:26:51
315	2015-08-28 11:43:35	Heh. Progress update. I had another think about this and tried plugging the NSJSONSerialization data into SwiftyJSON and it worked! It's not perfect, but for now I'll take it. If anyone has any further insight I'd love to hear it. <S_CODE_TOKEN>	Subject22	2015-08-31 07:26:51
315	2015-08-31 07:26:51	Replace `let json = JSON(data!)` by `let json = JSON(data:data!)`	tangplin	2015-08-31 07:26:51
315	2015-08-31 07:42:54	Thanks very much! Would you mind explaining why that works? What did the original code attempt to do, and why did it fail?	Subject22	2015-08-31 07:26:51
315	2016-02-05 09:21:19	@Subject22 I know this is an old issue, but this is also for everyone who finds this later on. When you look at the SwiftyJSON initializers you can see that `let json = JSON(data)` would call the initializer `public init(_ object: AnyObject)` whereas `let json = JSON(data: data)` invokes the dedicated initializer `public init(data: NSData)`	ast3150	2015-08-31 07:26:51
315	2016-02-16 18:53:22	@ast3150 Thanks!	Subject22	2015-08-31 07:26:51
314	2015-08-27 11:41:26	I could build and run iOS project with Xcode 6.4. However, after cocoapds SwiftyJSON and build workspace, I received below failed message. error: /Applications/Xcode.app/Contents/Developer/Toolchains/XcodeDefault.xctoolchain/usr/bin/libtool: unknown option character `X' in: -Xlinker	singkorn	2015-10-29 06:23:30
314	2015-10-15 08:52:12	same here	rikschennink	2015-10-29 06:23:30
314	2015-10-29 06:10:35	Is the issue still exist? If so can you create a sample project?	zhigang1992	2015-10-29 06:23:30
314	2015-10-29 06:16:15	I opened the wrong cocoapods project file so, no problems here. On Thu, Oct 29, 2015 at 7:10 AM, Zhigang Fang notifications@github.com wrote: > Is the issue still exist? > > ## If so can you create a sample project? > > Reply to this email directly or view it on GitHub: > https://github.com/SwiftyJSON/SwiftyJSON/issues/314#issuecomment-152088771	rikschennink	2015-10-29 06:23:30
313	2015-08-27 00:58:39	I was working on a project that required swiftyjson because it was used on swift1.2. Hence i took my time to convert it for the internal use and after successfully working for my project, i would like to request change to support swift2.	kandelvijayavolare	2015-10-14 09:30:50
312	2015-08-26 05:59:22	Is there a way to got from a JSON object and pull out just a subset of the fields? For example, if this was my JSON blob stored in the JSON object. <S_CODE_TOKEN> And I want to remove the `runs` tag so the new object only contains. <S_CODE_TOKEN> Any suggestions? I have spent the past 4+ hours trying various things.	dyermd	2015-10-29 06:28:33
312	2015-08-26 11:22:40	What exactly are you trying to accomplish? Why don't you just not use the property? If you have access to the server you could just not send it.	iamtomcat	2015-10-29 06:28:33
312	2015-08-26 12:08:44	I am trying to generate a new JSON object that has a subset of the information. The original API call returns data from multiple models. When I send the PATCH call I just need to send data associated with the specific model I need to PATCH, thus trying to strip out a few things.	dyermd	2015-10-29 06:28:33
312	2015-10-29 06:28:32	This should have done it <S_CODE_TOKEN> feel free to reopen the issue if you have further questions :beer:	zhigang1992	2015-10-29 06:28:33
311	2015-08-25 20:18:38	Using the latest XCode 7 beta, I get the following warning in the console even with inhibit_all_warnings! set in the podfile: 'stringByAddingPercentEscapesUsingEncoding' is deprecated: Use stringByAddingPercentEncodingWithAllowedCharacters(_:) instead, which always uses the recommended UTF-8 encoding, and which encodes for a specific URL component or subcomponent since each URL component or subco…	mosesoak	2015-10-29 06:07:10
311	2015-10-29 06:07:10	This issue should have been resolved Feel free to reopen it if you have further questions.	zhigang1992	2015-10-29 06:07:10
310	2015-08-25 05:13:17		saagarjha	2015-08-31 07:03:16
309	2015-08-24 04:45:42	I have downloaded and installed this library but it cannot compile. I fixed the errors so that it can compile successfully but the ios simulator cannot run. Do the authors have any plan to update this library to the newest version of swift? There are many similar issues on board. It seems that the authors' update is highly appreciated.	shuuchen	2015-10-29 06:11:55
309	2015-08-25 14:43:46	+1 Same here. Months ago I started a project with this dependence. I'm trying to run today with Swift 2.0 and errors everywhere. I hope will see a new version of SwiftyJSON soon.	calosth	2015-10-29 06:11:55
309	2015-08-25 15:06:16	Are you checking out the "xcode7" branch?	iamtomcat	2015-10-29 06:11:55
309	2015-08-25 15:27:00	@iamtomcat Thanks!	calosth	2015-10-29 06:11:55
309	2015-08-25 16:06:08	No worries man. Just so you're aware most libraries that are built on swift generally have a branch where they update to the latest version of swift.	iamtomcat	2015-10-29 06:11:55
309	2015-08-25 19:32:24	Good to know! Thanks again On Tue, Aug 25, 2015 at 11:36 Tom Clark notifications@github.com wrote: > No worries man. Just so you're aware most libraries that are built on > swift generally have a branch where they update to the latest version of > swift. > > — > Reply to this email directly or view it on GitHub > https://github.com/SwiftyJSON/SwiftyJSON/issues/309#issuecomment-134651132 > .	calosth	2015-10-29 06:11:55
309	2015-09-10 09:31:58	Hi I just wondering when the xocde 7 branch was going to get merged into develop. Since xcode 7 has been seeded	wokandroll	2015-10-29 06:11:55
309	2015-09-11 12:25:33	Any idea when these changes will make it to master / released to Cocoapods / production ready?	mwaterfall	2015-10-29 06:11:55
309	2015-09-17 05:55:44	+1	borut-t	2015-10-29 06:11:55
309	2015-09-17 19:03:26	Looks like the xcode7 branch has been merged in to master. Is there a plan to update the podspec?	cmoulton	2015-10-29 06:11:55
309	2015-09-18 11:11:44	+1	giacgbj	2015-10-29 06:11:55
309	2015-09-27 01:27:41	@cmoulton Looks like the podspec was updated... atleast the readme. <S_CODE_TOKEN>	craigpearce5	2015-10-29 06:11:55
309	2015-10-29 06:11:55	CocoaPods is updated :beers:	zhigang1992	2015-10-29 06:11:55
308	2015-08-23 18:35:56	Hi, Would it be possible to tag a release for swift 2.0, so that we can add SwiftyJSON as a dependency in our pods?	mikenolimits	2015-10-29 06:12:40
308	2015-08-25 17:24:31	<S_CODE_TOKEN> You're able to specify a specific branch in your Podfile.	aaronhuisinga	2015-10-29 06:12:40
308	2015-08-25 17:40:22	Hi Aaron, Yes you're right, that would work fine if you were using the package, but it won't work if you are making a Cocoapod yourself and SwiftyJSON is listed as a dependency.	mikenolimits	2015-10-29 06:12:40
308	2015-09-14 19:13:52	:+1:	mikenolimits	2015-10-29 06:12:40
308	2015-09-18 01:00:25	with the official release of ios9, now would be a great time for this update	doguhanokumus	2015-10-29 06:12:40
308	2015-09-18 01:55:35	Maybe someone has a fork for this?	mikenolimits	2015-10-29 06:12:40
308	2015-10-29 06:12:40	It's tagged, and released to cocoapods :beers:	zhigang1992	2015-10-29 06:12:40
307	2015-08-23 15:53:40		amarrella	2015-10-14 08:30:22
306	2015-08-21 16:42:39	Mostly needs downcasts, but other errors too	agreensh	2015-10-29 06:19:55
306	2015-10-29 06:19:55	Which version of SwiftyJSON are you using? If you're using Xcode6.4 for Swift1.2, please use version 2.2.1 or below	zhigang1992	2015-10-29 06:19:55
305	2015-08-20 23:11:06	Getting this error on Xcode 7: <S_CODE_TOKEN> This is the piece of code: <S_CODE_TOKEN> Thanks	eneko	2015-08-22 20:59:36
305	2015-08-22 19:29:53	I just pulled the Xcode7 branch, and I am also seeing this error	rajohns08	2015-08-22 20:59:36
305	2015-08-22 19:52:05	Try updating to Xcode 7 beta5.	rajohns08	2015-08-22 20:59:36
305	2015-08-22 20:59:36	Yeah, sorry, my bad. Works fine on beta5.	eneko	2015-08-22 20:59:36
304	2015-08-20 01:34:58	Is there any interest in moving away from NSJSONSerialization to a full Swift parser?	lukescott	2016-11-22 06:54:08
304	2015-09-13 15:52:46	@lukescott I am working on exactly that. Have you made any progress yourself? I'm working on efficiently parsing nested data structures (e.g. arrays within arrays within dictionaries)	ephemer	2016-11-22 06:54:08
304	2015-09-14 03:50:19	@ephemer I actually finished a stream tokenizer and parser. It's a company project though, and they haven't decided to open source it yet due to an internal project that's dominating most of our time at the moment. They don't want to release something without the ability to maintain it.	lukescott	2016-11-22 06:54:08
304	2015-09-14 07:49:38	Oh ok, interesting. I pushed a repo last night in pure swift (www.github.com/ephemer/strongly-json) that has about 85% of the parsing functionality I'm after. It currently doesn't deal with string literals or backspaced tokens yet, for example, but both will be easy to add. I've only been working on it for a couple of days so far. My aim was to make a pure Swift 2.0 solution (no frameworks) for w…	ephemer	2016-11-22 06:54:08
304	2015-09-14 08:18:31	I had the same goal (Swift only, no Foundation). The parser is already done. It already does string literals, numbers w/ exponents, escape sequences including unicode w/ surrogate pairs.	lukescott	2016-11-22 06:54:08
304	2015-12-10 05:27:34	Incidentally, now that open source swift is out, NSJSONSerialization https://github.com/apple/swift-corelibs-foundation/blob/master/Foundation/NSJSONSerialization.swift was included, but is largely unimplemented. Would any of your code work there?	hpux735	2016-11-22 06:54:08
304	2015-12-10 09:58:50	Yes, I'm in discussions with the Swift dev group about it already On Thu, Dec 10, 2015 at 6:27 AM, William Dillon notifications@github.com wrote: > ## Incidentally, now that open source swift is out, NSJSONSerialization https://github.com/apple/swift-corelibs-foundation/blob/master/Foundation/NSJSONSerialization.swift was included, but is largely unimplemented. Would any of your code work there? …	ephemer	2016-11-22 06:54:08
304	2016-01-21 00:20:20	@ephemer Any update on that?	DominicFrei	2016-11-22 06:54:08
304	2016-01-21 13:12:00	Last I checked it'd been implemented, but not by me Dominic Frei notifications@github.com schrieb am Do., 21. Jan. 2016 um 01:20: > @ephemer https://github.com/ephemer Any update on that? > > — > Reply to this email directly or view it on GitHub > https://github.com/SwiftyJSON/SwiftyJSON/issues/304#issuecomment-173410569 > .	ephemer	2016-11-22 06:54:08
304	2016-11-22 06:54:07	@lukescott Given that https://github.com/apple/swift-corelibs-foundation/blob/master/Foundation/NSJSONSerialization.swift is now fully implemented in swift and does not perform ObjC bridging, I believe this issue is now fixed. Let me know if I need to reopen.	ldiqual	2016-11-22 06:54:08
303	2015-08-18 08:01:20	Date values are always nil... When using this: let json = JSON(item) as JSON Item looks like this: dict before json: { date = "2015-04-15 12:00:00 +0000"; details = "bla bla bla"; id = 363; name = "Name"; } After that date is always nil...	Urkman	2015-11-24 21:26:40
303	2015-10-29 06:30:17	Can you paste in the code of how you're getting this date value?	zhigang1992	2015-11-24 21:26:40
303	2015-11-24 21:26:40	Feel free to reopen this if you have any more questions.	zhigang1992	2015-11-24 21:26:40
302	2015-08-16 16:33:18	Hi, First: Thanks for writing/maintaining SwiftyJSON! I really like it. My Question/Problem is: SwiftyJSON overwrites the default behaviour of the comparison operators for NSNumber. (==,!=,<,>...) I.e. comparing 1 == true now gives false instead of true What is the reason for that? I just had a bug that was caused only by importing SwiftyJSON in some file and therefore pretty magical to debug... …	doschi	2015-11-24 22:10:20
302	2015-08-20 08:10:16	+1	Nelyus	2015-11-24 22:10:20
302	2015-09-14 15:48:10	I believe it's due to how booleans are handled internally. When determining type, it's difficult to know whether it's a boolean (0,1) or a number, so SwiftyJSON does some clever things with NSNumber to figure out which one it is. I assume overloading the equality operator is (unfortunately) part of this.	Danappelxx	2015-11-24 22:10:20
302	2015-11-19 09:01:50	+1, was just bitten by the same issue.	gereons	2015-11-24 22:10:20
302	2015-11-24 22:10:01	Just did a fix and make the operator overload internal to SwiftyJSON. It shouldn't affecting anything outside the framework anymore.	zhigang1992	2015-11-24 22:10:20
301	2015-08-13 11:38:40		duemunk	2015-08-14 06:50:51
300	2015-08-13 08:09:38	I executed: <S_CODE_TOKEN> The output was: <S_CODE_TOKEN> When I follow some breakpoints it looks like subscripting always hits the error <S_CODE_TOKEN> Any ideas?	rexmas	2015-10-29 06:34:34
300	2015-08-25 05:15:07	Any updates here?	rexmas	2015-10-29 06:34:34
300	2015-10-29 06:34:34	I don't think SwiftyJSON is creating nested dictionaries <S_CODE_TOKEN> Output <S_CODE_TOKEN> For now, you'd have to do <S_CODE_TOKEN>	zhigang1992	2015-10-29 06:34:34
299	2015-08-13 08:02:44	Hi I am just wondering what the likely date is for the xcode7 branch to merged into master. I do not want to release the app with a branch version. If there is any way I can help, I will just let me know how.	wokandroll	2015-10-01 09:30:17
299	2015-09-05 21:07:55	+1	sdduursma	2015-10-01 09:30:17
299	2015-09-15 07:05:20	+1	Ekhoo	2015-10-01 09:30:17
299	2015-09-15 14:21:01	+1 @tangplin	bcapps	2015-10-01 09:30:17
299	2015-09-15 21:30:20	:+1:	shouze	2015-10-01 09:30:17
299	2015-09-16 01:02:53	:+1:	Danappelxx	2015-10-01 09:30:17
299	2015-09-16 09:16:55	:+1:	TadeasKriz	2015-10-01 09:30:17
299	2015-09-20 01:34:14	Looks like this has been done (1f38ced11).	cdmwebs	2015-10-01 09:30:17
299	2015-09-21 09:29:53	ok so this issue have to be closed.	shouze	2015-10-01 09:30:17
298	2015-08-11 18:59:31	Fixes a crash when a parse error occurs, but no NSErrorPointer has been passed into the JSON initialiser.	ndevenish	2015-08-18 03:06:02
298	2015-08-17 15:43:53	@tangplin Any thoughts on this PR? Not great to crash in this scenario.	bcapps	2015-08-18 03:06:02
297	2015-08-11 09:13:17	I install this framework by Cocapods, but it throw out following exception while debugging in iphone 6 Device. dyld: Library not loaded: @rpath/SwiftyJSON.framework/SwiftyJSON Referenced from: /private/var/mobile/Containers/Bundle/Application/B3BC9E72-FABB-4A74-9C32-C9490D00877F/ddtcrm.app/ddtcrm Reason: Incompatible library version: ddtcrm requires version 2.0.0 or later, but SwiftyJSON provides…	nutts	2015-08-11 10:25:46
296	2015-08-10 05:41:44	fixes compiler warning and uses NSCharacterSet.URLQueryAllowedCharacterSet() as allowedCharacters	mrgrauel	2015-08-21 07:54:04
296	2015-08-19 08:13:51	:+1:	4np	2015-08-21 07:54:04
296	2015-08-21 08:04:45	:+1:	Nelyus	2015-08-21 07:54:04
295	2015-08-09 00:35:07	I've got 40 errors in the SwiftyJSON.swift file. They are all exactly the same: <S_CODE_TOKEN> What's going on? Downloaded the file 4 times now, it just refuses to work. Using Xcode 6. Thanks, Adam	adam-short	2015-10-30 17:41:46
295	2015-08-12 05:02:03	See #271. Latest SwiftyJSON.swift should solve the issue.	yasuoza	2015-10-30 17:41:46
295	2015-10-30 17:41:45	This issue should have been resolved. If you're using Xcode7, please use version 2.3.0 and up If you're using Xcode6, please stay on version 2.2.1	zhigang1992	2015-10-30 17:41:46
294	2015-08-09 00:06:17	So, this is my code . <S_CODE_TOKEN> the thing is im getting 10.0 as when using the double value which my model expects as Double. when println restDict["precio"] the real value is 10.00 i need to get the two decimal spaces.. the same thing happen's when using floatValue	hopye	2015-11-01 03:18:34
294	2015-08-25 16:05:15	This is correct behaviour. Are you just wanting format the value? It would look like this: `String(format: "%.2f", arguments: [10.0])`	iamtomcat	2015-11-01 03:18:34
293	2015-08-08 20:50:12	<S_CODE_TOKEN> The above is deprecated as of Xcode 7/Swift 2.0 This is Apple's recommended replacement: <S_CODE_TOKEN>	condaatje	2015-08-21 07:55:09
293	2015-08-08 20:56:24	That being said, using NSCharacterSet.alphanumericCharacterSet() could lead to some issues, so perhaps someone could review what the desired character set should be. I've had more success around my code (and with finnicky APIs - specifically yahoo finance) with: <S_CODE_TOKEN> Actually, I'll update the code with that charset.	condaatje	2015-08-21 07:55:09
292	2015-08-08 06:52:02		Kussembayev	2015-08-09 02:14:44
291	2015-08-07 11:48:08	Yesterday I had issues with Xcode 7 beta 4 and SwiftyJSON. Today, I noticed that there's a beta 5. Will test that. Closing this issue.	peter40b	2015-08-07 11:55:55
290	2015-08-06 14:17:10	Related: https://github.com/SwiftyJSON/SwiftyJSON/issues/259	briankracoff	2015-08-14 06:50:31
289	2015-08-02 11:06:04	get json object, but i want pure json string	longxianlin	2015-10-29 07:09:12
289	2015-08-03 10:25:47	rawString	tangplin	2015-10-29 07:09:12
288	2015-07-31 09:15:06	您好，我现在在做列表页上拉加载更多的功能，但发现JSON貌似没找到怎么让旧的元素和新的元素相加。这个怎么办呢？谢谢	fanly	2015-08-01 13:57:34
288	2015-08-01 13:57:34	UITableViewController 中数据源用[JSON]类型而不是JSON	tangplin	2015-08-01 13:57:34
287	2015-07-30 16:03:10	Xcode JSON智能提示没有JSON(data:)只有 JSON() 直接使用 if let data = NSData(contentsOfURL: url, options: .allZeros, error: nil) { let json = JSON(data) //智能提示只有这个 不返回数据 let json = JSON(data:data) //手动输入参数名 返回正确数据 }	androidcn	2015-08-01 13:58:30
287	2015-08-01 13:58:30	仔细看一下OOP编程中的多态再考虑下你问这个问题是不是有价值。	tangplin	2015-08-01 13:58:30
287	2015-08-02 03:23:06	多态我当然懂,但是初学者要使用,智能提示会有更好的帮助 <img width="330" alt="screen shot 2015-08-02 at 11 19 58 am" src="https://cloud.githubusercontent.com/assets/271715/9024563/b25dd628-3908-11e5-9fb2-a07c43b7eff1.png">	androidcn	2015-08-01 13:58:30
287	2015-08-02 03:48:50	请联系Apple解决Xcode的问题。 发自我的 iPhone > 在 2015年8月2日，11:23，androidcn notifications@github.com 写道： > > 多态我当然懂,但是初学者要使用,智能提示会有更好的帮助 > > — > Reply to this email directly or view it on GitHub.	tangplin	2015-08-01 13:58:30
286	2015-07-30 03:15:20	Hi, I got this error message even I already import SwitfyJSON <S_CODE_TOKEN> My code <S_CODE_TOKEN> Please advice. Thank you.	datomnurdin	2015-11-24 22:11:11
286	2015-08-04 15:52:31	@datomnurdin more information is proibably needed. How have you integrated SwiftyJSON: Cocoapods? Carthage? Copy/paste of files?	murrayds	2015-11-24 22:11:11
286	2015-08-05 03:10:13	I'm using via Cocoapods.	datomnurdin	2015-11-24 22:11:11
286	2015-08-30 00:57:05	Hi, did someone found solution? I have the same error via CocoaPods. Thanks	pawelmilek	2015-11-24 22:11:11
286	2015-08-30 14:16:22	I found related thread with the same error and solution. Maybe it will be helpful. https://github.com/SwiftyJSON/SwiftyJSON/issues/192	pawelmilek	2015-11-24 22:11:11
286	2015-11-24 22:11:10	It's should be working with the latest version now. :beers:	zhigang1992	2015-11-24 22:11:11
286	2015-11-25 06:03:05	thanks.	datomnurdin	2015-11-24 22:11:11
286	2016-03-25 22:23:38	This issue literally just happened to me. I'm using cocoapods and i've linked the framework to my project. I also added the 'import SwiftyJSON' and I still got the error Use of undeclared type 'JSON'. Easiest fix at least for me was to use the fully qualified class name. Example: //Give Use of undeclared type 'JSON' error func toJSON() -> JSON //Works with no issues func toJSON() -> SwiftyJSON.JS…	ghost	2015-11-24 22:11:11
285	2015-07-29 20:00:28	When doing: <S_CODE_TOKEN> If jsonString is this: <S_CODE_TOKEN> modelsArray is this: <S_CODE_TOKEN> If jsonString is this: <S_CODE_TOKEN> modelsArray is this: <S_CODE_TOKEN>	marsman12019	2015-11-24 22:08:15
285	2015-11-01 13:53:35	This part is actually handled by system `NSJSONSerialziation` class, seems like currently it doesn't actually support number with e format	zhigang1992	2015-11-24 22:08:15
285	2015-11-24 22:08:15	Since it's not in the `http://www.json.org/` standard. And IMHO, it's should be part of JSON Parser's job, instead SwiftyJSON.	zhigang1992	2015-11-24 22:08:15
284	2015-07-28 18:18:23	I'm using SwiftyJSON to populate a table view with data pulled from a web api. So I set up an instance variable to hold my JSON: <S_CODE_TOKEN> Then I make a request somewhere to update the data, and the table gets reloaded: <S_CODE_TOKEN> Some of my cells, I want my user to be able the update the underlying data model. So for instance, I have some text fields embedded in a cell, and then using a…	DevinShelly	2016-11-22 06:55:34
284	2015-07-29 16:19:53	OK, I've figured it out. It has something to do with implicitly unwrapping a JSON value. If I store it in an optional value or a non-optional variable, I can update it just fine. It's only an implicitly unwrapped variable that refuses to update. I'm not sure why this is, but I threw together the following playground to demonstrate it: <S_CODE_TOKEN>	DevinShelly	2016-11-22 06:55:34
284	2016-11-22 06:55:34	@DevinShelly I was able to reproduce the issue and will followup in https://github.com/SwiftyJSON/SwiftyJSON/issues/412. Closing this as a duplicate. Thanks!	ldiqual	2016-11-22 06:55:34
283	2015-07-25 13:27:00		qq251569880	2015-09-16 11:24:46
283	2015-08-09 00:19:53	Please fix that: 'stringByAddingPercentEscapesUsingEncoding' is deprecated: Use stringByAddingPercentEncodingWithAllowedCharacters(_:) instead See ligne 888 Xcode 7 b5	leversol	2015-09-16 11:24:46
283	2015-09-11 14:50:19	Tried to build it with carthage, but got this error: `target 'SwiftyJSON watchOS' has bitcode disabled (ENABLE_BITCODE = NO), but it is required for the 'watchos' platform` Help?	maartenschumacher	2015-09-16 11:24:46
283	2015-09-12 20:41:42	@tangplin Should this be merged into master (with a new Cocoapods version) now that Xcode 7 GM is out?	bcapps	2015-09-16 11:24:46
283	2015-09-12 20:57:16	Please do so - I'm can't add swiftyjson as a dependency in my pod spec before you do.	Danappelxx	2015-09-16 11:24:46
283	2015-09-14 02:21:39	I think it's time to merge Xcode 7 branch in master. Alternatively you guys can consider using [CocoaSeeds](https://github.com/devxoul/CocoaSeeds) to specify branch.	devxoul	2015-09-16 11:24:46
282	2015-07-25 06:24:25	Using arrayValue/dictionaryValue to get count is not efficient, just use object instead.	wordlessj	2015-07-27 03:17:00
281	2015-07-24 08:27:13	The order of elements of two array "self.json.dictionaryValue.keys.array" and "(self.json.object as! NSDictionary).allKeys" is different , so it causes a bug in appearance i turn them into the same one	kai60	2015-07-27 03:17:26
280	2015-07-22 00:52:17	Hello, is there any way for me to quickly change SwiftyJSON so that it will be able to parse using ISO-8859-1 instead of UTF-8? Thanks!	FredLoh	2015-10-30 17:46:39
280	2015-08-07 15:56:08	With no prior knowledge of SwiftyJSON (I stumbled on this by chance), if you're talking about parsing a JSON string (in 8859-1 encoding) into model objects, then it should be impossible — JSON must be Unicode text (http://www.ietf.org/rfc/rfc4627.txt) so an 8859-1 string cannot be valid JSON.	Rupert-RR	2015-10-30 17:46:39
280	2015-10-30 17:46:29	JSON Parsing in `SwiftyJSON` are actually done by `NSJSONSerialization`. And NSJSONSerialization supports > The data must be in one of the 5 supported encodings listed in the JSON specification: UTF-8, UTF-16LE, UTF-16BE, UTF-32LE, UTF-32BE. The data may or may not have a BOM. The most efficient encoding to use for parsing is UTF-8, so if you have a choice in encoding the data passed to this meth…	zhigang1992	2015-10-30 17:46:39
279	2015-07-21 21:56:48	Swifty Json seems to be the cause of about 90% of the crashes in my app. All from this line of code let jsonDict = JSON(data: data, options: NSJSONReadingOptions.AllowFragments, error: nil) crashlytics doesn't give me much info about how it crashed just that its always this line of code. Is there someway I can put a try catch around this so it won't crash the entire app?	aTylerRice	2016-11-17 07:22:06
279	2015-09-13 15:54:05	@aTylerRice might be worth passing an error pointer into the error argument and printing the result in your debugging	ephemer	2016-11-17 07:22:06
279	2015-10-30 17:48:02	Also can you provide a sample of you json response?	zhigang1992	2016-11-17 07:22:06
279	2016-11-17 07:22:06	This issue has been inactive for a while so I'm gonna go ahead and consider it fixed. Please let us know if you want to reopen it.	ldiqual	2016-11-17 07:22:06
278	2015-07-20 03:28:59		leestarxin	2016-11-17 07:21:50
278	2015-07-28 06:46:09	<S_CODE_TOKEN>	hamzaansari09	2016-11-17 07:21:50
278	2015-11-01 13:56:49	@leestarxin Can you provide a bit more details	zhigang1992	2016-11-17 07:21:50
278	2016-11-17 07:21:50	This issue has been inactive for a while so I'm gonna go ahead and consider it fixed. Please let us know if you want to reopen it.	ldiqual	2016-11-17 07:21:50
277	2015-07-18 16:19:14	JSON of the form: <S_CODE_TOKEN> is parsed as a `String`, when it should be parsed as an `Int`. Getting its `numberValue` returns an `NSNumber` containing a `Double`, which crashes some code.	duci9y	2015-11-01 13:59:32
277	2015-07-28 17:04:50	@duci9y you can try `json["code"].intValue`	tangplin	2015-11-01 13:59:32
276	2015-07-18 02:36:57	My `Cartfile` has the following: <S_CODE_TOKEN> This was working great until I upgraded to XCode7 beta 3. I got an error that Swifty had been built using an older version of the compiler (Alamofire was suffering from the same error). So I deleted SwiftyJSON from carthage checkout and build folders, and ran `carthage update` again. Alamofire re-fetched and re-built, but SwiftyJSON is being skipped…	rainypixels	2015-07-28 16:37:44
276	2015-07-18 06:57:52	I am having the same issue.	Donwangugi	2015-07-28 16:37:44
276	2015-07-18 12:48:50	Try renaming `Example.xcodeproj` to `zExample.xcodeproj` and run `carthage build`.	carlosefonseca	2015-07-28 16:37:44
276	2015-07-18 21:04:42	@carlosefonseca Worked like a charm. Thanks much! I'll leave this issue open to be triaged by @tangplin, though.	rainypixels	2015-07-28 16:37:44
275	2015-07-17 21:55:36	I get these warnings in Swift 2: ![image](https://cloud.githubusercontent.com/assets/5590876/8757985/e03cd9a8-2c93-11e5-8724-49c406a8d7b1.png)	mattgabor	2015-07-28 16:57:13
275	2015-07-21 17:25:24	use the Xcode 7 branch	remzr7	2015-07-28 16:57:13
274	2015-07-15 06:26:09		xueselangman91	2015-11-02 19:11:40
274	2015-07-15 23:38:46	+1 I loaded this project into my iOS 8.3 project and it threw hundreds of errors. Thus... I'm not really sure what to do about it since I have no prior development experience with iOS <= 7 otherwise I would love to help	ded	2015-11-02 19:11:40
274	2015-07-22 07:49:43	it is nothing ,what is the matter,have you resolved it?	xueselangman91	2015-11-02 19:11:40
274	2015-08-25 15:12:50	It says you can drag in the swifty.json file for iOS 7. Never tried this as the apps I work on only support 8 and above atm. But I don't see what it wouldn't work. Also iOS7 is the minimum version to use swift.	iamtomcat	2015-11-02 19:11:40
[truncated: 1,128 more rows]
