# Supplementary material for: Status, identity, and language: A study of issue discussions in GitHub
Source: PLoS One. 2019 Jun 14;14(6):e0215059. doi: 10.1371/journal.pone.0215059 (PMC6568400; doi:10.1371/journal.pone.0215059)
Supplement: S2 Data — (ZIP) [file pone.0215059.s003.zip › sample_46_projs_issues/SwiftyJSON_SwiftyJSON/issue_comments_mentioned_committer_NOCODE_FULLBODY.csv]

issue_num	datetime	body	login	mention_login
807	2017-02-23 14:04:18	Thanks! @jobinsjohn	wongzigii	jobinsjohn
806	2017-03-15 15:22:18	Hey @gsabran Seems like the format is broken, would you mind fixing it? Or I will do it by myself.	wongzigii	gsabran
801	2017-02-20 15:25:32	Hey @gsabran Thanks for this PR, anyway #793 has been merged. I am going to close this now. Let me know If you have any issue. :) Cheers!	wongzigii	gsabran
800	2017-02-16 13:30:00	Hey @MikotoZero Thanks for your PR, I will review this If I have some spare time at this weekend. :)	wongzigii	MikotoZero
796	2017-02-15 15:05:13	Thanks for your contribution. @Humoud	wongzigii	Humoud
793	2017-02-20 11:25:35	Merged. Thanks 💯 @MikotoZero	wongzigii	MikotoZero
788	2017-02-04 07:44:14	@wongzigii I created a new project and added SwiftyJSON and socket.io to it and made sure that there is no duplicate SwiftyJSON module and still my project does not compile. Therefore i have added the project. Please have a look at it and propose a desired solution. Thanks. [SocketWithSwiftyJSON.zip](https://github.com/SwiftyJSON/SwiftyJSON/files/752087/SocketWithSwiftyJSON.zip)	crickabhi	wongzigii
779	2017-01-12 11:35:18	Thanks! @craiggrummitt	wongzigii	craiggrummitt
777	2017-02-05 16:04:36	Hey @justinmakaila Sorry for the late reply. Is https://github.com/SwiftyJSON/SwiftyJSON/issues/475 what you are looking for?	wongzigii	justinmakaila
777	2017-02-09 19:28:01	@wongzigii, no, it's not. In the example above, the part I'm referring to is in the `init(json: JSON)` method. I'm trying to mutate the `json` to exclude the "error" or "errors" key. I don't want to transform it to a dictionary, nil out the values, then initialize a new JSON.	justinmakaila	wongzigii
775	2017-01-03 10:20:41	Awesome, thank you. @skyline75489 💥	wongzigii	skyline75489
766	2016-12-25 15:16:32	Thank you! @kscheff 🎅 🎉	wongzigii	kscheff
764	2016-12-22 04:23:36	Thanks! @lbrndnr	wongzigii	lbrndnr
759	2017-02-21 04:20:50	Thanks @JeffGuKang	wongzigii	JeffGuKang
755	2016-12-11 11:46:57	Thanks! @takasek	wongzigii	takasek
752	2016-12-11 06:23:12	Cool! Thanks! @looseyi	wongzigii	looseyi
748	2016-12-17 06:18:52	Hello All , I got the same error trying to build on ubuntu 16.04 on Raspberry Pi 3 Swift 3 & Package Manger 3. @wongzigii thanks for taking the time to investigate the problem and looking forward for the fix :)	ta3ban4	wongzigii
743	2017-02-17 02:03:09	Hi @wongzigii , I've fixed the indentation issues. I didn't notice that line 174 was indented by tabs originally :)	flybrotherlixiang	wongzigii
743	2017-03-20 14:32:57	@wongzigii	flybrotherlixiang	wongzigii
739	2016-12-01 05:25:37	@JeffGuKang Neat! Would you mind discarding your changes in `contents.xcplayground` and `contents.xcworkspacedata`? Thank you!	ldiqual	JeffGuKang
739	2016-12-01 05:35:35	@ldiqual I updated following your suggestions. :)	JeffGuKang	ldiqual
739	2016-12-01 05:37:50	@JeffGuKang Still shows up in the diff: https://github.com/SwiftyJSON/SwiftyJSON/pull/739/files#diff-baa084bbb5cafa8d9e3a530988a38ca4	ldiqual	JeffGuKang
739	2016-12-01 06:11:15	@ldiqual I think github recommend including new line at the end of file. What is better? I do not mind to discard the file :).	JeffGuKang	ldiqual
739	2016-12-01 06:30:03	@JeffGuKang We should probably fix this as part of a PR that is more related to it, like the Xcode 8.2 upgrade or something like that. It's more about keeping the history clean and avoiding conflicts, I don't mind too much about the change itself but it can be misleading for git blaming.	ldiqual	JeffGuKang
739	2016-12-01 07:09:19	@ldiqual You are right. I rewinded to some previous commit having newline warning.	JeffGuKang	ldiqual
734	2016-11-24 17:44:01	@wongzigii From the comments in the thread you posted, I guess it doesn't work with Xcode 8.0 But as 8.1 is the latest, it makes sense to have the master branch work with the latest Xcode. We can simply have a specific tag that is the last version working on Xcode 8.0. (same logic as making it work for Xcode 7).	gmoledina	wongzigii
732	2016-12-02 09:03:25	@ldiqual Thanks for reply, In my opinion, the `bool` return a strict value and the `boolValue` gives a conversion, so we can get a `"5"` from a int `5` by stringValue. by this way, it's great to add this ability.	strangeliu	ldiqual
731	2016-12-03 22:55:15	@wongzigii Great suggestion. Updated the CHANGELOG.	ldiqual	wongzigii
731	2016-12-20 13:55:35	@ldiqual I want to get this into mater. Could you resolve the conflict? Seems the conflict is related to #664	wongzigii	ldiqual
729	2016-11-23 07:21:36	@wongzigii Restarted the build and tests passed correctly. Can you review this PR as well, I'll take which ever 👍 comes first :P	ldiqual	wongzigii
728	2016-11-22 03:34:49	@cwkatzmann Thanks a lot for your contribution! Merging	ldiqual	cwkatzmann
725	2016-12-03 22:51:10	@danielkiedrowski Awesome! Thank you so much for contributing to SwiftyJSON, this is a great feature. Merging now.	ldiqual	danielkiedrowski
725	2016-12-07 08:52:10	Thank you @ldiqual! It was great working with you.	danielkiedrowski	ldiqual
717	2016-11-16 16:30:00	@zhigang1992 Thanks! Good point. I've made the appropriate changes.	SumoSimo	zhigang1992
716	2016-11-22 04:21:36	@papertigers @wongzigii Is there anything we can do at the SwiftyJSON level to fix this issue? Or is it using `--no-use-binaries` an appropriate workaround, which would make this issue resolved?	ldiqual	wongzigii
716	2016-11-22 19:49:44	@wongzigii Thanks for elaborating on this! It seems that it's a Carthage issue and not related to SwiftyJSON so I'm gonna go ahead and close this. Let me know if you need to reopen. Thanks!	ldiqual	wongzigii
716	2017-01-05 12:00:28	@wongzigii I know the code itself is compatible with Swift 3.0.2, but I'm fairly certain that the uploaded binary for the 3.1.4 release was compiled with Swift 3.0. This means that you need to use `--no-use-binaries` with Carthage. Or, in my case, I forked the repo and uploaded a binary built with Swift 3.0.2 so that I could use Carthage without turning off prebuilt binaries.	solidcell	wongzigii
709	2016-11-08 15:28:11	@wongzigii sure thing, just pushed `3.1.2` can you test it out and see if it works?	zhigang1992	wongzigii
709	2016-11-08 15:37:12	@zhigang1992 Confirmed	wongzigii	zhigang1992
708	2016-11-22 03:52:56	@wongzigii Can you clarify what's left on this PR? Do you need an extra hand maybe?	ldiqual	wongzigii
708	2016-11-22 04:13:26	@ldiqual SPM currently doesn't provide a way to include resources e.g. `.json` file to be tested. Relate: https://lists.swift.org/pipermail/swift-users/Week-of-Mon-20161114/003987.html https://lists.swift.org/pipermail/swift-users/Week-of-Mon-20161107/003912.html	wongzigii	ldiqual
708	2016-11-22 04:17:34	@wongzigii Given that it will remain unfixed for a while, maybe we should go ahead and put the json file in a [gist](https://gist.github.com/) that we'd download during the test? In theory it shouldn't be too hard to implement, it'd just make one test case a tad slow. What do you think?	ldiqual	wongzigii
693	2016-11-07 14:16:40	Hey @patricks You are parsing a long JSON file . This will cause a gargantuan memory consumption. I would recommend you 1. write your data into file then read file with `Data(contentsOf:options:)` method with `Data.ReadingOptions.uncached` and `Data.ReadingOptions.alwaysMapped` flag 2. separate parsing job into several parts (Or use something likes [YAJL SAX style JSON parser](https://github.com/…	wongzigii	patricks
689	2016-11-22 04:27:09	@JsonWong87 I believe your issue was addressed by @wongzigii so I'm gonna go ahead and close this. If you have a use case where you think `JSON` should be subclassed, please feel free to file an enhancement issue so we can evaluate whether to add it to the library directly. Another solution for you would be to use extensions. Let me know if you need to reopen!	ldiqual	wongzigii
689	2016-11-26 01:24:46	got it , thank you 发自网易邮箱大师 On 11/22/2016 12:27, Loïs Di Qual wrote: @JsonWong87 I believe your issue was addressed by @wongzigii so I'm gonna go ahead and close this. If you have a use case where you think JSON should be subclassed, please feel free to file an enhancement issue so we can evaluate whether to add it to the library directly. Another solution for you would be to use extensions. Let …	JsonWong87	wongzigii
688	2016-11-22 04:29:19	@rickw As @wongzigii suggested, we believe that the issue that was last mentioned is due to #705. Concerning the versioning problem, I believe it was addressed by @zhigang1992 and confirmed by yourself, so I'll go ahead and close this. Let me know if you need to reopen	ldiqual	zhigang1992
688	2016-11-22 04:29:19	@rickw As @wongzigii suggested, we believe that the issue that was last mentioned is due to #705. Concerning the versioning problem, I believe it was addressed by @zhigang1992 and confirmed by yourself, so I'll go ahead and close this. Let me know if you need to reopen	ldiqual	wongzigii
685	2017-02-25 03:42:10	@kwstasna I tested @zhigang1992's solution and it appears to work just fine! Here's my test code:	brandonlee503	zhigang1992
680	2016-11-22 04:31:48	@shivam5x This is now a month old and @wongzigii 's solution seems reasonable. I'm gonna go ahead and consider the issue fixed, let me know if you need to reopen!	ldiqual	wongzigii
677	2016-11-18 15:14:54	Hello @wongzigii, sorry for my late response. I just updated the framework but still getting the same error: "Error Domain=SwiftyJSONErrorDomain Code=999 "It is a unsupported type" UserInfo={NSLocalizedDescription=It is a unsupported type}". ![screen shot 2016-11-18 at 17 13 12](https://cloud.githubusercontent.com/assets/22174478/20434854/763f9314-adb2-11e6-9b46-64a37306369c.png) Thank you for yo…	alynmuntean	wongzigii
677	2016-11-23 09:38:00	Hi @ldiqual, tested on: iPhone 5 (iOS 10.0.1) - real device, iPhone 6S (iOS 9.3) - simulator, iPhone 7 - simulator, same result on all devices. Xcode Version 8.0 (8A218a). Later Edit 1: I will download now Xcode 8.1 and give it a try. Later Edit 2: It works now with Xcode Version 8.1 (8B62), thank you all for your time :).	alynmuntean	ldiqual
674	2016-10-07 18:16:25	@zhigang1992 that didn't help I get the same error, I changed it to `title` but no difference. Also I am not sure how to open it back up hahah	travisday	zhigang1992
674	2016-10-12 19:25:35	@zhigang1992 well it needs to be an array hahaha, but your solution used with `["name": "Jack"]` just prints out `name` not the value of name `Jack`	travisday	zhigang1992
672	2016-10-07 12:59:17	Thank you, @zhigang1992!!	clrung	zhigang1992
664	2016-11-17 07:00:57	@ldiqual sure, I think though Ill take a closer look at the PR with regards to the notes from @zhigang1992. Ill get on it as soon as I can :)	MadsBogeskov	zhigang1992
664	2016-11-17 07:00:57	@ldiqual sure, I think though Ill take a closer look at the PR with regards to the notes from @zhigang1992. Ill get on it as soon as I can :)	MadsBogeskov	ldiqual
664	2016-12-10 07:00:25	@ldiqual @zhigang1992 can you approve this PR?	MadsBogeskov	zhigang1992
664	2016-12-10 07:00:25	@ldiqual @zhigang1992 can you approve this PR?	MadsBogeskov	ldiqual
659	2016-09-28 13:51:25	Awesome @jeneumeier. Making success and failure lowercase did the trick. Thank you.	donadley	jeneumeier
659	2016-09-28 14:44:42	@jeneumeier nice catch, let me update README as well. 🍻	zhigang1992	jeneumeier
654	2016-10-03 15:11:39	thanks @zhigang1992 ! Didn't know that. What version of cocoapods does not have that issue?	justdan0227	zhigang1992
652	2016-09-26 02:30:39	@aaronpearce nice catch, can you help fix the build and lets ship it. ;)	zhigang1992	aaronpearce
652	2016-09-26 02:53:08	@zhigang1992 Should be ready to merge now. 🎉	aaronpearce	zhigang1992
647	2016-10-04 12:56:19	@zhigang1992 why don't you set this in your podspec? No need to force people changing their podfiles with `post_instal`. So simple.	kas-kad	zhigang1992
639	2016-09-21 17:09:56	@zhigang1992 Fantastic news! Thank you so much for taking time to review and merge those changes. As a side note, if you guys need more contributors, I'm offering my help. My company (@takescoop) is actively involved in the OSS world and I'd be happy to help manage issues/PRs and work on new features, taking a couple hours on my weekly schedule. Let me know if you're interested. Closing this issu…	ldiqual	zhigang1992
638	2016-09-21 23:10:22	Are you using Alamofire? Because if it's the case and you're calling for example another response handler distinct of `responseJSON` then you cannot call the initializer `JSON(response.data)` of SwiftyJSON as you did in your code, you need to call: as @zhigang1992 proposed above or In case your JSON come as a `String` object in case you use `responseString` from Alamofire	Vkt0r	zhigang1992
637	2016-09-22 04:08:13	Hey @zhigang1992, its working with `3.0.0.` Thanks a lot :) 👍	sree127	zhigang1992
636	2016-09-23 08:52:17	@zhigang1992 i using 3.0 version still have this problem Using SwiftyJSON (3.0.0)	rudian	zhigang1992
636	2016-09-23 10:15:39	@zhigang1992 i use alamofire4 to get the value for (_, k): (String, JSON) in json["main"]{ self.alldata.addObject([k["p"].stringValue,k["t"].stringValue,k["v"].stringValue,k["c"].stringValue,k["u"].stringValue]); }	rudian	zhigang1992
636	2016-09-23 11:01:00	@zhigang1992 xcode shown error value of type 'JSON?' has no member 'dictionaryValue'	rudian	zhigang1992
635	2016-09-22 01:10:33	@zhigang1992 Very Nice . Thinks	dowhilenet	zhigang1992
635	2016-09-22 12:25:04	@zhigang1992 `PODS: - SwiftyJSON (2.3.2) DEPENDENCIES: - SwiftyJSON (from `https://github.com/SwiftyJSON/SwiftyJSON.git`, branch `swift3`) EXTERNAL SOURCES: SwiftyJSON: :branch: swift3 :git: https://github.com/SwiftyJSON/SwiftyJSON.git CHECKOUT OPTIONS: SwiftyJSON: :commit: 494f9bf12763d634216ce5b10a88bb5240f59074 :git: https://github.com/SwiftyJSON/SwiftyJSON.git SPEC CHECKSUMS: SwiftyJSON: 04cc…	MaximGorin	zhigang1992
635	2016-09-22 12:35:25	@zhigang1992 the error persists PODS: - SwiftyJSON (3.0.0) DEPENDENCIES: - SwiftyJSON (~> 3.0.0) SPEC CHECKSUMS: SwiftyJSON: f57b2b44bc166617372d1c70773591fe9f0f5fd4 PODFILE CHECKSUM: 3c7432f9e522dd9230a200cf2f7646c325981751 COCOAPODS: 1.0.0	MaximGorin	zhigang1992
635	2016-09-22 19:36:33	@zhigang1992 it works. Thx	MaximGorin	zhigang1992
633	2016-09-21 15:33:18	@zhigang1992 : Thank you for merging this. 👍 Please consider, as a follow-up, also merging #641 . See my comment above.	lukas2	zhigang1992
620	2016-09-27 19:13:34	@zhigang1992 thanks!	dpassage	zhigang1992
613	2016-09-22 03:47:26	@JeffGuKang definitely, let's do it. 😄	zhigang1992	JeffGuKang
611	2016-09-21 16:39:30	@zhigang1992 Just tried it out now with carthage going towards the `swift2` branch. Works like a charm. Thanks!	MrAlek	zhigang1992
611	2016-09-21 18:43:58	Thank you @zhigang1992!	mitchellporter	zhigang1992
606	2016-11-17 08:19:21	@gsabran You can use something like this:	ldiqual	gsabran
587	2016-11-22 09:19:55	@ldiqual Think you pinged the wrong Lucas on this thread :) @LucasVanDongen	lucasderraugh	ldiqual
587	2017-02-22 15:48:34	Is it possible to split this topic? I responded because I noticed @merktassel also had problems parsing the specific "id" field. Also I don't know if what the other people are seeing is not related to my problem. @ldiqual I can parse that field fine as an int as soon as I use my hackaround or ask the intValue of any other field contain a numeric value either in string or int.	LucasVanDongen	ldiqual
584	2016-12-13 06:45:00	@ldiqual Re-added this code and now it suddenly isn't giving this error anymore. But I've added a few lines just to test it and it's producing nil instead of data. See line 123-126 in the project: https://github.com/jaymutzafi/Movie-Hop-URLS/blob/SwiftyJSON/Movie%20Hop/TMDBService.swift#L123 let parsedResult: [String:AnyObject]! do { parsedResult = try JSONSerialization.jsonObject(with: data!, op…	jaymutzafi	ldiqual
543	2016-11-17 09:08:43	Thanks @ldiqual I created a extension for my on purpose	vinbhai4u	ldiqual
530	2016-07-19 13:51:49	Thanks for that, @lingoer. Just wanted to give you a heads up for that branch's code: In "SwiftyJSON.swift", for lines no. 739 and 740, there is a syntax error. Make sure you change that. Many thanks!	simplealina	lingoer
526	2016-11-25 01:52:23	self.json["1"] = "1" -> self.json!["1"] = "1" Fixed, 3x @ldiqual	QiuZhiFei	ldiqual
509	2016-09-22 02:12:53	@zhigang1992 Okay, rebased	jamesjn	zhigang1992
500	2016-11-22 05:25:30	@isair @CraigSiemens Sorry for the delay on this. This issue was fixed in https://github.com/SwiftyJSON/SwiftyJSON/pull/678. Let me know if you need to reopen. Thanks!	ldiqual	CraigSiemens
487	2016-11-22 03:51:46	@zhigang1992 Looking at the code, it seems that we're gonna end up with a confusing API. For instance, to unpack a string you have - `json.string -> String?` - `json.stringValue -> String` with a fallback on `""` if not found, potentially error prone - `json.requiredString throws -> String` which throws if the value is incorrect. I would argue that we should be as strict as possible and leave the…	ldiqual	zhigang1992
487	2017-03-21 05:53:33	@ldiqual This change is huge, but the benefit is not that much. I don't think the try syntax is very beginner friendly or easy to use.	CosynPa	ldiqual
475	2016-11-17 07:54:13	@ldiqual As far as I know, it's not fixed. I did an extension to work around this limitation Of course I did a function of each data type supported. I can make a PR if you want to embrace this. Just let me know!	dral3x	ldiqual
459	2016-11-23 08:34:20	@ldiqual I think that's a good idea, we should document the crap out of it this time. 😄	zhigang1992	ldiqual
405	2015-12-04 09:09:15	@diogoguimaraes I just tagged the release, we will update CocoaPods shortly.	zhigang1992	diogoguimaraes
397	2015-11-11 13:42:49	@erez-rabih did you manage to get it working? I would be glad if you could post the correct way to use it.	guidev	erez-rabih
395	2015-11-09 07:20:53	@lingoer I am still using Swift 1.2 ...	hiragram	lingoer
395	2015-11-09 08:00:08	@lingoer This issue was solved by removing Carthage directory. Maybe Carthage/Build/tvOS directory caused this issue I think. Thanks for your quick reply.	hiragram	lingoer
372	2015-11-03 03:22:49	@zhigang1992, it was Carthage v0.8.	adityatrivedi	zhigang1992
372	2015-11-03 04:20:19	Yep the latest version of carthage seems to mitigate the issue. Thanks @zhigang1992!	adityatrivedi	zhigang1992
369	2016-08-04 13:30:52	@lingoer By any chance someone could explain to me this behaviour ?	Katafalkas	lingoer
362	2015-10-16 16:25:05	@tangplin The necessary line of code for tvOS support is still not appearing in the `xcode7.1` branch's podspec. Do you know when that might happen?	IndianAg0711	tangplin
322	2015-10-14 08:45:07	@pcantrell thanks.	tangplin	pcantrell
316	2015-11-02 20:14:09	@zhigang1992 Yeah, that's the workaround I mentioned in the description. Multiply that by a dozen times and it's not very nice, compared to the intuitive, obvious, and terse `j["a"].int`. The priority, as far as the semantics go, should be developer intention and usefulness. We're using SwiftyJSON to parse our _data_ and not _code_, and it stops just short of that goal by insisting that a string …	endash	zhigang1992
247	2015-06-16 01:52:05	@tangplin Any plan to merge back to mater? Xcode7 branch works fine.	coolgeng	tangplin
247	2015-07-09 19:56:59	If Xcode 7 do release ！ 发自我的 iPhone > 在 2015年6月16日，09:52，cooper notifications@github.com 写道： > > @tangplin Any plan to merge back to mater? Xcode7 branch works fine. > > — > Reply to this email directly or view it on GitHub.	tangplin	tangplin
246	2015-06-12 02:56:01	@lingoer +1 please do this!	kamoljan	lingoer
246	2015-06-12 08:53:21	@lingoer Most repos just use the swift-2.0 branch and works just fine.	duemunk	lingoer
246	2015-06-17 20:10:35	@lingoer +1 for @duemunk's branching model. Keep the Swift 2 compatible version on a `swift-2.0` branch while Xcode 7 is in beta. In addition, please consider: 1. switch the default branch on Github to `swift-2.0` (to affirm Swift-2.0 readiness and make it easier to discover). 2. tag a new release on `swift-2.0` (for Carthage users).	dduan	duemunk
246	2015-06-17 20:10:35	@lingoer +1 for @duemunk's branching model. Keep the Swift 2 compatible version on a `swift-2.0` branch while Xcode 7 is in beta. In addition, please consider: 1. switch the default branch on Github to `swift-2.0` (to affirm Swift-2.0 readiness and make it easier to discover). 2. tag a new release on `swift-2.0` (for Carthage users).	dduan	lingoer
244	2015-08-09 12:20:45	@tangplin fixed this in 4cf6f023d4023848914b6e35baa655d278f34ef6. :sparkles: Thanks! :+1: @Thomvis, I think you can close this pull request. :closed_book:	narfdotpl	Thomvis
236	2015-11-25 04:08:20	@zhigang1992 As I mentioned in a previous comment, the error I was getting was most definitely related to either xcode or cocoapods. The error xcode was giving me was non specific and moved to my 3rd import statement regardless of what that was importing. For example, the error would transition to `import Alamofire` if I commented out `import SwiftyJSON`. I'm not sure what fixed the error but it …	craigpearce5	zhigang1992
223	2015-05-01 13:47:26	@kmikael thanks.	tangplin	kmikael
213	2016-11-22 19:54:31	@Domsware Can you try @tangplin 's solution and get back to me with your result? Thanks!	ldiqual	tangplin
210	2015-04-16 06:23:17	Thank you @tangplin :clap:	evenh	tangplin
205	2015-07-16 12:50:34	@tangplin wouldn't it be better if isEmpty() defaulted to true? Imho it's very confusing when it returns false for .Null or .Unknown json types.	zmeyc	tangplin
205	2017-03-13 21:52:06	@ldiqual Lois can we re-open this? Still can't figure out how to (reliably) know how to check for null values in SwiftyJson! This is crazy. Let's add that 'isNull' already and be done with it!	marchy	ldiqual
205	2017-03-13 22:13:54	@ldiqual we found a bug why this wasn't reliable and driving us crazy. If you store a JSON result in a variable the null value gets lost on it! This is quite critical and unexpected. Example:	marchy	ldiqual
203	2015-04-13 05:52:35	Done 4b3bdd6f04ddf435af695bd43d95202396a5cab3 @chschu thanks!	tangplin	chschu
200	2015-04-11 15:54:45	@chschu I do not import SpriteKit anywhere in my project but the sample code still fails	Jan0707	chschu
200	2015-04-14 09:46:18	@chschu My `Base SDK` is set to `Latest iOS (iOS 8.3)` and it still throws that error here. It might be worth mentioning that I do not include SwiftyJSON via Cocoapods but rather copy the Swift file manually ( which I of course took from the latest master).	Jan0707	chschu
200	2015-04-16 17:57:01	@chschu Oddly enough, this gist works perfectly fine: https://gist.github.com/Jan0707/cc8db99778c0f527bef5 There must be something wrong in my project - especially since some of my request work while others won't.	Jan0707	chschu
195	2015-04-09 06:10:52	@justinmakaila Please check on the `xcode6.3` brunch.	rcgary	justinmakaila
192	2015-05-05 10:25:23	@patricks your solution doesn't work eighter ..	alexlezeu	patricks
190	2015-04-23 15:37:16	@l12ab 看到你的这个issue后 我就一直没有使用SwiftyJSON 不过刚才我按照你的做法和你给的sample做了一个测试，发现很快啊。我把代码贴过来，你看看是不是这样测试的，如果不是，能不能贴一下你的代码？ English translation for everyone: @l12ab I decided not to use SwiftyJSON as I saw your issue here. I did a test using your instruction and sample just now, turns out it was not that slow. Please take a look of my test code below. If this is not the correct way to reproduce it, could you p…	meng-zhang	tangplin
190	2015-04-26 08:16:17	@tangplin @meng-zhang 刚刚升级到了Xcode 6.3.1，性能再一次提升，如果使用json[i]模式，耗时100-200毫秒，如果是subJson模式，耗时20-60毫秒。看来	l12ab	tangplin
149	2015-02-12 03:47:53	Merged fa057b8ddedff649fa5ae92f2d562ab67f401aa0 Thanks @darrarski	tangplin	darrarski
149	2015-02-14 12:25:45	Is it possible to install this version via Cocoapods, @darrarski ? Edit: Dont worry about it. Obviously it was just: pod 'SwiftyJSON', :git => "git@github.com:SwiftyJSON/SwiftyJSON.git", :branch => 'xcode6.3'	andersklenke	darrarski
146	2015-03-20 07:33:30	@lwu thanks	tangplin	lwu
143	2015-01-30 11:16:27	@kilnyy Thank you :) Is there a way to do this for a dictionary too?	rishimukherjee	kilnyy
143	2015-02-04 04:33:00	@lwu `json.arrObject = ["1", "2", "3"]` this works well, because type of `["1", "2", "3"]` is `[String]` `json.arrObject = arrJSON` this does not work when type of `arrJSON` is `[JSON]`. it has an compiler error `'JSON' is not identical to 'AnyObject'`. I think the reason is in object setter of JSON struct JSON here is an struct, but swift can not convert struct to AnyObject. So I still not find …	kilnyy	lwu
143	2015-02-05 13:48:07	@kilnyy what about that workaround, a bit less messy	Nelyus	kilnyy
115	2014-12-16 08:54:42	@floydpink thanks.	tangplin	floydpink
100	2014-11-24 11:57:33	@ValCapri thanks.	tangplin	ValCapri
99	2014-11-24 09:43:19	@mblsha thanks. The `pr` is base on 1.0.0, but It is 2.1.1 now. @ValCapri could you create a pull request?	tangplin	ValCapri
99	2014-11-24 11:53:07	@tangplin : The PR is created. If you want, you could accept this PR and after mine. Like this every one would be "credited" for what they done.	ValCapri	tangplin
94	2014-11-12 10:33:59	@franklsf95 thanks.	tangplin	franklsf95
92	2014-11-12 10:37:35	@JonathanPorta you're right! But the pr should handle the error from Alamofire. Can you please add some error handling description?	tangplin	JonathanPorta
92	2014-11-14 01:22:23	@tangplin I added a simple example where the error object is checked first. I am not sure exactly if this is the best way to check the error. I am still new to Swift. :)	JonathanPorta	tangplin
91	2014-11-07 10:11:31	@carloslozano thanks.	tangplin	carloslozano
84	2014-10-25 00:03:47	@johngoren thank you very much.	tangplin	johngoren
83	2014-10-23 01:33:16	@johngoren thank you very much.	tangplin	johngoren
73	2014-10-16 01:36:02	@MaddTheSane thanks	tangplin	MaddTheSane
70	2014-10-11 18:16:03	@k06a: `.description` returns `[I: am, a: json]` and `.debugDescription` returns `["I": am, "a": json]`, neither of which is valid JSON as far as I know.	ChrisBuchholz	k06a
70	2014-10-17 21:16:04	@k06a: Indeed that is one way to reach the goal. @powerje: Yes, that looks like a great way to handle this need. Hoping it gets merged into master at some point!	ChrisBuchholz	k06a
68	2014-10-10 02:47:02	@Noobish1 Thanks	tangplin	Noobish1
65	2014-10-08 15:25:55	@rosskimes thanks merge in branch: xcode6.1 5c4773be8f4b8fe4d4c8bf129500b0e157deddd4	tangplin	rosskimes
62	2014-10-06 08:01:03	@k06a, Is there any argument for not adding a wrapper for that operation to SwiftyJSON?	magnusstubman	k06a
61	2014-10-02 16:58:43	@k06a Impressive code！	tangplin	k06a
61	2014-10-06 15:34:35	@k06a thanks After change to struct JSON. It's possible to set the new value through `subscript` in Done in 59996b25c38ed366209ad76d7a67eb08a7b2dff5 748ef28c3792c6e2f06ec57b1ea8c2fa9ef26b88 eb7cc54fec4597da11ffd52d3e8c23944ab47636 at develop branch. like:	tangplin	k06a
60	2014-10-02 15:53:21	Hi @k06a, thanks for the reply :-) I assume you're referencing: https://github.com/k06a/SwiftyJSON/blob/editing/Source/SwiftyJSON.swift#L229-L263 I could find any other usage (tests or documentation)...	yelled3	k06a
60	2014-10-03 17:53:26	@k06a @yelled3 I will release the 2.0.0 version of SwiftJSON in a few days, like this: It's very cool!	tangplin	k06a
58	2014-10-01 02:22:36	@k06a Thanks! The [JSON](http://www.json.org) enum have few of structures not include the raw object. The enums may not contain stored properties, but it is simple to store a lazy JSON property in oneself's code.	tangplin	k06a
58	2014-10-01 09:07:58	@tangplin, this example of `let json = JSON(object: raw)` where `raw` is parsed object: your version of library parses whole hierarchy recursively to this: but my lazy implementation for `let json = JSON(object: raw)` just did this: when anybody access `json[0]` it returns: and then accessing `json[0]["user"]` it returns: and then `json[0]["user"]["name"]` it returns: So it means only 10 enum wra…	k06a	tangplin
57	2014-10-02 07:00:38	@k06a Thanks! @ArifADS It's very very fast now. You can use this:	tangplin	k06a
56	2014-09-28 01:32:44	@k06a You can fin it at line 128	tangplin	k06a
56	2014-09-28 09:22:28	@tangplin I looked in fork lingoer/SwiftyJSON, just pulled SwiftyJSON/SwiftyJSON, it is ok!	k06a	tangplin
9	2014-06-26 08:13:36	Interesting @garnett Shall we introduce some LiteralConvertible Protocol or some other init method?	lingoer	garnett
9	2014-06-26 08:22:23	`Ya, that was confusing to me, i'd recommend making a separate init that only takes NSData or allowing String input as well.` Good point! @lingoer we should rethink public API and use cases of the library. Accepting both primitive types and `NSData` as well really looks confusing. Maybe, it will be better to make the following public api: - `fromObject` - converts json from NSJSONSerialization re…	garnett	lingoer
9	2014-06-26 08:28:34	@lingoer it will be really pain to implement, regexp all the things? I still do not see any real-world usage for this	garnett	lingoer
758	2017-03-16 16:10:35	@watsonbox i just want to know, if the pr could be accept? i pull it before spring festival, and now i rebase code again.	looseyi	watsonbox
736	2016-11-24 16:45:58	self-merged. @zhigang1992	wongzigii	zhigang1992
731	2016-11-23 09:34:35	@zhigang1992 @wongzigii Fixes https://github.com/SwiftyJSON/SwiftyJSON/issues/459 and https://github.com/SwiftyJSON/SwiftyJSON/issues/456 This is an implementation of my proposal in https://github.com/SwiftyJSON/SwiftyJSON/issues/459#issuecomment-262155181. At a high level the changes are as follow: - Added `init(jsonString: String) throws` which creates a JSON object from a valid json string. If…	ldiqual	zhigang1992
731	2016-11-23 09:34:35	@zhigang1992 @wongzigii Fixes https://github.com/SwiftyJSON/SwiftyJSON/issues/459 and https://github.com/SwiftyJSON/SwiftyJSON/issues/456 This is an implementation of my proposal in https://github.com/SwiftyJSON/SwiftyJSON/issues/459#issuecomment-262155181. At a high level the changes are as follow: - Added `init(jsonString: String) throws` which creates a JSON object from a valid json string. If…	ldiqual	wongzigii
731	2016-12-01 05:31:04	@wongzigii Are we good on this PR?	ldiqual	wongzigii
731	2016-12-01 06:34:14	I would like to defer to @zhigang1992 and move on.	wongzigii	zhigang1992
731	2016-12-13 06:11:30	@zhigang1992 Bump	ldiqual	zhigang1992
729	2016-11-22 04:13:48	@zhigang1992 Please review Fixes https://github.com/SwiftyJSON/SwiftyJSON/issues/703 Pretty straightforward, let me know if you have any question	ldiqual	zhigang1992
719	2016-11-17 02:55:35	It was added here https://github.com/SwiftyJSON/SwiftyJSON/pull/682/files maybe @mokagio have more context here.	zhigang1992	mokagio
719	2016-11-22 03:43:20	@mokagio Bump. Can you give more context on the changes of your PR and why it creates warnings in 8.1? Thank you!	ldiqual	mokagio
709	2016-11-08 03:03:33	@zhigang1992 Would you mind pushing a new release so that SPM could catch this up? 😃	wongzigii	zhigang1992
697	2016-11-16 15:25:14	Hi @zhigang1992! Is it possible to know when this fix will be released?	cikpis	zhigang1992
647	2016-10-07 01:40:21	Seems like @fishcharlie already have a PR for it. https://github.com/SwiftyJSON/SwiftyJSON/pull/673 merging away.	zhigang1992	fishcharlie
639	2016-09-21 06:53:53	@tangplin @lingoer Pinging you both since you seem to be the two only members of the SwiftyJSON organization. I see a bunch of issues and pull requests related to Swift 3/Xcode 8 support. The `swift3` branch has remained untouched for 3 months now, and it is _not_ compatible with the latest Swift build. The latest commit on `master` is now 3 months old as well. Most of the open issues could be cl…	ldiqual	lingoer
639	2016-09-21 06:53:53	@tangplin @lingoer Pinging you both since you seem to be the two only members of the SwiftyJSON organization. I see a bunch of issues and pull requests related to Swift 3/Xcode 8 support. The `swift3` branch has remained untouched for 3 months now, and it is _not_ compatible with the latest Swift build. The latest commit on `master` is now 3 months old as well. Most of the open issues could be cl…	ldiqual	tangplin
625	2016-09-09 13:54:14	I see the last commit is almost 3 months ago, with 124 open issues,I couldn't find your most recent comment on them. Have you abandoned this project? @tangplin @lingoer	IsmailHassanein	lingoer
625	2016-09-09 13:54:14	I see the last commit is almost 3 months ago, with 124 open issues,I couldn't find your most recent comment on them. Have you abandoned this project? @tangplin @lingoer	IsmailHassanein	tangplin
587	2016-11-22 05:01:34	@LastSoul @merktassel @selaysoysal @lucasderraugh Sorry for the delay on this. Can each one of you post the actual JSON data that you're parsing? Not just the dictionary representation but the full json data. Here's what I'm thinking so far: - @LastSoul I ran your code and the JSON parses correctly, I don't get `nil`. Are you on the latest version of SwiftyJSON and if not, would you mind trying a…	ldiqual	lucasderraugh
554	2016-07-08 11:56:32	@lingoer, can you please merge one of those PR ? Thanks !	ThibaultVlacich	lingoer
459	2016-11-22 06:00:21	@zhigang1992 I believe you added this in https://github.com/SwiftyJSON/SwiftyJSON/pull/406 to parse json strings as opposed to initialize with a string value like `JSON("hello")` which does accept invalid json strings. Since `JSON.parse` is undocumented already, how would you feel about having `init(jsonString: String) throws` instead? It would avoid the `init(object: )` confusion by making it cl…	ldiqual	zhigang1992
456	2016-11-22 06:00:53	I'm strongly in support of this. @zhigang1992 thoughts?	ldiqual	zhigang1992
455	2016-07-12 19:27:48	The nuclear option is to fork the project and do a release, but this should probably be avoided in the hope of any approved committers agreeing to do it. The two members of the SwiftyJSON organisation are @lingoer and @tangplin, so one of these two would be able to do it. If neither are interested in making a release, then forking the repository or finding an alternative JSON library might be the…	lyptt	lingoer
455	2016-07-12 19:27:48	The nuclear option is to fork the project and do a release, but this should probably be avoided in the hope of any approved committers agreeing to do it. The two members of the SwiftyJSON organisation are @lingoer and @tangplin, so one of these two would be able to do it. If neither are interested in making a release, then forking the repository or finding an alternative JSON library might be the…	lyptt	tangplin
405	2015-12-02 12:57:19	@zhigang1992 do you have an ETA to the next release? Thank you.	diogoguimaraes	zhigang1992
401	2015-11-24 17:48:37	cc @zhigang1992	bcapps	zhigang1992
299	2015-09-15 14:21:01	+1 @tangplin	bcapps	tangplin
298	2015-08-17 15:43:53	@tangplin Any thoughts on this PR? Not great to crash in this scenario.	bcapps	tangplin
283	2015-09-12 20:41:42	@tangplin Should this be merged into master (with a new Cocoapods version) now that Xcode 7 GM is out?	bcapps	tangplin
276	2015-07-18 21:04:42	@carlosefonseca Worked like a charm. Thanks much! I'll leave this issue open to be triaged by @tangplin, though.	rainypixels	tangplin
246	2015-07-03 22:59:55	Any update on this? cc @tangplin	RuiAAPeres	tangplin
244	2015-07-08 08:08:23	@tangplin is there anything missing?	schickling	tangplin
244	2015-07-28 00:31:54	Yeah. Any chance of a merge, @tangplin? Pleeeeease?	jarrodrobins	tangplin
244	2015-08-09 12:20:45	@tangplin fixed this in 4cf6f023d4023848914b6e35baa655d278f34ef6. :sparkles: Thanks! :+1: @Thomvis, I think you can close this pull request. :closed_book:	narfdotpl	tangplin
208	2015-04-13 17:14:34	This isn't my project - I could make the change and send a pull-request like anyone else I suppose. I've only been learning Swift for 2 days and was trying this for fun/learning. It's probably best to let the maintainer do things like this as he might be planning to merge the branch soon anyway, and I don't know the state of this other branch (experimental? unstable? work-in-progress?). I think t…	j-h-a	tangplin
103	2014-12-02 01:22:40	I agree with https://github.com/SwiftyJSON/SwiftyJSON/pull/87 and https://github.com/SwiftyJSON/SwiftyJSON/pull/85 that SwiftyJSON lacks of date support which nearly everyone using JSON APIs will need at some point and that SwiftyJSON should support dates somehow. But I also understand @tangplin's answer that there are too many different formats for dates in JSON APIs. So what about the idea to n…	Dschee	tangplin
5	2014-06-23 17:46:30	@lingoer thanks for the push access! I've added more tests and cleaned the code a little. I'll submit new issues and if they are minor enchacements/ bugs - fix the in place, otherwise discuss with you. I think it's cool idea to have each protocol to be implemented in it's own extension - the code becomes more readable.	garnett	lingoer
