# Supplementary material for: Status, identity, and language: A study of issue discussions in GitHub
Source: PLoS One. 2019 Jun 14;14(6):e0215059. doi: 10.1371/journal.pone.0215059 (PMC6568400; doi:10.1371/journal.pone.0215059)
Supplement: S2 Data — (ZIP) [file pone.0215059.s003.zip › sample_46_projs_issues/SwiftyJSON_SwiftyJSON/issue_first_in.csv]

244	narfdotpl	2015-08-09 12:20:45
244	jarrodrobins	2015-07-28 00:31:54
244	schickling	2015-07-08 08:08:23
362	IndianAg0711	2015-10-16 16:25:05
530	simplealina	2016-07-19 13:51:49
664	MadsBogeskov	2016-11-17 07:00:57
736	wongzigii	2016-11-24 16:45:58
208	j-h-a	2015-04-13 17:14:34
369	Katafalkas	2016-08-04 13:30:52
807	wongzigii	2017-02-23 14:04:18
456	ldiqual	2016-11-22 06:00:53
83	tangplin	2014-10-23 01:33:16
613	zhigang1992	2016-09-22 03:47:26
195	rcgary	2015-04-09 06:10:52
100	tangplin	2014-11-24 11:57:33
62	magnusstubman	2014-10-06 08:01:03
693	wongzigii	2016-11-07 14:16:40
806	wongzigii	2017-03-15 15:22:18
73	tangplin	2014-10-16 01:36:02
796	wongzigii	2017-02-15 15:05:13
748	ta3ban4	2016-12-17 06:18:52
298	bcapps	2015-08-17 15:43:53
732	strangeliu	2016-12-02 09:03:25
84	tangplin	2014-10-25 00:03:47
236	craigpearce5	2015-11-25 04:08:20
223	tangplin	2015-05-01 13:47:26
99	tangplin	2014-11-24 09:43:19
99	ValCapri	2014-11-24 11:53:07
213	ldiqual	2016-11-22 19:54:31
716	solidcell	2017-01-05 12:00:28
716	ldiqual	2016-11-22 04:21:36
652	zhigang1992	2016-09-26 02:30:39
652	aaronpearce	2016-09-26 02:53:08
500	ldiqual	2016-11-22 05:25:30
606	ldiqual	2016-11-17 08:19:21
276	rainypixels	2015-07-18 21:04:42
584	jaymutzafi	2016-12-13 06:45:00
61	tangplin	2014-10-02 16:58:43
752	wongzigii	2016-12-11 06:23:12
775	wongzigii	2017-01-03 10:20:41
659	zhigang1992	2016-09-28 14:44:42
659	donadley	2016-09-28 13:51:25
475	dral3x	2016-11-17 07:54:13
192	alexlezeu	2015-05-05 10:25:23
455	lyptt	2016-07-12 19:27:48
143	Nelyus	2015-02-05 13:48:07
143	rishimukherjee	2015-01-30 11:16:27
143	kilnyy	2015-02-04 04:33:00
689	ldiqual	2016-11-22 04:27:09
689	JsonWong87	2016-11-26 01:24:46
677	alynmuntean	2016-11-18 15:14:54
734	gmoledina	2016-11-24 17:44:01
728	ldiqual	2016-11-22 03:34:49
94	tangplin	2014-11-12 10:33:59
68	tangplin	2014-10-10 02:47:02
788	crickabhi	2017-02-04 07:44:14
674	travisday	2016-10-07 18:16:25
487	ldiqual	2016-11-22 03:51:46
487	CosynPa	2017-03-21 05:53:33
709	zhigang1992	2016-11-08 15:28:11
709	wongzigii	2016-11-08 03:03:33
636	rudian	2016-09-23 08:52:17
543	vinbhai4u	2016-11-17 09:08:43
401	bcapps	2015-11-24 17:48:37
759	wongzigii	2017-02-21 04:20:50
247	tangplin	2015-07-09 19:56:59
247	coolgeng	2015-06-16 01:52:05
5	garnett	2014-06-23 17:46:30
739	ldiqual	2016-12-01 05:25:37
739	JeffGuKang	2016-12-01 05:35:35
685	brandonlee503	2017-02-25 03:42:10
372	adityatrivedi	2015-11-03 03:22:49
647	kas-kad	2016-10-04 12:56:19
647	zhigang1992	2016-10-07 01:40:21
729	ldiqual	2016-11-22 04:13:48
92	tangplin	2014-11-12 10:37:35
92	JonathanPorta	2014-11-14 01:22:23
639	ldiqual	2016-09-21 06:53:53
688	ldiqual	2016-11-22 04:29:19
680	ldiqual	2016-11-22 04:31:48
697	cikpis	2016-11-16 15:25:14
60	tangplin	2014-10-03 17:53:26
60	yelled3	2014-10-02 15:53:21
777	wongzigii	2017-02-05 16:04:36
777	justinmakaila	2017-02-09 19:28:01
322	tangplin	2015-10-14 08:45:07
766	wongzigii	2016-12-25 15:16:32
554	ThibaultVlacich	2016-07-08 11:56:32
65	tangplin	2014-10-08 15:25:55
459	zhigang1992	2016-11-23 08:34:20
459	ldiqual	2016-11-22 06:00:21
654	justdan0227	2016-10-03 15:11:39
149	tangplin	2015-02-12 03:47:53
149	andersklenke	2015-02-14 12:25:45
9	lingoer	2014-06-26 08:13:36
9	garnett	2014-06-26 08:22:23
779	wongzigii	2017-01-12 11:35:18
205	zmeyc	2015-07-16 12:50:34
205	marchy	2017-03-13 21:52:06
800	wongzigii	2017-02-16 13:30:00
731	wongzigii	2016-12-01 06:34:14
731	ldiqual	2016-11-23 09:34:35
672	clrung	2016-10-07 12:59:17
103	Dschee	2014-12-02 01:22:40
210	evenh	2015-04-16 06:23:17
526	QiuZhiFei	2016-11-25 01:52:23
743	flybrotherlixiang	2017-02-17 02:03:09
200	Jan0707	2015-04-11 15:54:45
725	ldiqual	2016-12-03 22:51:10
725	danielkiedrowski	2016-12-07 08:52:10
625	IsmailHassanein	2016-09-09 13:54:14
57	tangplin	2014-10-02 07:00:38
635	dowhilenet	2016-09-22 01:10:33
635	MaximGorin	2016-09-22 12:25:04
637	sree127	2016-09-22 04:08:13
115	tangplin	2014-12-16 08:54:42
395	hiragram	2015-11-09 07:20:53
146	tangplin	2015-03-20 07:33:30
793	wongzigii	2017-02-20 11:25:35
708	wongzigii	2016-11-22 04:13:26
708	ldiqual	2016-11-22 03:52:56
397	guidev	2015-11-11 13:42:49
620	dpassage	2016-09-27 19:13:34
611	mitchellporter	2016-09-21 18:43:58
611	MrAlek	2016-09-21 16:39:30
717	SumoSimo	2016-11-16 16:30:00
801	wongzigii	2017-02-20 15:25:32
58	tangplin	2014-10-01 02:22:36
58	k06a	2014-10-01 09:07:58
405	zhigang1992	2015-12-04 09:09:15
405	diogoguimaraes	2015-12-02 12:57:19
633	lukas2	2016-09-21 15:33:18
316	endash	2015-11-02 20:14:09
719	zhigang1992	2016-11-17 02:55:35
719	ldiqual	2016-11-22 03:43:20
70	ChrisBuchholz	2014-10-11 18:16:03
190	meng-zhang	2015-04-23 15:37:16
190	l12ab	2015-04-26 08:16:17
246	dduan	2015-06-17 20:10:35
246	kamoljan	2015-06-12 02:56:01
246	RuiAAPeres	2015-07-03 22:59:55
246	duemunk	2015-06-12 08:53:21
755	wongzigii	2016-12-11 11:46:57
764	wongzigii	2016-12-22 04:23:36
509	jamesjn	2016-09-22 02:12:53
587	LucasVanDongen	2017-02-22 15:48:34
587	ldiqual	2016-11-22 05:01:34
587	lucasderraugh	2016-11-22 09:19:55
56	tangplin	2014-09-28 01:32:44
56	k06a	2014-09-28 09:22:28
638	Vkt0r	2016-09-21 23:10:22
91	tangplin	2014-11-07 10:11:31
283	bcapps	2015-09-12 20:41:42
299	bcapps	2015-09-15 14:21:01
203	tangplin	2015-04-13 05:52:35
758	looseyi	2017-03-16 16:10:35
