# Supplementary material for: Status, identity, and language: A study of issue discussions in GitHub
Source: PLoS One. 2019 Jun 14;14(6):e0215059. doi: 10.1371/journal.pone.0215059 (PMC6568400; doi:10.1371/journal.pone.0215059)
Supplement: S2 Data — (ZIP) [file pone.0215059.s003.zip › sample_46_projs_issues/SwiftyJSON_SwiftyJSON/issue_comments_mentioned_NOCODE_FULLBODY.csv]

issue_num	datetime	body	login	mention_login
821	2017-03-15 15:16:07	@bostonmacosx You should use var tempJSON: JSON = JSON(parseJSON: test1) to construct a JSON object if you are parsing from string literal.	wongzigii	bostonmacosx
818	2017-03-08 02:15:17	Hey @unittesting0 , you will likely want to perform an ad-hoc export to see the size of each thinned variant of your app anyway. Does not test it but it may works.	wongzigii	unittesting0
815	2017-02-28 09:10:10	@quanguyen You're right. Mergeability is a new feature included in SwiftyJSON 3.1.4. I should bump the minor version number to follow [Semantic Versioning](http://semver.org/). Sorry about this. 😢	wongzigii	quanguyen
814	2017-03-15 15:20:26	LGTM Thanks so much! @neoneye	wongzigii	neoneye
812	2017-02-25 03:39:12	Hey @dirk68-fu Did you try adding a module name before extension, for instance: ` Is this solve your problem?	wongzigii	dirk68-fu
812	2017-02-27 06:43:33	Hi, unfortunately that does not work and results in the following error: "Use of undeclared type 'SwiftJSON' Sincerely, Dirk > Am 25.02.2017 um 04:39 schrieb Zigii Wong <notifications@github.com>: > > Hey @dirk68-fu Did you try adding a module name before extension, for instance: > > extension SwiftyJSON > .NSNumber { > > var isBool:... > > } > > Is this solve your problem? > > — > You are receiv…	dirk68-fu	dirk68-fu
807	2017-02-23 14:04:18	Thanks! @jobinsjohn	wongzigii	jobinsjohn
806	2017-03-15 15:22:18	Hey @gsabran Seems like the format is broken, would you mind fixing it? Or I will do it by myself.	wongzigii	gsabran
802	2017-02-25 03:57:31	Hey @interchen In your first example, `\uD83C***` is not a valid character. If you remove the duplicate `*`, JSON will be parsed successfully. Unfortunately, SwiftyJSON *does not* provide a way to verify your character if is valid at this time. Let me know if there is any issue. :)	wongzigii	interchen
801	2017-02-20 15:25:32	Hey @gsabran Thanks for this PR, anyway #793 has been merged. I am going to close this now. Let me know If you have any issue. :) Cheers!	wongzigii	gsabran
800	2017-02-16 13:30:00	Hey @MikotoZero Thanks for your PR, I will review this If I have some spare time at this weekend. :)	wongzigii	MikotoZero
797	2017-02-13 13:40:38	Hi @calvinorchiz From what you have given, `elements` is an array which wrapping with a `[]` . :)	wongzigii	calvinorchiz
796	2017-02-15 15:05:13	Thanks for your contribution. @Humoud	wongzigii	Humoud
793	2017-02-20 11:25:35	Merged. Thanks 💯 @MikotoZero	wongzigii	MikotoZero
788	2017-02-03 13:58:19	@crickabhi Looks like you have a duplicate SwiftyJSON module ? Could you please open a new issue ?	wongzigii	crickabhi
788	2017-02-03 14:00:30	@AleksandarPetrov @haiderashfaq I would love to take a look at this if you guys can share a sample project to reproduce this. :)	wongzigii	AleksandarPetrov
788	2017-02-03 14:00:30	@AleksandarPetrov @haiderashfaq I would love to take a look at this if you guys can share a sample project to reproduce this. :)	wongzigii	haiderashfaq
788	2017-02-04 07:44:14	@wongzigii I created a new project and added SwiftyJSON and socket.io to it and made sure that there is no duplicate SwiftyJSON module and still my project does not compile. Therefore i have added the project. Please have a look at it and propose a desired solution. Thanks. [SocketWithSwiftyJSON.zip](https://github.com/SwiftyJSON/SwiftyJSON/files/752087/SocketWithSwiftyJSON.zip)	crickabhi	wongzigii
787	2017-02-02 03:08:51	Hi @cikpis I just uploaded a latest archive which still tagged `3.1.4`, there should not be an issue now. Thanks for filling an issue. Cheers!	wongzigii	cikpis
782	2017-02-17 15:12:32	Hey @djdance Sorry for the late response. Could you provide a specific sample to reproduce it?	wongzigii	djdance
780	2017-01-14 05:49:14	@juicyfru1t Not sure what's wrong with you code right now? If you could provide a sample project which could demonstrate this leak, it will be able to quickly iterate on the solution if so.	wongzigii	juicyfru1t
779	2017-01-12 11:35:18	Thanks! @craiggrummitt	wongzigii	craiggrummitt
778	2017-01-11 07:51:19	@Gujci You can try the following command to build the source files on your local machine. `carthage update --no-use-binaries SwiftyJSON`	tasanobu	Gujci
778	2017-01-11 09:34:29	@tasanobu please read the issue, "I know that there is a workaround" means that I know that there is a workaround. The issue is not about that, it's about downloading the correct binary, not compiling it locally. Also `github "SwiftyJSON/SwiftyJSON" "master"` is a workaround, which "forces" carthage to compile it locally, but that is not the answer to this question.	Gujci	tasanobu
778	2017-01-23 16:23:34	@Gujci I also ran into this, so I forked the repo and uploaded a pre-built framework built with Swift `3.0.2`. You can point your `Cartfile` here in the meantime until they (hopefully) build the next release with the latest Swift: https://github.com/solidcell/SwiftyJSON/releases I think this is a better solution than having to run: .. just because of `SwiftyJSON`.	solidcell	Gujci
777	2017-02-05 16:04:36	Hey @justinmakaila Sorry for the late reply. Is https://github.com/SwiftyJSON/SwiftyJSON/issues/475 what you are looking for?	wongzigii	justinmakaila
777	2017-02-09 19:28:01	@wongzigii, no, it's not. In the example above, the part I'm referring to is in the `init(json: JSON)` method. I'm trying to mutate the `json` to exclude the "error" or "errors" key. I don't want to transform it to a dictionary, nil out the values, then initialize a new JSON.	justinmakaila	wongzigii
775	2017-01-03 10:20:41	Awesome, thank you. @skyline75489 💥	wongzigii	skyline75489
774	2017-01-02 06:33:49	Hey @robertmryan Totally agree! We are considering to drop NSErrorPointer for next major release. FYI #749. I am happy to merge this into master at that time, though. Thank you for your works. 👍	wongzigii	robertmryan
773	2017-02-22 15:18:16	Hey @alychyana. Sorry for the late response. From the code you given, I assume you are trying to set the `[:]` （which is a dictionary） ` However, if you wanna set the array indeed, you would need to create a fixed size array. `	wongzigii	alychyana
768	2017-01-02 08:47:27	Hey @tarang9211 Just take a look at the issues list and pick the one you're interested. :)	wongzigii	tarang9211
766	2016-12-25 15:16:32	Thank you! @kscheff 🎅 🎉	wongzigii	kscheff
764	2016-12-22 04:23:36	Thanks! @lbrndnr	wongzigii	lbrndnr
763	2016-12-27 03:07:30	Hello @OuSS-90 Sorry for the late response. Can you take a look at #215 ?	wongzigii	OuSS-90
762	2016-12-19 14:39:34	Hi @sandipdhagdi You should use a asynchronous image framework likes:[SDWebImage](https://github.com/rs/SDWebImage) (Objective-C) or [Kingfisher](https://github.com/onevcat/Kingfisher) (Swift) , to prevent blocking your main thread while downloading image.	wongzigii	sandipdhagdi
761	2016-12-20 09:01:49	@racer1988 Are you also running Xcode version 8C38? The xcodebuild logs indicate that it has to do with the swift version not specified:	lbrndnr	racer1988
761	2016-12-20 09:30:40	@racer1988 I get this error when using `--no-use-binaries`	lbrndnr	racer1988
759	2017-02-21 04:20:50	Thanks @JeffGuKang	wongzigii	JeffGuKang
757	2016-12-22 03:21:51	Hi, @ahmedsafadii `CopyMedic` is an array only contains a dictionary. `	wongzigii	ahmedsafadii
756	2016-12-13 14:21:13	@B-Gio-KGJ I think that is the Swift language's feature. If you write more code, it will be good to understand what you tried.	JeffGuKang	B-Gio-KGJ
755	2016-12-11 11:46:57	Thanks! @takasek	wongzigii	takasek
754	2016-12-12 10:14:09	@jaceklapinski can you post the `Podfile.lock` ?	zhigang1992	jaceklapinski
754	2016-12-13 03:24:41	@111jaam @jaceklapinski - Update podspec to latest - Delete `Podfile.lock`( ⚠️ Backup your lock file before doing this) - Point SwiftyJSON's version to 3.1.1 or newer exactly pod 'SwiftyJSON', '= 3.1.1' - Pod install - Delete drived data before building Good luck!	wongzigii	jaceklapinski
752	2016-12-11 06:23:12	Cool! Thanks! @looseyi	wongzigii	looseyi
751	2016-12-08 03:34:35	> Can there be an initializer in the JSON class that accepts a string containing the JSON code, and initializes the object with it? Hi @Phacometer If you mean initializing a model object from JSON mapping, I recommend you to use a mapping framework: etc. Unbox, ObjectMapper. Closing for now. If you have any issue, feel free to reopen it. :)	wongzigii	Phacometer
748	2016-12-01 05:41:26	@FridaySG Yes, I believe this is an existing issue on Ubuntu, I am currently working on this. Thanks for filling this. We are going to support this ASAP.	wongzigii	FridaySG
748	2016-12-07 15:55:37	@elk941 Sorry for the late response, I have maintained a [fork](https://github.com/wongzigii/SwiftyJSON/pull/1) here to start Linux bridging progress. SwiftyJSON is already buildable on Linux, however, there are still some testcases which need more investigation.	wongzigii	elk941
748	2016-12-17 06:18:52	Hello All , I got the same error trying to build on ubuntu 16.04 on Raspberry Pi 3 Swift 3 & Package Manger 3. @wongzigii thanks for taking the time to investigate the problem and looking forward for the fix :)	ta3ban4	wongzigii
747	2016-12-04 00:09:21	@mitchellporter Thanks for opening an issue! The proper constructor to create a JSON instance with `Data` is `JSON(data: Data)`. `JSON(_ object: Any)` is to create a JSON value, so it needs to be a JSON-compatible type (Data isn't a compatible type). There is a pull request open to avoid the confusion here: https://github.com/SwiftyJSON/SwiftyJSON/pull/664. I'll close this when the PR gets merged…	ldiqual	mitchellporter
743	2016-12-01 05:24:38	@flybrotherlixiang Thanks for your contribution! Would you mind elaborating on what this fixes?	ldiqual	flybrotherlixiang
743	2017-02-16 13:39:36	Hello @flybrotherlixiang .Thanks for your PR so much! I would like to merge this into master. Could you help out to fix some format, which it should use 4 spaces indentation instead, otherwise I will fix this by myself.	wongzigii	flybrotherlixiang
743	2017-02-17 02:03:09	Hi @wongzigii , I've fixed the indentation issues. I didn't notice that line 174 was indented by tabs originally :)	flybrotherlixiang	wongzigii
743	2017-03-20 14:32:57	@wongzigii	flybrotherlixiang	wongzigii
742	2016-11-30 08:05:40	Hey @Uk44 , thanks for filling an issue. - What's your CocoaPods version? - Which version of SwiftyJSON you are trying to integrate?	wongzigii	Uk44
739	2016-12-01 05:25:37	@JeffGuKang Neat! Would you mind discarding your changes in `contents.xcplayground` and `contents.xcworkspacedata`? Thank you!	ldiqual	JeffGuKang
739	2016-12-01 05:35:35	@ldiqual I updated following your suggestions. :)	JeffGuKang	ldiqual
739	2016-12-01 05:37:50	@JeffGuKang Still shows up in the diff: https://github.com/SwiftyJSON/SwiftyJSON/pull/739/files#diff-baa084bbb5cafa8d9e3a530988a38ca4	ldiqual	JeffGuKang
739	2016-12-01 06:11:15	@ldiqual I think github recommend including new line at the end of file. What is better? I do not mind to discard the file :).	JeffGuKang	ldiqual
739	2016-12-01 06:30:03	@JeffGuKang We should probably fix this as part of a PR that is more related to it, like the Xcode 8.2 upgrade or something like that. It's more about keeping the history clean and avoiding conflicts, I don't mind too much about the change itself but it can be misleading for git blaming.	ldiqual	JeffGuKang
739	2016-12-01 07:09:19	@ldiqual You are right. I rewinded to some previous commit having newline warning.	JeffGuKang	ldiqual
734	2016-11-24 16:53:45	Hi @gmoledina Thanks for you contribution. One thing I want to ensure is: Is SwiftyJSON still buildable with Xcode 8.0? Here is a relate issue: https://github.com/antitypical/Result/pull/193	wongzigii	gmoledina
734	2016-11-24 17:44:01	@wongzigii From the comments in the thread you posted, I guess it doesn't work with Xcode 8.0 But as 8.1 is the latest, it makes sense to have the master branch work with the latest Xcode. We can simply have a specific tag that is the last version working on Xcode 8.0. (same logic as making it work for Xcode 7).	gmoledina	wongzigii
734	2016-12-01 05:29:53	@gmoledina There is no reason to prevent 3.0 compilers from running the latest master as there is no code breaking change. I could be convinced if there actually were new language features that we'd ship along with the change, but as it is, this PR only adds a major inconvenience for no benefit whatsoever. You can compile with 3.0.1 if you want, and you can compile with 3.0.0 if you'd like too, b…	ldiqual	gmoledina
732	2016-12-01 05:35:37	@strangeliu If I understand this properly, this adds the ability to convert `"1"` and `"0"` to the corresponding booleans, with `"-1"` having some kind of undefined behavior (whatever NSDecimalNumber decides it is). I'm personally in favor of moving away from any wobbly conversion like `"true" => true` or `1 => true` because they can introduce unexpected bugs – I'd rather go with strict typing or…	ldiqual	strangeliu
732	2016-12-02 09:03:25	@ldiqual Thanks for reply, In my opinion, the `bool` return a strict value and the `boolValue` gives a conversion, so we can get a `"5"` from a int `5` by stringValue. by this way, it's great to add this ability.	strangeliu	ldiqual
731	2016-12-03 22:55:15	@wongzigii Great suggestion. Updated the CHANGELOG.	ldiqual	wongzigii
731	2016-12-20 13:55:35	@ldiqual I want to get this into mater. Could you resolve the conflict? Seems the conflict is related to #664	wongzigii	ldiqual
729	2016-11-23 07:21:36	@wongzigii Restarted the build and tests passed correctly. Can you review this PR as well, I'll take which ever 👍 comes first :P	ldiqual	wongzigii
728	2016-11-22 03:34:49	@cwkatzmann Thanks a lot for your contribution! Merging	ldiqual	cwkatzmann
726	2016-11-23 07:22:57	@chaiyanpu Thanks a lot for your contribution! I've used part of your modifications in https://github.com/SwiftyJSON/SwiftyJSON/pull/729 and made sure tests also build without warnings. Most importantly, I avoided using force unwraps so that nothing leads to crashes. Closing this in favor of https://github.com/SwiftyJSON/SwiftyJSON/pull/729, thanks again!	ldiqual	chaiyanpu
725	2016-12-03 22:51:10	@danielkiedrowski Awesome! Thank you so much for contributing to SwiftyJSON, this is a great feature. Merging now.	ldiqual	danielkiedrowski
725	2016-12-07 08:52:10	Thank you @ldiqual! It was great working with you.	danielkiedrowski	ldiqual
722	2016-11-22 03:24:43	@zoufishanmehdi I believe your issue was addressed so I'm gonna go ahead and close this. Let me know if you need to reopen. Thanks!	ldiqual	zoufishanmehdi
721	2016-11-17 06:59:52	@ftgithub Would you mind clarifying what you're trying to extract? Also, please post the json string that you're trying to parse, this seems like a dictionary that was printed in the console, not a valid json.	ldiqual	ftgithub
721	2016-11-22 03:25:12	@ftgithub Bump.	ldiqual	ftgithub
721	2016-11-28 06:50:46	@ftgithub In order to keep our issue backlog clean, and given the absence of followup, I'm gonna go ahead and close this. Please feel free to ping us if you'd like to reopen. Thank you!	ldiqual	ftgithub
717	2016-11-16 16:30:00	@zhigang1992 Thanks! Good point. I've made the appropriate changes.	SumoSimo	zhigang1992
716	2016-11-18 03:04:53	@bishalg I would suggest you to use `carthage bootstrap` for CI build. https://github.com/Carthage/Carthage/issues/1403	wongzigii	bishalg
716	2016-11-22 04:21:36	@papertigers @wongzigii Is there anything we can do at the SwiftyJSON level to fix this issue? Or is it using `--no-use-binaries` an appropriate workaround, which would make this issue resolved?	ldiqual	papertigers
716	2016-11-22 04:21:36	@papertigers @wongzigii Is there anything we can do at the SwiftyJSON level to fix this issue? Or is it using `--no-use-binaries` an appropriate workaround, which would make this issue resolved?	ldiqual	wongzigii
716	2016-11-22 19:49:44	@wongzigii Thanks for elaborating on this! It seems that it's a Carthage issue and not related to SwiftyJSON so I'm gonna go ahead and close this. Let me know if you need to reopen. Thanks!	ldiqual	wongzigii
716	2017-01-04 11:51:39	@solidcell You can use the latest SwiftyJSON 3.1.4 while using Xcode 8.2 .FYI #764	wongzigii	solidcell
716	2017-01-05 12:00:28	@wongzigii I know the code itself is compatible with Swift 3.0.2, but I'm fairly certain that the uploaded binary for the 3.1.4 release was compiled with Swift 3.0. This means that you need to use `--no-use-binaries` with Carthage. Or, in my case, I forked the repo and uploaded a binary built with Swift 3.0.2 so that I could use Carthage without turning off prebuilt binaries.	solidcell	wongzigii
715	2016-11-22 19:45:53	@sujaykakkad Awesome! Assigning you here then. Would you mind discussing the architecture in this issue before creating a PR? Just so we're on the same page. Thanks!	ldiqual	sujaykakkad
715	2016-12-01 21:54:02	@sujaykakkad Are you talking about https://cocoapods.org/pods/JSONSchema, or are you planning to write JSONSchema yourself?	ldiqual	sujaykakkad
715	2017-01-10 10:25:04	@sujaykakkad Source folder is fine. What's the progress on this? Would you need someone to help out?	wongzigii	sujaykakkad
714	2016-11-22 03:29:17	@AmitBhavsarIphone I would argue that it's not the role of SwiftyJSON to map JSON to models. SwiftyJSON's role is to allow manipulating json data flexibly, but not map it onto an object. There are a ton of other libraries whose role is to do this, on top of my head: Unbox, ObjectMapper, Mapper, etc. Those are fully unit tested and are doing a much better job at this than what SwiftyJSON would pro…	ldiqual	AmitBhavsarIphone
713	2016-11-10 14:23:58	Hey @devM4x What's `json` looks like ? Are your trying to parse data from `dataFromNetworking` ?	wongzigii	devM4x
713	2016-11-22 03:30:43	@devM4x Bump	ldiqual	devM4x
709	2016-11-08 15:28:11	@wongzigii sure thing, just pushed `3.1.2` can you test it out and see if it works?	zhigang1992	wongzigii
709	2016-11-08 15:37:12	@zhigang1992 Confirmed	wongzigii	zhigang1992
708	2016-11-22 03:52:56	@wongzigii Can you clarify what's left on this PR? Do you need an extra hand maybe?	ldiqual	wongzigii
708	2016-11-22 04:13:26	@ldiqual SPM currently doesn't provide a way to include resources e.g. `.json` file to be tested. Relate: https://lists.swift.org/pipermail/swift-users/Week-of-Mon-20161114/003987.html https://lists.swift.org/pipermail/swift-users/Week-of-Mon-20161107/003912.html	wongzigii	ldiqual
708	2016-11-22 04:17:34	@wongzigii Given that it will remain unfixed for a while, maybe we should go ahead and put the json file in a [gist](https://gist.github.com/) that we'd download during the test? In theory it shouldn't be too hard to implement, it'd just make one test case a tad slow. What do you think?	ldiqual	wongzigii
706	2016-11-06 06:14:16	@athzuma Any chance to try this?	wongzigii	athzuma
705	2016-11-06 16:56:13	@daviejaneway (FYI) Once #707 merged, you might need to update `Package.swift` to a proper version of SwiftyJSON.	wongzigii	daviejaneway
703	2016-11-05 00:32:09	@DanBurkhardt Being a Warning it should still work. I have same issue with AlamoFire (https://github.com/Alamofire/Alamofire/issues/1745) but they should both work	racer1988	DanBurkhardt
697	2016-11-16 15:41:21	@cikpis FYI: https://github.com/SwiftyJSON/SwiftyJSON/releases/tag/3.1.3	wongzigii	cikpis
695	2016-11-22 04:23:44	@vishal91 I believe your issue was addressed so I'm gonna go ahead and close it. Let me know if you need to reopen!	ldiqual	vishal91
693	2016-11-07 14:16:40	Hey @patricks You are parsing a long JSON file . This will cause a gargantuan memory consumption. I would recommend you 1. write your data into file then read file with `Data(contentsOf:options:)` method with `Data.ReadingOptions.uncached` and `Data.ReadingOptions.alwaysMapped` flag 2. separate parsing job into several parts (Or use something likes [YAJL SAX style JSON parser](https://github.com/…	wongzigii	patricks
691	2016-11-22 04:09:25	@SeongBrave I believe that you didn't get an answer because your question wasn't in English. I think most contributors here don't understand Chinese and I'd suggest to edit your question in English so we can respond appropriately. Ping me when it's good to go, thanks!	ldiqual	SeongBrave
691	2016-11-22 04:19:22	@SeongBrave I believe your issue is related to an approach to mapping realm-friendly model. I would suggest you to use [ObjectMapper](https://github.com/Hearst-DD/ObjectMapper) to handle that chore job.	wongzigii	SeongBrave
689	2016-11-22 04:27:09	@JsonWong87 I believe your issue was addressed by @wongzigii so I'm gonna go ahead and close this. If you have a use case where you think `JSON` should be subclassed, please feel free to file an enhancement issue so we can evaluate whether to add it to the library directly. Another solution for you would be to use extensions. Let me know if you need to reopen!	ldiqual	wongzigii
689	2016-11-22 04:27:09	@JsonWong87 I believe your issue was addressed by @wongzigii so I'm gonna go ahead and close this. If you have a use case where you think `JSON` should be subclassed, please feel free to file an enhancement issue so we can evaluate whether to add it to the library directly. Another solution for you would be to use extensions. Let me know if you need to reopen!	ldiqual	JsonWong87
689	2016-11-26 01:24:46	got it , thank you 发自网易邮箱大师 On 11/22/2016 12:27, Loïs Di Qual wrote: @JsonWong87 I believe your issue was addressed by @wongzigii so I'm gonna go ahead and close this. If you have a use case where you think JSON should be subclassed, please feel free to file an enhancement issue so we can evaluate whether to add it to the library directly. Another solution for you would be to use extensions. Let …	JsonWong87	wongzigii
689	2016-11-26 01:24:46	got it , thank you 发自网易邮箱大师 On 11/22/2016 12:27, Loïs Di Qual wrote: @JsonWong87 I believe your issue was addressed by @wongzigii so I'm gonna go ahead and close this. If you have a use case where you think JSON should be subclassed, please feel free to file an enhancement issue so we can evaluate whether to add it to the library directly. Another solution for you would be to use extensions. Let …	JsonWong87	JsonWong87
688	2016-11-22 04:29:19	@rickw As @wongzigii suggested, we believe that the issue that was last mentioned is due to #705. Concerning the versioning problem, I believe it was addressed by @zhigang1992 and confirmed by yourself, so I'll go ahead and close this. Let me know if you need to reopen	ldiqual	zhigang1992
688	2016-11-22 04:29:19	@rickw As @wongzigii suggested, we believe that the issue that was last mentioned is due to #705. Concerning the versioning problem, I believe it was addressed by @zhigang1992 and confirmed by yourself, so I'll go ahead and close this. Let me know if you need to reopen	ldiqual	wongzigii
688	2016-11-22 04:29:19	@rickw As @wongzigii suggested, we believe that the issue that was last mentioned is due to #705. Concerning the versioning problem, I believe it was addressed by @zhigang1992 and confirmed by yourself, so I'll go ahead and close this. Let me know if you need to reopen	ldiqual	rickw
685	2017-02-25 03:42:10	@kwstasna I tested @zhigang1992's solution and it appears to work just fine! Here's my test code:	brandonlee503	kwstasna
685	2017-02-25 03:42:10	@kwstasna I tested @zhigang1992's solution and it appears to work just fine! Here's my test code:	brandonlee503	zhigang1992
685	2017-02-25 07:08:51	@brandonlee503 Thanks for the following up!	wongzigii	brandonlee503
680	2016-11-22 04:31:48	@shivam5x This is now a month old and @wongzigii 's solution seems reasonable. I'm gonna go ahead and consider the issue fixed, let me know if you need to reopen!	ldiqual	shivam5x
680	2016-11-22 04:31:48	@shivam5x This is now a month old and @wongzigii 's solution seems reasonable. I'm gonna go ahead and consider the issue fixed, let me know if you need to reopen!	ldiqual	wongzigii
679	2016-11-22 04:33:12	@dnlosx I think it's very reasonable especially given how big SwiftyJSON.swift is (1500 loc). What structure would you propose?	ldiqual	dnlosx
677	2016-11-07 13:47:36	Hey @alynmuntean I tried you code and confirmed that works. Would you like to share some progress on this ? <img width="825" alt="qq20161107-1 2x" src="https://cloud.githubusercontent.com/assets/7384288/20059949/c1b0eda2-a533-11e6-83c7-10404f32ded8.png">	wongzigii	alynmuntean
677	2016-11-18 15:14:54	Hello @wongzigii, sorry for my late response. I just updated the framework but still getting the same error: "Error Domain=SwiftyJSONErrorDomain Code=999 "It is a unsupported type" UserInfo={NSLocalizedDescription=It is a unsupported type}". ![screen shot 2016-11-18 at 17 13 12](https://cloud.githubusercontent.com/assets/22174478/20434854/763f9314-adb2-11e6-9b46-64a37306369c.png) Thank you for yo…	alynmuntean	wongzigii
677	2016-11-18 15:16:40	@alynmuntean Would you mind uploading a sample project to reproduce this ?	wongzigii	alynmuntean
677	2016-11-23 07:33:43	@alynmuntean What are you running this code on? A simulator? If yes, which one? If no, which device then?	ldiqual	alynmuntean
677	2016-11-23 09:38:00	Hi @ldiqual, tested on: iPhone 5 (iOS 10.0.1) - real device, iPhone 6S (iOS 9.3) - simulator, iPhone 7 - simulator, same result on all devices. Xcode Version 8.0 (8A218a). Later Edit 1: I will download now Xcode 8.1 and give it a try. Later Edit 2: It works now with Xcode Version 8.1 (8B62), thank you all for your time :).	alynmuntean	ldiqual
677	2016-11-28 10:09:51	@alynmuntean Awesome! Glad it works with the new Xcode. Closing now.	ldiqual	alynmuntean
674	2016-10-07 18:16:25	@zhigang1992 that didn't help I get the same error, I changed it to `title` but no difference. Also I am not sure how to open it back up hahah	travisday	zhigang1992
674	2016-10-12 19:25:35	@zhigang1992 well it needs to be an array hahaha, but your solution used with `["name": "Jack"]` just prints out `name` not the value of name `Jack`	travisday	zhigang1992
672	2016-10-07 01:38:10	@brennick @clrung you have to add `.swift-version` to you project root. Otherwise, cocoapods will think you're using swift2.3 instead	zhigang1992	clrung
672	2016-10-07 01:38:10	@brennick @clrung you have to add `.swift-version` to you project root. Otherwise, cocoapods will think you're using swift2.3 instead	zhigang1992	brennick
672	2016-10-07 12:59:17	Thank you, @zhigang1992!!	clrung	zhigang1992
668	2016-10-05 04:05:34	@jeroenleenarts thanks you pointing it out @oktayayr can I ask why would you prefer to stay on a old version?	zhigang1992	oktayayr
668	2016-10-05 04:05:34	@jeroenleenarts thanks you pointing it out @oktayayr can I ask why would you prefer to stay on a old version?	zhigang1992	jeroenleenarts
666	2016-10-02 19:49:43	@talhaqamar Pretty sure the Swift 3 branch doesn't exist anymore because `master` now supports Swift 3.	mitchellporter	talhaqamar
664	2016-11-17 06:58:40	@MadsBogeskov Would you mind also reverting all the whitespace changes that you have in the diff? It makes the PR really hard to read and it's unbecessary for the functionality that you'd like to bring.	ldiqual	MadsBogeskov
664	2016-11-17 07:00:57	@ldiqual sure, I think though Ill take a closer look at the PR with regards to the notes from @zhigang1992. Ill get on it as soon as I can :)	MadsBogeskov	zhigang1992
664	2016-11-17 07:00:57	@ldiqual sure, I think though Ill take a closer look at the PR with regards to the notes from @zhigang1992. Ill get on it as soon as I can :)	MadsBogeskov	ldiqual
664	2016-12-01 06:31:14	@MadsBogeskov Any update on this? Do you need an extra hand maybe? I could help getting this PR closer to merge.	ldiqual	MadsBogeskov
664	2016-12-10 07:00:25	@ldiqual @zhigang1992 can you approve this PR?	MadsBogeskov	zhigang1992
664	2016-12-10 07:00:25	@ldiqual @zhigang1992 can you approve this PR?	MadsBogeskov	ldiqual
664	2016-12-10 08:35:33	Thanks! @MadsBogeskov	wongzigii	MadsBogeskov
660	2016-09-28 01:48:11	@nicholas-lonsinger Thanks for that. I think because I don't have access, I can't restart the build myself. I tried looking and couldn't find the restart build button that's normally there.	hectormatos2011	nicholas-lonsinger
659	2016-09-28 13:51:25	Awesome @jeneumeier. Making success and failure lowercase did the trick. Thank you.	donadley	jeneumeier
659	2016-09-28 14:44:42	@jeneumeier nice catch, let me update README as well. 🍻	zhigang1992	jeneumeier
654	2016-10-03 15:11:39	thanks @zhigang1992 ! Didn't know that. What version of cocoapods does not have that issue?	justdan0227	zhigang1992
652	2016-09-26 02:30:39	@aaronpearce nice catch, can you help fix the build and lets ship it. ;)	zhigang1992	aaronpearce
652	2016-09-26 02:53:08	@zhigang1992 Should be ready to merge now. 🎉	aaronpearce	zhigang1992
647	2016-10-04 12:56:19	@zhigang1992 why don't you set this in your podspec? No need to force people changing their podfiles with `post_instal`. So simple.	kas-kad	zhigang1992
647	2016-10-06 13:52:51	@kas-kad I've worked around this for now by forking the repo and specifying my own repo in the Podfile. Hope that helps for now.	oliverfoggin	kas-kad
647	2016-10-06 14:02:01	@oliverfoggin yeah, I mean there are several ways to workaround the problem manually, but it can be solved once and forever without any need to explain people how to do it by themselves	kas-kad	oliverfoggin
647	2016-10-07 01:29:04	@kas-kad I think it's a really good idea. Let's add it. 🍻	zhigang1992	kas-kad
647	2016-11-11 19:29:19	@gadget00 you need to install the prerelease version of cocoa pods. Suso gem install cocoapods --pre	oliverfoggin	gadget00
640	2016-11-23 07:34:21	@cosmo1234 Bump	ldiqual	cosmo1234
639	2016-09-21 17:09:56	@zhigang1992 Fantastic news! Thank you so much for taking time to review and merge those changes. As a side note, if you guys need more contributors, I'm offering my help. My company (@takescoop) is actively involved in the OSS world and I'd be happy to help manage issues/PRs and work on new features, taking a couple hours on my weekly schedule. Let me know if you're interested. Closing this issu…	ldiqual	zhigang1992
638	2016-09-21 23:10:22	Are you using Alamofire? Because if it's the case and you're calling for example another response handler distinct of `responseJSON` then you cannot call the initializer `JSON(response.data)` of SwiftyJSON as you did in your code, you need to call: as @zhigang1992 proposed above or In case your JSON come as a `String` object in case you use `responseString` from Alamofire	Vkt0r	zhigang1992
637	2016-09-22 04:08:13	Hey @zhigang1992, its working with `3.0.0.` Thanks a lot :) 👍	sree127	zhigang1992
636	2016-09-23 08:52:17	@zhigang1992 i using 3.0 version still have this problem Using SwiftyJSON (3.0.0)	rudian	zhigang1992
636	2016-09-23 10:15:39	@zhigang1992 i use alamofire4 to get the value for (_, k): (String, JSON) in json["main"]{ self.alldata.addObject([k["p"].stringValue,k["t"].stringValue,k["v"].stringValue,k["c"].stringValue,k["u"].stringValue]); }	rudian	zhigang1992
636	2016-09-23 11:01:00	@zhigang1992 xcode shown error value of type 'JSON?' has no member 'dictionaryValue'	rudian	zhigang1992
635	2016-09-20 21:03:54	@UncleRic Care to explain further? Like it won't work at all or do you mean it just won't work with Carthage?	triwav	UncleRic
635	2016-09-22 01:10:33	@zhigang1992 Very Nice . Thinks	dowhilenet	zhigang1992
635	2016-09-22 12:19:58	@Adarkas2302 @MaximGorin Odd, can you paste in the corresponding section in podfile.lock? Also your cocoapods version as well. Thx	zhigang1992	Adarkas2302
635	2016-09-22 12:19:58	@Adarkas2302 @MaximGorin Odd, can you paste in the corresponding section in podfile.lock? Also your cocoapods version as well. Thx	zhigang1992	MaximGorin
635	2016-09-22 12:25:04	@zhigang1992 `PODS: - SwiftyJSON (2.3.2) DEPENDENCIES: - SwiftyJSON (from `https://github.com/SwiftyJSON/SwiftyJSON.git`, branch `swift3`) EXTERNAL SOURCES: SwiftyJSON: :branch: swift3 :git: https://github.com/SwiftyJSON/SwiftyJSON.git CHECKOUT OPTIONS: SwiftyJSON: :commit: 494f9bf12763d634216ce5b10a88bb5240f59074 :git: https://github.com/SwiftyJSON/SwiftyJSON.git SPEC CHECKSUMS: SwiftyJSON: 04cc…	MaximGorin	zhigang1992
635	2016-09-22 12:28:33	@MaximGorin you have to update to version 3.0.0 for swift 3 support. And 2.4.0 for swift 2.3 or lower. Let me know if you're still having issue with it. Cheers	zhigang1992	MaximGorin
635	2016-09-22 12:35:25	@zhigang1992 the error persists PODS: - SwiftyJSON (3.0.0) DEPENDENCIES: - SwiftyJSON (~> 3.0.0) SPEC CHECKSUMS: SwiftyJSON: f57b2b44bc166617372d1c70773591fe9f0f5fd4 PODFILE CHECKSUM: 3c7432f9e522dd9230a200cf2f7646c325981751 COCOAPODS: 1.0.0	MaximGorin	zhigang1992
635	2016-09-22 12:46:45	@MaximGorin Can you try this from the RxSwift repo Or you can update to cocoapods rc version by Let me know if it works.	zhigang1992	MaximGorin
635	2016-09-22 19:36:33	@zhigang1992 it works. Thx	MaximGorin	zhigang1992
633	2016-09-21 14:08:36	@DenHeadless yeap, will be done in a bit.	zhigang1992	DenHeadless
633	2016-09-21 14:36:39	@DenHeadless it's done, version 3.0.0 is now in CocoaPods	zhigang1992	DenHeadless
633	2016-09-21 15:33:18	@zhigang1992 : Thank you for merging this. 👍 Please consider, as a follow-up, also merging #641 . See my comment above.	lukas2	zhigang1992
627	2016-09-15 05:32:29	@Dark0rion, If you use the following in Podfile, you can survive till the master is ready. pod 'SwiftyJSON', :git => 'https://github.com/appsailor/SwiftyJSON.git', :branch => 'swift3'	appsailor	Dark0rion
627	2016-09-15 07:01:27	hi @appsailor i just tried your swift3-branch on the new xcode8-(final/appstore release). It builds fine, but there seems to be an issue, when using swifty-json in for-loops and/or subscripts?! this line works fine in xcode7 (swiftyjson for swift 2.2) but with your current xcode8-swift3-branch it ends up in a endless loop (growing memory-footprint with empty strings). hmm, any idea?	flandy84	appsailor
627	2016-09-15 09:38:49	@flandy84, it would be nice to get a sample json file that can be used as a test file. Would you be able to share it so that I can take a look? Thx -aldrin	appsailor	flandy84
627	2016-09-15 11:01:44	hi @appsailor. Sorry, I'm on a journey the next days, but my developer explained me, you can use any json-dictionary to reproduce this issue; a arbitury JSON won't have the key "someMissingKeyInJSONDictionary" with an expected Array-value in it ;)	flandy84	appsailor
627	2016-09-15 18:20:18	@ossmalpha We simply do not know. Owners are MIA.	kylebrowning	ossmalpha
627	2016-09-15 18:34:50	@ossmalpha is it building for you? we have just started a new project in 3 and we can get it to build with the Swift 3 branch, but I don't know if we are implementing it anywhere yet. It would be helpful to know if it builds but doesn't work for you (if that makes sense).	plflanagan	ossmalpha
627	2016-09-15 18:51:10	@ossmalpha First, I have the following line in the main section of the podfile: `pod 'SwiftyJSON', :git => 'https://github.com/appsailor/SwiftyJSON.git', :branch => 'swift3'` Then, after 'end' of the main section, I have included the following: Honestly, I'm not sure if you need the latter part to get SwiftyJSON to work; as you can tell, I got that from an issue with getting AlamoFire to work -- …	plflanagan	ossmalpha
627	2016-09-15 19:06:04	@ossmalpha that's interesting; I hadn't noticed that. But when I switched from appsailor's fork to SwiftyJson I started getting a lot of compilation errors. So does it seem like appsailor's fork is working? Not sure how support will be for either	plflanagan	ossmalpha
627	2016-09-15 19:33:04	@siberianisaev, not sure why it's wanting to convert those. Here's the process I did...in case it's helpful at all. 1. Convert everything to Swift 3. 2. Update the pod file (as mentioned in a previous post). 3. Run Pod Update. After step 3, it didn't ask me to convert anything, and could build/run...I'm not sure what it could be if that's not working. Does the Pod Update say that it installed a n…	plflanagan	siberianisaev
627	2016-09-15 20:27:39	@flandy84, could you try with the latest from my fork and see it works? I have seen the unit tests work okay as per the travis CI logs: Test Case '-[SwiftyJSON_tvOS_Tests.SubscriptTests testOutOfBounds]' started. Test Case '-[SwiftyJSON_tvOS_Tests.SubscriptTests testOutOfBounds]' passed (0.001 seconds). Test Suite 'SubscriptTests' passed at 2016-09-15 20:15:25.976. Executed 16 tests, with 0 failu…	appsailor	flandy84
627	2016-09-15 20:45:58	@appsailor, I have tested your branch in my project –– it works fine!	analvikingur	appsailor
627	2016-09-16 16:49:11	Any Carhage users here? I have tried @appsailor s "swift 3" branch, which would work fine, but Carthage actually needs a new tag on the brach to be able to check it out. So I have forked it and added a new tag and now it works. Correct me if my theory was wrong.	Gujci	appsailor
627	2016-09-16 16:51:03	I got it to work on Carthage will post file when i get home Sent from my iPhone > On Sep 16, 2016, at 9:49 AM, Gujci notifications@github.com wrote: > > Any Carhage users here? > I have tried @appsailor s "swift 3" branch, which would work fine, but Carthage actually needs a new tag on the brach to be able to check it out. So I have forked it and added a new tag and now it works. > Correct me if …	kylebrowning	appsailor
627	2016-09-16 17:29:15	@CouponWallet For me it compiles just fine. How did you installed this framework?	ossmalpha	CouponWallet
627	2016-09-16 19:29:05	@appsailor just tested it. The neverending-for-loop issue still exists in swift3 version of swiftyjson :/	flandy84	appsailor
627	2016-09-16 19:51:45	The same thing that's happening to @siberianisaev is happening to me. The swift3 branch still shows things that need converted. I also tried the IBM-SWIFT fork and it's a little better, but there are still parts that need converted.	cobear25	siberianisaev
627	2016-09-17 02:54:35	@piotrros Even that Objective-C doesn't have deep changes doesn't mean that developers should use it for libraries development	analvikingur	piotrros
627	2016-09-17 12:38:52	@giacgbj 👍	xudafeng	giacgbj
627	2016-09-17 14:46:22	Hi there, @flandy84 I'm also having the infinite loop. Did you find a way to solve it?	mrojas	flandy84
627	2016-09-17 18:43:21	@DenHeadless 👍	henriquewilson1	DenHeadless
627	2016-09-18 10:20:00	@rodrigoruiz Run pod update and you will see it. Also, if you have a fix for infinite loop problem you are talking about, we can fix it in next beta release. JSON example would be super helpful.	DenHeadless	rodrigoruiz
627	2016-09-18 13:19:23	Hey I've had no problems with the swift3 migration from @appsailor ; however just ran into this issue: Terminating app due to uncaught exception 'NSInvalidArgumentException', reason: 'Invalid type in JSON write (_SwiftValue)' Any suggestions, the rest of the calls I'm making work fine!	scrainie	appsailor
627	2016-09-18 14:04:30	@mrojas invinity-loop issue is still in all swift3 forks of swifty json :( have no solution only the ugly workaround posted here (pre for-loop-usage array check )	flandy84	mrojas
627	2016-09-19 10:09:05	@DenHeadless Great job!	Wishercat	DenHeadless
627	2016-09-19 15:28:03	@cobear25 Apparently your Podfile is not configured properly, don't specify git URL or branches, simply use and run `pod install`. Code you are showing on your screenshot is not the code from SwiftyJSON3 repo.	DenHeadless	cobear25
627	2016-09-20 02:24:40	@Dbigshooter After converting it can work? It still shows me another error :( <img width="1021" alt="screen shot 2016-09-20 at 10 28 18 am" src="https://cloud.githubusercontent.com/assets/5293737/18655628/12150d92-7f1d-11e6-8b60-cdd36fb0c138.png">	TakanashiOuken	Dbigshooter
627	2016-09-20 15:09:54	@DenHeadless It worked like a charm for me yesterday, but when I try to install the pod today I get Unable to find a specification for `SwiftyJSON3`?	Dbigshooter	DenHeadless
627	2016-09-20 15:12:47	@Dbigshooter podspec is definitely there - https://github.com/CocoaPods/Specs/tree/master/Specs/SwiftyJSON3 Try running `pod repo update` before `pod install`, maybe you were installing on different machine? Starting with CocoaPods 1.0.0 pod install does not trigger pod repo update.	DenHeadless	Dbigshooter
627	2016-09-20 15:21:14	@DenHeadless Now I get:	Dbigshooter	DenHeadless
627	2016-09-20 15:38:20	@DenHeadless Worked like a charm, thanks! Do you have a explanation on why I need to set "Use legacy Swift language version" to NO for almost all my libs every time I update?	Dbigshooter	DenHeadless
627	2016-09-20 15:56:01	@Dbigshooter Here's discussion for your issue: https://github.com/CocoaPods/CocoaPods/issues/5521 Basically, you can either set SWIFT_VERSION flag on your target, or run post_install hook. I believe first option only works on CocoaPods 1.1.0.	DenHeadless	Dbigshooter
627	2016-09-22 02:48:31	@rodrigoruiz I've only released the 3.0.0 tag and pointing cocoapods to it. Will add release later today, still trying to clean up this repo a bit. :)	zhigang1992	rodrigoruiz
626	2016-09-14 16:29:38	@fortmarek Cant use that fork if your project is a cocoapod itself because cocoapods does not let you define forks/other repos in a pod spec file, only a single published version.	kylebrowning	fortmarek
626	2016-09-14 20:52:18	@kylebrowning I encountered some libraries which supports both of Swift 2.x and Swift 3 version in different branches while it labels different versions in pod packages. It can solve in cocoapods if the owner of the repo handle this.	ttuygun	kylebrowning
626	2016-09-14 22:43:35	@ttuygun IM not sure I follow. Im referring to being able to use SwiftyJson siwft 3 version, via cocoapods dependency in a podspec file, not a PodFile In PODSPEC files (not PodFiles) you cannot define a git branch or a specific Repository. You can only define what is pushed to the specs repo with `pod spec push trunk` If you own your own library and depend on this one, there is no way to link to …	kylebrowning	ttuygun
626	2016-09-14 22:46:54	@fortmarek I am down to implement it manually, but that wont work if people are downloading my library. I cant ask users of my library to implement swiftyJSON themselves, so until the owners of SwiftyJson publish the swift-3 branch to podspec, I have remove the use of SwiftyJSON which is unfortunate.	kylebrowning	fortmarek
625	2016-09-13 10:27:19	@allen-zeng, @IsmailHassanein As i understand, SwiftyJSON not supported for swift3, tried to install with carthage (github "SwiftyJSON/SwiftyJSON" "swift3") with branch swift3, no success ?	KanybekMomukeyev	IsmailHassanein
625	2016-09-13 10:27:19	@allen-zeng, @IsmailHassanein As i understand, SwiftyJSON not supported for swift3, tried to install with carthage (github "SwiftyJSON/SwiftyJSON" "swift3") with branch swift3, no success ?	KanybekMomukeyev	allen-zeng
625	2016-09-14 11:34:52	@brad3d the IBM branch has 114 issues when I migrate to Swift 2.3.	waseefakhtar	brad3d
620	2016-09-27 19:13:34	@zhigang1992 thanks!	dpassage	zhigang1992
619	2016-09-09 09:21:49	@adamn I would also like to see a Swift 2.3 option rebased on top of whatever is the latest Swift 2 release.	danielphillips	adamn
619	2016-09-09 13:35:02	@danielphillips I think the idea is that master would be 3.x and there would be a maintenance branch for 2.3.x that only includes ports of bugfixes and security issues. But I'm not the maintainer so it's only a suggestion.	adamn	danielphillips
619	2016-09-12 19:10:02	@gloffreda you need to add the link after the pod name if its a custom location pod 'SwiftyJSON', :git => 'https://github.com/nameOfUserHere/SwiftyJSON.git' the info is here http://guides.cocoapods.org/using/the-podfile.html and if its a specific branch its this pod 'Alamofire', :git => 'https://github.com/Alamofire/Alamofire.git', :branch => 'dev'	boland25	gloffreda
619	2016-09-16 17:38:36	@kylebrowning I don’t know your project structure in detail, but I had a similar issue like you. In my case I removed the explicit reference to the branch in the spec, and instead made sure that I reference it in the (enclosing) Podfile. This way my custom pod that depended on another pod where I needed to specify a branch just took the right branch, because the Podfile fetched it into the Pods d…	rbugajewski	kylebrowning
619	2016-09-16 17:41:36	@rbugajewski Yeah that works if im building the project myself, but im providing a library that depends on SwiftyJSON. So I cannot provide the git or branch in a pod spec file, only a podfile, which is end user specific. People download my pod via their own podfile so the only way for them to get this is for me to have a step two which is add this other line to your podfile. While annoying, its n…	kylebrowning	rbugajewski
619	2016-09-16 17:53:33	@kylebrowning Yep, I’m sorry and I understand your dilemma. I’m also considering removing SwiftyJSON from my dependencies as it is just a small wrapper around the already really easy to use Apple framework classes that in my opinion feel _swiftier_ (for the protocol: I said this 💩 for the first time) with Swift 3 than this wrapper.	rbugajewski	kylebrowning
619	2016-09-19 15:32:48	Same as you @rbugajewski I decided to remove SwiftyJSON as it is now easy to work without it with swift3. I would have kept it if it was updated but now that I am updating my projects to swift 3 I don't have many choices.	anas10	rbugajewski
619	2017-02-23 03:25:30	@jack-lynch Swift 3 compatible is already there. See #647	wongzigii	jack-lynch
618	2016-09-11 10:13:12	@michaeltansg It doesn't seem to work for me (Xcode 8 GM). I use Carthage with `github "danielrhodes/SwiftyJSON" "swift3"` setup, but it fails to build. cc @danielrhodes **EDIT**: forgot to switch `xcode-select` to use the latest `Xcode 8` path. Works now. 👍	damirstuhec	danielrhodes
618	2016-09-11 10:13:12	@michaeltansg It doesn't seem to work for me (Xcode 8 GM). I use Carthage with `github "danielrhodes/SwiftyJSON" "swift3"` setup, but it fails to build. cc @danielrhodes **EDIT**: forgot to switch `xcode-select` to use the latest `Xcode 8` path. Works now. 👍	damirstuhec	michaeltansg
613	2016-09-22 03:47:26	@JeffGuKang definitely, let's do it. 😄	zhigang1992	JeffGuKang
611	2016-09-19 04:39:40	This works perfectly thanks @rpowelll. Why hasn't it been merged into master yet?	mitchellporter	rpowelll
611	2016-09-21 13:28:54	Thanks for the fork @rpowelll. Although I encountered an issue with lowering the deployment target to iOS 7.0 when using Carthage. Had to set it back to 8.0 for it to go through iTunes Connect upload verification.	MrAlek	rpowelll
611	2016-09-21 16:39:30	@zhigang1992 Just tried it out now with carthage going towards the `swift2` branch. Works like a charm. Thanks!	MrAlek	zhigang1992
611	2016-09-21 16:56:29	@MrAlek sweet. Thanks Will close this one now, feel free to reopen it if you have any more questions. 🍻	zhigang1992	MrAlek
611	2016-09-21 18:43:58	Thank you @zhigang1992!	mitchellporter	zhigang1992
606	2016-11-17 08:19:21	@gsabran You can use something like this:	ldiqual	gsabran
593	2016-08-16 19:40:34	@blwinters Changing `AnyObject` to `Any` should fix the problem.	haginile	blwinters
593	2016-08-16 19:50:42	@rudenik @haginile That did the trick. Thanks!	blwinters	haginile
593	2016-08-16 19:50:42	@rudenik @haginile That did the trick. Thanks!	blwinters	rudenik
593	2016-08-17 13:18:36	@itman85 Check my previous post. The link has the answers you are looking for.	rudenik	itman85
593	2016-08-18 03:03:59	@rudenik Thank you	itman85	rudenik
593	2016-08-22 19:05:59	I used @rudenik 's solution. Works great, thanks. Let's get this fix merged!	picciano	rudenik
593	2016-08-23 06:39:52	@picciano Same here	Lawris	picciano
587	2016-11-22 05:01:34	@LastSoul @merktassel @selaysoysal @lucasderraugh Sorry for the delay on this. Can each one of you post the actual JSON data that you're parsing? Not just the dictionary representation but the full json data. Here's what I'm thinking so far: - @LastSoul I ran your code and the JSON parses correctly, I don't get `nil`. Are you on the latest version of SwiftyJSON and if not, would you mind trying a…	ldiqual	merktassel
587	2016-11-22 05:01:34	@LastSoul @merktassel @selaysoysal @lucasderraugh Sorry for the delay on this. Can each one of you post the actual JSON data that you're parsing? Not just the dictionary representation but the full json data. Here's what I'm thinking so far: - @LastSoul I ran your code and the JSON parses correctly, I don't get `nil`. Are you on the latest version of SwiftyJSON and if not, would you mind trying a…	ldiqual	selaysoysal
587	2016-11-22 05:01:34	@LastSoul @merktassel @selaysoysal @lucasderraugh Sorry for the delay on this. Can each one of you post the actual JSON data that you're parsing? Not just the dictionary representation but the full json data. Here's what I'm thinking so far: - @LastSoul I ran your code and the JSON parses correctly, I don't get `nil`. Are you on the latest version of SwiftyJSON and if not, would you mind trying a…	ldiqual	LastSoul
587	2016-11-22 09:19:55	@ldiqual Think you pinged the wrong Lucas on this thread :) @LucasVanDongen	lucasderraugh	LucasVanDongen
587	2016-11-22 09:19:55	@ldiqual Think you pinged the wrong Lucas on this thread :) @LucasVanDongen	lucasderraugh	ldiqual
587	2017-02-22 15:41:27	Hey @LucasVanDongen I assume yours is not related to this issue. Would you mind open another issue for this?	wongzigii	LucasVanDongen
587	2017-02-22 15:48:34	Is it possible to split this topic? I responded because I noticed @merktassel also had problems parsing the specific "id" field. Also I don't know if what the other people are seeing is not related to my problem. @ldiqual I can parse that field fine as an int as soon as I use my hackaround or ask the intValue of any other field contain a numeric value either in string or int.	LucasVanDongen	merktassel
587	2017-02-22 15:48:34	Is it possible to split this topic? I responded because I noticed @merktassel also had problems parsing the specific "id" field. Also I don't know if what the other people are seeing is not related to my problem. @ldiqual I can parse that field fine as an int as soon as I use my hackaround or ask the intValue of any other field contain a numeric value either in string or int.	LucasVanDongen	ldiqual
584	2016-11-22 05:12:01	@simonnarang Thanks for opening an issue! I believe you want to iterate over the `reponse2.data` array by using a `for in`. I think what you need to do is to use `json.arrayValue` or `json.array` and iterate on that. Something like For the sake of safety, I would actually add more safeguards: because `arrayValue` has an implicit fallback on `[]` and `as! String` may lead to crashes, especially wi…	ldiqual	simonnarang
584	2016-12-13 06:13:18	@jaymutzafi At first sight your example should definitely work. Can you share a sample project?	ldiqual	jaymutzafi
584	2016-12-13 06:45:00	@ldiqual Re-added this code and now it suddenly isn't giving this error anymore. But I've added a few lines just to test it and it's producing nil instead of data. See line 123-126 in the project: https://github.com/jaymutzafi/Movie-Hop-URLS/blob/SwiftyJSON/Movie%20Hop/TMDBService.swift#L123 let parsedResult: [String:AnyObject]! do { parsedResult = try JSONSerialization.jsonObject(with: data!, op…	jaymutzafi	ldiqual
584	2016-12-25 15:10:39	@jaymutzafi Your issue is because `let json = JSON(data!)` is actually calling this initializer `init(_ object: Any)`. If you correct it to `let json = JSON(data: data!)`, then you will get it. I admit this initializer is misleading somehow, [as part of SwiftyJSON 3.1.4](https://github.com/SwiftyJSON/SwiftyJSON/pull/664/files#diff-b89f704655f1cdfa5eef8141e87c1abaR91), in this case if you trying t…	wongzigii	jaymutzafi
582	2016-08-03 15:49:46	@simonnarang you're welcome😃	AnYuan	simonnarang
582	2016-08-29 00:00:28	Bump for a merge? edit: @AnYuan can you fork and merge into your own repo?	arronhunt	AnYuan
582	2016-08-29 02:08:31	@arronhunt [here](https://github.com/BaiduHiDeviOS/SwiftyJSON/tree/swift3) is my fork repo.	AnYuan	arronhunt
582	2016-08-29 18:05:12	@AnYuan can you add the `s.pod_target_xcconfig = { 'SWIFT_VERSION' => '3.0' }` to your podfile for compatibility with Cocoapods	esetnik	AnYuan
582	2016-08-30 01:43:29	@esetnik already merged your pull request to my repo, thanks.	AnYuan	esetnik
581	2016-08-09 18:14:59	@CharlesGrimont You could use `--allow-warnings` as a temporary fix to submit your pod, I have only used it on private specs but it should work. But +1 for the release!	amarcadet	CharlesGrimont
581	2016-08-09 18:50:38	@otaran it could be fixed without tagging 3.2.4 as versions are related to tags. However you can fix your problem using the `:commit` or `:tag` syntax in your Podfile. Not a long term solution but a decent one in the meantime. See https://guides.cocoapods.org/syntax/podfile.html#pod for more information.	amarcadet	otaran
581	2016-08-09 19:01:49	Thanks for a workaround, @amarcadet! I am not sure I understand what you mean by "versions are related to tags". `SwiftyJSON.podspec` uses git tag to get pod source code. If maintainer will update pod version to `2.3.3`, it will point to `2.3.3` tag which doesn't include changes made to `SwiftyJSON.podspec`. If I understand this issue correctly, maintained will need to first update podspec, then …	otaran	amarcadet
581	2016-11-22 05:12:37	@otaran I believe your issue was addressed so I'll go ahead and close this. Let me know if we need to reopen!	ldiqual	otaran
580	2016-08-03 15:52:39	@farice you can try this branch: https://github.com/BaiduHiDeviOS/SwiftyJSON/tree/swift3	AnYuan	farice
580	2016-08-03 17:07:47	I deleted ": Swift.Boolean" and it seems to be ok. Not quite sure why that extension was different than the others @farice this is the swift 3 branch, but a new breaking change with xcode 8 beta 4.	jasonhocker	farice
580	2016-08-03 17:37:37	### Solved ## Just go to @AnYuan's fork <a href="https://github.com/BaiduHiDeviOS/SwiftyJSON/tree/swift3">here</a>	simonnarang	AnYuan
575	2016-11-22 05:14:13	@SahandTheGreat The readme just got updated with instructions on adding the latest package version for SPM. I'll consider this fixed, let me know if we need to reopen. Thanks! https://github.com/SwiftyJSON/SwiftyJSON/pull/728	ldiqual	SahandTheGreat
572	2016-11-22 05:16:20	@renanyoy Sorry for the delay on this. SwiftyJSON v3 was released with full support for Xcode 8 + iOS/tvOS 10. Can you give it a shot and let me know if we need to reopen this? Thanks!	ldiqual	renanyoy
562	2016-11-17 08:11:27	@Handlake I see that you create a PR and then closed it. Is this issue fixed? Would you like to submit your code again and describe your changes in more details? Thank you	ldiqual	Handlake
562	2016-11-22 05:17:31	@Handlake Bump	ldiqual	Handlake
561	2016-10-21 08:20:12	@manovagyanik1 did you solve this? I am having the same issues for my custom libs...	Sajjon	manovagyanik1
560	2016-07-21 09:51:23	@alpennec I've got same problem to for several day. Turns out we need to change xCode default from xcode 7 to xcode 8beta. Try this in terminal `sudo xcode-select -s ~/Desktop/Xcode-beta-3.app` (your xcode beta.app position)	aldocyanlabs	alpennec
560	2016-08-22 13:29:39	@aldocyanlabs I have exactly the same problem. I can build the framework, but get also an error when the app is running and references something from the framework. Is there any fix out there?	thomaspaulmann	aldocyanlabs
560	2016-09-12 14:10:46	@aldocyanlabs I have switched the xcode 8 as default version. Still, I getting the same error as @alpennec mentioned. I used Carthage to set dependency. Is there any fix for this issue ?	chetandobariya	alpennec
560	2016-09-12 14:10:46	@aldocyanlabs I have switched the xcode 8 as default version. Still, I getting the same error as @alpennec mentioned. I used Carthage to set dependency. Is there any fix for this issue ?	chetandobariya	aldocyanlabs
560	2016-09-16 04:05:02	@chetandobariya @thomaspaulmann I know its not a solution but I ditched carthage and using cocoapods, it works fine with cocoapods	aldocyanlabs	chetandobariya
560	2016-09-16 04:05:02	@chetandobariya @thomaspaulmann I know its not a solution but I ditched carthage and using cocoapods, it works fine with cocoapods	aldocyanlabs	thomaspaulmann
560	2016-09-16 06:05:36	@aldocyanlabs better than nothing :-) I'll give it a try	thomaspaulmann	aldocyanlabs
560	2016-09-16 07:06:40	@thomaspaulmann @aldocyanlabs . I have fixed this issue with carthage, I have used github "acegreen/SwiftyJSON" "swift3" . And its works fine :)	chetandobariya	thomaspaulmann
560	2016-09-16 07:06:40	@thomaspaulmann @aldocyanlabs . I have fixed this issue with carthage, I have used github "acegreen/SwiftyJSON" "swift3" . And its works fine :)	chetandobariya	aldocyanlabs
560	2016-09-16 07:11:53	@chetandobariya that's even better!	thomaspaulmann	chetandobariya
559	2016-11-17 08:08:12	Seems that @HT154 's solution is a viable one and it's probably not the responsibility of SwiftyJSON as a library to provide this kind a advanced key filtering, so I'm gonna go ahead and close this. Let me know if you'd like to reopen it.	ldiqual	HT154
558	2016-07-12 10:42:47	@slammer8 Thanks, but I know the alternative. It needs to be fixed in the swiftyjson pod. I now also see a couple of pull requests with these fixes, so I'll just wait for it.	pvroosendaal	slammer8
545	2016-07-06 03:13:17	@JohnTsaii 的确，经过测试发现字典的确是无序的。	dengdaiderizi521	JohnTsaii
543	2016-11-17 08:03:54	@vineethvijayan You can use `json["key"].exists()` to check whether a key exists, but if your goal is to print something every time you encounter an invalid key, I don't think it's the responsibility of SwiftyJSON as a library to print anything. The extension above seems like the most appropriate solution for your case and it seems to be work for your case so I'm going to close this. Let me know …	ldiqual	vineethvijayan
543	2016-11-17 09:08:43	Thanks @ldiqual I created a extension for my on purpose	vinbhai4u	ldiqual
542	2016-11-17 08:00:56	@bloqlist Seems that the issue is fixed for you so I'm gonna go ahead and close this. Thank you!	ldiqual	bloqlist
540	2016-07-08 18:35:27	Just sign with your own Team @justdan0227. It's up to CocoaPods to fix this issue.	Tulleb	justdan0227
531	2016-06-15 06:09:49	@cihadturhan may be you are looking for [this](http://stackoverflow.com/a/35818746/1107063).	animeshp	cihadturhan
531	2016-06-15 09:28:12	@animeshp that's cool. I'll definitely try this. However, I want to know the real source of the problem Edit: it doesn't work either :(	cihadturhan	animeshp
531	2016-06-17 16:36:39	@cihadturhan I tried it yesterday and it worked for me what stage did it fail for you?	animeshp	cihadturhan
530	2016-07-19 13:51:49	Thanks for that, @lingoer. Just wanted to give you a heads up for that branch's code: In "SwiftyJSON.swift", for lines no. 739 and 740, there is a syntax error. Make sure you change that. Many thanks!	simplealina	lingoer
526	2016-11-25 01:52:23	self.json["1"] = "1" -> self.json!["1"] = "1" Fixed, 3x @ldiqual	QiuZhiFei	ldiqual
522	2016-06-07 04:12:54	Hi @andertsk, try to use: instead of: Cheers.	marconemagnus	andertsk
519	2016-08-02 19:56:48	@ddimitrov90 Just do this:	simonnarang	ddimitrov90
517	2016-05-26 06:51:32	@namanhams I didn't get that. It's saying Page not found.	Dershowitz011	namanhams
517	2016-05-26 07:11:40	No I am not getting any error. It is not showing me anything in the console at all. Am I doing it right? @namanhams	Dershowitz011	namanhams
517	2016-05-26 10:38:27	Hey @alexdd55 , how do i do that? How to get the real json object?	Dershowitz011	alexdd55
517	2016-05-26 10:47:53	I didnt understand @alexdd55 . Could you please tell me with the code I should write? :(	Dershowitz011	alexdd55
517	2016-05-26 11:03:10	Please wait. I'll do it. Here you go @alexdd55	Dershowitz011	alexdd55
517	2016-05-26 11:17:19	It worked!! Thanks a bunch!! Thank you so so so so much @alexdd55 !!!! :) :) :)	Dershowitz011	alexdd55
509	2016-09-22 02:12:53	@zhigang1992 Okay, rebased	jamesjn	zhigang1992
504	2016-05-03 07:40:35	`NSUserDefaults.standardUserDefaults().setInteger(json["result"].array[0], forKey: "UserID")` I am getting error! @bre7 check this code. I need to get &set property in another instance variable for save into NSUSerDefaults. How to do this?	Piyush08	bre7
501	2016-11-22 05:18:38	@adrianbrink SwiftyJSON was updated with SPM support, you can find the proper instructions here: https://github.com/SwiftyJSON/SwiftyJSON#swift-package-manager. Let me know if we need to reopen this. Thanks!	ldiqual	adrianbrink
500	2016-11-22 05:25:30	@isair @CraigSiemens Sorry for the delay on this. This issue was fixed in https://github.com/SwiftyJSON/SwiftyJSON/pull/678. Let me know if you need to reopen. Thanks!	ldiqual	isair
500	2016-11-22 05:25:30	@isair @CraigSiemens Sorry for the delay on this. This issue was fixed in https://github.com/SwiftyJSON/SwiftyJSON/pull/678. Let me know if you need to reopen. Thanks!	ldiqual	CraigSiemens
493	2016-11-17 07:51:28	@fanpyi JSON keys can only be strings, which is why you're getting this errors. Closing this	ldiqual	fanpyi
487	2016-06-12 08:32:55	@jkubicek I think this is confusing since we already have string property.	CosynPa	jkubicek
487	2016-11-22 03:51:46	@zhigang1992 Looking at the code, it seems that we're gonna end up with a confusing API. For instance, to unpack a string you have - `json.string -> String?` - `json.stringValue -> String` with a fallback on `""` if not found, potentially error prone - `json.requiredString throws -> String` which throws if the value is incorrect. I would argue that we should be as strict as possible and leave the…	ldiqual	zhigang1992
487	2017-03-21 05:53:33	@ldiqual This change is huge, but the benefit is not that much. I don't think the try syntax is very beginner friendly or easy to use.	CosynPa	ldiqual
480	2016-11-22 05:33:38	@waynebloss As of SwiftyJSON v3 I cannot reproduce the issue with your code, so I'm assuming this is fixed. Let me know if I need to reopen. Thanks!	ldiqual	waynebloss
479	2016-03-24 09:54:47	@ejohnsonw Thanks a lot!!!! That is exactly what I wanted.	shinise	ejohnsonw
475	2016-11-17 07:54:13	@ldiqual As far as I know, it's not fixed. I did an extension to work around this limitation Of course I did a function of each data type supported. I can make a PR if you want to embrace this. Just let me know!	dral3x	ldiqual
475	2017-01-26 19:52:25	I'd like to see optional setters support as well. @dral3x could you send a PR to try and get this going?	hernangonzalez	dral3x
466	2016-08-11 12:14:03	I also got this error like @dreymonde. As Apple's documentation suggests I did set the framework's Require Only App-Extension-Safe API” build setting to Yes. > To configure an app extension target to use an embedded framework, set the target’s “Require Only App-Extension-Safe API” build setting to Yes. Now I see this warning when I compile Does this mean SwiftyJSON uses API endpoints that Apple d…	funkenstrahlen	dreymonde
466	2016-08-11 14:25:39	Yes, that's actually because SwiftyJSON author hasn't set that setting to Yes. Отправлено с iPhone > 11 авг. 2016 г., в 15:14, Stefan Trauth notifications@github.com написал(а): > > I also got this error like @dreymonde. As Apple's documentation suggests I did set the framework's Require Only App-Extension-Safe API” build setting to Yes. > > To configure an app extension target to use an embedded…	dreymonde	dreymonde
459	2016-11-23 08:34:20	@ldiqual I think that's a good idea, we should document the crap out of it this time. 😄	zhigang1992	ldiqual
452	2016-11-22 06:04:39	@AnthonyMDev Given that nobody has responded to this issue, I'm assuming that not a lot of people think that it could be part of their workflow. I personally fail to see the usecase here, and even if I had to refer to the parent, I would implicitly have that reference in my code because I would have provided the json path. I'm gonna go ahead and close this, let me know if you'd like me to reopen.…	ldiqual	AnthonyMDev
439	2016-01-19 21:48:40	@joe528 Try	syedsanahassan	joe528
439	2016-02-09 22:39:25	@syedsanahassan Thanks. That works for me. I feel like we should be able to use the `nil` syntax `dataObj[m] = nil` Hoping that this is coming soon?	AnthonyMDev	syedsanahassan
438	2016-11-17 07:38:12	@EugeneGoloboyar Can you clarify what you'd like us to implement, maybe with an usage example?	ldiqual	EugeneGoloboyar
438	2016-11-22 06:06:58	@EugeneGoloboyar Bump.	ldiqual	EugeneGoloboyar
436	2016-11-22 06:26:05	@djdance Sorry for the delay on this. It seems that the latest version of SwiftyJSON parses new lines correctly: Do you have an example of code that fails to parse correctly? Thank you	ldiqual	djdance
433	2016-01-21 00:21:26	@zorn Is there even an init for that?	DominicFrei	zorn
424	2015-12-15 15:40:16	@YLKwan in the second JSON the data value is a NSNumber type, since string property is a optional value its able to return a nil but stringValue is not an optional, so when you try to get the value via stringValue this property is able to use the stringValue type from the NSNumber object. check the code for the string property also for the stringValue observe the case when the type is a number ob…	jorjuela33	YLKwan
424	2015-12-18 06:21:45	@YLKwan , In Swift, for AnyObject type stringValue is used to type cast Int to String . In your case when you are doing ".string" is incorrect as you have integer value in your data so to type cast it to string you need to do ".stringValue"	neelamsharma12	YLKwan
421	2016-01-29 16:13:32	@lmacfadyen Thanks very much, I will give that a try.	craigpearce5	lmacfadyen
421	2016-01-30 03:15:00	@lmacfadyen That worked. Thanks very much.	craigpearce5	lmacfadyen
421	2016-01-30 03:15:42	@rmoffett This issue should be closed.	craigpearce5	rmoffett
417	2015-12-18 06:36:25	@michaeltnguyen , Yes it is possible . If your " json["AReallyLongName"]["AndASecondReallyLongName"] " is returning string object then you need to do json["AReallyLongName"]["AndASecondReallyLongName"].string. Additional info: If your json["AReallyLongName"] part returning array then you need access it by using index as json["AReallyLongName"] [index] . And then you can use it like this , jsonObj…	neelamsharma12	michaeltnguyen
417	2015-12-18 15:05:01	@neelamsharma12 Thanks for your comment, but it doesn't really address my question. I'd like to have a multi-line json statement (e.g., for one that is greater than 80 characters and won't fit on a single line). I suppose it's more of a swift question than a SwiftyJSON question, though.	michaeltnguyen	neelamsharma12
416	2015-12-07 16:50:24	@zhmiblog, I haven't tried to verify this in a playground, but your string is not valid JSON. Per http://www.json.org, you must quote the keys of your objects: `[{"day":"2015-12-07 11:30:00","open":"12.110","high":"12.180"`....	regan-sarwas	zhmiblog
416	2015-12-14 05:08:49	Yes like @regan-sarwas said is a invalid JSON	jorjuela33	regan-sarwas
416	2015-12-15 01:35:33	@regan-sarwas,@jorjuela33. I already tried to standardize the string, added quotes to all keys. then it worked. thank you two.	zhmiblog	jorjuela33
416	2015-12-15 01:35:33	@regan-sarwas,@jorjuela33. I already tried to standardize the string, added quotes to all keys. then it worked. thank you two.	zhmiblog	regan-sarwas
413	2016-01-28 07:42:34	@DarthRamone @hpux735 You could try this pure Swift JSON package [TidyJSON](https://github.com/benloong/TidyJSON) that run on all Swift platform.	benloong	DarthRamone
413	2016-01-28 07:42:34	@DarthRamone @hpux735 You could try this pure Swift JSON package [TidyJSON](https://github.com/benloong/TidyJSON) that run on all Swift platform.	benloong	hpux735
413	2016-11-22 06:29:54	@shmuelk @ianpartridge It seems that you guys have been maintaining an IBM fork of SwiftyJSON. Would you mind elaborating on the context of the fork and whether it would be worth merging your changes into the main repo? If your fork contains Linux support, as @weakish seems to suggest, it would be really valuable.	ldiqual	weakish
413	2016-11-22 19:48:28	@ianpartridge Interesting. Any other changes that would be worth merging in the main repo? Also, are the changes production-ready or is it just an internal fork that respond to specific IBM needs?	ldiqual	ianpartridge
412	2016-11-22 06:34:59	@yikuo123 Sorry for the delay on this. I was able to reproduce by using your code above, I'll look more into this asap. @djdance `JSON.parse("")` not working is intended, because the provided string is not a valid JSON string. I'm proposing a new initializer here https://github.com/SwiftyJSON/SwiftyJSON/issues/459#issuecomment-262155181, please add a 👍 if you think it'd be valuable (especially th…	ldiqual	yikuo123
412	2016-11-22 06:34:59	@yikuo123 Sorry for the delay on this. I was able to reproduce by using your code above, I'll look more into this asap. @djdance `JSON.parse("")` not working is intended, because the provided string is not a valid JSON string. I'm proposing a new initializer here https://github.com/SwiftyJSON/SwiftyJSON/issues/459#issuecomment-262155181, please add a 👍 if you think it'd be valuable (especially th…	ldiqual	djdance
409	2015-12-02 03:19:41	@smalldu Can you provided a bit of more example on this? Maybe a code snippet?	zhigang1992	smalldu
408	2016-11-22 07:08:26	@wxiaoguang @Raymond26 As of SwiftyJSON 3 and Swift 3, I don't believe there is any type cast to NS* values besides in the `Comparable` extension: https://github.com/SwiftyJSON/SwiftyJSON/blob/master/Source/SwiftyJSON.swift#L1266. Would you mind sharing some code that would cause performance issues so we can look into it deeper?	ldiqual	wxiaoguang
408	2016-11-22 07:08:26	@wxiaoguang @Raymond26 As of SwiftyJSON 3 and Swift 3, I don't believe there is any type cast to NS* values besides in the `Comparable` extension: https://github.com/SwiftyJSON/SwiftyJSON/blob/master/Source/SwiftyJSON.swift#L1266. Would you mind sharing some code that would cause performance issues so we can look into it deeper?	ldiqual	Raymond26
405	2015-12-04 09:09:15	@diogoguimaraes I just tagged the release, we will update CocoaPods shortly.	zhigang1992	diogoguimaraes
397	2015-11-11 13:42:49	@erez-rabih did you manage to get it working? I would be glad if you could post the correct way to use it.	guidev	erez-rabih
395	2015-11-09 07:20:53	@lingoer I am still using Swift 1.2 ...	hiragram	lingoer
395	2015-11-09 08:00:08	@lingoer This issue was solved by removing Carthage directory. Maybe Carthage/Build/tvOS directory caused this issue I think. Thanks for your quick reply.	hiragram	lingoer
372	2015-11-03 03:22:49	@zhigang1992, it was Carthage v0.8.	adityatrivedi	zhigang1992
372	2015-11-03 04:20:19	Yep the latest version of carthage seems to mitigate the issue. Thanks @zhigang1992!	adityatrivedi	zhigang1992
369	2016-08-04 13:30:52	@lingoer By any chance someone could explain to me this behaviour ?	Katafalkas	lingoer
362	2015-10-16 16:25:05	@tangplin The necessary line of code for tvOS support is still not appearing in the `xcode7.1` branch's podspec. Do you know when that might happen?	IndianAg0711	tangplin
340	2015-09-19 07:48:46	@Edig actually, result.value returns the value of response, result.data just returns the error info instead. pls refer to its doc.	sicaboy	Edig
331	2015-09-16 01:10:56	@Danappelxx Thanks for the suggestion, I was always wondering how to force format on github. Just to summarize, the idea is: - I have newJsonResults which all the results after doing JSON(data: data!) - I try to put it in a loop like for JsonResult in newJsonResults - JsonResult comes out in format (String, JSON) with all the results - Expected that JsonResult would be each single element as you …	acegreen	Danappelxx
323	2015-10-06 15:20:03	I just ran into this on Xcode 7.0.1 and can confirm @tehong's solution works.	cmcnab	tehong
323	2015-10-07 03:43:48	@tehong That worked for me too. Thanks	aldo-jlaurenstin	tehong
322	2015-10-14 08:45:07	@pcantrell thanks.	tangplin	pcantrell
316	2015-11-02 20:14:09	@zhigang1992 Yeah, that's the workaround I mentioned in the description. Multiply that by a dozen times and it's not very nice, compared to the intuitive, obvious, and terse `j["a"].int`. The priority, as far as the semantics go, should be developer intention and usefulness. We're using SwiftyJSON to parse our _data_ and not _code_, and it stops just short of that goal by insisting that a string …	endash	zhigang1992
315	2016-02-05 09:21:19	@Subject22 I know this is an old issue, but this is also for everyone who finds this later on. When you look at the SwiftyJSON initializers you can see that `let json = JSON(data)` would call the initializer `public init(_ object: AnyObject)` whereas `let json = JSON(data: data)` invokes the dedicated initializer `public init(data: NSData)`	ast3150	Subject22
315	2016-02-16 18:53:22	@ast3150 Thanks!	Subject22	ast3150
309	2015-08-25 15:27:00	@iamtomcat Thanks!	calosth	iamtomcat
309	2015-09-27 01:27:41	@cmoulton Looks like the podspec was updated... atleast the readme.	craigpearce5	cmoulton
304	2015-09-13 15:52:46	@lukescott I am working on exactly that. Have you made any progress yourself? I'm working on efficiently parsing nested data structures (e.g. arrays within arrays within dictionaries)	ephemer	lukescott
304	2015-09-14 03:50:19	@ephemer I actually finished a stream tokenizer and parser. It's a company project though, and they haven't decided to open source it yet due to an internal project that's dominating most of our time at the moment. They don't want to release something without the ability to maintain it.	lukescott	ephemer
304	2015-09-14 07:49:38	Oh ok, interesting. I pushed a repo last night in pure swift (www.github.com/ephemer/strongly-json) that has about 85% of the parsing functionality I'm after. It currently doesn't deal with string literals or backspaced tokens yet, for example, but both will be easy to add. I've only been working on it for a couple of days so far. My aim was to make a pure Swift 2.0 solution (no frameworks) for w…	ephemer	ephemer
304	2016-01-21 00:20:20	@ephemer Any update on that?	DominicFrei	ephemer
304	2016-01-21 13:12:00	Last I checked it'd been implemented, but not by me Dominic Frei notifications@github.com schrieb am Do., 21. Jan. 2016 um 01:20: > @ephemer https://github.com/ephemer Any update on that? > > — > Reply to this email directly or view it on GitHub > https://github.com/SwiftyJSON/SwiftyJSON/issues/304#issuecomment-173410569 > .	ephemer	ephemer
304	2016-11-22 06:54:07	@lukescott Given that https://github.com/apple/swift-corelibs-foundation/blob/master/Foundation/NSJSONSerialization.swift is now fully implemented in swift and does not perform ObjC bridging, I believe this issue is now fixed. Let me know if I need to reopen.	ldiqual	lukescott
286	2015-08-04 15:52:31	@datomnurdin more information is proibably needed. How have you integrated SwiftyJSON: Cocoapods? Carthage? Copy/paste of files?	murrayds	datomnurdin
284	2016-11-22 06:55:34	@DevinShelly I was able to reproduce the issue and will followup in https://github.com/SwiftyJSON/SwiftyJSON/issues/412. Closing this as a duplicate. Thanks!	ldiqual	DevinShelly
279	2015-09-13 15:54:05	@aTylerRice might be worth passing an error pointer into the error argument and printing the result in your debugging	ephemer	aTylerRice
278	2015-11-01 13:56:49	@leestarxin Can you provide a bit more details	zhigang1992	leestarxin
277	2015-07-28 17:04:50	@duci9y you can try `json["code"].intValue`	tangplin	duci9y
276	2015-07-18 21:04:42	@carlosefonseca Worked like a charm. Thanks much! I'll leave this issue open to be triaged by @tangplin, though.	rainypixels	carlosefonseca
261	2015-07-28 17:00:39	@marcvanolmen @velohomme Which branch? xcode7?	tangplin	marcvanolmen
261	2015-07-28 17:00:39	@marcvanolmen @velohomme Which branch? xcode7?	tangplin	velohomme
261	2015-07-28 17:03:05	I am on master, not the 7 branch. > On Jul 28, 2015, at 10:00 AM, Pinglin Tang notifications@github.com wrote: > > @marcvanolmen https://github.com/marcvanolmen @velohomme https://github.com/velohomme > Which branch? xcode7? > > — > Reply to this email directly or view it on GitHub https://github.com/SwiftyJSON/SwiftyJSON/issues/261#issuecomment-125679360.	velohomme	marcvanolmen
261	2015-07-28 17:03:05	I am on master, not the 7 branch. > On Jul 28, 2015, at 10:00 AM, Pinglin Tang notifications@github.com wrote: > > @marcvanolmen https://github.com/marcvanolmen @velohomme https://github.com/velohomme > Which branch? xcode7? > > — > Reply to this email directly or view it on GitHub https://github.com/SwiftyJSON/SwiftyJSON/issues/261#issuecomment-125679360.	velohomme	velohomme
261	2015-07-28 17:12:24	@velohomme thanks. Can you give me the origin JSON and crash subscript code?	tangplin	velohomme
261	2015-07-28 17:24:07	Unfortunately the app has secure data which I can’t access (unless the user wants me to). We’ve had 2 of these crashes and neither user wanted to help us. Here is a line of code that cause the crash. There are other lines of code above it doing the same thing without problem. The other time the crash was on a similar line. contact.subtype = contactJson["contactSubType"].stringValue > On Jul 28, 2…	velohomme	velohomme
261	2015-10-19 14:42:19	@velohomme Did you end up finding a fix?	bourquep	velohomme
251	2015-06-17 18:06:05	@ndmeiri it'd be helpful if you show how your `subJson` variable came to be. I couldn't reproduce the issue you describe in storyboard: ![screen shot 2015-06-17 at 11 05 30 am](https://cloud.githubusercontent.com/assets/75067/8214834/d5a7a98e-14e0-11e5-8133-ed6f02989be3.png)	dduan	ndmeiri
247	2015-06-16 01:52:05	@tangplin Any plan to merge back to mater? Xcode7 branch works fine.	coolgeng	tangplin
247	2015-07-09 06:43:13	@coolgeng I guess when Xcode7 is no longer in beta	Nelyus	coolgeng
247	2015-07-09 12:44:28	@halgatewood did you fix the warning or ignore it? i think this fixes the warning and results in the valid string the writer of the code wanted?? if let encodedString_ = self.object.stringByAddingPercentEncodingWithAllowedCharacters(NSCharacterSet.alphanumericCharacterSet())	gaming-hacker	halgatewood
247	2015-07-09 17:27:15	branch Xcode7，try it！ 发自我的 iPhone > 在 2015年7月9日，20:44，G Alexander notifications@github.com 写道： > > @halgatewood did fix the warning or ignore it? > > — > Reply to this email directly or view it on GitHub.	tangplin	halgatewood
247	2015-07-09 19:56:59	If Xcode 7 do release ！ 发自我的 iPhone > 在 2015年6月16日，09:52，cooper notifications@github.com 写道： > > @tangplin Any plan to merge back to mater? Xcode7 branch works fine. > > — > Reply to this email directly or view it on GitHub.	tangplin	tangplin
247	2015-07-10 06:15:03	@gaming-hacker that cleared up the warnings for me. Thanks!	halgatewood	gaming-hacker
246	2015-06-12 02:56:01	@lingoer +1 please do this!	kamoljan	lingoer
246	2015-06-12 08:53:21	@lingoer Most repos just use the swift-2.0 branch and works just fine.	duemunk	lingoer
246	2015-06-17 20:10:35	@lingoer +1 for @duemunk's branching model. Keep the Swift 2 compatible version on a `swift-2.0` branch while Xcode 7 is in beta. In addition, please consider: 1. switch the default branch on Github to `swift-2.0` (to affirm Swift-2.0 readiness and make it easier to discover). 2. tag a new release on `swift-2.0` (for Carthage users).	dduan	duemunk
246	2015-06-17 20:10:35	@lingoer +1 for @duemunk's branching model. Keep the Swift 2 compatible version on a `swift-2.0` branch while Xcode 7 is in beta. In addition, please consider: 1. switch the default branch on Github to `swift-2.0` (to affirm Swift-2.0 readiness and make it easier to discover). 2. tag a new release on `swift-2.0` (for Carthage users).	dduan	lingoer
246	2015-06-19 17:11:44	+1 @dduan	JackieQi	dduan
246	2015-07-04 20:14:08	@RuiAAPeres There is a "Xcode7" branch which fixed the issue.	JackieQi	RuiAAPeres
246	2015-07-04 21:29:05	@JackieQi tried it and it didn't work.	RuiAAPeres	JackieQi
246	2015-09-14 22:55:35	@ricardogobbo I was able to use CocoaPods by targeting the XCode 7 branch like this: `pod 'SwiftyJSON', :git => 'https://github.com/SwiftyJSON/SwiftyJSON.git', :branch => 'xcode7'`	iamjason	ricardogobbo
246	2015-09-15 00:45:03	@iamjason that works in your podfile, but you can't add it as a dependency in your podspec.	Danappelxx	iamjason
246	2015-10-14 14:35:09	@owingst Swift 2 support is already in the master branch :)	Danappelxx	owingst
244	2015-08-09 12:20:45	@tangplin fixed this in 4cf6f023d4023848914b6e35baa655d278f34ef6. :sparkles: Thanks! :+1: @Thomvis, I think you can close this pull request. :closed_book:	narfdotpl	Thomvis
236	2015-11-05 19:34:51	@khanhankkhan From https://github.com/SwiftyJSON/SwiftyJSON	craigpearce5	khanhankkhan
236	2015-11-05 19:36:31	@gadget00 I found that the issue was not related to SwiftyJSON but with Xcode. That being said I didn't find a solution. Try commenting out the SwiftyJSON code `//import SwiftyJSON`, does the error move to another line? That's what was happening to me.	craigpearce5	gadget00
236	2015-11-24 23:55:42	@craigpearce5 Which version of Xcode/Swift are you using?	zhigang1992	craigpearce5
236	2015-11-25 04:08:20	@zhigang1992 As I mentioned in a previous comment, the error I was getting was most definitely related to either xcode or cocoapods. The error xcode was giving me was non specific and moved to my 3rd import statement regardless of what that was importing. For example, the error would transition to `import Alamofire` if I commented out `import SwiftyJSON`. I'm not sure what fixed the error but it …	craigpearce5	zhigang1992
234	2016-01-04 17:15:13	@aksswami cool thanks	katopz	aksswami
225	2015-05-17 14:44:53	That's right aks0020, we need to downcast (optionally) to String. @datayeah all those errors are the same issue. Take a look at this: https://www.murage.ca/downcasting-in-swift-1-2-with-as-exclamation/ I fixed adding "?" to optionally convert in all those cases where there was an error. Not sure if I had to use ? or ! though, but it is working now.	zjorge	datayeah
225	2015-07-14 13:34:34	@aks0020 : thanks man it works	FaizanKhanani	aks0020
223	2015-05-01 13:47:26	@kmikael thanks.	tangplin	kmikael
219	2015-05-01 13:45:03	@yonaskolb `.number` should return a exquisite value in JSON, `numberValue` is that function which ignore type and `nil`.	tangplin	yonaskolb
216	2015-12-18 07:01:39	@ProjectDent , Could you please check whether jsonValue["items"] is returning array or dictionary as this piece of code works fine for me. If it is returning dictionary then use jsonValue["items"].dictionary.	neelamsharma12	ProjectDent
213	2015-04-16 09:33:48	@tempire try: It's should be a easy way:	tangplin	tempire
213	2016-11-22 19:54:31	@Domsware Can you try @tangplin 's solution and get back to me with your result? Thanks!	ldiqual	tangplin
213	2016-11-22 19:54:31	@Domsware Can you try @tangplin 's solution and get back to me with your result? Thanks!	ldiqual	Domsware
210	2015-04-16 06:23:17	Thank you @tangplin :clap:	evenh	tangplin
208	2015-04-13 15:55:20	I agree with @thedamfr Could you at the very least make a change to the readme with this fix @j-h-a ?	RShergold	j-h-a
208	2015-04-13 15:55:20	I agree with @thedamfr Could you at the very least make a change to the readme with this fix @j-h-a ?	RShergold	thedamfr
205	2015-07-16 12:50:34	@tangplin wouldn't it be better if isEmpty() defaulted to true? Imho it's very confusing when it returns false for .Null or .Unknown json types.	zmeyc	tangplin
205	2017-03-13 21:52:06	@ldiqual Lois can we re-open this? Still can't figure out how to (reliably) know how to check for null values in SwiftyJson! This is crazy. Let's add that 'isNull' already and be done with it!	marchy	ldiqual
205	2017-03-13 22:13:54	@ldiqual we found a bug why this wasn't reliable and driving us crazy. If you store a JSON result in a variable the null value gets lost on it! This is quite critical and unexpected. Example:	marchy	ldiqual
203	2015-04-13 05:52:35	Done 4b3bdd6f04ddf435af695bd43d95202396a5cab3 @chschu thanks!	tangplin	chschu
200	2015-04-10 18:13:16	I can reproduce @slysid error here ! +1	Jan0707	slysid
200	2015-04-10 22:34:51	@slysid, @Jan0707: `JSON({"unit:kms"}())`, is basically the same as `JSON("unit:kms")`. It just creates a a `JSON` instance representing the string `"unit:kms"`. To create a `JSON` instance representing a dictionary, you need to pass a Swift dictionary to the initializer, e.g. `JSON(["unit" : "kms"])`. To parse a string into a `JSON` instance, you could use something like that (quite ugly because…	chschu	Jan0707
200	2015-04-10 22:34:51	@slysid, @Jan0707: `JSON({"unit:kms"}())`, is basically the same as `JSON("unit:kms")`. It just creates a a `JSON` instance representing the string `"unit:kms"`. To create a `JSON` instance representing a dictionary, you need to pass a Swift dictionary to the initializer, e.g. `JSON(["unit" : "kms"])`. To parse a string into a `JSON` instance, you could use something like that (quite ugly because…	chschu	slysid
200	2015-04-11 15:54:45	@chschu I do not import SpriteKit anywhere in my project but the sample code still fails	Jan0707	chschu
200	2015-04-11 18:27:46	@adooylabs Thank you!	whusted	adooylabs
200	2015-04-12 11:03:53	@ejpusa In Swift 1.2 NSString does not equal String and therefore violates the functions return policy. You can simply convert it though, have a look at this playground example:	Jan0707	ejpusa
200	2015-04-13 19:12:27	@Jan0707: After removing the `.URLString` from your code, it compiles and prints `http://api.tvmaze.com/episodes/144440` on my environment. Which iOS SDK do you use?	chschu	Jan0707
200	2015-04-14 09:46:18	@chschu My `Base SDK` is set to `Latest iOS (iOS 8.3)` and it still throws that error here. It might be worth mentioning that I do not include SwiftyJSON via Cocoapods but rather copy the Swift file manually ( which I of course took from the latest master).	Jan0707	chschu
200	2015-04-16 08:12:54	@Jan0707 Strange, that's exactly how I do it. Maybe you could create a minimal example (Code Snippet including a small JSON string) that fails and put it into a Gist?	chschu	Jan0707
200	2015-04-16 17:57:01	@chschu Oddly enough, this gist works perfectly fine: https://gist.github.com/Jan0707/cc8db99778c0f527bef5 There must be something wrong in my project - especially since some of my request work while others won't.	Jan0707	chschu
199	2015-04-10 17:09:40	@macu +1	chrux	macu
198	2015-04-09 06:03:40	@nico75005 There is a `xcode6.3` branch have not merged into `master` yet, if you want to use on Swift 1.2, you need wait the merge or get code from `xcode6.3` for now	rcgary	nico75005
195	2015-04-09 06:10:52	@justinmakaila Please check on the `xcode6.3` brunch.	rcgary	justinmakaila
192	2015-05-05 10:25:23	@patricks your solution doesn't work eighter ..	alexlezeu	patricks
192	2015-05-08 16:16:53	I tried what @bluedaniel suggested, but it did not work for me.	ndmeiri	bluedaniel
192	2015-05-19 15:43:21	@fertejada Which files do you specifically mean? I'd like to try your solution on my project. Thanks!	ndmeiri	fertejada
192	2015-05-19 18:08:50	@ndmeiri you need to delete only the . xcworkspace file, after that run the command "pod install"	fertejada	ndmeiri
192	2015-05-20 04:58:51	This solution seems to have worked for me. In fact, I only needed to run `pod install`, rather than deleting the .xcworkspace file and then running that command. Strangely, I had tried this in the past, but it hadn't worked for me. But it did this time! Thanks @fertejada!	ndmeiri	fertejada
192	2015-09-14 10:12:13	@torrencio This worked for me also, thanks for the simple fix.	bcamur	torrencio
192	2015-09-21 15:45:54	@xerron Thanks, it helped!!! > Project > General > Linked Framework and Libraries > > add SwiftyJSON > > import SwiftyJSON > > walaaaa!!!	kosiara	xerron
192	2015-10-03 08:33:11	@xerron Is wonderful fix ... but do not forget to clean and build the project ...	zizutg	xerron
192	2015-12-23 23:31:51	@AllenConquest Thank you so much! This fixed the issue instantly.	HEPBO3AH	AllenConquest
192	2016-10-13 05:32:45	@oyvind-hauge Thanks,it works!	wpen	oyvind-hauge
192	2016-10-16 04:02:24	Kind of following @fertejada tip... After link library and "import SwiftyJSON" 1. closed xcode 2. "pod deintegrate" (to erase the pod files) 3. "pod install" 4. opened project 5. voile!	joaoh82	fertejada
192	2017-02-17 06:03:19	Good to know, @VicFrolov If you have any issue, feel free to open a new issue.	wongzigii	VicFrolov
190	2015-04-13 09:27:12	I try to translate the problem @l12ab asked: Question title: Low performance issue Process a two layer Json will cost few miliseconds to get the result. If we need to get 6 results once and loop 20 times: Ex. let username = json[0]["name"].stringValue ( loop 20 times and get 6 different values ) In simulator this will take around 300 - 600 ms, but in real phone(iPhone 5), it took around 1.0 - 2.5…	baby03201	l12ab
190	2015-04-16 06:34:55	@l12ab 实际上SwiftyJSON是没有做解析的。能把JSON文件给我吗？	tangplin	l12ab
190	2015-04-23 15:37:16	@l12ab 看到你的这个issue后 我就一直没有使用SwiftyJSON 不过刚才我按照你的做法和你给的sample做了一个测试，发现很快啊。我把代码贴过来，你看看是不是这样测试的，如果不是，能不能贴一下你的代码？ English translation for everyone: @l12ab I decided not to use SwiftyJSON as I saw your issue here. I did a test using your instruction and sample just now, turns out it was not that slow. Please take a look of my test code below. If this is not the correct way to reproduce it, could you p…	meng-zhang	l12ab
190	2015-04-23 15:37:16	@l12ab 看到你的这个issue后 我就一直没有使用SwiftyJSON 不过刚才我按照你的做法和你给的sample做了一个测试，发现很快啊。我把代码贴过来，你看看是不是这样测试的，如果不是，能不能贴一下你的代码？ English translation for everyone: @l12ab I decided not to use SwiftyJSON as I saw your issue here. I did a test using your instruction and sample just now, turns out it was not that slow. Please take a look of my test code below. If this is not the correct way to reproduce it, could you p…	meng-zhang	tangplin
190	2015-04-25 11:58:24	@meng-zhang 网络请求后调用方法handleCodeSearchResult() Xcode 6.2 6C131e output in simulator iPhone 6 (8.2) start-1429962807.5562 0-qzcs-1429962807.60147 0-cfzl-1429962807.60249 0-fkjemin-1429962807.60353 0-fkjemax-1429962807.6054 0-expired-1429962807.60745 0-desc(4 json values)-1429962807.62691 0-data(3 json values)-1429962807.63184 1-qzcs-1429962807.63318 1-cfzl-1429962807.63491 1-fkjemin-1429962807.6359…	l12ab	meng-zhang
190	2015-04-25 14:31:48	@meng-zhang 你的那段代码我在我这里试了一下，耗时约200-500毫秒。 后来调试中发现，json.array?.count 或者json.arrayValue.count也很耗时，约30-50毫秒，所以换了方法 把while循环改成for (index: String, subJson: JSON) in json， 内部的json[i]换成subJson，然后耗时降到了30-90毫秒。 但是还是没有你的22毫秒快，而且我在想，如果你的那段代码也改成这样，会不会更快	l12ab	meng-zhang
190	2015-04-26 08:16:17	@tangplin @meng-zhang 刚刚升级到了Xcode 6.3.1，性能再一次提升，如果使用json[i]模式，耗时100-200毫秒，如果是subJson模式，耗时20-60毫秒。看来	l12ab	meng-zhang
190	2015-04-26 08:16:17	@tangplin @meng-zhang 刚刚升级到了Xcode 6.3.1，性能再一次提升，如果使用json[i]模式，耗时100-200毫秒，如果是subJson模式，耗时20-60毫秒。看来	l12ab	tangplin
190	2015-04-28 05:18:21	@l12ab 所以我觉得这个速度是可以接受的吧？	meng-zhang	l12ab
190	2015-04-28 12:48:55	@meng-zhang 嗯，能接受了。不过苹果这swift 1.1版本性能确实差了点。然后能麻烦编辑一下上面的回复，把我发的那个网址去掉吗？ 我自己发的已经去掉了	l12ab	meng-zhang
190	2015-04-28 19:48:57	@l12ab 去掉了	meng-zhang	l12ab
190	2015-04-29 07:33:29	@meng-zhang 谢谢~~	l12ab	meng-zhang
184	2015-12-18 07:08:42	@pekpon , I had the same issue. To resolve this just import SwiftyJSON at the top of your file in which you are using it	neelamsharma12	pekpon
182	2015-04-02 10:53:13	Hi @jpellegrino89 Thank you for replying. I tryed it.However new error produced. I didn't get answer to search on google. How do i do?	shiratsu	jpellegrino89
182	2015-10-13 22:34:49	I managed to get it working by removing the hash from the pod file line before platform. No idea why it worked. Hope it helps @shiratsu eg	grantkemp	shiratsu
181	2015-04-07 05:56:57	@shiratsu See the line of Carthage output that includes: > **\* xcodebuild output can be found in …	jspahrsummers	shiratsu
176	2015-03-20 06:39:18	@JosephDuffy thanks. Could you please give an example cased this situation.	tangplin	JosephDuffy
175	2015-04-09 09:00:04	@totiz → thanks, but this has as well tons of errors :( Mainly `Expected type after 'as'` errors...	stuffmc	totiz
175	2015-04-20 04:11:36	@thedamfr can you explain what is so amazing about the example posted? I have only been learning swift for 1 week so I have never seen swift before 1.2, so this looks normal - what couldn't you do before?	j-h-a	thedamfr
175	2015-04-20 07:00:03	@j-h-a you should give a read to NSHipster's post mentioned in the first post : http://nshipster.com/swift-1.2/ But to make it short 1.2 introduced the coma syntax in the "if let" binding. The equivalent approach in swift <1.2 would have been an ugly if pyramid.	thedamfr	j-h-a
175	2015-04-20 07:12:59	Just to complete @thedamfr (note for @j-h-a) in Swift 1.2 you can use only 1 `let` this way:	stuffmc	j-h-a
175	2015-04-20 07:12:59	Just to complete @thedamfr (note for @j-h-a) in Swift 1.2 you can use only 1 `let` this way:	stuffmc	thedamfr
175	2015-04-20 07:29:09	Thx @stuffmc fixed it.	thedamfr	stuffmc
167	2015-04-10 23:18:36	@ybeapps: Do you use SpriteKit in your project? If you do, that might be the same issue that others described in #200.	chschu	ybeapps
166	2015-06-03 23:01:19	@gGololicic per the update at the top of the open radar report, Apple says, "There are no plans to address this." Per my stackoverflow writeup, I'd recommend the workaround of using `.stringValue` when switching on/matching values that may be a String.	clozach	gGololicic
161	2016-11-17 07:10:26	@chitza This issue has been inactive for a while so I'm gonna go ahead and close it. As first glance, it seems that you're trying to modify a `let` value (params are always let, if you need to modify them, just do `var param = param` then modify the param in question). Let me know if you want to reopen this.	ldiqual	chitza
158	2015-02-17 18:11:10	@mileswd ah sorry, didn't catch that! Closing!	Jasdev	mileswd
157	2015-03-03 20:00:36	@insidegui https://github.com/SwiftyJSON/SwiftyJSON/pull/158#issuecomment-74677249	Jasdev	insidegui
149	2015-02-12 03:47:53	Merged fa057b8ddedff649fa5ae92f2d562ab67f401aa0 Thanks @darrarski	tangplin	darrarski
149	2015-02-14 12:25:45	Is it possible to install this version via Cocoapods, @darrarski ? Edit: Dont worry about it. Obviously it was just: pod 'SwiftyJSON', :git => "git@github.com:SwiftyJSON/SwiftyJSON.git", :branch => 'xcode6.3'	andersklenke	darrarski
148	2015-04-13 07:16:03	@pip8786 you can check out the branch that supports Swift 1.2 just adding to your Podfile:	dfreniche	pip8786
147	2016-11-17 07:08:11	This issue is kind of old and there hasn't been any update from @jtremback so I'll go ahead and close it. Let me know if you need to reopen it.	ldiqual	jtremback
146	2015-03-20 07:33:30	@lwu thanks	tangplin	lwu
143	2015-01-30 10:48:09	@rishimukherjee Currently I use following code to solve this, but I thing there should be some more clear solution.	kilnyy	rishimukherjee
143	2015-01-30 11:16:27	@kilnyy Thank you :) Is there a way to do this for a dictionary too?	rishimukherjee	kilnyy
143	2015-02-04 04:33:00	@lwu `json.arrObject = ["1", "2", "3"]` this works well, because type of `["1", "2", "3"]` is `[String]` `json.arrObject = arrJSON` this does not work when type of `arrJSON` is `[JSON]`. it has an compiler error `'JSON' is not identical to 'AnyObject'`. I think the reason is in object setter of JSON struct JSON here is an struct, but swift can not convert struct to AnyObject. So I still not find …	kilnyy	lwu
143	2015-02-05 13:48:07	@kilnyy what about that workaround, a bit less messy	Nelyus	kilnyy
143	2015-02-05 23:05:32	This extension worked for me (same idea as @Nelyus):	lwu	Nelyus
137	2015-02-27 14:45:09	@clwkct I have the same issue: https://www.dropbox.com/s/o8sfbjowd8mm3xw/Screenshot%202015-02-27%2015.44.54.png?dl=0	seboslaw	clwkct
137	2015-03-03 11:14:38	@seboslaw Thank you for commenting. I'm wondering why this is so slow like this ... Currently, I'm not using SwiftyJSON in cases requiring performance.(This is not the probrem of SwiftyJSON,though.)	clwkct	seboslaw
137	2017-02-05 13:55:04	@seboslaw Why does your Xcode have those % indicators on the right side?	ThoseGuysInTown	seboslaw
137	2017-02-06 12:15:56	@ThoseGuysInTown That's actually the "Time Profiler" in Instruments	seboslaw	ThoseGuysInTown
133	2016-11-17 07:07:06	@refried I'm a bit confused, what would you expect `JSON(Alert.Loop)` to produce exactly? If you need to assign the raw value of an enum case to a JSON value, you can just do something like `json["key"] = enumCase.rawValue`. But maybe you're thinking about something else, let me know.	ldiqual	refried
133	2016-11-22 07:08:58	@refried Bump.	ldiqual	refried
133	2016-11-22 19:43:10	@refried Oh wow, yes it's a super old issue, I thought it was from January of this year. Given that you can just use `Enum(rawValue: json["foo"].stringValue)` and `json["foo"].stringValue = enum.rawValue` I'm not sure I see the value of such a feature. I also don't see community support behind the proposal so I'm gonna go ahead and close this. Feel free to ping me if you'd like to reopen. Thanks!	ldiqual	refried
132	2016-11-17 07:04:46	@gaming-hacker @freynolds @brendancboyle @entotsu Sorry guys for the delay on this. I'm not too sure which example you're referring to, are you talking about the playground code maybe? If not, then I would argue that reading a file, local or remote, is not the responsibility of SwiftyJSON as a parsing library and would not need a detailed example in the readme.	ldiqual	gaming-hacker
132	2016-11-17 07:04:46	@gaming-hacker @freynolds @brendancboyle @entotsu Sorry guys for the delay on this. I'm not too sure which example you're referring to, are you talking about the playground code maybe? If not, then I would argue that reading a file, local or remote, is not the responsibility of SwiftyJSON as a parsing library and would not need a detailed example in the readme.	ldiqual	freynolds
132	2016-11-17 07:04:46	@gaming-hacker @freynolds @brendancboyle @entotsu Sorry guys for the delay on this. I'm not too sure which example you're referring to, are you talking about the playground code maybe? If not, then I would argue that reading a file, local or remote, is not the responsibility of SwiftyJSON as a parsing library and would not need a detailed example in the readme.	ldiqual	brendancboyle
132	2016-11-17 07:04:46	@gaming-hacker @freynolds @brendancboyle @entotsu Sorry guys for the delay on this. I'm not too sure which example you're referring to, are you talking about the playground code maybe? If not, then I would argue that reading a file, local or remote, is not the responsibility of SwiftyJSON as a parsing library and would not need a detailed example in the readme.	ldiqual	entotsu
132	2016-11-17 07:27:54	@brendancboyle Thanks for following up, glad to hear the library works for you! Closing this	ldiqual	brendancboyle
125	2015-02-13 17:47:27	@litan1106 if you scan through the referenced issue https://github.com/SwiftyJSON/SwiftyJSON/issues/129 above you can find a work around. This issue should probably get closed with a reference to that one since it's got more detail in it. If you copy the [SwiftyJSON.swift](https://raw.githubusercontent.com/SwiftyJSON/SwiftyJSON/master/Source/SwiftyJSON.swift) into your project, instead of using c…	derrek	litan1106
125	2015-03-27 18:24:49	@nunogoncalves +1 this saved me hours of blaming Xcode for crashing!	michaldudek	nunogoncalves
125	2015-03-27 18:33:22	@michaldudek I'm glad I could help someone. :) Today was another fight with xcode for no reason was keeping indexing files indefinitely and I lost sintax highlighting. Had to uninstall and reinstall xcode to make it back to work. I guess we won't ever stop blaming xcode for something.	nunogoncalves	michaldudek
125	2015-10-18 16:24:14	@nunogoncalves oh man, thanks for saving my sanity here.. That was it for me: not using the closure variable.	rteslaru	nunogoncalves
120	2016-05-10 11:52:25	@cadrogui If possible can you share how you achieve to work Sphinx search with swift on mobile, I just saw couple of you code and thought you have achieved it. I m a beginner IOS developer and would like to learn but couldnt find any example or demo. Or if possible can you share a demo example on github how to work with sphinx. Regards	ozcan-durak	cadrogui
117	2014-12-23 02:02:26	@zhanghao111111111 thanks, but `"1/2/3/who"` is not a appropriate syntax. Please try `json["1","2","3","who"]`	tangplin	zhanghao111111111
117	2014-12-23 02:22:34	my pleasure ,hope to contribute > 在 2014年12月23日，上午10:02，tangplin notifications@github.com 写道： > > @zhanghao111111111 https://github.com/zhanghao111111111 thanks, but "1/2/3/who" is not a appropriate syntax. > > — > Reply to this email directly or view it on GitHub https://github.com/SwiftyJSON/SwiftyJSON/pull/117#issuecomment-67914623.	zhanghao111111111	zhanghao111111111
115	2014-12-16 08:54:42	@floydpink thanks.	tangplin	floydpink
114	2014-12-16 10:00:19	@max-potapov thanks.	tangplin	max-potapov
110	2015-04-13 09:10:30	@ArtSabintsev but array is immutable, you cannot append to it	ArtworkAD	ArtSabintsev
109	2014-12-13 09:04:13	@brigand Thanks.	tangplin	brigand
101	2016-03-27 02:32:31	I came across the same issue and wasted a lot of time here. The solution provided by @peterjuras finally solve my problem. This is definitely an awful bug.	zizhengwu	peterjuras
101	2016-08-17 07:26:01	I've had the same issue, have been doubting myself for days. Thank you @peterjuras, you're solution worked.	tommc1985	peterjuras
100	2014-11-24 11:57:33	@ValCapri thanks.	tangplin	ValCapri
99	2014-11-24 09:43:19	@mblsha thanks. The `pr` is base on 1.0.0, but It is 2.1.1 now. @ValCapri could you create a pull request?	tangplin	mblsha
99	2014-11-24 09:43:19	@mblsha thanks. The `pr` is base on 1.0.0, but It is 2.1.1 now. @ValCapri could you create a pull request?	tangplin	ValCapri
99	2014-11-24 11:53:07	@tangplin : The PR is created. If you want, you could accept this PR and after mine. Like this every one would be "credited" for what they done.	ValCapri	tangplin
98	2014-11-24 09:25:29	@Drogenix thanks. The `KVC` is not a good idea to map JSON to NSObject. [Mantle](https://github.com/Mantle/Mantle) for your reference	tangplin	Drogenix
96	2014-11-24 12:10:02	@jonnywang Maybe the #100 is a better way to solve the issue.	tangplin	jonnywang
94	2014-11-12 10:33:59	@franklsf95 thanks.	tangplin	franklsf95
92	2014-11-12 10:37:35	@JonathanPorta you're right! But the pr should handle the error from Alamofire. Can you please add some error handling description?	tangplin	JonathanPorta
92	2014-11-14 01:22:23	@tangplin I added a simple example where the error object is checked first. I am not sure exactly if this is the best way to check the error. I am still new to Swift. :)	JonathanPorta	tangplin
91	2014-11-07 10:11:31	@carloslozano thanks.	tangplin	carloslozano
90	2014-11-10 21:17:09	@wellsayd @crhuber Same way you do it on Swift arrays.	mattyohe	crhuber
90	2014-11-10 21:17:09	@wellsayd @crhuber Same way you do it on Swift arrays.	mattyohe	wellsayd
90	2014-11-11 02:15:37	@wellsayd Have some code? .count() works.	mattyohe	wellsayd
85	2014-10-26 15:16:34	@ShineWu thanks. There are so many possibilities in Date format, `SwiftyJSON` can't solve all the possibilities. `Date format` should be implemented by themselves.	tangplin	ShineWu
84	2014-10-25 00:03:47	@johngoren thank you very much.	tangplin	johngoren
83	2014-10-23 01:33:16	@johngoren thank you very much.	tangplin	johngoren
82	2014-10-22 13:53:33	Sorry @NielsvanDijk your wrong. The `JSON` in Alamofire as `AnyObject` not SwiftJSON's `JSON`.[Alamofire-SwiftyJSON](https://github.com/SwiftyJSON/Alamofire-SwiftyJSON) may help you.	tangplin	NielsvanDijk
77	2014-10-22 05:55:22	@dhoerl thank you very much. The [NSNull Category](http://stackoverflow.com/a/16610117/1633251) which you post on stackoverflow in Objective-C is a masterpiece solution. There are few way in `SwiftyJSON` to get `NSNull` object are `var null: NSNull?` and `var object: AnyObject`(better not use), other methods and properties that return the swift type in `SwfityJSON` are safe and reliable. such as:…	tangplin	dhoerl
77	2015-02-04 10:52:05	@dhoerl You could something like this, without any change to JSON: It'd be more explicit, which can be good.	Nelyus	dhoerl
76	2014-10-21 04:01:48	Never delete any protocol's implementation since 2.0.0 to 2.1.0 @nicolas-besnard which protocol's implementation is missing?	tangplin	nicolas-besnard
75	2016-10-05 14:27:01	@aadilimperoit Did you see in the read me that the requirement for 3.1 is for Xcode 8? If you still must use 7.3, you need an older version of SwiftyJSON.	DavidLari	aadilimperoit
75	2016-10-19 01:17:38	@DavidLari Hi, I also have the same issue. Do you have any idea what version of SwiftyJSON would work with xcode 7.3?	WilsonCP	DavidLari
73	2014-10-16 01:36:02	@MaddTheSane thanks	tangplin	MaddTheSane
72	2014-10-15 15:54:32	@lesmuc Thanks But there are some bugs in the pr like: should not ignore the NSNull, should call the isBool... The most important thing is it's too slow to loop all elements in the self.object. I think it should convert the self.object to NSData by using NSJSONSerialization.dataWithJSONObject then convert the data to string, It's faster and more simple.	tangplin	lesmuc
70	2014-10-11 18:16:03	@k06a: `.description` returns `[I: am, a: json]` and `.debugDescription` returns `["I": am, "a": json]`, neither of which is valid JSON as far as I know.	ChrisBuchholz	k06a
70	2014-10-17 21:16:04	@k06a: Indeed that is one way to reach the goal. @powerje: Yes, that looks like a great way to handle this need. Hoping it gets merged into master at some point!	ChrisBuchholz	k06a
70	2014-10-17 21:16:04	@k06a: Indeed that is one way to reach the goal. @powerje: Yes, that looks like a great way to handle this need. Hoping it gets merged into master at some point!	ChrisBuchholz	powerje
68	2014-10-10 02:47:02	@Noobish1 Thanks	tangplin	Noobish1
67	2014-11-21 18:56:50	Same issue here. @broglep-koubachi 's suggestion is right on.	dave-kong	broglep-koubachi
67	2015-01-18 04:37:51	Same issue here. I'm having a new surprise at each attempt to compile this. When registering an Alamofire request callback, that's the compiler error I was receiving: After tried what @yuhua-chen suggested, the problem changed, in a very surprising way: After removing the Alamofire callback, the program do compile, which doesn't help.	endel	yuhua-chen
67	2015-01-18 09:18:34	@endel: would you be able to share a gist of your crashing/non-crashing code? That sounds like a different segfault that I'd like to minimise and report against swiftc asap. Thanks.	rustedivan	endel
67	2015-01-18 14:03:03	@rustedivan sure, here it is: https://gist.github.com/endel/6e2f9ac7279a6ee42b90 I've written 3 examples to demonstrate what is happening for me: 1. [Runs fine](https://gist.github.com/endel/6e2f9ac7279a6ee42b90#file-example-1-swift) 2. [Segmentation fault](https://gist.github.com/endel/6e2f9ac7279a6ee42b90#file-example-2-swift) 3. [Linker error](https://gist.github.com/endel/6e2f9ac7279a6ee42b90…	endel	rustedivan
67	2015-02-07 10:32:13	@kostiakoval's workaround solved it for me. I pushed a copy of the changes to https://github.com/sman591/SwiftyJSON/tree/compiler-segfault-workaround in case anyone else wants to try it.	sman591	kostiakoval
67	2015-02-20 15:37:55	@broglep-koubachi I had the exact same pb combining Alamofire and SwiftyJSON doing something like this It wouldn't compile under Xcode 6.1.1 and swift 1.1 but it works with swift 1.2 and Xcode 6.3 after manually updating Alamofire and SwiftyJSON to Swift 1.2 of course	imanzarrabian	broglep-koubachi
65	2014-10-08 15:25:55	@rosskimes thanks merge in branch: xcode6.1 5c4773be8f4b8fe4d4c8bf129500b0e157deddd4	tangplin	rosskimes
64	2014-10-08 14:56:41	@vvrinne try 2.0.0 not 1.1.0 The json which converted from NSData doing looping test at bc4a6fc80b83c8205a9761e7312d31e688972cf	tangplin	vvrinne
64	2014-10-09 08:25:44	@vvrinne You code will loop twice, one time to get `arrayValue: [JSON]`, one time to loop the `arrayValue` to get each `entry` In readme: You should code like this: OR：	tangplin	vvrinne
62	2014-10-06 08:01:03	@k06a, Is there any argument for not adding a wrapper for that operation to SwiftyJSON?	magnusstubman	k06a
61	2014-10-02 16:58:43	@k06a Impressive code！	tangplin	k06a
61	2014-10-06 15:34:35	@k06a thanks After change to struct JSON. It's possible to set the new value through `subscript` in Done in 59996b25c38ed366209ad76d7a67eb08a7b2dff5 748ef28c3792c6e2f06ec57b1ea8c2fa9ef26b88 eb7cc54fec4597da11ffd52d3e8c23944ab47636 at develop branch. like:	tangplin	k06a
60	2014-10-02 15:53:21	Hi @k06a, thanks for the reply :-) I assume you're referencing: https://github.com/k06a/SwiftyJSON/blob/editing/Source/SwiftyJSON.swift#L229-L263 I could find any other usage (tests or documentation)...	yelled3	k06a
60	2014-10-02 15:56:47	@yelled3 you can see example of usage in my PR: https://github.com/SwiftyJSON/SwiftyJSON/pull/61	k06a	yelled3
60	2014-10-03 11:23:00	@yelled3 just added new syntax: It is mush shorter and readable :)	k06a	yelled3
60	2014-10-03 17:53:26	@k06a @yelled3 I will release the 2.0.0 version of SwiftJSON in a few days, like this: It's very cool!	tangplin	k06a
60	2014-10-03 17:53:26	@k06a @yelled3 I will release the 2.0.0 version of SwiftJSON in a few days, like this: It's very cool!	tangplin	yelled3
58	2014-10-01 02:22:36	@k06a Thanks! The [JSON](http://www.json.org) enum have few of structures not include the raw object. The enums may not contain stored properties, but it is simple to store a lazy JSON property in oneself's code.	tangplin	k06a
58	2014-10-01 09:07:58	@tangplin, this example of `let json = JSON(object: raw)` where `raw` is parsed object: your version of library parses whole hierarchy recursively to this: but my lazy implementation for `let json = JSON(object: raw)` just did this: when anybody access `json[0]` it returns: and then accessing `json[0]["user"]` it returns: and then `json[0]["user"]["name"]` it returns: So it means only 10 enum wra…	k06a	tangplin
57	2014-10-01 14:47:05	@ArifADS don't check Just use this:	k06a	ArifADS
57	2014-10-02 07:00:38	@k06a Thanks! @ArifADS It's very very fast now. You can use this:	tangplin	k06a
57	2014-10-02 07:00:38	@k06a Thanks! @ArifADS It's very very fast now. You can use this:	tangplin	ArifADS
56	2014-09-28 01:32:44	@k06a You can fin it at line 128	tangplin	k06a
56	2014-09-28 09:22:28	@tangplin I looked in fork lingoer/SwiftyJSON, just pulled SwiftyJSON/SwiftyJSON, it is ok!	k06a	tangplin
52	2014-09-23 00:39:45	perhaps you are right @pvwoods however that scenario is very specific and unlikely. I humbly propose to revise my scenario: TL;DR: just look at both Json Formats first is the correct one, the second is the invalid one. This is a the good Json Format. {"VehicleResults": [{"Id":"99494","StyleId":"2123411","XrefId":"1234","UseOptions":"Y","StockNumber":"5534343 ","VehicleCondition":"NEW","LocationCo…	Drogenix	pvwoods
52	2014-09-23 03:29:36	@Drogenix Any help would be welcomed	lingoer	Drogenix
47	2014-09-23 16:34:23	thx @wvteijlingen	tangplin	wvteijlingen
41	2014-08-27 13:12:51	Hi @jansabbe, I just had the same problem and opened an issue for that (https://github.com/lingoer/SwiftyJSON/issues/42). But I like the approach more to connect SwiftyJSON to all targets where it is going to be used and only to make the `JSONValue` object public to be able to use `JSONValue` objects as part of public method APIs in frameworks. I've created an own pull request (https://github.com…	Dschee	jansabbe
41	2014-08-27 18:01:07	Hey @Dschee I could add the `swiftyjson.swift` file to my target instead of importing it as a framework, but I don't really like it. That breaks implicit namespacing of Swift IMO. `JSONValue` would get added to my namespace, instead of staying in the SwiftyJSON namespace. I also prefer adding Swift libraries as a project to my xcworkspace without changing the configuration/code. If I can do that,…	jansabbe	Dschee
41	2014-09-24 06:33:39	thanks @jansabbe . it have been fixed already	tangplin	jansabbe
39	2014-09-08 18:45:51	Thanks @Dschee , that worked for me too, but anyhow this issue should be covered.	kexoth	Dschee
34	2014-09-24 06:30:44	thanks @FahimF , it have been fixed already	tangplin	FahimF
29	2014-09-24 06:34:57	thanks @Baltoli. It have been fix.	tangplin	Baltoli
26	2014-09-24 06:42:23	thanks @NachoSoto, It has been fixed.	tangplin	NachoSoto
17	2014-07-07 18:47:44	@fabriciomrtnz make sure to recast breadcrumb as String to get the + operator support.	eklipse2k8	fabriciomrtnz
11	2014-09-30 21:58:42	@FlappyHeart you really need to know this in run time? Structure format should be selected in compile time mostly.	k06a	FlappyHeart
10	2014-07-07 10:15:52	@jpmcglone yes, and it's an easy job to do. I'll write a simple tut soon.	andelf	jpmcglone
10	2014-07-07 12:41:41	@andelf 帮忙补充一下ReadMe呗~~~么么哒~~	lingoer	andelf
9	2014-06-26 08:13:36	Interesting @garnett Shall we introduce some LiteralConvertible Protocol or some other init method?	lingoer	garnett
9	2014-06-26 08:22:23	`Ya, that was confusing to me, i'd recommend making a separate init that only takes NSData or allowing String input as well.` Good point! @lingoer we should rethink public API and use cases of the library. Accepting both primitive types and `NSData` as well really looks confusing. Maybe, it will be better to make the following public api: - `fromObject` - converts json from NSJSONSerialization re…	garnett	lingoer
9	2014-06-26 08:28:34	@lingoer it will be really pain to implement, regexp all the things? I still do not see any real-world usage for this	garnett	lingoer
9	2014-11-17 10:53:53	@lobodart Works !	gcmartijn	lobodart
788	2017-02-01 14:14:57	@jaffacake	haiderashfaq	jaffacake
758	2017-03-16 16:10:35	@watsonbox i just want to know, if the pr could be accept? i pull it before spring festival, and now i rebase code again.	looseyi	watsonbox
736	2016-11-24 16:45:58	self-merged. @zhigang1992	wongzigii	zhigang1992
731	2016-11-23 09:34:35	@zhigang1992 @wongzigii Fixes https://github.com/SwiftyJSON/SwiftyJSON/issues/459 and https://github.com/SwiftyJSON/SwiftyJSON/issues/456 This is an implementation of my proposal in https://github.com/SwiftyJSON/SwiftyJSON/issues/459#issuecomment-262155181. At a high level the changes are as follow: - Added `init(jsonString: String) throws` which creates a JSON object from a valid json string. If…	ldiqual	zhigang1992
731	2016-11-23 09:34:35	@zhigang1992 @wongzigii Fixes https://github.com/SwiftyJSON/SwiftyJSON/issues/459 and https://github.com/SwiftyJSON/SwiftyJSON/issues/456 This is an implementation of my proposal in https://github.com/SwiftyJSON/SwiftyJSON/issues/459#issuecomment-262155181. At a high level the changes are as follow: - Added `init(jsonString: String) throws` which creates a JSON object from a valid json string. If…	ldiqual	wongzigii
731	2016-12-01 05:31:04	@wongzigii Are we good on this PR?	ldiqual	wongzigii
731	2016-12-01 06:34:14	I would like to defer to @zhigang1992 and move on.	wongzigii	zhigang1992
731	2016-12-13 06:11:30	@zhigang1992 Bump	ldiqual	zhigang1992
729	2016-11-22 04:13:48	@zhigang1992 Please review Fixes https://github.com/SwiftyJSON/SwiftyJSON/issues/703 Pretty straightforward, let me know if you have any question	ldiqual	zhigang1992
727	2016-11-22 03:35:10	@victorlin Thanks a lot for your contribution! Merging	ldiqual	victorlin
719	2016-11-17 02:55:35	It was added here https://github.com/SwiftyJSON/SwiftyJSON/pull/682/files maybe @mokagio have more context here.	zhigang1992	mokagio
719	2016-11-22 03:43:20	@mokagio Bump. Can you give more context on the changes of your PR and why it creates warnings in 8.1? Thank you!	ldiqual	mokagio
709	2016-11-08 03:03:33	@zhigang1992 Would you mind pushing a new release so that SPM could catch this up? 😃	wongzigii	zhigang1992
697	2016-11-16 15:25:14	Hi @zhigang1992! Is it possible to know when this fix will be released?	cikpis	zhigang1992
675	2016-10-07 12:03:39	First step to remove adoption of `NilLiteralConvertible` https://github.com/SwiftyJSON/SwiftyJSON/issues/670 Thanks to @Igor-Palaguta	zhigang1992	Igor-Palaguta
675	2016-10-07 12:06:31	@Igor-Palaguta can you help review this code?	zhigang1992	Igor-Palaguta
647	2016-10-07 01:40:21	Seems like @fishcharlie already have a PR for it. https://github.com/SwiftyJSON/SwiftyJSON/pull/673 merging away.	zhigang1992	fishcharlie
639	2016-09-21 06:53:53	@tangplin @lingoer Pinging you both since you seem to be the two only members of the SwiftyJSON organization. I see a bunch of issues and pull requests related to Swift 3/Xcode 8 support. The `swift3` branch has remained untouched for 3 months now, and it is _not_ compatible with the latest Swift build. The latest commit on `master` is now 3 months old as well. Most of the open issues could be cl…	ldiqual	lingoer
639	2016-09-21 06:53:53	@tangplin @lingoer Pinging you both since you seem to be the two only members of the SwiftyJSON organization. I see a bunch of issues and pull requests related to Swift 3/Xcode 8 support. The `swift3` branch has remained untouched for 3 months now, and it is _not_ compatible with the latest Swift build. The latest commit on `master` is now 3 months old as well. Most of the open issues could be cl…	ldiqual	tangplin
639	2016-09-21 17:09:56	@zhigang1992 Fantastic news! Thank you so much for taking time to review and merge those changes. As a side note, if you guys need more contributors, I'm offering my help. My company (@takescoop) is actively involved in the OSS world and I'd be happy to help manage issues/PRs and work on new features, taking a couple hours on my weekly schedule. Let me know if you're interested. Closing this issu…	ldiqual	takescoop
627	2016-09-15 18:44:46	@pflanny2 No, it's not building for me. I also did create a new project just to check which pods are working and which aren't. For SwiftyJSON I tested both branches and there seemed to be some errors while building in both cases. How did you managed to get swift3 branch to build? Just pulled from there and built or converted to Swift 3 as well?	ossmalpha	pflanny2
627	2016-09-15 18:56:28	@pflanny2 I had both of the things that you mentioned already written. Also, I have Alamofire, Socket.io and many more pods working with Swift 3 already, so I'm sure that all specs have been set right. I guess we need to see whether this is working for others and wait until the code is going to be merged into master.	ossmalpha	pflanny2
627	2016-09-15 18:59:41	@pflanny2 Actually, it's my bad. Instead of `https://github.com/appsailor/SwiftyJSON.git` I had `https://github.com/SwiftyJSON/SwiftyJSON.git`. So I guess that I shouldn't have copied the clone url. But it is building now, I'll test the functionality later, but I guess it should be fine.	ossmalpha	pflanny2
627	2016-09-15 19:22:10	@pflanny2 Xcode still asking for conversion to latest Swift. `pod 'SwiftyJSON', :git => 'https://github.com/appsailor/SwiftyJSON.git', :branch => 'swift3'` with `config.build_settings['SWIFT_VERSION'] = '3.0'` Conversion process: ![1](https://dl.dropboxusercontent.com/u/25357310/SwiftyJSON_1.png) ![2](https://dl.dropboxusercontent.com/u/25357310/SwiftyJSON_2.png) ![3](https://dl.dropboxuserconten…	siberianisaev	pflanny2
627	2016-09-15 20:07:58	@pflanny2, I have fixed those changes as well and pushed those over to my fork.	appsailor	pflanny2
625	2016-09-09 13:54:14	I see the last commit is almost 3 months ago, with 124 open issues,I couldn't find your most recent comment on them. Have you abandoned this project? @tangplin @lingoer	IsmailHassanein	lingoer
625	2016-09-09 13:54:14	I see the last commit is almost 3 months ago, with 124 open issues,I couldn't find your most recent comment on them. Have you abandoned this project? @tangplin @lingoer	IsmailHassanein	tangplin
587	2016-11-22 05:01:34	@LastSoul @merktassel @selaysoysal @lucasderraugh Sorry for the delay on this. Can each one of you post the actual JSON data that you're parsing? Not just the dictionary representation but the full json data. Here's what I'm thinking so far: - @LastSoul I ran your code and the JSON parses correctly, I don't get `nil`. Are you on the latest version of SwiftyJSON and if not, would you mind trying a…	ldiqual	lucasderraugh
554	2016-07-08 11:56:32	@lingoer, can you please merge one of those PR ? Thanks !	ThibaultVlacich	lingoer
459	2016-11-22 06:00:21	@zhigang1992 I believe you added this in https://github.com/SwiftyJSON/SwiftyJSON/pull/406 to parse json strings as opposed to initialize with a string value like `JSON("hello")` which does accept invalid json strings. Since `JSON.parse` is undocumented already, how would you feel about having `init(jsonString: String) throws` instead? It would avoid the `init(object: )` confusion by making it cl…	ldiqual	zhigang1992
456	2016-11-22 06:00:53	I'm strongly in support of this. @zhigang1992 thoughts?	ldiqual	zhigang1992
455	2016-07-12 19:27:48	The nuclear option is to fork the project and do a release, but this should probably be avoided in the hope of any approved committers agreeing to do it. The two members of the SwiftyJSON organisation are @lingoer and @tangplin, so one of these two would be able to do it. If neither are interested in making a release, then forking the repository or finding an alternative JSON library might be the…	lyptt	lingoer
455	2016-07-12 19:27:48	The nuclear option is to fork the project and do a release, but this should probably be avoided in the hope of any approved committers agreeing to do it. The two members of the SwiftyJSON organisation are @lingoer and @tangplin, so one of these two would be able to do it. If neither are interested in making a release, then forking the repository or finding an alternative JSON library might be the…	lyptt	tangplin
453	2016-02-13 03:33:45	This pull requests corrects the spelling of **CocoaPods** 🤓 https://github.com/CocoaPods/shared_resources/tree/master/media <blockquote class="twitter-tweet" data-lang="en"><p lang="en" dir="ltr">One day I’ll make a bot that looks through the READMEs of all Pods, looks to see if it uses “Cocoapods” and PRs “CocoaPods” :D</p>&mdash; Ørta (@orta) <a href="https://twitter.com/orta/status/69737435797…	ReadmeCritic	orta
429	2015-12-27 16:36:58	array json, cannot be parsed by string, but by data. source of example: @LECASON will work will work BUT will not work will not work will not work	frogcjn	LECASON
413	2016-11-22 06:29:54	@shmuelk @ianpartridge It seems that you guys have been maintaining an IBM fork of SwiftyJSON. Would you mind elaborating on the context of the fork and whether it would be worth merging your changes into the main repo? If your fork contains Linux support, as @weakish seems to suggest, it would be really valuable.	ldiqual	shmuelk
413	2016-11-22 06:29:54	@shmuelk @ianpartridge It seems that you guys have been maintaining an IBM fork of SwiftyJSON. Would you mind elaborating on the context of the fork and whether it would be worth merging your changes into the main repo? If your fork contains Linux support, as @weakish seems to suggest, it would be really valuable.	ldiqual	ianpartridge
405	2015-12-02 12:57:19	@zhigang1992 do you have an ETA to the next release? Thank you.	diogoguimaraes	zhigang1992
401	2015-11-24 17:48:37	cc @zhigang1992	bcapps	zhigang1992
333	2015-09-16 20:36:01	The following build commands failed: CompileSwift normal x86_64 /ProjectName/carthage/Checkouts/SwiftyJSON/Source/SwiftyJSON.swift CompileSwiftSources normal x86_64 com.apple.xcode.tools.swift.compiler (2 failures) Carthage Version: 0.9.1 XCode 7.0 (7A220) All sorts of errors are listed, such as error: '#' has been removed from Swift; double up 'index index' to make the argument label the same as…	df-andrews	availability
333	2015-09-16 20:36:01	The following build commands failed: CompileSwift normal x86_64 /ProjectName/carthage/Checkouts/SwiftyJSON/Source/SwiftyJSON.swift CompileSwiftSources normal x86_64 com.apple.xcode.tools.swift.compiler (2 failures) Carthage Version: 0.9.1 XCode 7.0 (7A220) All sorts of errors are listed, such as error: '#' has been removed from Swift; double up 'index index' to make the argument label the same as…	df-andrews	available
299	2015-09-15 14:21:01	+1 @tangplin	bcapps	tangplin
298	2015-08-17 15:43:53	@tangplin Any thoughts on this PR? Not great to crash in this scenario.	bcapps	tangplin
297	2015-08-11 09:13:17	I install this framework by Cocapods, but it throw out following exception while debugging in iphone 6 Device. dyld: Library not loaded: @rpath/SwiftyJSON.framework/SwiftyJSON Referenced from: /private/var/mobile/Containers/Bundle/Application/B3BC9E72-FABB-4A74-9C32-C9490D00877F/ddtcrm.app/ddtcrm Reason: Incompatible library version: ddtcrm requires version 2.0.0 or later, but SwiftyJSON provides…	nutts	rpath
283	2015-09-12 20:41:42	@tangplin Should this be merged into master (with a new Cocoapods version) now that Xcode 7 GM is out?	bcapps	tangplin
276	2015-07-18 21:04:42	@carlosefonseca Worked like a charm. Thanks much! I'll leave this issue open to be triaged by @tangplin, though.	rainypixels	tangplin
246	2015-07-03 22:59:55	Any update on this? cc @tangplin	RuiAAPeres	tangplin
244	2015-07-08 08:08:23	@tangplin is there anything missing?	schickling	tangplin
244	2015-07-28 00:31:54	Yeah. Any chance of a merge, @tangplin? Pleeeeease?	jarrodrobins	tangplin
244	2015-08-09 12:20:45	@tangplin fixed this in 4cf6f023d4023848914b6e35baa655d278f34ef6. :sparkles: Thanks! :+1: @Thomvis, I think you can close this pull request. :closed_book:	narfdotpl	tangplin
208	2015-04-13 17:14:34	This isn't my project - I could make the change and send a pull-request like anyone else I suppose. I've only been learning Swift for 2 days and was trying this for fun/learning. It's probably best to let the maintainer do things like this as he might be planning to merge the branch soon anyway, and I don't know the state of this other branch (experimental? unstable? work-in-progress?). I think t…	j-h-a	tangplin
199	2015-04-11 18:27:25	@mb89 Thanks for noting this	whusted	mb89
132	2016-11-17 07:26:19	@Idiqual Wow I forgot I even commented on this. I checked out the current examples you have and they all look great. I use this package in a majority of my projects and I love it. You can probably close this issue as it is no longer relevant. Thanks!	brendancboyle	Idiqual
125	2016-03-17 15:58:32	@IBAction func Login(sender: AnyObject) { let parameters = ["username" : InputUsername.text, "pwd" : InputPassword.text] let url = "http://172.20.143.60:8080/yuqin/scheduleapp/ScheduleApp_login.action" Alamofire.request(.GET, url, parameters: parameters) .responseJSON { response in //处理结果 switch (response.result) { case .Success(let value): print("BeginOrderResult: (value)") if value["status"] ==…	wxjg	IBAction
117	2014-12-23 09:27:41	Possibly outside the scope of this package, but JSONPath is relevant here. [about](http://goessner.net/articles/JsonPath/) There are implementations at least in Java and JavaScript. For example, with [api.github/repos/../SwiftyJSON/issues](https://api.github.com/repos/SwiftyJSON/SwiftyJSON/issues) you could get an array of the comments url using `$.. comments_url` to get an array of comment urls,…	brigand	staus
103	2014-12-02 01:22:40	I agree with https://github.com/SwiftyJSON/SwiftyJSON/pull/87 and https://github.com/SwiftyJSON/SwiftyJSON/pull/85 that SwiftyJSON lacks of date support which nearly everyone using JSON APIs will need at some point and that SwiftyJSON should support dates somehow. But I also understand @tangplin's answer that there are too many different formats for dates in JSON APIs. So what about the idea to n…	Dschee	tangplin
100	2014-11-24 11:17:29	This is a podspec to be used with CocoaPods 0.36.0 (Currently in alpha) Please see CocoaPods/CocoaPods#2835 for more info. It was validated using the linter check (pod spec lint). Gemfile for testing CocoaPods 0.36.0.pre Thanks @mblsha for the base podspec	ValCapri	mblsha
96	2014-11-14 11:45:49	dyld: Library not loaded: @rpath/libswiftCore.dylib Referenced from: /Users/venkman/Library/Developer/Xcode/DerivedData/LearnSwiftInTerminal-csxlurlknvbeslafmxmldcyamkcg/Build/Products/Debug/SwiftyJSON.framework/Versions/A/SwiftyJSON Reason: image not found Program ended with exit code: 9 help	jonnywang	rpath
96	2014-11-23 13:21:04	the same error occurs when debug the programme in real ios device. dyld: Library not loaded: @rpath/SwiftyJSON.framework/SwiftyJSON Referenced from: /private/var/mobile/Containers/Bundle/Application/3B9AD547-27D4-4B68-A9EC-9B9F6A23B4BA/BabyCare.app/BabyCare Reason: image not found	lubaogui	rpath
88	2014-10-29 13:34:55	What I'm trying to do: It gives me the following error on the second line: " '@lvalue $T7' is not identical to 'JSON' " What am I doing wrong?	dccarmo	lvalue
87	2014-10-29 01:28:46	@muukii0803 thanks. Like https://github.com/SwiftyJSON/SwiftyJSON/pull/85 There are so many possibilities in Date format, `SwiftyJSON` can't solve all the possibilities. `Date format` should be implemented by themselves.	tangplin	muukii0803
67	2015-01-09 03:23:45	@konstantinkoval thanks, Your hack did the trick. With unit tests where main app goes as target decency importing SwiftyJSON as a file in main app won't help	danil-z	konstantinkoval
66	2014-11-12 18:36:25	@charlesluo2014 This isn't the forum for bugs, please post your question on StackOverflow.	justinmakaila	charlesluo2014
47	2014-09-11 12:12:20	When invocating a Swift protocol as Objective-C it fails due to the parameter type JSONValue cannot be represented in Objective-C Is it possible to declare SwiftyJSON type inside @objc? Thanks in advance	pabliqe	objc
43	2014-08-28 10:25:39	This solution is not working, see https://github.com/lingoer/SwiftyJSON/issues/42#issuecomment-53590344. Check out @jansabbe's pull request instead: https://github.com/lingoer/SwiftyJSON/pull/41.	Dschee	jansabbe
11	2014-09-24 07:13:43	@liuchunyao90 try this or	tangplin	liuchunyao90
10	2014-06-27 10:05:58	@bensarz I hope that Cocapods will support swift later (work in progress as I know) You can add this repo as submodule and perform the steps I've described	garnett	bensarz
5	2014-06-23 17:46:30	@lingoer thanks for the push access! I've added more tests and cleaned the code a little. I'll submit new issues and if they are minor enchacements/ bugs - fix the in place, otherwise discuss with you. I think it's cool idea to have each protocol to be implemented in it's own extension - the code becomes more readable.	garnett	lingoer
