# Supplementary material for: Status, identity, and language: A study of issue discussions in GitHub
Source: PLoS One. 2019 Jun 14;14(6):e0215059. doi: 10.1371/journal.pone.0215059 (PMC6568400; doi:10.1371/journal.pone.0215059)
Supplement: S2 Data — (ZIP) [file pone.0215059.s003.zip › sample_46_projs_issues/mperham_sidekiq/issue_comments_REPLACECODE.csv]

issue_num	datetime	body	login	close_date
3411	2017-03-27 19:37:39	The reliable scheduler can hit the slowlog if the scheduled set reaches millions of items. * [x] Investigate tuning the Lua script * [x] Check set size on startup and tune the max items per call, currently 100	mperham	2017-03-27 23:21:11
3411	2017-03-27 23:12:33	Benchmarking a basic scenario: Loaded 4,000,000 tiny jobs smeared across the next 4,000,000 seconds and then using the reliable enqueuer to enqueue them: 0.001362 sec to enqueue 25 jobs. 8,000,000: 0.002559 sec, 60 jobs -- linear growth.	mperham	2017-03-27 23:21:11
3411	2017-03-27 23:16:39	8,000,000 jobs with over the maximum (100) jobs to schedule, 0.003200 sec, 160 jobs -- acceptable	mperham	2017-03-27 23:21:11
3411	2017-03-27 23:21:11	Benchmark code: <S_CODE_TOKEN>	mperham	2017-03-27 23:21:11
3410	2017-03-26 02:53:22	How would I be able to multiple steps in a batch? My current code is below and the error I hit is "wrong constant name" when the first batch successfully completes. class DailyWorkflowJob include Sidekiq::Worker def perform(date) step_1(date) end def step_1(date) download_stock_prices_batch = Sidekiq::Batch.new download_stock_prices_batch.description = 'Download Daily Stock Prices' # download_sto…	ACPK	2017-03-27 03:40:15
3410	2017-03-26 04:42:13	Can you give the full error message and backtrace? If you haven't seen them already, the wiki has two pages devoted to complex batch workflows.	mperham	2017-03-27 03:40:15
3410	2017-03-26 04:55:47	@mperham - Yes, and I was following along https://github.com/mperham/sidekiq/wiki/Batches. I hope hope's it helpful but here's the error log I received: { context: Job raised exception, job: { args: [ complete, gq8vqsqi6PGezw, default ], class: Sidekiq::Batch::Callback, created_at: 1490499153.6902235, enqueued_at: 1490499328.2866085, error_class: NameError, error_message: wrong constant name , fa…	ACPK	2017-03-27 03:40:15
3410	2017-03-26 05:00:10	@mperham - I've removed the complete line and edited the code to include "self.step2" but receive the error: { context: Job raised exception, job: { args: [ success, u_KxxOWaFiuKrQ, default ], class: Sidekiq::Batch::Callback, created_at: 1490503659.5103257, enqueued_at: 1490503678.3210003, error_class: NameError, error_message: wrong constant name DailyWorkflowJob.step2, failed_at: 1490503659.515…	ACPK	2017-03-27 03:40:15
3410	2017-03-26 05:42:27	It has to be an instance method.	mperham	2017-03-27 03:40:15
3410	2017-03-26 06:21:26	@mperham When I removed the .self, I still get "wrong constant name DailyWorkflowJob.step2".	ACPK	2017-03-27 03:40:15
3410	2017-03-26 13:54:43	Is the class located within a module?	mperham	2017-03-27 03:40:15
3410	2017-03-27 00:43:13	Getting the exact same error here. Implemented the "batch of batches" 2-step process you outlined on my other thread. If I don't specify the callback on <S_CODE_TOKEN> then this error doesn't fire. The code: <S_CODE_TOKEN> The error fires on this Parent worker, here's the stacktrace: <S_CODE_TOKEN> I'm also curious why that callback is firing so many times.	myfitment	2017-03-27 03:40:15
3410	2017-03-27 01:52:20	@mperham @myfitment - I got it working by changing ".on(:complete, self)" to ".on(:complete, self.class)". Let me know if that works for you @myfitment.	ACPK	2017-03-27 03:40:15
3410	2017-03-27 04:44:04	That's right, you pass the class name, not an actual instance to `on`.	mperham	2017-03-27 03:40:15
3409	2017-03-25 13:54:08	Ruby version:2.1 Sidekiq / Pro / Enterprise version(s): 4.2.9 / 3.4.5 / 1.5.2 I have a Sidekiq worker class with a "run" class method. This method accepts a customer id, then kicks off a job for each record in the customer's product table. I also have another Worker class in front of this whose sole purpose is to call the run method. That's so I can kick the whole job off from a controller action…	myfitment	2017-03-27 16:25:56
3409	2017-03-25 16:35:02	Can you give the whole backtrace? > On Mar 25, 2017, at 06:54, myfitment <notifications@github.com> wrote: > > Ruby version:2.1 > Sidekiq / Pro / Enterprise version(s): 4.2.9 / 3.4.5 / 1.5.2 > > I have a Sidekiq worker class with a "run" class method. This method accepts a customer id, then kicks off a job for each record in the customer's product table. > > I also have another Worker class in fr…	mperham	2017-03-27 16:25:56
3409	2017-03-26 15:32:57	Definitely looks like a redis timeout issue. What pattern can I use for running a job that will create a batch out of tens or even hundreds of thousands jobs and still be non-blocking with respect to the web application? Connection lost (EPIPE) <S_CODE_TOKEN>	myfitment	2017-03-27 16:25:56
3409	2017-03-26 16:23:20	The key is to parallelize the creation of the batch. 1. Create one primary job which creates the batch and a set of N child jobs. 2. Each child job should create jobs for 1/Nth of the products and add them to the batch. For example, for a million products, you might create 100 jobs each of which creates jobs for 10,000 products.	mperham	2017-03-27 16:25:56
3409	2017-03-26 16:28:22	Sample code for step 1: <S_CODE_TOKEN>	mperham	2017-03-27 16:25:56
3409	2017-03-26 16:33:49	Step 2: <S_CODE_TOKEN> This is all pseudocode so caveat runner.	mperham	2017-03-27 16:25:56
3409	2017-03-27 12:42:15	This pattern worked great. Couple of minor changes for anybody watching: <S_CODE_TOKEN> <S_CODE_TOKEN>	myfitment	2017-03-27 16:25:56
3409	2017-03-27 16:23:32	Thanks @myfitment @mperham for sharing sample code. While implementing the same we found an issue with the queue of jobs. Let's say `ChildWorker` has `base` queue and `ProductWorker` has `notifications` queue. But using above sample code, jobs of `ProductWorker` use `default` queue instead of `notifications`.	ronakjangir47	2017-03-27 16:25:56
3409	2017-03-27 16:25:53	@ronakjangir47 It will use whatever queue you have set in `sidekiq_options` unless you override it: <S_CODE_TOKEN>	mperham	2017-03-27 16:25:56
3409	2017-03-27 17:00:29	Here is the full sample code to demo this. I used `push_bulk` instead of `perform_async`. Step 1 <S_CODE_TOKEN>` Step 2 <S_CODE_TOKEN>` Step 3 <S_CODE_TOKEN>` But it's working fine if I replace Step 2 with following <S_CODE_TOKEN>` I think the problem is with `push_bulk`.	ronakjangir47	2017-03-27 16:25:56
3409	2017-03-27 19:33:33	The problem is not with push_bulk, it's that you are passing a String instead of a Class. This will work: Sidekiq::Client.push_bulk('class' => worker_klass.constantize, 'args' => jobs)	mperham	2017-03-27 16:25:56
3408	2017-03-23 18:15:07	Sidekiq Pro provides this API as a fast and easy way to delete an enqueued job. Unfortunately it is implemented as a loop within Lua, meaning the expected runtime is O(n) with the size of the queue. If the queue has many thousands of jobs, it can block Redis and trigger the slow log. It was implemented this way because the alternative is to allow concurrent access to the queue and the API can the…	mperham	2017-03-24 17:55:59
3407	2017-03-23 09:20:25	I know `'at'` wasn't a documented argument for `Sidekiq::Client.push`, and maybe that was intentional. We tried to use it passing a `Time` argument, and specs were passing but it raised at runtime with a `Redis::CommandError: ERR value is not a valid float` <S_CODE_TOKEN> So maybe it would be good to validate the argument before pushing it to Redis? Another option would be to make Sidekiq testing…	marcboquet	2017-03-23 18:05:21
3407	2017-03-23 18:05:30	thank you!	mperham	2017-03-23 18:05:21
3406	2017-03-22 18:35:53	5.0 attempts to preserve ill-formatted job payloads by moving any payload that can't be parsed into the Dead set. Since the Web UI tries to render the job data when it displays the Dead set, this will result in a 500 error unless we take special measures to handle JSON parsing errors. Write a few tests which render those pages with bad jobs and fix any resulting issues.	mperham	2017-03-24 19:00:06
3405	2017-03-22 18:16:07	My best crack at this. Kudos to @M-Zuber for the Hebrew help. Still looking for a native speaker to add a second opinion (there were some questions about singular/plural), but it'll also help to see it in Sidekiq Web and look for places these are used where I wasn't expecting.	amcaplan	2017-03-22 18:21:04
3405	2017-03-22 18:21:10	Thank you!	mperham	2017-03-22 18:21:04
3405	2017-03-23 06:48:12	@reuven @shlomi-noach @arikfr @rantav @olahav אם במקרה יש לכם פנאי לבדוק את התרגום... נעריץ את זה מאוד )סליחה אם קצת בלבלתם את המום עם העברית המקולקת שלי :) ) (לא את כולכם הכרתי. אני מאזין לרברסים לפעמים(	bf4	2017-03-22 18:21:04
3405	2017-03-23 14:10:15	This PR seems to have been merged. I find a few mistakes or unorthodox translations in it and am also missing context. In the future, may I suggest waiting for at least a day or two to allow me to review, in such case as I'm pinged in person. Good luck!	shlomi-noach	2017-03-22 18:21:04
3405	2017-03-23 14:17:37	@shlomi-noach https://twitter.com/mperham/status/844608626794815490 for context - we knew this wasn't perfect, just a quick attempt by someone who could get it started. I used some tech Hebrew sites for help, but had to make a few guesses in the hopes that someone like you would correct me where I messed up. I assume there will be more of an effort to get this right before a non-beta release. In …	amcaplan	2017-03-22 18:21:04
3405	2017-03-23 14:35:13	Hmmm, seems like I was the one missing context. I assumed people mentioned here were associated with Sidekiq somehow. @bf4 your commitment to making Sidekiq more available to Hebrew speakers is admirable. I don't think it's reasonable to ping people you don't know personally who have no connection to or interest in the project, assuming they have time and interest in contributing. I have made my …	amcaplan	2017-03-22 18:21:04
3405	2017-03-23 14:39:18	Speaking of people who care about Ruby and Israel: @fogelmania I was a little disappointed at RailsIsrael when I asked who uses Sidekiq and very few hands went up. Maybe with your help on Hebrew support we can increase that number for the next conference? 😉 Or at least a Tweet might help?	amcaplan	2017-03-22 18:21:04
3405	2017-03-23 18:08:25	Improvements to the translations are always welcome and, yes, let's avoid pinging people unless they have a known interest in Sidekiq.	mperham	2017-03-22 18:21:04
3405	2017-03-24 01:22:48	Sorry to anyone who was bothered by my mentions. I carefully thought of who I knew who was active in open source, had worked or works with Ruby, and is a native speaker. Reuven I know personally. Ran and Ori have an amazing tech podcast that I've been following for years, since I first used Outbrain. Shlomi and Arik have both been on the podcast to talk about their oss work, and we use or conside…	bf4	2017-03-22 18:21:04
3405	2017-03-24 05:30:37	I wasn't bothered by the mention and there is no harm on my side. Since such pings come at very low volumes (as opposed to junk mail) I'm capable of just ignoring or unsubscribing. I work in a distributed team, spread around the world; when I ping someone a PR, I must allow for `24h` to pass before proceeding, to make sure everybody had their chance. What I'd suggest is, if you do ping a stranger…	shlomi-noach	2017-03-22 18:21:04
3405	2017-03-26 08:05:38	Thanks @rantav for the improvements! Just seeking a couple of clarifications, and I'll incorporate into a new branch and PR in the near future.	amcaplan	2017-03-22 18:21:04
3405	2017-03-26 14:14:00	Would be happy to help. Please send an email of what to do. Raphael On Thu, Mar 23, 2017 at 4:39 PM, Ariel Caplan <notifications@github.com> wrote: > Speaking of people who care about Ruby and Israel: @fogelmania > <https://github.com/fogelmania> I was a little disappointed at > RailsIsrael when I asked who uses Sidekiq and very few hands went up. Maybe > with your help on Hebrew support we can i…	fogelmania	2017-03-22 18:21:04
3404	2017-03-22 17:57:54	Ruby version: 2.3.1 Sidekiq / Pro / Enterprise version(s): Enterprise I'm using the following versions of sidekiq: sidekiq (4.1.4) sidekiq-ent (1.3.2) sidekiq-pro (3.3.2) Is there any problem with upgrading redis from 2.8.12 to 3.2.6 ? Is there any migration needed ?	dorongutman	2017-03-22 18:02:17
3404	2017-03-22 18:02:17	This is more of a Redis question, I'm not sure of the answer. You might be able to point the new version to the old datafile and it'll just migrate the file transparently on startup or you might need to start the new version as a slave of the old version first. Here's what a quick search came up with: https://redis.io/topics/admin#upgrading-or-restarting-a-redis-instance-without-downtime	mperham	2017-03-22 18:02:17
3404	2017-03-22 18:03:31	WRT Sidekiq, there's no migration necessary. You might consider upgrading; looks like your versions are about 6-9 months out of date.	mperham	2017-03-22 18:02:17
3403	2017-03-22 07:55:44	This addresses #3402	eigilsagafos	2017-03-22 15:11:10
3403	2017-03-22 15:39:48	@mperham personally, I'd love to see a release for this fixup, I would wager this breaks more than eigilsagafos and our gems dependent on sidekiq but not rails.	eprothro	2017-03-22 15:11:10
3403	2017-03-22 22:29:33	I don't like to issue quick patch releases unless a large percentage of users are affected. You can put this in your initializer to work around: <S_CODE_TOKEN>	mperham	2017-03-22 15:11:10
3403	2017-03-23 01:30:13	Yep, already have. Thanks, figured I would check. > On Mar 22, 2017, at 5:29 PM, Mike Perham <notifications@github.com> wrote: > > I don't like to issue quick patch releases unless a large percentage of users are affected. You can put this in your initializer to work around: > > # Remove once running Sidekiq 4.2.11+ > module Rails > def self.env > self > end > def self.test? > true > end > end > …	eprothro	2017-03-22 15:11:10
3402	2017-03-22 07:45:18	@mperham Issue #3384 breaks Sidekiq for us. We are not using Rails, but we are using ActionView (5.0.2) which depends on rails-html-sanitizer. Rails HTML sanitizer lives within the Rails namespace (Rails::Html::Sanitizer) so `!Rails.env` crashes with a no method error.	eigilsagafos	2017-03-22 15:11:27
3401	2017-03-21 22:31:26	Hi, I'm upgrading all our system (which currently is ruby 2.0.0, rails 4.0.2 and sidekiq 2.7 in production) to a ruby 2.4 rails 5.0.2 and sidekiq 4.2.10 system. Sidekiq is working correctly in this rails 5 enviroment in production (AWS EC2, deployed with capistrano, ran on nginx with puma), but somehow it doesn't work for some workers in none of any of the developers machines (mac osx). I believe…	silva96	2017-03-22 15:12:08
3401	2017-03-21 22:46:36	Use the TTIN signal to get backtraces and determine where it's locked up. > On Mar 21, 2017, at 15:31, Benjamín Silva <notifications@github.com> wrote: > > Hi, > I'm upgrading all our system (which currently is ruby 2.0.0, rails 4.0.2 and sidekiq 2.7 in production) to a ruby 2.4 rails 5.0.2 and sidekiq 4.2.10 system. > > Sidekiq is working correctly in this rails 5 enviroment in production (AWS E…	mperham	2017-03-22 15:12:08
3401	2017-03-21 22:55:08	Wrong thread, that's a quiet thread blocked on Redis waiting for a job. Normal. > On Mar 21, 2017, at 15:52, Benjamín Silva <notifications@github.com> wrote: > > Hi mike, thanks for the quick response > > see trace > > /Users/benja/.rvm/gems/ruby-2.4.0@rails_5/gems/redis-3.3.3/lib/redis/connection/ruby.rb:87:in `select' > /Users/benja/.rvm/gems/ruby-2.4.0@rails_5/gems/redis-3.3.3/lib/redis/connec…	mperham	2017-03-22 15:12:08
3401	2017-03-21 22:59:53	Gist the entire output. You've only shown one thread. Sidekiq should have 4-5 threads, minimum. One of those will be the locked up one. > On Mar 21, 2017, at 15:58, Benjamín Silva <notifications@github.com> wrote: > > What do you mean is Normal? this keeps happening to all of us in the team, how do we solve this? > > Thanks > > — > You are receiving this because you commented. > Reply to this ema…	mperham	2017-03-22 15:12:08
3401	2017-03-21 23:11:25	I deleted the other comments, here is the full output, my bad https://gist.github.com/silva96/08a4824454bb92a3bc18ef9390ee3fcd Looks like there is something here <S_CODE_TOKEN>	silva96	2017-03-22 15:12:08
3401	2017-03-21 23:51:16	im actually doing the same use case as https://github.com/mperham/sidekiq/issues/3284 We have multiple workers that need to be completed before running a final worker, the one I showed was one of this "multiple workers" he main worker (which monitor the "multiple worker" statuses is like this <S_CODE_TOKEN>	silva96	2017-03-22 15:12:08
3401	2017-03-21 23:56:50	You can't do that safely. Sidekiq Pro's Batches solves that use case.	mperham	2017-03-22 15:12:08
3401	2017-03-22 00:01:13	We have been doing this for more than one year with rails 4.0.2 in production, with hundreds of jobs per minute, I still wonder why it works in production with rails 5, and still wonder why it works in both, dev and prod in rails 4.0.2 but it doesn't in rails 5 dev environment Any idea?	silva96	2017-03-22 15:12:08
3401	2017-03-22 00:05:47	Because Rails 5 can't reload job code and execute further jobs until your job returns and your job currently spins forever. This is the requirement for code reloading in dev. > On Mar 21, 2017, at 17:01, Benjamín Silva <notifications@github.com> wrote: > > We have been doing this for more than one year with rails 4.0.2 in production, with hundreds of joba per minute, > > I still wonder why it wor…	mperham	2017-03-22 15:12:08
3401	2017-03-22 02:28:35	I see, I've been reading about the interlock and now I understand a little bit better what's going on here. I was wondering if there is some configuration that allows me to disable automatic code reloading for sidekiq while preserving it for rails, since we don't change the workers code very frequently, but while developing, obviously our rails app code changes a lot.	silva96	2017-03-22 15:12:08
3401	2017-03-22 13:57:36	I decided to do: `config.eager_load = true` for my dev environment and that solved the problem.	silva96	2017-03-22 15:12:08
3401	2017-03-22 14:34:04	Same issue here, my workers hang (in monitor.rb#wait / active_support/concurrency/share_lock.rb#wait_for) whenever they have to lookup any models or other constants. Setting `config.eager_load = true` in the dev environment fixes it as @silva96 suggested.	Agiley	2017-03-22 15:12:08
3400	2017-03-21 17:14:15	One remaining issue with the reliable fetch schemes is that jobs which crash the Ruby VM, poison pills, linger in the private queues forever, executing every few hours. They'll never execute correctly until the underlying bug causing the crash is fixed. * Can we detect a poison pill reliably? * Can we provide an API to manually kill a pill? * Can we auto-kill a pill? Of course, the best approach …	mperham
3399	2017-03-21 11:14:47	# problem I am seeing several <S_CODE_TOKEN> where X is any of: HasOneThroughAssociation , Preloader::HasManyThrough, Preloader::BelongsTo and others, coming from Sidekiq workers. I can't reproduce it in my tests and the only thing that I see in common (in the majority of all of them, but not all) is that the errors happen right after a deploy (using Heroku). It seems like the Sidekiq threads are…	novito	2017-03-24 19:00:55
3399	2017-03-22 15:15:53	Could you include a backtrace and your Sidekiq and Rails versions?	mperham	2017-03-24 19:00:55
3399	2017-03-22 15:31:13	@mperham done!	novito	2017-03-24 19:00:55
3399	2017-03-22 16:12:32	Can you still reproduce the problem after running `bundle update sidekiq-pro rails`? There's been lots of fixes since then. My guess is that you have some app code that is calling `require 'active_record/associations'` or similar, which is breaking the lazy loading.	mperham	2017-03-24 19:00:55
3399	2017-03-22 16:13:27	I'd check to see if you get the same error with Rails 4.2.8 and Sidekiq 4.2.10.	mperham	2017-03-24 19:00:55
3399	2017-03-23 08:29:28	@mperham thanks for feedback. I will see if I can reproduce with update, but is hard because I've not even been able to reproduce with my current versions. It happens unexpectedly.	novito	2017-03-24 19:00:55
3398	2017-03-21 01:31:30	Ruby version: 2.3.1 Sidekiq / Pro / Enterprise version(s): Enterprise @mperham , Is there a way for us to open a pull request for sidekiq enterprise? I have an issue where My batch count for pending jobs goes to -1. It always happens around the time of a release so I would assume that there is some sort of race condition where a job completes, decrements the counter right before it is terminated …	jondavidchristopher	2017-03-21 16:10:37
3398	2017-03-21 03:05:46	I've helped lots of people with this problem and it's always a bad deploy script. 1. Signal USR1 as early as possible in your deploy. 2. Signal TERM as late as possible. 3. Don't ever `kill -9` the process. Tell me about your deploy process.	mperham	2017-03-21 16:10:37
3398	2017-03-21 03:13:27	We are using codeship to deploy to heroku. It is using this on codeship from what I can see: git remote add heroku_resafari git@heroku.com:resafari.git git push heroku_resafari $CI_COMMIT_ID:refs/heads/master heroku_run rake db:migrate resafari /usr/bin/heroku restart --app resafari I would assume that its the last line that needs to be adjusted? Or maybe some configuration on heroku itself?	jondavidchristopher	2017-03-21 16:10:37
3398	2017-03-21 03:17:48	Just googling, i found this: https://github.com/mperham/sidekiq/wiki/Deployment#heroku I suppose triggering: Sidekiq::ProcessSet.new.each(&:quiet!) after CI tests pass is probably going to solve this issue?	jondavidchristopher	2017-03-21 16:10:37
3398	2017-03-21 03:41:01	Yes, I suspect it would help. More than that, I can't say since I don't know what those cmds are actually doing.	mperham	2017-03-21 16:10:37
3398	2017-03-21 03:46:24	There is a good 2-3 minutes of deploy time before it gets to those commands...So I would assume that shutting those down would do the trick. Anything else I should be doing here? My only fear is that Heroku does something stupid like trying to start them back up after you put in the request to shut them down.	jondavidchristopher	2017-03-21 16:10:37
3398	2017-03-21 04:01:43	Also, anything to combat regular Heroku restarts? There is a rolling one every 24 hours by default.	jondavidchristopher	2017-03-21 16:10:37
3398	2017-03-21 04:05:45	USR1 helps but as long as you send TERM and then give the process the full 10 seconds to exit, it should shut down cleanly. I'm not sure why your Sidekiq process doesn't but it's always because people kill -9 the process too soon.	mperham	2017-03-21 16:10:37
3398	2017-03-21 05:15:59	Makes sense. I found this feature in beta from heroku: https://devcenter.heroku.com/articles/release-phase I popped in a rake task that runs: Sidekiq::ProcessSet.new.each(&:quiet!) sleep 10 This should pretty much cover all cases on heroku, even changing ENV vars. Not sure, but this might be worth mentioning in the readme or wiki.	jondavidchristopher	2017-03-21 16:10:37
3398	2017-03-21 16:10:37	Thanks for the tip! Reopen if nothing changes.	mperham	2017-03-21 16:10:37
3397	2017-03-20 21:44:46	Urdu locale added in sidekiq, some of the keywords like status, plugins, jobs, workers etc either didn't have exact mapping in Urdu language or their meaning doesn't make sense in the context of sidekiq so I better used them as it is in Urdu alphabets. Thanks	wonderer007	2017-03-20 21:47:56
3397	2017-03-20 21:48:02	Thank you!	mperham	2017-03-20 21:47:56
3396	2017-03-20 17:50:27	Ruby version: 2.3.1 Sidekiq / Pro / Enterprise version(s): Pro We are on: - Sidekiq: 4.2.9 - SidekiqPro: 3.4.3 We have recently been observing issue with `perform_in` not actually scheduling job. For example: - We call `MyWorker.perform_in(20.seconds, 4343434, 'retry_count' => 2)`. - The call returns Job ID, let's say `967c40658f800fa5aabb836d` (we started logging the output of the `peform_in` co…	jstastny	2017-03-21 16:43:37
3396	2017-03-20 17:54:10	What versions are you using? Are you using rspec-sidekiq?	mperham	2017-03-21 16:43:37
3396	2017-03-20 20:12:49	We are on: - Sidekiq: 4.2.9 - SidekiqPro: 3.4.3	jstastny	2017-03-21 16:43:37
3396	2017-03-20 21:50:50	I've heard of: 1. people messing up deployment so that all Sidekiq processes were quiet 2. rspec-sidekiq being activated in production so that all jobs are captured, rather than going to redis 3. different client/server Redis config so created jobs aren't picked up by the Sidekiq process 4. sending jobs to the wrong queue All of these are application and/or config issues. There is no known code i…	mperham	2017-03-21 16:43:37
3396	2017-03-21 14:20:53	Thanks for hints. I have checked them: 1. This does not seem to be the case as we are processing many other jobs and the swallowed job is rather an exception. Vast majority gets processed correctly. 2. We don't use rspec-sidekiq at all. 3. Incorrect queue does not seem to be the cause either as we many (most) jobs scheduled the same way are processed correctly.	jstastny	2017-03-21 16:43:37
3396	2017-03-21 15:40:53	To gather more details about the issue we have been capturing redis `MONITOR` and for the job that has been "swallowed" we have only found following (when searching by JID): <S_CODE_TOKEN> I can provide larger context of this command if needed. When we then searched for the job directly in Redis using ZSCAN, we could not find the job in Redis. For the jobs, that have not been "swallowed" we could…	jstastny	2017-03-21 16:43:37
3396	2017-03-21 16:06:07	Are you running 3.4.5 which has a scheduling fix? My previous "no code issue" assumed you had upgraded to pick up bug fixes. https://github.com/mperham/sidekiq/blob/master/Pro-Changes.md#345	mperham	2017-03-21 16:43:37
3396	2017-03-21 16:28:54	We will upgrade immediately. Sorry we missed this upgrade. We started solving this issue already before the mentioned 3.4.5 was released and before https://github.com/mperham/sidekiq/issues/3371 was reported -- I reported this to you first via email on 1st March.	jstastny	2017-03-21 16:43:37
3396	2017-03-21 16:31:23	Yeah, the bug was introduced in 3.4.3 so you have all the qualifications necessary to experience this sweet bug. Sorry for the trouble.	mperham	2017-03-21 16:43:37
3396	2017-03-21 16:37:59	That is good news. It would be great if this fixed our issues. We just upgraded and looking forward to see results. Will keep you posted.	jstastny	2017-03-21 16:43:37
3396	2017-03-22 08:41:12	I just analyzed the logs from last cca 12 hours (after the deploy of updated Sidekiq) and so far it seems we got no more lost scheduled jobs. I will keep monitoring, but it seems the sidekiq bug really was the root cause.	jstastny	2017-03-21 16:43:37
3395	2017-03-20 13:05:14	Hello, Is it possible to use different queues in production and staging for instance? <S_CODE_TOKEN>	giedriusr	2017-03-20 14:21:22
3395	2017-03-20 14:11:39	It should be possible. > On Mar 20, 2017, at 06:05, Giedrius Rimkus <notifications@github.com> wrote: > > Hello, > > Is it possible to use different queues in production and staging for instance? > > --- > staging: > :queues: > - default > production: > :queues: > - default > - sync > - mailer > — > You are receiving this because you are subscribed to this thread. > Reply to this email directly, …	mperham	2017-03-20 14:21:22
3395	2017-03-20 14:21:22	Will give it a try.	giedriusr	2017-03-20 14:21:22
3394	2017-03-20 11:14:33	We're seeing some odd `Redis::TimeoutError`s even though our redis is local and pretty small. These errors are not only from Sidekiq, but also our session store. Can't find anything in the redis logs, or anything concrete to indicate where the problem might be. We're using the redis 3.2.2 gem, and I saw something in the redis [changelog](https://github.com/redis/redis-rb/blob/master/CHANGELOG.md)…	gingerlime	2017-03-20 17:16:53
3394	2017-03-20 11:25:49	P.S. would appreciate any suggestions on the redis server version (we're currently on 3.0.7 and considering upgrade to 3.2.x), and if anyone has any experience resolving weird intermittent timeout issues :-/ hope I'm not asking for too much :)	gingerlime	2017-03-20 17:16:53
3394	2017-03-20 16:24:09	Anything 3.x should be fine although 3.0.3+ is recommended for large scale installs running 1000s of threads. 2.8 is still the minimum requirement. I'n not aware of any current issues with 3.3.3, I'd suggest going through redis-rb's issue tracker and/or opening an issue there. There were issues with 3.3.0 and 3.3.1 iirc.	mperham	2017-03-20 17:16:53
3394	2017-03-20 17:16:53	Thanks Mike! Good to know. We upgraded sidekiq to 4.2.10 and redis gem to 3.3.3 and it looks ok for now (fingers crossed). We have a very small scale setup though. We're still using redis 3.0.7, but plan to upgrade to 3.2.x at some point...	gingerlime	2017-03-20 17:16:53
3393	2017-03-18 19:17:04	Ruby version: 2.3.1p112 Sidekiq / Pro / Enterprise version(s): 4.1.0 Please include your initializer and any error message with the full backtrace. sidekiq.yml <S_CODE_TOKEN> Are you using an old version? Have you checked the changelog to see if your issue has been fixed in a later version? It's a slightly older version, but I couldn't spot anything directly related in the changelog https://githu…	gingerlime	2017-03-19 08:25:55
3393	2017-03-18 20:12:21	Don't daemonize and logrotate yourself. Let upstart/systemd do it all for you.	mperham	2017-03-19 08:25:55
3393	2017-03-19 08:25:55	Thanks so much for the speedy response, @mperham ! Ah! Of course!! It now seems so obvious, no clue how I didn't think of it... So there was a "lost" sidekiq process that obviously didn't get the USR2 signal ... We're on 14.04, so I think systemd isn't available yet, but I've had some not-so-great experience with upstart (although it was a few years ago now), and the next upgrade we'll probably b…	gingerlime	2017-03-19 08:25:55
3392	2017-03-18 13:13:06	We just this week upgraded from Sidekiq Pro to Sidekiq Enterprise and are looking to switch from clockwork for our scheduled jobs to Enterprise's periodic jobs feature. In the wiki page you note: > The `perform` method for periodic workers must take **NO** parameters (or have default values for all parameters). Our current clockwork configuration pushes all work into Sidekiq background jobs alrea…	agrobbin	2017-03-18 15:41:04
3392	2017-03-18 15:41:04	Yep, that will work. You can pass in args like that as long as you use String keys: <S_CODE_TOKEN>	mperham	2017-03-18 15:41:04
3392	2017-03-18 15:44:32	Oh, even better that it doesn't require any changes! Should the [wiki page](https://github.com/mperham/sidekiq/wiki/Ent-Periodic-Jobs#notes) be updated to note that it's doable?	agrobbin	2017-03-18 15:41:04
3392	2017-03-18 15:50:31	Done https://github.com/mperham/sidekiq/wiki/Ent-Periodic-Jobs#notes	mperham	2017-03-18 15:41:04
3392	2017-03-18 15:51:15	💥 thanks for the quick turn-around @mperham!	agrobbin	2017-03-18 15:41:04
3391	2017-03-17 12:51:24	The current Arabic translation is incorrect and I wanted to help improving it.	mhdrahmoun	2017-03-20 16:07:48
3391	2017-03-17 15:20:59	@seuros wdyt?	mperham	2017-03-20 16:07:48
3391	2017-03-20 15:05:41	any updates?	mhdrahmoun	2017-03-20 16:07:48
3391	2017-03-20 16:09:03	Thank you @mhdrahmoun .	seuros	2017-03-20 16:07:48
3391	2017-03-20 17:42:36	You are welcome.	mhdrahmoun	2017-03-20 16:07:48
3390	2017-03-16 17:16:55	Ruby version: 2.3.1 Sidekiq / Pro / Enterprise version(s): 4.2.9 If relevant, please include your initializer and any error message with the full backtrace. We have hundreds of "bad" scheduled jobs, ones with now invalid parameters. I'd like to programmatically add all of these to the dead queue to retry/rerun later but when I run the `kill` command I get this ` RuntimeError: Kill not available o…	bobber205	2017-03-16 18:05:38
3390	2017-03-16 18:06:08	I think I just copied the retry code and didn't consider this possibility. Thanks!	mperham	2017-03-16 18:05:38
3390	2017-03-16 18:15:08	Right, so the Dead tab assumes the job has an error associated with it, i.e. it's a retry. You can remove a scheduled job but you can't currently kill it until it executes once. I'll need to fix this.	mperham	2017-03-16 18:05:38
3390	2017-03-16 18:16:43	Thanks @mperham ! <3	bobber205	2017-03-16 18:05:38
3390	2017-03-16 18:34:01	Ok, you can try master and see if it behaves the way you wish.	mperham	2017-03-16 18:05:38
3389	2017-03-15 18:38:09	Ruby version: 2.3.1 Sidekiq / Pro / Enterprise version(s): 4.2.9 If relevant, please include your initializer and any error message with the full backtrace. For a long time the retries queue would simply say there is a low level plumbing error. We never really had the time to dig deep in to see why, but today we did! We're occasionally posting some arguments to a worker where the ID property is o…	bobber205	2017-03-16 17:13:51
3389	2017-03-15 20:27:02	How are you enqueuing this job? The job payload must have an `args` key with an **Array** value, not a single String.	mperham	2017-03-16 17:13:51
3389	2017-03-16 17:13:56	You're right! :D	bobber205	2017-03-16 17:13:51
3388	2017-03-15 17:01:44	If using Sidekiq Pro's reliability feature and an error is raised before the job is executed (e.g. in a server-side middleware before yielding) but after the retry middleware, the job will be retried and also not acknowledged (leading to it being resurrected). This has been fixed by the refactoring in Sidekiq 5.0 but remains an issue in 4.x.	mperham	2017-03-15 17:03:56
3387	2017-03-15 11:40:27	Ruby version: 2.2.6 Sidekiq / Pro / Enterprise version(s): Sidekiq 4.2.9 / Pro 3.4.5 / Ent 1.5.2 In the "Batches" interface in Sidekiq Pro's web interface, red and green can appear next to one another if the batch contains only successful and failed jobs. ![Batches progress bars without stripes](https://cloud.githubusercontent.com/assets/6674046/23946521/5a8b4fd2-0983-11e7-8e0e-b47fa575cb0b.png) …	mtthwhggns	2017-03-15 16:57:18
3387	2017-03-15 12:52:27	Great idea. I'll implement it today. > On Mar 15, 2017, at 04:40, Matthew Higgins <notifications@github.com> wrote: > > Ruby version: 2.2.6 > Sidekiq / Pro / Enterprise version(s): Sidekiq 4.2.9 / Pro 3.4.5 / Ent 1.5.2 > > In the "Batches" interface in Sidekiq Pro's web interface, red and green can appear next to one another if the batch contains only successful and failed jobs. > > > > This is a…	mperham	2017-03-15 16:57:18
3386	2017-03-14 22:49:23	Ruby version: `2.3.1p112` Sidekiq / Pro / Enterprise version(s): `sidekiq (4.2.9)` Lately we've had problems where the Web UI raises exceptions, and the sidekiq workers stop grabbing new jobs from the queue. To resolve this issue we've manually pruned some of the jobs from the queue(s) and then bumped the sidekiq processes, at which point Sidekiq drains the queue successfully without any further …	percyhanna	2017-03-17 17:28:35
3386	2017-03-14 23:10:16	Also wanted to point out that Redis was behaving more or less fine. I was able to run Sidekiq commands directly through the Rails console without any issues.	percyhanna	2017-03-17 17:28:35
3386	2017-03-14 23:59:10	That backtrace indicates a job that does not have an `enqueued_at` attribute. If you are pushing jobs into Redis via some other language, make sure you are following the latest requirements. The logic has been made more robust/safe on master but not released.	mperham	2017-03-17 17:28:35
3386	2017-03-15 00:00:21	https://github.com/mperham/sidekiq/wiki/FAQ#how-do-i-push-a-job-to-sidekiq-without-ruby	mperham	2017-03-17 17:28:35
3386	2017-03-15 05:30:33	That explanation makes perfect sense. I forgot to mention that we are pushing jobs to the queue from a separate Java system. Sounds like the next release will fix this issue, but we will also investigate the job queuing from Java.	percyhanna	2017-03-17 17:28:35
3386	2017-03-15 21:44:22	Any idea on when the change will be released? I noticed the commit that fixed the issue is earmarked for 5.0.0 release.	percyhanna	2017-03-17 17:28:35
3386	2017-03-15 21:45:47	The commit should be on master. I'll likely release 4.2.10 on Friday.	mperham	2017-03-17 17:28:35
3386	2017-03-17 17:00:36	4.2.10 is out.	mperham	2017-03-17 17:28:35
3386	2017-03-20 18:36:31	Thanks. For posterity, we actually found the root cause of this "bug": a recent change to our deployment process meant that we were not properly stopping and starting our Sidekiq processes. Because of this, our cluster got into a state where all Sidekiq processes were in the "quiet" state, yet no new processes were started, and the quiet processes were never fully killed off. For whatever reason,…	percyhanna	2017-03-17 17:28:35
3385	2017-03-14 16:55:34	Ruby version: 2.4.0 Sidekiq / Pro / Enterprise version(s): 4.1.2 / Pro 3.3.3 We use Sidekiq `timed_fetch!` for our worker servers. When we remove a class that currently has queued jobs, we end up in a situation where they are infinitely queued in the `pending` zset, which is hard to debug and unintuitive. My expectation would be that these queued jobs would be sent to the retry queue and/or that …	benmanns	2017-03-14 16:58:51
3385	2017-03-14 16:58:51	Your last sentence is the correct workaround. You cannot safely rename/remove a worker when jobs are still pending in Redis.	mperham	2017-03-14 16:58:51
3385	2017-03-14 17:00:27	There are a few reasons why the jobs' class constant can be undefined so we can't send it to the Dead queue automatically.	mperham	2017-03-14 16:58:51
3385	2017-03-14 17:01:08	Is this an expected behavior with TimedFetch though? I would expect these jobs and failures to at least be visible in the UI somewhere, most likely in the retry queue. We had to chase it down via our error logging system and Redis storage internals and would never know about them otherwise.	benmanns	2017-03-14 16:58:51
3385	2017-03-14 17:03:32	My thinking is that TimedFetch `pending` is mostly reserved for system-level problems like `kill -9` on workers and Redis disappearing. A missing worker class fits more into the code-level problems that retries/dead is meant to handle.	benmanns	2017-03-14 16:58:51
3385	2017-03-14 17:07:20	In fact, it is a limitation in the design of the current retry system but has been fixed in the upcoming 5.x release. https://github.com/mperham/sidekiq/blob/5-0/5.0-Upgrade.md	mperham	2017-03-14 16:58:51
3384	2017-03-13 19:22:53	It's fairly common for people to accidentally activate the testing API and then later spend an hour trying to figure out why jobs aren't going to Redis. Print out a warning when using the testing API outside of Rails's test environment.	mperham	2017-03-13 19:24:00
3383	2017-03-13 18:46:26	Ruby version: 2.3.3 Sidekiq version(s): 4.2.2 Rails 4.2.7 If relevant, please include your initializer and any error message with the full backtrace. no error messages. when trying to start a sidekiq job from a Rake task, nothing happens. <S_CODE_TOKEN>	tilo	2017-03-13 18:56:03
3383	2017-03-13 18:56:03	You are requiring 'sidekiq/testing' or rspec-sidekiq somewhere so your jobs are going into a local array for test assertion, not into Redis.	mperham	2017-03-13 18:56:03
3383	2017-03-13 19:03:32	this is not for testing ... i'm trying to create Sidekiq jobs from a Rake task.. and the workers are not picking it up. Looks like the Sidekiq client config is not done correctly for rake tasks? How can I fix this?	tilo	2017-03-13 18:56:03
3383	2017-03-13 19:12:06	I did not say it was for testing. I said you are requiring it anyhow, probably in your Gemfile. Read the *IMPORTANT* note here: https://github.com/philostler/rspec-sidekiq#installation	mperham	2017-03-13 18:56:03
3383	2017-03-13 19:44:18	Thank you, Mike! You are definitely psychic! :) Somebody required 'sidekiq/testing' in another rake task - it beats me why they would do such a thing. I guess that's what you get when you inherit a messy code base :-/	tilo	2017-03-13 18:56:03
3383	2017-03-13 20:02:36	I can't believe I guessed correctly. ![wow](http://i.giphy.com/sjDV6YTbw8tig.gif)	mperham	2017-03-13 18:56:03
3383	2017-03-13 20:10:47	well, you must have gotten that question a gazillion times! :-D	tilo	2017-03-13 18:56:03
3382	2017-03-13 00:58:11	Ruby version: 2.3.3 Sidekiq / Pro / Enterprise version(s): 4.2.9 I have an app on that is worker-heavy, and I'm using a hobby-basic postgres instance on heroku, which is limited to 20 connections. I decided to split that between web and worker, and since that left me with a lot of extra redis connections to work with, to set sidekiq concurrency higher than the rails db pool size. When I did so my…	lastobelus	2017-03-13 16:29:16
3382	2017-03-13 16:29:16	A job will take a DB connection the first time it touches the DB and, generally, won't release that connection until the job is finished. If your jobs are long-running or use the DB heavily, there's not a lot of point to increasing concurrency past the pool size. https://github.com/mperham/sidekiq/wiki/Problems-and-Troubleshooting#no-leak-issues-please	mperham	2017-03-13 16:29:16
3381	2017-03-11 22:57:39	Arabic, Hebrew, Farsi and Urdu are all RTL (right-to-left) languages. Building a webapp that can work in both LTR and RTL is a challenge but can be done. Let's research and determine if it's feasible to do this without a major redesign. Some interesting resources: https://hacks.mozilla.org/2015/09/building-rtl-aware-web-apps-and-websites-part-1/ https://hacks.mozilla.org/2015/10/building-rtl-awar…	mperham	2017-03-16 20:51:30
3381	2017-03-12 00:01:47	Before bootstrap-rtl: <img width="997" alt="screen shot 2017-03-11 at 3 58 01 pm" src="https://cloud.githubusercontent.com/assets/2911/23827888/fc64d480-0673-11e7-9701-3e1e356ef976.png"> After: <img width="957" alt="screen shot 2017-03-11 at 4 00 51 pm" src="https://cloud.githubusercontent.com/assets/2911/23827889/023ad148-0674-11e7-9177-1a9b234130e9.png">	mperham	2017-03-16 20:51:30
3381	2017-03-12 00:12:35	With rtlcss-processed application.css: <img width="935" alt="screen shot 2017-03-11 at 4 11 47 pm" src="https://cloud.githubusercontent.com/assets/2911/23827934/85f48762-0675-11e7-98ec-3761be3bf2a0.png">	mperham	2017-03-16 20:51:30
3381	2017-03-12 02:58:02	After a few tweaks: <img width="1122" alt="screen shot 2017-03-11 at 6 56 24 pm" src="https://cloud.githubusercontent.com/assets/2911/23828615/a3fb22a4-068c-11e7-96ac-f03d7e77f0ca.png">	mperham	2017-03-16 20:51:30
3381	2017-03-12 04:07:53	@Ladsgroup: any pointers for mperham on how these look? (We use sidekiq on the P&E Dashboard, so I thought you might be interested in the ping.)	ragesoss	2017-03-16 20:51:30
3381	2017-03-12 04:14:17	Any advice on which way various ui elements should orient is much appreciated.	mperham	2017-03-16 20:51:30
3381	2017-03-12 05:17:39	@mperham this look correct. good job	seuros	2017-03-16 20:51:30
3381	2017-03-12 11:41:39	I don't know about the codebase of sidekiq but the best solution out there is using https://github.com/cssjanus/cssjanus. If sidekiq manages to implement it upstream, it would make life of its users a lot easier. FWIW mediawiki uses cssjanus.	Ladsgroup	2017-03-16 20:51:30
3381	2017-03-13 19:05:07	@seuros I've pushed an rtl branch which contains my initial work. You are welcome to add an Arabic locale, update the `rtl?` method and let us know the results.	mperham	2017-03-16 20:51:30
3381	2017-03-13 19:12:48	The dashboard graphs have a few styling issues and I need to test in other browsers.	mperham	2017-03-16 20:51:30
3381	2017-03-15 22:42:45	Ready for review and/or visual feedback.	mperham	2017-03-16 20:51:30
3381	2017-03-16 01:43:43	I like the TextDirection hack. Good idea!	mperham	2017-03-16 20:51:30
3381	2017-03-16 04:29:30	What is the iw locale?	mperham	2017-03-16 20:51:30
3381	2017-03-16 09:04:34	iw is for hebrew. I want someone to contribute to it. With the placeholder anyone can edit it in github interface & submit the PR.	seuros	2017-03-16 20:51:30
3381	2017-03-16 11:54:18	Hebrew's code is he. > On Mar 16, 2017, at 02:04, Abdelkader Boudih <notifications@github.com> wrote: > > iw is for hebrew. I want someone to contribute to it. > > — > You are receiving this because you were mentioned. > Reply to this email directly, view it on GitHub, or mute the thread. >	mperham	2017-03-16 20:51:30
3381	2017-03-16 11:58:45	My bad. I will fix it now	seuros	2017-03-16 20:51:30
3380	2017-03-11 19:55:00	This reverts commit 116237fcd8dfb0adb9b28792836e055409ec4602.	jsantos17	2017-03-11 19:56:24
3380	2017-03-11 19:56:24	It's pretty rude to revert someone else's work without explanation.	mperham	2017-03-11 19:56:24
3380	2017-03-11 20:23:34	![image](https://cloud.githubusercontent.com/assets/677310/23826644/8c87089a-066e-11e7-820d-650d896a5c78.png) Sorry. Somehow deleted the explanation while posting the screenshot. Text is not in the right direction.	jsantos17	2017-03-11 19:56:24
3380	2017-03-11 22:46:10	Agreed, but that's a bug. I'd be interested in working with native speakers to make the Sidekiq UI RTL-friendly.	mperham	2017-03-11 19:56:24
3380	2017-03-11 22:57:58	#3381	mperham	2017-03-11 19:56:24
3379	2017-03-10 21:04:09		mm580486	2017-03-10 21:07:09
3379	2017-03-10 21:07:03	Very cool, first new language in a year or so!	mperham	2017-03-10 21:07:09
3379	2017-03-10 23:01:24	The issue is that farsi is RTL language.	seuros	2017-03-10 21:07:09
3379	2017-03-10 23:05:44	@mm580486 can you should a screenshot of the dashboard ?	seuros	2017-03-10 21:07:09
3379	2017-03-10 23:50:22	RTL = right to left for anyone wondering 🌻	squarism	2017-03-10 21:07:09
3378	2017-03-10 00:19:17	Ruby version: 2.2.6p396 Sidekiq / Pro / Enterprise version(s): 4.2.9 (open source) Rails version: 5.0.1 We are upgrading our Rails 4.2.7 application to Rails 5.0.1 and are having problems with Sidekiq queuing jobs. As part of this migration we had to upgrade Sidekiq from 4.1.4 to 4.2.9. Note, we are not using ActiveJob at all. In our configuration, when `config.eager_load = true` we can't get job…	davidbiehl	2017-03-15 17:10:34
3378	2017-03-10 03:03:48	Ok, we found the issue and it was a problem on our end. We have a `Silencer` class in our `lib` folder that requires `sidekiq/testing` at the top of the file to prevent jobs from being queued when doing bulk operations with rake tasks. When that file was autoloaded, it would only require `sidekiq/testing` when running the rake tasks that used it. With eager loading, it was being required when Rai…	davidbiehl	2017-03-15 17:10:34
3377	2017-03-09 15:46:11	Ruby version: 2.3.1 Sidekiq / Pro / Enterprise version(s): 4.2.9 Our app is running on a subdomain, like "sub.domain.com". We have sessions configured to be shared across all subdomains: <S_CODE_TOKEN> After accessing the app a session is created and stored for ".domain.com". But after accessing "/sidekiq" another session appears in cookies for "sub.domain.com", which breaks the app, log out and …	heaven	2017-03-09 17:24:12
3377	2017-03-09 16:23:15	Hello @heaven, When mounting the `Sidekiq::Web` middleware, could you try setting up the Session options manually? E.G. <S_CODE_TOKEN> See [this page](http://www.rubydoc.info/github/rack/rack/Rack/Session/Cookie) on how to configure it. Do not forget to pass `app` instead of `Sidekiq::Web` to `mount`. PS: It seems that it's possible to pass the session options with: `Sidekiq::Web.set :sessions, o…	badosu	2017-03-09 17:24:12
3377	2017-03-09 16:45:06	I can but it anyway then runs `Sidekiq::Web#build_sessions` which inserts `::Rack::Session::Cookie` to middlewares array.	heaven	2017-03-09 17:24:12
3377	2017-03-09 16:50:53	@heaven This is weird, as `build_sessions` checks if there's an already mounted middleware or the `sessions` option as [seen here](https://github.com/mperham/sidekiq/blob/master/lib/sidekiq/web.rb#L163). Would you mind posting your code that mounts the middleware?	badosu	2017-03-09 17:24:12
3377	2017-03-09 17:01:32	It does, but it also performs a few other actions that I don't completely understand so I have to copy a decent part of this method. Is there a way to copy application settings inside `build_sessions`?	heaven	2017-03-09 17:24:12
3377	2017-03-09 17:03:22	@heaven I can't know the context of your question without seeing the changes you are performing. There should be no reason you'd need to inspect how `Sidekiq::Web` is mouting it's internal middlewares unless you require a specific use case. The only two middlewares loaded by default are `Rack::Protection` and `Rack::Session::Cookie`. This is what `build_sessions` does, and only loaded if you did …	badosu	2017-03-09 17:24:12
3377	2017-03-09 17:22:36	@badosu this worked, thanks: <S_CODE_TOKEN> Was wondering if this could be detected in Sidekiq, from the :domain option that I pass in session_store.rb	heaven	2017-03-09 17:24:12
3377	2017-03-09 17:24:12	@heaven Glad it worked! AFAIK Sidekiq Web is totally agnostic of the framework you're using as long as it's a Rack application.	badosu	2017-03-09 17:24:12
3376	2017-03-08 21:59:37	I'm curious if this is the typical shape of the dashboard timeline chart as Sidekiq is processing the queue, all of the peaks and valleys? What accounts for the valleys with 0 jobs processed? ![http://i.imgur.com/Qg5XGhU.png](http://i.imgur.com/Qg5XGhU.png)	caseyohara	2017-03-08 22:46:34
3376	2017-03-08 22:02:20	Good point, I think this was caused by the refactor for Sidekiq 4.0 that changed the heartbeat to update stats every 5 seconds. Try moving the slider to update ever 5 seconds and see if it looks better then. If so, I'll change the default.	mperham	2017-03-08 22:46:34
3376	2017-03-08 22:29:46	I adjusted the slider to 5 seconds and it does look better. I believe we started noticing the change when we upgraded to Sidekiq 4.0, so that seems consistent. Thanks Mike! ![http://i.imgur.com/xskBC1I.png](http://i.imgur.com/xskBC1I.png)	caseyohara	2017-03-08 22:46:34
3375	2017-03-08 18:34:41	Ruby version: `ruby 2.3.3p222` Sidekiq / Pro / Enterprise version(s): `4.2.9` We're trying to define a class `Utils::Paginator` in our application, but when trying to access it we see the following error: <S_CODE_TOKEN> Grepping through our gems, it looks like Sidekiq is the only place where a `module Paginator` is defined, so I'm wondering if Sidekiq is somehow injecting that module into the glo…	mockdeep	2017-03-08 22:50:43
3375	2017-03-08 22:50:42	Use `source_location` to find where it's defined: <S_CODE_TOKEN>	mperham	2017-03-08 22:50:43
3375	2017-03-08 23:17:29	Turns out it was because we were using `stub_const('Utils::Paginator::DEFAULT_RECORDS_PER_PAGE', 2)` in our specs.	mockdeep	2017-03-08 22:50:43
3374	2017-03-08 11:44:59	Hi , Bellow is my script to restart Sidekiq. Now I want to restart sidekiq it completing all jobs in my process_list. It should not add new jobs to queue. How can I do this? def process_list config = YAML::load_file(arg('-C', 'config/sidekiq_prod.yml')) config.map do |group| { '-tg' => group[:tag], '-c' => group[:concurrency], '-L' => "log/sidekiq_#{group[:tag]}.log", '-P' => "tmp/pids/sidekiq_#{…	rajputvijay32	2017-03-08 22:51:59
3374	2017-03-08 22:51:59	<S_CODE_TOKEN>	mperham	2017-03-08 22:51:59
3373	2017-03-08 11:28:58	Ruby version: 2.3.3 Sidekiq / Pro / Enterprise version(s): 4.2.7 / 3.4.0 / no Enterprise. I'm seeing the issue described in #2855, and I _suspect_ it's because we have custom retry logic for the in-batch jobs. i.e.: <S_CODE_TOKEN> We then regularly end up with jobs where it seems like everything has completed, but there are still a few jobs left pending. I suspect (although not sure how to prove …	isaacseymour	2017-03-08 16:09:15
3373	2017-03-08 16:09:15	Correct, AJ retries won't work with many of Sidekiq's features. You'll need to use the native APIs. AJ discards the entire current job payload and creates a new one when retrying, which discards a lot of state/metadata used by those features, including the BID.	mperham	2017-03-08 16:09:15
3373	2017-03-08 16:57:15	Ok, that makes sense. Am I correct that this is what's causing the pending count on the batch to become incorrect? If so, could you explain why that's happening?	isaacseymour	2017-03-08 16:09:15
3373	2017-03-08 17:25:10	I believe so. AJ doesn't retry the exact same job, it creates a copy of the job with the same AJ metadata but they don't preserve the Sidekiq metadata. The new job is not associated with the batch so, even though the work is retried and finished, the batch is never updated to reflect that finished work.	mperham	2017-03-08 16:09:15
3373	2017-03-08 17:25:41	I will update the AJ wiki page to warn people that the commercial features aren't designed to work with AJ.	mperham	2017-03-08 16:09:15
3373	2017-03-08 17:28:07	But surely the original job that AJ-fails actually "succeeds" as far as Sidekiq is concerned, so should be marked as finished in the batch. I don't quite see how an AJ retry will leave a handful of jobs pending in the batch?	isaacseymour	2017-03-08 16:09:15
3373	2017-03-08 18:41:37	¯\_(ツ)_/¯ If it works with the native API but doesn't with AJ, there's an incompatibility somewhere. I've opened this issue: https://github.com/rails/rails/issues/28347	mperham	2017-03-08 16:09:15
3373	2017-03-09 09:23:12	So I'm not totally convinced that it _would_ work with the native API. It would be really helpful to have a wiki page about things that can cause batches to have phantom pending jobs left over; from going through old issues I've found mentions of: - adding jobs twice on initial setup (i.e. two calls to `Sidekiq::Batch#jobs`) - adding jobs except in a job that is part of the batch I've gone throug…	isaacseymour	2017-03-08 16:09:15
3373	2017-03-09 11:56:32	Actually, looks like the underlying issue _may_ have been #3371. Was Pro 3.4.0 one of the versions with the bug fixed in 3.4.5?	isaacseymour	2017-03-08 16:09:15
3373	2017-03-09 18:38:23	Nope, the bug was introduced in 3.4.3 and fixed in 3.4.5.	mperham	2017-03-08 16:09:15
3373	2017-03-10 09:59:58	Ok, I've stopped using ActiveJob retries, updated sidekiq&sidekiq-pro, and this is still happening. Batch of ~80k jobs has 14 left pending, and there's no enqueued/processing jobs. Sidekiq 4.2.9 Sidekiq Pro 3.4.5 Not using any uniqueness plugins.	isaacseymour	2017-03-08 16:09:15
3373	2017-03-10 14:30:05	Can you give me an app which repros the problem, like in #3371? > On Mar 10, 2017, at 01:59, Isaac Seymour <notifications@github.com> wrote: > > Ok, I've stopped using ActiveJob retries, updated sidekiq&sidekiq-pro, and this is still happening. Batch of ~80k jobs has 14 left pending, and there's no enqueued/processing jobs. > > Sidekiq 4.2.9 > Sidekiq Pro 3.4.5 > > Not using any uniqueness plugin…	mperham	2017-03-08 16:09:15
3372	2017-03-06 16:22:07	Ruby version: 2.3.1 Sidekiq / Pro / Enterprise version(s): 4.2.6 It seems that we have a lot of jobs that are 'stuck' in the queue. The queue is always busy with 3 jobs and a lot are failing. Here is an example of a failed job: <img width="1207" alt="screen shot 2017-03-06 at 11 19 26 am" src="https://cloud.githubusercontent.com/assets/1090748/23618678/159ba0b4-025f-11e7-9616-d62542bbd250.png"> E…	BrandonShega	2017-03-08 22:53:25
3372	2017-03-06 21:59:40	http://www.mikeperham.com/2016/08/05/debugging-stuck-ruby-processes/	mperham	2017-03-08 22:53:25
3371	2017-03-06 12:17:26	**Sidekiq Version**: Sidekiq 4.2.9 / Pro 3.4.3 / Ent 1.5.1 **Redis Version**: 3.2.7 **Ruby**: ruby 2.2.5p319 (2016-04-26 revision 54774) [x86_64-darwin15] While executing some tests on batches I've noticed that some are not completing and jobs seems to be disappearing. All queues are cleared, all retries are executed, and batch still shows on UI with a pending/error count bigger than zero. **Exam…	raivil	2017-03-07 22:10:25
3371	2017-03-06 13:45:52	Can you reproduce with the latest Pro? It has an optimization which I think might apply here. > On Mar 6, 2017, at 04:17, Ronaldo Raivil <notifications@github.com> wrote: > > Sidekiq Version: Sidekiq 4.2.9 / Pro 3.4.3 / Ent 1.5.1 > Redis Version: 3.2.7 > Ruby: ruby 2.2.5p319 (2016-04-26 revision 54774) [x86_64-darwin15] > > While executing some tests on batches I've noticed that some are not comp…	mperham	2017-03-07 22:10:25
3371	2017-03-06 14:27:54	Yes, same results with Sidekiq 4.2.9 / Pro 3.4.4 / Ent 1.5.2. Some smaller batches with up to 1k jobs completed. ![screen shot 2017-03-06 at 11 27 35](https://cloud.githubusercontent.com/assets/2623565/23613899/eb394ce4-025f-11e7-9a4d-5d606b85008e.png)	raivil	2017-03-07 22:10:25
3371	2017-03-06 17:44:46	Can you reproduce with the latest running timed_fetch? IOW, is the problem the version bump or super_fetch?	mperham	2017-03-07 22:10:25
3371	2017-03-06 17:47:33	Does the problem go away if you remove the unique_for option in the Worker?	mperham	2017-03-07 22:10:25
3371	2017-03-06 17:56:42	I have observed this behavior with both timed_fetch and super_fetch. for Sidekiq 4.2.9 / Pro 3.4.3 / Ent 1.5.1. On a previous version (Sidekiq 4.1.3 / Pro 3.3.2 / Ent 1.3.2) using timed_fetch I dont see this issue. I'll make some tests without unique_for and let you know.	raivil	2017-03-07 22:10:25
3371	2017-03-06 21:04:37	@mperham Executed same tests again but this time without `unique_for`. Most of batches were not completed.	raivil	2017-03-07 22:10:25
3371	2017-03-07 17:11:44	Would you gist me the output of `redis-cli info` against your Redis where the jobs are disappearing? So far, all of the batches I've created with your Rails app have finished as expected. I still can't reproduce the behavior.	mperham	2017-03-07 22:10:25
3371	2017-03-07 17:27:34	I was able to reproduce the problem with a 1,000 job batch. When I change the non-standard Exception to a standard RuntimeError, the batch worked. I'm not sure why yet. http://www.mikeperham.com/2012/03/03/the-perils-of-rescue-exception/ <S_CODE_TOKEN>	mperham	2017-03-07 22:10:25
3371	2017-03-07 17:47:15	Here's it is https://gist.github.com/raivil/7ab908135863a5d811a256fc1d101435	raivil	2017-03-07 22:10:25
3371	2017-03-07 18:10:30	Hmm, try disabling reliable scheduler. I've got a bad feeling it has a subtle timing bug.	mperham	2017-03-07 22:10:25
3371	2017-03-07 22:14:03	Sidekiq Pro 3.4.5 has been released with this fix. Thank you for your hard work in reproducing this issue!	mperham	2017-03-07 22:10:25
3370	2017-03-04 23:14:05	Thoughts Mike? I can add a test if you think it's a good idea.	nateberkopec	2017-03-05 00:20:27
3370	2017-03-04 23:16:49	Why not just use the Rails max threads variable?	mperham	2017-03-05 00:20:27
3370	2017-03-04 23:21:44	tbh I don't follow Rails development closely enough. @schneems are we all supposed to use RAILS_MAX_THREADS now? All I know is that "in the wild" most people still use MAX_THREADS, though I realize that may be outdated/deprecated.	nateberkopec	2017-03-05 00:20:27
3370	2017-03-05 00:20:27	Yes, RAILS_MAX_THREADS is supposed to hint to the process the amount of desired parallelism. puma and sidekiq should both respect the variable. Rails will size the DB connection pool based on it. Conventions are the best, use it, love it.	mperham	2017-03-05 00:20:27
3370	2017-03-05 00:37:50	@mperham updated to go with RAILS_MAX_THREADS, not sure why you closed.	nateberkopec	2017-03-05 00:20:27
3370	2017-03-05 00:38:45	Does GH not update closed PRs? can open another.	nateberkopec	2017-03-05 00:20:27
3370	2017-03-05 00:39:21	updated patch would be https://github.com/nateberkopec/sidekiq/commit/f9a7bfb7b1fcfa7923d174315ecc942b27a5a5b3	nateberkopec	2017-03-05 00:20:27
3370	2017-03-05 00:56:12	I can't reopen due to a force push?	mperham	2017-03-05 00:20:27
3370	2017-03-05 00:57:58	Sidekiq already adjusts the concurrency based on RAILS_MAX_THREADS and then sets the pooi size based on the concurrency so I don't think this PR is necessary, but correct me if I misunderstand.	mperham	2017-03-05 00:20:27
3370	2017-03-05 01:33:07	@mperham I want to make sure client pool sizes aren't unneccessarily large on, say, single-threaded apps (RAILS_MAX_THREADS=1). AFAICT in that case right now you'd set the pool size to 5, even though the client will only ever use 1. Server-side concurrency and pool sizes are not affected (they look good right now).	nateberkopec	2017-03-05 00:20:27
3370	2017-03-05 22:53:11	Rails's connection pool and the connection_pool gem are both lazy. If there's only one thread, only one connection will be created. But if your one Unicorn thread happens to spawn off other threads (for instance, with sucker_punch), then the gem will allow up to 5 connections by default. Seems like a good default.	mperham	2017-03-05 00:20:27
3370	2017-03-06 00:38:11	Works for me! Forgot about the sucker punch use case too.	nateberkopec	2017-03-05 00:20:27
3370	2017-03-06 22:31:04	`RAILS_MAX_THREADS` is the best guess for thread count unless they configured manually. 👍	schneems	2017-03-05 00:20:27
3369	2017-03-03 13:53:44	Ruby version: Sidekiq / Pro / Enterprise version(s): <S_CODE_TOKEN> This is a continuation of issue #3337. The problem was not resolved and we have updated our cookbooks to use a ruby version with debug symbols. Please see the gdb output from two different frozen processes below: https://gist.github.com/kpheasey/959b673608bdfdaec04d6062f83957e6 We had separated our `FeederWorkers` (api scrapers) …	kpheasey	2017-03-03 20:27:05
3369	2017-03-03 14:05:03	Occasionally, when the processes freeze, our database usage goes crazy. The the chart below is our production aurora cluster cpu usage. The process froze around 03/03 2:30 and you can see the usage starts spiking and holding around 100%. When I look at the running processes on the database server, there are queries that have been running for as long as the sidekiq process froze. The queries range…	kpheasey	2017-03-03 20:27:05
3369	2017-03-03 17:51:34	Does the process respond to signals? Ideally I need the TTIN output. If the process doesn't respond to TTIN, then the GDB output is necessary but I don't see any obvious problems in your GDB output.	mperham	2017-03-03 20:27:05
3369	2017-03-03 18:15:27	Nothing appears in the log when I send the TTIN signal. The process will force quit after the specified 5 minute timeout.	kpheasey	2017-03-03 20:27:05
3369	2017-03-03 18:30:50	I'm not seeing any native gem stack frames, which is the typical culprit. Most threads appear to be waiting for a Mutex but that could be normal. There is one thread pinging mysql, one possibility is that you have database connection exhaustion. Is your database.yml pool setting plenty big for your concurrency?	mperham	2017-03-03 20:27:05
3369	2017-03-03 18:34:54	I run 2 processes per server, with a concurrency of 15. The DB pool size is 50. I assumed I would only need a pool size of 30 but gave some extra room. The DB itself has a max connection count of 1000+. We usually have between 2-6 processes running, depending on the load.	kpheasey	2017-03-03 20:27:05
3369	2017-03-03 18:37:07	The only known issue with DB connection exhaustion is noted here at the end of the Configuration section, beware of using connections within `sidekiq_retries_exhausted`: https://github.com/mperham/sidekiq/wiki/Error-Handling#configuration	mperham	2017-03-03 20:27:05
3369	2017-03-03 18:37:58	Your pool size only needs to match the concurrency size so `pool: 15` is sufficient.	mperham	2017-03-03 20:27:05
3369	2017-03-03 19:17:25	We do get a high number of retries with our `CalculatorWorker` due to db deadlocks when similar records are being processed at the same time. Sometimes a single job can be retried 3 or more times, but usually only 1-2 times. However, we do not explicitly use `sidekiq_retries_exhausted` and jobs rarely make it to the DJQ. I think our program may be causing deadlocks in the DB that MySQL/Aurora doe…	kpheasey	2017-03-03 20:27:05
3369	2017-03-03 19:57:20	IIRC mysql detects possible deadlocks at the database level and raises an error to rollback/retry in one of the transactions to avoid the deadlock.	mperham	2017-03-03 20:27:05
3369	2017-03-03 20:19:24	The `CalculateWorker`job calls a `#calculate!` method on a single record. We use a pessimistic lock on the record to ensure it's cache flag, `is_calcated`, is not changed while calculating. Here's the method: https://gist.github.com/kpheasey/3df5ed64a99933be211f76fae12ffcc3 Not sure if that's in any way useful. Any idea where I could start looking to further debug this?	kpheasey	2017-03-03 20:27:05
3369	2017-03-03 20:27:05	Dive into mysql sql tracing, optimization and profiling. I think things like innodb status will show you some lock detail but no idea how useful. I would also consider refactoring the implementation to push it into the database itself, using a stored procedure, trigger or similar, if possible. Distributed locks are always dangerous.	mperham	2017-03-03 20:27:05
3368	2017-03-03 13:45:47	Ruby version: 2.3.1 Sidekiq / Pro / Enterprise version(s): Sidekiq 4.2.7 / Pro 3.4.3 / Ent 1.5.1 When using encryption feature, if a job fails, when it retries it will contain an invalid value for the encrypted argument. <S_CODE_TOKEN> <S_CODE_TOKEN> Output on first execution: <S_CODE_TOKEN> Output on first retry: <S_CODE_TOKEN> For each retry, the already encrypted last argument is encrypted aga…	renanborgescampos	2017-03-03 16:24:37
3368	2017-03-03 16:24:58	Thank you, will be fixed in 1.5.2 very soon.	mperham	2017-03-03 16:24:37
3367	2017-03-01 16:36:25	Ruby version: `ruby 2.3.3p222 (2016-11-21 revision 56859) [x86_64-linux]` Sidekiq / Pro / Enterprise version(s): `Sidekiq 4.2.7` Hi, I am using sidekiq bundled with gitlab 8.17 and have the bug that when killing sidekiq (because for some reason one job gets stuck and no other jobs get processed at all), sometimes sidekiq does not push back the jobs to redis but immediately exits after a normal `k…	interone-ms	2017-03-01 17:22:50
3367	2017-03-01 17:22:50	This is not a gitlab support channel, please contact gitlab with issues.	mperham	2017-03-01 17:22:50
3366	2017-03-01 16:17:23	Ruby version: Sidekiq / Pro / Enterprise version(s): Sidekiq Pro 3.4.3 / Sidekiq Enterprise 1.5.1 <S_CODE_TOKEN> I am getting deprecation warnings on using 'scripts' command with Redis, mentioning that support for these will be gone in the next major release of `redis-namespace`. I have attempted to remove various configuration options from my initialiser, but nothing stops the deprecation warnin…	plcstevens	2017-03-05 22:50:20
3366	2017-03-01 17:24:24	Why are you using namespacing at all?	mperham	2017-03-05 22:50:20
3366	2017-03-01 17:50:02	We run a number of different tasks/codebases on the same Redis Node/Instance and so use namespaces to separate our tasks/codebases. It avoids us having to examine which databases on Redis are already in use, and any clashes that could arise from that.	plcstevens	2017-03-05 22:50:20
3366	2017-03-01 19:57:04	Just so you are aware, I can't support running multiple different Sidekiq Pro/Enterprise apps within one Redis DB. They might be running different versions and some features require coordination which can break with multiple apps, e.g. leader election. It might work 95% of the time but it's impossible to predict what will happen and subtle breakage is almost guaranteed over time. I strongly urge …	mperham	2017-03-05 22:50:20
3366	2017-03-03 22:05:59	+1 to "Namespaces are a hack." I stopped using them for similar, difficult to troubleshoot problems. Segregate by database instead.	anothermh	2017-03-05 22:50:20
3366	2017-03-05 22:16:10	Hi! I have the same warning with Sidekiq Community. I use `redis-namespace` to isolate different services within the same DB. (and 1 DB per application) For instance : * sidekiq * logster * cache * sessions * websockets Would you suggest to use 1 DB per service? It seems a bit overkill IMHO. The warning : <S_CODE_TOKEN> The gems I use : <S_CODE_TOKEN>	n-rodriguez	2017-03-05 22:50:20
3366	2017-03-05 22:50:20	I have no plans to "fix" this. Either you peg an older version or you stop using redis-namespace. My opinion is very clear: redis-namespace is a hack and its use is discouraged. I believe you should use different databases for services and different instances for apps.	mperham	2017-03-05 22:50:20
3366	2017-03-06 01:23:41	Thanks for your advices (http://www.mikeperham.com/2015/09/24/storing-data-with-redis/). The trick here was to use `::Sidekiq.redis_info` instead of `::Sidekiq.redis(&:info)` (in https://github.com/lbeder/health-monitor-rails/blob/master/lib/health_monitor/providers/sidekiq.rb#L50). And thank you for this very useful gem!	n-rodriguez	2017-03-05 22:50:20
3366	2017-03-08 10:32:36	Hi @mperham, Thank you for providing clear feedback around the usage of namespaces. We will look to move our usage away from namespaces towards separate databases/instances. Cheers, Phil	plcstevens	2017-03-05 22:50:20
3366	2017-03-16 00:50:20	@mperham can you please then give me a recommendation how to separate db for development and test db correctly? I tried to use such code: **config/initializers/sidekiq.rb** <S_CODE_TOKEN> But that requested me to use `redis-namespace` which also shows deprecation message + you mentioned here that this is hack. Is there a proper way to separate redis dbs for test and development then? I don't want…	Loremaster	2017-03-05 22:50:20
3366	2017-03-16 01:42:37	@Loremaster just use a different database for test. <S_CODE_TOKEN>	mperham	2017-03-05 22:50:20
3366	2017-03-16 18:53:07	@mperham thank you very much for that!!	Loremaster	2017-03-05 22:50:20
3365	2017-03-01 09:21:12	* Ruby version: 2.3.1 * Sidekiq version: 4.2.1 * I am using ActiveJob Last week, I deployed two changes two production. One was an HTML change unrelated to any Sidekiq job. The other was a password for a database (which later turned out to be the wrong password). Sidekiq flat-out stopped performing any jobs the minute that deployment went through. Since then, I have fixed the database password. S…	henrebotha	2017-03-14 16:53:04
3365	2017-03-01 11:28:03	And now, after almost 24 hours of fruitless debugging, it chooses to actually do something. Oh well.	henrebotha	2017-03-14 16:53:04
3365	2017-03-13 13:45:28	I am also seeing this behavior with Sidekiq 4.2.2.	emerson-h	2017-03-14 16:53:04
3365	2017-03-13 14:00:11	Upgraydd!	mperham	2017-03-14 16:53:04
3365	2017-03-13 14:01:54	Lol @mperham, are you saying there is a particular issue with the versions we're running, or are you just saying it's generally good to stay updated?	henrebotha	2017-03-14 16:53:04
3365	2017-03-13 14:08:00	@mperham I've been able to trace the issue to a worker getting stuck in IO wait because of a broken NFS descriptor. However, I am at a loss as to why that's causing the supervisor to drop out of the Busy queue in the UI.	emerson-h	2017-03-14 16:53:04
3365	2017-03-14 15:22:14	My issue has recurred, so I'm reopening this. `strace` consistently shows it hanging on this: <S_CODE_TOKEN> (Though it's not always `16` & `15` - those numbers change every time I restart sidekiq.) I've attached `strace` to the sidekiq process shortly (a few seconds) after restarting it. The summary (after the point at which it hangs) looks like this: <S_CODE_TOKEN> The full log is very long (12…	henrebotha	2017-03-14 16:53:04
3365	2017-03-14 16:14:40	Use TTIN or get a GDB backtrace. https://github.com/mperham/sidekiq/wiki/Problems-and-Troubleshooting#frozen-processes	mperham	2017-03-14 16:53:04
3365	2017-03-14 16:18:49	TTIN doesn't work (nothing gets logged). I'll speak to sysadmins tomorrow about installing gdb on the server.	henrebotha	2017-03-14 16:53:04
3365	2017-03-14 16:24:39	What version are you using now? 4.2.9? It's also very important to upgrade all of your native gems: https://github.com/mperham/sidekiq/wiki/Problems-and-Troubleshooting#my-sidekiq-process-is-crashing-what-do-i-do	mperham	2017-03-14 16:53:04
3365	2017-03-14 16:53:04	Excellent, thanks. I missed that particular piece of advice. I'll update my gems and see whether that resolves the problem.	henrebotha	2017-03-14 16:53:04
3364	2017-02-27 15:43:50	Ruby version: 2.3.3 Sidekiq version(s): 4.2.9 Redis: 3.2.8 (Homebrew install ) connection_pool-2.2.1 Mac Sierra (New System) ` ➜ ~ tcping 127.0.0.1 6379 ` ` 127.0.0.1 port 6379 open. ` full backtrace. <S_CODE_TOKEN>	w-zengtao	2017-02-27 15:50:14
3364	2017-02-27 15:50:31	`connection_pool` cause this problem	w-zengtao	2017-02-27 15:50:14
3363	2017-02-21 19:58:30	Ruby version: ruby 2.4.0p0 (2016-12-24 revision 57164) [x86_64-darwin15] Sidekiq / Pro / Enterprise version(s): sidekiq (4.2.7) / sidekiq-pro (3.4.0) / sidekiq-ent (1.4.0) I'm following the "Really Complex Workflows with Batches" wiki article. I'm curious as to the correct behavior of deeply nested batches. I have a setup similar to the following where `step2_nested_overall` is a nested batch ins…	nickpoorman	2017-02-21 20:06:32
3363	2017-02-21 20:06:32	Since shipped won't be called until the overall batch is successful, yes. You can expect B, C, D, E, F to finish before the FulfillmentCallbacks#shipped callback is called.	mperham	2017-02-21 20:06:32
3362	2017-02-20 11:26:54	jruby 9.1.2.0 (2.3.0) 2016-05-26 7357c8f Java HotSpot(TM) 64-Bit Server VM 25.73-b02 on 1.8.0_73-b02 +jit [solaris-x86_64] Sidekiq Pro 3.4.3 / Sidekiq Enterprise 1.3.2, commercially licensed. Are there any known problems with running periodic jobs on jruby? We're using periodic jobs on several apps with MRI but on our single jruby app the jobs are just not picked up. No error but they do not show…	jegt	2017-02-20 18:00:32
3362	2017-02-20 18:00:32	There are no known issues. Let me know if you get more detail.	mperham	2017-02-20 18:00:32
3361	2017-02-18 16:02:36	Ruby version: 2.3.0p0 Problem: Receiving an `invalid date` error when creating Sidekiq Job for Production (web) only. I've traced the error back to my function which https://gist.github.com/rsiddle/24824d470f6fb825e5086af48b6ec4e7 <S_CODE_TOKEN> <S_CODE_TOKEN> This works fine on my local machine (Mac OSX 10.11.6). However when using a Ubuntu box (14.04) through the production website, it throws t…	rsiddle	2017-03-01 17:21:57
3361	2017-03-01 17:21:57	This has nothing to do with Sidekiq but fwiw "London" is not a proper timezone. "Europe/London" is. https://en.wikipedia.org/wiki/List_of_zoneinfo_time_zones	mperham	2017-03-01 17:21:57
3360	2017-02-17 22:59:29	I see from the source that there is a way to get the current job id within the Job, but is there a way to get information about the worker/thread processing the job. Specifically, if I am running with `concurrency: 25`, I would like the same thread/process to have the same concurrency_id every time - some number between 0-24. My use case might be strange, but I need to guarantee that all of the r…	esiegel	2017-02-18 00:00:14
3360	2017-02-17 23:03:04	Sidekiq doesn't provide anything that specialized. Sounds like you'd need to roll your own. > On Feb 17, 2017, at 14:59, Eric <notifications@github.com> wrote: > > I see from the source that there is a way to get the current job id within the Job, but is there a way to get information about the worker/thread processing the job. Specifically, if I am running with concurrency: 25, I would like the …	mperham	2017-02-18 00:00:14
3360	2017-02-17 23:41:18	Would you be open to a pull request that: 1. Added the notion of Processor Id, which would just be the index that the Manager created it. It would reuse the id if the processor died. 2. Pass the processor id down to the worker in a similar fashion that JID is passed down? I know in the general case that each worker should be exactly the same and shouldn't need this information, but I can think of…	esiegel	2017-02-18 00:00:14
3360	2017-02-17 23:51:40	Too specialized for core, but sounds like it could be a useful 3rd party gem. > On Feb 17, 2017, at 15:41, Eric <notifications@github.com> wrote: > > Would you be open to a pull request that: > > Added the notion of Processor Id, which would just be the index that the Manager created it. > It would reuse the id if the processor died. > > Pass the processor id down to the worker in a similar fashi…	mperham	2017-02-18 00:00:14
3360	2017-02-18 00:00:14	Gotcha, Thanks for the quick responses.	esiegel	2017-02-18 00:00:14
3359	2017-02-17 17:33:36	Ruby version: 2.3.3 Sidekiq version: 4.2.9 If a job includes an ActiveRecord query wrapped in a mutex and two workers hit the mutex around the same time (while one is still in the mutex), both workers become deadlocked. Take the following job's perform method: <S_CODE_TOKEN> If this job is queued twice and two workers perform around the same time, they'll both deadlock. I've created a sample appl…	chrisyuska	2017-03-01 17:18:35
3359	2017-02-17 17:45:25	Are you planning on running sidekiq on only one process? Memory based locks aren't a good fit for distributed systems.	ryansch	2017-03-01 17:18:35
3359	2017-02-17 17:49:05	@ryansch I'm using redis-mutex in my app but wanted to simplify the example. The issue persists with any mutex system I've tried.	chrisyuska	2017-03-01 17:18:35
3359	2017-02-17 19:18:42	@chrisyuska Facepalm. You said that near the bottom. Sorry for the oversight.	ryansch	2017-03-01 17:18:35
3359	2017-02-17 20:37:23	I have no idea why this would happen but I also don't see how it could possibly be an issue with sidekiq, sidekiq can't affect how threads interact. Deadlocks are usually caused by threads that take locks in different orders. > On Feb 17, 2017, at 9:33 AM, Chris Yuska <notifications@github.com> wrote: > > Ruby version: 2.3.3 > Sidekiq version: 4.2.9 > > If a job includes an ActiveRecord query wra…	mperham	2017-03-01 17:18:35
3359	2017-02-17 21:19:06	Also note that threads can take database locks if they perform any type of operation (there are both R and R/W locks for transactional purposes) which can lead to deadlock too. Thread 1 takes a lock on the Sample table and tries to take @@job_lock, Thread 2 takes @@job_lock and then tries to take the Sample table lock.	mperham	2017-03-01 17:18:35
3359	2017-02-18 00:20:19	@mperham, @ryansch Thanks for the quick responses. I really appreciate it. If there's a database lock happening, I wouldn't expect it to occur until the worker is within the mutex lock, as that's the only ActiveRecord reference I have, which *shouldn't* deadlock the first worker. Would ActiveRecord really lock the table for a simple `*.count` query too? Note that I can run create two threads to p…	chrisyuska	2017-03-01 17:18:35
3359	2017-03-01 17:18:35	Use the TTIN signal and postgres tooling to determine where the threads are blocked.	mperham	2017-03-01 17:18:35
3358	2017-02-15 20:24:52	Ruby version: ruby 2.3.3p222 (2016-11-21 revision 56859) [x86_64-linux] Sidekiq / Pro / Enterprise version(s): Sidekiq 4.2.9 issue was added to stackoverflow [http://stackoverflow.com/q/42234293/3884750](http://stackoverflow.com/q/42234293/3884750) I try to write microservice on pure ruby. So I need Postgres in my job. But I get error. sidekiq.rb <S_CODE_TOKEN> sidekiq.yml <S_CODE_TOKEN> run side…	olegsobchuk	2017-02-15 23:31:40
3358	2017-02-15 23:29:52	I posted a possible answer on your SO post. I'm having a hard time imagining how this could be a bug in Sidekiq, since `require 'sidekiq'` succeeded. Let's keep the conversation over there.	mikegee	2017-02-15 23:31:40
3357	2017-02-15 17:13:26	Ruby version: 2.3.3p222 Sidekiq / Pro / Enterprise version(s): 4.2.9 / 3.4.3 / 1.5.1 I've implemented Sidekiq::Enterprise::Crypto functionality, and it works fine in development environments, but I have a number of integration tests that fail because the middleware isn't being included. This happens when I have a test that does something like: <S_CODE_TOKEN> For these test cases, the parameter is…	lojack	2017-02-15 17:18:52
3357	2017-02-15 17:18:52	Dupe of https://github.com/mperham/sidekiq/issues/3208	mperham	2017-02-15 17:18:52
3356	2017-02-15 16:42:27	Ruby version: 2.4.0 Sidekiq / Pro / Enterprise version(s): 5.0.0.beta1 Rails version: 5.0.1 Hello! If i run this job on Sidekiq 5.0.0.beta1: <S_CODE_TOKEN> After some minutes i have this situation: <img width="761" alt="screen shot 2017-02-15 at 17 33 03" src="https://cloud.githubusercontent.com/assets/557414/22984180/db605cb4-f3a4-11e6-9607-f5dcc915da82.png"> The Retry queue keeps growing foreve…	alepore	2017-02-15 19:15:59
3356	2017-02-15 18:43:18	I can reproduce the problem, thanks for the steps. Investigating now.	mperham	2017-02-15 19:15:59
3356	2017-02-15 19:14:02	Fixed in 812e0f17, you can run against the 5-0 branch if you want to verify.	mperham	2017-02-15 19:15:59
3355	2017-02-15 11:18:29	Ruby version: 2.3.0 Sidekiq / Pro / Enterprise version(s): enterprise 1.5.1 Rails 4.2.6 initializer: <S_CODE_TOKEN> I have a worker that I removed from our codebase about a week ago, but since then we have been periodically getting uninitialized constant errors (stack trace at the bottom) for the worker. The code base is 100% clear of any reference to the worker class and all of our Sidekiq queue…	AlexWiles	2017-02-17 21:16:26
3355	2017-02-15 14:03:57	See previous discussion in https://github.com/mperham/sidekiq/issues/3352	mikegee	2017-02-17 21:16:26
3355	2017-02-15 15:34:41	@mikegee aha, thank you	AlexWiles	2017-02-17 21:16:26
3354	2017-02-14 20:39:26	I have a feature request related to the ["unique jobs"](https://github.com/mperham/sidekiq/wiki/Ent-Unique-Jobs) feature of Sidekiq Enterprise. It would be useful to track metrics about unique/duplicate jobs in Statsd. That would allow to determine, for example, which worker is sending the majority of duplicate jobs and/or the ratio between unique and total, pretty much like you would track cache…	weppos
3353	2017-02-13 19:21:59	Ruby version:ruby 2.2.2p95 Sidekiq / Pro / Enterprise version(s): Sidekiq 4.2.7 My workers have following `cancel_scheduled` method: <S_CODE_TOKEN> Which doesn't work in test env because all jobs are pushed to `MyWorker.jobs` instead of ` Sidekiq::ScheduledSet` Any suggestions on how I can test this case?	ruslansavenok	2017-02-13 19:23:35
3353	2017-02-13 19:23:35	Do not implement cancellation like that -- it's terribly slow and inefficient. https://github.com/mperham/sidekiq/wiki/FAQ#how-do-i-cancel-a-sidekiq-job	mperham	2017-02-13 19:23:35
3352	2017-02-10 18:42:03	Ruby version: ruby 2.3.1p112 (2016-04-26 revision 54768) [x86_64-linux] Sidekiq / Pro / Enterprise version(s): Sidekiq v4.2.7 / Sidekiq Pro v3.4.0 # What happens After code for one of jobs have been removed intentionally (the `/app/jobs/process_agreement.rb` that contained `class ProcessAgreement` no longer exists) while one instance of this job was in `retry` queue, and after this retry have bee…	vpithart	2017-02-10 18:52:08
3352	2017-02-10 18:52:08	Never remove/rename a worker class without ensuring there are no jobs associated with that worker. Create an empy worker class with that name so the job will execute and go away.	mperham	2017-02-10 18:52:08
3352	2017-02-10 18:56:47	Makes sense; empty one-off worker class makes sense as an workaround. I still feel a kind of buggy behaviour the fact that a job might be stuck somewhere else than in queues (retry queue, namely). Would you accept a patch/pullrequest to fix this, if I find a time to do so?	vpithart	2017-02-10 18:52:08
3352	2017-02-10 19:00:26	Many people have reported this issue. I'm open for discussion on how to fix but I've never found a solution with reasonable semantics: Sidekiq should never silently swallow jobs.	mperham	2017-02-10 18:52:08
3352	2017-02-10 19:03:15	Sidekiq should never silently swallow jobs ... totally agree. I'm thinking about having such an orphan job in a `retry` queue, hence a possibility to delete it manually exists.	vpithart	2017-02-10 18:52:08
3352	2017-02-10 19:27:29	Sidekiq Pro has `Sidekiq::Queue#delete_by_class` but that functionality doesn't exist for JobSets (which is what the scheduled and retry queues are). Perhaps I should add those APIs, then you could run this to clean out old worker names: <S_CODE_TOKEN>	mperham	2017-02-10 18:52:08
3351	2017-02-10 16:39:52	Follow-up to #3338: Clicking to show an individual item under retries raises the same error as the ticket above. This may be due to the older version of Rack under Rails 3.2. Noting it as a new issue here because it was thought to be only POST requests (button clicks) that were affected, but this one is a GET which still works in many other places.	avit	2017-03-08 22:53:57
3351	2017-02-10 18:05:48	The fix I put in should work for all http verbs. Are you using master?	mperham	2017-03-08 22:53:57
3350	2017-02-10 16:33:28	Ruby version: 2.3.3 Sidekiq / Pro / Enterprise version(s): 3.3.0 In the Rails development environment, `rails server` and `rails console` will, by default, log to both `log/development.log` and STDOUT, which is very nice since I can see all the relevant output from the single terminal that I'm running `foreman` or the rails console from. However, when running the Sidekiq server while using Active…	aripollak	2017-03-08 22:56:30
3350	2017-02-10 17:42:18	I'm always interested in better Rails integration but I have no idea how to implement this. Advice welcome. Sidekiq uses its own logger formatting which outputs useful data like TID and JID so I'm not convinced it would be a good idea to intermix job and web output in the same file. Perhaps `log/development.log` is better named `log/web_development.log`?	mperham	2017-03-08 22:56:30
3350	2017-02-10 17:45:55	vs `log/job_development.log`.	mperham	2017-03-08 22:56:30
3350	2017-02-10 18:05:59	The code snippet in the first message includes the the TID/JID on all the log lines (and timestamp in the file) by making the Rails logger use Sidekiq's formatters. development.log also intersperses console/rake/server output, so this probably wouldn't be worse from that perspective, but you could set Rails' `log_file` to `sidekiq_development.log` there too?	aripollak	2017-03-08 22:56:30
3350	2017-03-08 22:56:30	In thinking about this more, any use of explicit logfiles is the wrong direction IMO. Modern services should use STDOUT, the process owner/supervisor should redirect as necessary and tools like Foreman can aggregate.	mperham	2017-03-08 22:56:30
3350	2017-03-08 23:25:43	I agree with that in the 12-factor app scenario when running a server, but in Rails development, logfiles are explicitly used by default, so every Rails app using Sidekiq is in a pretty weird/inconsistent logging state by default.	aripollak	2017-03-08 22:56:30
3350	2017-03-08 23:29:06	Rails is (slowly) moving in this direction: http://blog.bigbinary.com/2016/04/12/rails-5-allows-to-send-log-to-stdout-via-environment-variable.html	mperham	2017-03-08 22:56:30
3349	2017-02-10 13:01:23	The example for ScheduledSet was referring to the retry queue but it actually operates on the schedule queue.	damireh	2017-02-10 15:46:45
3348	2017-02-10 01:31:38	Shows error class in corresponding table cell. Job's display class is still on the page, it is shown at the top of the page (in job details).	stepantubanov	2017-02-10 05:43:24
3348	2017-02-10 05:43:21	Wow, how did we miss that all this time??? Thanks!	mperham	2017-02-10 05:43:24
3347	2017-02-08 23:14:58	Ruby version: 2.3.3/rails 5.0.0.1 Sidekiq / Pro / Enterprise version(s): Sidekiq This is more a question then a fact as i have for 5 days tried to get it to work again after update of sidekiq i get this error all the time now. (on heroku, so i wanted to ask the question to see if the support for sidekiq on heroku is broken or is it just me?). Used: Redis to go, Puma, sidekiq, actioncable. Error: …	qnoox	2017-02-09 00:06:54
3347	2017-02-09 00:06:53	Sidekiq works fine on Heroku with no known problems. This isn't the right place for help with ActionCable but the error message `undefined method 'except' for "message: message":String` should give you some hint.	mperham	2017-02-09 00:06:54
3346	2017-02-07 16:30:41	Ruby version: N/A Sidekiq / Pro / Enterprise version(s): Sidekiq Pro 3.4.3+ I'd like to be able to check whether a worker is running within a batch in a forward supported way. Right now I can do that by checking if `!bid.nil?`, but this feels like an exposure of a low-level implementation detail that may change in the future. I'm proposing the addition of a method to worker.rb in SidekiqPro, prov…	petergoldstein	2017-02-07 18:16:39
3346	2017-02-07 18:16:39	As you note, this is equivalent: <S_CODE_TOKEN> If you aren't sure if a worker is part of a batch, you will need to do something like `bid && valid_within_batch?`.	mperham	2017-02-07 18:16:39
3345	2017-02-06 10:27:29	Ruby version: 2.3.1 Sidekiq / Pro / Enterprise version(s): sidekiq 4.2.7, sidekiq-pro 3.4.1 Since we enabled `super_fetch!`, some of scheduled jobs do not run and our logs are filled with following error: <S_CODE_TOKEN> This seems to happen only when `super_fetch!` is enabled. We even increased `network_timeout` to 5 but that didn't seem to help either. Also the payload of these jobs is very smal…	nasa42	2017-02-07 11:12:13
3345	2017-02-06 17:07:57	Is it possible your scheduled job queue is enormous? How big is "Scheduled" in the Web UI?	mperham	2017-02-07 11:12:13
3345	2017-02-06 18:02:09	It spans across 26 pages now (25 per page). We schedule them to be executed in `30.seconds` but seems like none of them being executed since we enabled `super_fetch!`.	nasa42	2017-02-07 11:12:13
3345	2017-02-06 20:46:58	It shouldn't take 1 sec to zrem on a scheduled queue with less than 1000 items. Something might be wrong with your Redis instance. You can try activating the reliable scheduler and increase the redis client timeout: <S_CODE_TOKEN>	mperham	2017-02-07 11:12:13
3345	2017-02-07 04:41:52	As mentioned above, we already have `network_timeout` set to `5`.	nasa42	2017-02-07 11:12:13
3345	2017-02-07 04:43:24	I have no idea what's wrong then. > On Feb 6, 2017, at 8:41 PM, Vikrant Chaudhary <notifications@github.com> wrote: > > As mentioned above, we already have network_timeout set to 5. > > — > You are receiving this because you commented. > Reply to this email directly, view it on GitHub, or mute the thread. >	mperham	2017-02-07 11:12:13
3345	2017-02-07 04:46:28	We'll see if we can find more info.	nasa42	2017-02-07 11:12:13
3345	2017-02-07 11:12:10	The problem was that the Sidekiq scheduler works on both `retry` and `schedule` set (https://github.com/mperham/sidekiq/blob/v4.2.7/lib/sidekiq/scheduled.rb#L8) and in the `retry` set we had an old job which had quite a large payload and was the reason of timeout-errors. Clearing out our Retry list solved the issue and all scheduled jobs got processed. This issue had nothing to do with `super_fet…	nasa42	2017-02-07 11:12:13
3344	2017-02-06 09:55:13	Ruby version: 2.3.1 Sidekiq / Pro / Enterprise version(s): 4.2.7 I use Sidekiq + Sidekiq-Cron. When I use Sidekiq web UI I receive from Puma the following error message: <S_CODE_TOKEN> The web UI is mounted correctly as explained in the Wiki documentation as follows: `mount Sidekiq::Web => '/sidekiq', :constraints => AdminConstraint.new` While the /sidekiq url takes me to the web UI, it seems tha…	knzudgt	2017-02-06 17:03:31
3344	2017-02-06 16:55:21	It's not Puma. It's your browser that's making the request based on the `shortcut icon` meta tag [here](https://github.com/mperham/sidekiq/blob/master/web/views/layout.erb#L9). This file does exist, is your web server (e.g. nginx/Apache) doing something "special" with those requests. For example have you told it to serve requests that end in certain extensions from disk, else send to Puma?	shaneog	2017-02-06 17:03:31
3344	2017-02-06 19:32:31	I have no other application server than Puma. It is a rails application, I noticed this issue in development and I thought it may propagate in production. What would you suggest to do @shaneog ? I suppose the existing root_path named route is considered as referred to my application's root_path, and there is not a sidekiq directory in my application root path.	knzudgt	2017-02-06 17:03:31
3344	2017-02-06 19:38:12	Your app doesn't need to have a `sidekiq` directory. It's mounted via the sidekiq gem: `mount Sidekiq::Web => '/sidekiq'` If this is occurring in development, is Rails/Puma set up to serve assets? This is **definitely** not a Sidekiq issue, hence the closure of this issue.	shaneog	2017-02-06 17:03:31
3344	2017-02-06 19:41:41	I honestly do not know if Puma is set up to serve assets by default, but I suppose it is, because all my assets in `/app/assets` have been served correctly so far. Certainly I did not set up it myself. Would you suggest to ask to the Puma github page?	knzudgt	2017-02-06 17:03:31
3344	2017-02-06 20:07:08	Without configuration, etc. it's anyones guess. I suggest formulating a question on StackOverflow.	shaneog	2017-02-06 17:03:31
3344	2017-02-06 20:53:17	I think you should probably do some Googling on favicon.ico. This is normal and can be ignored. If someone wants to submit a dank favicon.ico, that would be cool.	mperham	2017-02-06 17:03:31
3344	2017-02-07 00:00:21	[favicons.zip](https://github.com/mperham/sidekiq/files/756173/favicons.zip) Created from http://sidekiq.org/assets/kicker.svg with https://realfavicongenerator.net, but if you're looking for the least amount of work then you probably just want `favicon.ico` out of the zip. GitHub doesn't allow posting .ico files here, so you get the whole zip instead.	anothermh	2017-02-06 17:03:31
3344	2017-02-07 16:10:51	@shaneog @mperham I am pretty sure this is an issue with Vivaldi browser. No issues with Firefox and SeaMonkey.	knzudgt	2017-02-06 17:03:31
3343	2017-02-02 22:56:18	Ruby version: 2.3.1 Sidekiq / Pro / Enterprise version(s): 4.2.7 If relevant, please include your initializer and any error message with the full backtrace. We have a very heavily used worker called GenericLoggerWorker with the following options: <S_CODE_TOKEN> A small percentage of the time when this job fails (due to 10s database write timeout) it falls into the Dead Queue instead of the Retry …	bobber205	2017-02-07 18:14:09
3343	2017-02-02 23:51:16	Your initializer and the error message with the full backtrace would be nice here.	mikegee	2017-02-07 18:14:09
3343	2017-02-02 23:53:26	The backtrace is just Sequel saying something timed out. Initializer is just plugins. Not sure what is meant by that.	bobber205	2017-02-07 18:14:09
3343	2017-02-03 00:21:19	Please include your initializer.	mperham	2017-02-07 18:14:09
3343	2017-02-03 00:24:25	<S_CODE_TOKEN> is that what you need?	bobber205	2017-02-07 18:14:09
3343	2017-02-03 00:24:58	FWIW I'm not able to retest with those cron jobs disabled.	bobber205	2017-02-07 18:14:09
3343	2017-02-03 00:27:33	I have no clue why a job would go to the Dead set directly instead of retrying unless the job was configured that way.	mperham	2017-02-07 18:14:09
3343	2017-02-03 00:28:56	Yeah. Me either. It seems to be just be every once in a while. Normally they retry just fine. Could :retry => true be interpreted as just retry once?	bobber205	2017-02-07 18:14:09
3343	2017-02-03 00:32:46	Nope, `retry: true` means use the retry subsystem's defaults: 25 retries.	mperham	2017-02-07 18:14:09
3343	2017-02-03 21:05:34	![sidekiq 2017-02-03 13-00-50](https://cloud.githubusercontent.com/assets/5841107/22608355/51bf0542-ea11-11e6-9d3e-236fd0937088.png) ![sidekiq 2017-02-03 13-00-32](https://cloud.githubusercontent.com/assets/5841107/22608356/51d4ec5e-ea11-11e6-9f55-a25eb08694e2.png) We're under some heavy load at the moment so I was able to find a "tried more than once example". Still seems about 1% or less of job…	bobber205	2017-02-07 18:14:09
3343	2017-02-03 22:20:03	Those images don't tell me anything. I think you'll need to add more logging to determine why the job is being moved to the Dead queue.	mperham	2017-02-07 18:14:09
3342	2017-02-02 22:39:55	Ruby version: 2.2.4 Sidekiq / Pro / Enterprise version(s): Sidekiq 4.0.1 I'm using Sidekiq in an AWS Elasticbeanstalk environment. I'm working on getting it running with upstart. My problem is that it is not shutting down gracefully -- currently long running jobs are not being re-enqueued and Sidekiq is not receiving the proper time to shutdown. Upstart is sending a Sigkill almost immediately aft…	summera	2017-02-07 18:13:52
3342	2017-02-02 23:06:00	To add some log info, this is what's logged after an `initctl restart sidekiq` <S_CODE_TOKEN>	summera	2017-02-07 18:13:52
3342	2017-02-02 23:21:47	That old version of upstart does not support kill timeout. > On Feb 2, 2017, at 15:06, Ari Summer <notifications@github.com> wrote: > > To add some log info, this is what's logged after an initctl restart sidekiq > > Feb 2 23:02:14 init: Connection from private client > Feb 2 23:02:14 init: sidekiq goal changed from start to stop > Feb 2 23:02:14 init: sidekiq state changed from running to pre-st…	mperham	2017-02-07 18:13:52
3342	2017-02-02 23:26:42	I thought it did since it's mentioned in the Man page for this upstart version but maybe I'm mistaken? http://rpm.pbone.net/index.php3/stat/45/idpl/19003649/numer/5/nazwa/init#lbAK	summera	2017-02-07 18:13:52
3342	2017-02-03 00:24:35	Send the USR1 signal to Sidekiq well in advance and it will shut down quickly. Sidekiq is not designed for long running jobs.	mperham	2017-02-07 18:13:52
3341	2017-02-02 21:59:42	Ruby version: 2.1.2 Sidekiq / Pro / Enterprise version(s): Sidekiq 4.2.7 / Pro 3.4.1 Jobs are continuing to process when a queue is paused in staging/production environments -- however, it seems like the pause is respected when I run sidekiq locally. Here's a gif of this in action: ![](http://g.recordit.co/5zsniTbyOr.gif) Not sure what other information would be valuable in helping debug this. Si…	azach	2017-02-03 19:06:05
3341	2017-02-02 22:28:05	I can't reproduce locally; pause and unpause work as expected. Perhaps there is something unusual about your environments.	mperham	2017-02-03 19:06:05
3341	2017-02-02 23:40:44	Yup, that's my guess too @mperham; any suggestions on what to look at to try and isolate the cause?	azach	2017-02-03 19:06:05
3341	2017-02-03 00:28:41	Nothing comes to mind. You can monitor the Redis traffic using `redis-cli monitor` if staging is pretty quiet.	mperham	2017-02-03 19:06:05
3340	2017-02-02 03:38:48	Ruby version: 2.3.3p222 Sidekiq / Pro / Enterprise version(s): 4.2.9 / 3.4.2 / N/A Error logged in Honeybadger: `TypeError: nil can't be coerced into Float` Stack trace: <S_CODE_TOKEN>	bdmac	2017-02-02 20:25:40
3340	2017-02-02 12:38:42	Looks like the offending line is: `Time.now.to_f - Sidekiq.load_json(entry)['enqueued_at'.freeze]` Wild guess: are you enqueuing jobs by putting some JSON in Redis yourself, rather than through Sidekiq itself?	mikegee	2017-02-02 20:25:40
3340	2017-02-02 16:24:18	That's exactly my guess as to the problem, good diagnosis. I need to refactor this code to be more robust against incomplete JSON.	mperham	2017-02-02 20:25:40
3340	2017-02-02 23:43:02	You mean like this? :-) <S_CODE_TOKEN> We actually do not have Sidekiq even processing that queue. We are using https://github.com/akira/exq in our Elixir app for that particular queue.	bdmac	2017-02-02 20:25:40
3340	2017-02-02 23:44:13	@mperham thanks for the fix but should I just add `'enqueued_at' => Time.now.to_f` to the push we are doing now?	bdmac	2017-02-02 20:25:40
3340	2017-02-03 00:20:06	push does add the `enqueued_at` element. It's getting into Redis some other way.	mperham	2017-02-02 20:25:40
3340	2017-02-03 00:38:23	Well it's only happened once out of 415M jobs processed and I don't know of any other way we'd be adding jobs to a space in Redis that Sidekiq would be looking at. Everything else is in its own namespace.	bdmac	2017-02-02 20:25:40
3339	2017-02-01 22:21:44	Ruby version: 2.1.2 Sidekiq / Pro / Enterprise version(s): sidekiq-pro-3.4.2 SuperFetch attempts to copy the dead jobs from one queue back to the original but if the queue name included an underscore the destination queue name gets mangled because it only uses the last component (ie. 'source_service' becomes 'service'). sidekiq-pro-3.4.2/lib/sidekiq/pro/super_fetch.rb:173 `(*_, q) = priv.split("_…	jsmilani	2017-02-01 22:59:30
3339	2017-02-01 22:24:15	I tested `q = priv.slice(/:[^:_]+_([^:]*)$/, 1)` as a substitute for line 173 and it seemed to fix the problem. I am sure there is a more concise alternative but I wanted to offer a solution.	jsmilani	2017-02-01 22:59:30
3339	2017-02-01 22:37:16	I think this will work: <S_CODE_TOKEN> WDYT? Hostnames can't have _ in them, per RFC, so I think this is safe.	mperham	2017-02-01 22:59:30
3339	2017-02-01 22:55:09	That still strips off the first component from the queue name, but `(_, *q) = priv.split("_")` seems to work.	jsmilani	2017-02-01 22:59:30
3339	2017-02-01 22:57:03	Nope, the private queue name is sq_$identity_$queuename so we need to trim the first two parts.	mperham	2017-02-01 22:59:30
3339	2017-02-01 22:58:33	oh, I must have sanitized my example too much. I just tested with my actual host name and it works. You are right.	jsmilani	2017-02-01 22:59:30
3339	2017-02-01 22:59:30	Fix is in master. I'll release 3.4.3 tomorrow. Thank you!	mperham	2017-02-01 22:59:30
3338	2017-02-01 01:27:25	Ruby version: ruby 2.2.6p396 Sidekiq / Pro / Enterprise version(s): sidekiq-4.2.9, sidekiq-pro-3.4.2 ### Steps to reproduce: * Go to /sidekiq in the web UI * Click on "Queues" * Click to delete a queue ### Error: <S_CODE_TOKEN> This came up after updating gems from sidekiq-pro 3.3 to 3.4. Based on the changelog, my guess is this is just an oversight from dropping Sinatra.	avit	2017-02-01 18:51:42
3338	2017-02-01 03:31:37	Pretty old version of rack. Can you reproduce with rack 1.6?	mperham	2017-02-01 18:51:42
3338	2017-02-01 18:49:12	I can't reproduce this with Rails 5 and Rack 2.0.1 but just put in a fix on master. Can you test?	mperham	2017-02-01 18:51:42
3338	2017-02-01 20:57:41	<S_CODE_TOKEN> Still getting the error here. Rack is older because Rails 3.2 locks it. (We're in the process of updating.) Does Sidekiq still support Rails 3.2 officially? I realize it's officially old, but I don't see mention of it in the changelog. This isn't a critical issue; we don't typically want to delete queues in production, just development.	avit	2017-02-01 18:51:42
3338	2017-02-01 21:04:34	I'm worried that all POST actions will be affected. Sidekiq 5.0 drops Rails 3.2 support. > On Feb 1, 2017, at 12:57, Andrew Vit <notifications@github.com> wrote: > > bundle show sidekiq > # /usr/local/bundle/bundler/gems/sidekiq-475865e613ee > Still getting the error here. > > Rack is older because Rails 3.2 locks it. (We're in the process of updating.) > > Does Sidekiq still support Rails 3.2 of…	mperham	2017-02-01 18:51:42
3337	2017-01-31 14:42:15	Ruby version: Sidekiq / Pro / Enterprise version(s): <S_CODE_TOKEN> Process continues to freeze sporadically. After reading the frozen process section, I've ensured there is a timeout on all outgoing requests. The max timeout is currently 600s. I'm pretty sure it's related to FeederWorker, which is a class that scrapes external api's for users. The other main job is for calculations which uses de…	kpheasey	2017-02-07 18:12:45
3337	2017-01-31 18:54:59	This: <S_CODE_TOKEN> Means you don't have Ruby debug symbols installed. You'll need to install them for that GDB output to mean much. I did see mysql mentioned, make sure you've got the latest of all native gems. <S_CODE_TOKEN>	mperham	2017-02-07 18:12:45
3337	2017-02-07 18:19:13	Just wanted to respond with some findings, not re-opening the issue. Re-compiling production ruby with necessary debugging symbols was not something we could do for debugging purposes. We weren't able to replicate in development. We did separate the the queues into different processes and found that calculations were the main cause. Our calculation jobs cause a lot of deadlocks in the database wr…	kpheasey	2017-02-07 18:12:45
3336	2017-01-31 07:45:39	Ruby version: 2.3.3 Sidekiq version: 4.2.9 Rails 4.2.7.1 macOS Sierra I'm trying to track down an issue with SSL certificate verification. When I just work in Rails (e.g. on the console), I can interact with AWS just fine (e.g. API calls on buckets), using the `aws-sdk` gem. If the exact same code runs in a Sidekiq job, they always fail with SSL verification errors like `Seahorse::Client::Network…	matthiassiegel	2017-01-31 16:07:05
3336	2017-01-31 16:07:05	Sidekiq has nothing to do with SSL. If there's a problem, it's not in Sidekiq.	mperham	2017-01-31 16:07:05
3335	2017-01-30 18:40:10	Ruby version: Any Sidekiq / Pro / Enterprise version(s): Any A number of userland sidekiq gems add tabs to the web ui. I was looking at one and noticed it didn't use pagination. So, I went looking for how to add it, and didn't find any docs on it, besides just reading the sidekiq source code. Is adding tabs to the sidekiq web-ui, especially as part of a custom middleware, officially supported?	bf4	2017-01-31 19:28:26
3335	2017-01-30 18:42:33	Yes, adding tabs is supported. It's not documented well but it's used by a lot of gems, including Pro and Enterprise, so it's supported.	mperham	2017-01-31 19:28:26
3335	2017-01-30 18:51:33	@mperham Ok, I'll see if I can figure it out before someone else bestows documentation :)	bf4	2017-01-31 19:28:26
3335	2017-01-31 19:28:26	Should be as simple as: <S_CODE_TOKEN>	mperham	2017-01-31 19:28:26
3335	2017-01-31 23:13:18	@mperham I think with the pagination helper it would be as below, though my code actually uses a 'hash' type, so I can't use it :( <S_CODE_TOKEN> as long as `"myapp-rediskey"` is a list or sorted set. I tried adding a hash condition to the Paginator just for funsies, even though there's obvious performance implications <S_CODE_TOKEN>	bf4	2017-01-31 19:28:26
3334	2017-01-30 03:33:22	Ruby version: Any supported Sidekiq / Pro / Enterprise version(s): Any Issue: Missing documentation on how to test server middleware. I haven't found a good way to test adding options to the middleware chain either in the Sidekiq source or other repos. I admit I haven't read everything yet, but I've put in some effort. Is there perhaps a way to test setting these options that I may have overlooke…	bf4	2017-01-30 17:37:41
3334	2017-01-30 17:37:41	You test the middleware like so: <S_CODE_TOKEN> You cannot test sidekiq.yml or inserting. sidekiq.yml options is not officially supported, only configuring the middleware via initializer.	mperham	2017-01-30 17:37:41
3334	2017-01-30 17:58:24	@mperham Thanks for the quick reply. So, we can rely on `chain.add SidekiqMiddleware, option1: 1, option2: 2` being passed to `SidekiqMiddleware.new` as a hash, so that the signature should be `def initialize(options = {})`? And that we should moreover not test the state of an already initialized middleware? And you are strongly discouraging storing middleware configuration in `Sidekiq.options`, …	bf4	2017-01-30 17:37:41
3334	2017-01-30 17:59:59	Correct. I've never documented using sidekiq.yml. This is all I've written and support: https://github.com/mperham/sidekiq/wiki/Middleware#server-side-middleware	mperham	2017-01-30 17:37:41
3333	2017-01-28 19:01:29	Ruby version: 2.2.4 Sidekiq 4.1.2 <S_CODE_TOKEN> However, changing the `require 'sidekiq/worker'` to just `require 'sidekiq'` makes the code above work as expected. This felt like unexpected behavior to me. It seems to me like `worker.rb` should be requiring the global `sidekiq` the same way it requires `sidekiq/cli`. If so, I'd be happy to make a PR for it.	Ferdy89	2017-01-28 19:06:07
3333	2017-01-28 19:06:07	It is expected that you are running within Bundler, where 'sidekiq' is automatically required for you when the Bundler environment is booted. If you are not, you must require 'sidekiq' before using any APIs.	mperham	2017-01-28 19:06:07
3332	2017-01-27 17:53:44	The reliable scheduler calls Redis and enqueues any scheduled jobs which are ready to be enqueued. If you schedule 100,000 jobs for midnight, the reliable scheduler will make one call to Redis which will then loop over all 100,000 jobs in Lua and enqueue each. This can take many seconds, locking out all other Redis commands. Put in a limit of 100 jobs per call. Have the scheduler call Redis in a …	mperham	2017-01-27 17:54:55
3331	2017-01-27 10:58:09	Hi. I noticed some `if !` usages and decided to refactor them to `unless`. Hope it looks well.	ivanovaleksey	2017-01-27 17:29:52
3331	2017-01-27 17:27:56	Interesting article related to this PR : http://syedhumzashah.com/posts/ruby-unless-x-is-processed-differently-than-if-not-x	Yoshyn	2017-01-27 17:29:52
3331	2017-01-27 17:29:52	Thank you but this isn't something I want.	mperham	2017-01-27 17:29:52
3331	2017-01-27 17:56:20	Thank you.	ivanovaleksey	2017-01-27 17:29:52
3330	2017-01-27 06:20:32	Ruby version: 2.3.3 Rails version: 5.0.0 Sidekiq version: 0.7.2 If a transaction changes the model, the sidekiq job could be fired and executed before the transaction ends, thus getting on old state of the model while the transaction is not finished. <S_CODE_TOKEN>` Full template for the example: https://gist.github.com/Dorian/3cca25378419922a4405bf9d945b8512 A very simple reduction would be: <S_…	Dorian	2017-01-27 17:45:42
3330	2017-01-27 12:40:40	This seems like it should be the application's responsibility. Changing the behavior like you suggest would likely break a bunch of applications that don't expect Sidekiq to be concerned about ActiveRecord transactions.	mikegee	2017-01-27 17:45:42
3330	2017-01-27 17:39:09	@mikegee it could an option then?	Dorian	2017-01-27 17:45:42
3330	2017-01-27 17:45:42	You need to use after_commit to make work happen upon commit.	mperham	2017-01-27 17:45:42
3329	2017-01-26 11:12:06	Hi Mike, Sorry if this is not the right medium. Is there a way for me to add a queue name via the API rather than through sidekiq.yml? Regards, Alex	segantii-alex-falkowski	2017-01-26 16:22:15
3329	2017-01-26 16:22:15	Nope. The process is configured through CLI or config.yml only.	mperham	2017-01-26 16:22:15
3329	2017-01-26 16:23:57	If you absolutely needed this, you could write your own `Fetcher` that pulls its queues from an API.	jonhyman	2017-01-26 16:22:15
3328	2017-01-25 23:12:22	Ruby version: Sidekiq / Pro / Enterprise version(s): If relevant, please include your initializer and any error message with the full backtrace. We run multiple sidekiq queues on Heroku with dedicated dynos per queue. Procfile is pasted below: <S_CODE_TOKEN> Our initializer is listed as so: require 'sidekiq' require 'sidekiq-status' Sidekiq.configure_client do |config| config.client_middleware do…	nas887	2017-01-26 04:38:29
3328	2017-01-26 04:38:29	Generally you use something like the apartment gem if you want to dynamically change databases/schemas. https://github.com/influitive/apartment-sidekiq#apartmentsidekiq	mperham	2017-01-26 04:38:29
3327	2017-01-24 01:08:10	Ruby version: 2.3.0 Sidekiq / Pro / Enterprise version(s): sidekiq 4.1.4, sidekiq-ent 1.3.2 I created a queue with special characters, and when I try to delete it, the generated URL has invalid characters. The delete button's link is generated [here](https://github.com/mperham/sidekiq/blob/v4.1.4/web/views/queues.erb#L20), and it is not URI-escaped.	betesh	2017-01-24 18:28:00
3327	2017-01-24 01:43:43	You should be able to use the API to delete it for now. Will fix in the next release. > On Jan 23, 2017, at 17:08, betesh <notifications@github.com> wrote: > > Ruby version: 2.3.0 > Sidekiq / Pro / Enterprise version(s): sidekiq 4.1.4, sidekiq-ent 1.3.2 > > I created a queue with special characters, and I cannot delete it. The delete button's link is generated here, and it is not URI-escaped. > >…	mperham	2017-01-24 18:28:00
3326	2017-01-21 17:07:12	This is a feature request following up on the discussion in issue #3321 . When a batch is cancelled using `invalidate_all` and the cancel pattern suggested in the wiki is used, both the success and complete callbacks are fired. But from the callback code it is currently not possible to determine whether the batch completed normally or if it was cancelled. This makes clean cancellation impossible.…	petergoldstein	2017-01-23 18:38:53
3326	2017-01-21 20:33:59	Thanks for opening the issue. Here's a possible API: <S_CODE_TOKEN> `invalidate_jids` can invalidate one or more jobs. `invalidate_all` will invalidate all of them. Do you think it's important to be able to tell the difference? Also keep in mind that invalidation is racy - a job can be executed before it can be invalidated. This is one reason why I advise customers to track the batch work themsel…	mperham	2017-01-23 18:38:53
3326	2017-01-21 21:49:16	Thanks Mike. That API would be fine for our use case. We view the batch as a totality - jobs are loaded at creation and it's all or nothing. All of our jobs within a batch are designed to be idempotent, so one can restart the batch easily. There's just a bunch of callback logic that we want to handle differently - basically the on_success callback assumes that everything ran correctly and, if it …	petergoldstein	2017-01-23 18:38:53
3326	2017-01-23 18:41:35	3.4.2 is out with your API!	mperham	2017-01-23 18:38:53
3325	2017-01-19 19:35:03	In the documentation, there is no mention of what will occur if something is scheduled to occur in the past. e.g. `MyWorker.perform_at(3.hours.ago, 'mike', 1)` https://github.com/mperham/sidekiq/wiki/Scheduled-Jobs Will it be run at all? Is this an error? Is the behaviour undefined? In the code, we see there is an optimization so that such jobs are enqueued immediately. https://github.com/mperham…	z5h	2017-01-19 19:48:28
3325	2017-01-19 19:48:28	Just added a note about it. It's an implementation detail with no plans to change.	mperham	2017-01-19 19:48:28
3324	2017-01-19 17:26:05	We're using Pro and would like to know if there is a formally accepted way to modify the web UI. In particular, we'd like to add some additional meta data to each scheduled job from the schedule jobs tab. My thanks in advance.	joshuamcginnis	2017-01-19 18:35:16
3324	2017-01-19 18:35:16	The job details page has an "Extra" row which contains any job attributes that aren't part of Sidekiq's core. You can stuff any old data into a job and it will appear there, e.g. <S_CODE_TOKEN> And the UI will show `"customer_key" => "acmecorp"`	mperham	2017-01-19 18:35:16
3324	2017-01-19 18:36:58	Thanks!	joshuamcginnis	2017-01-19 18:35:16
3323	2017-01-19 12:12:41	Ruby version: 2.3.1 Sidekiq / Pro / Enterprise version(s): 4.2.7 / 3.4.1 / 1.4.0 Can be easily reproduced with simple concurrent limiter: <S_CODE_TOKEN> I'm not sure if this is an actual key leak, but let me know what you think anyway	krasnoukhov	2017-01-19 18:22:13
3323	2017-01-19 17:59:08	Yep, tracked it down. The key understanding is that when Redis sees that a list has been emptied, it **deletes** the list. This has been a major source of subtle bugs in my Redis code for years unfortunately. cfree holds the list of available tokens. Once all tokens are in use, the list is empty and deleted, losing the ttl. Once unlocked, the lock is returned to the list, implicitly recreating th…	mperham	2017-01-19 18:22:13
3323	2017-01-19 18:01:04	Ok thanks for looking into it. Do you think calling `expire` after token is returned would work?	krasnoukhov	2017-01-19 18:22:13
3323	2017-01-19 18:04:54	Correct, that's the immediate fix. I'll also develop a quick migration script to expire any existing data.	mperham	2017-01-19 18:22:13
3323	2017-01-19 18:09:49	Thanks! Sounds good. We recently noticed that default limiter expiration is too much for our use case, so this is a script I used to "migrate" expiration to a shorter time window for all limiters. Sharing because it might be useful: <S_CODE_TOKEN>	krasnoukhov	2017-01-19 18:22:13
3323	2017-01-19 18:26:42	Since used and pend are normally empty, they shouldn't be much of a leak concern. I would do something like: <S_CODE_TOKEN>	mperham	2017-01-19 18:22:13
3323	2017-01-19 18:31:37	Thank you for your detailed report! Your strong detective work makes for a quick fix.	mperham	2017-01-19 18:22:13
3323	2017-01-19 19:30:05	Haha thanks. I'm glad it fixed now. Is there a way for us to use sidekiq-ent HEAD to test this?	krasnoukhov	2017-01-19 18:22:13
3323	2017-01-19 19:45:39	Unfortunately not. You can run that script now to expire existing data and run it again once 1.5.2 is out.	mperham	2017-01-19 18:22:13
3322	2017-01-18 21:51:51	Ruby version: 2.3.1 Sidekiq / Pro / Enterprise version(s): 4.1.4 / 3.3.2 / 1.3.2 1. Register a periodic job and start the server 2. Stop the server and remove that job or bypass the `cron.periodic` block entirely 3. restart the server 4. see that the job still appears in the cron tab The jobs don't run so it's not a major issue but it is confusing to see them in the interface. It seems that it's …	leklund	2017-01-20 21:25:08
3322	2017-01-18 22:03:00	Ah, I see. Yep, an empty job list skips the periodic subsystem completely so the data is not updated.	mperham	2017-01-20 21:25:08
3321	2017-01-18 17:25:48	Ruby version: 2.4.0 Sidekiq / Pro / Enterprise version(s): Pro 3.4.1 I've got a behavior question that doesn't seem to be answered in the wiki. As described here - https://github.com/mperham/sidekiq/wiki/Batches#canceling-a-batch - one can cancel a batch by calling `invalidate_all` on the batch, and early terminating the workers based on the `valid_within_batch?` method. With that approach, what …	petergoldstein	2017-01-18 22:10:00
3321	2017-01-18 22:10:00	Both the complete and success callbacks will run. When you invalidate, the job skips the application code and early return means success.	mperham	2017-01-18 22:10:00
3321	2017-01-18 22:32:37	@mperham Can the fact that the batch was invalidated be detected in the callback?	petergoldstein	2017-01-18 22:10:00
3321	2017-01-18 22:42:15	Unfortunately I don't believe so at the moment. A reasonable feature request though.	mperham	2017-01-18 22:10:00
3321	2017-01-19 01:41:05	@mperham Ok. Would love to see that as a feature. Can we get it on the road map? I can't really implement batch cancellation until I can block the execution of the logic in my success callback.	petergoldstein	2017-01-18 22:10:00
3321	2017-01-19 19:42:21	Sure, do you want to open an issue and I'll comment on the API?	mperham	2017-01-18 22:10:00
3320	2017-01-17 17:37:27	Ruby version: N/A (but the project I'm working with is 2.2.3) Sidekiq / Pro / Enterprise version(s): Free 3.3.2 **Note:** I'm a pretty light Sidekiq user, so I beg your forgiveness if I'm ignorant in this discussion. ## Simple Arguments In my experience, one of the biggest tripping points of background process libraries in Ruby is making sure serialization works correctly. People necessarily forg…	iamvery	2017-01-17 19:21:26
3320	2017-01-17 19:21:26	You make a fine point. I've considered this in the past. It would add a fair amount of overhead to the client API since we'd have to marshal/unmarshal everything and can get pretty messy. One thing you can do is turn on [Sidekiq::Testing's inline mode](https://github.com/mperham/sidekiq/wiki/Testing#testing-workers-inline) when in development. This API does a full round-trip via JSON and so it do…	mperham	2017-01-17 19:21:26
3320	2017-01-17 19:25:11	Thank you so much for the fast response! ❤️	iamvery	2017-01-17 19:21:26
3319	2017-01-17 16:23:49	<img width="1197" alt="screen shot 2017-01-17 at 10 21 31 am" src="https://cloud.githubusercontent.com/assets/92044/22029006/c8fc534c-dc9e-11e6-875a-510950651c03.png"> This status bar makes all tabs appear as equal, but the first two items are counters and the the rest are links to other pages. It would be helpful to visually distinguish the counters from the navigation items. I think this would …	jcoyne	2017-01-17 19:14:55
3319	2017-01-17 19:14:55	This is a fine idea but I have no design skills and therefore have no desire to implement anything myself. PRs are always welcome with improvements.	mperham	2017-01-17 19:14:55
3318	2017-01-16 20:03:50	For Sidekiq 5.0, determine minimum supported Ruby and Rails versions. We currently support a minimum of Ruby 2.0 and Rails 3.2.	mperham	2017-01-17 23:01:08
3318	2017-01-16 20:07:04	I'm in favor of bumping that to Ruby 2.1 and Rails 4.0. Neither Ruby 2.0 or Rails 3.2 are officially supported anymore by their respective teams. Ruby 2.0 was released in Feb 2013, making it 4 years old. Rails 3.2 was released in Spring 2012, making it 5 years old.	mperham	2017-01-17 23:01:08
3318	2017-01-16 20:25:27	Several major gems have recently added a minimum version of Ruby 2.2 due to the symbol GC feature. I'm thinking that if Rails 5.0 requires a minimum of Ruby 2.2.2, maybe we should do the same and skip Ruby 2.1 altogether.	mperham	2017-01-17 23:01:08
3317	2017-01-16 13:58:21	Ruby version: 2.2.0 Sidekiq / Pro / Enterprise version(s): 4.0.0 If relevant, please include your initializer and any error message with the full backtrace. P: undefined local variable or method `poll_path' for C: require 'sidekiq/web' Sidekiq::Web.set 'views', File.join(Rails.root, 'app', 'views', 'sidekiq') the above added to my routes.rb and I copy all .erb file in web/views to app/views/sidek…	chenzhenzhen1992	2017-01-17 21:02:57
3317	2017-01-16 16:21:52	Upgrade to latest > On Jan 16, 2017, at 05:58, chenzhenzhen1992 <notifications@github.com> wrote: > > Ruby version: 2.2.0 > Sidekiq / Pro / Enterprise version(s): 4.0.0 > > If relevant, please include your initializer and any error message with the full backtrace. > P: undefined local variable or method `poll_path' for > C: require 'sidekiq/web' > Sidekiq::Web.set 'views', File.join(Rails.root, '…	mperham	2017-01-17 21:02:57
3317	2017-01-17 04:05:22	resolved, thanks!	chenzhenzhen1992	2017-01-17 21:02:57
3316	2017-01-13 23:06:15	Hey Mike, thanks for the chat today. When you sign up to [Percy](https://percy.io), it'll do a pretty good job of guiding you through the environment variable and github integration steps. For convenience, here's a couple of links to **Percy Docs**: - [TravisCI](https://percy.io/docs/setup/travis-ci) - [Capybara](https://percy.io/docs/clients/ruby/capybara) The second commit in this PR configures…	timhaines	2017-01-18 22:19:49
3316	2017-01-13 23:21:26	@mperham Have seen this fail in Travis. Going to sort that out now.	timhaines	2017-01-18 22:19:49
3316	2017-01-13 23:31:44	@mperham Fixed the Travis issue, ready for review now. 👍	timhaines	2017-01-18 22:19:49
3316	2017-01-14 00:19:56	@mperham have addressed your review comments. Both great ideas, thanks.	timhaines	2017-01-18 22:19:49
3316	2017-01-16 00:22:17	I'd like to get to a place where PERCY_ENABLE=0 means no Percy gems are required and no Percy code is executed. Possible?	mperham	2017-01-18 22:19:49
3316	2017-01-16 01:01:19	@mperham I've pushed a commit for PERCY_ENABLE=0 preventing the gem being required and Percy code from being executed. Is that what you had in mind? This is executed by already by 3 of the 4 configurations in Travis too.	timhaines	2017-01-18 22:19:49
3316	2017-01-18 22:19:59	Thank you Tim!	mperham	2017-01-18 22:19:49
3316	2017-01-18 22:21:35	First error: <S_CODE_TOKEN>	mperham	2017-01-18 22:19:49
3316	2017-01-18 22:43:37	Figured out that `brew install phantomjs` is required now to run the test suite. The test suite has gone from 1 sec to 9 sec locally, presumably due to having to start a headless browser instance.	mperham	2017-01-18 22:19:49
3316	2017-01-18 23:18:04	@mperham Apologies for missing the PhantomJS note. PhantomJS is used by Capybara & Poltergeist for the UI tests now, even when Percy's snapshots are disabled. Are you seeing 9 seconds with the snapshots enabled or disabled? On my 2 year old macbook, these tests moved from 0.75 seconds to 3.5 seconds with the snapshots disabled in the dev environment. It's intended that you'd only run snapshots in…	timhaines	2017-01-18 22:19:49
3315	2017-01-13 21:06:25	Ruby version: Latest Sidekiq / Pro / Enterprise version(s): None Is it OK to enqueue new jobs (to send a notification to Slack) from within one of these? <S_CODE_TOKEN> If not, is it OK to run a job? It seems that enqueuing a job causes the worker to crash while running them inline does work.	ericgross	2017-01-17 21:03:08
3315	2017-01-13 23:14:46	I would not exercise such a large portion of Sidekiq's APIs within the error handler. You don’t know if Sidekiq is useable. The error could be related to Redis, in which case it won’t work. On Fri, Jan 13, 2017 at 1:06 PM, Eric Gross <notifications@github.com> wrote: > Ruby version: Latest > Sidekiq / Pro / Enterprise version(s): None > > Is it OK to enqueue new jobs (to send a notification to Sl…	mperham	2017-01-17 21:03:08
3315	2017-01-14 14:22:19	Do you agree that running a job using `.new.perform` would be less likely to break?	ericgross	2017-01-17 21:03:08
3315	2017-01-14 16:17:16	Absolutely. > On Jan 14, 2017, at 06:22, Eric Gross <notifications@github.com> wrote: > > Do you agree that running a job using .new.perform would be less likely to break? > > — > You are receiving this because you commented. > Reply to this email directly, view it on GitHub, or mute the thread. >	mperham	2017-01-17 21:03:08
3314	2017-01-12 08:54:13	Ruby version: 2.3.3 Sidekiq / Pro / Enterprise version(s): 3.5.4, 2.1.3, 0.7.10 We are running sidekiq loadbalanced on four server, which ran smoothly. Last monday however, after a reboot on one of the servers decided it did not want to start anymore. It was spitting out the following output. <S_CODE_TOKEN> After some digging we found the following in redis: <S_CODE_TOKEN> If we leave out this qu…	stephan-roolvink	2017-01-17 21:06:24
3314	2017-01-12 15:14:30	I got my sidekiq process running again by renaming the queue and then starting it. I also managed to get the jobs that where in the queue to execute using the script below. <S_CODE_TOKEN> It only takes a shit load of time to move all these jobs from one queue to the other :(	stephan-roolvink	2017-01-17 21:06:24
3314	2017-01-12 17:20:37	Something is wrong with your system. You've got a reliable fetch private queue with 400k jobs, which doesn't make sense. I would switch to the new super_fetch scheme but that does require an upgrade to Sidekiq 4. This should halve the time it takes: <S_CODE_TOKEN>	mperham	2017-01-17 21:06:24
3314	2017-01-13 08:00:38	I totally agree that the 400k jobs is weird I have never seen it elsewhere. I was hoping you would have an idea where this might be coming from. Migrating our infrastructure gem to sidekiq 4 is still on the todo list. Thanks for the improved script, with the previous script I already got the jobs done 👍	stephan-roolvink	2017-01-17 21:06:24
3314	2017-01-17 21:06:23	No clue how all those jobs are getting stuck but make sure you are shutting down the process with the standard USR1 / TERM signalling, not using kill -9. Unfinished jobs are generally pushed back to the public queue when shutting down. Finished jobs are removed from the private queue when acknowledging the job.	mperham	2017-01-17 21:06:24
3313	2017-01-11 20:08:29	I believe a custom handler added to `error_handlers` is supported functionality. The change in #3161 unknowingly broke some of our exception handling on retries, because we were expecting `context` to be `job`, whereas we now need to use `context[:job]` before pulling out job args. <S_CODE_TOKEN>	aprescott	2017-01-11 20:10:23
3313	2017-01-11 20:10:20	Thank you and sorry for the breakage! I shouldn't have put that in a patch release and didn't think it through.	mperham	2017-01-11 20:10:23
3313	2017-01-11 20:33:26	It happens! No real damage done. Thanks for your ongoing awesomeness working on Sidekiq.	aprescott	2017-01-11 20:10:23
3312	2017-01-11 13:51:56	Ruby version: 2.2.5 Sidekiq / Pro / Enterprise version(s): Sidekiq 4.1.3 / Pro 3.3.2 / Ent 1.3.2 Hi, I have a batch that run jobs and when one of these jobs fail, it gets re enqueued, but ends up with the same job being (re)executed several times and at the same time. Sub jobs have `unique_for: 24.hours` but it seems that this config is not being respected. Is this an expected behavior? Thank you…	raivil	2017-02-07 18:12:27
3312	2017-01-11 17:12:01	* Could you give your full initializer? Specifically are you using any special fetch scheme? * Are the duplicate jobs being created any time there is a job error or only upon deployment? * You have sample code here but to easily track down the issue I'd need a working app which reproduces the problem.	mperham	2017-02-07 18:12:27
3312	2017-01-11 17:39:44	- I can't get the full initializer, but i'm using timed_fetch for reliability: <S_CODE_TOKEN> - Duplicated jobs are being create anytime there's an error, not only on deployment. - I'll create a new app to reproduce the issue and let you know.	raivil	2017-02-07 18:12:27
3312	2017-01-13 15:57:13	Hi Mike, I made this app to try to replicate the issue https://github.com/raivil/sidekiq_issue_3312. Please check the README with instructions to run the batch. Let me know if I missed anything. I added a full initializer as well. This issue is very hard to replicate and I wasn't able to do it consistently. I got errors in two situations: 1 - On initial execution, after enqueueing the batch, all …	raivil	2017-02-07 18:12:27
3312	2017-01-13 17:44:29	What is the purpose of the RETAINED array in the subjob? That's a memory leak and out of memory errors can cause all sorts of unpredictable behavior.	mperham	2017-02-07 18:12:27
3312	2017-01-13 23:37:12	Thanks for the app. You still need to give me a step-by-step list of commands to reproduce the scenario. How do I create the models? How do I create the batch job?	mperham	2017-02-07 18:12:27
3312	2017-01-18 12:18:45	Mike, Since this issue is very hard o replicate and using a array to increase a memory for the job was one way I could find to simulate it. I've added the necessary commands to run [here on the README file](https://github.com/raivil/sidekiq_issue_3312/blob/master/README.md). I'm still investigating the issue. Thank you for helping.	raivil	2017-02-07 18:12:27
3312	2017-01-20 19:39:33	I followed your directions. 30MB is too small for the memory killer, it kills the child Sidekiqs before they have a chance to actually process any jobs. Raising it to 60MB and I got expected results. 60 failures with 20 retries (i.e. the 20 jobs had retried three times already). Make sure you are using the reliable scheduler to ensure you don't lose jobs. https://github.com/mperham/sidekiq/wiki/R…	mperham	2017-02-07 18:12:27
3312	2017-01-30 16:31:08	Mike Thanks for testing. I'm in deed using the reliable scheduler, but still having problems on our production environment. Reproduction locally is very hard and intermittent. What i observed here it that this issue only seems to happen mainly with long running jobs. I'll continue to work on it and try to reproduce the error in a consistent way.	raivil	2017-02-07 18:12:27
3312	2017-01-31 00:38:41	@raivil, @mperham we are seeing this issue as well. We are on: sidekiq (4.2.4) sidekiq-ent (1.3.2) sidekiq-pro (3.3.2) We have a long-running job (10-20 minutes) that we _think_ is getting killed and restarts in duplicate (2-3 jobs, 1 sharing the jid of the job that stopped). It is enqueued approximately every 15 mintues. The job has `sidekiq_options retry: false, unique_for: 20.minutes` but we e…	kroehre	2017-02-07 18:12:27
3312	2017-01-31 18:59:26	@kroehre Forgive me if I'm misunderstanding but if you want something to constantly be running, you should start your own Thread within Sidekiq or run your own process. Sidekiq is designed for lots of small jobs, not one job in a constant loop. The pain you are feeling is because you are pushing against that design.	mperham	2017-02-07 18:12:27
3312	2017-01-31 21:47:26	@mperham that's fair, and we are evaluating breaking up the job or finding a different solution. Just wanted to chime in on the issue since we appear to be observing the same or a very similar problem.	kroehre	2017-02-07 18:12:27
3312	2017-02-09 21:31:44	@mperham Our jobs process both large and small files and we've seen this issue happening with both kinds of file. Having several repeated jobs with same jid/class/parameters after a failure or restart suggests a possible issue with re-enqueueing jobs that should be unique for an amount of time as defined on `unique_for`. Furthermore, today I was able to get some more evidences as this issue occur…	raivil	2017-02-07 18:12:27
3312	2017-02-11 19:01:26	Looking at 7bc6b7ca307d26ea21f030e0, the times look consistent: * created_at 2017-02-09 18:32:52 UTC * enqueued_at 2017-02-09 18:32:52 UTC * restart 2017-02-09T20:42:00Z * unlocks_at 2017-02-10 18:32:52 UTC Could you show me the deployment code? How do you quiet/restart Sidekiq?	mperham	2017-02-07 18:12:27
3312	2017-02-13 14:22:26	@mperham Foreman is used to export upstart scripts that will handle starts/stops. Upstart will kill main sidekiq process with `sigterm`. <S_CODE_TOKEN> My biggest concern is why the jobs were re-enqueued in one hour intervals (`2017-02-09T20:42:00Z`, `2017-02-09T21:42:00Z`, `2017-02-09T22:42:00Z`) while original job was still executing.	raivil	2017-02-07 18:12:27
3312	2017-02-13 18:23:18	timed_fetch will re-enqueue jobs which have not finished within one hour, as noted in the cons of the wiki page: https://github.com/mperham/sidekiq/wiki/Pro-Reliability-Server#timed_fetch Switch to super_fetch.	mperham	2017-02-07 18:12:27
3312	2017-02-16 12:06:20	Thanks Mike. I'll check super_fetch.	raivil	2017-02-07 18:12:27
3311	2017-01-10 11:03:19	Ruby version: 2.4.0 Sidekiq / Pro / Enterprise version(s): v4.2.8 We experience seemlingly random `Redis::ConnectionError: Connection lost (ECONNRESET)` problems since upgrading Sidekiq from `4.2.7` to `4.2.8`. We're hosted on heroku using heroku-redis. Apart from Sidekiq, we don't haven't had any connection problems. I suspect it could have something to do with commit https://github.com/mperham/…	trautwein	2017-01-13 16:40:45
3311	2017-01-10 13:43:25	Hi trautwein, We have the same issue with ruby 2.4.0 and Sidekiq 4.2.8. Thanks for letting us know downgrading Sidekiq helps. I hope this issue can be resolved.	VvanGemert	2017-01-13 16:40:45
3311	2017-01-10 14:01:33	Same here! Ruby version: 2.3.1 Rails version: 4.2.7.1 (using Sidekiq through ActiveJob) I'm gonna try downgrading. Thanks for the tip!	alfonsocora	2017-01-13 16:40:45
3311	2017-01-10 14:03:28	Just the same here ruby 2.2.4p230 (2015-12-16 revision 53155) [x86_64-linux] Rails 4.2.7.1	patricklehmann	2017-01-13 16:40:45
3311	2017-01-10 16:23:39	The fix is to add this pair to your client and server Redis config: <S_CODE_TOKEN> This effectively restores the pre-4.2.8 behavior. Anyone know why the network is so flaky? Sidekiq assumes a 24/7 connection to Redis. Could a firewall be closing quiet TCP connections?	mperham	2017-01-13 16:40:45
3311	2017-01-11 07:51:01	@mperham Thanks! Setting `reconnect_attempts` fixed it for us just as you expected. As for the connection closing, I found the following in the [Heroku blog (from July 28, 2016)](https://blog.heroku.com/real-world-redis-tips): > ### Set an Appropriate Connection Timeout > > By default, Redis will never close idle connections, which means that if you don't close your Redis connections explicitly, …	trautwein	2017-01-13 16:40:45
3311	2017-01-11 14:52:17	Likely related. We were receiving the following exception (using Passenger): `Redis::InheritedError: Tried to use a connection from a child process without reconnecting. You need to reconnect to Redis after forking or set :inherit_socket to true`	Geesu	2017-01-13 16:40:45
3311	2017-01-11 18:14:10	Just to confirm, I also received `Redis::InheritedError` on `4.2.8` with Puma. Reverting to `4.2.7` stopped the exceptions from occurring. I did not try using `reconnect_attempts: 1`.	RavenXce	2017-01-13 16:40:45
3311	2017-01-11 20:14:42	I don't know what the right answer is. This change fixed an edge case that can lead to duplicate jobs. Should we auto-handle networking issues and chance getting duplicate jobs?	mperham	2017-01-13 16:40:45
3311	2017-01-20 17:25:56	@trautwein for the Heroku environment do we just set config.redis = { reconnect_attempts: 1 } in `production.rb`?	Deekor	2017-01-13 16:40:45
3311	2017-01-20 17:40:49	@Deekor The problem is fixed in 4.2.9. Don't configure anything, just upgrade.	mperham	2017-01-13 16:40:45
3311	2017-01-20 17:57:19	@mperham By the way, thanks for reverting/fixing this!	trautwein	2017-01-13 16:40:45
3310	2017-01-08 18:33:27	When looking at the details for a job that is scheduled in for example 4 hours 59 minutes, the job details will show show 4 hours. While rounding down the number isn't an issue in the list view, it would be nice if the details page actually showed the exact time. ![image](https://cloud.githubusercontent.com/assets/27354/21752468/9c56b1ce-d5a6-11e6-8949-39bcaf4e729b.png)	desheikh	2017-01-09 01:01:15
3310	2017-01-08 18:45:21	Mouse over and look at the tool tip. > On Jan 8, 2017, at 10:33, Zulfiqar Ali <notifications@github.com> wrote: > > When looking at the details for a job that is scheduled in for example 4 hours 59 minutes, the job details will show show 4 hours. > While rounding down the number isn't an issue in the list view, it would be nice if the details page actually showed the exact time. > > > > — > You a…	mperham	2017-01-09 01:01:15
3310	2017-01-08 18:57:37	Thanks for the quick response @mperham . Looks like this doesn't work for the latest Sidekiq: Ruby version: 2.3.3 Sidekiq v4.2.7 Not sure if it's a Pro only feature. I can see it work on the Sidekiq at work: Sidekiq v3.3.4 / Sidekiq Pro v2.0.1	desheikh	2017-01-09 01:01:15
3310	2017-01-08 18:59:56	It's not a Pro feature, likely regressed. > On Jan 8, 2017, at 10:57, Zulfiqar Ali <notifications@github.com> wrote: > > Thanks for the quick response @mperham . Looks like this doesn't work for the latest Sidekiq: > Ruby version: 2.3.3 > Sidekiq v4.2.7 > > Not sure if it's a Pro only feature. I can see it work on the Sidekiq at work: > Sidekiq v3.3.4 / Sidekiq Pro v2.0.1 > > — > You are receivin…	mperham	2017-01-09 01:01:15
3309	2017-01-07 18:42:40	I am getting this error: <S_CODE_TOKEN> This is a simple demo of the error: https://github.com/ceritium/sidekiq_example_require_relative	ceritium	2017-01-07 18:50:31
3308	2017-01-06 14:51:42	Ruby version:2.3.3 Sidekiq / Pro / Enterprise version(s):4.2.7 same like in https://github.com/mperham/sidekiq/issues/3252 now starts for develop but same error like in 3252 for production (-e production)	alicjap	2017-01-09 00:55:44
3308	2017-01-06 16:16:08	Post your config/sidekiq.yml. Likely because you have `daemonize: true`.	mperham	2017-01-09 00:55:44
3308	2017-01-07 17:51:14	sidekiq.yml <S_CODE_TOKEN> ` I've tested it with ubuntu 16.04 and 16.10. Another project but same linux systemd configuration. Again service stopped after 2 sec in production. I'd be grateful if you write me the solution. It works from terminal perfectly.	alicjap	2017-01-09 00:55:44
3308	2017-01-07 18:42:49	Show us your sidekiq.service file. > On Jan 7, 2017, at 09:51, Ala <notifications@github.com> wrote: > > sidekiq.yml > `:verbose: false > :concurrency: 10 > :pidfile: tmp/pids/sidekiq.pid > > production: > :concurrency: 25 > ` > > — > You are receiving this because you commented. > Reply to this email directly, view it on GitHub, or mute the thread. >	mperham	2017-01-09 00:55:44
3308	2017-01-07 19:45:05	service: <S_CODE_TOKEN> console: <S_CODE_TOKEN>	alicjap	2017-01-09 00:55:44
3308	2017-01-07 21:12:57	What happens when you run `/home/alice/.rvm/bin/systemd_bundle exec sidekiq -e production -C config/sidekiq.yml` manually?	mperham	2017-01-09 00:55:44
3308	2017-01-07 21:20:45	i was trying to set path without wrapper but it didnt help. And this one : `/home/alice/.rvm/bin/systemd_bundle exec sidekiq` works for me but of course for development only.	alicjap	2017-01-09 00:55:44
3308	2017-01-07 21:22:34	I don't understand.	mperham	2017-01-09 00:55:44
3308	2017-01-07 21:26:30	i did wrapper to take control over ruby version: `rvm wrapper 2.3.3 systemd bundle`	alicjap	2017-01-09 00:55:44
3308	2017-01-07 21:28:10	You aren't answering my question. What happens when you run /home/alice/.rvm/bin/systemd_bundle exec sidekiq -e production -C config/sidekiq.yml manually? What's the output?	mperham	2017-01-09 00:55:44
3308	2017-01-07 21:32:28	im sorry, here you are: <S_CODE_TOKEN>	alicjap	2017-01-09 00:55:44
3308	2017-01-07 21:38:07	Looks like it works fine when you start it manually. My guess is that you didn't tell systemd to reload the .service file after editing it, using `sudo systemctl daemon-reload`.	mperham	2017-01-09 00:55:44
3308	2017-01-07 21:38:44	i did it many times	alicjap	2017-01-09 00:55:44
3308	2017-01-07 21:40:49	I have no more advice, good luck.	mperham	2017-01-09 00:55:44
3308	2017-01-07 21:41:28	thx	alicjap	2017-01-09 00:55:44
3308	2017-03-09 06:46:52	I have the same issue and solved it by using sth like `ExecStart=/home/deploy/.rvm/gems/ruby-2.3.3/wrappers/bundle exec sidekiq -e production -C config/sidekiq.yml` Note that I change **bin** to **wrappers**	nhannguyen	2017-01-09 00:55:44
3307	2017-01-06 12:57:38	Ruby version: 2.3.1 Sidekiq version: 4.2.3 environment: production Hello I'm facing problem with sidekiq. I keep getting warning about unitialized constant RateDownloaderJob. I have my workers placed in `app/workers` and I added `config.eager_load_paths += %W(#{config.root}/app/workers)` to `application.rb` and `production.rb` but still without result. Thank you for your help. Here is the error l…	tomkra	2017-01-06 16:14:09
3307	2017-01-06 13:07:09	`general_worker.rb` defines `GeneralWorker` and `urls_worker.rb` defines `UrlsWorker`. Where's `RateDownloaderJob`?	mikegee	2017-01-06 16:14:09
3307	2017-01-06 13:40:34	That's it `RateDownloaderJob` is not my class or job or worker. I have absolutely no idea where this class came from. It must be inside some library or something like that but I didn't created this class.	tomkra	2017-01-06 16:14:09
3307	2017-01-06 16:14:09	Pro tip: Do not change config.eager_load ever. Fix your code to work with Rails's default loading. That class name is not on GitHub so I suspect it is an application job that was defined and has been removed. Delete those jobs from Redis. https://github.com/search?utf8=%E2%9C%93&q=RateDownloaderJob+language%3ARuby&type=Repositories&ref=advsearch&l=Ruby&l=	mperham	2017-01-06 16:14:09
3306	2017-01-04 19:13:49	The retries_exhausted block has a major design flaw: it needs to be run outside of the main Executor block since the whole point of the retry system is to catch errors raised in the Executor block. But the exhausted block currently requires a handle to a worker instance to execute, which isn't available because we are outside of the Executor block. Catch-22. ## The Code in Question <S_CODE_TOKEN>…	mperham	2017-01-17 23:00:08
3306	2017-01-04 19:20:54	I think a better approach might be to break the retry logic into two parts: worker-local and global. The worker-local retries can implement the exhausted block as defined today, the global handler would not implement the exhausted block at all. This should keep compatibility.	mperham	2017-01-17 23:00:08
3305	2017-01-04 15:55:57	Ruby version: irrelevant Sidekiq / Pro / Enterprise version(s): irrelevant https://github.com/mperham/sidekiq/wiki/Deploying-to-Ubuntu#set-up-sudo In the wiki it stated the you should give you deploy user sudo rights which is not in general recommended. In /etc/sudoers which is changed with visudo you can allow one user to run only one command as root without getting prompted for password. I adde…	stoivo	2017-01-04 17:59:06
3305	2017-01-04 17:59:06	I don't feel confident enough in my sysadmin/security credentials to give any sort of feedback on sudo setup. Perhaps ServerFault might have some wisdom.	mperham	2017-01-04 17:59:06
3305	2017-01-04 18:01:29	Oh, I didn't write that wiki page. While its content looks mostly ok, the sudo stuff is not something I would include.	mperham	2017-01-04 17:59:06
3305	2017-01-04 22:19:06	This is probably stated somewhere else as well. How is the preferred way of restarting sidekiq on every deploy (with capistrano), and start sidekiq in boot if we would restart the container?	stoivo	2017-01-04 17:59:06
3305	2017-01-04 23:47:44	There is no preferred way. You need to run `systemctl reload/restart sidekiq` as part of your deploy script. I don't use containers so I can't speak to them.	mperham	2017-01-04 17:59:06
3305	2017-01-05 10:23:32	To run `systemctl reload/restart sidekiq` don't the user need to have sudo rights?	stoivo	2017-01-04 17:59:06
3305	2017-01-05 17:14:37	I don't know, I'm not a sysadmin. Maybe systemd supports user services which run as user X and can be controlled by user X.	mperham	2017-01-04 17:59:06
3304	2017-01-04 00:23:24	Ruby version: 2.3.1 Sidekiq / Pro / Enterprise version(s): Sidekiq 4.2.5 Hi, I have a situation where I run a lock on a worker using the `sidekiq-lock` gem. In the logs I am seeing that if the worker does not acquire a lock, then it re-enqueues the job immediately for reprocessing. This is all correct, as this is how I have written the worker. I am observing that is happening very often, and a sp…	dsshap	2017-01-04 18:04:41
3304	2017-01-04 18:04:41	Looks like sidekiq-lock replicates some of the functionality in my [concurrent rate limiter](https://github.com/mperham/sidekiq/wiki/Ent-Rate-Limiting#concurrent). I can't support libraries I don't write; I'd suggest asking the sidekiq-lock maintainers on their recommendations.	mperham	2017-01-04 18:04:41
3303	2017-01-02 17:26:29	Hi there, Ruby version: `ruby 2.2.4p230 (2015-12-16 revision 53155) [x86_64-linux]` Sidekiq / Pro / Enterprise version(s): `sidekiq (3.5.0)` A little (hopefully useful) context: we're running Sidekiq in a slightly unconventional setup. Sidekiq is used to coordinate jobs across processing clusters that are running in different AWS regions and each run their own Redis instances (we have several hun…	krallin	2017-01-09 17:46:46
3303	2017-01-02 18:55:38	This is some great detective work, thanks for investigating. What you write makes perfect sense. It's quite possible this is a cause of some of the mysterious problems that other people have seen throughout the years. My takeaway is that I should have investigated each option provided by Redis-rb. The default values are not necessarily appropriate for Sidekiq; I had assumed that network issues wo…	mperham	2017-01-09 17:46:46
3303	2017-01-02 19:07:22	Thanks for the quick response @mperham! We've rolled out the workaround I mentioned earlier today — I'll monitor and report here whether we see this problem again (we were seeing this quite infrequently, so it might take a little while before I can confirm whether the issue is indeed resolved).	krallin	2017-01-09 17:46:46
3303	2017-01-09 08:37:14	Just a quick heads up that we've confirmed that setting `reconnect_attempts: 0` ensures jobs aren't run multiple times (we get an exception on the client-side, and the job executes — but only once — on the server-side, which is what we expected).	krallin	2017-01-09 17:46:46
3303	2017-01-11 20:16:54	@krallin Many people have been having issues with this fix in #3311 and it's possible I will need to revert it. Can you describe your Redis and networking setup in more detail? Perhaps this behavior is also a function of your deployment architecture.	mperham	2017-01-09 17:46:46
3303	2017-01-12 09:58:36	Hey @mperham, Sure. I suspect the issue here (and we're investigating this on our end as well — more on that below) is that — as you observed in #3311 —, Redis connections aren't as robust as we'd want them to be (they may break over time due to timeouts, or due to the process forking and holding on to old connections). Here is where my understanding of the problem is so far: When Sidekiq tries t…	krallin	2017-01-09 17:46:46
3303	2017-01-13 06:13:56	For now, I believe the easiest thing to do is rollback the Sidekiq default for `reconnect_attempts` to 1. You and others with the same problem can elect to go with 0 and deal with the issues that entails. I wish there was a safer solution but most people aren't commonly pushing jobs to Redis which take 5+ seconds and triggering timeouts.	mperham	2017-01-09 17:46:46
3303	2017-01-13 08:16:00	That's fair; thanks for the heads up @mperham!	krallin	2017-01-09 17:46:46
3302	2017-01-01 04:12:01	The quiet signal does not work when running JRuby on OSX. Is there an alternate signal we can use?	mperham	2017-01-03 23:24:49
3302	2017-01-01 04:51:39	TSTP looks like a good one ("Threads Stop"?)	mperham	2017-01-03 23:24:49
3301	2016-12-31 22:55:49	Happy 2017! 🍰 🎉 Sidekiq 5.0 should be available in ~~February~~ April. * [x] [Redesign dispatch for Rails 5](/mperham/sidekiq/issues/3235) * [x] [Don't load delay extensions by default](/mperham/sidekiq/issues/3299) * [x] Use [TSTP for quiet signal](/mperham/sidekiq/issues/3302) going forward * [x] Update supported Ruby and Rails versions * [x] [Make Web UI RTL-friendly](/mperham/sidekiq/issues/3…	mperham
3301	2017-01-10 14:36:42	`.delay` gone, good riddance. I still remember several hours lost because `sidekiq_options` didn't work there. :+1:	Nowaker
3301	2017-01-20 21:29:21	The 5-0 branch is feature complete now. You can test it like so: <S_CODE_TOKEN>	mperham
3301	2017-02-20 18:14:55	5.0 beta 3 has been released, use it like so: <S_CODE_TOKEN> Read the release notes if something doesn't work!	mperham
3300	2016-12-31 22:51:38	Test suite is issuing a bunch of deprecation warnings with the latest minitest. Fix them.	mperham	2017-01-02 20:06:03
3299	2016-12-31 22:44:34	The delay extensions give users a shortcut to creating jobs without explicitly defining a Sidekiq::Worker. They have a few problems though: 1. They add several methods to Module so that calls to class methods can be delayed. `Foo.delay.bar(args)` 2. They use YAML to marshal the arguments, allowing the user to marshal more complex arguments than Sidekiq::Worker allows. This can accidentally lead t…	mperham	2017-01-04 18:30:43
3298	2016-12-30 05:04:43	Ruby version: 2.3.1 / (rails 4.2.7.1 ) Sidekiq / Pro / Enterprise version(s): ( Sidekiq v4.2.7 / Sidekiq Pro v3.4.1 ) [our initializer ](https://gist.github.com/YesThatAllen/b5f81dfe7a32e21c255a2f1416958f27) Relevant gems in use: <S_CODE_TOKEN> The redis instance we are using is Elasticache in the same region (US-West) as the EC2 instances which are running our app. I can reproduce the issue loca…	YesThatAllen	2017-02-07 18:18:42
3298	2016-12-31 18:40:24	Can you post your initializer here? First thought is that you should raise the network_timeout from 1 to 10 when dealing with such large payloads. I wonder if the process heartbeat is dying due to timeout. > On Dec 29, 2016, at 21:04, Allen Hancock <notifications@github.com> wrote: > > Ruby version: 2.3.1 / (rails 4.2.7.1 ) > Sidekiq / Pro / Enterprise version(s): > ( Sidekiq v4.2.7 / Sidekiq Pro…	mperham	2017-02-07 18:18:42
3298	2016-12-31 18:40:54	Sorry I missed the initializer link! > On Dec 29, 2016, at 21:04, Allen Hancock <notifications@github.com> wrote: > > Ruby version: 2.3.1 / (rails 4.2.7.1 ) > Sidekiq / Pro / Enterprise version(s): > ( Sidekiq v4.2.7 / Sidekiq Pro v3.4.1 ) > > our initializer > > Relevant gems in use: > > # From Gemfile.lock > > # redis (3.3.2) > # sidekiq (4.2.7) > # concurrent-ruby (~> 1.0) > # connection_pool …	mperham	2017-02-07 18:18:42
3298	2016-12-31 21:30:31	We did raise the timeout from 1 to 5 without change. When we disabled the super_fetch, we didn't move the timeout back (it's still at 5) and we're not seeing the duplicates. Some of the failures we're seeing are on large emails, others are on relatively small ones (300k). The failures represent about 3-5% of all of each kind of email. Not sure how to tell what will or won't fail, but we can repro…	YesThatAllen	2017-02-07 18:18:42
3298	2016-12-31 23:56:50	Thanks for the update. It's hard for me to remember each email so that's why I prefer to have open issues that I can refer back to. 👍 EC2 networking can be hit or miss unless you're paying for the good instances; being in the same region means that you can still be in different data centers (i.e. a non-trivial distance). Rails apps can have occasional very large GCs which trigger timeouts. In oth…	mperham	2017-02-07 18:18:42
3298	2017-01-01 05:46:20	Define good instances? here's a screenshot of our setup from AWS/Elasticache ![screenshot_2356](https://cloud.githubusercontent.com/assets/2879972/21580312/d11d5dae-cfb1-11e6-9c08-788eef4e28ab.png) Near as I can tell, here's what happens: The jobs is processed, and the resulting email is sent via postmarkapp. The job doesn't show in any pending/active queue (presumably because it's in a worker's …	YesThatAllen	2017-02-07 18:18:42
3298	2017-01-01 18:10:20	I should point out that change we're making to stop the repeating emails is commenting out [line 35](https://gist.github.com/YesThatAllen/b5f81dfe7a32e21c255a2f1416958f27#file-initializers-sidekiq-rb-L35) in our initializer. > `# config.super_fetch!` With that line commented out, we don't see duplication of jobs. When the line is un-commented & active, some email jobs get stuck, resulting in dupl…	YesThatAllen	2017-02-07 18:18:42
3298	2017-01-03 18:11:10	Job acknowledgment requires Sidekiq to push the entire job to Redis over the network which, with your jobs, can be a large payload and trigger timeouts in edge cases. Aside from that, I don't see anything else that strikes me as a problem in the codebase. I'm not hearing any other reports from others so I think two things might help: 1. Reduce the size of those job arguments as much as you can. I…	mperham	2017-02-07 18:18:42
3298	2017-01-03 23:26:21	A user diagnosed a Redis edge case that can lead to dupe JIDs, #3303.	mperham	2017-02-07 18:18:42
3298	2017-02-07 18:18:42	We determined that Allen's deploy was running `kill -9` before the TERM signal could be processed successfully, leading to this issue.	mperham	2017-02-07 18:18:42
3297	2016-12-29 17:35:45	Ruby version: 2.1.6p336 Sidekiq / Pro / Enterprise version(s): 4.0.2 / 3.2.1 / 1.2.1 Every day I see a few batches failing. But I have no idea which Workers are associated with them. The Error Message is always (from the Retries page): "\xC8" from ASCII-8BIT to UTF-8 It gives me a JID, such as: a0755fd58fe38e17740ede12 And they always fail while calling "on_complete": "complete", "HDxYosnHusr6WQ"…	HuckyDucky	2017-03-08 22:56:54
3297	2016-12-29 18:29:17	Can you upgrade to something newer? Do you have a full backtrace? > On Dec 29, 2016, at 09:35, HuckyDucky <notifications@github.com> wrote: > > Ruby version: 2.1.6p336 > Sidekiq / Pro / Enterprise version(s): 4.0.2 / 3.2.1 / 1.2.1 > > Every day I see a few batches failing. But I have no idea which Workers are associated with them. > > The Error Message is always (from the Retries page): > > "\xC8…	mperham	2017-03-08 22:56:54
3297	2016-12-29 18:36:24	Can definitely upgrade, I'll do that first. There is no backtrace that I can see in the Retries screen. Maybe once they become Dead.	HuckyDucky	2017-03-08 22:56:54
3297	2016-12-29 18:45:10	You'll need to turn on backtraces. Sidekiq assumes your error service saves backtraces. > On Dec 29, 2016, at 10:36, HuckyDucky <notifications@github.com> wrote: > > Can definitely upgrade, I'll do that first. There is no backtrace that I can see in the Retries screen. Maybe once they become Dead. > > — > You are receiving this because you commented. > Reply to this email directly, view it on Git…	mperham	2017-03-08 22:56:54
3297	2017-01-04 18:05:32	Any progress?	mperham	2017-03-08 22:56:54
3296	2016-12-28 17:35:10	Today if a job has bad JSON, it will be (a) lost in Sidekiq, (b) retried forever in Sidekiq Pro. Instead, move jobs which throw parse errors straight to the Dead set as they must be handled manually.	mperham	2017-01-17 22:59:53
3296	2017-01-01 08:20:26	@mperham Any workaround for the time being?	motymichaely	2017-01-17 22:59:53
3296	2017-01-01 19:06:05	You can test and verify the quality of the data by converting it to and from JSON before sending it to Sidekiq. Aside from that there's no workaround. > On Jan 1, 2017, at 00:20, Moty Michaely <notifications@github.com> wrote: > > @mperham Any workaround for the time being? > > — > You are receiving this because you were mentioned. > Reply to this email directly, view it on GitHub, or mute the th…	mperham	2017-01-17 22:59:53
3295	2016-12-28 12:33:21	Ruby version: 2.2.4 Sidekiq 4.1.2 / Pro 3.3.3 / Enterprise version(s) 1.3.2 We're seeing the following error in our application: <S_CODE_TOKEN> The details about the possible root cause for this and how to solve it are being discussed in https://github.com/mikel/mail/issues/912. Seems a similar issue with `autoload` as with the AWS gem. One of the gem's collaborators said to use <S_CODE_TOKEN> to…	Ferdy89	2016-12-28 16:39:37
3295	2016-12-28 16:39:37	Sure, add a note and link to the issue.	mperham	2016-12-28 16:39:37
3295	2016-12-29 08:53:45	Done https://github.com/mperham/sidekiq/wiki/Problems-and-Troubleshooting#not-thread-safe-gems	Ferdy89	2016-12-28 16:39:37
3294	2016-12-27 23:18:58	Ruby version: Sidekiq / Pro / Enterprise version(s): 4.2.6 / 3.4.1 / - If relevant, please include your initializer and any error message with the full backtrace. <S_CODE_TOKEN> Hey, I am facing a very weird issue which I suspect to be related to reliable fetch. Say I have the following code: <S_CODE_TOKEN> The worker just parses a given json. Since we had a case in which a work was queued with i…	motymichaely	2016-12-30 04:52:43
3294	2016-12-27 23:50:13	We have been struggling with the same symptoms. ( Sidekiq v4.2.7 / Sidekiq Pro v3.4.1 ) A large job (1.5mb+) is completed (and email is sent via our postmark account) and then is held on to somewhere we can't find in the Pro ui (or via the api as of yet). When sidekiq is stopped, we see the job being put back in the queue: <S_CODE_TOKEN> So when another server comes along, the-jobs are picked up …	YesThatAllen	2016-12-30 04:52:43
3294	2016-12-28 17:22:05	There's a couple things that can be done better here for sure. 1. Sidekiq's job format is JSON. If you supply invalid JSON, you've created an invalid job and all bets are off. I think that the JSON API is buggy in creating this bad JSON. If you can give a simple reproduction, I'd open a JSON issue because JSON.dump(obj) should raise an error and never return invalid JSON as a successful result. 2…	mperham	2016-12-30 04:52:43
3294	2016-12-28 18:29:03	I feel that my issue isn't related to the OP. Only some similarity in the fact that jobs are moved into [the worker's private queue] and are not visible, only to be moved back out for another worker to fight with. Perhaps the solution is the same, but since the jobs which are being re-run are arguably made of valid json (they run without error & are deleted when super_fetch is disabled) but our c…	YesThatAllen	2016-12-30 04:52:43
3294	2016-12-29 08:14:10	@mperham Interesting. I wasn't thinking that the job was stuck due to parse error of Sidekiq itself :). An example Hash that is passed as an argument to Sidekiq: <S_CODE_TOKEN> I like your idea of moving the "poising pills" into the dead queue! This will definitely solve the issue on one hand and give us the ability to track these down and handle manually.	motymichaely	2016-12-30 04:52:43
3294	2016-12-30 04:06:07	@YesThatAllen If this issue is not related to yours, please open a new issue. An open issue is much easier for all to track than a series of emails.	mperham	2016-12-30 04:52:43
3294	2016-12-30 04:52:43	https://github.com/flori/json/issues/312 https://github.com/mperham/sidekiq/issues/3296	mperham	2016-12-30 04:52:43
3294	2017-01-04 18:13:36	flori was kind enough to point out the problem. I suspect you are creating the JSON by calling `JSON.dump` but parsing it with `JSON.parse`. These two APIs are mismatched. You need to use the JSON.dump/load or JSON.generate/parse pairs. http://ruby-doc.org/stdlib-2.0.0/libdoc/json/rdoc/JSON.html#method-i-generate	mperham	2016-12-30 04:52:43
3294	2017-01-05 07:26:58	@mperham Thanks! In my case I don't do the JSON serializations but pass a Hash to Sidekiq's worker perform_async call: <S_CODE_TOKEN> This reproduces the infinite job retries with reliable fetch.	motymichaely	2016-12-30 04:52:43
3294	2017-01-05 17:18:25	It looks like you have something else in your app breaking the JSON cycle. I can't reproduce with bare Ruby 2.4.0 and Sidekiq 4.2.7: <S_CODE_TOKEN> <S_CODE_TOKEN>	mperham	2016-12-30 04:52:43
3294	2017-01-05 18:14:58	@mperham - Thanks again. I found the culprit. Seems like the hash was wrapped with Rails' (3.2) HashWithIndifferentAccess. <S_CODE_TOKEN> This will cause Sidekiq to enqueue the job serializing the object as Json that will fail to parse.	motymichaely	2016-12-30 04:52:43
3294	2017-01-05 20:31:21	@motymichaely I need a very simple working script outside of your application which reproduces your problem. Your script does not work as is (it's missing the AS require) and fails for me on the last line as I would expect. There are so many things gems can do to subtly change the semantics of how Ruby does JSON that it's quite possible this is another gem's fault. <S_CODE_TOKEN>	mperham	2016-12-30 04:52:43
3294	2017-01-16 18:05:06	@mperham - Sorry for my late reply, had busy days (who doesn't?). Seems like the issue is with ActiveSupport 3.2. You can follow [this gist](https://gist.github.com/motymichaely/c54b488ac42c7b57b8a29c153c5c2c96) to reproduce it.	motymichaely	2016-12-30 04:52:43
3294	2017-01-16 19:01:06	Looks like Rails 4.1.0 moved away from their own custom JSON code to use stdlib. <S_CODE_TOKEN> ruby-install can't even install Ruby 2.0. I guess it's time to drop Ruby 2.0 and Rails 3.2 support in Sidekiq 5.0.	mperham	2016-12-30 04:52:43
3294	2017-01-16 19:02:32	Sidekiq is calling JSON.generate/parse. I'm not sure what else I can do if other libraries muck with JSON processing. Any thoughts/ideas?	mperham	2016-12-30 04:52:43
3294	2017-01-17 13:56:10	@mperham it's not an issue with Rails 3.2 but with ActiveSupport::HashWithIndifferentAccess JSON generation. So deprecating support for Rails 3.2 doesn't make sense to me. For instance, the way I was able to get the exact culprit was by using tracer: <S_CODE_TOKEN> I looked for `to_json` within the trace and found which gem was causing the exception. In my case, I would love to get an easier way …	motymichaely	2016-12-30 04:52:43
3294	2017-01-17 22:16:36	Can you be more specific? Which gem was causing a problem? There's no easy way to get rid of poison pills in 4.x, you'll need to dig out the private queue name and remove the job from the list manually. This is slated to improve, #3296 covers how Sidekiq 5.0 will deal with malformed jobs.	mperham	2016-12-30 04:52:43
3293	2016-12-25 22:56:45	Fixnum is deprecated in Ruby 2.4 so we should get rid of it.	marshall-lee	2016-12-26 16:47:00
3293	2016-12-26 00:56:57	Hmm, build fails only on `jruby-head` and it seems to be unrelated.	marshall-lee	2016-12-26 16:47:00
3293	2016-12-26 16:47:05	thanks!	mperham	2016-12-26 16:47:00
3292	2016-12-23 14:11:05	Im running Sidekiq 4.2.7 with Ruby 2.3.1. No rails, just plain old ruby. My worker file runs fine IF I don't try to use a db other than 0 with Redis or any namespace. But if I set either a db or namespace, such as this: <S_CODE_TOKEN> Then sidekiq doesnt work. There is nothing appearing in the logs and Im not seeing any activity on what the worker should be doing. However, when I check the keys i…	noctivityinc	2016-12-23 16:55:54
3292	2016-12-23 16:13:01	Can you supply a small app or script which reproduces the problem?	mperham	2016-12-23 16:55:54
3292	2016-12-23 16:14:42	Ah, read this: https://github.com/mperham/sidekiq/wiki/Using-Redis#using-an-initializer	mperham	2016-12-23 16:55:54
3292	2016-12-23 16:47:57	That was it! Thanks!	noctivityinc	2016-12-23 16:55:54
3291	2016-12-23 13:10:22	It seems it was feeding Processors at some point, but it is not anymore.	mariokostelac	2016-12-23 16:15:17
3290	2016-12-22 17:49:40	Ruby version: 2.2.2 Sidekiq / Pro / Enterprise version(s): 4.2.2 / 3.3.3 / NA #### Initializer: https://gist.github.com/nick-desteffen/95ad3cfc512f4de4afb193f3f97c63f6 #### sidekiq.yml: https://gist.github.com/nick-desteffen/a4cd7e4ac7e233c7c9437c44ec327775 We recently moved our secondary Sidekiq server to a location that is geographically different from our Redis server. We have noticed that thi…	nick-desteffen	2017-01-30 13:17:37
3290	2016-12-22 18:05:23	One thing I would suggest: disabling Sentinel. I don't know how it will behave in a high latency environment. If you just use a plain old Redis, does the system behave differently? Change the default concurrency in your YML file from 2 to 5 and see if that causes any change.	mperham	2017-01-30 13:17:37
3290	2016-12-23 16:12:43	Thanks Mike, we'll give it a try after the holidays. I don't wanna rock the boat too much while most of the team is out.	nick-desteffen	2017-01-30 13:17:37
3290	2017-01-27 15:47:36	Mike, I finally had a chance to test our Sidekiq processes with a load and without going through Sentinel. Unfortunately Sentinel doesn't seem to be an issue. Here is a screenshot of the workers when going through Sentinel: https://dl.dropboxusercontent.com/spa/a6qksjg8w5g2imd/hrcu-6q8.png The top 3 Sidekiq processes are running on a server hosted in San Jose, connecting to our Redis master serve…	nick-desteffen	2017-01-30 13:17:37
3290	2017-01-27 17:48:18	I have no idea what the problem might be. I'd check the slowlog and see if there are any anomalies. When you start those processes with -v, are they showing a concurrency setting of 32?	mperham	2017-01-30 13:17:37
3290	2017-01-30 13:17:36	I really think this has to do with the latency in our environment. Maybe the hop between our workers and Redis is fine, but then when you add another hop to the DB then it starts to show. When we queue longer running jobs (a min or 2 to complete) we don't experience this problem. Thanks for your help @mperham	nick-desteffen	2017-01-30 13:17:37
3289	2016-12-22 11:33:24	We have followed exactly what have you told on (removing size: 1)https://stackoverflow.com/questions/41041194/connection-timed-out-please-suggest-us-regarding-the-configuration but still getting error . Please suggest should we upgrade redis plan? #3271 should we took redistogo update version? currently it is lite should we took sidekiq pro/premium? Please advice us @mperham Many thanks Rajarshi …	rajcybage	2016-12-22 17:24:41
3289	2016-12-22 17:24:41	I don't have enough info to solve your problem. Since this is a Redis timeout issue, I'd contact RedisToGo and ask if they can help you diagnose. You should also read this: https://github.com/mperham/sidekiq/wiki/Using-Redis#life-in-the-cloud	mperham	2016-12-22 17:24:41
3289	2016-12-23 03:14:15	Ok Great Thanks a Million Mike.	rajcybage	2016-12-22 17:24:41
3288	2016-12-21 22:49:14	Ruby version: 2.3.3p222 (2016-11-21 revision 56859) [x86_64-linux-gnu] Sidekiq / Pro / Enterprise version(s): sidekiq (4.2.7) / sidekiq-ent (1.5.0) / sidekiq-pro (3.4.1) I'm getting the following error on sidekiq log whenever I restart sidekiq since I upgraded to 1.5.0 <S_CODE_TOKEN> Getting this error since I upgraded to sidekiq 1.5.0 PS: Yes, I know I need to use `super_fetch!`	rafaelsales	2016-12-22 01:00:38
3288	2016-12-21 23:03:45	Update to 1.5.1. > On Dec 21, 2016, at 14:49, Rafael Sales <notifications@github.com> wrote: > > Ruby version: 2.3.3p222 (2016-11-21 revision 56859) [x86_64-linux-gnu] > Sidekiq / Pro / Enterprise version(s): sidekiq (4.2.7) / sidekiq-ent (1.5.0) / sidekiq-pro (3.4.1) > > I'm getting the following error on sidekiq log whenever I restart sidekiq since I upgraded to 1.5.0 > > 2016-12-21T22:38:48.23…	mperham	2016-12-22 01:00:38
3288	2016-12-22 01:00:38	Thanks	rafaelsales	2016-12-22 01:00:38
3287	2016-12-20 23:29:53	Ruby version: 2.3.1 Sidekiq / Pro / Enterprise version(s): sidekiq 4.2.7, sidekiq-pro 3.4.1 I have two apps, which I will call App A and App B that are both rails apps using sidekiq-pro. I'm attempting to set up a third app using Sinatra, App C, that will mount the sidekiq web UI to monitor both apps A & B. However, when I try this via the instructions on the pro web UI with sharding, it doesn't …	ToniRib	2016-12-23 00:11:57
3287	2016-12-21 00:16:30	I don't think you can call run multiple times like that. The `run` method never returns until the server is shutting down. You need to use a URLMap to mount multiple Rack apps. Something like: <S_CODE_TOKEN> All of this is untested so I could be completely wrong but try something like that.	mperham	2016-12-23 00:11:57
3287	2016-12-21 20:42:31	@mperham Thank you for the quick response! I ended out trying that, so my config.ru file now looks like: <S_CODE_TOKEN> However, when I start up the server (using either `foreman start` or just `rackup config.ru` I'm still seeing the bottom of the screen show that is connected to my localhost: `redis://127.0.0.1:6379/0`. Any other ideas I can try? It's like it's just ignoring the redis_pool that …	ToniRib	2016-12-23 00:11:57
3287	2016-12-21 20:55:58	Print out APP_A_PRODUCTION_REDIS_URL and APP_B_PRODUCTION_REDIS_URL. If they don't exist, Redis defaults to what you are seeing.	mperham	2016-12-23 00:11:57
3287	2016-12-21 21:03:52	They're definitely in there as the correct Heroku redis cloud urls that I would expect. I've also checked what the Redis.new calls return, and they are correctly being set up as Redis v3.3.2 clients for the given remote url.	ToniRib	2016-12-23 00:11:57
3287	2016-12-21 21:35:03	Ok, seems legit, I will try to reproduce the issue tomorrow as I have personal stuff taking the rest of the day.	mperham	2016-12-23 00:11:57
3287	2016-12-21 21:36:04	Thanks! I really appreciate your help @mperham! If I can help in any way, please let me know.	ToniRib	2016-12-23 00:11:57
3287	2016-12-22 18:12:04	This works exactly as expected for me: <S_CODE_TOKEN> Run via `bundle exec rackup multiple.ru`. Going to "/", "/a" and "/b" all show different Redis URLs in the footer, as expected, since they are using different databases.	mperham	2016-12-23 00:11:57
3287	2016-12-22 23:32:27	Hmm well in that case I have no idea what I'm doing wrong. I see with your Redis.new calls you're using the `db` option instead of the `url` option that I was using so I tried switching to that. I've been using the REDISCLOUD_URL variables provided to me via our Heroku config since we're using RedisCloud as our specific addon, but I'm seeing the same thing when I start up that only the local redi…	ToniRib	2016-12-23 00:11:57
3287	2016-12-23 00:06:41	Ended out pulling it down on a different laptop and trying it and it worked with the `url` option. Very strange, I'm not sure what happened locally to cause it to work on one laptop and not another.	ToniRib	2016-12-23 00:11:57
3287	2016-12-23 00:11:57	Glad you got it working. Boo to the gremlins in the system!	mperham	2016-12-23 00:11:57
3287	2017-01-06 19:43:03	@mperham I'd like to reopen this with a further question. What we previously discussed in this thread got my Sinatra app connected to the correct redis instances, but while I see the correct redis data (version, uptime, connections, etc...) I don't see any information on workers, even though I know they are running and processing correctly. The workers in both apps are namespaced under 'workers' …	ToniRib	2016-12-23 00:11:57
3287	2017-01-07 18:43:08	Could you supply a simple app which reproduces the problem? It works for me. > On Jan 6, 2017, at 11:43, Toni Rib <notifications@github.com> wrote: > > @mperham I'd like to reopen this with a further question. What we previously discussed in this thread got my Sinatra app connected to the correct redis instances, but while I see the correct redis data (version, uptime, connections, etc...) I don'…	mperham	2016-12-23 00:11:57
3287	2017-01-12 19:30:45	Turns out it's definitely just the namespacing of workers. I figured this out first by pointing a route from my sinatra app to a different app of mine that has no namespacing, and all the workers showed up just fine in the web UI. I then made a branch of our one our other apps that removed the worker namespacing and it then showed all the jobs just fine. Unfortunately, I couldn't find any way to …	ToniRib	2016-12-23 00:11:57
3287	2017-01-12 21:54:06	The web UI must use the exact same Redis connection config as the workers do, including the namespace.	mperham	2016-12-23 00:11:57
3287	2017-01-13 00:12:59	Unfortunately the redis config across the 2 apps is slightly differently. Is there way to specify a redis config separately for each one? I would have hoped I could pass the same variables (namespace, size, etc.) to the `Redis.new` command but its initialize method doesn't seem to take them. And I see that if I use `Sidekiq.configure_client` to specify the redis config, I can only set that once, …	ToniRib	2016-12-23 00:11:57
3287	2017-01-13 00:16:54	Give me the exact specifics and I can explain how to configure the UI. Pool size doesn't matter but things like url, db and namespace must be identical between workers and UI.	mperham	2016-12-23 00:11:57
3287	2017-01-13 00:18:06	Sidekiq processes read and write data to Redis. If you want the UI to show that data, it needs to be configured to read from that exact same space in Redis.	mperham	2016-12-23 00:11:57
3287	2017-01-13 00:29:29	**Sinatra App** (you can assume the ENV variables are correctly mapped to the appropriate Redis URLs, as is the username and password) <S_CODE_TOKEN> **Main App (Rails, sidekiq.rb):** <S_CODE_TOKEN> **Image Rec App (Rails, sidekiq.rb):** <S_CODE_TOKEN> I chose to use only the `Sidekiq.configure_client` in the Sinatra app since that is how the example is in the wiki and there is no actual redis se…	ToniRib	2016-12-23 00:11:57
3287	2017-01-13 01:12:24	This won't work. <S_CODE_TOKEN> You need to create a proper namespaced Redis client: https://github.com/mperham/sidekiq/blob/master/lib/sidekiq/redis_connection.rb#L48 Read my blog post about Redis namespaces. I strongly recommend against using them. http://www.mikeperham.com/2015/09/24/storing-data-with-redis/	mperham	2016-12-23 00:11:57
3287	2017-01-13 01:35:52	Based on reading that and discussing it with my team, we are likely moving towards removing our namespaces and taking advantage of the multiple databases. One of my coworkers had the following concern about removing the redis namespace from our sidekiq configs: <S_CODE_TOKEN> Is this a valid concern, and is there a good way to ensure all currently processing and scheduled jobs are processed prior…	ToniRib	2016-12-23 00:11:57
3287	2017-01-13 05:21:06	It's not obvious at first that namespacing is not supported by the plain Redis driver so I totally get where the confusion came from. Your concern is absolutely correct, migration is non-trivial. Most people will drain the queues as much as possible and then run a single "old" Sidekiq process to process old retries, scheduled jobs, etc for a week or two. The rest of the Sidekiq processes can proc…	mperham	2016-12-23 00:11:57
3286	2016-12-20 14:28:55	Implements [#3282](https://github.com/mperham/sidekiq/issues/3282). Hides the initial preview line when 'Show All' button is pressed.	dgasper	2016-12-20 17:20:41
3286	2016-12-20 17:20:57	Thank you!	mperham	2016-12-20 17:20:41
3285	2016-12-20 13:41:17	I have a weird issue with the retry mechanism. It appears that one of my jobs' retry count won't go up in production environment. As a result the interval between retries is also very small, which is detrimental to my type of flow. Are there any possible culprits for such behaviour I should research? Ruby version: 2.3.1p112 Sidekiq / Pro / Enterprise version(s): Sidekiq my sidekiq initializer: <S…	pugsiman	2017-01-05 17:42:14
3285	2016-12-22 17:45:36	Your `log(:warn)` is unusual, should it be `Sidekiq.logger.warn...`? I can't see any other reason for your problem.	mperham	2017-01-05 17:42:14
3284	2016-12-20 12:12:10	Ruby version: 2.3.1 Sidekiq version: 4.2.7 I have two Sidekiq jobs, one is waiting for IO and one is trying to do some work with ActiveRecord models. As long as the "sleeping" Job is executed other jobs which trigger the rails auto loader are blocked by `ActiveSupport::Concurrency::ShareLock`. The sleeping job: <S_CODE_TOKEN> Job which tries to run: <S_CODE_TOKEN> I am first enqueuing the `SleepJ…	dsander	2016-12-20 17:17:22
3284	2016-12-20 17:17:21	I believe that's by design. You can't throw away old code and reload the new code until all outstanding requests/jobs have completed.	mperham	2016-12-20 17:17:22
3284	2017-03-21 23:53:54	@dsander How did you solve this? I need to run multiple workers inside a worker and monitor the status of the workers Please see https://github.com/mperham/sidekiq/issues/3401	silva96	2016-12-20 17:17:22
3284	2017-03-22 20:00:10	@silva96 My worker did not depend on each other. I 'fixed' it by disabling code reloading, in your case it might help to enable eager loading in development.	dsander	2016-12-20 17:17:22
3283	2016-12-19 22:32:15	Ruby version: 2.1.9 Sidekiq / Pro / Enterprise version(s): Sidekiq 4.2.7 / Sidekiq Pro 3.4.1 I am having an issue where Sidekiq Pro seems to be freezing/hanging on some jobs. When I start new workers while some workers are already enqueued Sidekiq stops processing new jobs and will enqueue new jobs, but never finish processing any of them. Restarting Sidekiq (via kill -9) only occasionally return…	asheehan	2016-12-22 17:43:35
3283	2016-12-19 23:14:40	Your lockup is caused by therubyracer. As the problems wiki page notes, this gem is not safe to use within Sidekiq. > On Dec 19, 2016, at 14:32, Andrew Sheehan <notifications@github.com> wrote: > > Ruby version: 2.1.9 > Sidekiq / Pro / Enterprise version(s): Sidekiq 4.2.7 / Sidekiq Pro 3.4.1 > > I am having an issue where Sidekiq Pro seems to be freezing/hanging on some jobs. When I start new wor…	mperham	2016-12-22 17:43:35
3282	2016-12-17 19:02:58	**Ruby version:** `ruby 2.3.1p112 (2016-04-26 revision 54768) [x86_64-linux]` **Sidekiq / Pro / Enterprise version(s)**: `Sidekiq v4.2.7 / Sidekiq Pro v3.4.1` When viewing a queued job in the web UI, using the `Show All` button displays the first line twice. I understand that the button is showing the full job, it would be helpful if the initial preview line was hidden. ![screenshot_2310](https:/…	YesThatAllen	2016-12-22 17:43:26
3282	2016-12-17 19:21:32	Easy PR if someone is looking to contribute! > On Dec 17, 2016, at 11:02, Allen Hancock <notifications@github.com> wrote: > > Ruby version: ruby 2.3.1p112 (2016-04-26 revision 54768) [x86_64-linux] > Sidekiq / Pro / Enterprise version(s): Sidekiq v4.2.7 / Sidekiq Pro v3.4.1 > > When viewing a queued job in the web UI, using the Show All button displays the first line twice. > > I understand that …	mperham	2016-12-22 17:43:26
3281	2016-12-16 14:20:25		MSathieu	2016-12-31 16:56:58
3280	2016-12-15 16:01:04	I was using devise with devise-async and sidekiq, and when I upgraded to **Rails 5** I had to remove devise-async and I followed the guidelines mentionned [here](https://github.com/mperham/sidekiq/wiki/Devise#do-it-yourself) in the wiki to configure the new devise setup, and when I tried to reset the password of a user I got this error : <S_CODE_TOKEN> Am I missing something ?	alaouy	2016-12-15 16:10:14
3280	2016-12-15 16:10:14	You're passing a very large object to the Mailer via the delay call. One of its attributes is a Proc which cannot be deserialized by YAML or JSON. Simplify the call and only send the necessary data.	mperham	2016-12-15 16:10:14
3280	2016-12-15 16:28:16	@mperham my model has 4 instances of carrierwave imageUploader, and I think that is what causing this issue and making the object passed to devise and sidekiq bigger than it should, do you have any idea on how to hide certain attributes from `self`, or reduce the object passed in the method I added in my models to make it work? <S_CODE_TOKEN>	alaouy	2016-12-15 16:10:14
3280	2016-12-15 16:29:15	No idea.	mperham	2016-12-15 16:10:14
3279	2016-12-15 15:01:10		quixoten	2016-12-15 16:04:57
3279	2016-12-15 16:04:57	https://github.com/mperham/sidekiq/issues/3256 Blocked by redis/redis-rb#654	mperham	2016-12-15 16:04:57
3278	2016-12-14 16:35:01	This is a minor suggestion for the docs: As a new user, when you want to use Sidekiq and follow the instructions from the README where it says "Installation", you will basically be prompted to only do a `gem install sidekiq`. When you later follow the steps in the "Getting Started" page, you will receive an error message about Redis not being available. I know that Redis is mentioned in "Requirem…	slhck	2016-12-14 21:37:36
3278	2016-12-14 17:24:29	You can edit files directly on GitHub. Edit the readme so it'll send me a PR?	mperham	2016-12-14 21:37:36
3278	2016-12-14 21:37:36	Gotcha, I've never done this before through the web. PR submitted!	slhck	2016-12-14 21:37:36
3277	2016-12-13 07:13:59	dir should from options[:require], rails.root maybe only for development use	houdl	2016-12-13 21:05:32
3277	2016-12-13 07:17:28	Why?	mperham	2016-12-13 21:05:32
3277	2016-12-13 07:22:10	@mperham when i only use grape framework, there is no anything about rails. RAILS.root will return nil	houdl	2016-12-13 21:05:32
3277	2016-12-13 21:05:32	`default_tag` is only called if Rails is detected. You can set your tag with `-g xyz`.	mperham	2016-12-13 21:05:32
3277	2016-12-14 01:30:37	ok, thanks	houdl	2016-12-13 21:05:32
3277	2016-12-14 05:56:14	@mperham i think that it should have a default tag even if it is not used in rails framwork. default meaning a value for all framwork if it is nil.	houdl	2016-12-13 21:05:32
3277	2016-12-14 05:59:13	How? What should it be?	mperham	2016-12-13 21:05:32
3277	2016-12-14 07:57:51	@mperham bacause we always not set tag for sidekiq a lot of time. in capistrano-sidekiq , the tag also is nil , so when we not use rails, there alway have a error message, something like <S_CODE_TOKEN> i think sidekiq should have a default tag not only for rails.	houdl	2016-12-13 21:05:32
3277	2016-12-14 17:29:09	The only time it calls `default_tag` is when options[:require] is a directory, which is what happens when you don't give Sidekiq a boot script for your application, e.g. `-r ./boot.rb`. Sidekiq assumes Rails in that case because that is what 90% of people are using. Use `-r` so Sidekiq knows how to boot your non-Rails app.	mperham	2016-12-13 21:05:32
3277	2016-12-15 06:40:39	@mperham thanks for your answer patiently. i have know what your mean. options[:require] directory only for rails, other framwork must appoint enviroment file.	houdl	2016-12-13 21:05:32
3276	2016-12-12 14:27:01	In development ENV I have noticed a strange behaviour. When I enqueue a sidekiq job, it does not appear in the queue and hence no job gets executed when I try to start sidekiq. This only seems to happen in development. <S_CODE_TOKEN> As you can see, no sidekiq processes are running on my computer, so it's not because the job get's consumed: <S_CODE_TOKEN> And no other redis instances are running …	NielsKSchjoedt	2016-12-13 15:14:36
3276	2016-12-12 17:44:20	Run `redis-cli monitor` and do it again. It'll give you the clue necessary to solve the mystery.	mperham	2016-12-13 15:14:36
3276	2016-12-12 17:58:27	Thanks, did that now - enqueueing the job with: `AuRatingRefreshJob.perform_later(735)` is not showing anything, where as the the queue lookup `Sidekiq::Queue.new('default').count` shows: <S_CODE_TOKEN> So apparently nothing get's send to redis - strange - any idea what could cause that, and how I can further debug it?	NielsKSchjoedt	2016-12-13 15:14:36
3276	2016-12-12 18:02:20	I'd guess that ActiveJob is not configured to use Sidekiq correctly? Try creating a job with a native Sidekiq::Worker and see if that works?	mperham	2016-12-13 15:14:36
3276	2016-12-12 18:03:11	Possible you have Sidekiq::Testing.fake! or something like that activated?	mperham	2016-12-13 15:14:36
3276	2016-12-13 07:39:15	I now tried sidekiq directly, same thing... <S_CODE_TOKEN>	NielsKSchjoedt	2016-12-13 15:14:36
3276	2016-12-13 07:41:54	I searched for anything sidekiq related in the project, which is not supposed to be there (like `Sidekiq::Testing.fake!`), nothing came up. My gem file looks like this: <S_CODE_TOKEN>	NielsKSchjoedt	2016-12-13 15:14:36
3276	2016-12-13 15:14:36	You can get rid of sinatra and slim in your Gemfile, those aren't used by Sidekiq anymore. Your problem is that you have rspec-sidekiq in the development group. https://github.com/philostler/rspec-sidekiq#installation	mperham	2016-12-13 15:14:36
3275	2016-12-12 10:13:28	I just upgraded from Rails 4.2.6 to Rails 5.0.0.1. I have the following configuration for Sidekiq UI in `config/routes.rb`: <S_CODE_TOKEN> The value of `Rails.application.queuing_enabled?` will always be `true` in `production` mode, but `false` in `development` and `test`. My local machine runs in `development` mode. After upgrading, I am facing the below error when I run anything on my local (tr…	31piy	2016-12-12 17:39:21
3275	2016-12-12 17:41:45	If your local machine has queuing disabled, why is it trying to load sidekiq/web? I suspect that's the core of the problem: you've disabled some part of Sidekiq but now you're trying to load another part and that's causing this weird error. You can try master to see if it solves the problem.	mperham	2016-12-12 17:39:21
3275	2016-12-13 05:43:53	@mperham Well, here is the configuration of my `Gemfile` related to Sidekiq: <S_CODE_TOKEN> As you can see that I am using Sidekiq in `production` group, and in my routes, I have this line: <S_CODE_TOKEN> Since `Rails.application.queuing_enabled?` is `false`, I think Sidekiq should not have loaded in `development` mode at all. This config worked perfectly till Rails v4.2.7.1, but broke as soon as…	31piy	2016-12-12 17:39:21
3275	2016-12-19 06:30:22	@mperham When can I expect the next release with this fix?	31piy	2016-12-12 17:39:21
3275	2016-12-19 06:44:49	Early next month. No one else has reported it so it's not high priority.	mperham	2016-12-12 17:39:21
3275	2016-12-27 02:13:10	have the same problem. here is my stacktrace: <S_CODE_TOKEN>	fruwe	2016-12-12 17:39:21
3275	2016-12-27 02:57:04	You need to use Sidekiq master to fix that. > On Dec 26, 2016, at 18:13, Christian-Manuel Butzke <notifications@github.com> wrote: > > have the same problem. > > here is my stacktrace: > > $ bundle exec sidekiq > 2016-12-27T02:10:41.519Z 73069 TID-ouum1yy14 INFO: Booting Sidekiq 4.2.8 with redis options {:url=>"redis://redis:6381/0/jobs"} > 2016-12-27T02:10:42.002Z 73069 TID-ouum1yy14 DEBUG: Enab…	mperham	2016-12-12 17:39:21
3275	2017-01-06 22:58:37	Isn't this fix worth a 4.2.8 bump? This affects every Rails 5 + Sidekiq Web users.	Nowaker	2016-12-12 17:39:21
3275	2017-01-06 23:00:14	@Nowaker 4.2.8 will be out Monday.	mperham	2016-12-12 17:39:21
3275	2017-01-06 23:01:01	@mperham Great to hear! Have a good weekend.	Nowaker	2016-12-12 17:39:21
3274	2016-12-12 03:23:22	I have a task that run each 4 hours (* */4 * * *) and when this task run, Sidekiq add this job many times, Which means that my task runs many times: 2016-12-12T00:41:13.325Z 2719 TID-11np5k FetchDataWorker JID-2db7cf14e7e14ac3be5c43b0 INFO: start 2016-12-12T00:41:13.328Z 2719 TID-11m4pw INFO: Cron Jobs - add job with name: fetch_data 2016-12-12T00:41:17.882Z 2719 TID-11np5k FetchDataWorker JID-2d…	faldunate	2016-12-12 21:12:41
3274	2016-12-12 21:12:41	Sidekiq::Cron is not part of Sidekiq. You'll need to ask there.	mperham	2016-12-12 21:12:41
3273	2016-12-08 21:50:00	Right now, super_fetch automatically checks for orphaned jobs/queues every 24 hours at process startup. This means if a process crashes, the jobs for the process can linger for up to 24 hours + time until the next restart. Lower the window to 1 hour to minimize the orphan delay.	mperham	2016-12-08 22:02:08
3272	2016-12-08 16:35:22	I'm looking at documentation for [delayed extensions](https://github.com/mperham/sidekiq/wiki/Delayed-extensions). Am I correct to interpret that it should not be used for Rails 5 development and in general given long-term roadmap? I think it's really handy to be able to use the `.delay` class method for any Ruby class. Is the only option to create a worker that proxies arguments to my Ruby class…	mtyeh411	2016-12-08 18:04:43
3272	2016-12-08 17:29:28	It'll continue to be supported, it'll likely just become opt-in so it doesn't pollute Class by default.	mperham	2016-12-08 18:04:43
3272	2016-12-08 18:05:10	@mperham thanks for clarifying. closing now	mtyeh411	2016-12-08 18:04:43
3271	2016-12-08 03:12:22	We are using heroku redistogo lite plan which has <S_CODE_TOKEN>`` in procfile <S_CODE_TOKEN> My configuration: <S_CODE_TOKEN>`` Error: ````` Error message Errno::ETIMEDOUT: Connection timed out Stack trace (show Rails) …by/2.2.0/gems/redis-3.3.2/lib/redis/connection/ ruby.rb: 105:in `write_nonblock' …by/2.2.0/gems/redis-3.3.2/lib/redis/connection/ ruby.rb: 105:in `_write_to_socket' …by/2.2.0/gem…	rajcybage	2016-12-08 21:43:21
3271	2016-12-22 04:44:43	We have followed exactly what have you told on (removing size: 1)https://stackoverflow.com/questions/41041194/connection-timed-out-please-suggest-us-regarding-the-configuration but still getting error . Please suggest should we upgrade redis plan? should we took redistogo update version? currently it is lite Please advice us @mperham Many thanks Rajarshi	rajcybage	2016-12-08 21:43:21
3270	2016-12-06 21:39:12	#Rails: Rails 5.0.0.beta3 Ruby version: ruby-2.3.0 Sidekiq / Pro / Enterprise version(s): 4.2.7 Sidekiq.configure_server do |config| config.redis = { url: 'redis://127.0.0.1:6379/0' } end /gems/sidekiq-4.2.7/lib/sidekiq/rails.rb:101:in `call' [ActiveJob] Enqueued TransactionProcessingJob (Job ID: 12e3b3e2-f097-4029-8fb8-bc173ee97c38) to Sidekiq(default) with arguments: "test" <S_CODE_TOKEN>	dbaker24	2016-12-06 22:54:35
3270	2016-12-06 21:42:33	Please give the full backtrace > On Dec 6, 2016, at 13:39, dbaker24 <notifications@github.com> wrote: > > Ruby version: ruby-2.3.0 > Sidekiq / Pro / Enterprise version(s): 4.2.7 > > Sidekiq.configure_server do |config| > config.redis = { url: 'redis://127.0.0.1:6379/0' } > end > > /gems/sidekiq-4.2.7/lib/sidekiq/rails.rb:101:in `call' > > — > You are receiving this because you are subscribed to t…	mperham	2016-12-06 22:54:35
3270	2016-12-06 21:48:19	updated original posting. Thank you.....	dbaker24	2016-12-06 22:54:35
3270	2016-12-06 21:52:57	Again I need the full stack trace.	mperham	2016-12-06 22:54:35
3270	2016-12-06 22:30:27	added more to original post. thank you...	dbaker24	2016-12-06 22:54:35
3270	2016-12-06 22:35:40	You have included the error text but not the full backtrace.	mperham	2016-12-06 22:54:35
3270	2016-12-06 22:41:32	i apologize for not providing what you requested. this is the only output logging that comes from the sidekiq service. it is running in a terminal, invoked from Rails and Rails only shows that it added to the queue process successfully. is there some other location i should be examining to provide more information?	dbaker24	2016-12-06 22:54:35
3270	2016-12-06 22:54:00	I must have missed something - I see the full backtrace now, thanks. Could you post your initializer and contents of config/application.rb and config/environments/development.rb? There's something odd about your Rails app.	mperham	2016-12-06 22:54:35
3270	2016-12-06 22:54:35	Oh, Rails 5b3. Update to a GA version.	mperham	2016-12-06 22:54:35
3269	2016-12-05 19:39:06	Ruby version: 2.2.2 Sidekiq / Pro / Enterprise version(s): - Sidekiq: 4.2.2 - Pro: 3.3.3 - Enterprise: 1.3.2 I'm having an issue where we have removed a periodic job from the schedule with a configuration change, but there was still a retry attempt in the queue when this was done. After the configuration was removed we began seeing errors for an "uninitialized constant" that was the class name of…	grosscr	2016-12-05 19:42:48
3269	2016-12-05 19:42:48	It's in a private queue. Create a dummy worker with the same name so the job can "execute" and go away peacefully; make sure you treat worker renames or removals as a migration since the class names are persisted in Redis.	mperham	2016-12-05 19:42:48
3268	2016-12-05 14:06:31	Ruby version: 2.3.1 Sidekiq / Pro / Enterprise version(s): 4.2.5 / 3.3.1 It often happens that dashboard isn't available (due to the general errors in the app), so it's impossible to understand from the log what's going on. If the job class (name) was available in the log that would greatly simplify the analysis.	tioteath	2016-12-05 17:50:39
3268	2016-12-05 17:50:39	The job class is printed. The args can be very long, contain private info, etc so they aren't.	mperham	2016-12-05 17:50:39
3268	2016-12-05 18:02:42	> The job class is printed. It doesn't seem so as I can't grep a single of them, could you please point me to the line in sidekiq's code where it's being printed, so I could debug why it isn't being printed to me? > The args can be very long, contain private info, etc so they aren't. By any mean the web-dashboard is less secure than a log. If a cracker got an access to the log, any talk about sec…	tioteath	2016-12-05 17:50:39
3268	2016-12-05 18:04:53	Right here: 2016-12-05T18:04:05.815Z 89920 TID-ov89609hg INFO: Starting processing, hit Ctrl-C to stop 2016-12-05T18:04:05.835Z 89920 TID-ov89shqfw **HardWorker** JID-c548ca007e8230e30fba9676 INFO: start 2016-12-05T18:04:05.835Z 89920 TID-ov89shqfw **HardWorker** JID-c548ca007e8230e30fba9676 INFO: 2016-12-05 10:04:05 -0800	mperham	2016-12-05 17:50:39
3268	2016-12-05 18:06:18	`klass` https://github.com/mperham/sidekiq/blob/master/lib/sidekiq/middleware/server/logging.rb#L26	mperham	2016-12-05 17:50:39
3267	2016-12-05 11:57:25	We are using Sidekiq for our app. But not able to see the log instead We follow all set up mention here https://github.com/mperham/sidekiq/wiki/Logging Please suggest We are using redis to go plugin there Ruby version: 2.2.3 Sidekiq / Pro / Enterprise version(s): 4.1.4 If relevant, please include your initializer and any error message with the full backtrace.	rajcybage	2016-12-05 17:51:26
3267	2016-12-05 17:51:26	Are you looking for `heroku logs | grep worker`?	mperham	2016-12-05 17:51:26
3267	2016-12-06 03:41:34	Hi Mike the log is showing in sidekiq in locally but not in heroku it did not show any log error of Rails.logger	rajcybage	2016-12-05 17:51:26
3267	2016-12-06 04:29:08	I would suggest you remove any custom logging configuration you might have, if any.	mperham	2016-12-05 17:51:26
3266	2016-12-02 21:36:53	I've got Sidekiq (seemingly) working on Heroku, i.e. ActiveJob seems to be enqueueing and processing my mailer jobs and the emails are going out. <S_CODE_TOKEN> However, Sidekiq isn't recording any action in the Web UI: ![image](https://cloud.githubusercontent.com/assets/1498727/20851165/92cd5bba-b893-11e6-9a6e-1d1314ce0150.png) ![image](https://cloud.githubusercontent.com/assets/1498727/20851190…	mmcnl	2016-12-02 22:46:09
3266	2016-12-02 21:58:47	Please include your initializer. > On Dec 2, 2016, at 13:36, Matt McNeil <notifications@github.com> wrote: > > I've got Sidekiq (seemingly) working on Heroku, i.e. ActiveJob seems to be enqueueing and processing my mailer jobs and the emails are going out. > > Dec 02 13:24:31 app/web.1: [ActiveJob] [ActionMailer::DeliveryJob] [c6288fe5-2810-4c73-8ba2-35e931190bbb] Performing ActionMailer::Deliver…	mperham	2016-12-02 22:46:09
3266	2016-12-02 22:03:43	Thanks for the quick reply! I've edited the original post to include the initializer. The logic in there was intended to allow graceful bypass of Sidekiq in development mode (unless overridden with the ENV var). Maybe that's a bad idea?	mmcnl	2016-12-02 22:46:09
3266	2016-12-02 22:13:05	I would always recommend using the same infrastructure in development as production. You'll catch problems much earlier. If you use something like Foreman, you can start everything very easily. If you do that, you can remove that entire initializer as long as you update config/application.rb to enable sidekiq for AJ and require sidekiq/web in config/routes.rb.	mperham	2016-12-02 22:46:09
3266	2016-12-02 22:14:37	Do all that and see if your web UI works better.	mperham	2016-12-02 22:46:09
3266	2016-12-02 22:46:09	Thanks for the input. Removing the initializer did the trick, though I'm still not sure where the problem lay. I'll post back here if I investigate further later, but closing for now. Thanks again for the tip.	mmcnl	2016-12-02 22:46:09
3265	2016-11-30 16:15:56	**UPDATE https://github.com/mperham/sidekiq/issues/3265#issuecomment-271681275 It was my fault of course -- Future devs take note!** Ruby version: 2.3.1 Sidekiq / Pro / Enterprise version(s): 4.1.4 If relevant, please include your initializer and any error message with the full backtrace. I've started getting `RequestTimeTooSkewed` errors from S3 in my sidekiq jobs. I tried the Fog "sync_clock" o…	joemsak	2016-11-30 17:14:22
3265	2016-11-30 17:03:28	**Update** I so far cannot reproduce this problem on my local environment with my production branch ![screen shot 2016-11-30 at 11 03 54 am](https://cloud.githubusercontent.com/assets/98936/20762647/ba71b0a6-b6ec-11e6-83bd-d07c67b9edef.png)	joemsak	2016-11-30 17:14:22
3265	2016-11-30 17:14:22	The machine's clock is screwed up, possibly a hardware problem. I'd destroy the dyno and get a new one. Sidekiq and Ruby just use whatever the OS returns for the current time so there's nothing to be done with them.	mperham	2016-11-30 17:14:22
3265	2016-11-30 19:04:33	This doesn't explain why in console, rails tells me the correct current time, and the logs show the correct time. Sometimes the sidekiq jobs do show the correct time for started but then the retry date is 100+ years later. Also, only sidekiq seems to be having problems. When I run the jobs "inline" they work fine with S3 operations. I contacted heroku support and they're not answering me almost 2…	joemsak	2016-11-30 17:14:22
3265	2016-11-30 19:07:11	The only other problem would be if you are using `sidekiq_retry_in` and your code is returning a bad value. https://github.com/mperham/sidekiq/wiki/Error-Handling#configuration	mperham	2016-11-30 17:14:22
3265	2016-11-30 19:07:55	Nah, I'm not altering the default, and that string does not appear in my code. :(	joemsak	2016-11-30 17:14:22
3265	2016-11-30 19:09:02	Are you using any other sidekiq gems? `bundle | grep side`	mperham	2016-11-30 17:14:22
3265	2016-11-30 19:09:20	I do have retry count set to 3, but that's been like that for months. This problem started today. I understand it may be related to heroku dynos, but I can't grasp how `Time.current` can be correct, log times are correct, and `inline` jobs don't have a problem with S3 or showing incorrect year in the emails (We use the current year in some of our emails)	joemsak	2016-11-30 17:14:22
3265	2016-11-30 19:09:48	<S_CODE_TOKEN>	joemsak	2016-11-30 17:14:22
3265	2016-11-30 19:11:43	<S_CODE_TOKEN>	joemsak	2016-11-30 17:14:22
3265	2016-11-30 19:15:33	To get the retry time, Sidekiq adds seconds to the current time. I don't see how this can screw up unless you've got something fundamentally broken but I don't have any further ideas about what that might be. If this behavior just started, you need to track down what changed. https://github.com/mperham/sidekiq/blob/master/lib/sidekiq/middleware/server/retry_jobs.rb#L126	mperham	2016-11-30 17:14:22
3265	2016-11-30 19:16:30	Sure. And as I said, sometimes the "started" time is in the far future, too, not only the retry time.	joemsak	2016-11-30 17:14:22
3265	2016-11-30 19:17:23	Since I got one of our emails saying "Welcome to Technovation 2063" I guess it's probably not sidekiq's fault, right? Can sidekiq somehow set the time for the code being executed? Or is it all in the worker process?	joemsak	2016-11-30 17:14:22
3265	2016-11-30 19:19:18	Sounds like Ruby's Time API is returning the wrong date in the Sidekiq process. The job started timestamp is just `Time.now.to_i`. https://github.com/mperham/sidekiq/blob/master/lib/sidekiq/processor.rb#L171	mperham	2016-11-30 17:14:22
3265	2016-11-30 19:21:25	In rails console on production, `Time.now.to_i` is the correct epoch time :-/ I really appreciate you giving this your time and effort.	joemsak	2016-11-30 17:14:22
3265	2016-11-30 19:21:56	I'm convinced a problem is happening on heroku. Would be nice if their support team was more prompt for production server issues.	joemsak	2016-11-30 17:14:22
3265	2016-11-30 19:23:59	I guess their disclaimer is 1 business day. **Heroku support engineers who visit this link and see my bitching about your response time: Fair enough. I'm sorry.**	joemsak	2016-11-30 17:14:22
3265	2016-11-30 19:25:12	You can start an irb console on Heroku and see what it returns but I wonder if this isn't a problem with the specific dyno your Sidekiq process is running on.	mperham	2016-11-30 17:14:22
3265	2016-11-30 19:26:05	As I said, I'd ps:scale down to 0 and then back up to 1. Get a new dyno and see what happens.	mperham	2016-11-30 17:14:22
3265	2016-11-30 19:27:36	Oh. Yeah. For sure. I did that (through the web UI for dynos and workers). The problem persisted. So then I also restarted dynos. The problem appeared to go away. Some jobs worked. And then the problem came right back, and jobs and times were messed up again.	joemsak	2016-11-30 17:14:22
3265	2016-11-30 19:36:18	I just did the scaling with the Heroku CLI instead and it appears to be working properly again. I'll report back after some time has passed, or if it starts to fail again. Not saying it's on you to help me fix it at this point, but for the sake of anyone else who might have this issue and googles for it.	joemsak	2016-11-30 17:14:22
3265	2016-11-30 22:06:19	**Final update** After re-scaling the web and worker dynos with the Heroku CLI (and apparently not the Web UI), my sidekiq jobs continue, hours later, to be performing correctly. Thanks again for your time @mperham I recognize and appreciate that you had no responsibility for this issue. Let me know if I can make it up to you in some way. Cheers.	joemsak	2016-11-30 17:14:22
3265	2016-11-30 22:10:41	At some point in the future, consider buying Pro or Enterprise for your company. I can provide this support because people buy my products. :-)	mperham	2016-11-30 17:14:22
3265	2016-11-30 22:15:43	As we are a non profit I imagine making that case would be a challenge. However, can I donate to your org?	joemsak	2016-11-30 17:14:22
3265	2016-11-30 22:18:09	I don't take donations but I'm not demanding a purchase either. 🍰 You can always make the case for the next company you work for; I'll still be here years from now.	mperham	2016-11-30 17:14:22
3265	2016-12-01 16:09:21	@joemsak Sorry to hear about this. Personally, I've never had time-based issues with Sidekiq, so I'm curious what's going on. Do you have an open ticket with Heroku? If so, what's the ID? If you come across it again, @-me on twitter (@jmccartie) so we can catch it in the act. -Jon Heroku Support	jmccartie	2016-11-30 17:14:22
3265	2016-12-01 23:54:40	Hey @mperham -- I was helping Joe on this today and observed the issue, while the underlying server time returned fine (both in Ruby and Bash). We also checked the underlying instance for NTP drift, but found no evidence of that. I was able to enqueue a job (both through ActiveJob and directly through Sidekiq), which resulted in a "2168" year in the web console. Here's one sitting in the retry qu…	jmccartie	2016-11-30 17:14:22
3265	2016-12-02 00:21:45	Nope, I've never seen that before. What does the job payload look like in Redis? > On Dec 1, 2016, at 15:54, Jon McCartie <notifications@github.com> wrote: > > Hey @mperham -- > > I was helping Joe on this today and observed the issue, while the underlying server time returned fine (both in Ruby and Bash). We also checked the underlying instance for NTP drift, but found no evidence of that. > > I…	mperham	2016-11-30 17:14:22
3265	2016-12-02 00:47:25	@mperham I just saw this happen again. Job was enqueued ok. Timestamp looked fine under "Busy". Here was payload: <S_CODE_TOKEN> Job failed. Now in the retry queue (not sure where to get the payload here): <S_CODE_TOKEN> Now, job is in Retry queue with a retry of `2640-08-01 08:00:20 UTC`. I'm having @joemsak update Sidekiq to latest (4.2.7) to make sure it's nothing that was fixed in the earlier…	jmccartie	2016-11-30 17:14:22
3265	2016-12-02 01:58:32	<S_CODE_TOKEN>	mperham	2016-11-30 17:14:22
3265	2016-12-02 02:09:15	@mperham Relevant bits: <S_CODE_TOKEN> ![image](https://www.dropbox.com/s/uodzxtzdptzok3f/Screenshot%202016-12-01%2018.12.01.png?dl=1)	jmccartie	2016-11-30 17:14:22
3265	2016-12-02 02:12:16	Looks fine to me, find a payload that is displaying the bad values and show me the exact payload data in Redis via `job.value`. Maybe the timestamp is being corrupted somehow (perhaps getting an additional digit?). <S_CODE_TOKEN>	mperham	2016-11-30 17:14:22
3265	2016-12-02 02:15:01	The above is from running `Sidekiq::RetrySet.new.first.value`. It spits out <S_CODE_TOKEN>	jmccartie	2016-11-30 17:14:22
3265	2016-12-02 02:15:27	Customer has updated to `4.2.7`, btw <S_CODE_TOKEN>	jmccartie	2016-11-30 17:14:22
3265	2016-12-02 02:22:20	Ah, ok, you're missing the actual retry date. Get it like so: <S_CODE_TOKEN>	mperham	2016-11-30 17:14:22
3265	2016-12-02 02:24:12	If that value is malformed, it's possible the user's app has modified Float#to_s to output invalid values.	mperham	2016-11-30 17:14:22
3265	2016-12-02 02:34:07	Confirmed: <S_CODE_TOKEN> @mperham So your guess is that @joemsak monkey-patched `Float#to_s` somewhere?	jmccartie	2016-11-30 17:14:22
3265	2016-12-02 02:52:46	Checked into this in the customer's app and couldn't confirm: <S_CODE_TOKEN> Thanks for all your help here, Mike.	jmccartie	2016-11-30 17:14:22
3265	2016-12-02 02:57:56	What is the actual value of score? > On Dec 1, 2016, at 18:52, Jon McCartie <notifications@github.com> wrote: > > Checked into this in the customer's app and couldn't confirm: > > irb(main):001:0> m = (123.4).method(:to_s) > => #<Method: Float#to_s> > irb(main):002:0> m.source_location > => ["/app/vendor/bundle/ruby/2.3.0/gems/activesupport-4.2.6/lib/active_support/core_ext/numeric/conversions.rb…	mperham	2016-11-30 17:14:22
3265	2016-12-02 03:45:59	<S_CODE_TOKEN>	jmccartie	2016-11-30 17:14:22
3265	2016-12-02 03:47:56	If `Time.now.to_f` is fine, could a config value throw off `delay_for` ?https://github.com/mperham/sidekiq/blob/master/lib/sidekiq/middleware/server/retry_jobs.rb#L124	jmccartie	2016-11-30 17:14:22
3265	2016-12-02 15:01:24	Man, @jmccartie and @mperham both I really appreciate all of this investigation. You'll find the only sidekiq config I'm working with is here https://github.com/mperham/sidekiq/issues/3265#issuecomment-263965449 and my Procfile as @jmccartie can see is <S_CODE_TOKEN>	joemsak	2016-11-30 17:14:22
3265	2016-12-02 16:11:23	You'll have to determine how that odd score came to be. Note that times usually have microseconds on them - the fact that the score has no microseconds is very suspicious to me. <S_CODE_TOKEN>	mperham	2016-11-30 17:14:22
3265	2016-12-02 16:13:17	It just so happens that I log the delay value: <S_CODE_TOKEN> You can turn on `-v`, generate a retry and see what the calculated delay is.	mperham	2016-11-30 17:14:22
3265	2016-12-02 16:15:19	Thanks @mperham	jmccartie	2016-11-30 17:14:22
3265	2017-01-10 19:59:19	Welp, predictably enough, this one was 100% purely my fault. **I used Timecop in production** to check users' ages at a future cut-off date, which manipulated the time for multi-threaded workers. Even though I understood Timecop with a block arg to return time to normal at the end of the block (actually I understood it to affect time ONLY for the block), it still manipulates time for multi-thread…	joemsak	2016-11-30 17:14:22
3265	2017-01-10 20:11:35	@joemsak Glad you got it figured out!	jmccartie	2016-11-30 17:14:22
3264	2016-11-30 15:01:35	After updating the redis gem from 3.3.1 to 3.3.2 Sidekiq doesn't seem to be able to connect to Redis anymore, raising `Redis::TimeoutError`. Downgrading the redis gem *fixed* it. Using plain `Redis.new` from the rails console within the environment works, I didn't notice anything unusual doing that. Ruby version: 2.3.1 Sidekiq version: 4.2.6 Backtrace: <S_CODE_TOKEN>	tsujigiri	2016-12-01 08:43:45
3264	2016-11-30 15:19:05	Are you using Sidekiq pro with timed fetch? We ran into this error recently as well... curious if it is the same issue. What version of Redis are you on?	webandtech	2016-12-01 08:43:45
3264	2016-11-30 15:23:17	The Redis version is 2.8.19. I also just noticed, that it is only happening on one of two environments. The Environment where there is no issue runs Redis 2.8.24. We are running regular Sidekiq without any special configuration. I'll try if upgrading Redis indeed solves the issue.	tsujigiri	2016-12-01 08:43:45
3264	2016-11-30 16:39:04	Is it possible one of the servers is swapping? Sudden timeout problems are often due to memory pressure.	mperham	2016-12-01 08:43:45
3264	2016-12-01 08:43:45	It was indeed the Redis version. Updated to 3.2.4 and now it's working again.	tsujigiri	2016-12-01 08:43:45
3264	2016-12-01 11:35:26	After some time the errors start popping up again, now. No swapping involved. :thinking: It's also two of four environments now. Both staging environments on EC2, using Redis via ElastiCache.	tsujigiri	2016-12-01 08:43:45
3264	2016-12-01 11:48:03	Seems to be related to this: https://github.com/redis/redis-rb/pull/644#issuecomment-261636657	tsujigiri	2016-12-01 08:43:45
3263	2016-11-29 22:37:04	Here's the issue. We run a process with 25 threads and we have a bug in our code that over time will segfault. (We are investigating why that is...) What happens though is that eventually all 25 threads halt with the same segfault. But the main sidekiq process continues to run and appear healthy. This causes our process manager to think everything is healthy with the process and let it keep runni…	jmondo	2016-12-05 17:52:26
3263	2016-11-29 23:06:38	A thread can't segfault, only a process can and then the entire process dies. If you are spinning up your own child Sidekiq processes, you'll need to monitor them and restart them somehow. Sidekiq Enterprise's [multi-process feature](https://github.com/mperham/sidekiq/wiki/Ent-Multi-Process) has this monitoring built-in. It looks like the fault is somewhere in nokogiri. Also, you're on a version …	mperham	2016-12-05 17:52:26
3263	2016-11-29 23:12:31	Ah sorry I misspoke about threads vs processes. Yes, the process segfaulted. But when I run top on that machine I still get: ` 1 0 root S 502m 3% 2 13% {bundle} sidekiq 3.5.2 app [22 of 25 busy]` But in the sidekiq UI this process has been dropped from the "Busy" tab.	jmondo	2016-12-05 17:52:26
3263	2016-11-30 00:29:25	I can't decipher that ps line. Sidekiq should never be PID 1. > On Nov 29, 2016, at 15:12, John Gesimondo <notifications@github.com> wrote: > > Ah sorry I misspoke about threads vs processes. Yes, the process segfaulted. But when I run top on that machine I still get: > > 1 0 root S 502m 3% 2 13% {bundle} sidekiq 3.5.2 app [22 of 25 busy] > > But in the sidekiq UI this process has been dropped fr…	mperham	2016-12-05 17:52:26
3263	2016-11-30 00:33:06	It's pid 1 because we are running it within a kubernetes pod. Kube always makes the main process in a pod pid 1. When that process dies, it restarts the whole pod. (That's why we are hoping sidekiq would exit when it segfaults, so that kube can auto-restart it.)	jmondo	2016-12-05 17:52:26
3263	2016-11-30 00:33:51	i am upgrading sidekiq now also, perhaps that will change the behavior.	jmondo	2016-12-05 17:52:26
3263	2016-11-30 01:00:06	Sidekiq is definitely not designed to run as pid 1. I don't know how it will behave, for example it does not reap child processes. Sidekiqswarm does. > On Nov 29, 2016, at 16:33, John Gesimondo <notifications@github.com> wrote: > > It's pid 1 because we are running it within a kubernetes pod. Kube always makes the main process in a pod pid 1. When that process dies, it restarts the whole pod. (Th…	mperham	2016-12-05 17:52:26
3263	2016-11-30 01:12:33	@jmondo Try something like https://github.com/Yelp/dumb-init or https://github.com/krallin/tini for container usage.	ryansch	2016-12-05 17:52:26
3263	2016-11-30 01:15:55	ah nice this looks helpful thanks!	jmondo	2016-12-05 17:52:26
3263	2016-11-30 03:23:16	@ryansch By any chance have you tried running sidekiqswarm directly? It implements the minimal `wait` loop required to reap child processes so should be able to run as PID 1 (I should probably document it better as "container-friendly" in that regard).	mperham	2016-12-05 17:52:26
3262	2016-11-29 21:37:24	Ruby version: 2.2.2 Sidekiq / Pro / Enterprise version(s): 4.0.1 If relevant, please include your initializer and any error message with the full backtrace. initializer: <S_CODE_TOKEN> I am not sure if people here have experience connecting to a redis master-slave setup. As it stands, I deploy to two servers. One is the master, one is the slave, both have equivalent sidekiq processes. My initiali…	cobyrne09	2016-12-05 17:53:53
3262	2016-12-05 17:53:53	I've never used Redis Sentinel before so I have nothing to add. I guess you'll need to ask elsewhere.	mperham	2016-12-05 17:53:53
3261	2016-11-29 19:54:49	Hi there, we have encountered an issue that some jobs dont get executed even though they get enqueued(we see them in the enqueued tab in sidekiq web ui). We can't really replicate as this happens once every 1K jobs or more but its hitting us with integration testing. Today we are using these 3 in conjuction: gem 'sidetiq' gem 'sidekiq-unique-jobs' gem 'sidekiq-throttled' Are there any known issue…	dbenjamin57	2016-12-05 17:54:09
3261	2016-11-29 19:58:02	Make sure you are using 4.2.7. I don't support those 3rd party gems but I'm not aware of any problems with them. > On Nov 29, 2016, at 11:54, dbenjamin57 <notifications@github.com> wrote: > > Hi there, we have encountered an issue that some jobs dont get executed even though they get enqueued(we see them in the enqueued tab in sidekiq web ui). We can't really replicate as this happens once every …	mperham	2016-12-05 17:54:09
3261	2016-11-30 07:50:08	@mperham upgraded to 4.2.7 from 4.2.6, will post if that did the trick	dbenjamin57	2016-12-05 17:54:09
3260	2016-11-29 09:20:36	Ruby version: ruby 2.2.2p95 Sidekiq / Pro / Enterprise version(s): sidekiq (3.3.3) Suppose we have service file <S_CODE_TOKEN>	ak15	2016-12-05 17:54:21
3260	2016-11-29 17:45:30	This issue is when we pass ActiveRecord_AssociationRelation object AbcMailer.sidekiq_delay.send_mail_to_user(association_relation_object) If we use to_a to association_relation_object(convert to array) everything works fine . Please can anyone help me with exact cause of the issue or correct me if anything wrong	ak15	2016-12-05 17:54:21
3260	2016-11-30 16:32:08	Perhaps the ActiveRecord association object hasn't actually pulled records from the database yet? ActiveRecord is lazy like that. More importantly, you should not be providing arrays of ActiveRecord instances as Sidekiq params. [The first item in Sidekiq's Best Practices](https://github.com/mperham/sidekiq/wiki/Best-Practices#1-make-your-job-parameters-small-and-simple) speaks to this.	mikegee	2016-12-05 17:54:21
3260	2016-11-30 16:56:30	ActiveRecord had pulled object actually even if we pass empty ActiveRecord_AssociationRelation object it gives the same error, and I was just eager to know reason for such kind of behaviour. I totally agree with the Best practices. Thanks a lot	ak15	2016-12-05 17:54:21
3260	2016-12-20 10:13:50	Just FYI came across the issue https://github.com/rails/rails/issues/5303, so I think I was using Rails -v 4.1.5, so I got the error due to YAML not because of sidekiq, I would test it completely once I get free, would be happy if anyone corrects me if I am wrong <S_CODE_TOKEN> In Rails -v 5.0.0.1 its working completely fine	ak15	2016-12-05 17:54:21
3259	2016-11-28 07:30:38	Ruby version: 2.3.0 Sidekiq / Pro / Enterprise version(s): 4.2.6 `cat Gemfile.lock | grep sidekiq`: <S_CODE_TOKEN> About once every few hours, Sidekiq will get stuck on a job, and no longer make any forward progress. Attaching `gdb` to the stuck process and dumping a backtrace shows that it's stuck in `safe_thread`: <S_CODE_TOKEN> Initializer: <S_CODE_TOKEN> The web dashboard will show these work…	dymk	2016-12-05 17:54:31
3259	2016-11-28 19:38:52	That backtrace is likely a red herring. You skipped the more important part, I need the gist of gdb_output.txt, as explained here: https://github.com/mperham/sidekiq/wiki/Problems-and-Troubleshooting#frozen-processes	mperham	2016-12-05 17:54:31
3258	2016-11-25 23:03:18	Implements https://github.com/mperham/sidekiq/issues/3245 Trying to emulate the real behavior, the job obtains an `enqueued_at` attribute when it's placed in a queue. Since using `perform_in` or `perform_at` does not put the job in the queue when run, the attribute is not set for those methods.	Ferdy89	2016-11-26 05:19:16
3257	2016-11-25 00:17:19	Ruby version: 2.2.3 Sidekiq 4.2.6 If relevant, please include your initializer and any error message with the full backtrace. <S_CODE_TOKEN> init <S_CODE_TOKEN> rails c <S_CODE_TOKEN> redis-cli <S_CODE_TOKEN> and then empty log same code in production mode <S_CODE_TOKEN>	luckyraul	2016-11-25 20:53:13
3257	2016-11-25 20:53:13	You likely have rspec-sidekiq in the development group. https://github.com/philostler/rspec-sidekiq#installation	mperham	2016-11-25 20:53:13
3256	2016-11-24 03:07:06	I just released redis-rb 4.0.0 RC1. Can you please test with it and report back? Thank you!	djanowski	2016-12-05 17:54:48
3256	2016-11-24 03:14:34	I can't, as redis-namespace locks to 3.x.	mperham	2016-12-05 17:54:48
3256	2016-11-24 03:15:23	OK, https://github.com/resque/redis-namespace/issues/124.	djanowski	2016-12-05 17:54:48
3256	2016-11-24 03:17:19	Any interest in integrating namespace support into redis-rb? That would kill the middleman, so to speak.	mperham	2016-12-05 17:54:48
3256	2016-11-24 03:20:37	redis-namespace is a total nightmare and shouldn't be used. It's the exact opposite of simplicity. Any interest in dropping redis-namespace from Sidekiq?	djanowski	2016-12-05 17:54:48
3256	2016-11-24 03:21:13	I wish, bro. http://www.mikeperham.com/2015/09/24/storing-data-with-redis/	mperham	2016-12-05 17:54:48
3256	2016-11-24 03:22:27	For Sidekiq 5 I could draw a line in the sand but I'm not sure that's a battle I want to fight.	mperham	2016-12-05 17:54:48
3256	2016-11-24 03:24:40	I'm sorry I'm not familiar with Sidekiq's codebase, but why do you need redis-namespace?	djanowski	2016-12-05 17:54:48
3256	2016-11-24 03:28:39	Because tons of users use it. Migrating their persistent job data would be a huge hassle. https://github.com/mperham/sidekiq/blob/master/lib/sidekiq/redis_connection.rb#L45	mperham	2016-12-05 17:54:48
3256	2016-11-24 03:30:51	I understand the need to put all Sidekiq stuff inside a namespace. But do you really need all the black magic redis-namespace is doing?	djanowski	2016-12-05 17:54:48
3256	2016-11-24 03:31:29	Removing namespace support, looks like the test suite passes if I change `conn.client` to `conn._client`. Would you be able to add this same accessor in a new Redis 3.x release so I can release the next version of Sidekiq to work with >= 3.3.3?	mperham	2016-12-05 17:54:48
3256	2016-11-24 03:35:43	Well, I'd be all for teaching people to use the 16 different DBes but Redis SaaSes often don't allow those to be used AFAIK. There's a lot of users who share the same cheap Redis plan between web/Sidekiq by using namespaces. Telling them to migrate just to lose a gem dependency, even if it's a bit painful for us, isn't really an option. The sum of their pain would be >>>>> our pain.	mperham	2016-12-05 17:54:48
3256	2016-11-24 03:39:28	> Removing namespace support, looks like the test suite passes if I change `conn.client` to `conn._client`. Would you be able to add this same accessor in a new Redis 3.x release so I can release the next version of Sidekiq to work with >= 3.3.3? Of course! > Well, I'd be all for teaching people to use the 16 different DBes but Redis SaaSes often don't allow those to be used AFAIK. Clearly I'm la…	djanowski	2016-12-05 17:54:48
3256	2016-11-24 03:43:04	Fair question. I access Redis at hundreds of different call sites so this would be a big undertaking but perhaps something I should consider for Sidekiq 5. Maybe I can vendor my own copy of redis-namespace.	mperham	2016-12-05 17:54:48
3256	2016-11-24 08:22:16	I'd be happy to help with getting this into sidekiq directly with the minimal code possible to avoid the hassle of redis-namespace (something simple as [nido](https://github.com/soveran/nido) might actually do the trick)	badboy	2016-12-05 17:54:48
3255	2016-11-23 04:32:13	In jruby 1.7.22 (1.9.3p551 compatibility mode), UTF-8 encoding is not properly detected, because the encoding comment is not on the first line as required in ruby 1.9. The frozen_string_literal magic comment did not come into existence until ruby 2.3, and ruby 1.9 does not look past the first line for magic comments. This results encoding-related syntax errors. Examples: SyntaxError: /home/nilbus…	nilbus	2016-11-23 04:39:00
3255	2016-11-23 04:38:50	I'll accept this but you should know that sidekiq 4 does not officially support jruby 1.7 and has not supported Ruby 1.9 for years.	mperham	2016-11-23 04:39:00
3255	2016-11-23 04:41:26	Thank you. We'll be on JRuby 9000 soon, thankfully.	nilbus	2016-11-23 04:39:00
3255	2016-11-23 04:42:55	Given the lack of support, should I expect to see a release for this? If not, I'd like to know so that I can install from GitHub rather than a released gem.	nilbus	2016-11-23 04:39:00
3255	2016-11-23 04:45:43	It'll be in 4.2.7 which will be out Monday.	mperham	2016-11-23 04:39:00
3255	2016-11-23 04:46:42	Excellent. Thanks.	nilbus	2016-11-23 04:39:00
3254	2016-11-23 02:26:51	Ruby version: 2.3.1 Sidekiq / Pro / Enterprise version(s): 4.2.6 / 3.4.0 / 1.4.0 If relevant, please include your initializer and any error message with the full backtrace. I've triple checked that there are no AR calls in this job and while I could be missing something still, it looks like it tries to get a connection even if it doesn't need one according to the backtrace. <S_CODE_TOKEN> <S_CODE…	kreynolds	2016-11-23 21:41:32
3254	2016-11-23 03:01:34	This looks like a Rails 5 issue. > On Nov 22, 2016, at 6:26 PM, Kelley Reynolds notifications@github.com wrote: > > Ruby version: 2.3.1 > Sidekiq / Pro / Enterprise version(s): 4.2.6 / 3.4.0 / 1.4.0 > > If relevant, please include your initializer and any error message with the full backtrace. > I've triple checked that there are no AR calls in this job and while I could be missing something stil…	mperham	2016-11-23 21:41:32
3254	2016-11-23 14:15:22	Alright well, I'll handle it with an external connection pooler then. I took a quick look at it and it doesn't look convenient to try to fix.	kreynolds	2016-11-23 21:41:32
3254	2016-11-23 21:41:31	I would open a Rails issue and see what the core team say.	mperham	2016-11-23 21:41:32
3253	2016-11-22 09:45:46	Ruby version: Sidekiq / Pro / Enterprise version(s): - ruby "2.3.1" - Rails "5.0.0.1" and [CSRF forgery](http://edgeguides.rubyonrails.org/upgrading_ruby_on_rails.html#csrf-protection-from-remote-script-tags) - Sidekiq, "4.2.5" <S_CODE_TOKEN> Happens when the sidekiq web UI tries to load the javascript in my rails API ![screen shot 2016-11-22 at 9 46 10 am](https://cloud.githubusercontent.com/ass…	mariogintili	2016-11-23 21:40:12
3253	2016-11-23 21:40:12	This is something specific to your browser or server setup. Sidekiq does not set anything about CORS.	mperham	2016-11-23 21:40:12
3252	2016-11-21 02:23:05	Ruby version:2.3 Sidekiq / Pro / Enterprise version(s): latest version If relevant, please include your initializer and any error message with the full backtrace. here is the error log: sudo systemctl status sidekiq ● sidekiq.service - sidekiq Loaded: loaded (/lib/systemd/system/sidekiq.service; enabled; vendor preset: enabled) Active: inactive (dead) (Result: exit-code) since Sen 2016-11-21 09:2…	hendranata	2016-11-23 21:39:14
3252	2017-01-06 14:15:54	same here at production	alicjap	2016-11-23 21:39:14
3251	2016-11-20 21:26:46	Several people have asked to limit user action within the Sidekiq Web UI. While hiding/showing buttons based on authorization is likely impractical, we can verify authorization for each incoming request. Proposed API (adding in your initializer): <S_CODE_TOKEN> Unauthorized requests will return 403 Unauthorized action. Feedback on the API welcome.	mperham	2016-11-23 22:01:31
3250	2016-11-20 10:31:08	Ruby version: 2.3 Sidekiq / Pro / Enterprise version(s): 4.2.4 If relevant, please include your initializer and any error message with the full backtrace. i want to enable systemd using sidekiq but it always faild to: [/lib/systemd/system/sidekiq.service:31] Executable path is not absolute [Service] Type=simple WorkingDirectory=/home/hendranata/project/gimart ExecStart=bundle exec sidekiq -e deve…	hendranata	2016-11-20 16:53:48
3250	2016-11-20 16:53:48	The error message seems clear to me: `bundle` must be absolute, e.g. /usr/local/bin/bundle.	mperham	2016-11-20 16:53:48
3250	2016-11-21 02:04:42	i have change the bundle path also not working. ExecStart=/home/hendranata/.rvm/gems/ruby-2.3.0/bin/bundle exec sidekiq -e development any idea? that is absolute path right?	hendranata	2016-11-20 16:53:48
3250	2016-11-21 02:19:16	and now here is the log: Nov 21 09:18:30 hendranata-N46VZ systemd[1]: sidekiq.service: Unit entered failed state. Nov 21 09:18:30 hendranata-N46VZ systemd[1]: sidekiq.service: Failed with result 'exit-code'. Nov 21 09:18:31 hendranata-N46VZ systemd[1]: sidekiq.service: Service hold-off time over, scheduling restart. Nov 21 09:18:31 hendranata-N46VZ systemd[1]: Stopped sidekiq. Nov 21 09:18:31 hen…	hendranata	2016-11-20 16:53:48
3249	2016-11-20 07:19:37	Ruby version: 2.3.0p0 (2015-12-25 revision 53290) [x86_64-linux] Sidekiq / Pro / Enterprise version(s): 2.0.5 (Pro) I'm having issue with Sidekiq Pro quiet process (being quiet either by Sidekiq UI or sending signal) that still accepts jobs into its internal queue without executing them. When I shutdown the quiet process (via Ctrl-C or SIGTERM), the jobs are returned back to the global queue and …	9diov	2017-02-08 18:43:29
3249	2016-11-20 17:00:41	Two things: 1. If you think you have found a bug, upgrade your version; it may have already been fixed. You're on a pretty old version. 2. That sequence of events looks normal - I don't understand why you think the quiet process has picked up jobs, could you detail exactly what you think looks wrong?	mperham	2017-02-08 18:43:29
3249	2016-11-21 08:47:42	Hi Mike, thanks for your response. 1. I tried upgrading to latest Sidekiq Pro (3.4.0) and the issue persists 2. To reproduce the problems, here are the steps: - Spawn up a few sidekiq processes with different index (sidekiq -i <num>) - Choose one process to quiet, let's say process with index 2. Send out USR1 or use Sidekiq UI to quiet this process. - Send out a dozen jobs. - Some of them (random…	9diov	2017-02-08 18:43:29
3249	2016-11-21 16:28:43	I can confirm that some jobs are added to the quiet process's private queue even after the process is quiet. Here is the log from the quiet process (index 0) <S_CODE_TOKEN> The queue on Redis: <S_CODE_TOKEN> Note the enqueued timestamp is after the log message timestamp when the quiet process was quiet.	9diov	2017-02-08 18:43:29
3249	2016-11-22 13:14:04	@mperham After digging further into Sidekiq Pro source code for ReliableFetch, looks like the Retriever singleton thread is not terminated when the Sidekiq process becomes quiet. Adding these 3 lines in `Retriever::start` seems to fix the problem: <S_CODE_TOKEN> <S_CODE_TOKEN> Do you mind merging this patch? This is critical for our production system since we need to be able to quiet Sidekiq proc…	9diov	2017-02-08 18:43:29
3249	2016-11-22 16:30:30	All jobs in the internal queues are pushed back to the public queue upon TERM shutdown so why is it a critical matter that a job goes into an internal queue for a few seconds? Are you shutting down the process correctly? Have you tried using super_fetch instead? reliable_fetch is all but deprecated at this point.	mperham	2017-02-08 18:43:29
3249	2016-11-22 18:28:43	@mperham First of all, super_fetch uses the exact same code for Retriever class so it suffers from the same issue. The good thing is that the exact same fix I proposed earlier would work. Second of all, you are arguing the wrong point here. The issue has nothing to do with TERM. It is about the expectation of quieting the Sidekiq process. When I quiet a process, I don't expect it to keep acceptin…	9diov	2017-02-08 18:43:29
3249	2016-11-23 00:25:53	Thanks for the info, it's unusual for TERM to be sent an hour after USR1, I can understand this would make you more sensitive to lingering jobs. The wiki documents that upon USR1 the process will stop processing new jobs but this isn't millisecond precise. Notably, the fetch implementations will block waiting for a job for a second, meaning there is a one second window after USR1 where a job can …	mperham	2017-02-08 18:43:29
3249	2017-02-08 06:49:10	Hi Mike, first thanks for a great piece of engineering. I work with @9diov and would like to circle back to this issue, as we're moving towards zero-downtime deployment; gracefully restarting Sidekiq (without interfering with existing jobs) is important for us. As mentioned by @9diov, our background works mainly consist of very-long running jobs (e.g. executing an analytics query against customer…	nvquanghuy	2017-02-08 18:43:29
3249	2017-02-08 18:39:25	Here's the quiet flow: 1. USR1 received, launcher.quiet -> manager.quiet -> [processor.terminate](https://github.com/mperham/sidekiq/blob/master/lib/sidekiq/manager.rb#L56) 2. If any fetcher retrieves a job after terminate is called, it is [immediately requeued](https://github.com/mperham/sidekiq/blob/master/lib/sidekiq/processor.rb#L99). The core issue is that Pro's reliable_fetch doesn't implem…	mperham	2017-02-08 18:43:29
3249	2017-02-09 04:52:21	This is awesome. Thank you so much @mperham ! When do you think 3.4.4 will be released?	nvquanghuy	2017-02-08 18:43:29
3249	2017-03-03 03:23:09	@mperham Circling back to this, do you have a timeline on when 3.4.4 will be released? And any suggestions/workaround we can do until then? Regards,	nvquanghuy	2017-02-08 18:43:29
3249	2017-03-03 17:43:21	I just released Pro 3.4.4 and Enterprise 1.5.2.	mperham	2017-02-08 18:43:29
3249	2017-03-04 13:09:28	Awesome thank you! On Sat, 4 Mar 2017 at 12:43 AM, Mike Perham <notifications@github.com> wrote: > I just released Pro 3.4.4 and Enterprise 1.5.2. > > — > You are receiving this because you are subscribed to this thread. > Reply to this email directly, view it on GitHub > <https://github.com/mperham/sidekiq/issues/3249#issuecomment-284020811>, > or mute the thread > <https://github.com/notificati…	nvquanghuy	2017-02-08 18:43:29
3248	2016-11-19 11:43:01	Ruby version: ruby 2.2.3p173 Sidekiq / Pro / Enterprise version(s): 4.2.6 I try to start task for sidekiq web ui <S_CODE_TOKEN> And get this <S_CODE_TOKEN>	USvER	2016-11-19 17:46:13
3248	2016-11-19 11:49:54	Sidekiq 4.1.4 does not have this issue.	USvER	2016-11-19 17:46:13
3248	2016-11-19 17:46:13	That way of running Sidekiq::Web is no longer supported. The easiest way to run Sidekiq::Web is with rackup: https://github.com/mperham/sidekiq/blob/master/myapp/simple.ru#L2	mperham	2016-11-19 17:46:13
3248	2016-11-21 08:03:21	I'm stumbled on this issue while debuging some weird bug with sidekiq that was not executing some of the tasks. Reverted to 4.1.4 and everything working fine. I want to read about this radical changes in 4.2.x, is there a document i can look into?	USvER	2016-11-19 17:46:13
3248	2016-11-21 16:21:45	[Changelog](https://github.com/mperham/sidekiq/blob/master/Changes.md#420) points to #3075.	mperham	2016-11-19 17:46:13
3247	2016-11-18 22:47:22	Ruby version: 2.3.2 Sidekiq / Pro / Enterprise version(s): Pro / Enterprise Love the pause queue feature in Sidekiq Pro. Would love a toggle button in the Web UI to pause/unpause.	ckorhonen	2016-11-23 21:46:23
3247	2016-11-18 23:14:35	:+1:	mperham	2016-11-23 21:46:23
3247	2016-11-23 21:46:23	Ah right. I forgot: pausing queues is explicitly meant to be API only. You use it as part of automation, not an ad-hoc manual process.	mperham	2016-11-23 21:46:23
3247	2017-01-19 04:19:49	As someone who just ad-hoc stopped his queues, so he can ad-hoc update a search index before ad-hoc restarting the queue, this has not proven to be true. Obviously this is a process we would like to automate going forward, but all automations start with a a little ad-hoc work initially, and it's a shame to have lost the pause button. I mean, we can still start up a rails console and execute `#pau…	phantomwhale	2016-11-23 21:46:23
3246	2016-11-18 21:38:07	Ruby version: 2.3.1 Sidekiq version(s): 4.2.6 I have setup a [rails app](https://github.com/darrhiggs/sidekiq_pubsub) to try and demonstrate the issue fully. Th app has two workers 1. Subscriber - that blocks awaiting messages. 2. Publisher - sends a close message to the channel the Subscriber is listening to. When the app "initially" sets up a Subscriber blocking awaiting messages, it hangs, sto…	darrhiggs	2016-11-18 23:07:41
3246	2016-11-18 23:07:41	In general, Sidekiq is not an appropriate platform for pubsub. Synchronous communication between workers is not supported. Specifically, your app is hanging because the publisher is publishing before the subscriber has subscribed.	mperham	2016-11-18 23:07:41
3246	2016-11-18 23:22:52	Ok, so would you suggest polling in preference? I spent a reasonable amount of time putting this bug report together in a concise manner, and if the point is that it is not something you support, that's fine. But, I don't believe you diagnosis of the issue is correct. Did you try the [app](https://github.com/darrhiggs/sidekiq_pubsub)?	darrhiggs	2016-11-18 23:07:41
3246	2016-11-18 23:28:30	Yes, I looked at the app. At a high level, I have no idea what you are trying to do but Sidekiq is designed for jobs which are small and self-contained, it is not designed to implement app components communicating via pubsub.	mperham	2016-11-18 23:07:41
3246	2016-11-18 23:54:36	I have a usecase whereby I my app receives a request to complete some non-trivial amount work. I respond to this with a 202 Accepted and a link to a status monitor (a representation of a worker that is tracking the total job progress) so that the frontend can display an ETA for job completion. I was planning to purchase sidekiq-pro, & use the batches feature. I would create a subscriber (status m…	darrhiggs	2016-11-18 23:07:41
3246	2016-11-19 00:03:37	Batch status can be watched via pubsub or polling, as explained on the Batches page, but you cannot use pubsub to monitor from another job because there is no guarantee when the batch will be done, safest and easiest option is to poll via JavaScript.	mperham	2016-11-18 23:07:41
3246	2016-11-19 00:15:35	Ok, thanks for your feedback.	darrhiggs	2016-11-18 23:07:41
3245	2016-11-18 17:20:43	Ruby version: 2.2.4 Sidekiq / Pro / Enterprise version(s): Sidekiq 4.1.2, Sidekiq Pro 3.3.3, Sidekiq Ent 1.3.2 This is a feature request, not a bug. While running some tests, we realized queuing jobs while on fake testing mode doesn't add the `enqueue_at` attribute. It feels to us that it could be a simple change to make fake mode closer to the real one. We're happy to implement this change if ap…	Ferdy89	2016-11-22 17:33:34
3245	2016-11-18 17:24:59	:+1:	mperham	2016-11-22 17:33:34
3244	2016-11-18 13:50:37	![sidekiq](https://cloud.githubusercontent.com/assets/3119321/20432186/01cf6074-adc4-11e6-8e25-fdc7d234cae7.PNG) Ruby version: 2.1.4 Sidekiq / Pro / Enterprise version(s): 4.1.4 Redistogo: Heroku in intializer: <S_CODE_TOKEN><S_CODE_TOKEN>` In busy state how we can see this should I have to buy pro?	rajcybage	2016-11-18 16:36:09
3244	2016-11-18 16:36:03	You've already pulled all the jobs out of the queue. Go to the Busy tab to see jobs that are executing **right now**.	mperham	2016-11-18 16:36:09
3243	2016-11-18 05:14:21	Ruby version: 2.3.1 Sidekiq / Pro / Enterprise version(s): Enterprise We're running Sidekiq in a production environment on a large codebase with tens of contributors. As a result, at times, there are multiple dead jobs in the morgue of various importance. Rarely (but it happens), someone on the team accidentally clicks `Delete all` instead of `Delete` which is *very* dangerous for us. Would it be…	Chetane	2016-11-23 21:47:20
3243	2016-11-18 05:34:42	I should also mention this often happens when filtering down jobs in the morgue. For example, if there are 1,000 failed jobs to delete, we've filtered by the job name and then selected `Delete All` . This will counter-intuitively delete all jobs, rather than only the filtered ones. It would be nice for `Delete All` to respect the filter. I can open a separate issue for that, if you agree that sho…	Chetane	2016-11-23 21:47:20
3243	2016-11-23 21:47:20	That commit, plus #3251, should handle your feedback.	mperham	2016-11-23 21:47:20
3242	2016-11-17 18:46:56	Ruby version: 2.3.1 Sidekiq / Pro / Enterprise version(s): Pro If relevant, please include your initializer and any error message with the full backtrace. I have several types of admin user roles, and I do not want to give actionable permissions to all users in the portal. Is it possible to configure the UI to have, say, a read-only option? Thanks in advance!	richessler	2016-11-17 18:50:36
3242	2016-11-17 18:49:03	It's not possible today but that's an interesting idea for a feature.	mperham	2016-11-17 18:50:36
3242	2016-11-17 18:49:50	@mperham Thanks! much appreciated!	richessler	2016-11-17 18:50:36
3242	2016-11-17 18:50:36	Actually you could implement a Rack middleware that blocks POST requests before they are dispatched to the webapp. How to do this is undocumented and not really supported but can be done afaik.	mperham	2016-11-17 18:50:36
3241	2016-11-17 18:12:12	The epic struggle which is Rails 5 support has made clear that we need an integration test matrix to exercise the various combinations of Rails version/environment/feature. Versions: 4.2, 5.0 Environments: development, production Features: Worker, delay, ActiveJob Assertions: successful execution, no checked out connections By feature, I mean I should be able to do these: <S_CODE_TOKEN> have the …	mperham	2016-11-22 17:33:16
3241	2016-11-17 18:28:39	https://github.com/thoughtbot/appraisal looks useful for this issue.	mperham	2016-11-22 17:33:16
3240	2016-11-17 12:29:42	Ruby version: 2.3.1 Sidekiq / Pro / Enterprise version(s): 3.5.4 / 2.1.3 / 0.7.10 When the unique job feature is enabled, the jobs that have retry false and crash never have their lock automatically released (but after the timeout they do naturally).	foeken	2016-11-23 21:00:58
3240	2016-11-17 16:32:48	This is by design, the job never succeeds so the lock waits for the timeout: https://github.com/mperham/sidekiq/wiki/Ent-Unique-Jobs#retries	mperham	2016-11-23 21:00:58
3239	2016-11-14 16:42:01	Ruby version: 2.25 Sidekiq / Pro / Enterprise version(s): 4.2.5 / 3.4.0 / 1.3.2 We have a job for a worker that has been removed that is stuck in the private queue. Periodically it gets retried and generates an uninitialized constant Schedule5MinScan error, but it never moves into the retry set. This has happened with reliable fetch before as well, but as you can see here we are now using super f…	johnathanludwig	2016-11-14 17:50:36
3239	2016-11-14 17:25:57	The easiest solution is to create that class with an empty perform that will execute the job so it goes away. Like a database column names, Sidekiq persists the job class names so you need to treat changing a worker name like a multi-step column rename migration: 1. create the new job, 2. deploy, 3. make sure all old jobs have finished and no longer referenced, 4. remove the old one.	mperham	2016-11-14 17:50:36
3239	2016-11-14 17:42:35	Yeah I can fix this on our end. I just wanted to report it since it seemed like a bug because it never makes its way to the retryset. It would be a lot easier to have it there and just be able to delete the job.	johnathanludwig	2016-11-14 17:50:36
3239	2016-11-14 17:50:19	The job dispatch redesign for 4.3 should fix this. The error is when constantize is called, which is outside the retry block in 4.2 but inside the retry block in 4.3. That redesign is here: https://github.com/mperham/sidekiq/blob/redesign_dispatch/lib/sidekiq/processor.rb#L122	mperham	2016-11-14 17:50:36
3238	2016-11-14 14:50:53	I've been using Sidekiq on a Rails project and it worked fine last week, and is working perfectly in production. I've come back to do some more work in development, and all of a sudden, the worker is throwing up a `ArgumentError: undefined class/module Package` error (Package is an ActiveRecord model). I'm running the job like so: @package = Package.create Package.delay.process(@package.id, param…	pezholio	2016-11-15 18:16:25
3238	2016-11-14 15:05:03	I think I've sorted this by downgrading to 4.2.4 - are there any known issues with 4.2.5?	pezholio	2016-11-15 18:16:25
3238	2016-11-14 16:08:14	Try master, it might fix this. > On Nov 14, 2016, at 07:05, pezholio notifications@github.com wrote: > > I think I've sorted this by downgrading to 4.2.4 - are there any known issues with 4.2.5? > > — > You are receiving this because you are subscribed to this thread. > Reply to this email directly, view it on GitHub, or mute the thread.	mperham	2016-11-15 18:16:25
3238	2016-11-15 18:16:25	4.2.6 is out which should fix this.	mperham	2016-11-15 18:16:25
3237	2016-11-12 22:23:20	Fixes the following issue: ``` C:/Ruby23-x64/lib/ruby/gems/2.3.0/gems/sidekiq-4.2.5/lib/sidekiq/web/helpers.rb:191:in `<module:WebHelpers>': uninitialized constant Sidekiq::WebHelpers::Set (NameError) from C:/Ruby23-x64/lib/ruby/gems/2.3.0/gems/sidekiq-4.2.5/lib/sidekiq/web/helpers.rb:7:in `<module:Sidekiq>' from C:/Ruby23-x64/lib/ruby/gems/2.3.0/gems/sidekiq-4.2.5/lib/sidekiq/web/helpers.rb:5:in…	sebastienvercammen	2016-11-12 22:39:08
3236	2016-11-11 23:05:44	From the [ActionMailer](https://github.com/mperham/sidekiq/wiki/Active-Job#action-mailer) section: To send a basic message to the Job Queue we can use: <S_CODE_TOKEN>` New syntax to send delayed message through Active Job: <S_CODE_TOKEN> Is there a particular reason the one with a deliver delay needs to use `deliver_later!` with the bang (!)?	vincentwoo	2016-11-12 03:30:26
3236	2016-11-12 03:30:26	I've never heard of that bang method. I removed the bangs.	mperham	2016-11-12 03:30:26
3235	2016-11-09 23:47:31	As mentioned in #3221, we need to redesign Sidekiq::Processor's job execution so it can integrate Rails 5's Reloader. The Reloader must run in all environments as it handles autoloading, db connection management, etc. This is ready for alpha testing if anyone wants to try it out: <S_CODE_TOKEN>	mperham	2017-01-17 22:58:09
3235	2016-12-15 23:06:39	Status: I'm not sure I want to merge this. 4.2.7 has a hack that works and doesn't restructure the internals (which will break various 3rd party plugins). Will leave here for a while and consider.	mperham	2017-01-17 22:58:09
3235	2016-12-30 15:11:24	FWIW, I think you should do this. As you've noted, the middleware API gets passed the worker, which means all sorts of things have to happen / be loaded before that can occur. Even ignoring the specific/additional dangers of the Rails reloader, that's a fair bit of potential to leave a job silently dropped, without retry or log. #3221 solves the specific problem of the reloader + production, but …	matthewd	2017-01-17 22:58:09
3235	2016-12-30 17:40:36	@matthewd Well said. 👍	mperham	2017-01-17 22:58:09
3235	2017-03-13 01:09:04	Is the hack in 4.2.X a source of fsevent_watch zombies by any chance? My rails 5 apps with sidekiq steadily produce fsevent_watch zombies and I have to kill 9 them and restart spring every few hours.	lastobelus	2017-01-17 22:58:09
3234	2016-11-09 21:57:20	If using a client other than Sidekiq to enqueue jobs, the `retry` value set in the `sidekiq_options` hash will be ignored. This is somewhat counterintuitive, so fall back to value if no value is set in the message.	mlarraz	2016-11-11 16:12:02
3234	2016-11-11 16:12:02	Thank you! I've integrated this into #3235 so it will be in 4.3.0.	mperham	2016-11-11 16:12:02
3233	2016-11-09 19:31:45	Ruby version: 2.3.0 Sidekiq - Pro Myself and many of my colleagues are not seeing sidekiqPro process jobs on our development environments. If relevant, please include your initializer and any error message with the full backtrace. Possibly relevant lines from initializer <S_CODE_TOKEN>	dandlezzz	2016-11-09 21:06:48
3233	2016-11-09 20:44:34	Please include the full initializer.	mperham	2016-11-09 21:06:48
3233	2016-11-09 21:04:01	updated!	dandlezzz	2016-11-09 21:06:48
3233	2016-11-09 21:06:48	You are setting the server to use a namespace, but you are not configuring the client to use a namespace. https://github.com/mperham/sidekiq/wiki/Using-Redis#using-an-initializer	mperham	2016-11-09 21:06:48
3232	2016-11-09 16:17:52	I'm considering switching from [Shoryuken](https://github.com/phstc/shoryuken) to Sidekiq. Shoryuken is able to "fetch in batches" on the consumer side without having to prepare batches on the producer side. This is really convenient for sending data off to a third party api that has batch capabilities. Is similar functionality available on Sidekiq?	mnort9	2016-11-15 17:58:49
3232	2016-11-09 17:24:50	Sidekiq does not support fetching multiple jobs at a time. Sounds like that's an SQS feature. You can do something like sending an array of ids as a job argument: [1,2,3] and have the job process the array but that's considered a single job and would need to be enqueued by the client like that.	mperham	2016-11-15 17:58:49
3231	2016-11-08 19:40:32	Ruby version: 2.3 Sidekiq Hi - I am running two AWS EC2 Instances (C3 Large, https://aws.amazon.com/ec2/instance-types/#c3) vCPU: 2 Mem (GiB): 3.75 SSD Storage (GB): 2 x 16 On each instance I have 6 sidekiq processes running (concurrency 25). Processing about ~700 jobs per second, and the jobs take anywhere between 300 to 800ms. This feels like a lot of process for one instance - but after monito…	dsshap	2016-11-08 19:53:46
3231	2016-11-08 19:53:46	General rule is one process per core, increase concurrency until cores are maxed. YMMV of course.	mperham	2016-11-08 19:53:46
3231	2016-11-08 19:56:02	Interesting - I could have sworn I read a post from you that said keep concurrency low and increase the number of processes.	dsshap	2016-11-08 19:53:46
3231	2016-11-08 19:58:53	You can't increase concurrency forever, generally MRI is limited to <= 50, but again YMMV.	mperham	2016-11-08 19:53:46
3231	2016-11-08 20:06:47	Is there any harm to running ~5-8 process on the instance type I am using?	dsshap	2016-11-08 19:53:46
3231	2016-11-08 20:09:18	Try it and see. You have two CPUs. They'll all contend for CPU time and take more memory.	mperham	2016-11-08 19:53:46
3230	2016-11-08 19:01:41	Ruby version: 2.2 Sidekiq In my system there are many workers. Among these there is 1 worker with which I'd like to execute only 1 at a time. Is there a built-in way for me to do this? I do not want to change the global concurrency setting to 1 as concurrency works well for all other workers. If not, there are 2 ways I can imagine to do it: 1. for that particular worker, add it to a separate queu…	gniquil	2016-11-08 19:51:21
3230	2016-11-08 19:04:42	You are exactly right. 1. Sidekiq can do this out of the box. 2. With Sidekiq Enterprise you can use a [concurrent limiter](https://github.com/mperham/sidekiq/wiki/Ent-Rate-Limiting#concurrent).	mperham	2016-11-08 19:51:21
3230	2016-11-08 19:09:03	sigh... ok. :) You can close the issue now.	gniquil	2016-11-08 19:51:21
3229	2016-11-07 16:10:46	Hello, I'm investigating on a memory leak in Sidekiq. You can found a rails app [here](https://github.com/inkstak/memory_leak_test) to reproduce. The gems are up to date * rails 5.0.0.1 * sidekiq 4.2.5 * pg 0.19.0 I'm running this [job](https://github.com/inkstak/memory_leak_test/blob/master/app/jobs/mem_test_job.rb) to browse a large table with the Rails method `find_each`. In this example, I tr…	inkstak	2016-11-09 23:11:40
3229	2016-11-07 18:32:13	If you comment out the Item batch call, does the memory leak go away? In this case, Sidekiq is really a thin wrapper around a lot of Rails/AR/pg code. It's likely the memory leak is in one of those three pieces.	mperham	2016-11-09 23:11:40
3229	2016-11-07 18:36:00	Are these two items at odds? One says "don't cache classes, reload them on every request", the other says "load all my code at startup". I'm not sure how Rails will respond. <S_CODE_TOKEN>	mperham	2016-11-09 23:11:40
3229	2016-11-08 09:36:38	<S_CODE_TOKEN> The memory quickly stabilizes after the first round. So the problem should be in AR batches which may not be multithread-prof ?	inkstak	2016-11-09 23:11:40
3229	2016-11-08 09:44:30	I first meet the leak in production where both config items are true. I tried to reproduce it in development: - enable only `eager_load` causes the leak - enable only `cache_classes` doesn't cause it. - switching both and the leak is present	inkstak	2016-11-09 23:11:40
3229	2016-11-08 19:13:01	I suspect you are hitting the current buggy Rails 5 integration. Try Sidekiq 4.1.x. > On Nov 8, 2016, at 01:44, inkstak notifications@github.com wrote: > > I first meet the leak in production where both config items are true. > I tried to reproduce it in development: > > enable only eager_load causes the leak > enable only cache_classes doesn't cause it. > switching both and the leak is present >…	mperham	2016-11-09 23:11:40
3229	2016-11-09 15:26:37	Using Sidekiq 4.1.x doesn't change anything. I tried enqueing a Sidekiq worker instead of an ActiveJob job, and the bloat doesn't appear. It's still present on my real app but not in this sample app, so I'll continue to investigate to find the gem in cause. By the way, If you want to complete the wiki, the bloat appears when using the `.where`method. It's limited to few bytes per requests, but ke…	inkstak	2016-11-09 23:11:40
3229	2016-11-09 23:11:40	I finally managed to stem the bloat by removing the [callback](https://github.com/rails/rails/blob/master/activejob/lib/active_job/railtie.rb#L25) initiated by ActiveJob to reload the code. I guess AJ should not reload the app when `eager_load = true`. I'll report the problem to the rails team and submit a PR soon	inkstak	2016-11-09 23:11:40
3228	2016-11-07 13:08:37	Hi there, wanted to consult regarding an issue we have in production regarding DB connection pool optimizations. We host on Google cloud and we use MySQL DB Gen 2. This DB allows up to 4K active connections. Today we have 30 processing servers up and we build the concurrency between our servers through Sidekiq. Each app server has a limit of max 100 sidekiq workers (total of 3K total workers avai…	dbenjamin57	2016-11-23 21:00:45
3228	2016-11-23 21:00:45	No clue but I hope you figured it out. Please let us know if you tracked it down.	mperham	2016-11-23 21:00:45
3227	2016-11-07 09:57:12	This little PR teaches Psych how to use `constantize` in the development environment of Rails. It fixes #3171, so you don't need to remove delay extensions anymore :)	DarthSim	2016-11-22 17:21:16
3227	2016-11-07 17:39:52	I would prefer that, instead of this path, we pull the delay implementation along with this patch into a separate gem.	mperham	2016-11-22 17:21:16
3227	2016-11-22 17:21:20	Short term: this fix is important for Sidekiq 4, thanks for it! Long term: we'll likely pull out the delay API in Sidekiq 5.	mperham	2016-11-22 17:21:16
3226	2016-11-07 07:04:01	I got this error today, and it crash the sidekiq. is there any buy in Ruby 2.2.1 with sidekiq? and how can I fix this? thanks Ruby version: 2.2.1 Sidekiq / Pro / Enterprise version(s): 4.2.2 the full backtrace. <S_CODE_TOKEN>	NaixSpirit	2016-11-07 07:16:02
3225	2016-11-07 00:12:37	Followup to https://github.com/mperham/sidekiq/pull/3224. The Processor class has a `#job` method which was being shadowed in `#process` by a local variable. The `#process` method is complex, and I recently moved some code around in a way that accidentally resulted in the instance method being used instead of the local variable: https://github.com/mperham/sidekiq/issues/3223 By using a different …	eugeneius	2016-11-07 02:34:12
3224	2016-11-06 21:08:18	Fixes https://github.com/mperham/sidekiq/issues/3223. When I moved the reloader inside the block in https://github.com/mperham/sidekiq/pull/3212 so that any errors it raised would be handled properly, the `job` local variable was pushed into a nested scope, which meant it wasn't accessible from the rescue block any more. This changed the meaning of `job` in that rescue block from the local variab…	eugeneius	2016-11-06 21:11:07
3224	2016-11-06 21:12:09	Thanks, I see the problem now. We should probably rename the local variable so there's no chance it will alias with the attribute in the future.	mperham	2016-11-06 21:11:07
3224	2016-11-07 00:12:48	I agree! 👍 https://github.com/mperham/sidekiq/pull/3225	eugeneius	2016-11-06 21:11:07
3223	2016-11-06 15:08:42	Ruby version: 2.3.1 Sidekiq / Pro / Enterprise version(s): 4.2.5 See here https://github.com/mperham/sidekiq/blob/v4.2.5/lib/sidekiq/processor.rb#L125, job variable is in the block and a method use same name. So when exception happened, job will be a Sidekiq::BasicFetch::UnitOfWork object. I try to hack the logger class <S_CODE_TOKEN> and output <S_CODE_TOKEN>	john1king	2016-11-06 21:11:07
3223	2016-11-06 20:17:02	I don't understand this issue. job should always be a Hash.	mperham	2016-11-06 21:11:07
3223	2016-11-06 20:47:24	Looks like I broke this in https://github.com/mperham/sidekiq/pull/3212 🙈 working on a fix now.	eugeneius	2016-11-06 21:11:07
3222	2016-11-06 09:53:00	My team is considering to use sidekiq with an API only rails 5 app. I'm not very familiar with rails internals, and wonder if sidekiq web ui works without the middlewares to handle js/css assets. Can anybody shed light?	UniIsland	2016-11-06 20:12:48
3222	2016-11-06 20:12:48	Sidekiq's UI only requires rack and rack-protection, it does not use Rails at all.	mperham	2016-11-06 20:12:48
3221	2016-11-06 01:19:11	We have to release the current thread's Active Record connection after performing each job, in case another thread is waiting to use it. On Rails 4 and earlier, this is handled with [middleware](https://github.com/mperham/sidekiq/blob/v4.2.5/lib/sidekiq/middleware/server/active_record.rb). On Rails 5 in development mode, the reloader does it by [delegating to the executor](https://github.com/rail…	eugeneius	2016-11-12 14:17:36
3221	2016-11-06 01:28:58	This is getting laughably complex. Can something simpler work?	mperham	2016-11-12 14:17:36
3221	2016-11-06 01:45:18	I considered adding the middleware in this case instead, but it felt weird to use a different mechanism to release the connection in development vs. production on the same version of Rails. If we reenqueued the job when the reloader raises, we could go back to enabling it in all environments. I _think_ this is achievable, but it would involve more extensive changes than this patch (and I was disc…	eugeneius	2016-11-12 14:17:36
3221	2016-11-06 09:24:23	@matthewd / @sj26: do you have any feedback here, or ideas for a less convoluted approach?	eugeneius	2016-11-12 14:17:36
3221	2016-11-06 16:54:58	Always invoke the reloader. #3212 was the right response for [the Rails 5 part of] #3154 (and incidentally seems suggestive of the problem on Rails 4 too: there are apparently places an exception can occur that will silently kill a thread, even when it has a job in flight). The reloader can definitely raise -- with eager load disabled, it'll load the whole application, and thus raise for any synt…	matthewd	2016-11-12 14:17:36
3221	2016-11-06 17:02:48	(It apparently didn't occur to anyone in #3154 😢, but if the reloader is in fact eating work / raising on things that aren't genuine application-level problems, I'd like to know about it, so we can fix it -- I'm not just suggesting "retry until it goes through", but until we know what was being raised, there isn't much to do.)	matthewd	2016-11-12 14:17:36
3221	2016-11-06 20:22:25	@matthewd I think the name Reloader is a very poor name for what it is and the source of my confusion. I figured that if we don't want to reload code, we can just not use it. Now we learn that it has other responsibilities: releasing connections, running callbacks, etc. The reloader is not just a reloader, it does a lot more and needs to always be running in Rails 5. I would suggest it be renamed.	mperham	2016-11-12 14:17:36
3221	2016-11-07 19:31:27	The problem with #3212 is that it doesn't call the Reloader within the RetryJobs middleware so if it raises an exception, it'll be logged but the job will be lost. This PR fixes that but at the expense of tracking and invoking the reloader at two different places based on the current environment. I'm wondering if the Reloader should be integrated in as a new middleware which runs first thing in t…	mperham	2016-11-12 14:17:36
3221	2016-11-08 00:14:51	That seems like the best long term approach alright. Would you consider it a breaking change? The retry middleware is mostly an internal concern, but there's [some documentation](https://github.com/mperham/sidekiq/blob/v4.2.5/lib/sidekiq/middleware/server/retry_jobs.rb#L47-L55) on how to configure the global max retry attempts that will no longer work, and middleware that is currently being inser…	eugeneius	2016-11-12 14:17:36
3221	2016-11-08 19:57:24	You are correct that there's potential for breakage here. I don't know that this warrants Sidekiq 5 but I also have other breaking changes I want to get into Sidekiq 5 that I was planning on gathering together over the next 6 months. I don't want to wait that long to fix this issue so I'm leaning towards 4.3.0.	mperham	2016-11-12 14:17:36
3221	2016-11-09 23:47:37	#3235	mperham	2016-11-12 14:17:36
3221	2016-11-11 17:22:48	The only extra thing the reloader does is invoke the executor... so doing something along the lines of this PR would also be a viable option (though it doesn't need to be conditional; the executor correctly handles nested invocations as no-ops). "Always invoke the reloader" is a simplification, in that _if_ you're using the reloader, you can/should just always call it, thereby saving you needing …	matthewd	2016-11-12 14:17:36
3221	2016-11-11 17:25:30	IOW, yes, the reloader should be wrapped by the error/retry handler, and almost certainly logging too. Whether that means pulling more things out of middleware a la #3235, or pushing the reloader down the stack _as_ a middleware, is an architectural call for you. We obviously implement it as a (Rack) middleware, but as we don't control the top of the stack, we don't have much choice.	matthewd	2016-11-12 14:17:36
3221	2016-11-11 20:08:33	@matthewd Thanks for the note. I can't implement the Reloader as a middleware since the middleware api is `call(worker, msg, queue)` where worker is an instance that needs to be loaded by Rails: a Catch-22. To break that cycle, I pull the retry logic out of middleware and modify it to not require a worker instance. #3235 contains this work.	mperham	2016-11-12 14:17:36
3221	2016-11-12 02:32:20	@mperham what do you think of making a final release in the 4.2.x series that uses this approach, and then removing it in 4.3.0? While https://github.com/mperham/sidekiq/pull/3235 is a more thorough fix, it's also a much bigger change. Sidekiq 4.1.4 was the last version that worked properly with Rails 5 - 4.2.0 to 4.2.2 could lose jobs, and 4.2.3 to 4.2.5 don't release connections. If someone wit…	eugeneius	2016-11-12 14:17:36
3221	2016-11-12 03:36:03	I think that's a good idea.	mperham	2016-11-12 14:17:36
3221	2016-11-12 14:21:11	master should be finished for 4.2.6. Care to verify it works for you?	mperham	2016-11-12 14:17:36
3221	2016-11-13 02:59:16	Looks good. 👍 I ran a simple test to verify that Active Record connections are released properly: on a new Rails 5 app with a connection pool size of 5, and Sidekiq concurrency set to 25, I enqueued 100 jobs. On 4.2.5, the 20 threads that couldn't get a connection raised `ActiveRecord::ConnectionTimeoutError` when they tried to access the database; on master, all of the jobs competed successfully…	eugeneius	2016-11-12 14:17:36
3221	2016-11-14 18:11:47	4.2.6 is released with this change. I'll merge my redesign for 4.3.0 later this week unless plans change.	mperham	2016-11-12 14:17:36
3220	2016-11-04 11:31:51	Hi all, New to `sidekiq`, I have a problem calling a **job** from a **controller**. Here is the code in my **controller** ~~~ruby CommunicationWorker.perform_async(subject, content, mails) ~~~ * subject is a **String** * content is a **String** * mails is an **Array** Here is the code in my **worker** ~~~ruby class CommunicationWorker include Sidekiq::Worker def perform(subject, content, emails) …	waghanza	2016-11-04 11:58:02
3220	2016-11-04 11:38:47	Is the Sidekiq worker process running up-to-date code?	mikegee	2016-11-04 11:58:02
3220	2016-11-04 11:51:54	yes posting an **issue** on `github` made me found the problem `notification_email` requires **3** `arguments`	waghanza	2016-11-04 11:58:02
3219	2016-11-04 07:02:54	Ruby version: 2.3.0 Sidekiq / Pro / Enterprise version(s): Sidekiq 3.2.0 Suppose I have a worker which can recognise human's gender by their face. In each job the worker will run a script to determine this photo is man or female. Each job is given a `truth` tag, to represent the real gender of the photo. Now, if I only want to execute job with `truth == "male"`, how do I do this in sidekiq? The o…	jeffrey008	2016-11-04 15:59:35
3219	2016-11-04 11:41:21	> Now, if I only want to execute job with truth == "male", how do I do this in sidekiq? Don't enqueue it in the first place or `return` early. The `raise` in your sample code will make Sidekiq retry it later.	mikegee	2016-11-04 15:59:35
3219	2016-11-04 15:59:35	The only way you can target specific jobs to a specific process is via custom queues. Put all male jobs in a male queue and start the Sidekiq process with `bundle exec sidekiq -q male`.	mperham	2016-11-04 15:59:35
3219	2016-11-04 16:00:31	Send a job to a specific queue like so: `GenderWorker.set(queue: g).perform_async(g, some_path)`	mperham	2016-11-04 15:59:35
3218	2016-11-02 20:31:57	Ruby version: 2.2.4p230 Sidekiq / Pro / Enterprise version(s): sidekiq-4.2.3, sidekiq-pro-3.4.0, sidekiq-ent-1.3.2 It would be nice if the relevant ENV vars (such as `COUNT` and `MAXMEM_KB`) were prefixed with `SIDEKIQ_` or `SIDEKIQSWARM_`. As a Heroku user, I can't dynamically control ENV vars on a per-process basis without redeploying code. Having a more specific prefix would let me tune these …	jelder	2016-11-23 21:58:47
3218	2016-11-02 20:42:08	Yeah, good thought. This is something I'd like to do for Enterprise 2.0.	mperham	2016-11-23 21:58:47
3217	2016-11-02 20:02:57	Ruby version: 2.2.4p230 Sidekiq / Pro / Enterprise version(s): sidekiq-4.2.3, sidekiq-pro-3.4.0, sidekiq-ent-1.3.2 This command line will start a swarm, but apparently without any memory savings from shared gems. <S_CODE_TOKEN> Without `SIDEKIQ_PRELOAD=`, or with `default,production` as suggested in the wiki, it fails with this stacktrace: <S_CODE_TOKEN>	jelder	2016-11-02 20:06:02
3217	2016-11-02 20:06:01	You have the `actionpack-action_caching` gem in the wrong group. It has a dependency on activesupport which is not being loaded.	mperham	2016-11-02 20:06:02
3217	2016-11-02 20:12:40	That gem was at the top level, so I would have expected it to be loaded by `default`. Removing it just causes the stack trace to fail on the next top-level dependency in our Gemfile.	jelder	2016-11-02 20:06:02
3217	2016-11-02 20:17:09	I don't know the inner details of Bundler preloading exactly so that surprises me. Make sure you're on a recent version. As for your Gemfile, the web of dependencies between gems can get complex and painful to configure correctly. This is why I allow the preload to be turned off completely: some people just don't want to go through that trouble for what is typically modest memory savings.	mperham	2016-11-02 20:06:02
3216	2016-11-01 13:14:35	Ruby version: 2.3.1 Sidekiq / Pro / Enterprise version(s): 4.2.3 The docs in the wiki mention that all log entries are stamped with UTC times. Seeing mixed times in the logs like below. I am in the Eastern TZ and my time is 09:06 currently. The TZ on the server is set to UTC. <S_CODE_TOKEN> <S_CODE_TOKEN> Is there anything I need to configure to set the log entries to always be UTC? thanks!	pchaganti	2016-11-01 13:53:30
3216	2016-11-01 13:53:30	Switched to using a custom formatter that ensures UTC. thanks	pchaganti	2016-11-01 13:53:30
3216	2016-11-01 14:17:52	That's not the default log formatter. I have no idea who's formatting those lines. > On Nov 1, 2016, at 06:14, Prabhakar Chaganti notifications@github.com wrote: > > Ruby version: 2.3.1 > Sidekiq / Pro / Enterprise version(s): 4.2.3 > > The docs in the wiki mention that all log entries are stamped with UTC times. Seeing mixed times in the logs like below. I am in the Eastern TZ and my time is 09:…	mperham	2016-11-01 13:53:30
3215	2016-11-01 11:51:24	>Ruby version: _ruby 2.3.1p112 (2016-04-26 revision 54768) [x86_64-linux]_ > Sidekiq / Pro / Enterprise version(s): _Sidekiq 4.2.3_ > If relevant, please include your initializer and any error message with the full backtrace. _bundle exec sidekiq -C config/sidekiq.yml -e production -L log/sidekiq.log -d_ First of all I want to thank you for creating this amazing gem. I have been using sidekiq in …	thecritic	2016-11-01 12:34:19
3215	2016-11-01 12:05:23	You are configuring the client and server Redis differently. Missing DB 12. > On Nov 1, 2016, at 04:51, Martin Elkhaiat notifications@github.com wrote: > > Ruby version: > > ruby 2.3.1p112 (2016-04-26 revision 54768) [x86_64-linux] > > Sidekiq / Pro / Enterprise version(s): > > Sidekiq 4.2.3 > > If relevant, please include your initializer and any error message with the full backtrace. > > bundle…	mperham	2016-11-01 12:34:19
3215	2016-11-01 12:34:19	Good Lord, great catch. To be honest, I didn't know that the number was the DB identifier, should have looked at the redis url scheme spec beforehand, might have picked that up somewhere and assumed it to be some Redis default param. Thanks a lot and keep up the great work!	thecritic	2016-11-01 12:34:19
3214	2016-10-31 21:26:50	Ruby version: 2.2.4 Sidekiq / Pro / Enterprise version(s): Sidekiq Pro 3.3.3 We've had a couple of issues recently in our Rails 4 app that could have been prevented with a simple check to see that both the main app and a worker process correctly boot up our application. Our Procfile for Heroku looks like so: <S_CODE_TOKEN> Right now, we run a very large test suite that takes 30 mins to complete, …	joshuamcginnis	2016-10-31 21:54:39
3214	2016-10-31 21:54:39	I don't have a recommended approach to this type of integration testing aside from running a staging environment to flush out deployment issues. We'll see if StackOverflow delivers.	mperham	2016-10-31 21:54:39
3214	2016-10-31 21:58:15	I hear you. If it were my company, we'd have some UAT step as part of the release process. My understanding is that imposing this step at this organization has shown to be unreliable in the past.	joshuamcginnis	2016-10-31 21:54:39
3214	2016-11-01 01:36:31	This is slightly modified spec I wrote to make sure some other process could boot. I haven't actually done this for Sidekiq yet: <S_CODE_TOKEN>	mikegee	2016-10-31 21:54:39
3214	2016-11-02 00:09:30	Thanks @mikegee. Good to see some other implementations of a similar concept.	joshuamcginnis	2016-10-31 21:54:39
3213	2016-10-30 13:10:08	Hi there, we are using Sidekiq v4.2.3 with ruby 2.3.1 (regular sidekiq not pro). After a long processing of multiple jobs we had in our queue I noticed that we have 9 stuck workers (workers that usually end in less than a second. I ran the worker manually with the same parameters and noticed it executes properly. Any idea on how to understand why these workers are stuck and maybe put a timeout on…	dbenjamin57	2016-11-03 17:44:19
3213	2016-10-30 15:20:46	You likely have a network call without a timeout. Looks like you had a hiccup in the network 12 hours before that should have caused your connections to time out. Use TTIN to get the backtrace.	mperham	2016-11-03 17:44:19
3213	2016-11-02 15:46:18	Did you experience this problem in prev versions of Sidekiq (before upgrading)?	HenleyChiu	2016-11-03 17:44:19
3212	2016-10-29 02:50:23	The reloader might raise an error instead of yielding control. If this happens, the job will silently fail to run, without being reenqueued and without logging any indication of what happened. I'm pretty sure that's what was happening here: https://github.com/mperham/sidekiq/issues/3154#issuecomment-253125379. This change doesn't prevent the job from being lost, but at least if the error handlers…	eugeneius	2016-10-29 03:41:06
3212	2016-10-29 03:41:01	Do you have an example of an error the reloader might raise?	mperham	2016-10-29 03:41:06
3212	2016-10-29 03:41:42	thank you for the fix!	mperham	2016-10-29 03:41:06
3212	2016-10-29 04:19:49	[This line](https://github.com/rails/rails/blob/v5.0.0.1/activerecord/lib/active_record/query_cache.rb#L27) is run by the reloader before yielding, and will raise if the database is unavailable. It's fairly straightforward to reproduce the problem: 1. Create a new Rails app that uses MySQL or Postgres 2. Add Sidekiq, and a worker that loads Active Record (just reference `ActiveRecord::Base`) 3. R…	eugeneius	2016-10-29 03:41:06
3212	2016-10-29 04:21:14	Oh, I forgot step 0: stop (or don't start) the relevant database 😛	eugeneius	2016-10-29 03:41:06
3211	2016-10-28 23:01:09	I am referring to this quote > Don't set the concurrency higher than 50. I've seen stability issues with concurrency of 100, for example written here - https://github.com/mperham/sidekiq/wiki/Advanced-Options#concurrency Is it still relevant? The memory consumption of one of my sidekiq worker server is low enough (only sidekiq, now rails, and almost no gems) to enable 300 threads to reach 400MB i…	nitzanav	2016-10-28 23:04:02
3211	2016-10-28 23:04:02	My advice is often in the general case. If you test it and it works for your specific use case, bump it up to whatever works.	mperham	2016-10-28 23:04:02
3211	2016-10-28 23:04:54	If you can give me feedback about what worked for you, that's good data for me to have. 👍	mperham	2016-10-28 23:04:02
3211	2016-10-28 23:08:40	For sure that I will give the feedback, but how will I know there are no issues. Are those issues hard to spot? What kind of issues are they? termination of worker? Worker/thread not accepting jobs? or jobs being terminated in the middle of execution without the ability to track that it happen? As long as it will not remove any uncompleted job from the queue, I can take the risk.	nitzanav	2016-10-28 23:04:02
3211	2016-10-28 23:11:58	I'm not sure how it will manifest. Test your system at load and see what happens. Sidekiq normally pulls uncompleted jobs from the queue. You have to use Sidekiq Pro's reliability feature to keep jobs in Redis while processing.	mperham	2016-10-28 23:04:02
3211	2016-10-28 23:15:53	It seems that I will never know if something wrong happened, I will ask out in stackoverflow to see if anyone else encounter stability issues in high concurrency and what were the issues.	nitzanav	2016-10-28 23:04:02
3211	2016-10-29 21:19:03	Update: I increased concurrency from 80 to 160, the maximum memory is only 150MB in the 24h period. But I did get this error 'can't create Thread: Resource temporarily unavailable' you mentioned here to be https://github.com/mperham/sidekiq/issues/2862 to be caused due a thread leak that should be monitored with this https://github.com/mperham/sidekiq/wiki/Signals#ttin. I will monitor it and upda…	nitzanav	2016-10-28 23:04:02
3211	2016-10-30 12:58:53	Here are 3 examples of output of ttin: Please note: 1. The number at beginning of line is the number of traces 2. Only the first output was close to a time where the error occurs 3. I produced the the output using this command line: `(heroku logs -t -r sidekiq | grep "app/" > raw.txt) && (cat raw.txt | grep "3 TID" | cut -d ' ' -f 2-1000 | sort | uniq -c | sort -r > aggregation.txt)` 4. that the …	nitzanav	2016-10-28 23:04:02
3211	2016-10-30 13:01:19	@mperham I will be extremely happy for input from you:)?	nitzanav	2016-10-28 23:04:02
3211	2016-10-30 14:29:24	Input about what? > On Oct 30, 2016, at 06:01, Nitzan Aviram notifications@github.com wrote: > > @mperham I will be extremely happy for input from you:)? > > — > You are receiving this because you were mentioned. > Reply to this email directly, view it on GitHub, or mute the thread.	mperham	2016-10-28 23:04:02
3211	2016-10-30 14:47:24	The ttin sees mainly those lines in the backtrace, does any of those seems to be a thread leak as you described https://github.com/mperham/sidekiq/issues/2862 or is it another issue? (more info in my comment above - https://github.com/mperham/sidekiq/issues/3211#issuecomment-257149573) <S_CODE_TOKEN> <S_CODE_TOKEN> <S_CODE_TOKEN> <S_CODE_TOKEN>	nitzanav	2016-10-28 23:04:02
3211	2016-10-30 14:49:26	Looks fine to me.	mperham	2016-10-28 23:04:02
3211	2016-10-30 14:56:10	OK, no luck in spotting the root cause. just a note that I was wrong in the link to other issue regarding thread leak - it is actually https://github.com/mperham/sidekiq/issues/2862	nitzanav	2016-10-28 23:04:02
3210	2016-10-28 19:46:26	This is not a real issue with sidekiq it's a request about this sentence in [API documentation](https://github.com/mperham/sidekiq/wiki/API) > The Web UI uses the API exclusively - anything you can do in the UI can be scripted with the API. Is this sentence still true? I'm trying to retrieve last _n_ jobs from Sidekiq::ScheduledSet.new and I'm not able to do that without iterating the whole queue…	fabn	2016-11-03 17:44:38
3210	2016-10-28 22:25:21	You are correct that there is no public API for paginated access to the sets. I'd be happy to get a PR to fix this.	mperham	2016-11-03 17:44:38
3209	2016-10-27 16:16:53	Ruby version:2.3.1 Sidekiq / Pro / Enterprise version(s): just normal free one this is the server log <S_CODE_TOKEN> As you can see above when i am on sidekiq/retries page, before it wouldn't make GET requests all the time like that. Would only happen once. Also on top you can see that it can't find sidekiq/images/status.png which i am not sure if its a problem with my setup locally or if its pro…	pitops	2016-10-27 16:21:55
3209	2016-10-27 16:21:55	You hit the "Live Poll" button, that's why it makes a request every two seconds to refresh the page.	mperham	2016-10-27 16:21:55
3208	2016-10-27 13:41:28	Ruby version: Sidekiq / Pro / Enterprise version(s): 4.2.3 / 3.4.0 / 1.3.2 I have noticed that using '.drain' on a worker in tests doesn't decrypt the secret bag on encrypted workers. However, executing the job directly in the test '.perform' does decrypt the secret bag.	rufusroflpunch	2017-02-07 18:22:15
3208	2016-10-27 14:41:04	Tests do run client-side middleware but don't run through server-side middleware. You won't be able to use `drain` with jobs that require server-side middleware features. I have no plans to fix this but I'll keep this open and consider what I could do.	mperham	2017-02-07 18:22:15
3208	2017-02-07 18:22:15	If this is a problem for you, I'd suggest this tweak to disable encryption when testing: <S_CODE_TOKEN>	mperham	2017-02-07 18:22:15
3207	2016-10-27 06:42:32	Ruby version: 2.1.7p400 Sidekiq / Pro / Enterprise version(s): In the process of updating from 3.2.6 to 4.2.3, also tried 4.1.4 and 4.2.0 to confirm problem. Rails version: 4.0.13 Hello, We are in the process of updating Sidekiq on our app, from 3.2.6, where things seem to work correctly (at least Web UI works, Sidekiq consumes and runs jobs, etc). Here is the configuration we've been using so fa…	davidstosik	2016-11-03 18:11:12
3207	2016-10-27 09:55:22	I got the same problem few weeks ago. But, as I don't remember which bug was the cause, please check both following points: 1 - The `SERVER_NAME` header sent by your webserver (nginx?) The new `Sidekiq::Web` is built with `Rack::Builder`, which uses `Rack::URLMap` to map endpoints, which performs a check [here](https://github.com/rack/rack/blob/master/lib/rack/urlmap.rb#L54) between `SERVER_NAME`…	inkstak	2016-11-03 18:11:12
3207	2016-11-03 17:45:24	It would be a big help if you could supply a tiny app which reproduces this issue.	mperham	2016-11-03 18:11:12
3207	2016-11-03 18:11:39	Fixed on master, could you verify please?	mperham	2016-11-03 18:11:12
3207	2016-11-04 03:42:57	@mperham Thank you. Unfortunately, this is still not working in my initial configuration. I'd like to inform you though that this is not a problem for me anymore, as the issue seems to have vanished after a general update of the gems we're using (most noticeable is updating Rails from 4.0.13 to 4.2.7.1).	davidstosik	2016-11-03 18:11:12
3206	2016-10-26 22:55:38	Sidekiq / Pro / Enterprise version(s): Pro 3.4.0 / 4.2.3 I noticed my sidekiq monitoring rake task broke with a recent update. It seems to be written as a rack app now? Running `Rack::Server.start app: Sidekiq::Web` launches it, so the docs here probably should be updated: https://github.com/mperham/sidekiq/wiki/Monitoring#standalone	spizm	2016-10-26 22:57:21
3206	2016-10-26 22:57:21	The wiki is publicly editable. Update as you see fit.	mperham	2016-10-26 22:57:21
3205	2016-10-26 07:50:30	Ruby version: ruby 2.2.1p85 (2015-02-26 revision 49769) [x86_64-linux] Sidekiq version(s): 4.2.2 If relevant, please include your initializer and any error message with the full backtrace. the full backtrace <S_CODE_TOKEN>	NaixSpirit	2016-10-26 16:24:25
3205	2016-10-26 16:24:25	Bug in libcurl or a gem that's using it.	mperham	2016-10-26 16:24:25
3204	2016-10-26 06:56:55	How do I migrate all the jobs from one redis server to another with zero downtime ? I'm moving our sidekiq from one redis server to another, and since we always have scheduled jobs and jobs there get enqueued at any second, I want to move it gradually by making the workers listen on 2 different redis servers. Then, I'll only enqueue new jobs to the new redis server, and wait until all jobs from t…	dorongutman	2016-11-03 17:46:17
3204	2016-10-26 16:31:15	It's beyond the scope of support for me to lay out a step-by-step process of migration, but yes, this can be done. You can have two Redis servers running in parallel, old and new. Assign Sidekiq processes to each server and target all new jobs to the new server. This can be hard if you are using batches or more complex job workflows (e.g. if the old jobs create new jobs). It can take up to a few …	mperham	2016-11-03 17:46:17
3203	2016-10-25 20:36:58	Ruby version: 2.3.1 Sidekiq / Pro / Enterprise version(s): 4.2.3 Spent a while trying to track down what was causing a very easy to replicate deadlock with sidekiq, eventually realized it was due to the autoloader, which then led me to realize that sidekiq isn't eager loading for Rails 5. (given that the check is for <4 or 4)	evendir	2016-11-03 18:11:12
3203	2016-10-26 10:40:02	I am not sure if its the same issue, but with sidekiq 4.2.3 it stopped delivering emails said it could not find the class/module (argumentError). Reverted back to 4.1.4 and it works as expected.	pitops	2016-11-03 18:11:12
3203	2016-10-26 16:32:39	Rails doesn't eager load in production by default? Can you post your config/environments/production.rb?	mperham	2016-11-03 18:11:12
3203	2016-11-03 18:12:01	Fixed on master, could you verify?	mperham	2016-11-03 18:11:12
3202	2016-10-24 21:09:36	Ruby version: Pro I am having a problem that only occurs on our production server but works ok when tested on a local system when Rails.env is set to production. We have a task that queues up ~13,000 jobs, and when we start Sidekiq that queue size immediately drops to 0 but there is no indication that the jobs run or even provide an error message. I've investigated the possibility of a zombie pro…	wakproductions	2016-10-25 16:06:55
3202	2016-10-25 14:20:30	You may be experiencing the issue from #3154	cloke	2016-10-25 16:06:55
3202	2016-10-25 16:06:55	@cloke That resolved the issue. Updated to Sidekiq version 4.2.3. Thank you so much! 😄	wakproductions	2016-10-25 16:06:55
3201	2016-10-21 14:51:24		juanpastas	2016-10-21 16:30:45
3200	2016-10-21 11:25:06	Not sure is Sidekiq is responsible of this, but after executing `bundle update sidekiq` this error comes out when I try to run Sidekiq: <S_CODE_TOKEN> I tried running `bundle update hitimes` but nothing changes. Thank you.	bgvo	2016-10-21 16:30:06
3200	2016-10-21 16:30:06	Sidekiq does not use hitimes. Most likely you are using a 3rd party Sidekiq extension which uses hitimes. You need to tell Bundler it can update hitimes too: `bundle update sidekiq hitimes`	mperham	2016-10-21 16:30:06
3199	2016-10-20 18:36:40	Ruby version: Sidekiq / Pro / Enterprise version(s): Sidekiq @mperham Is using `sleep()` okay to use with sidekiq? Or is there something better you would recommend? My situation is that I send out a number of http requests sequentially from a worker and need to account for some network latency (us-east1 -> china). In order to ensure that requests come in a specific order and have time to complete…	dsshap	2016-10-20 19:09:59
3199	2016-10-20 19:09:59	Yep, it's perfectly fine to use albeit expensive. Ruby will context switch to other threads while the sleep is happening. You're tying up an entire thread doing nothing during that time so it's a hit to the overall efficiency. Typically you'd want to multiplex many web calls onto one thread via a reactor-based system: eventmachine, node.js, etc.	mperham	2016-10-20 19:09:59
3198	2016-10-20 12:16:27	Ruby version: 2.3.1p112 Sidekiq: 4.2.2 If relevant, please include your initializer and any error message with the full backtrace. <S_CODE_TOKEN> Hi, We are facing above issue. When ever we restart sidekiq it runs for 10 mins after that we are facing above issue. Could you please help us to solve this?	siva3395	2016-10-20 14:14:47
3198	2016-10-20 14:14:47	https://github.com/mperham/sidekiq/issues/3188	mperham	2016-10-20 14:14:47
3197	2016-10-18 19:30:37	The find_job API uses Lua but performs a linear scan of the entire data structure, meaning it can block for several seconds if there are millions of jobs in the sorted set. Port this over to ZSCAN.	mperham	2016-10-18 20:09:18
3196	2016-10-18 09:27:14	Hi, I'm playing with `super_fetch!` and seeing strange behavior. I have a sidekiq process (A) running with 1 concurrency. While a job is running, I brutally killed the process (A) and start immediately a new one (B). The first process (A) is still present for few minutes in busy UI. On starting, the new process (B) don't see the job in private queue. The job in private queue won't be called from …	inkstak	2016-10-19 16:20:38
3196	2016-10-18 12:36:15	Yes, that's exactly as designed. > On Oct 18, 2016, at 02:27, inkstak notifications@github.com wrote: > > Hi, I'm playing with super_fetch! and seeing strange behavior. > > I have a sidekiq process (A) running with 1 concurrency. > While a job is running, I brutally killed the process (A) and start immediately a new one (B). > > The first process (A) is still present for few minutes in busy UI. >…	mperham	2016-10-19 16:20:38
3196	2016-10-18 13:29:17	So, it requires to respect an "unload time" after a process is killed and before an other one is started. How is it defined "unload time" ? Why the second process (B) doesn't try to fetch the dead jobs, even after being started ? My cloud platform brutally kills all processes after the new ones are ready, so my dead jobs stay dead until the next deployment.	inkstak	2016-10-19 16:20:38
3196	2016-10-18 13:35:24	The process heartbeat must expire before jobs will be recovered. I believe it is one minute. The deploy wiki page talks about it but the USR1 signal is strongly recommended when starting a deploy to minimize rerunning jobs. > On Oct 18, 2016, at 06:29, inkstak notifications@github.com wrote: > > So, it requires to respect an "unload time" after a process is killed and before an other one is start…	mperham	2016-10-19 16:20:38
3196	2016-10-18 14:03:29	I'm discussing with my cloud provider (CleverCloud) to handle signals and improve sidekiq support on deployments. But may I ask you why the new processes try to recover dead jobs only on startup and never later ?	inkstak	2016-10-19 16:20:38
3196	2016-10-18 14:25:57	Because the most common reason for jobs to be orphaned is due to unexpected process death; it's assumed that processes will be restarting often. Even without USR1, Sidekiq will push back unfinished jobs upon TERM. If by "brutally kill" you mean they send the KILL signal with no forewarning, that's not a supported means of shutdown because it doesn't allow any shutdown at all. Heroku for instance …	mperham	2016-10-19 16:20:38
3196	2016-10-19 10:37:35	The problem is actually about KILL. My provider doesn't send any signals before the KILL, no matter it restarts after a push, a maintenance or a crash. That's why I've put great hopes in the reliability feature, in particular in `super_fetch!`. It catches dead jobs, but doesn't recover them on time in my case. I'll try to find a workaround to extract them from the private queue, maybe by playing …	inkstak	2016-10-19 16:20:38
3196	2016-10-19 16:20:38	The "pause" that super_fetch has allows it to handle "poison pill" jobs somewhat gracefully. If another process recovered those jobs immediately, it would immediately die upon executing the poison pill too. What you can do is have your initializer kick off a custom worker that executes the super_fetch job recovery routine 1 minute after startup: <S_CODE_TOKEN>	mperham	2016-10-19 16:20:38
3196	2017-02-02 08:05:26	Rails example: <S_CODE_TOKEN> <S_CODE_TOKEN>	wafendy	2016-10-19 16:20:38
3195	2016-10-17 21:24:20	Ruby version: ruby 2.2.4p230 (2015-12-16 revision 53155) [x86_64-linux-gnu] Sidekiq / Pro / Enterprise version(s): Sidekiq 4.0.2 If relevant, please include your initializer and any error message with the full backtrace. We have a Redis server in a San Jose, CA datacenter and workers for some queues in Frankfurt and Singapore. It seems like latency or timeouts to Redis can sometimes 1) kill the S…	suprjinx	2016-10-19 18:01:03
3195	2016-10-18 04:07:33	Can you reproduce the problem when you do this? <S_CODE_TOKEN>	mperham	2016-10-19 18:01:03
3195	2016-10-19 18:01:03	https://github.com/mperham/sidekiq/blob/master/Changes.md#411	mperham	2016-10-19 18:01:03
3194	2016-10-17 09:44:58	Ruby version: 2.3.0 Sidekiq / Pro / Enterprise version(s): 4.2.2 / 3.3.3 Hello I'm wondering if `sidekiq pro` dependency requirement should be change to `sidekiq 4.2.0`. <S_CODE_TOKEN> Does https://github.com/mperham/sidekiq/blob/master/Pro-Changes.md#333 mean that if we are using `sidekiq-pro 3.3.3` we need at least `sidekiq 4.2.0` ? Thanks Benoit	benoittgt	2016-10-17 15:13:23
3194	2016-10-17 15:13:23	Nope, the code is backwards and forwards compatible.	mperham	2016-10-17 15:13:23
3194	2016-10-18 08:53:59	Thanks @mperham	benoittgt	2016-10-17 15:13:23
3193	2016-10-16 18:20:34	The timestamps were not updated during live polling since cd3d18b81e9bd81fdbec440adb0d6709128c412a. This causes the timestamps to be updated with fuzzy timestamp text when live polling is turned on.	shaneog	2016-10-16 20:59:42
3193	2016-10-16 20:59:47	ty!	mperham	2016-10-16 20:59:42
3192	2016-10-15 17:07:25	Versions: ruby 2.2.4p230 (2015-12-16 revision 53155) [x86_64-linux] Rails 4.2.7.1 Sidekiq 4.1.4 (gem) In my application I can add report columns and these columns are added to a database table that is used to supply data to these reports. I use ActiveRecord::Migration add_column to add the column. After adding I issue a reset_column_information for the table. The column is indeed added, but when …	ctammes	2016-10-15 17:52:22
3192	2016-10-15 17:52:22	Sidekiq does not use ActiveRecord. As it is 99% likely this is an application issue, please ask your question on StackOverflow.	mperham	2016-10-15 17:52:22
3191	2016-10-14 19:30:28	Ruby version: 2.3.1 Sidekiq / Pro / Enterprise version(s): 4.1.2 Hey guys, My queue is being renamed from `api_updater` to `<app_name>_<environment>_api_updater` in staging/production. So I'm trying to trace down exactly where this is occurring. I am calling the job from a rake task like: rake task -> job queues -> failed naming Testing this out in dev, no prepending to the queue name, but if I a…	rudf0rd	2016-10-19 18:23:33
3191	2016-10-14 19:35:01	BTW, my current fix is to add a queue block in my `sidekiq.yml` that matches the prepended queue names.	rudf0rd	2016-10-19 18:23:33
3191	2016-10-16 18:25:05	You should check your code for anywhere that's setting the ActiveJob queue name prefix: `queue_name_prefix`	shaneog	2016-10-19 18:23:33
3191	2016-10-17 22:49:03	I don't see how this could possibly be a sidekiq issue - sidekiq never touches the queue name, just uses what you tell it to use. There must be another layer of logic or app code which is mucking with the queue names.	mperham	2016-10-19 18:23:33
3190	2016-10-14 04:16:23	Ruby version: 2.3.0 Sidekiq version: 4.2.0 Hello guys, I am new to sidekiq. I want to know more about this gem. Suppose I have a`MyWorker` class and this class is gonna perform a job. This job can take 10 seconds to 10 minutes to finish, depending on the job's complexity. Also, this job takes up a lot of CPU and memory, so I want at most 1 job working at any time. So in my `sidekiq.yml`, I added …	jeffrey008	2016-10-17 22:49:17
3190	2016-10-14 14:07:45	Concurrency: 1 is the correct way to limit Sidekiq to serial execution. I don't know what this means: > Now my worker only performs 1 job at any moment, but when a new job comes, it does not store into the queue. Then after my current job is finished, the new job is not processed. Jobs created with perform_async should go into a queue in Redis. The most common reason why a job does not go to Redi…	mperham	2016-10-17 22:49:17
3189	2016-10-13 09:45:06	Versions: ruby 2.2.4p230 (2015-12-16 revision 53155) [x86_64-linux] Rails 4.2.7.1 Sidekiq 4.1.4 (gem) In my model I have this code (line 3): `OBJECT_TYPES= I18n.translate(:object_type, scope: 'nl.simple_form.options.management_report_column').keys` When I run the application, no error is generated and the constant is filled as expected. But when I start Sidekiq on the server, like this: `bundle e…	ctammes	2016-10-19 17:56:34
3189	2016-10-14 05:18:12	I think this is not a problem related to sidekiq. The error message said there is no method `keys` in `String` class. Which is true. Probably `I18n.translate(:object_type, scope: 'nl.simple_form.options.management_report_column')` will return a string, not a hash or array. Please tell us more if the problem is still going	jeffrey008	2016-10-19 17:56:34
3189	2016-10-14 10:21:42	@jeffrey008 It returns an array, not a string, and it doesn't give this error when the model is used in the application, only when used by Sidekiq. In the application, the information is used to show a list of items in a view. I read something about a timing problem? Sidekiq being too fast or I18n too slow? I tried other suggestions, but nothing worked, yet.	ctammes	2016-10-19 17:56:34
3189	2016-10-17 22:50:49	Sidekiq does nothing with locales. You likely have some app code or a gem which is monkeypatching the locale APIs.	mperham	2016-10-19 17:56:34
3188	2016-10-12 14:23:02	Ruby version: 2.3.1p112 Sidekiq / Pro / Enterprise version(s): 4.2.2 Hi, I am getting the error in the subject on a new server with Redis 3.0.6. Weird thing is that if I restart Sidekiq some jobs get processed but then again the same error with new jobs. Any idea? Thanks!	vitobotta	2016-10-12 16:11:39
3188	2016-10-12 14:29:22	You're demonizing the process incorrectly such that the standard streams are not set up correctly. This causes the process to die when it tries to write to the stream. > On Oct 12, 2016, at 7:23 AM, Vito Botta notifications@github.com wrote: > > Ruby version: 2.3.1p112 > Sidekiq / Pro / Enterprise version(s): 4.2.2 > > Hi, I am getting the error in the subject on a new server with Redis 3.0.6. We…	mperham	2016-10-12 16:11:39
3188	2016-10-12 15:30:05	Hi Mike, I'm using Monit with the following config: <S_CODE_TOKEN> I checked https://github.com/mperham/sidekiq/wiki/Deployment but I am not sure of what I am doing incorrectly. I have used the same Monit config in the recent past with another app and it was working. Thanks	vitobotta	2016-10-12 16:11:39
3188	2016-10-12 16:11:39	Sorry, it was a logging problem, not related to Sidekiq. I had left the rails12factor gem in the Gemfile after a migration away from Heroku and this was causing logging issues. The broken pipe error was due to this. Thank you for your help :)	vitobotta	2016-10-12 16:11:39
3188	2016-10-24 14:49:12	@vitobotta May i know how you fixed the issue? Issue with Error logging?	siva3395	2016-10-12 16:11:39
3188	2016-10-29 20:55:21	Hi @siva3395 , sorry for the delay. In my case as said I had left the raiuls12factor gem which I had needed for Heroku. Among other things, this gem changes things in Rails so that logging is redirected to STDOUT instead of file as per defaults. With this configuration I was getting an error in Sidekiq, but IIRC just removing that gem fixed it. Have you solved in the meantime?	vitobotta	2016-10-12 16:11:39
3187	2016-10-12 09:56:02	Ruby version: 2.2.3 Sidekiq: 4.0.0 Our workers on heroku were unable to process jobs from one of the queues. We run multiple queues, the rest of them were working fine. Only one of the queue got stuck. - Starting worker to process 'stuck' queue, was resulting in '**unable to establish DB connection**' error on heroku - Restarting worker was showing a warning '**work still in progress; pushed jobs…	dhakadamit	2016-10-12 17:33:23
3187	2016-10-12 12:59:35	Upgrade. > On Oct 12, 2016, at 02:56, dhakadamit notifications@github.com wrote: > > Ruby version: 2.2.3 > Sidekiq: 4.0.0 > > Our workers on heroku were unable to process jobs from one of the queues. We run multiple queues, the rest of them were working fine. Only one of the queue got stuck. > > Starting worker to process 'stuck' queue, was resulting in 'unable to establish DB connection' error o…	mperham	2016-10-12 17:33:23
3187	2016-10-12 16:18:07	Has this been reported earlier? Can you point me to the issue and the fix? We had significant downtime for about 20 minutes due to this issue today in production. We have been using this version for almost 10 months and never faced any issue. It happened for the first time today. Need to ensure that this will not occur in the new version. Thanks for your quick response.	dhakadamit	2016-10-12 17:33:23
3187	2016-10-12 16:34:18	If you have been using Sidekiq 4.0.0 for the last 10 months without issue and then suddenly bad stuff happens, you should dig into what changed recently. x.0.0 releases often have many bugs. I keep an [extensive changelog here](https://github.com/mperham/sidekiq/blob/master/Changes.md) which you can scan to see if you've experienced any of the issues. I recommended an upgrade because that version…	mperham	2016-10-12 17:33:23
3187	2016-10-12 17:33:23	Thanks. Will check it out.	dhakadamit	2016-10-12 17:33:23
3186	2016-10-12 01:39:12	I have a project using sidekiq. The gem is included in Gemfile and I ran bundle install and confirm the gem was installed. I want the monitoring panel. So I add the following to routes.rb: <S_CODE_TOKEN> But then when I try to run a rake task or anything that loads the Rails app, I get the following: <S_CODE_TOKEN> Why this error? I am using Rails not Sinatra.	JohnMerlino2	2016-10-12 17:24:21
3186	2016-10-12 01:42:36	We need the full backtrace.	mperham	2016-10-12 17:24:21
3186	2016-10-12 02:07:31	@mperham $ bundle exec rake db:migrate rake aborted! NameError: uninitialized constant Sidekiq::Sinatra /home/viggy/.rvm/gems/ruby-2.1.2@core/gems/sidekiq-4.1.4/lib/sidekiq/web.rb:12:in `<module:Sidekiq>' /home/viggy/.rvm/gems/ruby-2.1.2@core/gems/sidekiq-4.1.4/lib/sidekiq/web.rb:11:in`<top (required)>' /home/viggy/Documents/github/core/config/routes.rb:225:in `block in <top (required)>' /home/vi…	JohnMerlino2	2016-10-12 17:24:21
3186	2016-10-12 03:30:40	Add Sinatra to your gemfile. > On Oct 11, 2016, at 7:07 PM, JohnMerlino2 notifications@github.com wrote: > > $ bundle exec rake db:migrate > rake aborted! > NameError: uninitialized constant Sidekiq::Sinatra > /home/viggy/.rvm/gems/ruby-2.1.2@core/gems/sidekiq-4.1.4/lib/sidekiq/web.rb:12:in module:Sidekiq' > /home/viggy/.rvm/gems/ruby-2.1.2@core/gems/sidekiq-4.1.4/lib/sidekiq/web.rb:11:in' > /hom…	mperham	2016-10-12 17:24:21
3186	2016-10-12 17:24:21	Since I was on my phone, my response was brusque. You are using an old version of Sidekiq, the wiki only covers the current version, thus your problem. If you wish to use the web ui for Sidekiq <4.2.0, you need to add this to your Gemfile: <S_CODE_TOKEN>	mperham	2016-10-12 17:24:21
3185	2016-10-10 17:52:10	The bare domain needs to redirect to www, it's unresponsive today.	mperham	2016-10-10 20:46:47
3185	2016-10-10 19:44:57	AWS Route53 is great for this if you're hosted anywhere in AWS.	ryansch	2016-10-10 20:46:47
3185	2016-10-10 20:38:13	It's github pages, which has some restrictions on apex domains.	mperham	2016-10-10 20:46:47
3185	2016-10-10 20:46:47	appears to be working, GH redirects apex to www now.	mperham	2016-10-10 20:46:47
3184	2016-10-09 15:18:47	Ruby version: ruby 2.2.5p319 (2016-04-26 revision 54774) [x86_64-linux-gnu] Sidekiq / Pro / Enterprise version(s): 4.2.2 If relevant, please include your initializer and any error message with the full backtrace. Have 4 of 10 working for the last 15 hours. Found the PID of the sidekiq process (i think) <S_CODE_TOKEN> Produces nothing in the terminal or the log. <S_CODE_TOKEN>	j-mcnally	2016-10-09 15:33:50
3184	2016-10-09 15:33:50	https://github.com/mperham/sidekiq/wiki/Problems-and-Troubleshooting#frozen-processes	mperham	2016-10-09 15:33:50
3184	2016-10-09 15:42:22	The process is still processing jobs. Just 4 slots are stuck? And the process isnt doing anything when it is sent TTIN as advised in the link you sent. So im not sure what you want me to do because you just sent me a link ive already read.	j-mcnally	2016-10-09 15:33:50
3184	2016-10-09 15:43:31	Gonna try GDB	j-mcnally	2016-10-09 15:33:50
3184	2016-10-09 15:44:17	If the process is still processing jobs but TTIN isn't working, that means you aren't looking in the right place for the log output. The link was to point out that if TTIN isn't working, you need to use GDB.	mperham	2016-10-09 15:33:50
3183	2016-10-08 16:17:54	According to #3180, this pull request allows to disable session. The pull request is not ready to be merged : the test I've added won't pass, when executed along with the full test suite. I'm not yet familiar with rack tests and looking for isolated sessions between tests.	inkstak	2016-10-14 16:51:13
3183	2016-10-08 18:49:40	Ideally your API is backwards compatible with < 4.2, like [this comment shows](https://github.com/mperham/sidekiq/issues/2487#issuecomment-205262001). Maybe something like: <S_CODE_TOKEN>	mperham	2016-10-14 16:51:13
3183	2016-10-10 13:34:56	@inkstak Let me know if you need any help	badosu	2016-10-14 16:51:13
3183	2016-10-10 14:48:57	So, you can disable sessions <S_CODE_TOKEN> or <S_CODE_TOKEN> You can also customize session options: <S_CODE_TOKEN> (Sorry for the delay, it's crazy days)	inkstak	2016-10-14 16:51:13
3183	2016-10-10 19:08:18	Looking much better, let me know when you consider the PR complete.	mperham	2016-10-14 16:51:13
3183	2016-10-10 22:23:24	The PR looks great for me, the last question is about refactoring the tests or not.	inkstak	2016-10-14 16:51:13
3183	2016-10-12 20:31:15	This looks great - I'm inclined to merge as is. Any other opinions?	mperham	2016-10-14 16:51:13
3183	2016-10-14 09:01:02	I'm waiting for it. Thanks for your support !	inkstak	2016-10-14 16:51:13
3183	2016-10-14 16:56:38	:tada: @inkstak Thanks!	badosu	2016-10-14 16:51:13
3183	2016-10-14 16:56:59	This has the side effect that if sessions are disabled, CSRF protection is disabled. Users should not be able to disable rack-protection.	mperham	2016-10-14 16:51:13
3183	2016-10-14 20:44:14	One more issue: subclasses of Sidekiq::Web are not inheriting the value set for sessions, etc.	mperham	2016-10-14 16:51:13
3182	2016-10-07 22:47:17	Hi, I personally need a `push_bulk` method that will accept various worker classes. I thought that a possible implementation can be implemented in [sidekiq/client.rb](https://github.com/mperham/sidekiq/blob/master/lib/sidekiq/client.rb#L85): <S_CODE_TOKEN>	nitzanav	2016-10-07 23:15:06
3182	2016-10-07 22:54:51	This isn't something I'm looking to add to Sidekiq, this seems like a very specialized API, but there's no reason you can't reopen the class and add it in your app.	mperham	2016-10-07 23:15:06
3182	2016-10-07 23:00:12	Do you mean to monkey patch Sidekiq::Client ?	nitzanav	2016-10-07 23:15:06
3182	2016-10-07 23:15:03	Closing issue, since @mperham stated that it will not be implemented.	nitzanav	2016-10-07 23:15:06
3182	2016-10-07 23:15:54	You can patch it wherever you want. > On Oct 7, 2016, at 16:00, Nitzan Aviram notifications@github.com wrote: > > Do you mean to monkey patch Sidekiq::Client ? > > — > You are receiving this because you commented. > Reply to this email directly, view it on GitHub, or mute the thread.	mperham	2016-10-07 23:15:06
3181	2016-10-06 15:15:03	Hi there, I was wondering why isnt there an option to schedule a job on sidekiq without creating a worker for it. Lets say I have a class X with 2 methods: a and b. And let's say method a is the runner method for b. So a executes method b 100 times. So in this case instead of just writing the following: <S_CODE_TOKEN> I need to write something like this <S_CODE_TOKEN> Was wondering if you have a …	dbenjamin57	2016-10-06 16:18:12
3181	2016-10-06 16:18:12	`perform_async_method` has an implicit instance receiver, which would need to be marshalled. The first 15 minutes of this talk explain how I designed Sidekiq's API and explain why it looks a little odd for a Ruby API, tl;dr it minimizes state which requires marshalling over the network: http://confreaks.tv/videos/rubyconf2012-asynchronous-processing-for-fun-and-profit	mperham	2016-10-06 16:18:12
3180	2016-10-06 09:33:21	Upgrading from Sidekiq 4.1 to Sidekiq 4.2 induce regression of #2730 To refresh your memory - We're using wildard domains in Rails `Dummy::Application.config.session_store :cookie_store, domain: :all` after authentication (with Devise), Sidekiq::Web create two cookies: - _foo @ .localhost.dev - _foo @ jobs.localhost.dev Since Sinatra dependency has been removed, the suggested fix in #2730 doesn't…	inkstak	2016-10-17 22:51:03
3180	2016-10-06 13:56:59	I've digged into my problem and have few ideas. In my case, I use Devise to authenticate : <S_CODE_TOKEN> Devise relies on Warden to authenticate and use the session provided by Rails. It doesn't care about the session initiated by Sidekiq::Web in [lib/sidekiq/web.rb#L116](https://github.com/mperham/sidekiq/blob/master/lib/sidekiq/web.rb#L116). This second session becomes useless, unless it cause…	inkstak	2016-10-17 22:51:03
3180	2016-10-06 17:15:25	I suspected that adding our own session always wouldn't work but it's hard to auto-detect this case. Looking forward to your PR.	mperham	2016-10-17 22:51:03
3180	2016-10-07 20:54:32	I'll fix this on Monday if you haven't sent a PR by then. It's blocking a 4.2.3 release.	mperham	2016-10-17 22:51:03
3180	2016-10-14 16:58:12	@inkstak Fixed?	badosu	2016-10-17 22:51:03
3179	2016-10-05 09:45:30	Ruby version: 2.3.0 Sidekiq / Pro / Enterprise version(s): 4.2.2 / 3.3.3 Hello I udpated to last sidekiq (normal and pro) and since I don't have anymore assets with the admin dashboard. The problem is, it happens only in production (not integration, or demo). Heroku return: `sock=backend at=error code=H18 desc="Server Request Interrupted" method=GET path="/admin/sidekiq/stylesheets/bootstrap.css"…	benoittgt	2016-10-07 07:22:14
3179	2016-10-05 17:02:56	If it works in other Heroku environments but not production, I would speculate that something is configured differently in production. This thing immediately came to mind: https://github.com/mperham/sidekiq/wiki/Problems-and-Troubleshooting#sidekiq-web-does-not-render-correctly-in-production-but-works-fine-in-development	mperham	2016-10-07 07:22:14
3179	2016-10-06 08:08:10	Hello Mike Thanks for you answer. I'm on Rails 4.2.5.2 and assets don't return 404. ![capture d ecran 2016-10-06 a 10 04 22](https://cloud.githubusercontent.com/assets/8417720/19144882/5f97633a-8bac-11e6-8b5f-956fd5e9932e.png) The reponse from Heroku is to make local curl request on a sidekiq asset <S_CODE_TOKEN> then on the dyno <S_CODE_TOKEN> But with warden it's a pain to authenticate with cur…	benoittgt	2016-10-07 07:22:14
3179	2016-10-06 08:20:20	For the update I jump from <S_CODE_TOKEN> and small redis update.	benoittgt	2016-10-07 07:22:14
3179	2016-10-06 17:07:46	So the asset request is returning 200 OK and 0 bytes because it hasn't authenticated? If you disable the Warden authentication, does everything work?	mperham	2016-10-07 07:22:14
3179	2016-10-07 07:22:01	The issue was https://github.com/mperham/sidekiq/issues/3169 To reproduce the behavior. Login to your production sidekiq, then copy cookie. <S_CODE_TOKEN>	benoittgt	2016-10-07 07:22:14
3179	2016-10-10 15:46:04	We still the have the issue even with sidekiq at 9abf52f. I will reopen the issue because it seems more related to a server issue. I will keep the this ticket to date for people how have the same problem. It happens only in production environnement as before. The configurations are the same between production and other environnements. I still have H18 from Heroku and curl fail: <S_CODE_TOKEN>	benoittgt	2016-10-07 07:22:14
3179	2016-10-10 16:52:48	Can you narrow this down with a trivial Rails app that reproduces the behavior?	mperham	2016-10-07 07:22:14
3179	2016-10-11 08:53:36	Thanks for your help. I build a new app from scratch with quite similar gems and config as our app but was not able to reproduce the issue locally in production ENV and on Heroku. Things that are different are maybe caching because I didn't plug addons we use for our app on Heroku. I don't want to take too much of your time for this issue how seems related to our server configuration and other to…	benoittgt	2016-10-07 07:22:14
3178	2016-10-04 16:35:40	Several customers have reported pending batches that are missing jobs. Let's improve this. - Document tactics for debugging - Add debug logging for JID registration - Other ideas ...	mperham	2016-10-05 18:11:06
3178	2016-10-05 18:11:06	Dupe of #3130	mperham	2016-10-05 18:11:06
3177	2016-10-04 06:46:00	Ruby version: 2.3.1 Sidekiq / Pro / Enterprise version(s): 4.1.4 When enclosing the sidekiq_web_path inside an iframe, the top menu does not appear in the sidekiq dashboard.	akkee	2016-10-10 19:05:01
3177	2016-10-04 17:10:20	Screenshot? HTML page which reproduces the problem?	mperham	2016-10-10 19:05:01
3177	2016-10-12 14:58:31	![screen shot 2016-10-12 at 8 30 21 pm](https://cloud.githubusercontent.com/assets/10128534/19315384/13337fe2-90bb-11e6-95f0-f6158406463d.png) This is the screenshot. Please re-open the issue.	akkee	2016-10-10 19:05:01
3177	2016-10-12 17:07:58	You have to push down bootstrap page content on your page containing the iframe. http://stackoverflow.com/a/22949128/1494519	mperham	2016-10-10 19:05:01
3177	2016-10-13 06:15:33	Thank you. I think that would work.	akkee	2016-10-10 19:05:01
3176	2016-10-03 09:00:47	Hello, We have some failed jobs and we want to know job detail so that we can submit again manually. I tried gem 'https://github.com/mhfs/sidekiq-failures' but it didn't work and displayed no job in the 'Failures' tab. Anyone can tell how we can find this information. Ruby version: 2.3.0 Sidekiq / Pro / Enterprise version(s): Sidekiq free version If relevant, please include your initializer and a…	junaid-malik-confiz	2016-10-03 16:10:26
3176	2016-10-03 16:10:26	You are looking for the Retries tab, which saves all failed jobs for retry later. Note the `backtrace` option. Read more: https://github.com/mperham/sidekiq/wiki/Error-Handling Note that sidekiq-statistic has a bad memory leak and should not be used.	mperham	2016-10-03 16:10:26
3175	2016-10-02 02:13:26	I am using Sidekiq to manage a queue of work around physical devices. I have a demo box that has only 1 physical device attached and therefore the concurrency is set to 1. I am also running ActiveJobs in a Rails environment. I had an initialiser that sets the ActiveRecord connection pool size to match the concurrency and in this case that means it was set to 1 also. When this happened, I could se…	harukizaemon	2016-10-03 16:08:36
3175	2016-10-03 16:08:36	It's common for gems to use the DB while running initializers so the main thread may have a DB connection checked out for all time, which would explain why you need two.	mperham	2016-10-03 16:08:36
3175	2016-10-03 23:38:33	@mperham Thanks Mike. That makes sense, and much appreciated.	harukizaemon	2016-10-03 16:08:36
3174	2016-09-30 21:22:49	Per #3171, the delay extensions no longer work in Rails 5 development mode. They were originally added as a way for my employer, The Clymb, to migrate from delayed_job; now the need for a migration path is less important than it was three years ago. Deprecate the API in 4.3.0 and remove them in Sidekiq 5.0.	mperham	2017-01-17 22:59:26
3174	2016-10-12 08:34:01	It is a bit sad delayed extension is going away. I really like how it works and the new syntax of `ActiveJob` is not exact replacement (unless I'm missing something). When we are using the delayed extension like `UserMailer.delay.welcome(user.id)` we are telling Sidekiq to execute the welcome method with some parameters. All the work of preparing the mailer object happens in Sidekiq and does not …	kamen-hursev	2017-01-17 22:59:26
3174	2016-10-15 17:25:31	@kamen-hursev Mailer methods are not executed when `deliver_later` is invoked directly on the message. When we use `UserMailer.welcome(user.id).deliver_later`, only the mailer **arguments** are passed to ActiveJob. So this is the same behaviour as `UserMailer.delay.welcome(user.id)`. You can test this by running the following code: <S_CODE_TOKEN> The above code will raise [this error](https://git…	danishsatkut	2017-01-17 22:59:26
3174	2016-10-17 09:13:47	Thanks, @danishsatkut, you are absolutely right! I messed up big time while testing this before :disappointed:	kamen-hursev	2017-01-17 22:59:26
3174	2016-11-22 18:52:08	@mperham why the move away from Delay Extension (I know it was originally a part of migration from DalyedJob)? I really liked the ability to write everything as a service object and then decide on the fly to run it through Sidekiq versus running it on the web server. In your experience, are there some limitations I'm maybe not thinking of? What I liked avoiding was having a bunch workers that sim…	thebucknerlife	2017-01-17 22:59:26
3174	2016-11-22 21:50:44	The plans aren't set in stone at all but likely the delay extensions will switch from opt-out to opt-in. You'll just need to do something like `require 'sidekiq/delay'` in your initializer to add the functionality back. I don't like it personally because it pulls in YAML, serializes the entire object state and adds three methods to Class but it is useful and popular so we can't just drop it.	mperham	2017-01-17 22:59:26
3174	2016-11-22 21:51:30	The delay extensions should be working again on master now and in the upcoming 4.2.7 release.	mperham	2017-01-17 22:59:26
3174	2016-11-22 23:01:22	thanks @mperham!	thebucknerlife	2017-01-17 22:59:26
3173	2016-09-30 17:44:26	We have a non-trivial worker class with a nasty amount of `rescue` statements performing custom error handling. Some branches of the error handling behave differently when retrying the job-- sometimes we should retry indefinitely, or never retry, or only retry 5 times at a constant interval of 5 seconds instead of the default exponential backoff. It would be nice to leverage the existing error ha…	corytheboyd	2016-10-01 15:46:06
3173	2016-10-01 15:46:06	https://github.com/mperham/sidekiq/wiki/Error-Handling#no-more-bike-shedding There are 3rd party gems which add more bells and whistles to the retry subsystem, e.g. https://github.com/govdelivery/sidekiq-retries, but I don't want one person's really complex requirements to make the code complex for everyone. I believe the current impl is a fair balance between simple and complex and offers enough…	mperham	2016-10-01 15:46:06
3172	2016-09-30 14:56:10	Ruby version: 2.3.0 Sidekiq / Pro / Enterprise version(s): 4.1.4 I'm just wondering if someone had same issue with sidekiq like me.. Using rails with 2 env on different instances(prod,dev), but on prod sidekiq just keep shutting down after several hours, and dev is working just fine. Sidekiq log checked (no error) Redis server log checked (no error) Prod log checked (no error) System log checked …	liborzahradka	2016-10-01 15:54:16
3172	2016-10-01 15:54:16	Sounds like you've covered everything I can think of, I have nothing further to suggest. Sorry to hear of your troubles and I hope you track it down quickly.	mperham	2016-10-01 15:54:16
3171	2016-09-30 09:47:50	I'm having trouble with sidekiq 4.2.1 not finding mailer classes. The error is: `ArgumentError: undefined class/module InvitationMailer` (see stacktrace below). My guess is that it has to do with the new autoloading in sidekiq 4.2.0 - when I downgrade to sidekiq 4.1.2 without changing anything else, the class can be found again. I'm using the i18n middleware, and it happens with the `DelayedMaile…	fschwahn	2016-09-30 21:23:00
3171	2016-09-30 14:16:19	In development, production or both? On Fri, Sep 30, 2016 at 2:47 AM, Fabian Schwahn notifications@github.com wrote: > I'm having trouble with sidekiq 4.2.1 not finding mailer classes. The > error is: ArgumentError: undefined class/module InvitationMailer (see > stacktrace below). My guess is that it has to do with the new autoloading > in sidekiq 4.2.0 - when I downgrade to sidekiq 4.1.2 without …	mperham	2016-09-30 21:23:00
3171	2016-09-30 15:00:25	Happens only in development.	fschwahn	2016-09-30 21:23:00
3171	2016-09-30 15:36:12	Yep, in retrospect that's to be expected. Now that we don't eager load classes, YAML can't look up class names successfully anymore - it doesn't know to use `constantize` to activate Rails's constant autoloading. I'm not sure what to do here.	mperham	2016-09-30 21:23:00
3171	2016-09-30 16:00:07	Hmm, that doesn't sound good. Is there any workaround for the time being (like somehow enabling eager loading in the `Sidekiq.configure_server`-block ?), or do you suggest downgrading to 4.1.2 until this is resolved?	fschwahn	2016-09-30 21:23:00
3171	2016-09-30 16:19:18	I can't think of a resolution here - the functionality will not work with autoloading enabled. You can enable eager loading or move away from the delay APIs. The delay APIs were meant to be useful for people migrating from delayed_job to Sidekiq and not core functionality that should be used all the time. You can update your `config/environment/development.rb` to disable autoloading like so: <S_C…	mperham	2016-09-30 21:23:00
3171	2016-09-30 18:29:20	I just moved away from the delay APIs and I'm now using active_job to send the emails via sidekiq. I never even thought about the extension, because I always sent mails like that in all my projects. I didn't even know that you are not really supposed to use the extension - maybe the Wiki page should reflect that fact better. I even went ahead and put `Sidekiq.remove_delay!` in the initializer, so…	fschwahn	2016-09-30 21:23:00
3171	2016-09-30 21:23:14	Updated wiki with a warning.	mperham	2016-09-30 21:23:00
3171	2016-11-17 01:48:25	I'm looking at the code in lib/sidekiq/cli.rb, and it looks like the Rails 4 in development environment will have the same issue. I was wondering whether it was intentional or not, and whether it would cause any issues related to multiple loading, if multi-threads processess are used?	che-burashco	2016-09-30 21:23:00
3171	2016-11-17 03:04:13	The latest 4.2.6 should fix this. Please report if it doesn't.	mperham	2016-09-30 21:23:00
3171	2016-11-17 03:55:45	@mperham , I was experiencing the issue with not being able to use the delay extension using rails 4.2.6 and sidekiq 4.2.6. From here: https://github.com/mperham/sidekiq/blob/v4.2.6/lib/sidekiq/cli.rb <S_CODE_TOKEN> An easy solution would be to modify the `::Rails::VERSION::MAJOR >= 4 && environment != 'development'` to `::Rails::VERSION::MAJOR == 4 || (::Rails::VERSION::MAJOR >= 5 && environment…	che-burashco	2016-09-30 21:23:00
3171	2016-11-17 20:56:37	I've reproduced the problem with #3241 and will get a release out soon that fixes the delay functionality.	mperham	2016-09-30 21:23:00
3170	2016-09-30 05:49:16	## Situation: We are using Sidekiq Pro with ActiveSupport. When I passed a object which is ActiveSupport::TimeWithZone to perform_at, `TypeError: can't convert ActiveSupport::TimeWithZone into an exact number` has occurred. ## Problem: The object of Time class can't plus a ActiveSupport::TimeWithZone object. ## Solution: We can transform any Time object to float, and use it to compare and calcula…	tzwm	2016-09-30 09:31:08
3170	2016-09-30 09:31:27	Thank you!	mperham	2016-09-30 09:31:08
3169	2016-09-29 17:19:27	Ruby version: 2.1.9 Sidekiq / Pro / Enterprise version(s): 4.2.2 / 3.3.3 / 1.3.2 We are using Redis sharding, and the UI for the second shard is returning the following exception after upgrading: <S_CODE_TOKEN> Here is how we are mounting the UIs in our routes.rb: <S_CODE_TOKEN> According to the Sharding wiki page, only the Pro UI supports multiple Web UIs, so I did what the Pro UI wiki page reco…	rufusroflpunch	2016-09-29 20:24:57
3169	2016-09-29 19:57:44	I suspect this was broken by https://github.com/mperham/sidekiq/commit/ba3037d63e4fe8558b3c6f5b345017beea8509eb	mperham	2016-09-29 20:24:57
3168	2016-09-29 10:58:13	## Situation If content_type other than json (ex. "text/css", "text/javascript"), `NameError - uninitialized constant Sidekiq::WebAction::CONTENT_TYPE:` has occurred. ## Problem `Sidekiq::WebAction::CONTENT_TYPE` was removed. https://github.com/mperham/sidekiq/commit/ad350433a87718ca9d83c14c50631d3bca0954f6 ## Solution Restore `WebAction::CONTENT_TYPE` or set "Content-Type". ## Backtrace <S_CODE_…	onigra	2016-09-29 13:33:13
3167	2016-09-28 13:45:42	Ruby version: ruby 2.2.4p230 (2015-12-16 revision 53155) [x86_64-linux] Sidekiq / Pro / Enterprise version(s): Sikekiq 4.2.1 Problem description: I implemented a json processor which uploads data in a database. It is based on sinatra and Sidekiq: the client posts a json payload which is written in a file locally and a Sidekiq worker is called with file path as argument. The worker processes the f…	brutus333	2016-09-29 15:19:13
3167	2016-09-28 14:23:19	> when I added a slightly different payload Show us this different payload.	mperham	2016-09-29 15:19:13
3167	2016-09-29 07:14:25	ok, let me tell you a bit about the JSON payload. Let's assume that I want to update several tables in the database. The JSON will be a hash with two keys: 'data' & 'common'. The value of the 'data' key is another hash with table names as keys and corresponding rows as arrays in the value of "table name" key. In the 'common' key we are keeping value for columns that are applicable on all tables. …	brutus333	2016-09-29 15:19:13
3167	2016-09-29 15:15:27	I mean you said it worked with one payload and then failed with another, slightly different payload. Show us this diff. Show us the code for the Worker. It feels like you've got a problem due to unexpected monkeypatching as your backtrace makes no sense. The Redis gem should not ever call ActiveRecord directly.	mperham	2016-09-29 15:19:13
3167	2016-09-29 15:19:13	Yeah, line 405 of ruby.rb in the redis gem does this: <S_CODE_TOKEN> Notice it doesn't put `::` before Array. I bet you have a gem or code adding `Redis::Array` which is getting instantiated inadvertently. I will open a Redis issue.	mperham	2016-09-29 15:19:13
3167	2016-09-29 19:15:20	Thank you so much, you saved the day. Now, I must confess that I used meta-programming techniques a bit too much for my level of Ruby knowledge. My code was the culprit for redefining Array from redis code. Here is the wrong code I wrote before: <S_CODE_TOKEN> The error was in the fact that I was using Object.const_set without checking if the constant was already defined. That's why I was redefin…	brutus333	2016-09-29 15:19:13
3167	2016-09-29 19:32:12	Sorry, I'm quite tired. After testing this was the right solution: <S_CODE_TOKEN>	brutus333	2016-09-29 15:19:13
3166	2016-09-28 05:12:32	The new Rails reloader enables the query cache within every yield and expects to have access to the current connection that it enabled the query cache for at the end of the block to clear the cache and then release the connection. The Sidekiq ActiveRecord middleware which is added automatically releases the connection earlier, the query cache of another connection may instead be cleared, and the …	sj26	2016-09-30 22:27:54
3166	2016-09-28 05:25:53	The test failure looks like an unrelated jruby concurrency issue?	sj26	2016-09-30 22:27:54
3166	2016-09-28 16:29:51	I think at boot time the code should either add the middleware to the default server-side list or activate the Reloader. Mutually exclusive.	mperham	2016-09-30 22:27:54
3166	2016-09-29 00:36:39	@mperham that's what we're doing? We're also raising in the middleware in case somebody has explicitly added the ActiveRecord middleware themselves outside of the default middleware stack. Although I've just realised that initialize has already happened by the time the reloader gets set, so if the user customises their middleware stack which lazily resolves the default server midddleware then it …	sj26	2016-09-30 22:27:54
3166	2016-09-29 00:54:45	Yep, all this logic should go in sidekiq/rails.rb or cli.rb. > On Sep 28, 2016, at 5:36 PM, Samuel Cochran notifications@github.com wrote: > > @mperham that's what we're doing? > > Although I've just realised that initialize has already happened by the time the reloader gets set, so if the user customises their middleware stack which lazily resolves the default server midddleware then it will hav…	mperham	2016-09-30 22:27:54
3166	2016-09-29 06:38:47	How about this version using railtie hooks within `sidekiq/rails.rb`? We can't add the middleware earlier because we need at least `config/boot` and really `config/application` to load so that bundler is setup and our `defined?(ActiveRecord)` is effective (i.e. after `require "rails/all"` or `require "active_record/railtie"`). But we need to make sure the default middleware is in place as soon as…	sj26	2016-09-30 22:27:54
3166	2016-09-29 14:35:31	Looks pretty good to me now. Is the runtime check in the middleware still necessary? That's constant overhead that the user will have to pay for every job executed.	mperham	2016-09-30 22:27:54
3166	2016-09-30 02:35:28	I've changed the middleware hook to even earlier which hopefully might even cover cases where sidekiq configuration is performed in config/application.rb. The runtime check in the middleware is a just-in-case for folks who might have explicitly added the ActiveRecord middleware themselves. If you think this is a remote enough chance then maybe we could drop it? Oh, _or_ we could move the check to…	sj26	2016-09-30 22:27:54
3165	2016-09-28 02:17:53	Ruby version: Sidekiq / Pro / Enterprise version(s): Sidekiq Problem: OpenSSL error when trying to push a large payload > 128 KB to ssl port on Redis. Description: I'm doing some performance test from Sidekiq to [Azure Redis Cache](https://azure.microsoft.com/en-us/documentation/articles/cache-faq/). 1) When pushing a large payload (>128KB) to a non-ssl port, everything works fine. 2) When pushin…	mydiemho	2016-09-28 02:21:35
3165	2016-09-28 02:21:35	This is not a Sidekiq issue but an OpenSSL issue with your Ruby binary. Nothing Sidekiq can do about it and you'd get the same behavior in rails console.	mperham	2016-09-28 02:21:35
3165	2016-09-28 02:31:31	Thank you for the clarification.	mydiemho	2016-09-28 02:21:35
3164	2016-09-27 22:55:23	Ruby version: 3.2.1 Sidekiq / Pro / Enterprise version(s): It seems like the prefix verb for Sidekiq::Web is missing. Getting a complaint in the web view about sidekiq_web_path not existing. Any ideas? <img width="701" alt="screen shot 2016-09-27 at 3 55 38 pm" src="https://cloud.githubusercontent.com/assets/1714316/18894956/e999eec4-84ca-11e6-8b7b-7e033250886c.png"> The route file contains: requ…	kotowick	2016-09-28 17:38:17
3164	2016-09-28 00:13:33	I don't plan on adding this. If you want this, seems simpler to add a constant to your code.	mperham	2016-09-28 17:38:17
3164	2016-09-28 15:11:27	You should be able to add an alias with `as:`: <S_CODE_TOKEN>	timdorr	2016-09-28 17:38:17
3163	2016-09-27 18:31:38	Ruby version: 2.3.0 Sidekiq / Pro / Enterprise version(s): Sidekiq 4.1.4 / Pro 3.3.3 / Ent 1.3.2 Today we discovered that SQ Periodic hasn't scheduled the jobs for a particular service since 4 days. This service hasn't been restarted since the last deploy (6 days ago). The `dear-leader` Redis key contains a valid process id. This process is running, although we haven't checked if it is actively p…	edwinv	2016-09-28 17:41:22
3163	2016-09-28 04:06:13	If this happens again, please send the TTIN signal to the leader process to get an active thread dump.	mperham	2016-09-28 17:41:22
3163	2016-09-28 17:41:22	Edwin, I reviewed the code and don't see anything that might cause the periodic subsystem to stop but that doesn't mean it's not there. The subsystem logs its events with the word "periodic" so review your logs if this happens again for that word and see if you can get the leader's TTIN dump too. I'm going to close this in the meantime so it doesn't linger forever.	mperham	2016-09-28 17:41:22
3162	2016-09-27 15:35:49	Addresses #3145 Tested and currently in production use. Deals with rack-protection Sinatra version conflict by removing version constraint from gemspec.	bbulpett	2016-09-27 17:58:21
3162	2016-09-27 16:18:08	Would you mind changing this to be ">= 1.5.0" so we don't try to work with ancient versions?	mperham	2016-09-27 17:58:21
3162	2016-09-27 17:33:45	Change has been made, we should be all set. Thanks	bbulpett	2016-09-27 17:58:21
3162	2016-09-27 17:58:26	thanks!	mperham	2016-09-27 17:58:21
3161	2016-09-26 20:35:11	When working on Sentry's Sidekiq integration, I noticed that the message provided to the exception handler can change a little depending on the context, making it difficult to pull structured data out. This makes all exceptions handle consistently.	nateberkopec	2016-09-26 20:51:13
3160	2016-09-23 10:24:01	Hi, while reading the Deployment guide instructions I missed a common case for getting zero downtime, often referred in as green-blue (or A/B) deployment. The way I see it being used for Sidekiq would be (suppose we are deploying to green and all current traffic is going to blue): Each variation (blue, green, whatever) would have its own Sidekiq queue. With that in mind: 1 - stop the green app (i…	rosenfeld	2016-09-23 15:08:43
3160	2016-09-23 10:36:22	Please notice that this use case is different from this other strategy which also uses the same name (canary) but for different purposes: http://dmathieu.com/articles/development/sidekiq-canary/ https://github.com/dmathieu/sidekiq-canary That case will consider the API of the jobs remain the same and they want to see if the new version won't introduce regressions, while the strategy I described h…	rosenfeld	2016-09-23 15:08:43
3160	2016-09-23 15:08:35	If you want to add a section documenting it, I think that's great - go ahead. I would love to see a user document their working process.	mperham	2016-09-23 15:08:43
3159	2016-09-23 03:36:27	From v4.2.0, [pr/3114](https://github.com/mperham/sidekiq/pull/3114) merged No, we cannot use 'require' like this. Read http://ruby-doc.org/core-2.3.1/Kernel.html#method-i-require first, please. <S_CODE_TOKEN> The correct way is still like before <S_CODE_TOKEN> If you got errors about redis, you'd better check your code, but dont use 'require', :)	devvit	2016-09-26 17:58:14
3159	2016-09-23 09:07:04	I know that it checks that file is loaded or not. If you run `sidekiq -r sidekiq.rb`, `require(options[:require])` returns false `because` it knows that `sidekiq` library is loaded and we will not get any error that file `sidekiq.rb` was not loaded. I got the error about Redis because I had valid config but I was not loaded and didn't raise any exception.	Tonkonozhenko	2016-09-26 17:58:14
3159	2016-09-26 17:58:14	The file that is specified by `-r` should never be loaded before Sidekiq tries to load it. If it was, that indicates an error on the developer's part.	mperham	2016-09-26 17:58:14
3158	2016-09-22 19:02:19	Fixes #3151 If you mount at `/sidekiq` and visit the `/sidekiq` URL, it will now redirect over to `/sidekiq/`, rather than 404ing.	timdorr	2016-09-22 19:07:53
3158	2016-09-22 19:07:59	Thank you!	mperham	2016-09-22 19:07:53
3157	2016-09-22 06:18:51	We upgraded to Rails 5.0.0.1 and Sidekiq 4.2.1 + Sidekiq Pro 3.3.3 last week. :tada: After the upgrade we started noticing threading issues in our Sidekiq workers. Turns out [the new Rails reloader](https://github.com/mperham/sidekiq/blob/v4.2.1/lib/sidekiq/cli.rb#L243) does a lot of funny business which isn't entirely obvious including [ActiveRecord connection management](https://github.com/rail…	sj26	2016-09-26 17:59:26
3157	2016-09-22 14:32:39	Ugh, not surprising considering how complex this is but there's not much we can do about it in Sidekiq. Please do open a rails/rails issue so that the core team knows this, especially if you have a sample app/script which can repro the behavior.	mperham	2016-09-26 17:59:26
3157	2016-09-23 00:17:36	Sorry, I do realise that this isn't really something sidekiq can fix and I am working on a repro case for rails — but, as you can imagine, it's proving pretty difficult to make it consistent! Just thought it might be nice to drop a note here, given that it was a sidekiq change that has introduced unexpected behaviour which might catch others and can be reverted to the (perhaps less correct) prior…	sj26	2016-09-26 17:59:26
3157	2016-09-23 03:27:17	Sidekiq uses the Reloader API in all environments. I assume it is inactive in production but don't know for sure.	mperham	2016-09-26 17:59:26
3157	2016-09-26 17:59:26	Your Rails production environment configuration should declare eager load, otherwise that's a big performance hit, and I believe it's the default setting.	mperham	2016-09-26 17:59:26
3157	2016-09-26 18:46:11	@mperham maybe that should be mentioned in the Changelog or something?	connorshea	2016-09-26 17:59:26
3157	2016-09-26 18:47:56	No one else is reporting issues. Is it possible your app config is slightly funny/nonstandard?	mperham	2016-09-26 17:59:26
3157	2016-09-27 11:33:36	[Our app](http://buildkite.com) is a pretty standard-ish Rails setup, except that it does high frequency at high concurrency so we tend to hit any threading issues that could possibly occur. We have many machines running a several of either puma or sidekiq processes with many threads each. It's possible that nobody else will hit this issue, and it's just our system's emergent complexity from this…	sj26	2016-09-26 17:59:26
3157	2016-09-27 18:02:01	@matthewd wrote the Sidekiq integration IIRC, I assume it would act correctly in development and production. If you want to send a PR with your proposed changes, he and I can review.	mperham	2016-09-26 17:59:26
3157	2016-09-28 02:33:09	The reloader only actually reloads things in development mode (well, when cache_classes is off)... but it does invoke the executor, which handles "other stuff" that should occur around any user code. Within the framework, that's currently query caching and DB connection management (returning AR connections to the pool). Sidekiq has its own mechanism for the latter, of course, so if you skip the r…	matthewd	2016-09-26 17:59:26
3157	2016-09-28 05:15:44	Had a chat to @matthewd and we discovered there is a bug here. Sidekiq adds the ActiveRecord middleware automatically, and also adds the Rails reloader automatically, but they are incompatible. The reloader turns on query caching before it yields, and turns it back off and clears the cache afterward. But the middleware clears the active connection before it gets back to the reloader so it doesn't…	sj26	2016-09-26 17:59:26
3157	2016-09-28 05:18:26	For my code loading issue, it's probably becoming locked on a shared resource. I'm investigating it separately, and I suspect it's something to fix in our code or in Rails. This is only an issue in development, we do of course have cache classes and eager loading turned on for production. @matthewd helpfully pointed out there is a handy tool for diagnosing code loading deadlocks available on Rail…	sj26	2016-09-26 17:59:26
3157	2016-09-30 03:19:45	We've been able to restore code reloading while preventing stale query caches in Sidekiq by removing the default ActiveRecord middleware from our server middleware chain: <S_CODE_TOKEN> We've also added this as a guard: <S_CODE_TOKEN> After #3166 we'll be able to remove these and everything should be fine!	sj26	2016-09-26 17:59:26
3156	2016-09-22 00:11:44	Ruby version: 2.0.0 Sidekiq version: 3.3.4 I'm working on implementing Sidekiq in a pure Ruby project (no Rails) with my workers located in `./app/workers`. I am running the following command to start my workers: <S_CODE_TOKEN> The `development.rb` file includes all of the necessary `require` statements as follows: <S_CODE_TOKEN> When a worker is picked up from the Sidekiq queue, I am getting an …	tommybstitch	2016-09-26 17:55:55
3156	2016-09-22 00:47:22	You aren't requiring a class with that name.	mperham	2016-09-26 17:55:55
3156	2016-09-22 01:00:52	@mperham The following block recursively requires all the workers: <S_CODE_TOKEN>	tommybstitch	2016-09-26 17:55:55
3156	2016-09-22 01:03:44	I realize that but you require a file; that doesn't mean the class matches that filename. Perhaps you have FoobarWorker?	mperham	2016-09-26 17:55:55
3156	2016-09-22 01:10:49	Yes, I just verified that the classname matches the filename.	tommybstitch	2016-09-26 17:55:55
3156	2016-09-22 12:19:46	Stick some debugging statements while you iterate over those files: <S_CODE_TOKEN>	mikegee	2016-09-26 17:55:55
3155	2016-09-21 16:46:07	Ruby version: 4.2.7 Sidekiq / Pro / Enterprise version(s): 4.1.4 I'm in the process of switching from Resque to Sidekiq and it's been fairly painless because of the ActiveJob. But one thing that I'm still trying to figure out — we're using ActiveJob callbacks for external logging purposes and there's an AJ `job_id` and `jid` mismatch (I need a way for our support team to reference Web UI jobs to …	antstorm	2016-09-22 11:33:50
3155	2016-09-21 16:53:44	I don't know the answer. Rails 5.0 exposes the JID as `provider_job_id`, but I don't know if it's available in callbacks.	mperham	2016-09-22 11:33:50
3155	2016-09-21 17:00:22	@mperham thanks, I'll dig in then and report back if I find the answer.	antstorm	2016-09-22 11:33:50
3155	2016-09-22 11:33:50	Ok, so after digging around it seems like there's no way of doing that because `JobWrapper` looses all references to `Sidekiq::Worker` when running `Base.execute`. Seems like the only way to get around this is by establishing a back-reference to the original class which would require changes in both AJ and Sidekiq. At first ActiveJob seemed like a great idea, but now after digging through the imp…	antstorm	2016-09-22 11:33:50
3154	2016-09-20 15:54:54	Ruby version: 2.2.4 Sidekiq / Pro / Enterprise version(s): Sidekiq 4.1.2 (switched to Sidekiq Pro 3.3.3. which does not seem to be affected) For the last few weeks, we have been having problems with disappearing Sidekiq jobs. We’re using Rails v4.2.7 and Sidekiq 4.1.2. We have implemented tracking of jobs through the database to help us identified our issues. We create a new record when a job is …	dabrorius	2016-10-19 18:22:12
3154	2016-09-26 18:03:16	I don't know what you want to achieve with this issue. How could we determine what happened to your jobs?	mperham	2016-10-19 18:22:12
3154	2016-09-27 07:02:58	I was hoping that some of the core team members, who have much detailed knowledge of sidekiq internals, could give us some pointers where to look. Problems seem to be fixed with Sidekiq Pro and we were planning to switch to it in any case so we're good as far as our product goes. However we'd like to determine, or at least have a reasonable theory about what was going on previously. Is there any …	dabrorius	2016-10-19 18:22:12
3154	2016-09-27 18:04:35	Well, there's lots of things that can go wrong, up and down the stack. I generally don't comment if the situation is nebulous with little hard data to go on. For example, if you had a crashing Sidekiq process, it's possible a job got pulled from Redis but the process crashed before the Logging middleware logged the JID as starting...	mperham	2016-10-19 18:22:12
3154	2016-10-04 03:04:24	We are encountering the same problem. Ruby 2.3.0 Sidekiq 4.1.2 Rails 4.2.6 We have a stable application on production mode where we process ~50 jobs on Sidekiq per day. Only yesterday, we noticed one job that was queued in Sidekiq and was never executed. It simply disappeared from Sidekiq and Sidekiq jumped to the next one and continued normally. There is no trace for the job's ID in Sidekiq's lo…	HusseinElMotayam	2016-10-19 18:22:12
3154	2016-10-05 15:26:54	I've got the same problem.	itmammoth	2016-10-19 18:22:12
3154	2016-10-07 10:11:27	The same problem. Looks like `.perform_async` does not enqueue several jobs for some reason.	DmitryDrobotov	2016-10-19 18:22:12
3154	2016-10-12 05:49:05	Same problem. I spent some time debugging this issue, and I found that jobs disappear at the time when they get processed. Job scheduling and enqueuing work without a hitch. The problem occurs in main `process` call, inside `reloader` call block. For testing, I commented out the following lines in `Reloader` class and everything started to work normally: <S_CODE_TOKEN> So it seems that there are …	koss-lebedev	2016-10-19 18:22:12
3154	2016-10-12 16:01:06	We have the same problem with .perform_async. As @kess-lebedev mentions, this started happing when we changed sidekiq to be loaded via upstart.	cloke	2016-10-19 18:22:12
3154	2016-10-12 17:26:04	+1s and "me too" aren't helping, folks. If you want to help, create a minimal app that reproduces the behavior.	mperham	2016-10-19 18:22:12
3154	2016-10-14 13:20:06	This isn't meant to be a "me too" answer, but this issue happens in a very specific manner and I was just confirming that upstart is definitely related. That being said here are some more notes from our testing, they might be different for others, but after two weeks of watching this issue we see a distinct pattern: 1. The issue only seems to happen on our Ubuntu 14.04 servers. When we test this …	cloke	2016-10-19 18:22:12
3154	2016-10-14 14:26:31	I have behavior only when using reliable push, which will swallow enqueued jobs if the process enqueuing t Sent from my iPhone > On Oct 14, 2016, at 6:20 AM, Cory Loken notifications@github.com wrote: > > This isn't meant to be a "me too" answer, but this issue happens in a very specific manner and I was just confirming that upstart is definitely related. That being said here are some more notes …	webandtech	2016-10-19 18:22:12
3154	2016-10-14 14:28:30	Ugh phone hit sent while typing. Anyway. Try turning off reliable push and see if the issue goes away.	webandtech	2016-10-19 18:22:12
3154	2016-10-14 15:44:03	reliable push always logs a warning that contains `ReliablePush` in the string when it detects a problem. Grep your logs for that to see if it activated and saved jobs locally.	mperham	2016-10-19 18:22:12
3154	2016-10-17 12:45:05	I forked sidekiq and removed "@app.reloader.wrap do" as @koss-lebedev mentioned above. I left my app running for the weekend and had over 20,000 jobs enqueue and process without a single one going missing. I know nothing about Rails Reloader, other than what I read about it today, but I'd say it is definitely related. I will try to look at trying the ReliablePush change tomorrow.	cloke	2016-10-19 18:22:12
3154	2016-10-17 15:23:49	This is troubling. I wonder if non-development environments should skip using the reloader completely.	mperham	2016-10-19 18:22:12
3154	2016-10-17 15:38:52	I'd be in favor of that change. We never want reloading in production.	ryansch	2016-10-19 18:22:12
3154	2016-10-17 16:15:21	I would think that the Reloader would effectively be a no-op in production but that seems not to be the case.	mperham	2016-10-19 18:22:12
3154	2016-10-17 17:55:06	wdyt?	mperham	2016-10-19 18:22:12
3154	2016-10-19 18:22:12	That fix is now available in Sidekiq 4.2.3 but only affects Rails 5. I can't explain how jobs go missing in Rails 4. I'm closing this issue as there's nothing to go on; please open a new issue if someone gets hard data that might lead to the bug.	mperham	2016-10-19 18:22:12
3153	2016-09-20 13:57:04	Hi, I'm using a custom fetch class in some of my Sidekiq processes and thought that it might be a good idea to expose it in CLI. So this PR introduces a new `--fetch` CLI option that accepts a class name to be used for job fetching and also removes duplication around deciding which fetch class to use. I haven't added the shorthand option because `-f` is usually used for files… it might make sense…	antstorm	2016-09-20 14:27:50
3153	2016-09-20 14:27:50	Thank you but fetch isn't designed to change from the CLI but from Ruby.	mperham	2016-09-20 14:27:50
3153	2016-09-20 14:35:59	@mperham in that case would it make more sense to remove it from `options` and make it a part of `Sidekiq` class?	antstorm	2016-09-20 14:27:50
3153	2016-09-20 16:28:01	Sounds like busy work. I see no appreciable difference or improvement.	mperham	2016-09-20 14:27:50
3152	2016-09-20 09:59:23	When adding the job to the Queue, it uses the value corresponding to the "queue" key in the job hash, but for deleting that it has just processed, the queue from the sidekiq_configuration of the Worker is used. This means that the job is only removed from the jobs_by_worker hash in the Queue, and not the jobs_by_queue Hash, leading to drain_all repeatedly trying to get a worker to work on the job…	boffbowsh	2016-09-20 14:26:29
3151	2016-09-19 18:59:02	This is silly, but annoying only because I have to get my browser to re-learn a new favorite URL. Feel free to file this under a "whine" label! Because of the new internal router on the Rack-ified Web UI, if you have it mounted on a URL like `/sidekiq`, it will not match for `http://whatever.com/sidekiq`. It instead needs the trailing slash: `http://whatever.com/sidekiq/` Pretty silly and pedanti…	timdorr	2016-09-22 19:07:52
3151	2016-09-21 20:14:56	BTW, I was able to work around this with a little bit of monkey patching: <S_CODE_TOKEN>	timdorr	2016-09-22 19:07:52
3151	2016-09-21 21:50:44	Thanks, Tim, want to send a PR?	mperham	2016-09-22 19:07:52
3151	2016-09-22 03:10:59	Yep, I'll get something together tomorrow when I'm not on a phone.	timdorr	2016-09-22 19:07:52
3150	2016-09-19 16:25:45	Ruby version: 2.3.0 Sidekiq version(s): 4.2, 4.2.1 config/routes.rb: <S_CODE_TOKEN> Before 4.2 (ie, 4.1.x) we were using our sidekiq web dashboard as normal. After this change, I am seeing two issues. First, all our assets return 404 errors -- I cannot seem to load them. We do use puma/nginx but again, we've got those settings as they should be with nginx forwarding our assets directly to rails (…	whitelancer	2016-09-19 21:34:15
3150	2016-09-19 18:05:37	Best is if you can get us a simple Rack/Rails app which reproduces the problem. Assets are served by Rack::File here: https://github.com/mperham/sidekiq/blob/master/lib/sidekiq/web.rb#L130	mperham	2016-09-19 21:34:15
3150	2016-09-19 19:28:58	Alright, thanks. I'll see what I can do to identify. Do you know of any logging that I can enable that may help track down what's going on?	whitelancer	2016-09-19 21:34:15
3150	2016-09-19 20:37:00	I don't.	mperham	2016-09-19 21:34:15
3150	2016-09-19 21:03:27	Just an update; I compared one app to another and one of the differences has been an older version of devise. I was running 3.x on the broken server and 4.2 on the good one. After upgrading my app that was having issues to devise 4.2, Sidekiq's web UI stopped working. Just for kicked I downgraded to devise 3.5.6 and got the same broken sidekiq UI. I have no idea why but I'm sure there's something…	whitelancer	2016-09-19 21:34:15
3150	2016-09-19 21:25:06	Sidekiq 4.2 completely rewrote the Web UI internals and has proven unstable to some. Still some kinks to work out. I'd guess it will work fine with Sidekiq 4.1.4.	mperham	2016-09-19 21:34:15
3150	2016-09-19 21:30:39	Hi Mike, Yes, that's correct! I also can verify that Sidekiq 4.1.4 works with that older version of Devise. That was our original course of action to "fix" this issue. However we're very excited for the on-demand code reloading in Sidekiq 4.2 --- thank you so much for that!! We were definitely looking forward to that feature and now I'm glad 4.2 seems to be happy with the latest version of Devise…	whitelancer	2016-09-19 21:34:15
3150	2016-09-19 21:33:41	Thanks for the update. It's very confusing that Devise is also version 4.2. :-)	mperham	2016-09-19 21:34:15
3149	2016-09-19 13:35:29	Hello all, I am using redis-server with sidekiq for background jobs. In development environment mails are sending to the inbox but not getting mails in production mode. I am using ruby 2.1.8, rails 4.1.8 and redis server 2.8.4 Please let me know the solution. Thankyou	NRamakrishna	2016-09-19 13:41:41
3149	2016-09-19 13:41:41	This issue in unrelated to sidekiq. Check your configuration(SPF,DMKS,ect) or use a SAAS service.	seuros	2016-09-19 13:41:41
3149	2016-09-19 14:23:13	@seuros Everything working good if not using sidekiq and redis, but when background jobs not getting mails	NRamakrishna	2016-09-19 13:41:41
3149	2016-09-19 14:29:10	You probably passing an object to the worker. Show me the worker perform().	seuros	2016-09-19 13:41:41
3149	2016-09-19 14:43:40	I am not using any worker. config.ru require 'sidekiq' Sidekiq.configure_client do |config| config.redis = { :size => 1 } end require 'sidekiq/web' run Sidekiq::Web	NRamakrishna	2016-09-19 13:41:41
3149	2016-09-20 04:03:35	Please guide me on this. Thankyou	NRamakrishna	2016-09-19 13:41:41
3149	2016-09-20 04:14:23	Please read through the ActiveJob guide to make sure your Rails app is configured correctly. This is not a Sidekiq bug so please search on StackOverflow to find solutions to your problem. http://guides.rubyonrails.org/active_job_basics.html#action-mailer https://stackoverflow.com/search?q=%5Bsidekiq%5D+email	mperham	2016-09-19 13:41:41
3148	2016-09-17 17:21:13	Ruby version: 2.3.1 Sidekiq / Pro / Enterprise version(s): 4.1.2 Rails version: 5.0.0 If relevant, please include your initializer and any error message with the full backtrace. Sidekiq.configure_server do |config| config.redis = { url: 'redis://127.0.0.1:6379/12' } end Sidekiq.configure_client do |config| config.redis = { url: 'redis://127.0.0.1:6379/12'} end bundle exec sidekiq 2016-09-17T17:18…	themusicman	2016-09-19 13:43:29
3148	2016-09-19 13:43:29	You have a missing helper as the error is stating. create it and try again.	seuros	2016-09-19 13:43:29
3147	2016-09-17 16:32:28	Session sharing and integration with Rails has proven to be a huge nightmare. We need a session to store the latest CSRF tag to work with Rack::Protection. Instead always use our own custom CookieStore and ignore Rails's session.	mperham	2016-09-26 18:13:44
3147	2016-09-26 18:13:44	Ugh, doesn't work. CSRF protection only works with a server-side session store or we can't prevent replay attacks.	mperham	2016-09-26 18:13:44
3146	2016-09-16 23:45:40	Duplicate headers hash before returning to Rack to prevent the global header responses from getting modified. Freeze the global header objects to surface situations where the global constant headers are modified. See #3143 for problem description and reproduction.	cconstantine	2016-09-17 15:45:11
3145	2016-09-16 19:29:04	Ruby version: Sidekiq / Pro / Enterprise version(s): 4.2.x Was really happy to see the ability to remove the sinatra dependency and still use the sidekiq web-ui. However, I have a test-environment gem which still needs edge sinatra, and the updated sidekiq dependency of rack-protection ~> 1.5 causes a dependency conflict. Edge sinatra currently has a minimum dependency of rack-protection 2.0.0.be…	apolzon	2016-09-28 21:22:49
3145	2016-09-16 20:12:36	If someone wants to test it, that's fine. I don't generally support gems until they are out of beta but if it works, we can unlock the dependency.	mperham	2016-09-28 21:22:49
3144	2016-09-16 15:26:09	When adding the job to the Queue, it [uses the value corresponding to the `"queue"` key in the job hash](https://github.com/mperham/sidekiq/blob/72fe3289eabb5e4b01165d3e4e61b1ee08869223/lib/sidekiq/testing.rb#L72), but for [deleting that it has just processed ](https://github.com/mperham/sidekiq/blob/72fe3289eabb5e4b01165d3e4e61b1ee08869223/lib/sidekiq/testing.rb#L267), the [queue from the sideki…	cbaines	2016-09-20 14:26:29
3144	2016-09-16 15:28:28	I managed to get my test working if I [switched to using the value for the `queue` key of the job (instead of the Worker default) here](https://github.com/mperham/sidekiq/blob/72fe3289eabb5e4b01165d3e4e61b1ee08869223/lib/sidekiq/testing.rb#L267).	cbaines	2016-09-20 14:26:29
3144	2016-09-16 16:57:29	Sounds like you've found the fix, send a PR?	mperham	2016-09-20 14:26:29
3144	2016-09-16 18:06:11	Unfortunately, I fall in to the "cannot or do not want to reassign those rights" category as described in the contributor guidelines.	cbaines	2016-09-20 14:26:29
3143	2016-09-16 12:15:44	Hi! I've updated Sidekiq to the last version and now I got an error when accessing the web interface via Nginx. When accessing directly via http://127.0.0.1:5000 it works but when I try via Nginx I got this error in Nginx logs (with a 502 bad gateway error) : <S_CODE_TOKEN> Thank you!	n-rodriguez	2016-09-26 20:50:32
3143	2016-09-16 20:51:21	We're hitting the same issue. it looks like sidekiq web is adding an additional `rack.session` cookie for each request. After enough requests the header section of the response gets too big for nginx and you get the above message.	cconstantine	2016-09-26 20:50:32
3143	2016-09-16 21:55:59	Please show how you are initializing Sidekiq::Web. Are you doing anything more than this? <S_CODE_TOKEN>	mperham	2016-09-26 20:50:32
3143	2016-09-16 22:02:34	Our invocation looks very similar to that: <S_CODE_TOKEN> I can also reproduce in 'myapp' in this repo. - Start the rails server `bundle exec rails server` - (N-many times) Run this command to see the count of `rack.session` cookies: `curl -vvv -XGET http://localhost:3000/sidekiq/stats 2>&1 | grep 'rack\.session' | wc -l` You should see the number increase each curl invocation.	cconstantine	2016-09-26 20:50:32
3143	2016-09-16 22:07:44	Reproducing the problem is 90% of the solution so that's hugely useful - thank you!	mperham	2016-09-26 20:50:32
3143	2016-09-22 14:40:44	I've also run into this issue in production. Was able to work around it using [this answer](http://stackoverflow.com/a/13894398): <S_CODE_TOKEN>	Mavvie	2016-09-26 20:50:32
3143	2016-09-25 16:36:30	@Mavvie : thanks for the workaround :)	n-rodriguez	2016-09-26 20:50:32
3143	2016-09-25 16:40:09	By the way there might be a bug with the trailing slash on the root page : even with the Nginx fix, I get an error without the trailing slash. If I add it manually it works. <S_CODE_TOKEN>	n-rodriguez	2016-09-26 20:50:32
3143	2016-09-26 20:50:32	Fixed in 4.2.2 : https://github.com/mperham/sidekiq/blob/master/Changes.md#422	n-rodriguez	2016-09-26 20:50:32
3143	2017-01-12 10:33:57	Thank you so much, I had this bug for around 1 year 💃	hendricius	2016-09-26 20:50:32
3142	2016-09-16 11:16:17	Ruby version: 2.1.1 Sidekiq / Pro / Enterprise version(s): Sidekiq 4 open source Currently not experiencing any exceptions but looking for a way to schedule jobs using Sidekiq 4 or another 3rd party gem. Up until 3.5.1 Sidetiq was my go to tool for scheduling jobs (as I have an app that has jobs firing off ever 2-3 seconds 24/7. This worked great (and still does) on =< 3.5.1 but upgrading to Side…	nynhex	2016-09-20 14:28:54
3142	2016-09-20 14:28:54	https://github.com/mperham/sidekiq/wiki/Related-Projects#recurring-jobs	mperham	2016-09-20 14:28:54
3141	2016-09-16 05:15:27	Ruby version: **2.3.0** Sidekiq / Pro / Enterprise version(s): sidekiq-pro (3.0.0) Full context: <S_CODE_TOKEN> **Problem:** : While doing bundle roughly 20 hrs ago i.e. `2016-09-14 08:25:43.151117 UTC` > stdout: Could not fetch specs from https://gems.contribsys.com/ **Context**: I am using ansible to pull the latest codebase during autoscaling. And yesterday all of my worker instances were choc…	thapakazi	2016-09-16 05:24:11
3141	2016-09-16 05:24:11	Please email me with your account info.	mperham	2016-09-16 05:24:11
3141	2016-09-16 05:40:54	:smile: sure	thapakazi	2016-09-16 05:24:11
3140	2016-09-15 18:39:38	Ruby version: 2.0 Sidekiq / Pro / Enterprise version(s): Sidekiq 4.0 Hi, Ran into some trouble with using some master/slave database gems with sidekiq. Are there any known gems that provide multiple databases that are known to work well with sidekiq?	grossjo	2016-09-20 14:29:19
3140	2016-09-15 20:58:46	I don't have a good suggestion. Last gem I used was `octopus` five years ago but I have no idea what is current and maintained.	mperham	2016-09-20 14:29:19
3140	2016-09-15 22:01:45	Datamapper .	seuros	2016-09-20 14:29:19
3140	2016-09-20 14:29:19	makara was recommended by a few people.	mperham	2016-09-20 14:29:19
3139	2016-09-15 07:02:20	Ruby version: jruby-9.1.5.0 (ruby-2.3.1) Sidekiq / Pro / Enterprise version(s): Sidekiq If relevant, please include your initializer and any error message with the full backtrace. - Web UI works with 4.1.4 but fails with 4.2.0 probably due to #3075 <S_CODE_TOKEN> routes.rb:23 has the same line from https://github.com/mperham/sidekiq/wiki/Monitoring#forbidden <S_CODE_TOKEN> And rails server fails …	zoras	2016-09-15 14:14:05
3139	2016-09-15 08:13:05	Web is also not working for us on production with passenger. Development works fine.	philipgiuliani	2016-09-15 14:14:05
3139	2016-09-15 14:14:05	New syntax: Sidekiq::Web.session_secret = Rails.application.secrets[:secret_key_base]	mperham	2016-09-15 14:14:05
3139	2016-09-15 14:20:31	The old syntax will be supported in 4.2.1 out today.	mperham	2016-09-15 14:14:05
3139	2016-09-15 20:50:28	We have a problem related to this using 4.2.1. We use github oauth in the sidekiq dashboard and we are getting `undefined method` error: <S_CODE_TOKEN> <S_CODE_TOKEN> Any idea how to workaround this?	RobertoSchneiders	2016-09-15 14:14:05
3139	2016-09-15 20:55:24	You are trying to use a sinatra thing "Sinatra::Auth::Github" with Sidekiq::Web which does not use Sinatra anymore. You will need to move to generic Rack middleware.	mperham	2016-09-15 14:14:05
3139	2016-09-16 08:01:21	Thanks @mperham but the same error raises for setting `sessions` in `4.2.1` https://github.com/mperham/sidekiq/issues/2910#issuecomment-206978212 <S_CODE_TOKEN>	zoras	2016-09-15 14:14:05
3139	2016-09-16 16:41:07	We don't support that option any more. Remove that line or comment it out.	mperham	2016-09-15 14:14:05
3139	2016-09-16 23:42:04	I'm working on this, will have a better solution Monday.	mperham	2016-09-15 14:14:05
3139	2016-12-21 20:03:57	@zoras & @mperham Is there a solution for setting `sessions` as mentioned above? `Sidekiq::Web.set :sessions, domain: 'all'` We are seeing multiple sessions set and trying to limit to just one. Currently on Sidekiq 4.2.0 We've configured `Sidekiq::Web.session_secret = Rails.application.secrets[:secret_key_base]`, which works, but I think we still need a way to limit the number of sessions. thanks	dladowitz	2016-09-15 14:14:05
3139	2016-12-21 20:09:17	@dladowitz If you see a bug, your first step should be to upgrade to the latest version to ensure it hasn't already been fixed. https://github.com/mperham/sidekiq/blob/master/Changes.md#421	mperham	2016-09-15 14:14:05
3139	2016-12-21 20:21:50	Great thanks. I wasn't sure if this was a bug exactly since you mentioned "We don't support that option any more". Though it looks like 4.23 brigs back support for `Sidekiq::Web.set :sessions` I'll try that.	dladowitz	2016-09-15 14:14:05
3139	2016-12-22 04:26:00	@mperham Yep, after upgrading to 4.2.3 I'm able to use `Sidekiq::Web.set :sessions, domain: 'all'`. Thanks for the quick reply .......hmmm looks like maybe we should be using `Sidekiq::Web.set :sessions, false` instead.	dladowitz	2016-09-15 14:14:05
3138	2016-09-14 20:51:48	Ruby version: Sidekiq / Pro / Enterprise version(s): 4.1.3/3.3.3/1.3.2 If relevant, please include your initializer and any error message with the full backtrace. `[swarm] Child exited, PID 2952, code 0, restarting...` I have a log full of these messages but none of them appear to correspond to the actual sidekiq process. My theory is that `waitpid2` is collecting processes that the workers are s…	ryansch	2016-10-03 17:15:20
3138	2016-09-14 21:30:17	I suspect you are correct: sounds like a Worker is [forking a child process](http://apidock.com/ruby/v1_9_3_392/Process/detach/class) but not `wait`ing for its exit or `detach`ing so the child can be reaped cleanly. The Sidekiq Enterprise master process is waiting for all child processes and so coincidentally cleaning up this child process that would otherwise [go zombie](https://en.wikipedia.org…	mperham	2016-10-03 17:15:20
3138	2016-09-26 17:56:53	Any followup?	mperham	2016-10-03 17:15:20
3138	2016-09-26 18:23:14	Sorry just noticed your original reply. I'll have to investigate.	ryansch	2016-10-03 17:15:20
3138	2016-10-03 17:54:56	@mperham Perfect.	ryansch	2016-10-03 17:15:20
3137	2016-09-14 18:14:47	Ruby version: 2.0 Sidekiq / Pro / Enterprise version(s): Sidekiq 4.1.3 I've recently started integrating the makara gem, and noticed some strange behaviour. The stack trace is below. This occurs in a low volume environment. I was wondering if any one has some insight into this. <S_CODE_TOKEN>	grossjo	2016-09-14 18:21:38
3137	2016-09-14 18:21:38	I don't know anything about makara. Seems like opening an issue with them would be more fruitful.	mperham	2016-09-14 18:21:38
3136	2016-09-14 17:13:25	JSON responses from Sidekiq 4.2.0 can be cached by the browser.	mperham	2016-09-14 17:15:36
3135	2016-09-13 14:07:48	Would it be possible to keep a stacktrace (or at least the line/col which raised the exception) for errors? Right now it's a bit of guess-work to figure it out. I know it's possible to grab the error and extract this info (we do this in production), but great benefit with the current admin-UI is that it's simple and convenient. So extending it with stacktrace/line-number would be in that spirit. …	sandstrom	2016-09-13 16:27:21
3135	2016-09-13 14:57:27	sidekiq_options backtrace: true > On Sep 13, 2016, at 07:07, sandstrom notifications@github.com wrote: > > Would it be possible to keep a stacktrace (or at least the line/col which raised the exception) for errors? > > Right now it's a bit of guess-work to figure it out. > > I know it's possible to grab the error and extract this info (we do this in production), but great benefit with the current…	mperham	2016-09-13 16:27:21
3135	2016-09-13 16:27:21	@mperham Thanks! 😄	sandstrom	2016-09-13 16:27:21
3135	2016-12-24 13:58:39	I have placed this snippet in my `config/initializers/sidekiq.rb` file: <S_CODE_TOKEN> Just remembert to restart the server for the initializer to work The output should look like this: ![screen shot 2016-12-24 at 14 55 53](https://cloud.githubusercontent.com/assets/1316517/21467316/65d151d6-c9e9-11e6-889a-75261653d32d.jpg)	BartlomiejSkwira	2016-09-13 16:27:21
3134	2016-09-13 10:25:56	Ruby version: `2.2.1` Rails version: `2.2.3` Sidekiq version(s): `4.1.2` Relate gem <S_CODE_TOKEN> Sidekiq config file <S_CODE_TOKEN> One queue with name `elasticsearch_indexing_queue` is stuck. Another queue is working fine but limit queue not work (use sidekiq-limit_fetch). It's work again after I restart sidekiq process. If relevant, please include your initializer and any error message with t…	HienNguyenAsnet	2016-09-13 15:26:56
3134	2016-09-13 15:26:56	Don't use sidekiq-statistic, it has a major memory leak. I can't help you - you are using a 3rd party fetch gem which I don't support and could easily be the cause of the problem.	mperham	2016-09-13 15:26:56
3133	2016-09-12 20:33:14	As discussed in #3123, [`_poll_js.erb`](https://github.com/mperham/sidekiq/blob/1c05404e82cc8225dc75d22a51f31de914df50e2/web/views/_poll_js.erb) has an inline script. This is less-than-ideal from a security perspective and could be replaced by adding the same logic to the `application.js` file instead. The path can be passed to the JavaScript by way of a `data` attribute.	connorshea	2016-09-12 21:33:08
3133	2016-09-12 22:09:42	Thanks @mperham!	connorshea	2016-09-12 21:33:08
3132	2016-09-12 17:34:44	Ruby version: Sidekiq / Pro / Enterprise version(s): 0.7.10 The documentation around the explanation for the cron expression step format appears to be incorrect. According to some quick basic testing, the definitions are interpreted in the same fashion as typical cron expressions. The changes introduced [here](https://github.com/mperham/sidekiq/wiki/Ent-Periodic-Jobs/_compare/f6f07f327cfe4a5117ae…	DodgeDerek	2016-09-12 18:25:06
3132	2016-09-12 17:39:56	Hmm. I didn't make that wiki change. Just revert it if it's incorrect. > On Sep 12, 2016, at 10:34, Derek Brown notifications@github.com wrote: > > Ruby version: > Sidekiq / Pro / Enterprise version(s): 0.7.10 > > The documentation around the explanation for the cron expression step format appears to be incorrect. According to some quick basic testing, the definitions are interpreted in the same …	mperham	2016-09-12 18:25:06
3132	2016-12-08 05:51:16	Sorry, I misread the code: <S_CODE_TOKEN> It is indeed a 'step value' not a 'divisor'...	wtfiwtz	2016-09-12 18:25:06
3131	2016-09-12 01:30:05	Ruby version:2, Rails version: 4.0.9 Sidekiq version(s): 4.0.0 It has a single job <S_CODE_TOKEN> And then I perform the code twice : <S_CODE_TOKEN> Finally, I'm getting the following: <S_CODE_TOKEN> It`s say : uninitialized constant CacheColorSizeStorageWorker why uninitialized Worker sometimes? what can I do for it? Thanks for sidekiq! :)	zhangliwen	2016-09-20 14:29:43
3131	2016-09-12 08:21:02	The worker is not in a autoloading path probably. Also update your sidekiq version.	seuros	2016-09-20 14:29:43
3131	2016-09-12 09:42:59	the first time is init: <S_CODE_TOKEN> if it is because autoloading path, why it could perform in first time?	zhangliwen	2016-09-20 14:29:43
3131	2016-09-12 10:06:23	Please provide a sample app that reproduce the bug after upgrading sidekiq version and rails patch version.	seuros	2016-09-20 14:29:43
3131	2016-09-12 11:58:11	ok, I will upgrade version now, thanks!	zhangliwen	2016-09-20 14:29:43
3131	2016-09-12 18:26:09	@seuros is right, you'll need to provide us with a minimal rails app which reproduces your problem. It's most likely the problem is in the app code or configuration.	mperham	2016-09-20 14:29:43
3130	2016-09-11 16:20:05	Several customers have had batches which occasionally don't complete or trigger callbacks due to various issues: 3rd party plugins which subtly break Batch, incorrect Batch API usage, network outages, or bugs in the implementation. How could we improve the Web UI and API to reduce problems and help the user to fix these problems? Concerns: I don't want this tooling to become a chronic workaround …	mperham	2017-03-17 17:28:23
3130	2016-10-11 21:49:21	Delete batch option or someway to remove batches whose jobs have been deleted. I've had problems where jobs in a batch could not be completed, so when I deleted them from retries. This causes the batch to stick around forever. I'm not sure how to clear them. ![screen shot 2016-10-11 at 5 47 42 pm](https://cloud.githubusercontent.com/assets/3934075/19289911/fc18ba1a-8fda-11e6-96ae-03995d2eabea.png…	kpheasey	2017-03-17 17:28:23
3130	2016-10-11 21:54:32	You can use Sidekiq::Batch::Status#delete to remove all evidence of a batch. On Tue, Oct 11, 2016 at 2:49 PM, Kevin Pheasey notifications@github.com wrote: > Delete batch option or someway to remove batches whose jobs have been > deleted. > > I've had problems where jobs in a batch could not be completed, so when I > deleted them from retries. This causes the batch to stick around forever. > I'm …	mperham	2017-03-17 17:28:23
3130	2016-10-11 23:44:22	How would I load only those batches? There are batches constantly being created and processed. I need to somehow identify only those problem batches that are lingering. I'm not really annoyed by the lingering data, but application administrators investigating system state are annoying by it.	kpheasey	2017-03-17 17:28:23
3130	2016-10-12 01:03:21	You can use `Sidekiq::BatchSet.new.each { |status| status.delete if lingering?(status) }` but you'll need to supply the lingering? method logic. Deleting batches is **highly** discouraged - much better to track down why batches are lingering and solve the root cause.	mperham	2017-03-17 17:28:23
3130	2016-10-12 01:38:09	I apologize if this is bringing the issue off topic... For the future, how can I handle deleting jobs without breaking batches?	kpheasey	2017-03-17 17:28:23
3130	2016-10-12 01:43:47	You cannot delete jobs without really messing up Sidekiq. You must [cancel them](https://github.com/mperham/sidekiq/wiki/FAQ#how-do-i-cancel-a-sidekiq-job).	mperham	2017-03-17 17:28:23
3130	2016-11-25 21:11:48	One customer discovered that the Cloud66 PaaS was shutting down Sidekiq incorrectly, leading to missing jobs in their batches at deploy time. They were using QUIT instead of USR1 to signal upcoming shutdown.	mperham	2017-03-17 17:28:23
3130	2017-03-17 17:19:57	The Batch UI now shows the pending JIDs if the pending count is < 10 and has a Search button to find any Retries associated with this batch. <img width="981" alt="screen shot 2017-03-17 at 10 18 17 am" src="https://cloud.githubusercontent.com/assets/2911/24054914/4287b4d8-0afb-11e7-8fed-c0d8dd989111.png">	mperham	2017-03-17 17:28:23
3130	2017-03-17 17:24:49	Nice feature. Thanks! Rob > On Mar 17, 2017, at 1:20 PM, Mike Perham <notifications@github.com> wrote: > > The Batch UI now shows the pending JIDs if the pending count is < 10 and has a Search button to find any Retries associated with this batch. > > <https://cloud.githubusercontent.com/assets/2911/24054914/4287b4d8-0afb-11e7-8fed-c0d8dd989111.png> > — > You are receiving this because you are su…	kohder	2017-03-17 17:28:23
3130	2017-03-17 17:26:20	Almost all stuck batch problems I've diagnosed have turned out to be due to incorrect deployment. Send USR1/TSTP as early as possible, send TERM as late as possible and NEVER `kill -9` Sidekiq.	mperham	2017-03-17 17:28:23
3129	2016-09-09 09:16:16	Hello all, Ruby version: 2.3.1 Sidekiq version: 4.1.4 Not able to launch sidekiq anymore: `require': No such file to load -- command_line_reporter (LoadError)` Here is the backtrace: <S_CODE_TOKEN> Thanks!	charlesdg	2016-09-09 15:54:32
3129	2016-09-09 15:54:32	You are missing the command_line_reporter gem.	mperham	2016-09-09 15:54:32
3129	2016-09-09 15:55:24	It should be noted that this error has nothing to do with Sidekiq but is required by this thing: app/assets/javascripts/node_modules/node-sass/test/fixtures/spec/lib/sass_spec/annotate/cli.rb:4:in `<top (required)>'	mperham	2016-09-09 15:54:32
3128	2016-09-09 06:54:32	lease help resolve issue with Message PG::UnableToSend: server closed the connection unexpectedly This probably means the server terminated abnormally before or while processing the request. Traceback PG::UnableToSend: server closed the connection unexpectedly This probably means the server terminated abnormally before or while processing the request. full log: https://gist.githubusercontent.com/…	igorkasyanchuk	2016-09-09 15:53:41
3128	2016-09-09 15:53:41	StackOverflow is the right place to get help with application config issues.	mperham	2016-09-09 15:53:41
3127	2016-09-07 21:34:49	Ruby version: 2.3.1p112 Sidekiq version(s): 4.2.0@0168d42 The web interface does not invalidate the browser cache correctly when the content changes. Reproduction steps: - Have a rails application with sidekiq and sidekiq web mounted in the routes - Start the rails server - Open the scheduled jobs in the web interface - Schedule a job `HardWorker.perform_in(1.hour, 123)` - Refresh the scheduled j…	dsander	2016-09-12 18:42:13
3127	2016-09-07 21:39:30	I should have noted, the rails env is development with puma as the application server.	dsander	2016-09-12 18:42:13
3127	2016-09-07 21:53:49	Yeah, the page should not be cached at all. @badosu This was reported by someone else too. Any idea what's wrong?	mperham	2016-09-12 18:42:13
3127	2016-09-08 08:13:13	I'll check this soon, thanks for reporting!	badosu	2016-09-12 18:42:13
3127	2016-09-13 02:17:13	@mperham Where was this middleware being set up?	badosu	2016-09-12 18:42:13
3127	2016-09-13 02:24:15	Rails > On Sep 12, 2016, at 19:17, Amadeus Folego notifications@github.com wrote: > > @mperham Where was this middleware being set up? > > — > You are receiving this because you were mentioned. > Reply to this email directly, view it on GitHub, or mute the thread.	mperham	2016-09-12 18:42:13
3127	2016-09-14 03:09:49	Has this been fixed? Sidekiq AJAX requests are still being cached, even after reinstalling sidekiq 4.2.0 Whenever a /jobs/stats call is made a 304 is returned which indicates cache hit. Using Rails 5.0.0.1	melder	2016-09-12 18:42:13
3127	2016-09-14 03:21:14	The html responses are not cached. I guess I missed the json responses. Mike > On Sep 13, 2016, at 8:09 PM, melder notifications@github.com wrote: > > Has this been fixed? Sidekiq AJAX requests are still being cached, even after reinstalling sidekiq 4.2.0 > > Whenever a /jobs/stats call is made a 304 is returned which indicates cache hit. > > Using Rails 5.0.0.1 > > — > You are receiving this bec…	mperham	2016-09-12 18:42:13
3127	2016-09-14 17:16:01	@melder Should be fixed on master now if you want to verify.	mperham	2016-09-12 18:42:13
3127	2016-09-14 21:52:11	Looks good. Thank you	melder	2016-09-12 18:42:13
3126	2016-09-07 03:32:48	Ruby version: 2.3 Sidekiq version: 4.1.1 When using active record in sidekiq_retries_exhausted block, the connection is not autoamatically released and eventually all the jobs in the process encounter ActiveRecord::ConnectionTimeoutError. I tried to isolate the problem with a worker like this: <S_CODE_TOKEN> of course connection_pool.with_connection can work around this. backtrace: <S_CODE_TOKEN>	cubicme	2016-09-13 16:47:00
3126	2016-09-07 03:42:50	Yes this would be a nice edge case to fix.	mperham	2016-09-13 16:47:00
3126	2016-09-07 17:49:38	Ok, I played with your FailingWorker code (thanks!) and used `ActiveRecord::Base.connection_pool.connections.select { |c| c.in_use? }.length` to inspect the connection pool. After running a bunch of jobs, there are a few connections still checked out but they are reclaimed when I run further jobs. I feel like the current behavior isn't perfect but acceptable. The RetryJobs middleware runs the exh…	mperham	2016-09-13 16:47:00
3125	2016-09-05 15:00:07		zhangsm	2016-09-05 15:09:36
3125	2016-09-05 15:09:36	Yes. use Sidekiq::Client.push	seuros	2016-09-05 15:09:36
3125	2016-09-05 15:11:55	You can also use the relatively new `set` API: <S_CODE_TOKEN> `set` is designed to ape the same ActiveJob API.	mperham	2016-09-05 15:09:36
3124	2016-09-03 07:49:55	Ruby version: 2.3.1 Sidekiq / Pro / Enterprise version(s): Sidekiq 4.1.2/4.1.4 System: Mac OSX EI Capitan and Ubuntu 14.04 When a html contains a deep level (> 220) of tags, the Oga element.to_xml will raise stack level too deep error in async perform with sidekiq. <S_CODE_TOKEN> The sample worker code: <S_CODE_TOKEN> Here is the sample project: [https://github.com/Junyulive/sidekiq-oga-sltd](htt…	Junyulive	2016-09-03 14:27:13
3123	2016-09-02 23:12:57	Replace the heavy jQuery.timeago plugin with a smaller library. - [x] remove jQuery.timeago - [x] add [timeago.js](https://github.com/hustcc/timeago.js) - ~~update with new translations ([PR open](https://github.com/hustcc/timeago.js/pull/5) on source library)~~ - [x] use `timeago.js` build with all locales included - waiting on [this issue](https://github.com/hustcc/timeago.js/issues/23) - [x] s…	shaneog	2016-09-20 17:15:32
3123	2016-09-02 23:19:54	I had assumed the JS locale is provided by the browser on the client-side?	mperham	2016-09-20 17:15:32
3123	2016-09-05 00:56:00	Use `register` to load new locales, then you can use the locales translation~ How many locales do you want to supported, may be I can help？	hustcc	2016-09-20 17:15:32
3123	2016-09-05 13:10:36	@mperham I could use the [navigator.language](https://developer.mozilla.org/en-US/docs/Web/API/NavigatorLanguage/language) API but I figured that it would be better to align fully with Rails/web app.	shaneog	2016-09-20 17:15:32
3123	2016-09-06 18:56:12	Good call. Being consistent is more important than being right.	mperham	2016-09-20 17:15:32
3123	2016-09-20 16:56:48	OK, this PR is ready for review now. Sorry it took so long!	shaneog	2016-09-20 17:15:32
3123	2016-09-20 17:19:22	I don't like the "live update" at all. Can we turn it off? It will lead to bug reports: "Next retry: 10 seconds ago".	mperham	2016-09-20 17:15:32
3123	2016-09-20 17:31:03	https://github.com/hustcc/timeago.js/pull/73	mperham	2016-09-20 17:15:32
3123	2016-09-20 17:31:15	Absolutely. PR incoming On Sep 20, 2016 14:19, "Mike Perham" notifications@github.com wrote: > I don't like the "live update" at all. Can we turn it off? It will lead to > bug reports: "Next retry: 10 seconds ago". > > — > You are receiving this because you authored the thread. > Reply to this email directly, view it on GitHub > https://github.com/mperham/sidekiq/pull/3123#issuecomment-248369457,…	shaneog	2016-09-20 17:15:32
3123	2016-09-20 17:31:35	Just did it.	mperham	2016-09-20 17:15:32
3122	2016-09-02 23:11:43	On the github page, it says the following: > Sidekiq uses threads to handle many jobs at the same time in the same process. The problem with threads is each thread requires its own stack, which increases memory consumption and can be a constrain on servers that have limited memory. Second, and more importantly, a thread blocks until the I/O operation (e.g. read, write) is ready. This is very inef…	JohnMerlino1	2016-09-06 18:44:02
3122	2016-09-02 23:18:45	Nope. Ruby in general is not designed to be evented. Almost every major library/gem assumes a threaded architecture, except ones designed for EventMachine.	mperham	2016-09-06 18:44:02
3121	2016-09-01 23:40:55	Ruby version: 2.2.3 Sidekiq version: 4.1.4 Rails version: 4.2.7.1 Redis version: 3.0.7 I'm trying to use Sidekiq with ActiveJob, and I'm running into a weird scenario -- jobs never get executed, specifically, jobs never make it to Redis. I've defined a job class that subclasses from ActiveJob. I'm invoking the job by calling `#perform_later`. I've inserted some debugging prints all the way from `…	oogali	2016-09-02 00:07:31
3121	2016-09-01 23:57:13	Middleware can block a push. Use "redis-cli monitor" to watch your Redis instance. > On Sep 1, 2016, at 16:40, Omachonu Ogali notifications@github.com wrote: > > Ruby version: 2.2.3 > Sidekiq version: 4.1.4 > Rails version: 4.2.7.1 > Redis version: 3.0.7 > > I'm trying to use Sidekiq with ActiveJob, and I'm running into a weird scenario -- jobs never get executed, specifically, jobs never make it…	mperham	2016-09-02 00:07:31
3121	2016-09-02 00:07:31	I started down that road and launched tcpdump. I don't see any new connections to Redis when I start/stop my scheduler (but I do see them when I start/stop my Rails app), so I now think my issue is outside the scope of this project. I have to rip everything apart until I find the pesky gremlin.	oogali	2016-09-02 00:07:31
3121	2016-09-02 01:42:44	This. http://stackoverflow.com/questions/20365580/sidekiq-not-enqueuing-jobs	oogali	2016-09-02 00:07:31
3120	2016-09-01 09:58:28	Ruby version: 2.2.1p85 Rails version: 4.2.5 Sidekiq / Pro / Enterprise version(s): 4.1.2 I have a worker that processes push notifications <S_CODE_TOKEN> Jobs usually work but sometimes it fails and gets the following error: > LoadError: cannot load such file -- active_record/statement_cache After a few retries it succeeds.	sAnti09	2016-09-01 10:55:08
3120	2016-09-01 10:55:08	I've found out that there were multiple ques working in which one of them was not properly configured.	sAnti09	2016-09-01 10:55:08
3119	2016-08-31 18:54:41	I am using the Heroku and use Sidekiq with Redis. From the heroku logs, I see that Sidekiq is leaking the Redis credentials by displaying a log like this: Booting Sidekiq 4.1.4 with redis options {:url=>"redis://:xxxxxxxxxxxxx"} This is highly insecure as the logs are being read by several applications and these credentials can easily be compromised. We do not want any credentials to be shown in …	srkgupta	2016-08-31 22:13:57
3119	2016-08-31 20:33:22	We already [take pains to scrub the password out](https://github.com/mperham/sidekiq/blob/master/lib/sidekiq/redis_connection.rb#L75). Maybe demand less from OSS maintainers and help track down the bug instead?	mperham	2016-08-31 22:13:57
3119	2016-08-31 22:13:57	OK didnt realize this is already handled. Thanks.	srkgupta	2016-08-31 22:13:57
3118	2016-08-31 00:26:25	Hey there, I have a database intensive "account installation" job that's run right after a new user signs up. This job should run and finish asap, so I've placed it in a "critical" queue that has top priority. While testing I noticed that if Sidekiq is super busy and all workers are working, the account installation job takes significantly longer to process. When no workers are busy, the job fini…	smidwap	2016-09-04 02:44:31
3118	2016-09-01 15:06:52	Seems like this has everything to do with your database (and hardware). Possibly you are slamming the disk. If the task is CPU-heavy, the job concurrency won't scale well due to GIL.	mperham	2016-09-04 02:44:31
3118	2016-09-01 17:34:34	Thanks as always for the quick replies. I don't think this is a database performance issue. I did another experiment to see if the database is at fault. With Sidekiq busy, I ran my critical job both in Sidekiq and in a separate process (rails console) and measured the processing time of the job. If the database were at fault, I'd expect the processing times to be about equal, since the job querie…	smidwap	2016-09-04 02:44:31
3118	2016-09-01 21:05:29	Sidekiq does not use active record at all, therefore I'm not sure how sidekiq can influence the behavior unless there is a threading issue in your application's configuration. > On Sep 1, 2016, at 10:34, Matt De Leon notifications@github.com wrote: > > Thanks as always for the quick replies. > > I don't think this is a database performance issue. I did another experiment to see if the database is…	mperham	2016-09-04 02:44:31
3118	2016-09-01 23:03:44	What you need to do is run multiple jobs concurrently in N threads in the console. If it doesn't show the same slowdown, that lends more credence to your claim that Sidekiq is at fault.	mperham	2016-09-04 02:44:31
3118	2016-09-02 15:00:15	I'll try that and report back. Thanks for the tip.	smidwap	2016-09-04 02:44:31
3118	2016-09-04 02:44:31	Ran the test you suggested (run a bunch of jobs concurrently in the console), and it showed the same slowdown as Sidekiq. Confirms that Sidekiq isn't at fault here. I'm just hitting the limits of concurrency. So high concurrency isn't great for time-sensitive jobs that are CPU-heavy. Or put another way, concurrency is most useful when tasks are heavily blocked by something other than the CPU (ext…	smidwap	2016-09-04 02:44:31
3117	2016-08-30 19:35:44	1. [x] Upgrade bootstrap to latest. 2. [x] Simplify images. 3. [x] Serve images with Cache-Control to assure speeeeeed.	mperham	2016-09-06 18:16:36
3117	2016-08-30 20:16:16	I really want to kill all the jquery.timeago locale files. So much mess for so little gain.	mperham	2016-09-06 18:16:36
3117	2016-09-02 19:02:33	@mperham If you switch to [moment.js](http://momentjs.com/), you can use a CDN with the locales 😄 For example: https://cdnjs.com/libraries/moment.js/ (https://cdnjs.cloudflare.com/ajax/libs/moment.js/2.14.1/moment-with-locales.min.js) Sadly, I don't know of any CDN that provides the jQuery.timeago locales.	shaneog	2016-09-06 18:16:36
3117	2016-09-02 21:30:47	@shaneog I'd rather not depend on a CDN - that's another dependency that might break N years from now.	mperham	2016-09-06 18:16:36
3117	2016-09-02 21:32:03	You can also just import one file (`moment-with-locales.min.js`) into the project instead, and update just that one file as needed.	shaneog	2016-09-06 18:16:36
3117	2016-09-02 21:43:30	65k minimized to display "12 minutes ago". Ugh, I don't know what to do.	mperham	2016-09-06 18:16:36
3117	2016-09-02 21:48:32	[disTime](https://github.com/SimonWaldherr/disTime.js) is **tiny** and would only require two local files - but it doesn't have the broad language support that jQuery.timeago has.	shaneog	2016-09-06 18:16:36
3117	2016-09-02 21:52:02	Looks like you just need disTime.min.js, as the locales seem to be included in it. Looks pretty good. I'd love a PR which switches to it.	mperham	2016-09-06 18:16:36
3117	2016-09-02 21:54:50	Working on it 😉 Although it'll probably be Monday before I can finish it, if that's ok?	shaneog	2016-09-06 18:16:36
3117	2016-09-02 21:59:47	I'm on sort-of-vacation right now so take your time. I'll be looking more at these cleanups later next week.	mperham	2016-09-06 18:16:36
3117	2016-09-02 23:14:44	I've started it in #3123.	shaneog	2016-09-06 18:16:36
3116	2016-08-30 17:11:21	<S_CODE_TOKEN> The only dates that I can get is when the job was enqueued or created `{ .. "jid"=>"80b6947a4180f19ec6119d3d", "created_at"=>1472496977.644088, "enqueued_at"=>1472496977.64412},` I tried to dump all redis keys but I got some kind of issues and I couldn't get the execution time... I was looking into this file: **lib/sidekiq/worker.rb** <S_CODE_TOKEN> Is there any way to get this "at…	BeRMaNyA	2016-08-30 18:23:54
3116	2016-08-30 17:30:25	Iterate through the scheduled set. Normal jobs don't have an at property because they aren't scheduled. > On Aug 30, 2016, at 10:11, Bernardo Castro notifications@github.com wrote: > > MyWorker.perform_at(25.hours.from_now) > => "80b6947a4180f19ec6119d3d" > > Sidekiq::Queue.new.find_job(_) > =>#<Sidekiq::Job:0x007f7f7cf01ad8... > > The only dates that I can get is when the job was enqueued or cre…	mperham	2016-08-30 18:23:54
3116	2016-08-30 18:23:54	https://github.com/mperham/sidekiq/wiki/API#scheduled <S_CODE_TOKEN>	mperham	2016-08-30 18:23:54
3116	2016-08-30 18:36:33	@mperham thanks, I was enqueuing the job in a custom queue instead of using the scheduled set.	BeRMaNyA	2016-08-30 18:23:54
3115	2016-08-30 15:38:02	Putting images on the filesystem means we need to serve assets, which sometimes requires overly complex nginx/apache static file rules and slows down the Web UI by requiring multiple requests per page. Could we convert the images into base64 data that can be embedded inline?	mperham	2016-08-30 19:36:09
3115	2016-08-30 15:47:19	> slows down the Web UI by requiring multiple requests per page Image requests are easily parallelized, and don't delay the display of the page. Moving images inline (into a CSS file, I guess, right?) makes them _block_ page rendering, because the CSS must be downloaded before anything can be displayed. I think there's only about 50-100kb of images in the web UI, so it's not a huge slowdown, but …	nateberkopec	2016-08-30 19:36:09
3115	2016-08-30 15:50:51	Yes, ease of use with complex nginx/apache setups is the primary benefit for the change. Browser caching makes speed a non-issue. I was thinking of embedding the data in the img tag, CSS not applicable.	mperham	2016-08-30 19:36:09
3115	2016-08-30 15:51:54	But that said, setting up caching rules for the images is still annoying so speed is by no means guaranteed.	mperham	2016-08-30 19:36:09
3115	2016-08-30 15:58:05	Here are the base64 encodes of the assets in the images folder: https://gist.github.com/natebird/d545d65226d15b3e0bb256ddc1fd5c94	natebird	2016-08-30 19:36:09
3115	2016-08-30 15:59:41	None of the assets are particularly complex. The most complex is the logo, which I bet @mperham has in vector format somewhere. What about converting everything to inline SVGs?	jelder	2016-08-30 19:36:09
3115	2016-08-30 16:02:21	Sounds reasonable. These are the only SVGs I have. https://github.com/mperham/sidekiq/tree/gh-pages/assets	mperham	2016-08-30 19:36:09
3115	2016-08-30 16:02:59	I couldn't find a converter for the .ico file. I'm not sure if there is an alternative format we can use.	natebird	2016-08-30 19:36:09
3115	2016-08-30 16:03:36	@mperham What browsers does the web interface target?	jelder	2016-08-30 19:36:09
3115	2016-08-30 16:23:44	You're probably better off just putting it in the CSS, then. `data-uri`s aren't cached separately from the containing document, so adding them to the HTML means they're only cached if the HTML page is cached. I'm guessing Sidekiq's HTML documents aren't really cacheable, so embedding these in the `img src` adds their ~50kb to every request. Better to just put in the CSS, which is highly cacheable.	nateberkopec	2016-08-30 19:36:09
3115	2016-08-30 16:58:56	@jelder "Modern" browsers are fine. UI is expected to be used by developers who tend to run current stuff.	mperham	2016-08-30 19:36:09
3115	2016-08-30 17:00:22	Putting in CSS sounds fine. I'd like to get close to one request per page when cache is warm if possible. That means emitting Cache-Control headers for assets we serve.	mperham	2016-08-30 19:36:09
3115	2016-08-30 19:36:05	#3117 is a start	mperham	2016-08-30 19:36:09
3114	2016-08-29 20:50:27	When I was reviewing another's code why Sidekiq does not run, I found issue that it is launched: `bundle exec sidekiq -r sidekiq.rb` instead of `bundle exec sidekiq -r ./sidekiq.rb`. It took some time because it raised an error about Redis but not launch configuration.	Tonkonozhenko	2016-08-30 14:52:06
3114	2016-08-30 14:52:23	thank you!	mperham	2016-08-30 14:52:06
3113	2016-08-28 22:45:15	Adds comment about how to use sidekiq with rbenv	krisquigley	2016-08-28 22:53:29
3112	2016-08-23 02:21:43	Ruby version: jruby 9.1.2.0 Sidekiq / Pro / Enterprise version(s): Sidekiq Hi, Why does the parent sidekiq process takes longer time to complete if another sidekiq process is instantiated within in. <S_CODE_TOKEN> Now seems like the parent sidekiq worker must complete it's task pretty much quickly as it just sidekicking jobs to background. But it is not. ParentWorker is taking longer time. In my …	ckgagan	2016-08-30 18:25:15
3112	2016-08-23 03:49:38	Sounds like you might have the testing inline mode activated. > On Aug 22, 2016, at 19:21, Gagan Shrestha notifications@github.com wrote: > > Ruby version: jruby 9.1.2.0 > Sidekiq / Pro / Enterprise version(s): Sidekiq > > Hi, > Why does the parent sidekiq process takes longer time to complete if another sidekiq process is instantiated within in. > > class ParentWorker > > include Sidekiq::Worker…	mperham	2016-08-30 18:25:15
3112	2016-08-23 07:47:10	@mperham No this is in development mode and it also happens in production mode.	ckgagan	2016-08-30 18:25:15
3112	2016-08-23 21:05:56	All you need is `Sidekiq::Testing.inline!` somewhere in your code, doesn't matter what environment you are in.	mperham	2016-08-30 18:25:15
3112	2016-08-24 05:14:53	I think > Sidekiq::Testing.inline! is used for performing the task inline. But that's not what I wanted. I am trying to fire multiple sidekiq worker process (B,C,D) from within a sidekiq worker (A). But sidekiq worker A completes after sidekiq process B,C ,D completes. Don't you think worker A must complete before all worker B, C, D completes, because the work of Worker A is just send the worker …	ckgagan	2016-08-30 18:25:15
3112	2016-08-30 18:25:15	That doesn't make any sense. You have something wrong with your environment. Yes, B C and D should fire in the background so A should finish first.	mperham	2016-08-30 18:25:15
3111	2016-08-22 02:57:14		tennisonchan	2016-08-22 03:00:14
3110	2016-08-21 03:20:16	Ruby version: 2.2.2 Sidekiq / Pro / Enterprise version(s): sidekiq 4.1.2 Hi there, I am running production on a load balancer for two rails server and sidekiq+redis is running on one of them. I've tried sending email jobs to both servers and both ran normal even showing up on sidekiq sinatra dashboard but the actual emails did not send even though the process ran. Need some help debugging this is…	choonggg	2016-08-30 18:25:46
3109	2016-08-18 22:09:37	I've a repeatedly `ActiveRecord::ConnectionTimeoutError` with Sidekiq in Heroku. here is the full error: <S_CODE_TOKEN> - I'm using 1 dyno for Sidekiq with size `Performance L`, with a concurrency of `15` - For the web server, I'm using `1` dyno with `2` puma workers and `15` threads each so the total is (1 \* 2 \* 15 = 30). - My DB pool size is `20` (I'm using `Standard-0` postgres which have ma…	Azzurrio	2016-08-21 03:38:03
3109	2016-08-20 22:01:26	No idea.	mperham	2016-08-21 03:38:03
3108	2016-08-18 16:21:53	This allows us to recover from network outages without having to restart the entire process.	mperham	2016-08-18 16:23:29
3107	2016-08-18 16:04:55	"Inaktiv" has a specific connotation in German, which I suspect is not what we're looking to convey here.	bjjb	2016-08-18 16:11:14
3107	2016-08-18 16:11:18	Thanks!	mperham	2016-08-18 16:11:14
3106	2016-08-18 14:06:11	Ruby version: 2.3.1 Sidekiq / Pro / Enterprise version(s): Sidekiq v4.0.1 According with my sidekiq status page it does not have more jobs to process ![screenshot 2016-08-18 09 02 59](https://cloud.githubusercontent.com/assets/5009343/17776518/97b7dc82-6522-11e6-860d-6eaffee01f3a.png) but I checked a local counter that I implement and it says that still pending 5 jobs, checking redis there are th…	aaroalan	2016-08-30 18:25:59
3106	2016-08-20 22:00:49	I have no idea what could be wrong.	mperham	2016-08-30 18:25:59
3105	2016-08-16 10:45:17	Ruby version:2.3.1 sidekiq 4.1.4 Can anyone help me explain why jobs and workers are enqueued but not processed? Thanks a lot!	tuanlv1206	2016-08-20 22:00:12
3105	2016-08-16 10:48:47	it worked but take a long time to process job.	tuanlv1206	2016-08-20 22:00:12
3105	2016-08-18 16:38:39	Often because your clock is far out of sync. Make sure your server clocks are accurate.	mperham	2016-08-20 22:00:12
3105	2016-08-19 07:50:15	@mperham thank you very much for the explanation!	tuanlv1206	2016-08-20 22:00:12
3104	2016-08-15 16:35:16	My oldest customers need to be aware of this policy change. https://github.com/mperham/sidekiq/wiki/One-Time-Licensing	mperham	2016-08-18 16:37:27
3103	2016-08-15 08:17:35	When a job runs indefinitely there is no easy way of removing a 'poison pill' job. When I've stopped the worker, I cannot find the job it got stuck on under 'retries', but somehow it will magically re-appear in the UI after starting the worker again. This makes it tricky to kill/remove the job, because I cannot kill it while it's being worked on, and I cannot kill it after stopping the worker (be…	sandstrom	2016-08-15 15:46:36
3103	2016-08-15 15:46:36	I'm not putting any more time into reliable fetch. Instead I recommend switching to timed_fetch or waiting for the new super_fetch which should be out in a month or so. https://github.com/mperham/sidekiq/wiki/Pro-Reliability-Server https://github.com/mperham/sidekiq/issues/3077	mperham	2016-08-15 15:46:36
3103	2016-08-15 21:24:54	@mperham sounds good, looking forward to `super_fetch` then!	sandstrom	2016-08-15 15:46:36
3102	2016-08-12 15:58:20	Ruby version: 2.1.2 Sidekiq / Pro / Enterprise version(s): Sidekiq 4.1.2 (latest), Sidekiq-Pro 3.3.2 (latest), not enterprise I am using Sidekiq Pro's reliable scheduler, and it appears the enqueuing of retry/scheduled jobs are not occurring on a regular interval set by my configuration. I inserted a debug statement into the Sidekiq-Pro code (the only local change I made) in the file lib/sidekiq/…	HenleyChiu	2016-08-12 19:14:20
3102	2016-08-12 16:10:41	How long are you waiting? If you have many processes running against that Redis, it could take minutes for that print to appear again. Can you reproduce this on localhost?	mperham	2016-08-12 19:14:20
3102	2016-08-12 16:16:18	I am waiting for 1 hour. I will attempt to reproduce in localhost and will report back. However, if I don't use reliable scheduler, I see the enqueueing happens according to the scheduled interval, so it seems weird that reliable scheduler would have this problem.	HenleyChiu	2016-08-12 19:14:20
3102	2016-08-12 16:29:41	Hi, I am seeing the same behavior in localhost with 0 other processes running against the Redis. Been waiting over 10 minutes - it doesn't seem like it's working.	HenleyChiu	2016-08-12 19:14:20
3102	2016-08-12 16:37:21	You'll need to add more logging and determine what is being called regularly and what isn't. I'd add more log statements to sidekiq/schedule.rb to see if it's calling any Enq.	mperham	2016-08-12 19:14:20
3102	2016-08-12 18:34:49	OK, so I found out the scheduled/retry is actually being called, but because I have a lot of Sidekiq processes, it's taking awhile. Is there a configuration variable I can use to make the interval set exactly to X (without multiplying it by the # of processes)?	HenleyChiu	2016-08-12 19:14:20
3102	2016-08-12 19:14:18	Sidekiq does not make the scheduler precise, as this requires coordination across all processes in the Sidekiq cluster, and [documents it as such](https://github.com/mperham/sidekiq/wiki/Scheduled-Jobs#checking-for-new-jobs). Sidekiq Enterprise implements this coordination in order to implement periodic jobs, since that requires precise, singular execution. https://github.com/mperham/sidekiq/wiki…	mperham	2016-08-12 19:14:20
3102	2016-08-14 18:00:38	What about the option: poll_interval_average ?	HenleyChiu	2016-08-12 19:14:20
[truncated: 17,176 more rows]
