# Supplementary material for: Status, identity, and language: A study of issue discussions in GitHub
Source: PLoS One. 2019 Jun 14;14(6):e0215059. doi: 10.1371/journal.pone.0215059 (PMC6568400; doi:10.1371/journal.pone.0215059)
Supplement: S2 Data — (ZIP) [file pone.0215059.s003.zip › sample_46_projs_issues/mperham_sidekiq/issue_comments_mentioned_committer_NOCODE_FULLBODY.csv]

issue_num	datetime	body	login	mention_login
3410	2017-03-26 04:55:47	@mperham - Yes, and I was following along https://github.com/mperham/sidekiq/wiki/Batches. I hope hope's it helpful but here's the error log I received: { context: Job raised exception, job: { args: [ complete, gq8vqsqi6PGezw, default ], class: Sidekiq::Batch::Callback, created_at: 1490499153.6902235, enqueued_at: 1490499328.2866085, error_class: NameError, error_message: wrong constant name , fa…	ACPK	mperham
3410	2017-03-26 05:00:10	@mperham - I've removed the complete line and edited the code to include "self.step2" but receive the error: { context: Job raised exception, job: { args: [ success, u_KxxOWaFiuKrQ, default ], class: Sidekiq::Batch::Callback, created_at: 1490503659.5103257, enqueued_at: 1490503678.3210003, error_class: NameError, error_message: wrong constant name DailyWorkflowJob.step2, failed_at: 1490503659.515…	ACPK	mperham
3410	2017-03-26 06:21:26	@mperham When I removed the .self, I still get "wrong constant name DailyWorkflowJob.step2".	ACPK	mperham
3410	2017-03-27 01:52:20	@mperham @myfitment - I got it working by changing ".on(:complete, self)" to ".on(:complete, self.class)". Let me know if that works for you @myfitment.	ACPK	mperham
3409	2017-03-27 16:23:32	Thanks @myfitment @mperham for sharing sample code. While implementing the same we found an issue with the queue of jobs. Let's say `ChildWorker` has `base` queue and `ProductWorker` has `notifications` queue. But using above sample code, jobs of `ProductWorker` use `default` queue instead of `notifications`.	ronakjangir47	mperham
3399	2017-03-22 15:31:13	@mperham done!	novito	mperham
3399	2017-03-23 08:29:28	@mperham thanks for feedback. I will see if I can reproduce with update, but is hard because I've not even been able to reproduce with my current versions. It happens unexpectedly.	novito	mperham
3393	2017-03-19 08:25:55	Thanks so much for the speedy response, @mperham ! Ah! Of course!! It now seems so obvious, no clue how I didn't think of it... So there was a "lost" sidekiq process that obviously didn't get the USR2 signal ... We're on 14.04, so I think systemd isn't available yet, but I've had some not-so-great experience with upstart (although it was a few years ago now), and the next upgrade we'll probably b…	gingerlime	mperham
3392	2017-03-18 15:51:15	💥 thanks for the quick turn-around @mperham!	agrobbin	mperham
3390	2017-03-16 18:16:43	Thanks @mperham ! <3	bobber205	mperham
3381	2017-03-12 05:17:39	@mperham this look correct. good job	seuros	mperham
3381	2017-03-13 19:05:07	@seuros I've pushed an rtl branch which contains my initial work. You are welcome to add an Arabic locale, update the `rtl?` method and let us know the results.	mperham	seuros
3379	2017-03-10 23:05:44	@mm580486 can you should a screenshot of the dashboard ?	seuros	mm580486
3377	2017-03-09 17:22:36	@badosu this worked, thanks: Was wondering if this could be detected in Sidekiq, from the :domain option that I pass in session_store.rb	heaven	badosu
3371	2017-03-06 21:04:37	@mperham Executed same tests again but this time without `unique_for`. Most of batches were not completed.	raivil	mperham
3370	2017-03-05 00:37:50	@mperham updated to go with RAILS_MAX_THREADS, not sure why you closed.	nateberkopec	mperham
3370	2017-03-05 01:33:07	@mperham I want to make sure client pool sizes aren't unneccessarily large on, say, single-threaded apps (RAILS_MAX_THREADS=1). AFAICT in that case right now you'd set the pool size to 5, even though the client will only ever use 1. Server-side concurrency and pool sizes are not affected (they look good right now).	nateberkopec	mperham
3366	2017-03-08 10:32:36	Hi @mperham, Thank you for providing clear feedback around the usage of namespaces. We will look to move our usage away from namespaces towards separate databases/instances. Cheers, Phil	plcstevens	mperham
3366	2017-03-16 00:50:20	@mperham can you please then give me a recommendation how to separate db for development and test db correctly? I tried to use such code: **config/initializers/sidekiq.rb** But that requested me to use `redis-namespace` which also shows deprecation message + you mentioned here that this is hack. Is there a proper way to separate redis dbs for test and development then? I don't want my tests to in…	Loremaster	mperham
3366	2017-03-16 18:53:07	@mperham thank you very much for that!!	Loremaster	mperham
3365	2017-03-13 14:01:54	Lol @mperham, are you saying there is a particular issue with the versions we're running, or are you just saying it's generally good to stay updated?	henrebotha	mperham
3365	2017-03-13 14:08:00	@mperham I've been able to trace the issue to a worker getting stuck in IO wait because of a broken NFS descriptor. However, I am at a loss as to why that's causing the supervisor to drop out of the Busy queue in the UI.	emerson-h	mperham
3359	2017-02-17 17:49:05	@ryansch I'm using redis-mutex in my app but wanted to simplify the example. The issue persists with any mutex system I've tried.	chrisyuska	ryansch
3359	2017-02-18 00:20:19	@mperham, @ryansch Thanks for the quick responses. I really appreciate it. If there's a database lock happening, I wouldn't expect it to occur until the worker is within the mutex lock, as that's the only ActiveRecord reference I have, which *shouldn't* deadlock the first worker. Would ActiveRecord really lock the table for a simple `*.count` query too? Note that I can run create two threads to p…	chrisyuska	ryansch
3359	2017-02-18 00:20:19	@mperham, @ryansch Thanks for the quick responses. I really appreciate it. If there's a database lock happening, I wouldn't expect it to occur until the worker is within the mutex lock, as that's the only ActiveRecord reference I have, which *shouldn't* deadlock the first worker. Would ActiveRecord really lock the table for a simple `*.count` query too? Note that I can run create two threads to p…	chrisyuska	mperham
3355	2017-02-15 15:34:41	@mikegee aha, thank you	AlexWiles	mikegee
3344	2017-02-06 19:32:31	I have no other application server than Puma. It is a rails application, I noticed this issue in development and I thought it may propagate in production. What would you suggest to do @shaneog ? I suppose the existing root_path named route is considered as referred to my application's root_path, and there is not a sidekiq directory in my application root path.	knzudgt	shaneog
3344	2017-02-07 16:10:51	@shaneog @mperham I am pretty sure this is an issue with Vivaldi browser. No issues with Firefox and SeaMonkey.	knzudgt	shaneog
3344	2017-02-07 16:10:51	@shaneog @mperham I am pretty sure this is an issue with Vivaldi browser. No issues with Firefox and SeaMonkey.	knzudgt	mperham
3341	2017-02-02 23:40:44	Yup, that's my guess too @mperham; any suggestions on what to look at to try and isolate the cause?	azach	mperham
3340	2017-02-02 23:44:13	@mperham thanks for the fix but should I just add `'enqueued_at' => Time.now.to_f` to the push we are doing now?	bdmac	mperham
3335	2017-01-30 18:51:33	@mperham Ok, I'll see if I can figure it out before someone else bestows documentation :)	bf4	mperham
3335	2017-01-31 23:13:18	@mperham I think with the pagination helper it would be as below, though my code actually uses a 'hash' type, so I can't use it :( as long as `"myapp-rediskey"` is a list or sorted set. I tried adding a hash condition to the Paginator just for funsies, even though there's obvious performance implications	bf4	mperham
3334	2017-01-30 17:58:24	@mperham Thanks for the quick reply. So, we can rely on `chain.add SidekiqMiddleware, option1: 1, option2: 2` being passed to `SidekiqMiddleware.new` as a hash, so that the signature should be `def initialize(options = {})`? And that we should moreover not test the state of an already initialized middleware? And you are strongly discouraging storing middleware configuration in `Sidekiq.options`, …	bf4	mperham
3330	2017-01-27 17:39:09	@mikegee it could an option then?	Dorian	mikegee
3321	2017-01-18 22:32:37	@mperham Can the fact that the batch was invalidated be detected in the callback?	petergoldstein	mperham
3321	2017-01-19 01:41:05	@mperham Ok. Would love to see that as a feature. Can we get it on the road map? I can't really implement batch cancellation until I can block the execution of the logic in my success callback.	petergoldstein	mperham
3316	2017-01-16 01:01:19	@mperham I've pushed a commit for PERCY_ENABLE=0 preventing the gem being required and Percy code from being executed. Is that what you had in mind? This is executed by already by 3 of the 4 configurations in Travis too.	timhaines	mperham
3316	2017-01-18 23:18:04	@mperham Apologies for missing the PhantomJS note. PhantomJS is used by Capybara & Poltergeist for the UI tests now, even when Percy's snapshots are disabled. Are you seeing 9 seconds with the snapshots enabled or disabled? On my 2 year old macbook, these tests moved from 0.75 seconds to 3.5 seconds with the snapshots disabled in the dev environment. It's intended that you'd only run snapshots in…	timhaines	mperham
3312	2017-01-31 00:38:41	@raivil, @mperham we are seeing this issue as well. We are on: sidekiq (4.2.4) sidekiq-ent (1.3.2) sidekiq-pro (3.3.2) We have a long-running job (10-20 minutes) that we _think_ is getting killed and restarts in duplicate (2-3 jobs, 1 sharing the jid of the job that stopped). It is enqueued approximately every 15 mintues. The job has `sidekiq_options retry: false, unique_for: 20.minutes` but we e…	kroehre	mperham
3312	2017-01-31 21:47:26	@mperham that's fair, and we are evaluating breaking up the job or finding a different solution. Just wanted to chime in on the issue since we appear to be observing the same or a very similar problem.	kroehre	mperham
3312	2017-02-09 21:31:44	@mperham Our jobs process both large and small files and we've seen this issue happening with both kinds of file. Having several repeated jobs with same jid/class/parameters after a failure or restart suggests a possible issue with re-enqueueing jobs that should be unique for an amount of time as defined on `unique_for`. Furthermore, today I was able to get some more evidences as this issue occur…	raivil	mperham
3312	2017-02-13 14:22:26	@mperham Foreman is used to export upstart scripts that will handle starts/stops. Upstart will kill main sidekiq process with `sigterm`. My biggest concern is why the jobs were re-enqueued in one hour intervals (`2017-02-09T20:42:00Z`, `2017-02-09T21:42:00Z`, `2017-02-09T22:42:00Z`) while original job was still executing.	raivil	mperham
3311	2017-01-11 07:51:01	@mperham Thanks! Setting `reconnect_attempts` fixed it for us just as you expected. As for the connection closing, I found the following in the [Heroku blog (from July 28, 2016)](https://blog.heroku.com/real-world-redis-tips): > ### Set an Appropriate Connection Timeout > > By default, Redis will never close idle connections, which means that if you don't close your Redis connections explicitly, …	trautwein	mperham
3311	2017-01-20 17:57:19	@mperham By the way, thanks for reverting/fixing this!	trautwein	mperham
3310	2017-01-08 18:57:37	Thanks for the quick response @mperham . Looks like this doesn't work for the latest Sidekiq: Ruby version: 2.3.3 Sidekiq v4.2.7 Not sure if it's a Pro only feature. I can see it work on the Sidekiq at work: Sidekiq v3.3.4 / Sidekiq Pro v2.0.1	desheikh	mperham
3310	2017-01-08 18:59:56	It's not a Pro feature, likely regressed. > On Jan 8, 2017, at 10:57, Zulfiqar Ali <notifications@github.com> wrote: > > Thanks for the quick response @mperham . Looks like this doesn't work for the latest Sidekiq: > Ruby version: 2.3.3 > Sidekiq v4.2.7 > > Not sure if it's a Pro only feature. I can see it work on the Sidekiq at work: > Sidekiq v3.3.4 / Sidekiq Pro v2.0.1 > > — > You are receivin…	mperham	mperham
3303	2017-01-02 19:07:22	Thanks for the quick response @mperham! We've rolled out the workaround I mentioned earlier today — I'll monitor and report here whether we see this problem again (we were seeing this quite infrequently, so it might take a little while before I can confirm whether the issue is indeed resolved).	krallin	mperham
3303	2017-01-12 09:58:36	Hey @mperham, Sure. I suspect the issue here (and we're investigating this on our end as well — more on that below) is that — as you observed in #3311 —, Redis connections aren't as robust as we'd want them to be (they may break over time due to timeouts, or due to the process forking and holding on to old connections). Here is where my understanding of the problem is so far: When Sidekiq tries t…	krallin	mperham
3303	2017-01-13 08:16:00	That's fair; thanks for the heads up @mperham!	krallin	mperham
3296	2017-01-01 08:20:26	@mperham Any workaround for the time being?	motymichaely	mperham
3296	2017-01-01 19:06:05	You can test and verify the quality of the data by converting it to and from JSON before sending it to Sidekiq. Aside from that there's no workaround. > On Jan 1, 2017, at 00:20, Moty Michaely <notifications@github.com> wrote: > > @mperham Any workaround for the time being? > > — > You are receiving this because you were mentioned. > Reply to this email directly, view it on GitHub, or mute the th…	mperham	mperham
3294	2016-12-29 08:14:10	@mperham Interesting. I wasn't thinking that the job was stuck due to parse error of Sidekiq itself :). An example Hash that is passed as an argument to Sidekiq: I like your idea of moving the "poising pills" into the dead queue! This will definitely solve the issue on one hand and give us the ability to track these down and handle manually.	motymichaely	mperham
3294	2017-01-05 07:26:58	@mperham Thanks! In my case I don't do the JSON serializations but pass a Hash to Sidekiq's worker perform_async call: This reproduces the infinite job retries with reliable fetch.	motymichaely	mperham
3294	2017-01-05 18:14:58	@mperham - Thanks again. I found the culprit. Seems like the hash was wrapped with Rails' (3.2) HashWithIndifferentAccess. This will cause Sidekiq to enqueue the job serializing the object as Json that will fail to parse.	motymichaely	mperham
3294	2017-01-16 18:05:06	@mperham - Sorry for my late reply, had busy days (who doesn't?). Seems like the issue is with ActiveSupport 3.2. You can follow [this gist](https://gist.github.com/motymichaely/c54b488ac42c7b57b8a29c153c5c2c96) to reproduce it.	motymichaely	mperham
3294	2017-01-17 13:56:10	@mperham it's not an issue with Rails 3.2 but with ActiveSupport::HashWithIndifferentAccess JSON generation. So deprecating support for Rails 3.2 doesn't make sense to me. For instance, the way I was able to get the exact culprit was by using tracer: I looked for `to_json` within the trace and found which gem was causing the exception. In my case, I would love to get an easier way to remove the p…	motymichaely	mperham
3290	2017-01-30 13:17:36	I really think this has to do with the latency in our environment. Maybe the hop between our workers and Redis is fine, but then when you add another hop to the DB then it starts to show. When we queue longer running jobs (a min or 2 to complete) we don't experience this problem. Thanks for your help @mperham	nick-desteffen	mperham
3287	2016-12-21 20:42:31	@mperham Thank you for the quick response! I ended out trying that, so my config.ru file now looks like: However, when I start up the server (using either `foreman start` or just `rackup config.ru` I'm still seeing the bottom of the screen show that is connected to my localhost: `redis://127.0.0.1:6379/0`. Any other ideas I can try? It's like it's just ignoring the redis_pool that I'm trying to u…	ToniRib	mperham
3287	2016-12-21 21:36:04	Thanks! I really appreciate your help @mperham! If I can help in any way, please let me know.	ToniRib	mperham
3287	2017-01-06 19:43:03	@mperham I'd like to reopen this with a further question. What we previously discussed in this thread got my Sinatra app connected to the correct redis instances, but while I see the correct redis data (version, uptime, connections, etc...) I don't see any information on workers, even though I know they are running and processing correctly. The workers in both apps are namespaced under 'workers' …	ToniRib	mperham
3287	2017-01-07 18:43:08	Could you supply a simple app which reproduces the problem? It works for me. > On Jan 6, 2017, at 11:43, Toni Rib <notifications@github.com> wrote: > > @mperham I'd like to reopen this with a further question. What we previously discussed in this thread got my Sinatra app connected to the correct redis instances, but while I see the correct redis data (version, uptime, connections, etc...) I don'…	mperham	mperham
3280	2016-12-15 16:28:16	@mperham my model has 4 instances of carrierwave imageUploader, and I think that is what causing this issue and making the object passed to devise and sidekiq bigger than it should, do you have any idea on how to hide certain attributes from `self`, or reduce the object passed in the method I added in my models to make it work?	alaouy	mperham
3277	2016-12-13 07:22:10	@mperham when i only use grape framework, there is no anything about rails. RAILS.root will return nil	houdl	mperham
3277	2016-12-14 05:56:14	@mperham i think that it should have a default tag even if it is not used in rails framwork. default meaning a value for all framwork if it is nil.	houdl	mperham
3277	2016-12-14 07:57:51	@mperham bacause we always not set tag for sidekiq a lot of time. in capistrano-sidekiq , the tag also is nil , so when we not use rails, there alway have a error message, something like i think sidekiq should have a default tag not only for rails.	houdl	mperham
3277	2016-12-15 06:40:39	@mperham thanks for your answer patiently. i have know what your mean. options[:require] directory only for rails, other framwork must appoint enviroment file.	houdl	mperham
3275	2016-12-13 05:43:53	@mperham Well, here is the configuration of my `Gemfile` related to Sidekiq: As you can see that I am using Sidekiq in `production` group, and in my routes, I have this line: Since `Rails.application.queuing_enabled?` is `false`, I think Sidekiq should not have loaded in `development` mode at all. This config worked perfectly till Rails v4.2.7.1, but broke as soon as I switched to Rails v5.0.0.1.…	31piy	mperham
3275	2016-12-19 06:30:22	@mperham When can I expect the next release with this fix?	31piy	mperham
3275	2017-01-06 23:00:14	@Nowaker 4.2.8 will be out Monday.	mperham	Nowaker
3275	2017-01-06 23:01:01	@mperham Great to hear! Have a good weekend.	Nowaker	mperham
3272	2016-12-08 18:05:10	@mperham thanks for clarifying. closing now	mtyeh411	mperham
3265	2016-11-30 22:06:19	**Final update** After re-scaling the web and worker dynos with the Heroku CLI (and apparently not the Web UI), my sidekiq jobs continue, hours later, to be performing correctly. Thanks again for your time @mperham I recognize and appreciate that you had no responsibility for this issue. Let me know if I can make it up to you in some way. Cheers.	joemsak	mperham
3265	2016-12-01 23:54:40	Hey @mperham -- I was helping Joe on this today and observed the issue, while the underlying server time returned fine (both in Ruby and Bash). We also checked the underlying instance for NTP drift, but found no evidence of that. I was able to enqueue a job (both through ActiveJob and directly through Sidekiq), which resulted in a "2168" year in the web console. Here's one sitting in the retry qu…	jmccartie	mperham
3265	2016-12-02 00:21:45	Nope, I've never seen that before. What does the job payload look like in Redis? > On Dec 1, 2016, at 15:54, Jon McCartie <notifications@github.com> wrote: > > Hey @mperham -- > > I was helping Joe on this today and observed the issue, while the underlying server time returned fine (both in Ruby and Bash). We also checked the underlying instance for NTP drift, but found no evidence of that. > > I…	mperham	mperham
3265	2016-12-02 00:47:25	@mperham I just saw this happen again. Job was enqueued ok. Timestamp looked fine under "Busy". Here was payload: Job failed. Now in the retry queue (not sure where to get the payload here): Now, job is in Retry queue with a retry of `2640-08-01 08:00:20 UTC`. I'm having @joemsak update Sidekiq to latest (4.2.7) to make sure it's nothing that was fixed in the earlier version (he's on 4.1.1)	jmccartie	mperham
3265	2016-12-02 02:09:15	@mperham Relevant bits: ![image](https://www.dropbox.com/s/uodzxtzdptzok3f/Screenshot%202016-12-01%2018.12.01.png?dl=1)	jmccartie	mperham
3265	2016-12-02 02:34:07	Confirmed: @mperham So your guess is that @joemsak monkey-patched `Float#to_s` somewhere?	jmccartie	mperham
3265	2016-12-02 15:01:24	Man, @jmccartie and @mperham both I really appreciate all of this investigation. You'll find the only sidekiq config I'm working with is here https://github.com/mperham/sidekiq/issues/3265#issuecomment-263965449 and my Procfile as @jmccartie can see is	joemsak	mperham
3265	2016-12-02 16:15:19	Thanks @mperham	jmccartie	mperham
3263	2016-11-30 03:23:16	@ryansch By any chance have you tried running sidekiqswarm directly? It implements the minimal `wait` loop required to reap child processes so should be able to run as PID 1 (I should probably document it better as "container-friendly" in that regard).	mperham	ryansch
3261	2016-11-30 07:50:08	@mperham upgraded to 4.2.7 from 4.2.6, will post if that did the trick	dbenjamin57	mperham
3249	2016-11-22 13:14:04	@mperham After digging further into Sidekiq Pro source code for ReliableFetch, looks like the Retriever singleton thread is not terminated when the Sidekiq process becomes quiet. Adding these 3 lines in `Retriever::start` seems to fix the problem: Do you mind merging this patch? This is critical for our production system since we need to be able to quiet Sidekiq processes to manage our server res…	9diov	mperham
3249	2016-11-22 18:28:43	@mperham First of all, super_fetch uses the exact same code for Retriever class so it suffers from the same issue. The good thing is that the exact same fix I proposed earlier would work. Second of all, you are arguing the wrong point here. The issue has nothing to do with TERM. It is about the expectation of quieting the Sidekiq process. When I quiet a process, I don't expect it to keep acceptin…	9diov	mperham
3249	2017-02-09 04:52:21	This is awesome. Thank you so much @mperham ! When do you think 3.4.4 will be released?	nvquanghuy	mperham
3249	2017-03-03 03:23:09	@mperham Circling back to this, do you have a timeline on when 3.4.4 will be released? And any suggestions/workaround we can do until then? Regards,	nvquanghuy	mperham
3242	2016-11-17 18:49:50	@mperham Thanks! much appreciated!	richessler	mperham
3221	2016-11-12 02:32:20	@mperham what do you think of making a final release in the 4.2.x series that uses this approach, and then removing it in 4.3.0? While https://github.com/mperham/sidekiq/pull/3235 is a more thorough fix, it's also a much bigger change. Sidekiq 4.1.4 was the last version that worked properly with Rails 5 - 4.2.0 to 4.2.2 could lose jobs, and 4.2.3 to 4.2.5 don't release connections. If someone wit…	eugeneius	mperham
3214	2016-11-02 00:09:30	Thanks @mikegee. Good to see some other implementations of a similar concept.	joshuamcginnis	mikegee
3211	2016-10-30 13:01:19	@mperham I will be extremely happy for input from you:)?	nitzanav	mperham
3211	2016-10-30 14:29:24	Input about what? > On Oct 30, 2016, at 06:01, Nitzan Aviram notifications@github.com wrote: > > @mperham I will be extremely happy for input from you:)? > > — > You are receiving this because you were mentioned. > Reply to this email directly, view it on GitHub, or mute the thread.	mperham	mperham
3207	2016-11-04 03:42:57	@mperham Thank you. Unfortunately, this is still not working in my initial configuration. I'd like to inform you though that this is not a problem for me anymore, as the issue seems to have vanished after a general update of the gems we're using (most noticeable is updating Rails from 4.0.13 to 4.2.7.1).	davidstosik	mperham
3194	2016-10-18 08:53:59	Thanks @mperham	benoittgt	mperham
3186	2016-10-12 02:07:31	@mperham $ bundle exec rake db:migrate rake aborted! NameError: uninitialized constant Sidekiq::Sinatra /home/viggy/.rvm/gems/ruby-2.1.2@core/gems/sidekiq-4.1.4/lib/sidekiq/web.rb:12:in `<module:Sidekiq>' /home/viggy/.rvm/gems/ruby-2.1.2@core/gems/sidekiq-4.1.4/lib/sidekiq/web.rb:11:in`<top (required)>' /home/viggy/Documents/github/core/config/routes.rb:225:in `block in <top (required)>' /home/vi…	JohnMerlino2	mperham
3183	2016-10-10 13:34:56	@inkstak Let me know if you need any help	badosu	inkstak
3183	2016-10-14 16:56:38	:tada: @inkstak Thanks!	badosu	inkstak
3182	2016-10-07 23:15:03	Closing issue, since @mperham stated that it will not be implemented.	nitzanav	mperham
3180	2016-10-14 16:58:12	@inkstak Fixed?	badosu	inkstak
3179	2016-10-11 08:53:36	Thanks for your help. I build a new app from scratch with quite similar gems and config as our app but was not able to reproduce the issue locally in production ENV and on Heroku. Things that are different are maybe caching because I didn't plug addons we use for our app on Heroku. I don't want to take too much of your time for this issue how seems related to our server configuration and other to…	benoittgt	mperham
3175	2016-10-03 23:38:33	@mperham Thanks Mike. That makes sense, and much appreciated.	harukizaemon	mperham
3174	2016-11-22 18:52:08	@mperham why the move away from Delay Extension (I know it was originally a part of migration from DalyedJob)? I really liked the ability to write everything as a service object and then decide on the fly to run it through Sidekiq versus running it on the web server. In your experience, are there some limitations I'm maybe not thinking of? What I liked avoiding was having a bunch workers that sim…	thebucknerlife	mperham
3174	2016-11-22 23:01:22	thanks @mperham!	thebucknerlife	mperham
3171	2016-11-17 03:55:45	@mperham , I was experiencing the issue with not being able to use the delay extension using rails 4.2.6 and sidekiq 4.2.6. From here: https://github.com/mperham/sidekiq/blob/v4.2.6/lib/sidekiq/cli.rb An easy solution would be to modify the `::Rails::VERSION::MAJOR >= 4 && environment != 'development'` to `::Rails::VERSION::MAJOR == 4 || (::Rails::VERSION::MAJOR >= 5 && environment != 'developmen…	che-burashco	mperham
3166	2016-09-29 00:36:39	@mperham that's what we're doing? We're also raising in the middleware in case somebody has explicitly added the ActiveRecord middleware themselves outside of the default middleware stack. Although I've just realised that initialize has already happened by the time the reloader gets set, so if the user customises their middleware stack which lazily resolves the default server midddleware then it …	sj26	mperham
3166	2016-09-29 00:54:45	Yep, all this logic should go in sidekiq/rails.rb or cli.rb. > On Sep 28, 2016, at 5:36 PM, Samuel Cochran notifications@github.com wrote: > > @mperham that's what we're doing? > > Although I've just realised that initialize has already happened by the time the reloader gets set, so if the user customises their middleware stack which lazily resolves the default server midddleware then it will hav…	mperham	mperham
3157	2016-09-26 18:46:11	@mperham maybe that should be mentioned in the Changelog or something?	connorshea	mperham
3156	2016-09-22 01:00:52	@mperham The following block recursively requires all the workers:	tommybstitch	mperham
3155	2016-09-21 17:00:22	@mperham thanks, I'll dig in then and report back if I find the answer.	antstorm	mperham
3153	2016-09-20 14:35:59	@mperham in that case would it make more sense to remove it from `options` and make it a part of `Sidekiq` class?	antstorm	mperham
3149	2016-09-19 14:23:13	@seuros Everything working good if not using sidekiq and redis, but when background jobs not getting mails	NRamakrishna	seuros
3139	2016-09-16 08:01:21	Thanks @mperham but the same error raises for setting `sessions` in `4.2.1` https://github.com/mperham/sidekiq/issues/2910#issuecomment-206978212	zoras	mperham
3139	2016-12-21 20:03:57	@zoras & @mperham Is there a solution for setting `sessions` as mentioned above? `Sidekiq::Web.set :sessions, domain: 'all'` We are seeing multiple sessions set and trying to limit to just one. Currently on Sidekiq 4.2.0 We've configured `Sidekiq::Web.session_secret = Rails.application.secrets[:secret_key_base]`, which works, but I think we still need a way to limit the number of sessions. thanks	dladowitz	mperham
3139	2016-12-22 04:26:00	@mperham Yep, after upgrading to 4.2.3 I'm able to use `Sidekiq::Web.set :sessions, domain: 'all'`. Thanks for the quick reply .......hmmm looks like maybe we should be using `Sidekiq::Web.set :sessions, false` instead.	dladowitz	mperham
3138	2016-10-03 17:54:56	@mperham Perfect.	ryansch	mperham
3135	2016-09-13 16:27:21	@mperham Thanks! 😄	sandstrom	mperham
3131	2016-09-12 18:26:09	@seuros is right, you'll need to provide us with a minimal rails app which reproduces your problem. It's most likely the problem is in the app code or configuration.	mperham	seuros
3127	2016-09-13 02:17:13	@mperham Where was this middleware being set up?	badosu	mperham
3127	2016-09-13 02:24:15	Rails > On Sep 12, 2016, at 19:17, Amadeus Folego notifications@github.com wrote: > > @mperham Where was this middleware being set up? > > — > You are receiving this because you were mentioned. > Reply to this email directly, view it on GitHub, or mute the thread.	mperham	mperham
3123	2016-09-05 13:10:36	@mperham I could use the [navigator.language](https://developer.mozilla.org/en-US/docs/Web/API/NavigatorLanguage/language) API but I figured that it would be better to align fully with Rails/web app.	shaneog	mperham
3117	2016-09-02 19:02:33	@mperham If you switch to [moment.js](http://momentjs.com/), you can use a CDN with the locales 😄 For example: https://cdnjs.com/libraries/moment.js/ (https://cdnjs.cloudflare.com/ajax/libs/moment.js/2.14.1/moment-with-locales.min.js) Sadly, I don't know of any CDN that provides the jQuery.timeago locales.	shaneog	mperham
3117	2016-09-02 21:30:47	@shaneog I'd rather not depend on a CDN - that's another dependency that might break N years from now.	mperham	shaneog
3116	2016-08-30 18:36:33	@mperham thanks, I was enqueuing the job in a custom queue instead of using the scheduled set.	BeRMaNyA	mperham
3115	2016-08-30 15:59:41	None of the assets are particularly complex. The most complex is the logo, which I bet @mperham has in vector format somewhere. What about converting everything to inline SVGs?	jelder	mperham
3115	2016-08-30 16:03:36	@mperham What browsers does the web interface target?	jelder	mperham
3112	2016-08-23 07:47:10	@mperham No this is in development mode and it also happens in production mode.	ckgagan	mperham
3105	2016-08-19 07:50:15	@mperham thank you very much for the explanation!	tuanlv1206	mperham
3103	2016-08-15 21:24:54	@mperham sounds good, looking forward to `super_fetch` then!	sandstrom	mperham
3096	2016-08-22 20:07:43	Though closed, following up on this in case someone else happens to run into a similar issue. After bumping up native libs one-by-one and monitoring for several days, I can say with about 99% confidence the issue has resolved itself. Thanks for the suggestions @mperham	dphase	mperham
3093	2016-08-07 16:32:56	Awesome ! Thanks so much @mperham for the assist. However, now Im getting taht forbidden error that you speak of. routes.rb In my gem file I have `gen 'sinatra', require: false` and I am still getting that error. Any ideas?	rjrobinson	mperham
3090	2016-08-04 03:11:50	Thanks @ryansch and @mperham!	zulhfreelancer	ryansch
3090	2016-08-04 03:11:50	Thanks @ryansch and @mperham!	zulhfreelancer	mperham
3090	2016-08-04 03:49:06	I get this error when I try to run `bundle exec sidekiq`: `concurrency: 0 is not a valid value` I think that's because Heroku converts all config vars to string. I tried to put `<%= ENV["SIDEKIQ_CONCURRENCY"].to_i %>` inside the sidekiq.yml file, but still get the same error. Any idea how to fix this issue? Thanks. @ryansch @mperham	zulhfreelancer	ryansch
3090	2016-08-04 03:49:06	I get this error when I try to run `bundle exec sidekiq`: `concurrency: 0 is not a valid value` I think that's because Heroku converts all config vars to string. I tried to put `<%= ENV["SIDEKIQ_CONCURRENCY"].to_i %>` inside the sidekiq.yml file, but still get the same error. Any idea how to fix this issue? Thanks. @ryansch @mperham	zulhfreelancer	mperham
3088	2016-08-08 14:07:03	@mperham if the dyno isn't running anymore, my assumption would be that there is no way the process could still be running. This is on the web ui busy tab. My guess is some data got orphaned in redis that keeps track of which workers/processes are running and nothing can automatically clean it up? Haven't dived too deep into Sidekiq code and how all of that is managed, but maybe you could point m…	jwg2s	mperham
3088	2016-08-08 17:05:06	@mperham awesome thanks!	jwg2s	mperham
3083	2016-08-02 12:15:02	@mperham How I can set in `rails initializer` so I won't get for now I did it like this but imo it's semi optimal	lefty313	mperham
3081	2016-07-31 09:53:32	@mperham https://gist.github.com/unnitallman/944011 ActiveRecord can work entirely in memory and so can mock_redis. Sounds like the `sidekiq/testing` stubbing is incomplete. Maybe we should fix that?	postmodern	mperham
3077	2016-09-26 16:30:31	Hi @mperham, any idea about the release date of `super_fetch!`?	inkstak	mperham
3075	2016-07-28 18:07:45	@mperham After some time thinking about it, I`ve decided to make this change totally compatible with the previous sinatra implementation, these are the major points I've identified so far: - The `redirect` call should not include the custom base path - The `render` method should accept the same arguments as the previous impl. - Implement `halt` - `params` should be an indifferent access hash and …	badosu	mperham
3075	2016-07-29 16:17:04	@mperham I don't know of It'll be a great difference as there aren't any optimizations and also I've sacrificed performance in favour of compatibility with `sinatra` (see `#params` implementation)	badosu	mperham
3075	2016-07-30 20:14:33	@mperham This should go in the settings hash, to use the same interface as sinatra sessions.	badosu	mperham
3075	2016-08-01 23:40:14	@mperham I changed it so that the user may specify it's own Rack::Session options if the secret alone is not enough. I don't understand how this is related to github oauth. That section specifically should be updated to use https://github.com/atmos/warden-github directly instead of a sinatra extension.	badosu	mperham
3075	2016-08-02 01:42:55	@mperham Feel free to add this to the examples section or update the wiki page when you want https://gist.github.com/badosu/5a6bb42cc0c0a7ae6e9b01313c61a5b9	badosu	mperham
3075	2016-08-02 18:46:51	@mperham I am pretty confident on the status of this implementation. Let me know if there are any pending issues.	badosu	mperham
3075	2016-08-20 21:52:49	@badosu Any comments on (2) above?	mperham	badosu
3075	2016-08-22 15:35:52	@mperham If you're asking about the ETag issue, I don't know how it can happen if we control all headers and we're not passing any ETag response headers at all. Only if this is something being setup by Pro or a middleware customization. On a side note, as soon as this PR lands in master I am gonna send a PR to to each plugin that relied on (now) unsupported Sinatra functionality.	badosu	mperham
3075	2016-08-22 15:51:06	Could this be part of the rails middleware stack when mounted in a rails app? > On Aug 22, 2016, at 08:35, Amadeus Folego notifications@github.com wrote: > > @mperham If you're asking about the ETag issue, I don't know how it can happen if we control all headers and we're not passing any ETag response headers at all. > > Only if this is something being setup by Pro or a middleware customization. …	mperham	mperham
3075	2016-08-24 16:42:23	Thank you @badosu for your incredible work on this PR. It's a huge change and you've put an amazing amount of work into polishing it. I hope it proves stable!	mperham	badosu
3075	2016-08-26 14:08:19	@badosu These were the steps I ran. Along the way something would end up being cached by the browser and not display the expected results: 1. Go to Queues tab. 2. Queue one job. 3. Refresh page. Queues should show 1 job queued. 4. Click on queue to view job. 5. Delete job. Page should be refreshed and show job removed. 6. Go back to queues. Should say 0 jobs. 7. Delete queue. Page should be refre…	johnathanludwig	badosu
3073	2016-07-26 20:28:31	@mperham Ok, so could you give me any idea how could I fix that in `ActiveJob::Base` side?	Azzurrio	mperham
3073	2016-07-26 21:55:58	@mperham I need to access it so I can use `Sidekiq::Status` [tracking-progress methods](https://github.com/utgarda/sidekiq-status#tracking-progress-saving-and-retrieving-data-associated-with-job). The basic idea behind these methods is to store the progress using the `jid` attribute within `Sidekiq::Worker`. So inside `ActiveJob` while we don't have access to that `jid`attribute, we can easily wo…	Azzurrio	mperham
3070	2016-07-26 20:48:06	If you're tracking Sinatra from github (which, AFAIK, you have to do if you're running on Rails 5 right now), then Sinatra now adds CSP by default (see https://github.com/sinatra/sinatra/commit/7f013c91607cc867806b29b316f576e2bc6be75c). Gross hacky workaround for now - @mperham - PR incoming as soon as I figure out CSPs enough to recommend a good default that works.	jamesdabbs	mperham
3070	2016-08-30 20:41:29	@mperham no problem, just wondering if it sounded like something that would make sense. Will submit a PR if people are interested then. I may wait until Sidekiq 2.0 is out of beta.	chrisnicola	mperham
3069	2016-07-27 05:20:52	@badosu If you want committer access so you can polish these changes more, just let me know.	mperham	badosu
3069	2016-07-27 14:31:45	@mperham Could you give me that access? I'll continue on those points tonight.	badosu	mperham
3069	2016-07-27 19:34:20	@mperham I've made some improvements and the sidetiq page is already accessible. Some points though: - It is not needed anymore to include explicitly `home_path` on redirect calls, as seen [here](https://github.com/tobiassvn/sidetiq/blob/master/lib/sidetiq/web.rb) - I had to reinclude code to set local variables inside partials, however It is not compatible with ruby 2.0.0 and I can't see a way t…	badosu	mperham
3064	2016-08-04 05:04:55	@mperham If I use TTIN signal, will it actually kill the hung threads? Or will it just dump thread backtraces and keep working threads untouched?	nextofsearch	mperham
3064	2016-08-04 13:49:37	@mperham Thank you so much! I assumed "Kill" command will kill something. :)	nextofsearch	mperham
3064	2016-08-04 14:02:17	Of course, that makes perfect sense. 'Kill' is terribly named! > On Aug 4, 2016, at 06:49, Dano Lee notifications@github.com wrote: > > @mperham Thank you so much! I assumed "Kill" command will kill something. :) > > — > You are receiving this because you were mentioned. > Reply to this email directly, view it on GitHub, or mute the thread.	mperham	mperham
3062	2016-07-19 17:32:21	@mperham Happy to put something together; can you point me in the right direction? Doesn't look like `redis_connection.rb` does any validating or handling of exceptions regarding the URL. Is this handled by `Redis`, or is something else afoot?	coreyward	mperham
3060	2016-07-15 00:03:52	@mperham Why did you go with CBC over GCM? Edit: GCM includes authentication so you don't have to compute a separate MAC.	ryansch	mperham
3060	2016-07-15 02:35:02	@ryansch OpenSSL didn't add GCM until 1.0.1 and I'm afraid we'll see compatibility issues with Rubies running on older Linux distros, like 12.04. CBC seems like a reasonable tradeoff for maximum compatibility but please speak up if you think differently. @mikegee I'd actually thought of the same pattern but wasn't sure it was a good idea. If you folks use and like it, that's a strong push for me …	mperham	ryansch
3060	2016-07-15 02:35:02	@ryansch OpenSSL didn't add GCM until 1.0.1 and I'm afraid we'll see compatibility issues with Rubies running on older Linux distros, like 12.04. CBC seems like a reasonable tradeoff for maximum compatibility but please speak up if you think differently. @mikegee I'd actually thought of the same pattern but wasn't sure it was a good idea. If you folks use and like it, that's a strong push for me …	mperham	mikegee
3060	2016-07-15 16:05:31	Associated wiki page with support for @mikegee's argument pattern https://github.com/mperham/sidekiq/wiki/Ent-Encryption	mperham	mikegee
3060	2016-07-15 16:48:31	We have definitely found it valuable to have some clear text parameters along with an encrypted payload. If nothing else it makes understanding what messages are being displayed in the WebUI possible. We have fallen into the pattern @mikegee mentioned above of just encrypting the last argument, but for the general framework maybe a scheme of whitelisting parameters to leave in cleartext as a work…	meadoch1	mikegee
3060	2016-07-15 17:07:18	@ryansch that's true, but there are a lot of potential problems still: you need to use an encrypt-then-MAC construction, make sure you're comparing the MAC in constant time, etc. For these reasons an AEAD mode is a much safer choice. > We have definitely found it valuable to have some clear text parameters along with an encrypted payload. @meadoch1 Perhaps you could leverage the authenticated dat…	tarcieri	ryansch
3053	2016-07-07 13:50:10	@mperham	hotanlamvnn	mperham
3049	2016-07-04 18:27:25	As promised: https://github.com/iMacTia/sidekiq-logstash It's still a WIP and I would like to make it customisable based on input from other developers. @mperham, I know you're a busy man, but your input would be really much appreciated :)	iMacTia	mperham
3044	2016-07-08 15:54:10	@mperham shall give it a go :) feel free to close this for now, and I will open it again when I get more info.	scottrobertson	mperham
3044	2016-07-14 12:25:30	@mperham got it. It's returning `303 See Other`	scottrobertson	mperham
3042	2016-07-01 04:44:40	@mperham Is this solved now? After the rack 2.0 bump?	kgrz	mperham
3013	2016-06-12 22:11:57	Hey @mperham. Thanks for the quick response. I can't exactly explain this one but `q.pause!` does not work for us in practice. It does change the UI indicator but the queue in question doesn't actually pause. What's more interesting is the UI behavior change completely. `q.pause!` actually changed our standalone monitor to have the flag whereas the in app flag never appears. First thing I did was…	dustinsgoodman	mperham
3007	2016-06-10 05:44:41	@brandonhilkert here it is http://pastebin.com/yLexRZBF	dyoganand	brandonhilkert
3005	2016-06-07 20:31:09	@ryansch is having the same problem. so Im looking for a way to do this without the gem as is not working at the moment. check my post again plis :)	Frank004	ryansch
3005	2016-06-07 20:49:31	@mperham Thank yes I'm just trying to find a way by doing this type of thing I'm learning some new stuff. I will read your link maybe get the apartement-sidekiq gem running again. will update this post with the progress or solución. thank you. any other comment are very welcome.	Frank004	mperham
3005	2016-06-07 22:16:25	@ryansch Thanx for your time. I was looking some light on this matter. now I have some info. I will close this and update the post for future dev. in my shoes.	Frank004	ryansch
2996	2016-06-01 16:15:51	Thanks for the responses everyone. We're currently testing an active/passive setup among data centers where the passive data center is comprised of read-only replicas using a slave-priority of zero to prevent unintended failovers. This would require some manual failover (similar to changing a DNS pointer, but also more complicated). At this point, we depend highly on sentinel with many of our app…	everestx	mikegee
2990	2016-05-26 15:02:58	@mperham Thanks for the help. It would be nice if it is described in the wiki, which could save me several hours. :)	nextofsearch	mperham
2990	2016-05-27 01:08:59	@mperham the link is not working. I think the current description is a bit misleading since it doesn't work without namespace tweak. "Sidekiq is compatible with Resque. It uses the exact same message format as Resque so it can integrate into an existing Resque processing farm. You can have Sidekiq and Resque run side-by-side at the same time and use the Resque client to enqueue jobs in Redis to b…	nextofsearch	mperham
2987	2016-07-27 18:45:24	@mperham it is a signficant amount of work to fix this on 1.7.x (we did get this working on 9k). So we would prefer to not put in work for something we plan on supporting for 5 more months. This more than a simple parser fix too it digs into how we cope with symbols as well with how we register method names as Java Strings.	enebo	mperham
2987	2016-08-29 17:04:25	@mperham Sidekiq also appears to only support Ruby 2.0-compatible and higher, which would not include JRuby 1.7. I agree this is a bug in JRuby 1.7 but practically speaking should Sidekiq even be expected to run on that version anymore?	headius	mperham
2985	2016-05-24 22:07:56	I'm not sure about the procfile solution, it would require you re-deploy after every change, which is a bad experience. Maybe something like this in `Procfile`: Then you could change `SIDEKIQ_CONCURRENCY` at will. Ideally I would like this to work out of the box without a custom procfile. @jeremyevans any thoughts on @nateberkopec's comment? Would be cool if Sequel could Just work (TM) with Rails…	schneems	nateberkopec
2983	2016-05-23 18:58:01	@seuros _edit:_ sorry, mis-read the question. We did not do incremental upgrades.	brrygrdn	seuros
2975	2016-05-17 17:44:40	@mperham enqueueing and dequeueing with `Sidekiq::Testing.disable!` (i.e. in test environment) in test environment isn't returning right results for `Sidekiq::Queue.new.size`	alexvbush	mperham
2975	2016-05-17 17:49:43	@mperham when you schedule jobs in the future with `perform_at`	alexvbush	mperham
2975	2016-09-23 04:29:50	@mperham Just to clarify does "the API does not have a testing mode" translate to "it's impossible to test that jobs are queued in the future"?	jagthedrummer	mperham
2966	2016-05-10 20:50:17	@mperham if you want, I can reverse this commit	davydovanton	mperham
2966	2016-05-10 20:52:23	Please do. It was correct as is. > On May 10, 2016, at 15:50, Anton Davydov notifications@github.com wrote: > > @mperham if you want, I can reverse this commit > > — > You are receiving this because you were mentioned. > Reply to this email directly or view it on GitHub	mperham	mperham
2966	2016-05-10 21:01:54	@mperham done. Sorry for hastiness	davydovanton	mperham
2963	2016-05-13 20:49:04	@mperham Ok... I have Devise working fine in my Rails app with my other endpoints. This error only occurs when I'm trying to authenticate Sidekiq's Web UI access using your documented method. Is there some other setting or configuration that I could have missed? Or what in Sidekiq's Web UI would be triggering an error in Devise? Any high level insights of your architecture will be helpful to isol…	hmistry	mperham
2960	2016-05-10 06:24:27	@mperham Can we reopen this issue? I updated my Rails app to 5rc1 and all my gems to the latest ones bundler resolves to. However it's still failing with the same error. I also tried creating a fresh new rails project with default settings, edited the Gemfile and added sidekiq and sinatra to it. Ran bundle and then add the `require 'sidekiq/web` and `mount Sidekiq::Web => '/sidekiq'` in routes an…	hmistry	mperham
2960	2016-05-10 09:36:30	This is because you aren't using the proper rack version. You need 2.0.alpha. > On May 10, 2016, at 01:24, hmistry notifications@github.com wrote: > > @mperham Can we reopen this issue? I updated my Rails app to 5rc1 and all my gems to the latest ones bundler resolves to. However it's still failing with the same error. > > I also tried creating a fresh new rails project with default settings, edi…	mperham	mperham
2960	2016-05-10 15:51:56	@mperham I was using Rack 2.0.0.rc1, which I assume is ok. The correct answer is forcing Sinatra to use master. Thanks for your help and quick responses!	hmistry	mperham
2959	2016-05-17 17:15:44	@jakemack I don't know why those entries appear but it's possible. You see stale workers on 4.1.2?	mperham	jakemack
2958	2016-05-05 20:13:38	Sounds good. I'll do that and keep an eye on it. We have monitoring in place now to ensure we're notified of another occurrence of this. Thanks @mperham!	chaslemley	mperham
2949	2016-04-25 17:15:13	@mperham Awesome. Many thanks	gingermusketeer	mperham
2947	2016-04-24 17:36:28	@mperham thank you very much!	ch33foong	mperham
2942	2016-04-23 03:46:58	wow! That'r right! It worked. I did't notice that uppercase letter. Should be a typo. Thanks, @mikegee	evenluo	mikegee
2937	2016-04-19 14:01:45	@mikegee I was not clear. For example, sidekiq launches 20 threads after started up, and there are queues called: 'critical', 'normal', 'low'. I want to allocate 10 threads of the 20 always to process queue 'critical', and the remaining 10 threads for queue 'normal' and 'low'.	gihnius	mikegee
2936	2016-04-19 21:20:29	That type of health check makes sense for a web service, where you want to ensure the port is open and requests are routing. It makes less sense for Sidekiq: the workers could be locked up but the health check return 200 all day. Your ps command is just as useful. As @mikegee pointed out, really you want to monitor your queue sizes and ensure they aren't backing up.	mperham	mikegee
2935	2016-04-17 17:25:42	`redis-cli --latency and --latency-history` looks ok regarding to redis initialization i can't find network_timeout property inside redis client is it should be `timeout` or `connect_timeout` ? (the default is 5.0 already) @mperham https://github.com/redis/redis-rb/blob/master/lib/redis/client.rb#L14	frenkelor	mperham
2922	2016-04-12 21:16:49	You can do this but @seuros is right, `logrotate` is the correct solution.	mperham	seuros
2919	2016-05-27 08:53:05	@mperham I am very sorry to write here again, but the problem with removing batch status from redis after a batch successfully done seems still exists. We have updated our sidekiq-pro version to 3.2.1. This is a code snippet from the gem source code: As you can see, this code removes a batch info from redis and publish the notification to redis channel. The problem here that we cannot use a polli…	SamMolokanov	mperham
2916	2016-04-08 14:40:16	@mperham Got it, thanks for clarifying! Perhaps a `configure_both do |config|` block would work? Would also make the duality more obvious — I didn't know. Not trying to criticize, I like Sidekiq so I'm only spending time suggesting things because I'd like to help out.	sandstrom	mperham
2914	2016-04-13 20:25:28	@davydovanton Can you commit the same hack here so the Sidekiq build passes?	mperham	davydovanton
2912	2016-04-07 16:57:53	@jonhyman Do you have it published? I'd be interested in looking at your changes.	ryansch	jonhyman
2910	2016-04-12 16:59:48	@mperham thanks for the consolidation. i really thought i put in a rather deep-dive on the closed issues. i didn't come up with such a concise answer. this seems to be working. again thank you for your help.	hobakill	mperham
2910	2016-04-15 21:32:52	@epintos I am a dev that works with @hobakill. I was investigating this issue after he opened a pull request into our application to add the new sidekiq configuration for 4.1. I noticed that the monitoring documentation and the code provided by @mperham uses `Sidekiq::Web.set :session_secret, Rails.application.secrets[:secret_token]` which is not actually standard for a rails 4 application. Rails…	PFStein	mperham
2910	2016-05-13 21:04:24	@mperham That's makes sense. I'm still hopeful that someone on here can point me in a helpful direction. I thought my app was pretty standard, but maybe something in my middleware is a bit off. The app has been upgraded from Rails 2- > 3 -> 4.0- > 4.2. Here are the values for my secret_key_base and session_options. I have obviously replaced the strings with A, B, or C. You can see that all the va…	mike-ball	mperham
2910	2016-05-20 17:19:04	@mike-ball http://www.sourcediver.org/blog/2015/07/01/rack-protection-and-nginx/ Had your same problem, this fixed it! @mperham Could be worth including it in the troubleshooting? I understand it's probably an edge-case, but I spent days before finding it. In case the link stops working, just add the following to your nginx config:	iMacTia	mperham
2909	2016-04-04 15:50:08	@mperham Thanks for the information. I'll see what I can do to make this work. Clock_work gem should do it. I'd like to get Sidekiq enterprise but being in the startup world and running lean it's hard to afford with 100+ app instances. Closing :)	nynhex	mperham
2908	2016-04-09 20:01:22	@mperham I have a similar issue with sidekiq `4.1.1` and I am consistently able to replicate it. I have a simple worker In rails console, Ideally the job needs to be run 2 times, this is working as expected in local where the redis-server is running in the local machine iteself. But in my staging (where the redis is a Elasticache cluster), the job is executed only one time. I also tried downgradi…	Charizard	mperham
2908	2016-04-11 23:15:41	@mperham Thanks for pointing it out, I will check the `app` part of the URL. But, one more update is that when I change the queue of the worker from default to something else, it seems to work stably :cry: Also, I am not using any middleware, other than the default ones. Plus, I can see the redis logs that both the jobs are getting `lpush`ed.	Charizard	mperham
2908	2016-07-12 20:31:23	For anyone that comes across this thread later, updating to sidekiq 4.1.2 did not solve the our disappearing job problem but upgrading to sidekiq pro with `timed_fetch` did. I think it has to do with the network hop between our separate web and sidekiq worker clusters. Happy hunting and big thanks to @mperham. 🚬 🐟	DrMavenRebe	mperham
2907	2016-03-30 13:36:21	thanks @mikegee , i guess my question was is there a way to notify the job to "bail out" to save wasted cpu computing power?	nimashariatian	mikegee
2907	2016-03-30 16:03:23	@mperham after speaking with my lead engineer, we are not going to kill the thread as you suggested. so you are correct on that end. however, we would love to hear any ideas regarding how to implement this. would it make sense to store to "job to cancel id" in redis and poll for it inside the worker?	nimashariatian	mperham
2902	2016-03-28 04:59:16	Thanks @mperham for checking my problem. Can you tell me how to verify if redis is out of memory and how to check network is ok or not And now if I upgrade redis to latest version, what should I notice so that it does not make any break to our system? Thanks	ancv1990	mperham
2902	2016-03-28 05:03:15	Thanks @mperham	ancv1990	mperham
2899	2016-04-04 20:12:05	After upgrading to 4.1.1 I have a very similar issue. I'm running passenger standalone. I can login fine but when I go to delete/retry/whatever jobs I get the `Forbidden` message. For reference my config.ru look similar to this: Would love your thoughts @mperham or @pbhogan if you were able to solve this.	hobakill	mperham
2888	2016-03-17 16:32:12	It took some time to find the issue, but for posterity: if it looks like your server batch middleware isn't running, but `sidekiq -v` says that it is, make sure you're actually calling a worker in your batch.jobs loop. I wasn't. Thanks so much for your help @mperham!	thatmoodyguy	mperham
2876	2016-06-28 18:53:52	Hi @mperham! We are running into some trouble with this. After doing a little source diving, it appears that `Sidekiq::Batch.new` is always choosing a random shard for the batch, regardless of `Sidekiq::Shards.on(...)`: It does appear that all the jobs are getting enqueued in the right shard.	djreimer	mperham
2869	2016-03-05 10:54:12	@mperham I upgraded to 4.1.1. More logs from production env on Heroku. I noticed this weird part: `:error_handlers=>[#<Sidekiq::ExceptionHandler::Logger:0x007fe7a5d2c370>]`	01010000101001100	mperham
2868	2016-03-04 11:51:31	Thanks you for your contribution @dbachet :heart:	seuros	dbachet
2866	2016-03-05 10:45:00	@mperham thanks for your efforts, appreciate it. Actually, in my case jobs don't even go to "enqueued", sidekiq doesn't even initiate them although he runs in idle. This happens when I restart heroku, means some configs with heroku are lost because if I push the initial code with clean database, everything works just fine.	01010000101001100	mperham
2862	2016-03-03 18:52:57	@mperham thanks - yeah I figured if this was default sidekiq behavior there'd be more people complaining. Thanks for the ttin tip - I'll try that and see what I can figure out.	jeremyhaile	mperham
2862	2016-03-03 21:10:32	@mperham so, I haven't been able to reproduce an increasing number of threads locally. When I run the TTIN, I see the following threads: - 1 sidekiq/cli thread - 4 celluloid mailbox threads - 1 puma_worker_killer auto_reap thread - 1 sidekiq/launcher thread - 1 connection_pool/timed_stack thread from sidekiq/scheduled - 5 redis/connection/ruby threads from sidekiq's brpop call Of these, celluloid…	jeremyhaile	mperham
2862	2016-03-03 21:47:56	That sounds totally normal, except the puma killer, which is spinning up an unnecessary thread. On Thu, Mar 3, 2016 at 1:10 PM, Jeremy Haile notifications@github.com wrote: > @mperham https://github.com/mperham so, I haven't been able to > reproduce an increasing number of threads locally. When I run the TTIN, I > see the following threads: > - 1 sidekiq/cli thread > - 4 celluloid mailbox threads…	mperham	mperham
2857	2016-03-07 11:53:12	@mperham Thanks for getting back. Perhaps, I am misleading myself... How can I ensure that job history is preserved after application restart? What are the prescribed steps?	vmatekole	mperham
2852	2016-02-27 03:27:00	@mperham thanks	zxx1988328	mperham
2849	2016-02-27 22:26:06	@jonhyman every EBS process must look identical so it can auto-scale them. There's no way to give them different yml/env/etc afaik.	mperham	jonhyman
2844	2016-02-25 09:16:21	@ryansch > and keeps most of the duplicate jobs from being scheduled. Do you mean you met cases where it was duplicated ? Can you elaborate on that ?	Micka33	ryansch
2839	2016-03-03 09:59:27	Hi @mperham, could you tell me how to use sinatra master ? Thanks a lot, Yan	yanperron	mperham
2828	2016-02-11 22:31:57	@mperham done :star2:	davydovanton	mperham
2817	2016-02-06 04:11:02	@mperham, I don't entirely understand how the connection pools work. But, if my Redis.current is going to be used inside a 25 Sidekiq workers, wouldn't I want Redis.current to have 25 connections in the pool? Also, I know that it's asynchronous, but assuming that I'm specifically enqueuing things for a test, is there no way to tell that there are currently no jobs enqueued or in progress (meaning…	natematykiewicz	mperham
2815	2016-03-31 15:48:14	Ah, I see now that `Statsd::Batch.new($statsd)` has to be used. @mperham time periods are not collected on the client? How? @jcarlson Why not just do this? Thats what I'm doing (at 10s intervals). Is there something wrong with this approach?	jhoffner	mperham
2809	2016-02-05 20:53:03	@seuros Any chance you can look into that broken JS, see comment above?	mperham	seuros
2802	2016-01-29 23:21:07	Awesome, thank you @mperham	zedtux	mperham
2799	2016-02-11 11:31:35	@mperham thanks for response :) , by different redis server i actually meant a server which is running on a different machine.	MajorMashin	mperham
2798	2016-01-28 16:59:56	thank you @mperham	DzmitryNikitsin	mperham
2796	2016-01-27 18:16:20	@mperham Right, I don't expect you to, I work at GitLab so that's actually my job :) This issue was reported to us as Sidekiq getting stuck, and from the symptoms (`25 of 25 busy`, not showing up under `Processes`, not responding to `TTIN`) it sounds to me like an issue in Sidekiq rather than in GitLab code. I would love some help with debugging as I'm not familiar enough with Sidekiq, Ruby threa…	DouweM	mperham
2796	2016-01-28 15:06:11	Thanks @mperham, that helps tremendously. I will continue debugging from here. It's a testament to Sidekiq's stability and robustness that we've never needed support until now. If we ever need help again we will gladly reach out to you via http://sidekiq.org/support and get a support contract. If I came off a little "demanding" with this issue, I didn't mean to. I understand that your time is val…	DouweM	mperham
2796	2016-01-28 17:23:09	@mperham Fair enough, I'll keep that in mind.	DouweM	mperham
2789	2016-02-12 10:25:30	@mperham production works ok.	krzysiek1507	mperham
2773	2016-02-01 07:01:21	@mperham sorry for delay in answer. Can you still help with it? gdb output https://gist.github.com/antonzaytsev/a38b0b9827dee25ce521	antonzaytsev	mperham
2773	2016-02-02 04:18:05	@D-side @mperham thanks for investigate it! I use `therubyracer` for `V8`, I have code to eval js and manipulate variables. Is there any thread-safe replacement for `therubyracer` ?	antonzaytsev	mperham
2773	2016-02-02 06:13:08	You have to create your own global lock for it. Discourse has one somewhere. > On Feb 1, 2016, at 20:18, Anton notifications@github.com wrote: > > @D-side @mperham thanks for investigate it! > I use therubyracer for V8, I have code to eval js and manipulate variables. > Is there any thread-safe replacement for therubyracer ? > > — > Reply to this email directly or view it on GitHub.	mperham	mperham
2773	2016-02-02 07:06:24	Thanks @mperham. For now I use mutex.	antonzaytsev	mperham
2772	2016-01-14 22:13:10	@davydovanton you mean @ddrmanxbxfr ;)	krzysiek1507	ddrmanxbxfr
2772	2016-01-14 22:13:10	@davydovanton you mean @ddrmanxbxfr ;)	krzysiek1507	davydovanton
2772	2016-01-14 22:14:36	Both method we're patched in this PR. The one in #2771 and a new one in sorted set class. On 14 Jan 2016 17:13, "Krzysztof Rybka" notifications@github.com wrote: > @davydovanton https://github.com/davydovanton you mean @ddrmanxbxfr > https://github.com/ddrmanxbxfr ;) > > — > Reply to this email directly or view it on GitHub > https://github.com/mperham/sidekiq/pull/2772#issuecomment-171798372.	ddrmanxbxfr	ddrmanxbxfr
2772	2016-01-14 22:14:36	Both method we're patched in this PR. The one in #2771 and a new one in sorted set class. On 14 Jan 2016 17:13, "Krzysztof Rybka" notifications@github.com wrote: > @davydovanton https://github.com/davydovanton you mean @ddrmanxbxfr > https://github.com/ddrmanxbxfr ;) > > — > Reply to this email directly or view it on GitHub > https://github.com/mperham/sidekiq/pull/2772#issuecomment-171798372.	ddrmanxbxfr	davydovanton
2767	2016-05-04 08:05:51	Hi @mperham, you missed the template file: `template = Tilt.new("#{File.dirname(__FILE__)}/templates/email.html.erb")` Regards.	ryanfox1985	mperham
2766	2016-01-13 20:58:20	@mperham Ah, it's `Process.kill(:KILL, pid)` in version 3.5.3. In master branch of `3.x`, it's now using `kill -9`. I think it will be fixed next version. Am I right?	larryzhao	mperham
2763	2016-01-12 09:05:49	It's also linked in #2749 - I had not noticed since I generally don't look at closed issues for problems with a current version. @mperham Perhaps it would help to leave one of these issues open w/ another flag such as on hold so that it is potentially easier to locate for others?	pik	mperham
2763	2016-01-12 17:43:22	@mperham If this ends up being a bug in Ruby instead of sidekiq, it could still be helpful to have an open issue here for folks searching. :+1: @plk	b264	mperham
2763	2016-01-12 17:58:34	I think you meant to CC @pik rather than "plk" ...	plk	pik
2759	2016-01-12 01:35:27	@mperham Could you add a word about why a mutex is bad there for causal issue readers like me? Is it because that is a frequently executed method that you don't want to add overhead to?	mikegee	mperham
2759	2016-01-12 04:27:49	@mikegee In this case I was mostly concerned about readability. I already have a plan for building similar functionality which doesn't require hacking those core methods. I was concerned about a Mutex in a performance critical method but he's right that his double checked locking mostly fixes that issue.	mperham	mikegee
2756	2016-01-07 21:07:57	@mperham Thanks Mike. Sorry for opening this issue, just figured I'd check. Looks like we need enterprise. I have some questions so I'll ping you on Twitter. :+1:	nynhex	mperham
2755	2016-01-07 11:05:57	@seuros , you mean REDIS_URL, right? Just tried with REDIS_URL, and it goes boom in the same way.	HoneyryderChuck	seuros
2753	2016-01-06 18:05:34	@mperham I added `before` and `after` blocks and if it solution is good for you - I can squash commits before a merge.	davydovanton	mperham
2749	2016-01-05 22:29:00	@mperham Just resolved the issue, was going to update/close this issue. I _was_ using rbenv: Then I blew away `rbenv`, installed `chruby` and built Ruby 2.3.0 from scratch and things worked fine:	peteygao	mperham
2748	2016-01-04 22:48:40	@seuros it will be really cool if you check it in windows and linux desktop. I checked it on android phone and it work correct :tada:	davydovanton	seuros
2747	2016-01-04 16:07:53	Thanks for contribution, @mizoR! :+1:	davydovanton	mizoR
2741	2015-12-31 23:08:16	@mperham You may want to wait on a formal release until Ruby 2.3.1 is out. I know that there's at least one showstopper bug preventing us from moving to Ruby 2.3.0 that will be fixed in 2.3.1 - Resolv::IPv6.create is completely broken because of frozen string issues. You can see details here - https://github.com/ruby/ruby/commit/a3b53cd9919ff01567ef04af4057b3dec3192471	petergoldstein	mperham
2741	2015-12-31 23:12:05	@petergoldstein I'm not sure I understand your concern. How does a bug in Ruby's Resolv prevent us from using frozen strings?	mperham	petergoldstein
2741	2016-01-01 00:23:23	@mperham My concern is that I think 2.3.0 isn't quite ready for prime time. The frozen string change was a big one that impacted most of the Ruby code base. Significant bugs (e.g. the IPv6 one) that impact large swaths of functionality are being found just a few days after the 2.3.0 release. So making 2.3.0 the 'recommended' Ruby for use with Sidekiq feels premature to me. But it's a judgment cal…	petergoldstein	mperham
2739	2015-12-29 08:51:17	@mperham thanks	sandish2222	mperham
2735	2016-01-04 16:08:56	@mperham this issue about sidekiq.org site or web part of sidekiq?	davydovanton	mperham
2735	2016-01-04 16:09:39	Sidekiq.org > On Jan 4, 2016, at 08:08, Anton Davydov notifications@github.com wrote: > > @mperham this issue about sidekiq.org site or web part of sidekiq? > > — > Reply to this email directly or view it on GitHub.	mperham	mperham
2735	2016-01-04 16:57:35	@mperham if you want I can create this responsive table http://codepen.io/icutpeople/pen/pfHDj This is look like normal for you?	davydovanton	mperham
2735	2016-01-05 17:23:00	@davydovanton Thank you so much for fixing this! I feel pretty helpless trying to fix web styling problems, it's awesome to have better web people than me willing to help out.	mperham	davydovanton
2735	2016-01-05 17:27:02	@mperham I am always glad to help :blush:	davydovanton	mperham
2726	2015-12-17 18:41:46	Thanks tons @mperham ! Fixing our config made it work correctly.	drogar	mperham
2725	2016-01-01 21:06:01	@mperham, I was not able to get any better idea of the cause of the problem or solve it. Had to rebuild the app completely.	duboff	mperham
2724	2015-12-17 04:36:26	@mperham Thanks for having a look. Unfortunately, we're pretty much locked into our current init (and monit) for the foreseeable future and would really appreciate this behavior being corrected. It's particularly odd in that I don't see any feasible reason that the pid file would disappear within such a short time frame, given that both the CLI and the spawned worker remain.	ess	mperham
2724	2015-12-17 18:19:51	So, I believe I know what's happening, and I'll leave this here for anybody that might be running into a similar issue. Effectively, Sidekiq is just plain too fast for its own good in this respect. So as to ensure that `monit` doesn't try to watch an old PID, before we run the canonical `sidekiq` executable, we `rm -f` the pid file that it uses. The very next step is to run `sidekiq`. The problem…	ess	mperham
2724	2015-12-17 21:44:25	No worries, @mperham. I was a bit of a jerk in my response, and I regret having done so. To be fair, I do occasionally miss cargo culting until everything magically works ;) At any rate, I'm playing around with an alternative solution. I'll hit you up privately if it works out well enough that you could, indeed, remove the pid file feature from core.	ess	mperham
2723	2016-03-29 16:31:24	@mperham Can this be re-opened? I am also seeing this issue, but I am not manually enqueing: Being enqueued via:	pnomolos	mperham
2723	2016-03-29 16:32:54	@mperham Actually, scratch that ... I think this is because I killed my workers partway through and set the retry options to zero - looks like some jobs were re-enqueued with their retry count and that is still respected?	pnomolos	mperham
2717	2015-12-15 10:48:40	@mperham nice catch and thanks for merge!	davydovanton	mperham
2710	2015-12-13 15:09:31	If it is an expected behavior, I have following thoughts - If /queues/:name is only meant for listing enqueued jobs (like to confirm this) then [CurrentMessagesInQueue](https://github.com/mperham/sidekiq/blob/master/web/locales/en.yml#L25) should be changed to `Current enqueued jobs in <span class='title'>%{queue}</span>` - Also If there are no jobs to list on this page, Can we have alert message…	pramodshinde	mperham
2709	2015-12-16 09:11:33	@mperham you was right, thanks :) (totally forgot to give feedback, sorry)	tchncs	mperham
2707	2015-12-11 11:49:54	I think it's this line that truncates huge error messages: https://github.com/mperham/sidekiq/blob/3_x/lib/sidekiq/middleware/server/retry_jobs.rb#L99 The particular error encountered by @Nowaker would be solved by a `#to_s`: It would be nice to see that custom exception to be sure, though.	mikegee	Nowaker
2700	2016-06-30 12:35:49	@mperham > I believe it's a smell for tests to use it. I'll rework the wiki docs. what about case where you want to test full integration of worker which is internally using batch.	lefty313	mperham
2700	2016-07-01 16:34:23	I don't have any links, just a hazy memory of someone mentioning it. Maybe @ryansch.	mperham	ryansch
2698	2015-12-08 16:35:18	@mperham Sweet! Thanks for taking a look at this. :) I'll close this one then.	Wildebeest	mperham
2688	2015-12-08 21:42:03	@mperham FYI, right after deploying on heroku I encountered the issue again, and as soon as I was able to `heroku redis:cli` without getting `ERR max number of clients reached` I had the following result: I'm running my (single) worker dyno with `-c 10` , and my logfiles show the following: Does that mean that heroku launches the new dyno before waiting until all jobs of the old worker are killed…	maia	mperham
2688	2015-12-08 21:57:46	Heroku does not guarantee that old process will be dead before the new process starts. You can add a sleep(5) to your initializer and see if it helps/prevents the problem. > On Dec 8, 2015, at 13:42, maia notifications@github.com wrote: > > @mperham FYI, right after deploying on heroku I encountered the issue again, and as soon as I was able to heroku redis:cli without getting ERR max number of c…	mperham	mperham
2683	2015-12-03 01:59:27	@jonhyman that just makes way too much sense. Didn't know that was possible. Thank you.	fedenusy	jonhyman
2683	2015-12-03 03:05:06	@jonhyman You can set the options: `Class.delay(queue: :low).method`	mperham	jonhyman
2681	2015-12-01 14:02:54	Thanks @mperham for the response. But this is running since 4 days now whereas it should not same job with different params runs in less than a second or two. Is there a way to kill this job?	abhijitsinha	mperham
2681	2015-12-01 14:04:33	Restart the process. > On Dec 1, 2015, at 06:02, Abhijit Sinha notifications@github.com wrote: > > Thanks @mperham for the response. But this is running since 4 days now whereas it should not same job with different params runs in less than a second or two. Is there a way to kill this job? > > — > Reply to this email directly or view it on GitHub.	mperham	mperham
2681	2015-12-01 14:30:00	@mperham Sure, thanks. We tried restarting the process but it did not work. Let me try again and get back. Closing the issue for now.	abhijitsinha	mperham
2681	2015-12-01 15:02:07	Hello @mperham - we restarted the process. The job is back again and running endlessly. This is very strange. Any idea why this is happening? Appreciate your help!	abhijitsinha	mperham
2681	2015-12-03 08:36:14	Hello @mperham Is the machine showing >= 100% CPU usage? What will this lead to if the CPU usage is more than 100% - other jobs run normal though few get into an infinite loop.	abhijitsinha	mperham
2681	2015-12-04 08:32:26	Thanks @mperham - we were able to remove that job from redis. Couple of queries - 1. Is there a way to monitor such jobs consuming large memory and stuck in infinite loop. 2. Can we kill/remove such jobs when memory consumption is high automatically. Please let us know if you have any suggestion around this. Thanks	abhijitsinha	mperham
2681	2016-02-04 11:21:30	@mperham Thanks for the all the help. Yes, we have inspeqtor in place to monitor those aspects. Sharing below note to help others - We are using the below code to identify the queue name on production redis machine. Once you have queue_name - we can use the code below - please note - the logic to match the code can vary on how precisely you want to filter a job in case you have many jobs having s…	abhijitsinha	mperham
2679	2015-11-30 16:37:10	@dlackty thanks for contribution!	davydovanton	dlackty
2678	2015-11-28 23:17:31	@jonhyman that won't work, heroku still kills the dyno after 10 seconds. If a job has to run for more 10 minutes, you can't just increase the timeout	alex88	jonhyman
2678	2015-11-28 23:28:10	@mperham increasing -t won't help, heroku will SIGKILL the process which maybe can also cause the job to not be re-enqueued	alex88	mperham
2678	2015-11-30 16:01:42	@mikegee the problem in my case is that there is a global lock (based on the data I'm currently processing) that needs to be released after the last loop item is processed (that's harder to manage when each item is processed in a separate job), not mentioning that I also need an order of processing due so pre-requisites the items at the bottom have.	alex88	mikegee
2678	2015-11-30 16:43:28	@mperham how? if inside the worker code I can't know neither when it receives the TERM signal?	alex88	mperham
2678	2015-12-03 22:03:47	@mperham I've just tried to but that code in the worker but seems no signal is being sent to the worker	alex88	mperham
2674	2015-11-21 19:54:23	Upgrading to Rails 4.2 seems to have fixed it. Thanks @mperham for the hard work on sidekiq.	penso	mperham
2670	2015-11-20 08:54:49	Yes, thank you very much for your time and patience @mperham	syndbg	mperham
2663	2015-11-17 17:11:51	@mperham oh have fun at RubyConf! In my testing and exploration, it looks like RSpec is quietly moving away from the `change(thing, :method)` toward `change { }`. None of the documentation recommends that pattern anymore. While it hasn't been deprecated, I wonder if it would just be worth calling out in the changelog as a breaking change (it was a major version bump after all), and updating the w…	sethvargo	mperham
2663	2015-11-25 14:41:42	@brandonhilkert I refactored all our tests to use the other RSpec syntax when we were blocked by the original issue. So, yes, I can run them, but it won't be a good indicator if the problem is fixed :smile:. Sorry!	sethvargo	brandonhilkert
2663	2015-11-25 14:47:12	Hey @brandonhilkert - I just changed one test back to the old syntax and it's still failing. The gemfile is pointing to the queue-api branch off mperham/sidekiq.	sethvargo	brandonhilkert
2663	2015-11-25 14:56:09	@brandonhilkert no problem. It might be worth just adding a test to sidekiq itself to verify the behavior doesn't regress	sethvargo	brandonhilkert
2659	2015-11-14 13:10:48	No worries @brandonhilkert I already fixed the problem for me in the related pull request but didn't spend any time investigating a failing example before I did. I saw the test using a symbol for name of the queue in the worker and then fetching by a string which seemed odd since I couldn't find any code that would change this. If you take a look at https://github.com/mperham/sidekiq/blob/master/…	mhenrixon	brandonhilkert
2653	2015-11-11 22:35:30	@mperham Sorry for the confusion, unicorn being restarted is irrelevant. I tried reliable fetch and the job was still not enqueued. It turns out that since we're using upstart to kill processes, the process group is killed with SIGTERM, which immediately kills the sidekiq job and the process it forked as well. What we are trying to do now to avoid this is essentially wrap the forked process in th…	onetwopunch	mperham
2653	2015-11-11 23:31:01	@mperham Right, but if the SIGTERM makes the job finish, the job does not restart once sidekiq is restarted. Is there extra code I need to add to make this functionality happen?	onetwopunch	mperham
2653	2015-11-12 00:52:24	@mperham Thanks so much for the help, I took another look through the code and it turns out there was a case where it would fail without raising an error. Once I surfaced that error, it restarted just fine. Thanks :+1:	onetwopunch	mperham
2637	2015-11-02 21:49:40	Thanks @ryansch! Unfortunately I am not entirely happy with that approach since I am doing all kinds of overrides on the overrides sidekiq::testing does. I want to verify that a certain scenario is always working the real deal so that users of the gem won't have to. I am more than happy to have a single slow test for that purpose.	mhenrixon	ryansch
2637	2015-11-07 21:32:51	@mhenrixon That looks great and this comment makes me happy: https://github.com/mhenrixon/sidekiq-unique-jobs/blob/master/lib/sidekiq/simulator.rb#L41	mperham	mhenrixon
2634	2015-10-30 06:26:31	@mperham wierd, we are still getting the error, I think there might a problem in the redis server config, what is the command to get the current redis connection setting? Sidekiq.redis.pool?	sahin	mperham
2628	2015-11-04 23:07:53	@jcavalieri `bundle update sidekiq-ent` to get a shorter version string.	mperham	jcavalieri
2628	2015-11-04 23:21:10	Oh got it. I had a deployment freeze set with bundler. Thanks @mperham!	jcavalieri	mperham
2628	2015-11-05 21:52:14	Hi @mperham, I think this will be more responsive: https://github.com/mperham/sidekiq/pull/2645	jcavalieri	mperham
2626	2015-10-27 10:45:20	@seuros yes. But I want automatic tool for this :smiley:	davydovanton	seuros
2626	2015-10-28 15:58:47	@davydovanton I wrote a small gem (https://github.com/zzet/sidekiq-tip) that solves this problem.	zzet	davydovanton
2625	2015-10-29 01:31:43	/facepalm I didn't realize sidekiq would push jobs back to redis on SIGTERM. It was a bug on our side. Signals weren't being forwarded to sidekiq because it was launched from a bash script directly without exec. Thanks for your help @mperham!	sanjayprabhu	mperham
2624	2017-02-09 16:28:54	@mperham Is this statement above by you still true today? I recalled there was a line in the Sidekiq code that closes ActiveRecord connections after the worker is done processing.	HenleyChiu	mperham
2623	2015-10-26 22:05:24	@mperham fair enough. Thanks for the help.	imackinn	mperham
2618	2015-10-23 14:55:17	@mperham glad you like the name ;-) Does the built-in ActionMailer retry automatically on these types of failures? If so, I can just ignore these errors.	jeremyhaile	mperham
2612	2015-10-21 11:42:22	@mperham just shared my test application on GitHub: https://github.com/iMacTia/sidekiq_retry_test Having some tests, I noticed that the retry_in option also is somehow inaccurate. Even if I set it to 5 secs (like you'll find in the project), I see random retries in my log file: Anything wrong in my test app?	iMacTia	mperham
2612	2015-10-27 09:31:07	After deleting all configurations (we also tried to set retry_in from the setting yml file), Sidekiq took the option and is now retrying the number of times we specify. I would assume it was a configuration conflict. However I also learned about the `average_scheduled_poll_interval`, so thanks a lot @mperham for your support. Case closed	iMacTia	mperham
2600	2015-10-27 13:07:27	@mperham that's only while upgrading across the version bump to 4.0, right?	aprescott	mperham
2600	2015-10-27 17:05:51	@aprescott Reliable fetch in Pro 3.0 continues to use a single thread to fetch, it can't be parallelized like fetch in Sidekiq 4.0. Nothing will change in Pro 2.x. Sidekiq 3.x -> Pro 2.x Sidekiq 4.x -> Pro 3.x	mperham	aprescott
2593	2015-10-09 17:22:30	@mperham on JRuby at least, it's backed by a `java.util.concurrent.ThreadPoolExecutor` and should have both lower thread coordination and memory overhead than anything that can be done in pure Ruby	tarcieri	mperham
2593	2015-10-12 18:31:00	@mperham very great work here. :dancer:	halorgium	mperham
2593	2015-10-14 15:49:15	@mperham What happens if the status updator/heartbeat thread dies? Will it have status info about jobs that finished but it never sends that info back to Redis? It seems like the buffering of stats creates a hole for data to get lost in a crash, resulting in even more double-run or stuck jobs.	drewblas	mperham
2593	2015-10-14 16:26:10	@mperham Glad to see that you are dropping Celluloid :) -- good move!	nviennot	mperham
2593	2015-10-15 11:46:51	@mperham > 8x less garbage generated! Is it because of removed Celluloid?	Magicdream	mperham
2593	2015-10-29 18:35:06	@mperham Can we start using v4.0 now? Thank you for all this work!! :+1:	esbanarango	mperham
2592	2015-10-08 04:49:27	@mperham In our cloud formation template to create opsworks environment we pass custom json as and our sidekiq cookbook	optimisticanshul	mperham
2592	2015-10-08 05:19:19	@mperham the reason behind that was cloudformation sends it as a string to opsworks even if it's defined as integer.	optimisticanshul	mperham
2591	2015-10-06 16:58:58	@mperham That sounds great, thanks for all your hard work on this. So am I correct to think that a bandaid would be to lower the timeout to 7, maybe even 6 seconds?	smidwap	mperham
2591	2015-10-20 17:04:42	@mperham Is there an issue or PR we can track (perhaps this one) w/r/t > I'm rewriting the manager right now and making the shutdown timeout more strict We're going to try setting our `-t` option to 6 or 7 seconds for now, but would like to have something to track to know if/when we can remove that workaround and go back to the defaults.	stevenharman	mperham
2591	2015-12-23 21:18:36	@mperham Really sorry, I think I'm still not clear at all. Correct me if I'm wrong, what I understand about sidekiq's behaviour on shutdown is the following : 1 - On SIGTERM, stop polling for jobs 2 - Wait 'timeout' seconds (8 by default) for every running job to have a chance to finish gracefully. 3 - Send a Sidekiq::Shutdown interrupt to any remaining thread to 'kill' them, then call wait on ea…	BenTalagan	mperham
2586	2016-01-29 18:48:12	@zedtux It's been done correctly. You add the gem to your Gemfile, everything else just works.	mperham	zedtux
2586	2016-01-29 19:01:23	@mperham you're right there is a message explaining that the gem is missing and to install it in case he'd like to still use namespaces, but it could also suggest to review the configuration in order to remove the namespace parameter in case he don't care about it.	zedtux	mperham
2583	2015-10-02 17:51:48	@mperham All of our high-level abstractions support thread pool configuration via dependency injection. The patter of having one global thread pool for IO-intensive tasks and another for fast, non-blocking tasks is a patter we borrow from Clojure. Nothing more.	jdantonio	mperham
2583	2015-10-02 17:53:58	@mperham I'm not going to lie--I've looked at the source of Sidekiq and given _a lot_ of thought to how c-r could be used instead of Celluloid. I'm happy to spike something out for you to look at.	jdantonio	mperham
2583	2015-10-02 18:00:23	@jdantonio I see, so I could have a thread pool for one type of Actor so that Actor instances (e.g. Sidekiq::Processor) could perform blocking I/O without worry? Rad. Could I size the default thread pool size if I know how many Actors I'll have and that way every thread can do blocking I/O without issue? Sidekiq has 3-4 singleton Actors (Manager, Fetcher, Scheduler, etc) + a set of Processors. I …	mperham	jdantonio
2583	2015-10-02 18:02:42	@jdantonio Are you going to Rubyconf? We could pair there one night and spike something if this doesn't happen before.	mperham	jdantonio
2583	2015-10-02 18:06:04	@mperham Yes to all the above. Not only can you configure the global thread pools, but we also have `SingleThreadExecutor` for when you want a single thread (another idea borrowed from Java). A STE is basically a pool of 1 with a queue. Internally it monitors the thread so should something happen to it, it will be restarted. So that's a very good option for those singleton instances. I'm attendin…	jdantonio	mperham
2583	2015-10-02 18:10:03	@jdantonio Sounds good, let's meet up at Rubyconf and see what needs to be done then.	mperham	jdantonio
2583	2015-10-02 18:50:23	Regarding making the actors to feel more OOP, see what @inecas did [here](https://github.com/Dynflow/dynflow/blob/95fa3872ddbfecc3e18e492bbc2a7822120ad07b/lib/dynflow/actor.rb#L3-L8). @mperham great news that you are considering c-r :) I would love to join the discussion on RubyConf. Most of the actor implementation is my contribution so I should be able to answer any questions you might have.	pitr-ch	mperham
2583	2015-10-02 19:56:11	@mperham the explosion in little gem means that celluloid team saw (finally) that they're providing too many features inside the celluloid "framework-not-gem" (what do futures have to do with the actor pattern?). I think that they're separating now and bundling all together for backwards compatibility, in the future you only add what you really need. Which in your case, means the basic celluloid …	HoneyryderChuck	mperham
2583	2015-10-02 20:13:31	@mperham I agree with @jdantonio. I have switched some simple code away from Celluloid because the gains from the abstractions were outweighed by the hidden complexity. Sidekiq is a pretty static system, so having a few thread-pools and queues would be enough to achieve the same behaviour. I would love to see an prototype of Sidekiq on c-r. I have a feeling that the heavy weight associated with C…	halorgium	jdantonio
2583	2015-10-02 20:13:31	@mperham I agree with @jdantonio. I have switched some simple code away from Celluloid because the gains from the abstractions were outweighed by the hidden complexity. Sidekiq is a pretty static system, so having a few thread-pools and queues would be enough to achieve the same behaviour. I would love to see an prototype of Sidekiq on c-r. I have a feeling that the heavy weight associated with C…	halorgium	mperham
2583	2015-10-02 20:41:44	@halorgium I think you're right. Sidekiq _should be_ simple enough to port to a simpler abstraction. We'll see what if anything comes of it.	mperham	halorgium
2581	2015-10-29 19:00:46	Unfortunately I didn't got rid of it. Following @mperham advice I tuned up my settings but my Redis still gets a lot of brpop queries with a response time varying from 64ms to 3s with a cpm of 20. Is this related to my Redis hosting service or to an improper configuration of Sidekiq, I don't know. I guessing there's something between the concurrency value and the number of queues...	loto	mperham
2581	2016-03-18 20:59:22	@L-Oto @randomm I'm having the same worrisome results in my newrelic dashboard: @mperham Does sidekiq block on brpop for the duration of the background job?	onomated	mperham
2581	2016-03-19 01:28:47	Thanks for explaining @ryansch	onomated	ryansch
2581	2016-06-24 15:40:49	@ryansch > You want that behavior. That's what sidekiq is doing while it's waiting for work. It's a long running blocking operation because redis can then tell sidekiq about work as soon as it arrives. The alternative would be polling which we certainly don't want. > I see the same thing in my new relic dashboard. No worries. Does that mean that using the same redis db for caching and sidekiq cau…	bf4	ryansch
2561	2015-09-19 10:01:06	@davydovanton Added missing translation.	elrakita	davydovanton
2560	2015-10-07 22:49:27	@juanibiapina Have you tried cloning the sidekiq repo, and running [myapp](https://github.com/mperham/sidekiq/tree/master/myapp)? Can you reproduce the `forbidden` response there? What kind of auth are you using? Can you paste your sidekiq config?	codebender	juanibiapina
2560	2015-10-20 17:29:39	I'm also behind a haproxy, I guess that should be the problem @juanibiapina	rikas	juanibiapina
2560	2015-12-03 08:48:58	@codebender @mguentner @mperham I've [updated the wiki](https://github.com/mperham/sidekiq/wiki/Monitoring#rack-session-and-protection-against-web-attacks) and added a note about Rack::Protection and links to possible solution for `403 Forbidden` error (link to this issue and the article).	907th	mperham
2555	2015-10-29 09:11:44	+1 it's very very annoying bug, spent hours tracking it, using sidekiq 3.5.1 solution from @inkstak worked, but also curious about implications	antulik	inkstak
2555	2016-01-20 01:00:34	I am also having an issue with Sidekiq::Web's sessions using Sidekiq 3.5.4 and Rails 3.2.22, and I am using the DB session store. Just upgraded from a pre 3.4.2 version, which did not have this issue. The @inkstak fix worked for me as well.	kgx	inkstak
2555	2016-02-17 21:56:19	I also ran into some troubles related to Sidekiq::Web's sessions and was able to resolve them using... My app is using sidekiq 4.1.0 on rails 3.2 and mounting `Sidekiq::Web` into the main Rails app in `config/routes.rb` using: (the constraint checks for an authenticated admin user) The main Rails app uses The problem I was running into was that, after authenticating as an admin user in the main a…	TylerRick	inkstak
2552	2015-09-16 05:35:49	@mperham do you recommend creating custom methods in the worker class?	krzkrzkrz	mperham
2552	2015-09-16 12:33:16	Workers are normal Ruby objects. Treat them as such. On Tue, Sep 15, 2015 at 10:35 PM, Christian Fazzini < notifications@github.com> wrote: > @mperham https://github.com/mperham do you recommend creating custom > methods in the worker class? > > — > Reply to this email directly or view it on GitHub > https://github.com/mperham/sidekiq/issues/2552#issuecomment-140631068.	mperham	mperham
2546	2015-09-09 21:18:34	@mperham you are welcome :)	davydovanton	mperham
2541	2015-12-05 01:22:10	@mperham I work with @sax.. One other artifact I am seeing is that when this error occurs the sidekiq_retries_exhausted block was getting called multiple times for the same class/args. We are using uniq extension as well as an fyi. Not sure if this is related but just something observed. We will update the sidekiq-pro version and monitor it.	mattcamuto	mperham
2541	2015-12-09 00:35:28	@jonhyman ahah. Yeah, that might be a better solution for us. This could very well be causing our problem. Is your code in a sharable state? If not, I'll see if I can make something with less monkeying.	sax	jonhyman
2541	2016-02-08 19:52:30	@mperham Ok, I may have figured out how to "reproduce" this issue. It appears to happen if a batch "succeeds" and then has more added to it. Here's the code that does it: The "DummyBatch" is just a no-op. Essentially, the first job finishes but we still have reference to the batch and we start adding to it again. This causes the batch to get "broken" and results in the batch saying it's from the …	kbacha	mperham
2541	2016-02-08 21:12:44	@mperham Yea, I understand that it's expected behavior, I'm backing out the code that was resulting in these races. I just thought I would point it out since it causes this exact error. Basically, we get the implicit type conversion error, and the batches are older than 46 years, and clicking on the batch results in a 500. Maybe we should only let you call `batch.jobs` once? And after that the ba…	kbacha	mperham
2541	2016-02-08 21:21:18	@mperham I suppose the only thing it needs to do is to throw an exception if you initialize with a bid but that bid doesn't exist. Would that work?	kbacha	mperham
2540	2015-10-12 03:30:59	@mperham, I didn't see where the "accesskey" attribute was ever used. But, I did use it to define the bindings using unobtrusive javascript. That way, you don't have to maintain what constants get looped over to define bindings. You can just add the "accesskey" attribute to any nav link. https://github.com/natematykiewicz/sidekiq/commit/3d0ff1712bb541b133dd7a1e788200aab93b1154	natematykiewicz	mperham
2535	2015-09-05 12:03:46	so, may be you're right. Thanks for catch @seuros	davydovanton	seuros
2535	2017-03-12 05:19:21	@davydovanton can we reopen this PR ?	seuros	davydovanton
2533	2015-09-04 20:38:23	Yeah, I saw that issue and it prompted the investigation into memory. If this happens again I'll update the issue with logs and comments, but I think the main culprit's been identified. Thanks for the happy hour support earlier today, @mperham.	geoffharcourt	mperham
2523	2015-08-31 19:17:47	@jcarbo thanks for contribution! :+1: ~~Your changes looks really cool, @mperham what do you think about this feature?~~ (I'm really slow writing :disappointed:)	davydovanton	mperham
2523	2015-08-31 19:54:11	@mperham makes sense - I didn't love this being a javascript-based solution, especially the part where it piggybacks the ajax request, but I wasn't exactly sure the best way to maintain state across polls server-side. FWIW I modeled it off of [this snippet](https://github.com/mperham/sidekiq/blob/master/web/assets/javascripts/dashboard.js#L92-L120) of `dashboard.js` which maintains the state on t…	jcarbo	mperham
2517	2015-08-29 21:36:47	@seuros that's my understanding too, about `2.2` testing the latest `2.2.x` release.	aprescott	seuros
2514	2015-09-01 01:50:50	thanks @davydovanton	VoTaiTri	davydovanton
2507	2015-08-27 10:02:59	@mperham and for others wondering - The issue was in our shards.yml, we did not mention pool size. By default it picks up 5 for shards. This should even perhaps be considered as a small note in the sidekiq wiki for all postgres users, who are using octopus and sharding.	pratik60	mperham
2503	2015-08-21 12:30:25	@seuros yes, of course it will separate plugin for sidekiq like as [sidekiq-statistic](https://github.com/davydovanton/sidekiq-statistic) (or may be it will one part of this plugin). In this thread I want discuss this feature and how I or we can create this.	davydovanton	seuros
2498	2015-08-18 01:02:16	@mperham thanks :+1:	TangMonk	mperham
2487	2016-02-04 06:21:31	I just wanted to add that we ran into the same issue. Key components: `rails 4.2.5` `sidekiq 4.0.1` `sidekiq-pro 3.0.0` `devise 3.5.2` Sidekiq was mounted via `mount Sidekiq::Web => 'sidekiq'` in our Rails application. Submitting forms in the Sidekiq UI failed with the "Forbidden" message and no backtrace. And the solution by @dalibor fixed it. We were on `rack-protection 1.5.0` and updating to `…	mrnugget	mperham
2487	2016-03-15 19:08:07	@mrnugget where do I set	syedhassan	mrnugget
2487	2016-11-01 19:55:46	Note that in Rails 4.2+ the token has changed to `secret_key_base` and can be accessed by `Rails.application.secrets.secret_key_base`. That being said, @mrnugget's solution doesn't seem to be working for me.	gabeodess	mrnugget
2483	2015-08-15 14:35:40	@ryansch we are trying to avoid adding it to the `Dockerfile` because we use the same one to create two images that differ by the command you pass into it. And, both images do not require `tmp/pids/sidekiq.pid`. However, I think this is a problem that can be solved using [ansible files](http://docs.ansible.com/ansible/file_module.html) so I'm going to explore that now.	soapy1	ryansch
2482	2015-12-17 17:51:41	This issue still persists for me. @mperham any ideas what could be causing this?	panmari	mperham
2475	2015-08-05 16:26:05	@elia if you send PR, please fix `kill` in [this method](https://github.com/mperham/sidekiq/blob/5ffac099418d833934768d08c11d4ed436791323/bin/sidekiqctl#L66-L80) too :blush:	davydovanton	elia
2471	2015-07-31 21:30:35	@mperham Is there any way for me to grab the jids in the success callback as well? I saw this issue https://github.com/mperham/sidekiq/issues/2458 and it seems like their problem was my solution. Can I still grab all the JIDs in redis somewhere?	scottchiang	mperham
2471	2015-08-03 16:47:33	@jonhyman I actually use batches for a single job. I'm using batches just for the callback functionality. I have an table in my database that has `jid` as one of its columns. Inside the callback, I need to query for that object using `jid`.	scottchiang	jonhyman
2462	2015-07-28 22:09:36	http://www.sinatrarb.com/configuration.html > :sessions - enable/disable cookie based sessions > Support for encrypted, cookie-based sessions are included with Sinatra but are disabled by default. Enable them with: > > set :sessions, true > Sessions are implemented by inserting the Rack::Session::Cookie component into the application’s middleware pipeline. @jc00ke, perhaps you want to re-open `Si…	jonhyman	jc00ke
2462	2015-07-28 22:39:42	I can confirm that using the `enable-sessions-in-web-ui` branch does fix the problem @mperham	hbrysiewicz	mperham
2461	2015-07-28 21:30:29	Hi @mperham I actually did consult the Padrino team before bringing this back to the Sidekiq team. https://github.com/padrino/padrino-framework/issues/1944 who seem to think it is a Sidekiq issue. The standalone doc you have referenced does not actually fix the issue. I realize both teams want to blame the other but would you mind just looking at the example repo or maybe talking to the Padrino t…	hbrysiewicz	mperham
2460	2015-07-28 18:13:53	Looks like @jonhyman is shooting for vice president in my administration.	mperham	jonhyman
2460	2015-07-28 19:39:10	@jonhyman Thanks for the suggestion! I know basic auth is simple, but for many users of sidekiq I imagine that is good enough. I have always used Sidekiq Web along side a rails app, but it seems with this latest change it must run in its own process because of the rails bug I mentioned above. It would be great for us to have an out of the box solution to this. So here is my question: Is it possib…	codebender	jonhyman
2460	2015-07-29 16:44:42	@mperham I can confirm that with your monkey patch https://github.com/rails/rails/issues/15843#issuecomment-125784043 sidekiq web is working in my rails app...:see_no_evil:...:crying_cat_face:	codebender	mperham
2459	2015-07-25 03:26:26	@mperham Yes I've searched the issues. You locked the other issue that I commented on immediately after I commented. @jonhyman Yes, I have a session store. Per my `session_store.rb` initializer:	mhuggins	mperham
2459	2015-07-25 03:26:26	@mperham Yes I've searched the issues. You locked the other issue that I commented on immediately after I commented. @jonhyman Yes, I have a session store. Per my `session_store.rb` initializer:	mhuggins	jonhyman
2459	2015-07-27 13:49:16	@jasonneylon @jonhyman There is a workaround to getting this to work in padrino posted by @ujifgc - https://github.com/padrino/padrino-framework/issues/1944	pchaganti	jonhyman
2457	2016-07-05 15:37:32	And we will be happy when the feature is merged, whenever that may be @mperham. Thanks for all your hard work!	fusion2004	mperham
2449	2015-07-22 14:25:11	@mperham it made me confused because it worked with previous versions. BTW, thanks for your quick response +1 +1 +1 +1	thomastran	mperham
2449	2015-08-10 20:37:59	@mperham Hi, I am using ActiveJob with Sidekiq and I want to add some Sidekiq specific configuration (retries related). In view that I can not include Sidekiq::Worker in an ActiveJob subclass. What would you recommend me to do?	edipox	mperham
2438	2015-07-29 14:19:52	@digitalextremist byebug don't work with these engines. Maybe you can use their respective debuggers.	seuros	digitalextremist
2438	2015-07-30 00:37:43	@seuros ah, well I will add `Gemfile` and `gemspec` conditions where appropriate then, because the gem is a dependency by default, regardless of which engine is in use.	digitalextremist	seuros
2438	2015-08-13 18:34:08	@mperham have you done any additional testing with 0.17.0? There are some memory leak fixes in there that we're interested in, so am keen on trying out 0.17.0 in the coming weeks.	jonhyman	mperham
2438	2015-08-13 18:38:34	I haven't done any testing; I was waiting for sign off before trying it out. @digitalextremist You ok with this now?	mperham	digitalextremist
2438	2015-08-13 19:03:51	I'll retry removing `byebug` to be able to test `jruby` and `rbx` today .. otherwise I did `50,000` jobs with `mri-2.2.2` no problem @mperham.	digitalextremist	mperham
2438	2015-08-13 19:52:36	@mperham results: `jruby-1.7.20` passed without event, like `mri-2.2.2` `rbx-2.5.8` segfaulted, but when retested with a partial job queue it passed. Refilled job queue and reran and reproduced segmentation fault. Reran with partial job queue: segmentation fault. Reran with even smaller job queue: segmentation fault. Reran with even smaller even smaller job queue: segmentation fault. Reran with e…	digitalextremist	mperham
2438	2015-08-14 02:15:22	@mperham has anyone reported segfaults with `rbx`? That's the last thing I'm troubleshooting but I suspect it's not `Celluloid` doing that.	digitalextremist	mperham
2438	2015-08-14 02:34:35	I have customers that use MRI and JRuby, but I don't know of anyone using rubinius so I'm OK with the current state. > On Aug 13, 2015, at 19:15, Donovan Keme notifications@github.com wrote: > > @mperham has anyone reported segfaults with rbx? That's the last thing I'm troubleshooting but I suspect it's not Celluloid doing that. > > — > Reply to this email directly or view it on GitHub.	mperham	mperham
2438	2015-08-14 03:12:52	@mperham isolated this to a thread issue in `Rubinius`, in associated ticket ( #2489 ) @brixen & team will need to diagnose and patch for complete `Rubinius` compatibility. Moving to `rbx-2.5.2` introduces non-`segfault` error and process becomes a zombie. Until I am shown otherwise, I believe this is not `Celluloid` related. So... you are clear to ship it //	digitalextremist	mperham
2438	2015-08-15 05:46:25	@mperham that should be totally fine, too.	digitalextremist	mperham
2435	2015-07-14 10:31:44	Interesting. Thanks @seuros!	davydovanton	seuros
2431	2015-07-15 15:58:22	I'm curious if we should expose the ability to not use `brpoplpush` but rather an `rpoplpush` followed by a short `sleep` as @cainlevy suggested. Sidekiq-Pro could either detect this itself using `info` or have a config option. We have a lot of connected clients as well. Taking a look at our `brpoplpush` in New Relic right now, that the standard deviation is more than 1 second (and the max is 5 s…	jonhyman	cainlevy
2431	2015-07-16 08:29:16	First feedbacks: 1. Yes the timeout changes a lot depending on the number of clients. Tuning `hz` is useful since for each call the function will try to process at least 50 clients, so with HZ=100 it processes 50*100 clients each second. With 5000 clients the average delay in returning is 0.5 seconds. However this is not good, we need something more deterministic and I'm fixing it. 2. I don't und…	antirez	cainlevy
2431	2015-07-16 16:12:51	Thanks @cainlevy, so it's the Ruby side that disconnects the client actively for client-side timeout. Now I understand. Probably (but it's just a far shot) what happens is that the socket waits for the Ruby garbage collector in order to be reclaimed (and actually closed)? If possible the Ruby client, on timeout, should call the appropriate method in order to close the underlying TCP socket ASAP, …	antirez	cainlevy
2431	2015-07-16 16:53:46	You are welcome @mperham. There is no problem of computational intensive task that adds latency, checking even 10k clients per second does not introduce any latency, even so if evenly computed in HZ different function calls in an incremental way. The problem is that currently we are _brute forcing_ the problem by rotating the list of clients searching for timed out ones. This is technically dumb,…	antirez	mperham
2431	2015-07-16 17:29:03	@antirez I found a moment to try https://github.com/antirez/redis/commit/25e1cb3f040262deb13c9be6a07e19b6cac485f0, and it works beautifully. With 2040 connected clients, `time redis-cli blpop test 1` takes ~1.1s on Redis 3.1.999, compared to ~7s on Redis 3.0.2. > Unfortunately I'm not fixing 2.8 as well since I can't just cherry pick and the details are different. Works for me. We'll tune `hz` un…	cainlevy	mperham
2428	2015-07-10 17:08:32	@mperham I'd be curious to **learn** a little bit more about the reasoning behind this. Is there anything in `Sidekiq::ScheduledSet` implementation or the Redis behaviour that can't easily be replicated in Sidekiq::Testing?	vroy	mperham
2423	2015-07-07 14:31:03	I did, found out I made a very rookie mistake. D: Should have been Derp. Sorry @mperham ! Thank you for taking the time to reply, cheers!	PDaily	mperham
2412	2015-06-29 14:36:26	@mperham if you want use pure css I can add `overflow` for redis url. But this include some problems. For example you can check this PR #2393 where you can see what will happen for window users. But anyway I think that long redis url it's big problem for web UI.	davydovanton	mperham
2412	2015-06-29 19:34:49	@mperham okay, I close it	davydovanton	mperham
2411	2015-06-29 09:00:10	@davydovanton 70 characters long. We use an Amazon AWS internal hostname to connect to Redis. Addition: I can confirm that the issue is fixed when the host is shorter!	edwinv	davydovanton
2400	2015-09-24 18:17:01	@davydovanton Thanks for the explanation. :)	rshiva	davydovanton
2400	2015-10-09 17:02:04	@davydovanton didn't want to open a new issue for this but was wondering the same as @inspire22, if I just include hiredis in my Gemfile, does sidekiq-pro switch to using that or do I need to specify a config option? Had trouble finding an answer to that.	javierjulio	davydovanton
2400	2015-10-09 17:10:55	@mperham thank you!	javierjulio	mperham
2397	2015-06-19 16:50:57	@mperham can you try installing `celluloid-essentials` first? It's currently at `0.20.0.pre17` ... but it'd be easier to just pin versions in your gemspec/Gemfile and `bundle update`	digitalextremist	mperham
2397	2015-08-20 17:03:22	@mperham Will you be releasing to RubyGems or bumping the version on this? I got stuck in limbo locked to Celluloid 0.16.1 (which is no longer on RubyGems?).	dja	mperham
2397	2015-08-20 17:22:37	Not for this. Bundle update sidekiq should update the gems. > On Aug 20, 2015, at 10:03, Daniel Jacob Archer notifications@github.com wrote: > > @mperham Will you be releasing to RubyGems or bumping the version on this? I got stuck in limbo locked to Celluloid 0.16.1 (which is no longer on RubyGems?). > > — > Reply to this email directly or view it on GitHub.	mperham	mperham
2397	2015-08-20 20:00:39	@mperham Will `bundle update sidekiq` update Sidekiq's dependencies? I'm in the same boat as @danieljacobarcher , have celluloid locked to Celluloid 0.16.1, and `bundle update sidekiq` is updating Sidekiq to the latest, but it's not touching Celluloid.	dubilla	mperham
2397	2015-08-20 22:02:45	@mperham Yeah, it didn't handle the yank gracefully, unfortunately. Anyway, updating our Gemfile with your suggestion worked! Thanks a ton for the assistance.	dubilla	mperham
2395	2015-06-18 23:09:27	Rails.cache.write("results:rates:#{job_id}", rates) But I just noticed that it's most likely another issue. rates consists of rates << Rate.new( :supplier_id => candidate.supplier_id, :candidate_id => candidate.id, :total => result.total, :catering => result.catering, :arrival => options['arrival'], :departure => options['departure'], :nightly_rate => result.per_night, :breakfast => result.breakf…	dcdieci	ismaelga
2394	2015-06-18 19:28:36	@aprescott, I'm going to take a look at this. Thank you very much for showing your code!	geoffharcourt	aprescott
2387	2015-06-16 20:15:01	@mperham, this happens a lot, CinemaWorker is in the workers folder actually. I have feeling it is a memory issue. Can it be? For autoloading or require, do u have any suggestion to read. I can also add smth in sidekiq wiki for autoloading.	sahin	mperham
2383	2015-10-08 13:44:35	@ryansch - What kind of service do you use for alerting? Can you I know some other options?	VishalRam	ryansch
2375	2015-06-03 11:11:11	@mrsimo please squash your commits :blush:	davydovanton	mrsimo
2375	2015-06-03 11:15:12	@mrsimo thank you for contributing :tada:	davydovanton	mrsimo
2356	2015-05-17 04:28:50	@newdark if you turn on polling, the footer will update every two seconds. The time is meant to represent when the page was rendered so you know how old the data is. Sidekiq uses UTC everywhere (e.g. log output). I don't want to show timezone-specific times in one place but not others.	mperham	newdark
2348	2015-05-13 22:39:53	Yes, that would be great @jonhyman.	johnathanludwig	jonhyman
2344	2015-05-12 22:27:17	Got to the bottom of this, but not sure how we'd prefer to get it fixed. The issue isn't actually the middleware tracing itself, but the fact that we default to using New Relic's middleware from Sinatra. The code in question that injects the middlewares during building the app is at https://github.com/newrelic/rpm/blob/6b310a9428618d4b611806c83014cb6e5365adc2/lib/new_relic/agent/instrumentation/s…	jasonrclark	mperham
2344	2015-05-12 22:35:18	I'm not @mperham but calling `Sidekiq::Web.settings` seems far cleaner.	aprescott	mperham
2344	2015-05-12 22:41:12	@aprescott That wouldn't work because the app needs to have instance-specific data: the redis pool to use. In effect I create "instances" by creating custom subclasses for each sharded instance of `Sidekiq::Pro::Web`. Sinatra allows this because `settings` is per-class.	mperham	aprescott
2344	2015-05-12 22:53:36	All the agent's does here is add middlewares to Sinatra's list for startup. So `app` passed to `Sharding#initialize` is just the next callable thing in the middleware chain. Without the agent it's the Sinatra app, with the agent it happens to be one of our middlewares instead. I see why the custom subclasses messes with accessing settings. Didn't have sharding configured on the test app, so I mis…	jasonrclark	mperham
2344	2015-05-12 23:07:38	@mperham if you switch the `app.use` lines, does it still work? With `Rack::Logger` followed by `Sharding`, `Rack::Logger` is called first, which asks `Sharding` for a response, which then goes to the app. So it's working because `Sharding`'s `@app` is the application itself. If you flip the two, do you get the `NoMethodError` from `@app.settings`? My guess is yes, because `Sharding` is calling o…	aprescott	mperham
2341	2015-05-10 12:25:13	@mperham AR pool size is 60 and the Sidekiq concurrency is 2	penso	mperham
2336	2015-05-07 15:58:46	@mperham ok! Will do.	mikz	mperham
2329	2015-04-28 23:23:52	thanks @mperham	carlosbrb	mperham
2328	2015-04-28 18:39:56	@newdark thanks! But could you display some screenshots with bug and your solution?	davydovanton	newdark
2328	2015-04-28 18:43:08	Sure @davydovanton, here is what I am seeing. I should of looked closer at this with the issue #2205 however I missed this when I tested out the changes. ![screen shot 2015-04-28 at 1 41 39 pm](https://cloud.githubusercontent.com/assets/13140/7377496/58b7eb7e-edac-11e4-8931-05bcc30af60d.png)	newdark	davydovanton
2326	2015-10-28 09:32:16	hi @davydovanton ! I have quite the same error but I don't have a `maxmemory` [gist](https://gist.github.com/guinslym/ab877162f389660acceb) my error (sidekiq.log; wich is now 1GB of logs)	guinslym	davydovanton
2326	2015-10-28 15:52:20	Ok thanks @mperham :+1: I followed the answer of this post [stackoverflow](https://stackoverflow.com/questions/19581059/misconf-redis-is-configured-to-save-rdb-snapshots)	guinslym	mperham
2325	2015-04-25 13:36:31	@aprescott oh... you're damn right! I can just check if the worker need to skip itself at the very beginning! Thanks a lot!	lazywei	aprescott
2325	2015-04-25 13:38:35	@mperham do you think it is okay if I follow @aprescott 's suggestion -- instead of remove from queue, we just check if the worker need to skip or not?	lazywei	aprescott
2325	2015-04-25 13:38:35	@mperham do you think it is okay if I follow @aprescott 's suggestion -- instead of remove from queue, we just check if the worker need to skip or not?	lazywei	mperham
2325	2015-04-25 13:45:10	Absolutely that's the best course of action. > On Apr 25, 2015, at 06:38, Chih-Wei (Bert) Chang notifications@github.com wrote: > > @mperham do you think it is okay if I follow @aprescott 's suggestion -- instead of remove from queue, we just check if the worker need to skip or not? > > — > Reply to this email directly or view it on GitHub.	mperham	aprescott
2325	2015-04-25 13:45:10	Absolutely that's the best course of action. > On Apr 25, 2015, at 06:38, Chih-Wei (Bert) Chang notifications@github.com wrote: > > @mperham do you think it is okay if I follow @aprescott 's suggestion -- instead of remove from queue, we just check if the worker need to skip or not? > > — > Reply to this email directly or view it on GitHub.	mperham	mperham
2317	2015-04-23 18:02:59	@jonhyman Nice. Can you share what interval and number of pollers you're currently running?	cainlevy	jonhyman
2317	2015-04-23 18:16:06	@mperham Agreed that electing a single Poller is a lot of complexity for the problem. It sounds cool, but not pragmatic. That's why I'd be happy to elect one myself via an option to disable that actor on all but one or two processes. We haven't rolled Sidekiq out to anything in production yet, so this is definitely theoretical. But unless we can use a static polling interval and trust Redis to ha…	cainlevy	mperham
2317	2015-04-23 18:16:06	@mperham Agreed that electing a single Poller is a lot of complexity for the problem. It sounds cool, but not pragmatic. That's why I'd be happy to elect one myself via an option to disable that actor on all but one or two processes. We haven't rolled Sidekiq out to anything in production yet, so this is definitely theoretical. But unless we can use a static polling interval and trust Redis to ha…	cainlevy	jonhyman
2309	2015-04-21 21:39:04	@nolman thank you for contribution :thumbsup:	davydovanton	nolman
2300	2015-04-16 14:49:09	@davydovanton just checked -- and both contexts are 'development'	avifoxi	davydovanton
2297	2015-04-20 19:01:50	@substars what kind of affects do you mean? all travis jruby tests has passed :grimacing:	davydovanton	substars
2297	2015-04-20 20:46:55	@substars sorry, I found lost comment in my mail client :confused:	davydovanton	substars
2296	2015-04-09 22:31:46	@mperham I fixed cache for `strings` method and add test case where I send three request with different locales	davydovanton	mperham
2293	2015-04-14 21:10:06	@mperham what do you think about @dmitry idea?	davydovanton	mperham
2291	2015-04-07 19:09:21	okay :) _P.S.: @adisos please, in future, add `[skip ci]` text to commit message for doc and locale changes_	davydovanton	adisos
2291	2015-04-07 19:10:16	@adisos thanks :+1:	davydovanton	adisos
2290	2015-04-07 18:56:32	So, I create simple prototype for scheduled page: ![download](https://cloud.githubusercontent.com/assets/1147484/7030924/cd61950c-dd70-11e4-93a3-490a3c17486b.png) @seuros and @mperham what do you think?	davydovanton	seuros
2290	2015-04-07 18:56:32	So, I create simple prototype for scheduled page: ![download](https://cloud.githubusercontent.com/assets/1147484/7030924/cd61950c-dd70-11e4-93a3-490a3c17486b.png) @seuros and @mperham what do you think?	davydovanton	mperham
2290	2015-04-07 20:32:07	yes, @mperham I agree with you - `750px`\+ isn't correct value. But I have checked screen width for iphone 6+ in chrome mobile mode and this equal `414px`. Also I think that center is great place for checkbox, @seuros what do you think?	davydovanton	seuros
2290	2015-04-07 20:32:07	yes, @mperham I agree with you - `750px`\+ isn't correct value. But I have checked screen width for iphone 6+ in chrome mobile mode and this equal `414px`. Also I think that center is great place for checkbox, @seuros what do you think?	davydovanton	mperham
2290	2015-04-07 23:00:31	@davydovanton center is fine too.	seuros	davydovanton
2288	2015-04-06 20:57:19	@mperham sorry, but I forgot to add this changes to `CHANGELOG` :sweat: May be I need update this?	davydovanton	mperham
2283	2015-05-29 20:54:33	@mperham No, that should not be the case. In my case, Sidekiq runs on a single Heroku Dyno that has been restarted after I flushed the Redis database.	pixelate	mperham
2279	2015-04-01 14:15:25	@mperham Thanks for merging :+1:	ferdinandrosario	mperham
2277	2015-03-31 22:17:25	@mperham could you explain why do it [check](https://github.com/mperham/sidekiq/pull/2277/files#diff-7123f67bfb91cbf5f0f0b409724a8152L24) if `url == ''` ? It seems to me it's excess condition. Also I changed navbar behaviour. Now if you have 2+ plugins you will see dropdown button, else you will see link to plugin page.	davydovanton	mperham
2277	2015-03-31 22:22:00	@davydovanton Which line of code? Where?	mperham	davydovanton
2277	2015-04-01 21:41:49	@mperham good idea! But I want to try write js code which will replace navbar links on dropdown button if screen width less than navbar `<ul>` block. That is why I changed PR status on **wip** :smiley:	davydovanton	mperham
2277	2015-04-02 22:13:01	@mperham I completed this PR :tada: Also I updated PR description. Please check this :grimacing:	davydovanton	mperham
2276	2015-04-08 20:58:40	@seuros if you do not mind, I can do it today :smiley_cat:	davydovanton	seuros
2272	2015-03-30 11:35:01	Thanks @davydovanton !	karlingen	davydovanton
2270	2015-03-27 23:42:32	@mperham I changed helper. But rubinius test is failed in [this](https://github.com/mperham/sidekiq/blob/master/test/test_retry.rb#L165) and [this](https://github.com/mperham/sidekiq/blob/master/test/test_retry.rb#L186) tests. It's normal? %)	davydovanton	mperham
2270	2015-03-28 00:06:19	@mperham I'm sorry, but i don't understand you correctly :sweat: What do you mean by multiple blocks? Something like this: ?	davydovanton	mperham
2270	2015-03-28 00:16:29	Exactly. > On Mar 27, 2015, at 17:06, Anton Davydov notifications@github.com wrote: > > @mperham I'm sorry, but i don't understand you correctly > What do you mean by multiple blocks? Something like this: > > # in partial #1 > > <% add_to_head do %> > <link rel="stylesheet" href="css1.css"/> > <% end %> > > # in partial #2 > > <% add_to_head do %> > <link rel="stylesheet" href="css2.css"/> > <% e…	mperham	mperham
2270	2015-03-28 12:59:07	@mperham I have a little problem with procs in erb, that why I'll hold PR a little :worried:	davydovanton	mperham
2270	2015-03-30 00:42:35	@mperham I solved my problem with erb :tada: and also I wrote a [post](https://medium.com/@anton_davydov/rendering-block-content-from-erb-619d761ed889) about solving this problem :smile:	davydovanton	mperham
2264	2015-03-29 06:04:33	@mperham let me know if there's anything I can do to make this happen. I'd love to contribute.	samuelreh	mperham
2258	2015-03-24 22:00:20	@mperham okay, i will fix it :ok_hand:	davydovanton	mperham
2256	2015-03-24 19:55:34	@mperham that's clean enough for me :-) But I forgot to mention that my use case (indeed very specific) implies not knowing a priori the available (as in _already downloaded_) files. This is because I download them asynchronously but also notify their availability in sequential ordering. So, for example, if I download log_a2.csv before log_a1.csv, I can't process it until I've finished downloadin…	olistik	mperham
2256	2015-03-25 08:07:50	@mperham yes, I could use a solution like this, but isn't the purpose of abstractions to keep away the lower details allowing the user to focus as much as possible on the highest details? Don't you think that a DSL that wraps the execution of several jobs into a batch, customizable by concurrency level and execution ordering would allow a simpler user level code? :-)	olistik	mperham
2256	2015-03-25 18:37:23	@mperham fair enough :-) That generic feature, if feasible, would probably deserve a bigger wrapper around Sidekiq instead of being embedded into it.	olistik	mperham
2254	2015-03-24 17:20:42	@seuros Let's not be rude please. Issues can be frustrating for all involved. He is using Sidekiq Pro so he is entitled to some amount of support, I just can't afford to chase after every reported memory leak.	mperham	seuros
2254	2015-03-24 17:22:07	@sdeframond @mperham Sorry.	seuros	mperham
2254	2015-03-24 17:36:02	@seuros oh, good to know. We are using ruby 2.2.0. This is not really critical for us right now. Just something to keep watching. I definitely understand that chasing every single dependency's memory leak is close to impossible. It is good to know that ruby itself may be the source of the issue though :smile: Still, this is an issue, for both you and me ;)	sdeframond	seuros
2251	2016-02-15 16:52:14	@mperham Processing queue in random order has practical use case: I have got a queue of pages (URLs) to download. These URL points to several servers. Jobs for each of servers are enqueued almost consecutive to the queue. That means: - I may case load issues on the server (when several workers work in concurrent). - If one of the server time-outs then whole queue is locked (even if I have several…	lksv	mperham
2251	2016-02-16 07:20:40	thanks @jonhyman , I though this way too: - enqueue to more queues (lets say 10 for my case) which will be processed with the same sidekiq process. - within the worker randomly re-enqueue some jobs to later instead of processing them (could be even used with perform_in with random time). ...but the easiest solution is yours (enqueue jobs directly at random time in the future). Thanks.	lksv	jonhyman
2249	2015-03-24 16:04:33	@mperham so made those adjustments to our deps yesterday and everything is locked up again this morning. :-( Our worker dynos and AWS system are all still running and haven't restarted the process that I can tell. The sidekiq admin dashboard shows 12k jobs enqueued, 0 busy workers, and the Busy tab shows no processes or jobs executing. I'm going to tune the concurrency on the heroku dynos back do…	bdmac	mperham
2244	2015-03-19 15:58:37	@ncri, you could use globalid gem. But as @mperham said it better to have full control.	seuros	mperham
2244	2015-03-19 17:59:07	@seuros globalid looks useful, yes	ncri	seuros
2237	2015-03-16 12:15:47	Thanks @mperham!	veverkap	mperham
2232	2015-04-11 17:47:16	@seuros That looks to be a good solution too.	ismaelga	seuros
2232	2015-04-11 21:40:45	@ismaelga We've had this discussion before. The UI is optional and Rubygems does not support optional dependencies so we're stuck with this behavior unless we add some sort of Sinatra version check. I'd be ok with that. We're not going to split it into a separate gem.	mperham	ismaelga
2222	2015-03-12 10:02:03	Hi @mperham I'm trying to get it working with upstart. I'm using Vagrant locally as my dev environment, and tried putting this into `/etc/init/sidekiq.conf` I use this command and get this feedback: That works, but... When I try to run it as a service, I get this: I get the same message when I do: Is there something wrong with my config?	npearson72	mperham
2209	2015-03-01 18:31:10	@seuros jruby-19 refers to the current jruby used in 1.9 mode. 1.9 is the default since jruby 1.7. Both jruby and jruby-19mode refer to jruby 1.7.19 so I don't think it's necessary.	PragTob	seuros
2207	2015-03-01 15:20:40	@seuros, Thanks. It's works. Every change in my job file I need restart sidekiq :/ So boring. I'll close the issue.	marciovicente	seuros
2206	2015-03-20 21:19:22	@mperham We have a couple folks on our team seeing this behavior. I use Bundler bin stubs in my project, so `sidekiq` should be the same as `bundle exec sidekiq`... right? Any further thoughts?	jcarlson	mperham
2206	2015-05-31 23:11:12	@mperham I found the culprit! We had this gem installed in our project: https://github.com/johnvoloski/spring-commands-sidekiq For whatever reason, that gem defaults to the `test` environment when starting through Spring. Nuked that gem, all is well.	jcarlson	mperham
2204	2015-02-27 06:44:02	@newdark can you try #2205 ?	seuros	newdark
2203	2015-02-25 09:56:59	@seuros thanks! :star2: :tada: :collision:	davydovanton	seuros
2201	2015-02-24 23:36:42	This is almost certainly due to a recent change in connection_pool 2.1.1. https://github.com/mperham/connection_pool/pull/67 Your Redis connections are being discarded for some reason. @ryansch Can you share your solution or link to your original issue?	mperham	ryansch
2200	2015-02-22 19:01:01	@jonhyman I could but that wouldn't solve the problem. The problem is the callbacks are already a job themselves and Sidekiq enqueues them in the same queue as the rest of the jobs. @mperham So the jobs do not know what the batch class is when they create the callback job? How about making it a global setting that people could set in their Sidekiq initializer or config. Not as customizable but it…	johnathanludwig	mperham
2200	2015-02-22 19:01:01	@jonhyman I could but that wouldn't solve the problem. The problem is the callbacks are already a job themselves and Sidekiq enqueues them in the same queue as the rest of the jobs. @mperham So the jobs do not know what the batch class is when they create the callback job? How about making it a global setting that people could set in their Sidekiq initializer or config. Not as customizable but it…	johnathanludwig	jonhyman
2200	2015-03-12 16:17:06	@mperham I assume that you thought about publishing the queue name to the batch and getting it back in the `multi` which adds successes/failures?	jonhyman	mperham
2200	2016-02-24 18:18:41	@mperham It took a bit of searching to find this. Would it be possible to update the [wiki page](https://github.com/mperham/sidekiq/wiki/Batches) with this option? Unless there is somewhere else to find it that I simply overlooked. Thanks!	mhuggins	mperham
2200	2016-02-24 18:28:58	@mhuggins The wiki is publicly editable. Added here: https://github.com/mperham/sidekiq/wiki/Batches#callback-details	mperham	mhuggins
2199	2015-02-20 22:39:23	@seuros I appreciate your response. We are using bundler 1.8.2. When running with the previous Gemfile, we would get a notice that having multiple sources is a problem.	veverkap	seuros
2199	2015-02-20 22:49:01	Okay, thanks @seuros! And @mperham do you have any docs for existing customers that you can point me at? Thanks!	veverkap	seuros
2199	2015-02-20 22:49:01	Okay, thanks @seuros! And @mperham do you have any docs for existing customers that you can point me at? Thanks!	veverkap	mperham
2196	2015-02-19 16:46:28	@mperham	sahin	mperham
2196	2015-02-19 18:11:13	@mperham I know this very well. Even we had a yml and load in the init. recurring-jobs is very minimalist and good enough. We moved to sidetiq. because I feel sidetiq way of doing recurring is more sidekiq way :) like below, u create a class with perform , sidetiq has a UI ( which is a plus)	sahin	mperham
2188	2015-02-12 21:45:57	@mperham all tests passed :tada:	davydovanton	mperham
2186	2015-02-11 16:37:03	@mperham what are my options here then? Should I keep on using the deprecated `.deliver(retry: false)` option until this is fixed?	karlingen	mperham
2186	2015-02-14 16:28:45	@seuros thanks for taking the time to sort this one out!	karlingen	seuros
2186	2015-02-17 14:57:43	@mperham can we not keep this issue open?	karlingen	mperham
2186	2015-02-26 17:32:34	@seuros anything new regarding this issue?	karlingen	seuros
2168	2015-01-29 18:42:23	@mperham snap :)	aprescott	mperham
2164	2015-01-28 18:28:20	@mperham additional `a comment to the top of each file` + my commit?	davetoxa	mperham
2160	2015-01-27 21:21:13	@mperham does this also include not using `app/workers/` for Sidekiq-only, ActiveJob-incompatible classes, as per https://github.com/mperham/sidekiq/pull/1909#issuecomment-53081866?	aprescott	mperham
2159	2015-01-30 18:44:32	I admit possessing perhaps 0.1% knowledge of Sidekiq :smile: Based on my brief exchange with @ryansch and this thread, I proposed you ensure all relevant keys are on the same shard and in the same slot. The quickest way to do it is with a hashtag (e.g. `{sidekiq}queue:$NAME`) and have all keys sit in the same place. That, of course, may turn that slot red hot with activity so a better way of part…	itamarhaber	ryansch
2155	2015-01-26 17:53:14	@mperham unfortunately this job will never be exhausted, Sidekiq will retry it after 2 hours... forever. :(	dlibanori	mperham
2152	2015-01-24 19:40:57	@mperham, what are your thoughts of an interface that's like this? Could make this a bit easier for people to do things like update their code to dynamically use a different queue (e.g., high/med/low priority queues based on customer level). I'm happy to submit a pull if so.	jonhyman	mperham
2145	2015-01-22 17:32:21	We have millions of jobs in our `ScheduledSet` at any given time, and what @mperham is saying about looking up the job by JID rings very true to us. We used to search the set and even zscan it to find jobs when we needed to cancel them, but it was too inefficient. We have a small set of jobs which are user-cancelable or reschedulable, maybe a few thousand of the millions. The way in which we hand…	jonhyman	ryansch
2145	2015-01-22 17:32:21	We have millions of jobs in our `ScheduledSet` at any given time, and what @mperham is saying about looking up the job by JID rings very true to us. We used to search the set and even zscan it to find jobs when we needed to cancel them, but it was too inefficient. We have a small set of jobs which are user-cancelable or reschedulable, maybe a few thousand of the millions. The way in which we hand…	jonhyman	mperham
2142	2015-01-16 23:37:10	Fwiw I agree with @mperham here. Optimizing the network roundtrips is much more important, especially for these calls which are really fast on Redis. Sent from my mobile device On Jan 16, 2015 6:30 PM, "Mike Perham" notifications@github.com wrote: > I'm not clear what you are trying to optimize with the additional > complexity. Are you trying to minimize Redis operations? I'd much rather > avoid …	jonhyman	mperham
2142	2015-01-17 21:55:30	Fantastic work, @ismaelga! 3x improvement!!	mperham	ismaelga
2142	2015-01-28 16:10:41	So, now it has a small transformation, of getting list of queues, is it? @ismaelga `Sidekiq::Stats.new.queues` -> `Sidekiq::Stats::Queues.new.lengths`	davetoxa	ismaelga
2142	2015-01-28 16:47:34	@davetoxa ^^^	mperham	davetoxa
2142	2015-01-28 17:08:23	@mperham :smiley: :+1:	davetoxa	mperham
2139	2015-01-22 14:00:56	@mperham : Could you give me any advice how to track this down? Cheers!	fiedl	mperham
2139	2015-01-23 22:51:11	@ryansch I've used the rails console to call `cached(:name)` directly. [This is the **trace.txt produced by this code**](https://trello-attachments.s3.amazonaws.com/50006d110ad48e941e8496d2/54b319d8b888d9c7dbb43a2a/c32636249e39d89308fc0b8a4272d8da/successful-cached-name.trace.txt). Thanks!	fiedl	ryansch
2139	2015-01-23 23:46:48	@mperham Thanks, looking for alias methods got me on the right track. I've got some further testing to do, but I think this code has been responsible: I'm using this code to rescue from cases where the class fetched from the cache isn't loaded, yet. I'll post my results here and then I'll close the issue.	fiedl	mperham
2132	2015-01-11 21:44:44	That's my prime suspect. I got another box spinning with the exact same setup on another provider and will keep an eye on things. I'm pretty sure it's nothing to do with sidekiq, but thought it's better to share this just in case... Thanks for the quick response and suggestions, @mperham. If you'd rather close this issue, then please do. Otherwise, I promise to keep you posted as soon as I find a…	gingerlime	mperham
2131	2015-01-09 23:46:58	Thanks @mperham. Any insight into why it never seems to happen on the writes, just the reads?	samuelreh	mperham
2130	2015-01-23 17:38:25	@aprescott Good catch, fixing now.	mperham	aprescott
2130	2015-01-26 17:44:34	@aprescott beta2 is out. I'm working on #2154 right now but your issues should be fixed.	mperham	aprescott
2125	2015-01-09 16:45:22	@mperham Perfect, thanks	bnorton	mperham
2121	2015-01-07 21:04:19	@jonhyman Yes, in Development I can get everything working and enqueue the workers without an issue. Simply changing rails to run in production mode causes workers to not enqueue for whatever reason. @ryansch here is a copy of the Gemfile: https://gist.github.com/zeknox/0694a76e9026da5d68cc	zeknox	ryansch
2121	2015-01-07 21:04:19	@jonhyman Yes, in Development I can get everything working and enqueue the workers without an issue. Simply changing rails to run in production mode causes workers to not enqueue for whatever reason. @ryansch here is a copy of the Gemfile: https://gist.github.com/zeknox/0694a76e9026da5d68cc	zeknox	jonhyman
2121	2015-01-07 21:05:00	@mperham Here is what my initializer looks like: <pre> Sidekiq.configure_server do |config| config.redis = { url: 'redis://127.0.0.1:6379/12' } end Sidekiq.configure_client do |config| config.redis = { url: 'redis://127.0.0.1:6379/12' } end </pre>	zeknox	mperham
2121	2015-01-07 21:07:29	@ryansch here is a copy of `Sidekiq::Testing.__test_mode` <pre> $ rails c -e production Loading production environment (Rails 4.2.0) 2.1.1 :001 > Sidekiq::Testing.__test_mode => :inline </pre>	zeknox	ryansch
2120	2015-01-07 17:39:12	Wow. Thanks for reporting and thanks for fixing, @mperham! Sent from my mobile device On Jan 7, 2015 12:36 PM, "Mike Perham" notifications@github.com wrote: > Closed #2120 https://github.com/mperham/sidekiq/issues/2120 via > d1191ca3b3c62982f32d02c4c5b80ecf2269fb2c. > > ## > > Reply to this email directly or view it on GitHub > https://github.com/mperham/sidekiq/issues/2120#event-215421187.	jonhyman	mperham
2120	2015-02-13 00:18:35	@mperham I appreciate this change! Since upgrading from `1.9.1` to `1.9.2` I have seen a significant performance regression. Do you have tests that can check this or would you like some diagnostic data?	parhamr	mperham
2120	2015-02-13 00:27:26	Can you give more versions: Ruby, sidekiq, sidekiq pro? Ruby 1.9 support is pretty frozen at this point, any possibility of upgrading Ruby and sidekiq? > On Feb 12, 2015, at 16:18, Reid Parham notifications@github.com wrote: > > @mperham I appreciate this change! Since upgrading from 1.9.1 to 1.9.2 I have seen a significant performance regression. Do you have tests that can check this or would yo…	mperham	mperham
2107	2014-12-30 02:39:54	Oh, no! That's not good to hear, I guess... :fearful: Thanks, @mperham! Hope @tarcieri can chime in. I thought about filing this issue in Celluloid's repository, but couldn't get a working example using plain Celluloid, without Sidekiq.	deborasetton	mperham
2103	2014-12-26 22:26:05	Correct. Thanks @jc00ke ! I missed that bit when looking for the web UI docs (which i did not realize was under the heading "Monitoring").	cpg	jc00ke
2099	2015-01-06 15:55:07	@moserke Could you squash your commits ?	seuros	moserke
2097	2014-12-24 23:13:34	@jejacks0n are you suggesting removing the `execute_job` hook entirely? That will break any code that now depends on that hook, which I myself have written and presumably others have too, on the assumption that it would be a supported feature.	aprescott	jejacks0n
2097	2014-12-24 23:18:02	@aprescott not really, but I didn't like how the tests fail to utilize it, so if you do anything with it, you must also patch the test harness, which then got me thinking that that was probably a really bad approach -- I mean, if that's the case, someone can change the real implementation, but the tests happily pass. Deploy to production, and :boom:. That's all I really want to solve here, is to …	jejacks0n	aprescott
2097	2014-12-24 23:29:41	@aprescott no, I have a test that calls `MyWorker.perform_async`, if you follow what that does in the code, when you've configured `Sidekiq::Testing.inline!`, it goes through `Client#raw_push`, which then calls `MyWorker.perform_one`.. which then currently calls the `MyWorker#execute_job` method -- which is not the same as the desired path, which lives in `Processor#execute_job`. So if you change…	jejacks0n	aprescott
2097	2014-12-24 23:35:32	@jejacks0n oh, hm. I'd only concerned myself with `MyWorker#execute_job` up to this point.	aprescott	jejacks0n
2097	2014-12-24 23:47:15	@aprescott it can be useful and clean though, and so that was my first attempt with this PR. @mperham had some valid feedback, so the only alternative I saw at a fix (current draft of this PR) is to extract it out to a higher level so it can be shared cleanly -- I'm unsure about how he'll feel about this though. As a last resort I offer to remove it and still provide some of the cleanup around th…	jejacks0n	aprescott
2096	2014-12-23 15:51:12	@mperham that works. It seems like this is something that Sidekiq Pro should always ignore for test environments, instead of pushing the responsibility into each app, what do you think?	aprescott	mperham
2096	2014-12-23 18:03:11	I don't know how to implement that. How do I know it's the test env? Sidekiq can't require Rails and this is the client side so Sidekiq's env setting isn't relevant. > On Dec 23, 2014, at 07:51, Adam Prescott notifications@github.com wrote: > > @mperham that works. It seems like this is something that Sidekiq Pro should always ignore for test environments, instead of pushing the responsibility in…	mperham	mperham
2096	2014-12-23 22:26:50	@mperham in a test environment, can Sidekiq not check if `require "sidekiq/testing"` has happened and/or if `Sidekiq::Testing.enabled?`/`Sidekiq::Testing.inline?` is configured appropriately?	aprescott	mperham
2093	2014-12-18 16:39:22	@seuros but it works on staging machine with corresponding environment variable passed to sidekiq binary(in processes it shows 10 workers). Even if the problem was with the environment, you can see 37 busy workers on screenshot which is more than 35 which is set for production	rustamagasanov	seuros
2093	2014-12-18 16:41:28	@mperham thank you for quick reply and explanation! I guess, I can close this then.	rustamagasanov	mperham
2088	2014-12-16 17:54:07	@mperham it would be cool to have better profiling in ruby. Either way, it was a suggestion, I'll keep it in my version while I'am profiling the production environment and son revet back to Sidekiq's original gem.	felipeclopes	mperham
2088	2015-01-23 09:20:04	@mperham I stumbled across your `rb_profile_frames()` issue earlier today as I bumped up against the same problem. I was a bit too impatient to wait for the function to be added in Ruby 2.x, so I hacked support for it into a [fork](https://github.com/glassechidna/stackprofx) of `stackprof`. Emphasis on "hack". In any case, it allowed me to make a [middleware](https://github.com/glassechidna/stack…	aidansteele	mperham
2086	2015-01-13 23:09:54	By popular [demand](https://github.com/taskrabbit/resque-bus/issues/10) @bleonard the author of resque-bus has gracefully supported a [refactoring](https://github.com/taskrabbit/resque-bus/pull/13) that will allow for other adapters and already includes a test Sidekiq adapter. I am quite impressed with this gem with its clean DSL, intelligent architecture and thorough test suite . It is being use…	jonsgreen	mperham
2086	2015-01-13 23:16:31	@jonsgreen YAY!! I have looked at `resque-bus` and is indeed very impressive work, `sidekiq` will be a welcomed integration. As always thanks @mperham @bleonard	kapso	mperham
2086	2015-01-14 00:31:06	By popular demand. ha! I agree with the rename @mperham - suggestions welcome. I was just thinking 99% of what we have now is called something (background-bus?) resque-bus requires that and adds the resque adapter. sidekiq-bus would do the same for sidekiq. maybe delayed_job if anyone is still into that one.	bleonard	mperham
2085	2014-12-10 22:20:15	@substars can you squash your commits ?	seuros	substars
2073	2014-12-04 20:09:33	@halorgium How's that look?	mperham	halorgium
2073	2014-12-18 17:24:43	@halorgium What's the prognosis? Do we want to use TaskThread or TaskNone (or whatever it's called)?	mperham	halorgium
2073	2014-12-19 19:21:19	@mperham `TaskThread` seems to be stable. I haven't made much more progress on `TaskInline`. There are edge cases and tests which requires suspending being possible.	halorgium	mperham
2072	2014-12-04 17:33:45	That response and closing the issue actually feels like shoving something off the table. That feels arrogant. Thanks @substars, I'll take a look.	ollie	substars
2072	2015-01-08 18:37:03	@mperham The Deserialization error happens because of a record not found exception. This typically happens when I queue a job to happen at a later time and meanwhile the object on which the job was set to run is deleted. An example scenario : 1- A new user registers to the application and a welcome email is set be delivered 1 day from now. 2- The user deletes his account. 3- A deserialization err…	pomartel	mperham
2072	2015-07-23 05:14:28	I didn't really see anyone explaining the way I see this, so I'm trying now: Some exceptions just don't make sense to be retried at all - a cliche example is the `ActiveRecord::RecordNotFound`. Applications that interact with third-party services on behalf of users might face exceptions like `SomeService::ProfileNotFound` that don't make sense to be retried as well. So, for cases like this, I fee…	rafaelsales	mperham
2072	2015-07-23 13:21:42	@aprescott Thanks for your attention here. Adding a global non-retry list with the scenarios I described doesn't really mean we would silently fail. I still implement the Sidekiq global exception handler to notify me on Rollbar properly when I know it's something I should be aware of. My point is: I'm currently about to refactor fair amount of code to stop using `Model.delay.method` because when …	rafaelsales	aprescott
2072	2015-07-23 16:34:04	@aprescott Yes. There are really some cases where `ar_model.operation` would work but `ar_model.delay.operation` won't - you can see the image I posted above. If the job takes like 30 minutes to get executed and the record was removed meanwhile. There are other scenarios and exceptions that I had ignored in nearly every job and I would put in a global retry ignore list if possible	rafaelsales	aprescott
2070	2014-12-03 18:01:53	@mperham Thanks for the quick reply! I'm going to see if fiddling with `MALLOC_ARENA_MAX` alleviates the problem.	silasjmatson	mperham
2069	2014-12-02 16:11:08	@mperham nothing blocking here - but it adds a bit of "what is happening here?" when it's the first time you look at the batch UI. Thanks!	thbar	mperham
2065	2015-03-30 08:13:11	@ryansch can you have a look if I can give you ssh access to a debian test environment? This will help me update the sidekiq package in debian.	pravi	ryansch
2065	2015-05-02 06:27:47	@ryansch would it be possible to allow ~ and + in filenames?	pravi	ryansch
2057	2014-11-26 15:57:03	@seuros : thank 3.3.0 works upd:	dammer	seuros
2056	2014-11-19 18:17:58	@mperham :thumbsup:	tarcieri	mperham
2056	2014-11-20 05:44:56	@mperham This appears to fix the Sidekiq shutdown issue we've run into. :+1:	ezkl	mperham
2056	2014-11-20 21:09:07	@mperham can we get a release?	thommahoney	mperham
2056	2014-11-20 22:44:21	Thank you @mperham	thommahoney	mperham
2055	2014-11-19 19:46:45	I just realized that I wasn't properly setting the poll interval for the environment I was testing it in. I'm really sorry for making that bone head mistake. I think part of what threw me off was that the default should have been 15 seconds, but the times seemed really random. Now with the setting marked properly I'm seeing zrangebyscore call come in about every 1-1.5 seconds. I'm still seeing so…	nicolo	mperham
2047	2014-11-11 17:28:43	@mperham fair enough. I'll do that.	bmarini	mperham
2046	2014-11-11 19:11:19	@mperham: Pushed that change. Purely documentation and synching the two examples now.	sorentwo	mperham
2044	2014-11-07 15:45:10	@mperham: yes, likely thread safety issues but I don't see how it can corrupt something "read-only" like `ENV` (not that any of you confirmed that ruby backticks actually uses `ENV['PATH']`). Here is some code: Here is the curl call: I'm aware that you probably want more code but I'd rather try to isolate it and get something reproducible so you have a testcase. That's why I'm asking about guidan…	Silex	mperham
2044	2014-11-07 15:51:30	@seuros: I never said ENV was read-only, I'm saying it doens't make sense for `ENV['PATH']` to suddenly return nil or an empty string (not that we even asserted this is what happens).	Silex	seuros
2044	2014-11-07 16:54:40	@mperham: alright, thanks for the idea. I added some `ENV` dumping to the logs in the hope that it'll at least help us assert this is a PATH issue. I now need for the bug to show up again, which didn't happen since I upgraded the gems, so I'll close this and reopen when/if I have more data. Thanks guys for all the informations.	Silex	mperham
2043	2014-11-05 19:02:34	@seuros I'm not sure why loggers can't be initialized before?	kenips	seuros
2043	2014-11-05 19:07:23	Because we have to parse the arguments first to build the options. I could refactor that to initialize the logger inside `setup_options` if @mperham has not objection.	seuros	mperham
2041	2014-11-05 18:18:03	@seuros go for it. If not I can come back to this tomorrow :) thanks!	kenips	seuros
2039	2014-11-13 00:29:59	@aprescott Thanks!	imWildCat	aprescott
2036	2014-11-12 22:19:41	@mperham Any thoughts? @seuros Yes, the Celluloid version should be relaxed if and when this is merged.	petergoldstein	seuros
2036	2014-11-12 22:19:41	@mperham Any thoughts? @seuros Yes, the Celluloid version should be relaxed if and when this is merged.	petergoldstein	mperham
2036	2014-11-13 18:43:45	@petergoldstein could you please relax Celluloid version in this PR ?	seuros	petergoldstein
2036	2014-11-13 18:48:08	@seuros Done.	petergoldstein	seuros
2030	2015-02-27 05:57:45	@seuros Can `default_worker_options` be configured in sidekiq.yml or must that happen in an initializer?	ethagnawl	seuros
2030	2015-02-27 06:25:51	@seuros Good to know. Thanks for the prompt response!	ethagnawl	seuros
2028	2014-10-28 15:01:20	@mperham should we raise if an old version of redis is detected ?	seuros	mperham
2028	2014-10-28 15:30:48	@seuros Sure. Here's how to fetch the version:	mperham	seuros
2025	2014-11-01 21:35:16	I think @jonhyman brings up a good point. I think the need for using unique jobs are attempts at throttling solutions. We want to do something repeatedly but prevent overlap: starting another same job when the first one is still going. Like, "download inventory for every merchant every 15 minutes, but if job is not finished don't enqueue this again". Maybe I'm off topic a bit, but maybe instead o…	homanchou	jonhyman
2022	2014-10-30 19:02:05	@brandonhilkert , we are in rails 4.1.6, we have hundreds of worke 1 example: if cinema[:showtimes_updated_at]["day#{date.wday}"] == params[:date] logger.info("Skiping #{params}") next end	sahin	brandonhilkert
2019	2014-10-21 14:56:16	@seuros squashed! :+1:	dlackty	seuros
2012	2014-10-27 03:12:15	@oleander @subelsky can you post an example sidekiq config using `resolv-replace`? Google doesn't render anything relevant at the moment Is it only a matter of putting `require 'resolv-replace.rb' ` in an initializer (`config/initializers/require.rb`)?	krzkrzkrz	subelsky
2012	2015-03-12 15:03:18	Hi guys, I'm facing a similar issue. Once or twice a day sidekiq stops proccessing any new workers (though sidetiq stills enqueuing new jobs), it appears alive with `ps aux | grep sidekiq` with `[15 of 15 busy]`. The output of `kill -TTIN <sidekiq_pid>` is https://gist.github.com/rapofran/83afa64161c20b0f9a8d As you can see there are workers that talk to Rserve through rserve-client, and they see…	rapofran	mperham
2012	2015-03-12 15:42:33	@mperham thanks! and sorry for hijack someone else's issue	rapofran	mperham
2012	2015-12-01 20:22:06	I've done some experimentation over the past 300M background jobs and found that the following setup works. - sidekiq 3.3.0 - ruby 2.2.1 - rails 4.0.13 The sidekiq init file has the following line to ensure that `resolv-replace` is loaded. @mperham Thanks for your help!	oleander	mperham
2010	2014-10-17 14:03:11	@jonhyman could you exemplify how can I use this batch feature to solve the problem? Many thanks!	nicolasiensen	jonhyman
2010	2014-10-17 17:55:30	@mperham, @seuros thanks for your reply	nicolasiensen	seuros
2010	2014-10-17 17:55:30	@mperham, @seuros thanks for your reply	nicolasiensen	mperham
2006	2014-10-17 14:37:32	@mperham Thanks for quick response. It turns out that I didn't get the difference between the `timeout` setting in `config/sidekiq.yml` and the argument that is passed to `sidekiqctl` by my Capistrano deployment. As I understand now is that the setting in `config/sidekiq.yml` is for Sidekiq to complete the jobs itself before stopping itself. The number of seconds passed into `sidekiqctl` is the "…	michiels	mperham
2003	2014-10-15 04:18:34	@mperham https://gist.github.com/4d2ad902c1813876f8d1 - Gemfile.lock Unfortunately, I cannot give you SSH access, as this is our production environment	krzkrzkrz	mperham
2003	2014-10-15 09:46:29	Sorry @mperham its https://gist.github.com/09efa886d5a09e676da2	krzkrzkrz	mperham
2003	2014-10-16 03:53:33	@mperham I only see TID in the sidekiq.log which log are you referring to for the TTIN?	krzkrzkrz	mperham
2003	2014-10-16 04:06:12	See Signals wiki page. `kill -TTIN $sidekiq_pid` On Wed, Oct 15, 2014 at 8:53 PM, Christian Fazzini <notifications@github.com > wrote: > > @mperham https://github.com/mperham I only see TID in the sidekiq.log > which log are you referring to for the TTIN? > > — > Reply to this email directly or view it on GitHub > https://github.com/mperham/sidekiq/issues/2003#issuecomment-59310862.	mperham	mperham
2003	2014-10-26 08:35:26	Thanks @krzkrzkrz for posting this!! @mperham I'll gladly give you ssh access to my server when this happens to me(every day it happens sporadically, and I can't figure out the common factor). I have been trying to debug this problem for a couple of months now. It seem like sidekiq just falls asleep.	SirBertly	mperham
2003	2014-10-27 04:18:32	@mperham https://gist.github.com/ccb74e6c91e69c5bb70f the sidkiq log when I issue the kill -TTIN command	krzkrzkrz	mperham
2003	2014-10-27 06:25:03	I am curious, when accessing Sidekiq's dashboard. Does Sidekiq check if the background process is running and if it isn't, attempts to run it? This certainly seems like the case. But would like to verify. I suspect that the Sidekiq process stops (for whatever reason), and nothing is there to "wake it up" again. If so, perhaps monit/upstart could be the solution here. Your thoughts @mperham ?	krzkrzkrz	mperham
2003	2014-10-27 16:53:10	Hi @mperham I do have both those files on my server.	SirBertly	mperham
2003	2014-10-28 03:01:13	@sirBertly today the jobs were "stuck" again. 20k jobs or so. Going onto Sidekiq's dashboard, made Sidekiq start the jobs again. @mperham it seems the Web UI (Sidekiq's dashboard) starts the job processing again though. I'll have to wait until tomorrow to see if the sidekiq process is running or not, via `pa -aux`. If the process isn't running, then something must have made it crash, and if so, t…	krzkrzkrz	mperham
2003	2014-10-30 03:13:59	Today the jobs were "stuck" again. `ps aux | grep sidekiq` returned: Which means the process was running, never crashed, but "stuck"! Going on the dashboard started working on the queue. i.e. the queue started to go down. Frustrating, because the logs dont really indicate anything. @mperham any other ideas I should try? @sirBertly how are things on your end?	krzkrzkrz	mperham
2003	2014-11-01 07:28:53	@oleander Yup! That works, thanks again! @krzkrzkrz I had noticed that sidekiq craps out when it loses connection to redis, for whatever reason. I solved this with a monitor. I'm using monit, sorry @mperham, I had it installed before I found out about inspector. I'll probably change this later.. and	SirBertly	mperham
2003	2014-11-01 07:45:05	@seuros Yes! That's the plan. I had monit in place and I want to monitor this first and make sure that I actually fixed my issues before tinkering with new stuff.	SirBertly	seuros
2003	2014-12-09 05:42:36	@mperham `kill -TTIN $sidekiq_pid` on queued workers will kill the jobs permanently?	krzkrzkrz	mperham
2003	2014-12-11 19:59:34	@mperham My bad about the TTIN. Anyhow I figured out that the issue was celluloid @ version 16. Backed it to 15.2 and working fine again.	sarmiena	mperham
2003	2014-12-11 20:10:32	Upgrade sidekiq. 3.3.0 works great with 16. > On Dec 11, 2014, at 11:59, aldo sarmiento notifications@github.com wrote: > > @mperham My bad about the TTIN. Anyhow I figured out that the issue was celluloid @ version 16. Backed it to 15.2 and working fine again. > > — > Reply to this email directly or view it on GitHub.	mperham	mperham
2003	2016-03-18 02:56:59	@mperham sorry for that. I will open a new issue. Thank you.	imgarylai	mperham
1999	2014-10-12 05:30:49	Nice. Thanks @mperham	ChunAllen	mperham
1999	2015-08-06 05:52:14	Hi @mperham, `MyMailer.delay.my_new_mail` has async the mail through sidekiq 3.4.2, ruby 2.2.1 and rails 4.2.1 . And, inside the mailer i want `jid` as like below:	shreeramneupane	mperham
1999	2015-10-12 13:30:24	Hi @mperham, When I use delay for job_id =MyWorker.delay_for(2.day).perform_async(self.id) And, inside the worker jid get changed, is not same as which I get in job_id --- But when I use perform at job_id = MyWorker.perform_at(2.day.from_now, self.id) And, inside the worker jid remain same as we get in job_id Can you please tell me this difference(delay_for and perform_at). I am unable to find th…	sumitisrani	mperham
1999	2015-10-23 07:07:56	Hi @mperham, I am using perform at to delay the job job_id = MyWorker.perform_at(2.day.from_now, self.id) But when my job run jid get change, the jid is not same as which I get when I schedule the job. I saved that jid in my DB and when my job run I find the records with jid, update the record in my DB. But due jid get change I am unable to find out the record and my job get failed. My sidekiq ve…	sumitisrani	mperham
1999	2016-03-22 15:06:17	@mperham - Could you expand on "Don't use delay on a Worker?" I'm converting a previous implemenation that used a worker (and some wonky `raise`s to implement a retry strategy) into a more pro-active retry that calls `.delay_for(5.minutes)` within the worker to schedule the next attempt, if needed. Should I not be calling `delay_for` within a worker? Can you point to an example of how a method ca…	dhempy	mperham
1999	2016-03-22 15:55:15	Thanks, @mperham ! :-) I'll give that a whirl!	dhempy	mperham
1993	2014-10-13 21:33:03	@mperham - only sidekiq-failures and we removed it to rule that out as an issue.	anazar	mperham
1993	2014-12-18 17:04:56	@subelsky That does require your Sidekiq process to be responding. If all workers are "stuck", it won't work because the job will never be pulled from Redis.	mperham	subelsky
1989	2014-10-07 17:28:59	Bundler isn't required. Sidekiq assumes that the first thing you do to use Sidekiq code is `require 'sidekiq'`. Anything else can get into the load problems that @indirect is mentioning.	mperham	indirect
1989	2014-10-07 18:11:36	So I guess ultimately I don't care about this in real life, but it seems weird to deliberately create a situation where either a file doesn't require a thing before it calls that thing, since it means exceptions are easily possible. It also seems weird to create a circular dependency (and ruby or rubygems will call you out on that by printing a warning). I required sidekiq/worker by itself becaus…	indirect	indirect
1988	2014-10-06 18:30:48	@seuros I agree in spirit but we do it elsewhere in the codebase so there is precedent.	mperham	seuros
1987	2014-10-06 16:57:11	@bensie Not AFAIK. We have set a ( generous ) database.yml pool size of 150 using the mysql adapter, to allow enough connections for workers, unicorn etc.	joshmyers	bensie
1987	2015-05-14 14:18:21	@mperham Do you have any idea what might be causing this? We are hitting this pretty regularly (several times a day) and cannot afford to reduce concurrency. Can I do anything to help debug this? celluloid 0.16.0 and sidekiq 3.3.4	kremso	mperham
1987	2015-05-14 14:35:22	@kremso I need a backtrace or crash report of some type.	mperham	kremso
1987	2015-08-17 10:10:31	We are calling a (sometimes slow) http service from our workers. I noticed that at the time when sidekiq crashes we also observed increased response times from the service to the point that the http requests from workers timeout. I put up a minimal setup that simulates this and it can reproduce the issue reliably; see here https://gist.github.com/kremso/ffee0659f40ea630825f It takes around a minu…	kremso	mperham
1984	2014-10-08 18:00:29	@mperham Super excited for this fix. Do you mind pushing it to ruby gems? It still shows the latest version as 3.2.5 Thanks!	comjf	mperham
1975	2014-10-09 19:43:05	@mperham I followed your advice here but now getting occasional errors like #1468 where a batch's pending count goes negative. This is what we're doing: did I miss something, so that the new job gets officially added to the batch?	subelsky	mperham
1974	2014-10-03 19:19:55	@mperham Is there any way that the code that checks the number of processes to calculate the wait-time multiplier could clean out dead processes the way that ProcessSet does? As far as I remember it does a straight `redis.scard 'processes'` call and doesn't use the ProcessSet class. Maybe if that sounds like a decent idea I can take a stab at a PR implementing it.	epchris	mperham
1974	2014-10-03 19:20:53	@mskog @comjf @seuros yeah, I believe there was a regression in the underlying threading library that cause some issues with shutdown, look at the changelog for 3.2.5.	epchris	seuros
1974	2014-10-03 19:22:52	Sounds like a great pr. Love to see it. > On Oct 3, 2014, at 12:19, Chris TenHarmsel notifications@github.com wrote: > > @mperham Is there any way that the code that checks the number of processes to calculate the wait-time multiplier could clean out dead processes the way that ProcessSet does? As far as I remember it does a straight redis.scard 'processes' call and doesn't use the ProcessSet cla…	mperham	mperham
1973	2014-09-29 21:30:25	@mperham The second element of the array is the suffix of the class (e.g. label-primary => primary) - from any of the selection listed at http://getbootstrap.com/components/#labels.	pgeraghty	mperham
1973	2014-09-29 21:56:40	@mperham let keep this open and see if there is interest. wdyt ?	seuros	mperham
1972	2014-09-29 15:50:00	@Nowaker is right that AJ will be a major source of Sidekiq users. We need a new wiki page which covers basic usage. It might be very simple but it should be there just so people know how easy it is to use.	mperham	Nowaker
1972	2014-09-29 23:08:16	@seuros @mperham yes https://github.com/mperham/sidekiq/wiki/Active-Job	rselk	seuros
1972	2014-09-29 23:08:16	@seuros @mperham yes https://github.com/mperham/sidekiq/wiki/Active-Job	rselk	mperham
1972	2014-09-29 23:22:21	@rselk Awesome work. I might fine tune the third sentence so it doesn't scare people as much but the rest of the content looks great.	mperham	rselk
1972	2014-09-29 23:33:27	@Nowaker , it a wiki. You can edit it too. :)	seuros	Nowaker
1966	2014-09-23 22:03:32	@seuros No plugins. Just installed sidekiq this morning.	bobber205	seuros
1965	2014-09-22 15:55:27	@aprescott good point. Reliable fetch doesn't respect the `retries` configuration option and #1493 does appear to touch on this, assuming that the "easy win" @mperham talks about isn't the final solution for #1493. I'll close out as a duplicate and watch that issue.	jonhyman	aprescott
1963	2014-09-26 08:47:15	@seuros it happens on 0.15.2 and 0.16. We deployed it to production and it does not get stuck for 3 days so far (was stuck twice a day on staging). Don't have an idea why.	jumski	seuros
1963	2014-10-30 03:31:33	@jumski @seuros I am facing a similar issue (https://github.com/mperham/sidekiq/issues/2003) wondering if you managed to find a fix on your end?	krzkrzkrz	seuros
1963	2014-10-30 16:02:46	it started working on fresh production server, was failing on staging dont really have any clues :( 2014-10-30 4:31 GMT+01:00 Christian Fazzini notifications@github.com: > @jumski https://github.com/jumski @seuros https://github.com/seuros I > am facing a similar issue (#2003 > https://github.com/mperham/sidekiq/issues/2003) wondering if you > managed to find a fix on your end? > > — > Reply to t…	jumski	seuros
1963	2014-11-23 12:21:04	@mperham We have some networking issues occurring around 4am nightly on a recurring basis - hosting company seems incapable of fixing it alas. Due to this even with 3.2.5 we're seeing the system simply stop processing. Is it possible the timeouts are still too low for the Redis work around you introduced with 3.2.2? We'd preferably like it to just never stop trying :)	lypanov	mperham
1963	2014-11-23 12:36:32	@mperham Ignore that last one noticed there is a duplicate of this issue which provides various suggestions. I'll try 3.2.6 / TTIN / resolv-replace. If still broken will comment again.	lypanov	mperham
1963	2016-11-15 13:23:58	In case anyone ends up here with a similar problem, exit status 137 means your process was killed by Linux’s OOM (Out of Memory) killer. @mperham: sorry for the trouble, but I think documenting this here might help others Googling this, and incidentally reduce the number of tickets being opened related to memory bloat issues.	jdurand	mperham
1961	2015-10-26 11:53:14	@mperham I tried to make your solution work on my machine. But I'm running through some issues. This is what I'm doing: 1. I have 2 app both on Rails, 1 is admin and the other one is frontend. 2. I have about five workers in the admin which work great 3. I have one worker in the frontend to clean all the caches. 4. Both these apps use the same redis db but have different sidekiq processes 5. Now,…	pamio	mperham
1961	2015-10-27 04:59:09	@mperham, its now working with the suggested change. However, the very reason I brought namespace into the picture was that I read somewhere on stackoverflow to have namespaces to avoid conflicts with other sidekiq processes. So one sidekiq process with namespace 'A' would always consume jobs from namespace A and another process with namespace 'B' would consume respectively. Anyway, its working n…	pamio	mperham
1961	2015-10-27 05:01:31	@mperham, Thanks for additional knowledge.	pamio	mperham
1959	2014-09-29 17:16:36	@mperham I can get you a backtrace. There's also one in the gist linked from #1022: https://gist.github.com/yangchenyun/5849852	aprescott	mperham
1959	2014-09-29 17:21:22	@aprescott I suspect that logging is out of date. I'm hoping to get something with Sidekiq 3.x and Celluloid 0.15.2 as I can't repro with current gem versions.	mperham	aprescott
1956	2014-09-28 19:32:54	@ryansch I need this today or you don't make the launch cutoff.	mperham	ryansch
1953	2014-09-18 13:01:51	thanks @mperham. Believe me I strictly adhere to the Sidekiq Way :tm: everywhere else, but in this app we're constrained by outside resources -- there's a limit to how many Sidekiq workers I can spin up before I run out of DB connections, so I see this as a way to avoid having to beef up my database for now, especially since I only intermittently need this capability. Also some of our jobs are lo…	subelsky	mperham
1950	2014-09-18 09:28:00	Oh found that: https://github.com/StatusPage/librato-sidekiq/issues/7 @mperham thanks for your help!	thibaudgg	mperham
1949	2014-09-17 06:34:58	No I'm not pushing jobs into Redis manually there, it seems to only happens on jobs that have a retry count > 1 so maybe the `"enqueued_at"` is wrongly set in the retry process somewhere... @seuros thanks for the quick fix!	thibaudgg	seuros
1946	2014-09-29 09:49:31	@kosh-jelly We are only running around 30 threads. The issue still persists unfortunately. I posted a few more details here: http://stackoverflow.com/questions/26096939/ruby-http-not-threadsafe-hangs-at-tcpsocket - The problematic line is: https://github.com/ruby/ruby/blob/ruby_2_1/lib/net/http.rb#L879 Unfortunately this really exceeds my knowledge of ruby. @mperham Have a you had somebody using …	hendricius	kosh-jelly
1946	2014-09-29 09:49:31	@kosh-jelly We are only running around 30 threads. The issue still persists unfortunately. I posted a few more details here: http://stackoverflow.com/questions/26096939/ruby-http-not-threadsafe-hangs-at-tcpsocket - The problematic line is: https://github.com/ruby/ruby/blob/ruby_2_1/lib/net/http.rb#L879 Unfortunately this really exceeds my knowledge of ruby. @mperham Have a you had somebody using …	hendricius	mperham
1943	2014-09-10 22:31:33	@ryansch that's a good point. That'd probably be a deal-breaker if Sidekiq intends to support parallel testing. If it is, perhaps it would be better to keep it similar to how it was before but simply use `klass.execute_job(worker, args)` instead of `worker.perform`. That should at least keep the consistency of `execute_job` and not lose thread-safety? (I have no idea if it's trivial or difficult …	aprescott	ryansch
1943	2014-12-18 18:09:18	@mperham is this no longer being considered for merging?	aprescott	mperham
1939	2014-09-10 17:59:22	Will do, thank you @mperham !	darkside	mperham
1938	2014-09-10 14:53:03	Thanks @aprescott. But the objective here is not to support keyword args. That's my use case, but it's to provide an API that allows a relatively easy way to override how perform is called, for any use case.	jejacks0n	aprescott
1938	2014-09-10 16:28:54	@mperham two things, not part of a gem, but something I'll likely gist about -- and I'm fine making them protected or something else. Like I said, it's really more about allowing this by simply breaking out the code that determines worker, and builds args from the part that calls it. I like `execute_job`, and will change this PR to reflect that, along with providing some tests. Would you merge it…	jejacks0n	mperham
1938	2014-09-10 17:16:14	@mperham thanks for your time, and the library!	jejacks0n	mperham
1938	2014-09-10 19:31:16	@aprescott awesome! that's basically what the intention is. =) If there are smaller, more direct methods it'll make it easier to reopen/extend functionality. I only had this specific need, and there's some additional thought in how it can be abstracted so it's not part of the class methods (eg. a service object that knows how to deal _only_ with the worker), but that's something to discuss and fo…	jejacks0n	mperham
1938	2014-09-10 19:31:16	@aprescott awesome! that's basically what the intention is. =) If there are smaller, more direct methods it'll make it easier to reopen/extend functionality. I only had this specific need, and there's some additional thought in how it can be abstracted so it's not part of the class methods (eg. a service object that knows how to deal _only_ with the worker), but that's something to discuss and fo…	jejacks0n	aprescott
1938	2014-10-19 19:10:57	@mperham wondering when this might get merged into sidekiq pro? Have been waiting on that before moving forward with a few internal adjustments.	jejacks0n	mperham
1933	2014-09-09 15:21:00	@seuros Absolutely right but I don't see any alternative in this case. We need to use deliver_now in Rails 4.2 to avoid that warning.	mperham	seuros
1931	2014-09-08 15:55:02	@mperham Thanks for the answer, I took a better look on it, makes sense, sorry, my mistake. I wanted to use the same interface but with different connection, and that doesn't make sense at all. :( I want to be able to use the connection pool connection to store and retrieve keys without using the default namespace of the connection (`sidekiq`), but I still want Sidekiq's to store it's data normal…	estevaoam	seuros
1931	2014-09-08 15:55:02	@mperham Thanks for the answer, I took a better look on it, makes sense, sorry, my mistake. I wanted to use the same interface but with different connection, and that doesn't make sense at all. :( I want to be able to use the connection pool connection to store and retrieve keys without using the default namespace of the connection (`sidekiq`), but I still want Sidekiq's to store it's data normal…	estevaoam	mperham
1930	2014-09-09 08:40:30	@keithpitt thanks for pointing out. Should we better close this one, and track this problem on #1929 instead?	samnang	keithpitt
1929	2014-09-08 07:53:31	@mperham I've seen this today as well. I'm currently using this to restart sidekiq: And in the log I just get this: Is there something you'd like me to try? This is what I'm seeing when I run `ps aux` - I've got 2 rogue sidekiq processes there. (Note, there are 2 sidekiq processes there from the 2 previous deploys I did)	keithpitt	mperham
1929	2014-09-08 12:52:55	+1 `sidekiq 2.17.7 xpto [0 of 25 busy] stopping` @keithpitt same env here	plentz	keithpitt
1929	2014-09-08 14:24:36	@mperham maybe we should release 3.2.5 with a lock ? WDYT ?	seuros	mperham
1929	2014-09-08 15:17:50	@mperham any updates? any release?	sahin	mperham
1927	2014-09-05 16:43:13	@mperham not sure what to tell you! The log shows no sign of any retries being attempted for that job, until the manual retry when `DEBUG: enqueued retry` shows up.	aprescott	mperham
1927	2014-09-05 17:33:49	@aprescott : Same Timezone ?	seuros	aprescott
1927	2014-09-05 17:34:07	@seuros same timezone, yes, although I'd have thought we'd be on UTC everywhere for Sidekiq purposes?	aprescott	seuros
1927	2014-09-08 23:10:25	@aprescott Can you repro with a trivial Rails app?	mperham	aprescott
1923	2014-09-04 13:49:34	@seuros Actually, I'm on Rails 4.1.5 Whatever change was made to break `__send__` affects 4.1 too. I just looked at edge to see how they were handling their own delivery jobs.	pbhogan	seuros
1921	2014-09-08 16:16:41	@mperham @seuros Sorry that I forgot to update the thread in time. After changing to 2.1.2, it had crashed once and running OK for the rest of days ( like 4 days ). So I think I could say it's all right for now. I think I could close this thread for now, and maybe reopen it when the error comes back again. Thanks you all for the help. Larry	larryzhao	seuros
1921	2014-09-08 16:16:41	@mperham @seuros Sorry that I forgot to update the thread in time. After changing to 2.1.2, it had crashed once and running OK for the rest of days ( like 4 days ). So I think I could say it's all right for now. I think I could close this thread for now, and maybe reopen it when the error comes back again. Thanks you all for the help. Larry	larryzhao	mperham
1919	2014-09-01 03:16:18	@aprescott It's an "opt-in with foreknowledge" vs "let's hope it doesn't break" approach. @jonhyman Any chance you can test this week? A successful real world smoke test would make me more comfortable with rolling it into `jobs` directly.	mperham	aprescott
1919	2014-09-01 03:16:18	@aprescott It's an "opt-in with foreknowledge" vs "let's hope it doesn't break" approach. @jonhyman Any chance you can test this week? A successful real world smoke test would make me more comfortable with rolling it into `jobs` directly.	mperham	jonhyman
1919	2014-09-04 20:57:29	@mperham We've created a few hundred batches since my last comment, I think we're good for 1.8.0 if you want to release it now.	jonhyman	mperham
1917	2014-09-29 16:46:34	@subelsky Brilliant. That's a great solution.	mperham	subelsky
1916	2014-08-31 14:11:43	@mperham thanks，we will upgrading。	leyafo	mperham
1916	2014-09-10 07:28:46	Hi @mperham. we upgrade to 2.17.7, which has the same problem.	leyafo	mperham
1916	2014-09-10 13:16:05	@mperham What's celluloid?	leyafo	mperham
1916	2014-09-10 14:24:56	@seuros Ok，I will try it. ## Join Sent with Sparrow (http://www.sparrowmailapp.com/?sig) On Wednesday, September 10, 2014 at 9:23 PM, Abdelkader Boudih wrote: > this : https://github.com/celluloid/celluloid > in your gemfile > gem 'celluloid', '0.15.2' > > — > Reply to this email directly or view it on GitHub (https://github.com/mperham/sidekiq/issues/1916#issuecomment-55113945).	leyafo	seuros
1916	2014-09-29 07:19:34	@mperham Thanks	leyafo	mperham
1914	2014-08-27 20:49:41	@mperham I got your points. I think some people would love to have little cost of linear scanning etc etc to have a better UI while they are using the UI which is very low overhead in redis. I know(installed/use) all the extensions in the extension wiki page :). sidekiq_monitor is good but they have mysql dependency. So I will go for a building a different gem, if people like it, I will bring int…	sahin	mperham
1913	2014-08-26 20:35:11	@mperham can you share the steps to create application.js from its component libraries? Is it just normal concatenation or some other changes are made? What are the two libraries? Is it jquery and jquery-timeago? Also how about dashboard.js?	pravi	mperham
1913	2014-09-09 16:13:30	@seuros , I just used a simple cat during deb package build time (each min.js come from a package of its own and they are generated from their normal js file during their package build). cat /usr/share/javascript/jquery/jquery.min.js /usr/share/javascript/jquery-timeago/jquery.timeago.min.js > web/assets/javascripts/application.js cat /usr/share/javascript/d3/d3.min.js /usr/share/javascript/ricks…	pravi	seuros
1912	2014-08-26 14:50:12	I've tried it and it works: https://github.com/cristianbica/test-aj-sidekiq.git sidekiq.log development.log PS: @seuros I still like the autoloading stuff in rails and you should leave the PR there :)	cristianbica	seuros
1910	2014-08-22 16:21:21	@aprescott it won't affect non-Rails project. @mperham I think we can clean up a little more while still on 3.x without breaking anything. But i think we should turn off the monkeypatching by default. Something like we did in RSpec with the `.should` syntax. We should encourage users to create workers instead of using the delay. With the introduction of AJ in 4.2, we have deliver_now and deliver_…	seuros	mperham
1910	2014-08-22 16:21:21	@aprescott it won't affect non-Rails project. @mperham I think we can clean up a little more while still on 3.x without breaking anything. But i think we should turn off the monkeypatching by default. Something like we did in RSpec with the `.should` syntax. We should encourage users to create workers instead of using the delay. With the introduction of AJ in 4.2, we have deliver_now and deliver_…	seuros	aprescott
1909	2014-08-22 15:56:03	I'm reluctant to pull in features that no one is asking for. The syntax for creating a worker is already so lightweight that this is really optimizing something which isn't painful in the first place. @aprescott Worker is what we're stuck with now, for legacy reasons. If I had to do it all over again, I'd seriously consider using Job instead.	mperham	aprescott
1909	2014-08-22 15:57:55	@mperham under the assumption that this generator would even exist (I've never needed one, personally), would it not make sense to push for the preferred naming convention of Job over Worker? I know the name doesn't actually matter to Sidekiq, but consistency between Sidekiq "install"s on common naming patterns is good to have I think.	aprescott	mperham
1909	2014-08-22 16:14:00	@aprescott This is a WIP. I know it easy to create a worker, but the generator will generate/destroy the test file too. I often create a worker and forget to add test for it. With this generator, i will have pending tests since the files will be present but empty. @mperham I prefer if we keep worker since we could have /jobs for activejobs and /workers for sidekiq workers. The /jobs folder will b…	seuros	mperham
1909	2014-08-22 16:14:00	@aprescott This is a WIP. I know it easy to create a worker, but the generator will generate/destroy the test file too. I often create a worker and forget to add test for it. With this generator, i will have pending tests since the files will be present but empty. @mperham I prefer if we keep worker since we could have /jobs for activejobs and /workers for sidekiq workers. The /jobs folder will b…	seuros	aprescott
1909	2014-08-22 17:15:54	@mperham, can you review the new commit ? especially the minitest template. This implemetation is working, but we should later use `hook_for :test_framework` instead of these methods.	seuros	mperham
1906	2014-08-25 14:21:31	@seuros ,I use cliver (0.3.2) that's latest version.	Keita-N	seuros
1906	2014-08-25 14:55:29	@seuros , I tried cliver(0.3.1) and (0.2.1). but got the same result.	Keita-N	seuros
1904	2014-08-19 14:47:27	@seuros Having a different queue for each priority and using strict priorities could accomplish some of this, but anytime a new priority is needed it would require a code push to update the queues config. Is there a different way that you can see to accomplish this that I'm just missing?	bobbrez	seuros
1903	2014-08-19 15:42:50	@seuros Notice the first two look like spikes. That's an increment by one. The latest one is flat on top because it incremented by 1 twice.	mperham	seuros
1903	2014-08-19 19:50:28	@seuros I suppose I can make a video instead. During that last spike one job was processed but the count went from 19 to 21. I'm not using Sidekiq Pro. No callbacks the code that is running is: It's the same as the previous jobs, but this one takes longer, however I should probably remove the long running external call of the job to test the same code, perhaps it isn't the length of time. That ju…	chrisnicola	seuros
1900	2014-08-16 18:06:31	Makes sense! Thanks for the thoughts @mperham	shedd	mperham
1897	2014-08-13 12:14:50	@seuros Yeah, looks awesome So, I should repair tests first :) ![53eb568838d387458063d5c3](https://cloud.githubusercontent.com/assets/417317/3905121/57d46960-22e3-11e4-983d-f41a17730601.png) ![53eb56260077911c01b4fee8](https://cloud.githubusercontent.com/assets/417317/3905111/285a23d2-22e3-11e4-8a22-afcf8c217a68.png)	davetoxa	seuros
1897	2014-08-13 15:49:24	Thanks! @seuros If you merge a feature or bug fix, would you also be sure to add a note to Changes.md? For example, this deserves a note but 1898 would not.	mperham	seuros
1897	2014-08-13 15:51:44	@mperham , i got distracted, sorry. I already did it , i can push it once i return to my computer.	seuros	mperham
1894	2014-08-12 20:34:34	Thanks @mperham, working fine. I had already tested `retry: 0` but dead queue don't update in dashboard web monitor. The stats request (/sidekiq/dashboard) don't return dead queue.	rodolfospalenza	mperham
1892	2014-08-12 19:06:10	@aprescott , I try to the best design possible... Let me see how it looks like. If we separate it, it will motivate people to update their gem for < 3.2 @seuros, you are right, but there is smth important here, even the list is open to contribute, it is under sidekiq or @mperham so It is some kind of reference. I remember that I downloaded so many of these gem, didnt work, lose workers's jobs, si…	sahin	mperham
1892	2014-08-12 19:06:10	@aprescott , I try to the best design possible... Let me see how it looks like. If we separate it, it will motivate people to update their gem for < 3.2 @seuros, you are right, but there is smth important here, even the list is open to contribute, it is under sidekiq or @mperham so It is some kind of reference. I remember that I downloaded so many of these gem, didnt work, lose workers's jobs, si…	sahin	seuros
1892	2014-08-12 19:06:10	@aprescott , I try to the best design possible... Let me see how it looks like. If we separate it, it will motivate people to update their gem for < 3.2 @seuros, you are right, but there is smth important here, even the list is open to contribute, it is under sidekiq or @mperham so It is some kind of reference. I remember that I downloaded so many of these gem, didnt work, lose workers's jobs, si…	sahin	aprescott
1891	2014-08-15 12:29:05	@mperham :+1:	davetoxa	mperham
1889	2014-08-10 20:30:31	Thanks for the feedback! @seuros I tried out a middleware solution ( https://gist.github.com/samsm/d05203adc8c4c89ca829 ) I don't think it would work without allowing one process to kill other processes, but maybe I'm being narrow-minded about that. The middleware is a cool feature. @mperham I think what you are saying is correct about Heroku's treatment of workers defined in a Procfile and run t…	samsm	seuros
1889	2014-08-10 20:30:31	Thanks for the feedback! @seuros I tried out a middleware solution ( https://gist.github.com/samsm/d05203adc8c4c89ca829 ) I don't think it would work without allowing one process to kill other processes, but maybe I'm being narrow-minded about that. The middleware is a cool feature. @mperham I think what you are saying is correct about Heroku's treatment of workers defined in a Procfile and run t…	samsm	mperham
1888	2014-08-12 16:36:23	@ryansch How's this look? The current behavior will create an empty batch if the bid is nil which is bad. This will return nil instead.	mperham	ryansch
1881	2014-08-06 18:37:24	@mperham Thank you for your quick respond.	joshidhruv	mperham
1881	2014-08-06 18:41:19	@mperham I have one more question about worker in heroku if you have any idea. is there any way to tell sidekiq process to restart/reopen/close after you reach some memory peak. heroku gives me R14 Error which is Exceed Memory. There is lot if question out there but not a single good solution.	joshidhruv	mperham
1876	2014-08-05 18:10:50	@mperham I've tried but no result. Process name didn't change. ![screen02](https://cloud.githubusercontent.com/assets/415928/3816092/85949c26-1ccb-11e4-9452-376bb67f0c29.png)	targence	mperham
1876	2014-08-06 11:10:55	@mperham, @seuros I've found a way how to use labels. I'ts ok for me. ![ewrwer](https://cloud.githubusercontent.com/assets/415928/3825909/00dac7aa-1d5a-11e4-9316-a0a62f53b56c.png)	targence	seuros
1876	2014-08-06 11:10:55	@mperham, @seuros I've found a way how to use labels. I'ts ok for me. ![ewrwer](https://cloud.githubusercontent.com/assets/415928/3825909/00dac7aa-1d5a-11e4-9316-a0a62f53b56c.png)	targence	mperham
1867	2014-07-29 12:58:41	wow, that was fast! thanks @seuros @mperham !	subelsky	seuros
1867	2014-07-29 12:58:41	wow, that was fast! thanks @seuros @mperham !	subelsky	mperham
1857	2014-07-22 03:49:36	@mperham , we dont use any extension or delayedjob... This is happening the web UI and we are getting this error in the retries tab or in dead jobs tab. in UI is says Internal Server Error , the stacktrace I copied was from nginx's error log.	sahin	mperham
1856	2014-07-21 20:56:59	@seuros yes, it was a fresh deploy, new branch and everything Here's my initializer: REDIS_HOST gets written as "localhost" for these tests. Here's my Gemfile:	AndydeCleyre	seuros
1856	2014-07-21 21:10:50	@seuros alright, I'll try to give that a shot if I can, but right now resque is part of our project. Here's the error:	AndydeCleyre	seuros
1856	2014-07-21 21:21:42	@seuros It's probably not a good idea to tell people to remove gems from their app unless we have data that leads us to believe it's a possible cause. @AndydeCleyre Can you pop into rails console and execute a delay or a sidekiq_delay or do you get the same error?	mperham	seuros
1856	2015-02-28 03:40:50	@mperham is there any way by which delay instance method to get work with normal class objects(not active record)?	sachin87	mperham
1856	2015-02-28 03:50:24	Nope. Jobs should be simple arguments, not complex stateful Ruby objects. > On Feb 27, 2015, at 19:40, Sachin Singh notifications@github.com wrote: > > @mperham is there any way by which delay instance method to get with normal class objects(not active record)? > > — > Reply to this email directly or view it on GitHub.	mperham	mperham
1849	2014-07-17 16:51:23	If you think you can do a better ui design, i think @mperham won't be against. But the logo should stay.	seuros	mperham
1846	2014-09-08 13:11:26	@mperham Without knowing how extensive implementation work would be, I'd argue this violates the principle of least surprise. When running Sidekiq tests inline or draining them, especially as client middleware is run, I'd expect server middleware to run. It's essentially already an integration test at the point of providing inline/drain, just with an important caveat that one of two types of midd…	jpcody	mperham
1845	2014-07-15 06:15:05	Agree with the api of `done?` not being *stable nor public. Track progress as the job runs and sure when it is killed then we will have the latest checkpoint even in the case that 100 items takes more than `:timeout` number of seconds to process. Thanks @mperham	bnorton	mperham
1843	2014-07-12 12:41:05	Super! Thanks for your help with this @seuros. I'll rework the implementation and get some tests around it today or tomorrow.	mikegee	seuros
1843	2014-07-14 01:13:28	We just rely on our logs for this. Sidekiq's dashboard is helpful put it's useful to dig into the logs for a stack trace, surrounding info messages, etc. I'm with @mperham here, I don't think it should have a specialized config option for what is essentially log info.	jonhyman	mperham
1843	2014-07-14 01:18:47	@mikegee ignore earlier comment. Didn't see full thread in my email.	jonhyman	mikegee
1843	2014-07-14 01:57:17	@mikegee The point is to avoid lots of little flags for every possible edge case. Sidekiq's mantra is "simple, efficient". Simplicity is achieved not by adding features but by explicitly not adding them where possible. Sometimes that means we don't handle rare edge cases perfectly. Error messages shouldn't be megabytes in size. The root error is elsewhere and I don't want to complicate Sidekiq mi…	mperham	mikegee
1839	2014-07-19 13:58:02	@mperham (I didn't delete anything) The unlisted repos, i'm not sure about their fate.	seuros	mperham
1832	2014-07-08 13:39:06	@seuros not really :( What can I say is that we have 432 models on it and a lot of subfolders. What exactly are you looking for?	sobrinho	seuros
1831	2014-07-07 20:33:33	@seuros yeah that's too much of a hack for my liking ;) also, it's not completely reliable, as there is a chance of losing the job between the Redis pop instruction and the saving of the params. @jonhyman yeah man it looks great, but I use it in maybe 10 apps that are in production. I can't go drop $7,500 to cover them all, and then continue to up that by $750 every time I deploy something new.	ryana	seuros
1831	2014-07-07 20:33:33	@seuros yeah that's too much of a hack for my liking ;) also, it's not completely reliable, as there is a chance of losing the job between the Redis pop instruction and the saving of the params. @jonhyman yeah man it looks great, but I use it in maybe 10 apps that are in production. I can't go drop $7,500 to cover them all, and then continue to up that by $750 every time I deploy something new.	ryana	jonhyman
1831	2014-07-07 20:41:33	@mperham good to know about the $750/company. I guess technically all but 1 of those apps fall under the umbrella of one LLC (not clients of that LLC).... Interesting. I'll consider that. Thanks!	ryana	mperham
1813	2014-06-30 05:25:14	@mperham Will do!	sentience	mperham
1813	2014-06-30 07:15:03	How’s that look, @mperham? I’ve made the tests show up as pending on Ruby < 2.1.0, since they cannot pass without `Exception#cause`.	sentience	mperham
1810	2014-06-30 22:56:02	@seuros Thank you so much for your help.	mperham	seuros
1809	2014-06-29 05:39:27	@mperham my sidekiq in my deploy script looks like this: set :sidekiq_cmd, "bundle exec sidekiq" set :sidekiqctl_cmd, "bundle exec sidekiqctl" set :sidekiq_timeout, 10 set :sidekiq_role, :app set :sidekiq_pid, "#{current_path}/tmp/pids/sidekiq.pid" set :sidekiq_processes, 2 So to answer your question, yes it appears so. How would that affect a spike in db connections?	JohnMerlino1	mperham
1809	2014-06-29 05:48:17	@mperham What I don't understand is if my rails application set pool size to 50 for the postgresql database. Then why are more connections being used than the limit specified? Shouldn't they just start to block once 50 connections have been made?	JohnMerlino1	mperham
1809	2014-06-29 05:56:18	@mperham ok I am using Phusion Passenger/apache. I am not using the preworker multi-threaded module. I am using the prefork module, which spawns a process with a single thread. Just to confirm, since you seem knowledgeable on the subject, for each tcp connection to my web server, does that spawn a single process which means 50 connections for each process? Or does the Ruby on Rails application it…	JohnMerlino1	mperham
1807	2014-06-28 23:23:20	@mperham well, guess that's the good news...it should work bad news, not for me any suggestions on how to troubleshoot? i should note that i can queue and run jobs async just fine from a worker dyno on heroku, but does not work in the web dyno	cscairns	mperham
1807	2014-06-28 23:36:10	Give me more info. Initializer, config file, worker code, etc. how do you know the job isn't getting to Redis? > On Jun 28, 2014, at 16:23, Chris Cairns notifications@github.com wrote: > > @mperham well, guess that's the good news...it should work > > bad news, not for me > > any suggestions on how to troubleshoot? > > — > Reply to this email directly or view it on GitHub.	mperham	mperham
1806	2014-07-07 21:23:50	@mperham I guess I am not sure at which point I should define the conditional Redis connection depending on the environment. Let's say I am just using the por example: https://github.com/mperham/sidekiq/blob/master/examples/por.rb If I do the conditional `if environment` right before defining the worker class, I get an `undefined local variable or method `environment' for main:Object` At which po…	novito	mperham
1804	2014-06-30 01:36:41	Thank you very much @mperham and @tarcieri. I got it.	arthurbryant	mperham
1798	2014-09-25 12:24:14	@mperham It is NOT caused by Typhoeus, please be careful in future when to advice things or not. It is in fact a libcurl issue that typhoeus is making use of and has been fixed quite a time ago.	mcb	mperham
1796	2015-04-30 08:13:26	I've got the same issue that happens from time to time with 1 of the worker we developed. @tonkapark Do you confirm the issue disappeared once you upgraded to Ruby 2.1.1 ? @mperham Could you please elaborate a bit on the root cause of this issue when using Sidekiq 3.x with Ruby 1.9.3 if you know what it is ?	lfarcy	mperham
1791	2014-07-04 21:13:16	Right, I've realised that the solution I suggested is only compatible with Rails 4+, since `config.eager_load` was only added in Rails 4. Sorry about that. @mperham what do you want to do? I guess the options are: 1. Drop support for Rails 3.2 2. Add extra hacks to support both Rails 3.2 and Rails 4+	jonleighton	mperham
1791	2014-07-04 21:33:18	I can't really drop 3.2 without a major version bump. When does 3.2 go EOL? > On Jul 4, 2014, at 14:13, Jon Leighton notifications@github.com wrote: > > Right, I've realised that the solution I suggested is only compatible with Rails 4+, since config.eager_load was only added in Rails 4. Sorry about that. @mperham what do you want to do? I guess the options are: > > Drop support for Rails 3.2 > A…	mperham	mperham
1791	2015-08-19 13:45:54	Had a custom directory inside `app/models` (eg. `app/models/foo-bar/`) that was throwing errors when starting Sidekiq in development. Doing exactly what @ryansch resolved it.	shime	ryansch
1786	2016-09-08 00:35:08	A small tweak to @timdorr's patch - this relies on `super` to help ensure you'll pick up future changes to Sidekiq's server logging. In this case including the "BID" in the logging. https://github.com/mperham/sidekiq/blob/master/lib/sidekiq/middleware/server/logging.rb	Empact	timdorr
1784	2014-11-24 23:53:05	@mperham I'm using the latest version of timers gem (4.0.1). Any ideas what else could be causing it?	e-fisher	mperham
1782	2014-06-16 17:17:40	@tdantas That doesn't make a difference. What @aprescott says is correct.	etagwerker	aprescott
1782	2014-06-16 17:29:06	@mperham Interesting! The code you pasted works for me. Does it use `ConnectionPool` automatically? The complexity in my code was so that Sidekiq used the `connection_pool` gem.	etagwerker	mperham
1782	2014-06-16 17:32:28	@mperham Awesome. Thanks, Mike!	etagwerker	mperham
1778	2014-06-20 20:28:37	@mperham I did some experimenting with a global method or as a configuration option, but there's definitely some friction. Consider the following, simplified example extracted from `test/test_extensions.rb`: Ideally, we'd like to be able to put a call to `Sidekiq.disable_extensions!` at `Mark 2 which would then lead to a NoMethodError exception at Mark 3. Since no other Sidekiq code executes betw…	hundredwatt	mperham
1778	2014-06-20 20:47:16	@mperham What about https://github.com/hundredwatt/sidekiq/commit/17d134b577121ceabea48f192e6f67688afecceb, specifically: https://github.com/hundredwatt/sidekiq/blob/17d134b577121ceabea48f192e6f67688afecceb/lib/sidekiq/extensions/object.rb? I decided to put the `Sidekiq.run_extension_load_hooks!` in Object#method_missing so it would work outside of Rails. This could easily be adapted to the appro…	hundredwatt	mperham
1778	2014-06-28 22:22:18	@mperham leveraging `remove_delay!`, this commit patches extension loading so we can prevent the extensions from ever being loaded in a Rails app: https://github.com/hundredwatt/sidekiq/commit/8cf0bf447c690e5681f4b25efa9dc17559f7968a That would complete the approach we described above. Thoughts?	hundredwatt	mperham
1778	2014-06-28 22:49:26	@mperham wiki updated: https://github.com/mperham/sidekiq/wiki/Delayed-extensions. Thanks for your feedback, this was an interesting exploration!	hundredwatt	mperham
1764	2014-06-05 18:31:54	@mperham ahh makes sense. These are the only 2 workers running on heroku, have moved everything else to other platforms	subelsky	mperham
1762	2014-07-01 04:09:12	@mperham Awesome, thanks. Any plans of doing a release?	kapso	mperham
1762	2014-07-01 04:10:45	Sometime in the next week. > On Jun 30, 2014, at 21:09, Kapil notifications@github.com wrote: > > @mperham Awesome, thanks. Any plans of doing a release? > > — > Reply to this email directly or view it on GitHub.	mperham	mperham
1744	2014-06-01 11:56:05	@mperham this change assumes that we have a worker monitoring the default queue. After upgrading to 1.7.2, I woke up this morning to a default queue full of `Sidekiq::Batch::Lifecycle` jobs, not sure how I can process them other than by adding `-q default` to my sidekiq initialization command	subelsky	mperham
1744	2014-06-01 13:09:07	Yep, I had a bad feeling about releasing this as a patchlevel. Sorry, i'll fix today. > On Jun 1, 2014, at 4:56, Mike Subelsky notifications@github.com wrote: > > @mperham this change assumes that we have a worker monitoring the default queue. After upgrading to 1.7.2, I woke up this morning to a default queue full of Sidekiq::Batch::Lifecycle jobs, not sure how I can process them other than by a…	mperham	mperham
1736	2014-05-27 12:39:23	hey @mperham , have you ever try to set trim mode in the App ? maybe theses trim problems could be solved at all. @subelsky try it yourself just to verify if it helps you. find your sidekiq gem open in your editor the file in gem **sidekiq/web.rb** and insert this line as below	tdantas	subelsky
1736	2014-05-27 12:39:23	hey @mperham , have you ever try to set trim mode in the App ? maybe theses trim problems could be solved at all. @subelsky try it yourself just to verify if it helps you. find your sidekiq gem open in your editor the file in gem **sidekiq/web.rb** and insert this line as below	tdantas	mperham
1736	2014-05-27 13:40:13	Got it, I think it's something Rails configures globally: `ActionView::Base.erb_trim_mode='%<>-'` to activate all the trim options in ERB. Notice that @subelsky isn't using Rails whereas my test suite does reference Rails.	mperham	subelsky
1736	2014-05-27 13:44:52	Hey ! @mperham amazing. Using **set :erb, { trim: '-' }** didn't not work ? Sinatra uses Tilt, and every render it will initialize the proper engine and pass options. Nice work !	tdantas	mperham
1736	2014-05-27 14:00:58	:thumbsup: yeah ! got it ! The ideia was just to prevent future PR with ERB trim configured in the views. @subelsky could you try to verify if it works on your code ? setup the **set :erb, { trim: '-' }** on sidekiq/web.rb ?	tdantas	subelsky
1709	2015-10-02 10:38:52	@mperham Sorry to bother you with an already closed issue. I think this should be implemented even if you think it's a smell. There are a number of custom queues created by third party code there are out of user control. I was recently bitten by a typo in `config/sidekiq.yml`, I wrote `mailer` instead of `mailers` and all my messages remained in queue because of this. There are lot of gems ([Acti…	fabn	mperham
1706	2014-05-15 21:02:41	Thank you for the replies! :smiley: @aprescott I will try it. @mperham can you show me an example please? I don't understand what you mean with reusable Module.	phlegx	mperham
1706	2014-05-15 21:02:41	Thank you for the replies! :smiley: @aprescott I will try it. @mperham can you show me an example please? I don't understand what you mean with reusable Module.	phlegx	aprescott
1706	2014-05-15 21:27:57	Thank you @mperham! :smiley:	phlegx	mperham
1703	2014-05-14 06:08:03	@mperham you should totally add this to the web UI. Also, would it make sense for redis get updated with the process state? If it is "quiet", it'd be nice to know that fact.	halorgium	mperham
1699	2014-05-20 14:35:11	@mperham my first draft: https://github.com/yelled3/sidekiq-activerecord you're welcome to review it :-)	yelled3	mperham
1699	2014-05-20 22:04:39	@mperham i'm not 100% with the class names and some of the method names... WDYT?	yelled3	mperham
1697	2014-05-13 16:35:00	@mperham okdoki. Thank you!	hendricius	mperham
1696	2014-05-12 13:51:34	@jonhyman - Unfortunately I don't have the time in ms for those lines. The scenario you mentioned is possible. I will try to get higher resolution timestamp to prove it.	motymichaely	jonhyman
1691	2014-05-09 23:37:20	@mperham, thank you for your explanation. Sorry, yes, I realise I was confusing above by calling it the payload, when it is more metadata. I am glad to hear that Sidekiq is still compatible with Resque job payloads. I am a little disappointed that attempting to monitor Resque workers using the Sidekiq API or UI will no longer work; I am concerned that perhaps mixing Sidekiq with Resque might not …	tiredpixel	mperham
1679	2014-04-29 15:17:50	@jonhyman thanks for the feedback, I'm just about done with a deployment that'll do the same. I'll just close this issue as I can tell you from trying to use the Thread local for sidekiq_pool that the implementation would need to be totally changed especially to work with puma/jruby.	dbelwood	jonhyman
1674	2014-04-25 05:34:30	@mperham - you are right. I have tried ways to add a flag before extensions are added. BUT the gem loads into the stack before any flag / settings in initializers are called. So, for an end user to avoid those methods, he has to manually modify the gem and set the flag - Not possible. Any thoughts / ideas? I will be happy to implement	devaroop	mperham
1668	2014-04-23 13:34:58	@mperham That was my original thought as well. There is certainly some tension between the client/server domains and full stack testing.	ryansch	mperham
1666	2014-04-25 00:56:51	Hey @mperham the explanation is rather simple. If anybody anywhere defines a module called ActiveRecord in the codebase, then sidekiq will try to call .clear_active_connections! on Base, which may not even exist. This patch may be overly pessimistic, but a good improvement would be to switch on the existence of ActiveRecord::Base, rather than ActiveRecord.	Empact	mperham
1666	2014-04-25 03:11:23	The correct thing to do is only inject the AR middleware upon AR initialization in the railtie. > On Apr 24, 2014, at 17:56, Ben Woosley notifications@github.com wrote: > > Hey @mperham the explanation is rather simple. If anybody anywhere defines a module called ActiveRecord in the codebase, then sidekiq will try to call .clear_active_connections! on Base, which may not even exist. > > This patc…	mperham	mperham
1664	2014-04-22 03:15:34	Got it. Thanks for the answer, @mperham.	andrisetiawan	mperham
1660	2014-04-18 15:45:46	@mperham oh, I hadn't even thought of that. I guess that's an argument for solving it in N places with ActiveSupport (or a gem with only the subset you want)? If most applications using Sidekiq also use Rails then for the majority of users it's not an added dependency. I obviously can't judge the downsides for non-Rails people though. (Still want to throw a vote into getting batch support in test…	aprescott	mperham
1660	2014-04-18 16:25:53	@mperham since `perform_async` is caught by `inline!` testing, I guess I'm not too worried about that limitation. But consistency around `Hash#[]` with strings and symbols is probably preferable so that batches aren't a special case?	aprescott	mperham
1660	2014-06-03 22:19:25	As @aprescott stated in the issue #1757 that I opened, named parameters (a language implementation) have the same issue as regular-ole-symbol-hashes. So if it remains as no plans to implement, in my opinion, there also needs to be very clear documentation that "Using named parameters is also not permitted for the N instances in the Sidekiq public API"	chendrix	aprescott
1652	2014-04-14 18:10:48	@mperham I think you can fix this with [`word-break: break-all`](http://css-tricks.com/almanac/properties/w/word-break/) on the `td`. You might need `word-break: break-word` for WebKit too.	aprescott	mperham
1645	2014-04-13 23:47:09	Thanks @seuros, this fixed my issue!	marcqualie	seuros
1641	2014-04-14 07:40:50	Hi @mperham Its not an application specific error. The reason for saying this is, I tried same code with same data at different places: 1. Linode Server 2. Production Env in local machine 3. Digital Ocean. It works absolutely fine at 1 & 2. It doesn't work on digital ocean server. It works well sometimes and at times it produces above errors.	nikunj0407	mperham
1640	2016-09-16 09:30:47	@mperham is there any example file to completely setup sidekiq with `redis`, `rails 4`, `nginx`, `unicorn`.	kaleemullah360	mperham
1639	2014-04-08 15:43:37	@jonhyman Are you possibly sharing jobs between two different processes, i.e. the hostname, queue and index are all the same value so they share the same internal queue?	mperham	jonhyman
1628	2014-04-18 04:07:16	@subelsky Any word here?	mperham	subelsky
1627	2014-09-12 18:48:38	@mperham this doesn't work for me on Sidekiq 3.1.4 when I added it the following way: I also dug into the source code and found a way to do it using the config object, but that didn't work either, and I forgot exactly what I did.	wideopenspaces	mperham
1626	2015-05-05 06:10:39	@mperham Having the number of processed jobs per queue would also be very helpful - I don't think that is currently recorded/exposed; is it?	Notalifeform	mperham
1624	2014-04-27 16:35:25	I agree with @mperham...it's his library, he can use :heart: if he wants to :-) Maybe you can help fix the issue in Rubinius?	headius	mperham
1619	2014-03-29 20:04:01	@seuros https://github.com/mperham/sidekiq/wiki/Delayed-Extensions	mperham	seuros
1614	2014-04-02 17:21:24	@seuros will do.	pawel2105	seuros
1612	2015-09-20 00:08:54	@mperham just out of curiosity what library/tools would you suggest for really long running jobs (days or weeks, e.g. collecting twitter streaming data)?	glampr	mperham
1603	2014-03-27 03:48:55	@jonhyman I'm envisioning serious limitations with the sharding support. Major features, like the API, will not support sharding and continue to work only with the global Redis pool. You'll need to have a separate web process with the Sidekiq Web UI for each Redis server, the statistics will be completely separate, etc. Reasonable?	mperham	jonhyman
1603	2014-03-27 07:49:28	@mperham yeah I know that I'll have to work around the global limitations (I already am working on separate rackup configs for the web UI here). I would hope eventually the global state could be removed and injected in for the API and everything else, though. Maybe for 4.0. ;)	jonhyman	mperham
1597	2014-05-31 21:40:30	@subelsky with ruby 2+, you can do Encoding.default_external is by default UTF8 if you ENV["LANG"] has utf8	seuros	subelsky
1597	2014-05-31 22:25:23	To be clear, this is not something sidekiq can do for you. Gems should not be altering process-wide settings. That's what the application should do. > On May 31, 2014, at 14:40, Abdelkader Boudih notifications@github.com wrote: > > @subelsky with ruby 2+, you can do > > Encoding.default_internal = Encoding.default_external > Encoding.default_external is by default UTF8 > > — > Reply to this email…	mperham	subelsky
1597	2014-06-01 08:55:18	Sure, but this does not solve the issue with serialsation in redis. I think that's the core problem of this ticket, or? @mperham previously opened a ticket in the `redis-rb` repo. https://github.com/redis/redis-rb/issues/421	hendricius	mperham
1594	2014-11-14 19:25:39	@mperham I had the same question. It's not really specific to Heroku -- how do you wire up Sidekiq's stats to Librato? There's nothing in there docs I can see about how to directly send statsd info to them without using their REST API	subelsky	mperham
1594	2014-11-14 19:43:54	You'd need to run a custom Statsd process. Not sure if Heroku supports that or if you'd need something custom in ec2. > On Nov 14, 2014, at 11:25, Mike Subelsky notifications@github.com wrote: > > @mperham I had the same question. It's not really specific to Heroku -- how do you wire up Sidekiq's stats to Librato? There's nothing in there docs I can see about how to directly send statsd info to t…	mperham	mperham
1589	2014-03-22 20:29:04	@mperham yes, we run this as a standalone app. I can use this hack while awaiting 3.0.	subelsky	mperham
1573	2014-03-21 14:41:59	@mperham thank you! deploying this now!	subelsky	mperham
1567	2014-03-16 11:04:46	i think @godfat 's idea is good. We could make translation better within a context instead of looking simple word.	weichienhung	godfat
1567	2014-03-16 11:59:50	@mperham I think we probably shouldn't have two dialects for this, and I don't have strong opinions over my version, so it's ok to pick one over the other. If I knew there's one translation already, I wouldn't have tried to translate. So feel free to close this without merging. @weichienhung Thanks for agreeing on that. Does this also mean you approved my translations? :P Or do you have any ideas…	godfat	mperham
1567	2014-03-16 11:59:50	@mperham I think we probably shouldn't have two dialects for this, and I don't have strong opinions over my version, so it's ok to pick one over the other. If I knew there's one translation already, I wouldn't have tried to translate. So feel free to close this without merging. @weichienhung Thanks for agreeing on that. Does this also mean you approved my translations? :P Or do you have any ideas…	godfat	weichienhung
1551	2014-03-20 18:23:50	@mperham -- we're still trying to track down this issue.... we run a minimum of 1 heroku worker and scale up from there. What we're seeing is that after running for a long time the main heroku worker `sidekiq_worker.1` seems to grind to a hault. In the case of this morning the jobs were still in the busy queue but they had actually been processed... just not removed from the busy queue. worker1 w…	anazar	mperham
1550	2014-03-12 23:55:59	@mperham, this is great. how about also separating the web-ui , I am not sure about pro UI, but sidekiq come to the point ( fame and code size) that it might be logical to separate.	sahin	mperham
1550	2014-03-13 00:15:40	I want to keep the UI integrated. > On Mar 12, 2014, at 16:55, sahinboydas notifications@github.com wrote: > > @mperham, this is great. how about also separating the web-ui , I am not sure about pro UI, but sidekiq come to the point ( fame and code size) that it might be logical to separate. > > — > Reply to this email directly or view it on GitHub.	mperham	mperham
1549	2014-03-12 15:42:05	@jonhyman ### redis-cli info Server redis_version:2.8.7 redis_git_sha1:00000000 redis_git_dirty:0 redis_build_id:8a4b2cac15686a65 redis_mode:standalone os:Linux 3.2.0-36-virtual x86_64 arch_bits:64 multiplexing_api:epoll gcc_version:4.6.3 process_id:951 run_id:2ce417bcbdcd91983200e55872872da6dbd2aa84 tcp_port:6379 uptime_in_seconds:15287 uptime_in_days:0 hz:10 lru_clock:1051844 config_file:/etc/r…	seyhunak	jonhyman
1549	2014-03-12 15:47:13	@mperham Using for cache stuff, and for some counters.	seyhunak	mperham
1527	2014-03-07 07:20:45	@jonhyman - This is happening randomly... maybe once or twice a day... but when it does the jobs don't finish processing. We know this because we adding logging around the jobs. When it happens we are typically seeing a lot of these errors: There are a couple jobs where we have the establish a connection with a new database and I think this might be what's causing the issue. It seems like calling…	anazar	jonhyman
1527	2014-03-07 13:19:32	Sorry we don't use active record so I do not have experience with it. Sent from my mobile device On Mar 7, 2014 2:20 AM, "Adam" notifications@github.com wrote: > @jonhyman https://github.com/jonhyman - This is happening randomly... > maybe once or twice a day... but when it does the jobs don't finish > processing. We know this because we adding logging around the jobs. > > When it happens we are …	jonhyman	jonhyman
1527	2014-03-07 22:23:55	@mperham - here is the basic worker that just uploads a file to s3. I can try to monkeypatch AR but it does seem like it's setting the pool size correctly. The strange this is that despite setting all the configs to increase timeout, pool, ect before establishing any connections I'm still randomly getting this. There doesn't appear to be any reason why. Here's an example of my worker.	anazar	mperham
1527	2014-03-17 18:02:13	@mperham I'm having the same problem. Right now we're chasing down a bug with Heroku's Ruby 2.0 installation where `Net::HTTP` can cause a segfault when connecting to certain SSL hosts. When this happens, Sidekiq crashes and any jobs being worked get stuck in the busy queue. When the dyno reboots, these jobs never get worked again but just stay in the queue forever. I played around with some code…	subelsky	mperham
1527	2014-03-17 18:19:55	@subelsky when the dyno reboots, does its hostname change? If so, then I would expect the jobs to stay stuck in the queue.	jonhyman	subelsky
1527	2014-03-17 20:54:52	Glad to see this is not just me. We're also still having the same issues as @subelsky as well... sounds like the exact same problem. Also using the `sidekiq -i $DYNO` trick. @subelsky -- we're actually seeing the jobs eventually disappear from the busy queue (after an hour or so) but they often never get processed.	anazar	subelsky
1527	2014-03-17 21:14:53	@mperham a quick workaround would be to let them pass in the hostname via something like `-h` instead of using `Socket.gethostname`. Heroku users could then do something like `-i $DYNO -h heroku`. Though if you have a real solution in mind, I think that's preferable to a hack.	jonhyman	mperham
1527	2014-03-18 00:01:52	@mperham in sync, the more I thought about it, the more brittle it became.	jonhyman	mperham
1527	2014-03-18 00:57:27	@mperham I can write up some zombie job rescue code, but is there something missing from my code above? Seems like it was not copasetic with batches. Maybe I should push them without the original `jid` but I was trying to disturb the messages as little as possible	subelsky	mperham
1527	2014-03-18 20:05:27	@mperham per your request I made a new issue #1573	subelsky	mperham
1527	2014-04-21 18:31:59	@mperham I'm not having this problem any more, the fix works great	subelsky	mperham
1526	2014-03-02 23:03:16	@daveharris I literally know nothing about the Mongo space. I'll let @jonhyman speak for Sidekiq since he's an expert in both areas.	mperham	jonhyman
1526	2014-03-02 23:08:50	Hi @jonhyman, Yes I have read your gist - I wanted to do that but was put off by the Monkey Patching. Would you suggest that we Monkey Patch until Mongoid v4 actually supports connection pooling? My understand of your Monkey Patch is to store to Mongoid connection at the level of a Fiber, rather than a Thread - is that correct? I see [talk of running in production with the Ruby 1.9.3 version](htt…	daveharris	mperham
1526	2014-03-02 23:08:50	Hi @jonhyman, Yes I have read your gist - I wanted to do that but was put off by the Monkey Patching. Would you suggest that we Monkey Patch until Mongoid v4 actually supports connection pooling? My understand of your Monkey Patch is to store to Mongoid connection at the level of a Fiber, rather than a Thread - is that correct? I see [talk of running in production with the Ruby 1.9.3 version](htt…	daveharris	jonhyman
1526	2014-03-02 23:11:45	@daveharris No problem. I hope you and @jonhyman can figure out a solution; I'm sure there are others with the same issue.	mperham	jonhyman
1526	2014-03-02 23:30:52	Hey @daveharris, I'm on my phone so sorry that I might be brief and not link to lines of code. Moped and Mongoid store information about the session in Thread.current thread-local variables which are local to Fibers (each Fiber has a different variable stack not visible to each other). Celluloid uses fibers around its threads, so when one terminates, the session also terminates. Sidekiq never did…	jonhyman	jonhyman
1526	2014-03-02 23:31:12	And yes, just write a quick Middleware to clear out the identity map. It should be almost identical to kiqstand, just get rid of the disconnect sessions line. Sent from my mobile device On Mar 2, 2014 6:29 PM, hyman.jon@gmail.com wrote: > Hey @daveharris, I'm on my phone so sorry that I might be brief and not > link to lines of code. > > Moped and Mongoid store information about the session in Th…	jonhyman	jonhyman
1526	2014-03-03 00:00:46	Hi @jonhyman, Thank you so much for the explanation - I now understand. I've implemented in development and seems to work exactly as you say - I can see mongostat connections go up and down by 25 when I start and stop sidekiq. Thanks again - it's was super confusing with so many technologies in play and so much talk about the issue. Dave	daveharris	jonhyman
1526	2014-03-03 00:05:04	You're welcome! Best of luck in prod! Sent from my mobile device On Mar 2, 2014 7:00 PM, "Dave Harris" notifications@github.com wrote: > Hi @jonhyman https://github.com/jonhyman, > > Thank you so much for the explanation - I now understand. > > I've implemented in development and seems to work exactly as you say - I > can see mongostat connections go up and down by 25 when I start and stop > side…	jonhyman	jonhyman
1526	2015-07-22 10:12:15	The updated URL for the google group discussion is: https://groups.google.com/forum/#!topic/mongoid/8rpSlgsRSSc And the gist can be found here: https://gist.github.com/markmeeus/6412088 And the one by @jonhyman (ruby 2.0) is here: https://gist.github.com/jonhyman/7751687	amitsaxena	jonhyman
1525	2014-03-07 07:51:49	@mperham , I just had 1590 workers, but there should be 1200. I would love to test it. is it master? or which branch?	sahin	mperham
1525	2014-03-07 13:17:51	It's the heartbeat branch. > On Mar 6, 2014, at 23:51, sahinboydas notifications@github.com wrote: > > @mperham , I just had 1590 workers, but there should be 1200. I would love to test it. is it master? or which branch? > > — > Reply to this email directly or view it on GitHub.	mperham	mperham
1523	2014-03-01 21:00:55	@justindowning That's a great start! Thanks. Now I want even more: 1. A full ANSI drawing 2. Animated kicker, like the sidekiq.org logo. Slide the kicker to the right and knock the logo at an angle. Basically I really want to push the boundaries of what we could do in a modern terminal. I wonder who could do this? I'd be willing to pay money for a really impressive animation.	mperham	justindowning
1518	2014-03-02 22:39:35	@brainopia I think , we are using the latest version. let me try again. sidekiq-limit is a cool plugin. we want to use it...	sahin	brainopia
1507	2014-02-23 01:19:31	@mperham - Thanks for the answer! Any suggestions on how to ensure that this doesn't happen? We need to be able to ensure that 100% of jobs are retried and processed. I can't tell (without writing more code to log everything) if these jobs are completing and then sidekiq is failing to remove the worker or if the jobs just are erroring and not retrying.	anazar	mperham
1507	2014-02-23 01:35:01	Sidekiq Pro's reliable fetching solves the segfault problem. > On Feb 22, 2014, at 17:19, Adam notifications@github.com wrote: > > @mperham - Thanks for the answer! Any suggestions on how to ensure that this doesn't happen? We need to be able to ensure that 100% of jobs are retried and processed. I can't tell (without writing more code to log everything) if these jobs are completing and then side…	mperham	mperham
1505	2014-02-28 04:00:02	@mperham I just want to note here that I've been seeing this half-crashed behavior, too. My sidekiq.log includes a big segfault stacktrace, but the sidekiq process sticks around. I don't have any reason to think sidekiq is doing something wrong. (In my case tiny_tds is the culprit.) I just thought you might like to know that a segfault doesn't always completely kill the process. Not that this mak…	mikegee	mperham
1485	2015-01-20 22:20:59	@mperham I'd be down to test 2.0.	aprescott	mperham
1485	2015-02-08 17:04:08	@mperham thanks. Sorry for asking in two places... I realized after the Tweet that a code sample would help me better convey what I was trying to ask! This all makes sense now -- I'll fire off another batch in the callback. Thanks for all the swift replies. We're refactoring a few of our long running jobs into batches and the results thus far are looking great!	harlow	mperham
1484	2014-02-27 22:18:27	@mperham have been running on ruby 2.0 for a while, no crashes. Seems like a Ruby VM issue.	kapso	mperham
1480	2014-02-14 16:40:35	@mperham It would be nice to be able to configure this globally. That way, running `Model.delay.do_something(model_id)` on a missing model wouldn't get retried. If it would be done application side, the `.delay` call would have to be retred on a missing model. vs If the above were repeated across multiple asynchronous actions, it would be pretty repetitious when all you're doing is wrapping a sta…	seanpdoyle	mperham
1480	2014-02-14 16:58:54	You just need to add a rescue to do_something. You don't need a full Worker. > On Feb 14, 2014, at 8:40, Sean Doyle notifications@github.com wrote: > > @mperham It would be nice to be able to configure this globally. That way, running > > Model.delay.do_something(model_id) on a missing model wouldn't get retried. > > If it would be done application side, the .delay call would become verbose by wr…	mperham	mperham
1470	2014-02-08 20:52:22	@mperham Machine! Thank you!	allaire	mperham
1469	2014-02-08 04:16:33	@mperham Thanks for the info, that's what I thought, I rolled my own. I'll close this but I have one more question, when I stop sidekiq via upstart using /sbin/stop, sidekiq leaves the pidfile, is this normal? I have the exact same upstart script for puma (using foreman export), and puma seems to cleanup it's pidfile before quit. Thank you	allaire	mperham
1469	2014-02-08 04:21:31	I don't believe you are supposed to use a pidfile with Upstart. > On Feb 7, 2014, at 20:16, Mathieu Allaire notifications@github.com wrote: > > @mperham Thanks for the info, that's what I thought, I rolled my own. > > I'll close this but I have one more question, when I stop sidekiq via upstart using /sbin/stop, sidekiq leaves the pidfile, is this normal? I have the exact same upstart script for …	mperham	mperham
1467	2014-02-07 23:09:49	@mperham - I'm new here... when will this be in sidekiq-pro? Thanks!	ctaintor	mperham
1461	2015-11-28 07:30:10	@mperham I did not add any specs yet and did not do a pull request, but please take a look if that makes sense to be merged to Sidekiq. It's not always possible to keep all jobs idempotent, we download big amounts of data and process them, and Sidekiq is good at this even with MRI, but just one iteration of our worker thread could take half an hour or longer and in case of restart we then have to…	heaven	mperham
1461	2015-11-30 07:20:22	@mperham any thoughts about this? Do you think this could be merged into Sidekiq eventually? This does not break the concept of idempotent jobs but adds an ability to gracefully terminate jobs by setting a single `terminated` flag on the job. And it's up to developers which concept to use and when. For my current project over 90% of all jobs are idempotent, but those 10% still exists and need a s…	heaven	mperham
1459	2014-02-04 07:06:13	@mperham I think you misunderstand me. In my use case, some job takes too long and I could not figure out how to kill a single job (which is probably running in a thread)	joneslee85	mperham
1458	2014-02-03 05:15:49	@jonhyman Ok. thanks for clarifying my doubt.	karunakaran	jonhyman
1452	2014-01-25 20:04:29	@mperham what's your thought on fixing this. After a little digging I noticed this could be fixed by changing the cloning to a json dump + parse at: https://github.com/mperham/sidekiq/blob/cd151319988474f4e355ec5a29b3981139e0eef8/lib/sidekiq/processor.rb#L138	betelgeuse	mperham
1447	2014-01-23 17:47:27	@mperham that was it. I added `require 'sidekiq/pro/api'` to `config.ru` (standalone app) and it works. Thanks!	jelder	mperham
1438	2014-01-22 16:20:00	Thanks @mperham, I feel like I've seen timing issues on occassion when my tests directly interact with Redis, was the only reason I mentioned it. Probabaly poor coding on my part. ;)	mbhnyc	mperham
1435	2014-02-04 05:46:24	@mikegee You should be able to start new Sidekiq processes with Upstart by passing in an new index: `sudo start sidekiq index=2` Adjusting based on load is an exercise for the reader. :-D	mperham	mikegee
1423	2014-01-10 19:59:13	@mperham Updated to just remove the .async, left everything else the same now.	jonhyman	mperham
1421	2014-01-09 20:38:56	Hey @mperham, thanks for sharing my post! I hope it will be helpful for someone. As far as I learnt from some time spent with profiler there is no actual leak in Sidekiq itself. I'm not exactly sure, but there was nothing suspicious in reports generated from heap dump. Also I was experimenting with long-running workers on Ruby 2.1. My production setup includes periodical job that quiets sidekiq w…	krasnoukhov	mperham
1421	2014-01-09 20:44:51	Thanks for sharing @krasnoukhov, much appreciated! :metal:	mperham	krasnoukhov
1414	2015-01-28 21:39:49	@mperham FYI that more than 1 database per Redis instance is deprecated and won't be supported in Cluster mode (but will in non-cluster mode): https://groups.google.com/forum/#!topic/redis-db/x3-6GByC3xE. My recommendation is that at the end of the post: multiple Redis instances (on the same host). Redis is single-threaded, so you're not getting any concurrency advantages by splitting it up acros…	jonhyman	mperham
1409	2013-12-25 19:46:05	@mperham It's been a busy hour. :)	petergoldstein	mperham
1406	2014-01-02 20:52:09	@mperham thoughts on releasing 2.17.2? I'll test this out to ensure that it is in fact fixing the issue.	jonhyman	mperham
1406	2014-01-10 16:40:58	@mperham Unfortunately this didn't fix the issue, though it seems to have reduced some of its occurrences. I added more logging, it looks like the Fetcher is still picking up jobs on its way to shut down. I'll keep investigating.	jonhyman	mperham
1397	2014-01-03 10:27:31	@mperham Well it's important for us to be able to test mixed instant/scheduled jobs, so we'll maintain this strategy ourselves as a monkey patch. Or do you have an other suggestion how to do this?	jjoos	mperham
1397	2014-01-15 07:51:37	@jonhyman Thanks, we're already testing it in our unit tests like that. Our objective is to cover the execution of the job in our integration test. Especially the order in which the jobs are executed and at which time (`timecop`), seem important to make these as realistic as possible (without waiting days for our integration tests ;)).	jjoos	jonhyman
1390	2013-12-10 23:44:18	@zenspider You going to be using Sidekiq or just poking around?	mperham	zenspider
1386	2013-12-09 21:43:57	@mperham check out https://github.com/mperham/sidekiq/pull/1387	jonhyman	mperham
1386	2013-12-12 16:08:03	@alexfarrill Both @mperham and I were unable to get this working within reasonable timeboxes in #1387. I'm going to update the changelog to remove the line which says that USR1 exits after stopping. I confirmed that the wiki still says that USR1 only stops workers, it does not exit the program.	jonhyman	mperham
1384	2013-12-07 23:25:16	@mperham @brianr oh, that's embarrassing... will try to never commit anything when it's 5am and i'm just about to go to sleep... Thanks guys, all good!	ixti	mperham
1380	2013-12-05 01:10:50	@jonhyman, that works, but we want to avoid adding extra worker dynos on Heroku if at all possible.	silasjmatson	jonhyman
1380	2013-12-05 01:16:04	That sidekiq-limit_fetch looks awesome! Thanks @jonhyman ! We'll try it out.	jamonholmgren	jonhyman
1378	2013-12-03 19:40:04	Thanks a ton @mperham, is this in the docs somewhere for idiots like me?	mbhnyc	mperham
1378	2013-12-03 19:41:35	In bold on the best practices page. > On Dec 3, 2013, at 11:40, mbhnyc notifications@github.com wrote: > > Thanks a ton @mperham, is this in the docs somewhere for idiots like me? > > — > Reply to this email directly or view it on GitHub.	mperham	mperham
1374	2013-12-15 01:15:00	@mikegee I'm using [postmark-rails](https://github.com/wildbit/postmark-rails) which uses a postmark API on the backend (via `action_mailer.delivery_method`).	damien-roche	mikegee
1374	2013-12-15 03:14:28	I would audit that gem to make sure it's thread safe and well written. Never heard of it before. > On Dec 14, 2013, at 17:15, Damien Roche notifications@github.com wrote: > > @mikegee I'm using postmark-rails which uses a postmark API on the backend (via action_mailer.delivery_method). > > — > Reply to this email directly or view it on GitHub.	mperham	mikegee
1368	2013-11-28 13:56:41	gnaarrgh! this fixed it! thanks @jonhyman and sorry for the annoyance!	benben	jonhyman
1365	2014-03-18 17:58:58	@mperham technically any of those extensions should interfere in the delay extension jobs, but also it would be very hard to reproduce in my exact environment. As you mentioned, I already checked for old Sidekiq processes running and I didn't found in any of my servers. So just to make sure it is now a known problem, is there any problem if I have Sidekiq running in a different server than the re…	felipeclopes	mperham
1361	2013-11-23 21:35:50	@jonhyman Oh I see. Your PR changed the semantics of USR1. It's meant to be a quiet signal: finish your work in progress. You must send TERM to get Sidekiq to actually shutdown. Some people have lobbied for this change but I'm always reluctant to change semantics unless there's an obvious advantage. wdyt?	mperham	jonhyman
1361	2013-11-24 04:52:08	@jonhyman It's designed to work with standard Capistrano deploys: notify sidekiq via USR1 it will be shutting down as early as possible during the deploy and then shut down Sidekiq as late as possible with TERM. Since capistrano deploys usually take a minute or two, this gives a good amount of time to shutdown. I don't prefer either semantic right now. I do know that I won't accept this PR as is …	mperham	jonhyman
1361	2013-11-24 09:10:10	Mike, I can suggest two alternative solutions to this: 1) implement a new signal that sidekiq recognizes as "quiet, stop when finished". 2) implement a setting in sidekiq.yml that modifies the usr1 signal behaviour to "stop when finished". If i'm getting your vibe, perhaps the first is more desireable to you, perhaps it's a variation of #1358. Perhaps it's something you might consider adding as a…	alexbeeck	jonhyman
1361	2013-11-24 22:06:17	@alexbeeck Thanks for offering the code, it's more than 90% of people do. I'll stick with @jonhyman's new semantic. I don't believe it will break the Capistrano integration because sidekiqctl should quietly exit if a stop command is issued for a process that does not exist. We do find quiet Sidekiq processes hanging around occasionally for whatever reason; this should reduce that.	mperham	jonhyman
1354	2014-06-27 06:47:30	@mperham We’re wrestling with this as well. Would you welcome a pull request to fix this when Sidekiq is running on Ruby 2.1 (where `Exception#cause` is available)?	sentience	mperham
1354	2014-06-27 06:52:47	Yes! > On Jun 26, 2014, at 23:47, Kevin Yank notifications@github.com wrote: > > @mperham We’re wrestling with this as well. Would you welcome a pull request to fix this when Sidekiq is running on Ruby 2.1 (where Exception#cause is available)? > > — > Reply to this email directly or view it on GitHub.	mperham	mperham
1341	2013-11-15 02:26:04	This definitely seems like a time configuration issue. Either at the database level or at the machine level. If it was at the database level, I would assume you would be able to reproduce this issue locally. But at @mperham suggested it's likely to be at the machine level. Does there happen to be a significant difference between your local time and the time on the machine?	aackerman	mperham
1331	2013-11-12 23:03:13	For the record @jmdeldin is a Clymb co-worker of mine. This is an issue we're having right now. I just realized that we run sidekiq.conf through ERB by default, so we can just do this: @jmdeldin Please verify and close if this proves to be the case.	mperham	jmdeldin
1331	2013-11-12 23:33:38	Yep! That does the trick. Thanks, @mperham!	jmdeldin	mperham
1311	2013-11-04 19:05:58	@mperham Wow that was a quick response! When I run the same statements in irb I get the same results as you have. When I do the same thing in `rails c`, I get the error. We have some additional sidekiq extensions (sidekiq-benchmark, sidekiq-superworker, sidekiq_monitor, sinatra for sidekiq web monitoring) and I think the issue is probably due to some cross-incompatibility there. I'm going to try …	MrLeebo	mperham
1311	2013-11-05 21:57:44	@mperham I agree, thanks for your help. I'm using the latest which at the time of this post is v3.3.1. I logged the <a href="https://projects.puppetlabs.com/issues/23072">bug report</a> on Puppet's issue tracker in case anyone wants to lend their upvotes.	MrLeebo	mperham
1310	2013-11-15 06:09:54	@aackerman yes, it works.	kryachkov	aackerman
1310	2013-11-15 09:19:55	@aackerman yes works.	cthulhu	aackerman
1309	2014-01-13 06:49:22	Hi @mperham, looks like you added this feature, then pulled it back out. I assume this isn't going to happen. Would you please close the linked issue (#1319) with a note that it isn't being implemented at this time? Thanks!	mikegee	mperham
1307	2017-01-02 19:11:22	@mperham For what it’s worth, there are constant-time algorithms for random queue popping (pick a random number *i*, between 0 and n; read the *i*th element and then replace it with the *n*th element). I was also hoping for this feature. Maybe something just for Sidekiq Pro?	sferik	mperham
1307	2017-01-02 19:17:27	@sferik I'm not clear those algorithms will work when X Sidekiq threads are all trying to pop a job at the same time. I'd have to use Lua which would add a lot of overhead to the fetch scheme. I don't think there's enough demand to warrant me building and supporting this feature but the [Fetch API](https://github.com/mperham/sidekiq/blob/master/lib/sidekiq/fetch.rb#L5) is stable and designed for …	mperham	sferik
1305	2013-11-15 03:25:00	This looks good to me, what about you @mperham?	aackerman	mperham
1300	2013-11-02 13:26:35	@mperham heh, there are only two options for the embedded twitter feed that comes from twitter; a 'light' theme and a 'dark' theme. @unity if you're referring to [here](https://github.com/seaofclouds/tweet) for jquery.tweet, since the twitter API changes in June 2013, that project no longer works without some kind of server support. Twitter doesn't offer a lot of choices for customization :/	aackerman	unity
1300	2013-11-02 13:26:35	@mperham heh, there are only two options for the embedded twitter feed that comes from twitter; a 'light' theme and a 'dark' theme. @unity if you're referring to [here](https://github.com/seaofclouds/tweet) for jquery.tweet, since the twitter API changes in June 2013, that project no longer works without some kind of server support. Twitter doesn't offer a lot of choices for customization :/	aackerman	mperham
1300	2013-11-02 18:10:28	We can think of offering something with hull.io, we alleviate the need for a Backend. Right now we only support user-authenticated calls but if there is demand for it we could do this with proper caching etc. — romain@hull.io http://hull.io On Sat, Nov 2, 2013 at 2:26 PM, Aaron Ackerman notifications@github.com wrote: > @mperham heh, there are only two options for the embedded twitter feed that c…	unity	unity
1300	2013-11-02 18:10:28	We can think of offering something with hull.io, we alleviate the need for a Backend. Right now we only support user-authenticated calls but if there is demand for it we could do this with proper caching etc. — romain@hull.io http://hull.io On Sat, Nov 2, 2013 at 2:26 PM, Aaron Ackerman notifications@github.com wrote: > @mperham heh, there are only two options for the embedded twitter feed that c…	unity	mperham
1300	2013-11-06 04:11:35	This looks fantastic, thanks @aackerman.	mperham	aackerman
1298	2013-10-30 21:46:44	Thank you @mperham I tried your suggestion using 2.15.2 sadly its not resolving the problem. Do you have a suggestion on how to debug this? Perhaps log the exact location the private_pub call is trying to connect to? Im using sidekiq failures to get the provided stack trace which is not helping that much.	rubytastic	mperham
1298	2013-10-31 10:34:59	@mperham Perhaps I should consider moving the part of code that sends data to web socket channel ( private pub call ) outside of the worker. anyway Its quite a frustrating issue. Thank you for your support.	rubytastic	mperham
1296	2013-10-31 16:44:36	@juanibiapina Can you detail how the new sidekiq_default_hooks is working for you? Just updated and no calls to sidekiq are being made during deploy. In my case at least sidekiq_default_hooks is never being set to true at the time the if check is made. ??	phallstrom	juanibiapina
1296	2013-11-01 12:21:25	@phallstrom I'm using it set to false only. Haven't tried it set to true in a fresh project.	juanibiapina	phallstrom
1296	2013-11-01 18:07:56	@juanibiapina @mperham From what I can tell, the hooks will never be set with the current method as that variable isn't defined when this file is loaded. My first thought was to move this check into the rake tasks themselves and always define the hooks, but that would mean calling them directly may not work. I'm not sure if rake will tell you the task that invoked this task or not. Alternatively …	phallstrom	juanibiapina
1296	2013-11-06 18:37:41	@juanibiapina Any opinions on making the sidekiq tasks available all the time and then tying them into capistrano hooks only if you include the capistrano file? I'm happy to do the work...	phallstrom	juanibiapina
1289	2013-11-21 03:49:17	@aackerman Yes, I will update this issue if I find any way solve this problem .	jjyr	aackerman
1289	2015-09-15 18:49:46	It would seem that this only works when you are using cookie_store as your session backend. My application is using Redis for sessions and deleting/retying jobs in Sidekiq flat out will not work. If I switch to cookie store, then it starts working (without specifying a domain key). I am assuming the problem here is that SidekiqWeb does not "know" how to use the Redis session backend and this brea…	tanelsuurhans	mperham
1289	2015-09-29 15:00:42	@mperham yes, I know... I added that to my configuration but I'm still having the issue.	rikas	mperham
1289	2015-10-02 21:33:42	Ok. Turns out that the difference was that production has multiple app instances. Sinatra, if given no secret for cookie session storage, generates a random one as the server starts. So I end up with different secrets on different app instances and cookies signed on one instance are not recognized on other one, which leads to new session with new csrf token, which does not match authenticity toke…	dreyks	mperham
1289	2015-10-02 21:35:52	@dreyks Sidekiq is not in the business of creating/managing sessions. That's why this issue has been so painful: I can't control it. The application must provide a valid session.	mperham	dreyks
1289	2015-10-03 09:18:39	@mperham as you rightly said it's up to the app to provide a valid session, but I think it's also up to Sidekiq to provide means of doing this. How about something like this Then if one wants to use say Redis for storing sessions, it can be done with something like This is only a sketch, if you're interested I can pull it together into a PR	dreyks	mperham
1289	2015-10-03 17:52:43	@dreyks That's a silly amount of preamble when the user just needs to do this: Sidekiq::Web.use Rack::Session::Redis	mperham	dreyks
1289	2015-12-21 21:12:41	Dug into this issue a little more by trying to trace down where things go wrong - because I can clearly see the session being present and a CSRF value being store, but for some reason the values don't match (the one from the session vs the one submitted with a form). The way Sinatra handles sessions when you just say `enable :sessions` is to use Rack::Session::Cookie and generate a `:secret` as a…	tanelsuurhans	mperham
1289	2015-12-21 21:19:46	Ha @mperham, while it directly does not solve the issue - as its not wildcard domain session related - it does contain the solution that I was looking for. I can set the missing session value for all nodes like this: `Sidekiq::Web.set :session_secret, Settings.sidekiq_secret` So instead of trying to make it use Rack::Session::Cookie once more (which had no effect), I can set the cookie secret val…	tanelsuurhans	mperham
1288	2013-10-30 12:39:14	@mperham great, thanks!	tisba	mperham
1281	2013-10-25 22:10:39	@jbgo :+1: to your solution, but it is a circular dependency not a superclass mismatch. What's happening is that the class definition in contact.rb hasn't been completed so `Contact` still doesn't exist when it loads the concern. By defining the module in the concern as `module Contact::Avatarable` it triggers `const_missing` so `ActiveSupport::Dependencies` will try to load contact.rb. It sees t…	pixeltrix	jbgo
1281	2014-01-08 19:37:43	@mperham OK. I will check my codes. but why it works after first crash?	chaizhenhua	mperham
1281	2014-01-09 14:54:23	hi @pixeltrix @mperham, please take a look at this gist https://gist.github.com/chaizhenhua/8335236. I think the crash is due to thread race condition. in my module code there are many dynamic methods. the module need some time to load, and other thread try to load the same module again, and then sidekiq crash. Is it a bug? or how to avoid the crash?	chaizhenhua	mperham
1281	2014-02-19 09:30:23	This is the scenario described earlier in this discussion - have you tried writing it this way: I haven't tested this but this is the layout you need to adopt - my only concern is that `Validate` may clash with an existing Active Record constant. To any future person looking at this ticket please leave @mperham alone - this isn't anything to do with Sidekiq - use one of the regular Ruby/Rails sup…	pixeltrix	mperham
1280	2013-10-28 17:02:05	Makes sense, thanks @mperham. If you think of something and would like me to help implement it then let me know.	GAV1N	mperham
1272	2015-02-27 05:14:22	@newdark Please don't comment on ancient issues; open a new issue if it's something you feel needs work.	mperham	newdark
1270	2013-10-21 19:55:31	@mperham the tests should pass now :) Thanks	salimane	mperham
1269	2016-05-13 18:04:37	@salimane did you find a solution on using `sidekiq-unique-jobs` and `rspec-sidekiq` together ? 30 months later, we are still having this issue	mathieujobin	salimane
1267	2013-10-21 16:05:28	@mperham Indeed a Ruby issue. For now was not able to upgrade to Ruby 2, mine being a bit old app. Uninstalling ruby 1.9.3 and then installing it with <tt>rvm install 1.9.3 --with-gcc=clang</tt> fixed the issue for me. Thanks!	ankit8898	mperham
1263	2013-10-19 18:00:04	@mperham the job's pretty complicated and split across several layers so not easy to show it here. The timing is around the most critical (and slowest) part that is common between running in foreground and background. Our comments probably crossed paths but I did think of that and changed concurrency to 1 as mentioned in the second comment here. It didn't help the runtime though.	bdmac	mperham
1263	2013-10-19 19:39:14	I get an average processing time of **150.10ms** locally. My local is about is as close to prod (or in this case staging)-parity as I would be comfortable with. I use foreman locally with a procfile matching what I use on Heroku. I even pulled down my sendgrid config from my staging config on Heroku to be sure that the mailer is running similarly... I can't imagine this being a Redis problem sinc…	bdmac	mperham
1263	2013-10-23 04:00:18	@mperham I doubt it since there's not really a filesystem to speak of there... not sure it would be able to write the HTML file. I'll try to see if someone's gotten that working but so far not much luck.	bdmac	mperham
1258	2013-10-17 02:51:49	@mperham do you think this is something which `celluloid` could also benefit from? We do actually have an async DNS in `celluloid-io`, but not everyone will be using that.	halorgium	mperham
1258	2013-10-17 03:00:54	I'm not sure. That blog post is ancient so it's unclear if this is still a problem with MRI. The GIL is still there so it's possible that calls into libc's DNS resolution don't release the GIL. I don't want to cargo cult so it'd be nice to have someone knowledgable chime in. > On Oct 16, 2013, at 19:51, Tim Carey-Smith notifications@github.com wrote: > > @mperham do you think this is something wh…	mperham	mperham
1254	2013-10-19 22:58:02	@mperham Fair enough. I've modified the files to load up the right capistrano code based on it's version.	phallstrom	mperham
1252	2013-10-21 15:43:04	@mperham It works only with the first database (`0`). I'd also like to be able to configure my redis connection with all the options supported by the Redis driver. I'll take a look.	jlecour	mperham
1252	2013-10-21 18:06:20	Since I really need this, I'll do something. Also, @mperham, great variant of PDI ;)	jlecour	mperham
1252	2013-10-21 18:37:41	@mperham @jlecour here you go :) #1270	salimane	jlecour
1252	2013-10-21 18:37:41	@mperham @jlecour here you go :) #1270	salimane	mperham
1252	2013-10-21 20:41:37	Thanks a lot @salimane	jlecour	salimane
1240	2013-10-10 23:41:09	@cpuguy83 It's more of a design and support issue. It's a good thing™ to have your workers separate from your web processes. This way you can cycle each independently, e.g.	mperham	cpuguy83
1233	2013-10-06 23:54:16	@halorgium it's already locked at >= 0.15.1, not sure what the problem would be in requiring an upgrade considering this was the only change in the release	tarcieri	halorgium
1231	2013-10-08 01:45:46	@mperham this is what I meant - they are just stuck at enqueued and scheduled. ![sidekiq-stuck](https://f.cloud.github.com/assets/794915/1285918/422cfd0a-2fbb-11e3-888c-587744ede296.png) I also caught a different error - perhaps this could provide more hint?	kenips	mperham
1231	2013-10-08 02:01:29	And nothing in the logs? > On Oct 7, 2013, at 18:45, Ken Ip notifications@github.com wrote: > > @mperham this is what I meant - they are just stuck at enqueued and scheduled. > > — > Reply to this email directly or view it on GitHub.	mperham	mperham
1231	2013-10-08 02:36:22	@mperham My apologies I updated the original comment instead of posting another one. Here's the log again (since you appear to be replying from email). I can now confirm this to be the issue. It appeared before and I did not catch it. And running `bundle exec sidekiq -c 1` seems to solve the issue.	kenips	mperham
1231	2013-10-08 02:42:33	I would upgrade JRuby if you can. There have been fiber issues with previous releases that are fixed in 1.7.5. > On Oct 7, 2013, at 19:36, Ken Ip notifications@github.com wrote: > > @mperham My apologies I updated the original comment instead of posting another one. Here's the log again (since you appear to be replying from email). > > 2013-10-07T13:57:51Z 9990 TID-1j1yho WARN: Sidekiq died due t…	mperham	mperham
1220	2015-01-20 23:56:36	> $ bundle > Fetching source index from http://www.mikeperham.com/rubygems/ > Retrying source fetch due to error (2/3): Bundler::HTTPError Could not fetch specs from http://www.mikeperham.com/rubygems/ > Retrying source fetch due to error (3/3): Bundler::HTTPError Could not fetch specs from http://www.mikeperham.com/rubygems/ > Could not fetch specs from http://www.mikeperham.com/rubygems/ Just r…	nickmerwin	mperham
1220	2015-01-21 00:14:16	Thanks @ryansch, worked.	nickmerwin	ryansch
1215	2013-09-30 18:56:58	Thank you @mperham just updated from sidekiq version 1.12.1 to the newest one and everything is working properly.	felipeclopes	mperham
1215	2014-05-29 12:00:08	@felipeclopes @mperham how were you able to get around the fact that sidekiq uses `brpop` and twemproxy not supporting it?	gjohnson	mperham
1213	2013-10-01 19:36:34	@cpuguy83 Ooooo interesting. Thanks for the tip.	mbhnyc	cpuguy83
1213	2013-11-21 06:19:01	@aackerman Yes, we are still facing the issue. We even scaled our server from small instance to medium instance. Everytime sidekiq starts processing jobs, CPU Utilization is 100%. If you want I share screenshot from cloud watch monitoring and htop from server, on your email.	icicle-deploy	aackerman
1213	2014-03-10 15:46:40	@mperham I think it safe to close this one too.	seuros	mperham
1202	2013-11-21 00:32:55	@jc00ke did you have any more info to post on this, I would be happy to help if you can provide more context?	aackerman	jc00ke
1202	2014-07-11 06:04:36	@mperham not much to go on here but sounds similar to what I've been emailing you about.	bdmac	mperham
1202	2014-07-20 01:02:55	@mperham I know you said it might help to make an issue of what we've been discussing here but I think this is basically the same thing we were seeing happen when using sidetiq which used scheduled jobs under the covers. As mentioned via email, since switching to sidekiq_cron those jobs no longer fail BUT I do still think there is a serious problem with sidekiq scheduled jobs (which is why sideti…	bdmac	mperham
1202	2014-07-20 03:07:07	What would you like to do at this point? Maybe you can repro it with a minimal rails app? > On Jul 19, 2014, at 18:02, Brian McManus notifications@github.com wrote: > > @mperham I know you said it might help to make an issue of what we've been discussing here but I think this is basically the same thing we were seeing happen when using sidetiq which used scheduled jobs under the covers. As mentio…	mperham	mperham
1202	2014-07-20 03:14:38	I'm out of ideas at this point. Just leaving it as a note here and I'll continue to try to think on it and update this with any new info. I have a feeling a minimal app with minimal load would struggle to repro this sadly.~ Brian On Sat, Jul 19, 2014 at 8:07 PM, Mike Perham notifications@github.com wrote: > What would you like to do at this point? Maybe you can repro it with a minimal rails app? …	bdmac	mperham
1198	2013-09-26 23:40:14	@naaano This PR makes the current code better. No one is claiming it is perfect.	mperham	naaano
1198	2013-09-26 23:40:51	@naaano In other words, I await your pull request. :-)	mperham	naaano
1194	2013-09-21 22:46:11	@cpuguy83 is correct. One side note is that relying on the registry to call to the manager does mean that old processors will always talk to the latest manager rather than the one which they were started from. If you head down this route, it would pay to check that `Celluloid::Actor[:manager]` is the original Manager. Also, I would suggest namespacing the registry entry as currently the key is gl…	halorgium	cpuguy83
1194	2013-09-22 00:23:05	@halorgium wouldn't it be nice, if it is possible to tell a supervisor what to do if a actor crashes? @mperham looks good to me	cyrez	halorgium
1194	2013-09-22 00:23:05	@halorgium wouldn't it be nice, if it is possible to tell a supervisor what to do if a actor crashes? @mperham looks good to me	cyrez	mperham
1193	2013-09-21 13:38:10	This is really great feature. Thanks @ryansch	fred	ryansch
1193	2013-09-23 18:54:06	@mperham That should run without any failures. I see you've already updated the changelog.	ryansch	mperham
1193	2013-09-25 17:12:45	@mperham Bump.	ryansch	mperham
1193	2013-09-25 17:15:05	Thanks @ryansch, this is a great improvement. Do you want commit access?	mperham	ryansch
1193	2013-09-25 17:18:34	@mperham Sure, but I'll still run all changes through pull requests to get them reviewed. :-)	ryansch	mperham
1193	2013-09-25 17:23:56	@mperham Do you want me to update the wiki now or when 2.15.0 drops?	ryansch	mperham
1187	2013-09-22 21:31:58	@mperham What if it were just next to the the Sidekiq branding, and drop "Status" Here is a (very) rough cut-paste of this: ![image](https://f.cloud.github.com/assets/799078/1188411/55fa9e12-23ce-11e3-887e-63c978507a80.png)	cpuguy83	mperham
1187	2013-09-22 21:33:21	@cpuguy83 I think that looks fantastic.	mperham	cpuguy83
1176	2013-09-11 12:56:32	@halorgium OK, but is it done when invoking the rake task? Shouldn't this be done _by_ the rake task?	jlecour	halorgium
1176	2013-09-12 21:37:37	@jlecour The issue is that `minitest` uses an `at_exit` hook to _start_ the test suite. `celluloid` uses an `at_exit` hook to shutdown the system. This is definitely an incompatibility with the 2 gems; could you file this issue to the celluloid repo? Note: this affects `rspec` and `sinatra` autorun too. /cc celluloid/celluloid#162	halorgium	jlecour
1176	2013-09-13 12:12:39	@jlecour this will be the change made between `0.14` and `0.15` of celluloid. sidekiq needs to add the `Celluloid.boot` before starting the test-suite. We need to figure out how to support this. /cc @tarcieri	halorgium	jlecour
1176	2013-09-21 23:33:07	@mperham I understand. Part of the problem is that I could not find a way in `minitest` to add a hook before the suite starts. In 0.14, we did not disable the thread pool after shutdown and this resulted in unsafe behaviour after this point. In our test suites, we do a complete shutdown/boot (not a huge overhead) between each test to give good isolation. I would recommend heading this direction f…	halorgium	mperham
1160	2013-09-05 02:23:54	@mperham it seems to be a config option. @henry74 might i suggest you use the full path, sidekiq does not warn you if the file does not exist.	halorgium	mperham
1160	2013-09-05 02:49:43	@halorgium It is picking up the worker files I've required within the same sidekiq.rb file so it's certainly able to read the file.	henry74	halorgium
1160	2013-09-05 02:52:13	@mperham If it's a bug, what is the suggested way to configure sidekiq outside the context of a rails or web application given I am kicking off sidekiq with the foreman command and a config file. If you look at line 19 in this file https://github.com/mperham/sidekiq/blob/master/lib/sidekiq.rb, the default includes an example of the require statement:	henry74	mperham
1151	2013-08-31 21:39:10	@mperham I don't see anything like that towards the end of the file: Could there be another issue?	JohnMerlino1	mperham
1148	2014-08-05 22:43:15	I am also having same situation. Heroku worker eats all the memory that is available. Is there any cap or limit we can set. I did lots of search didnt get lucky. @mperham . I am using sidekiq with anemone gem. Going thru 1000 websites and looking for specific word. Using betch of 50 per loop. Still it eats everything.> Also @kwent and @barmstrong .did you guys find any luck.?	joshidhruv	mperham
1136	2013-08-26 21:39:09	@mperham thanks. what do i need to upgrade? if you don't mind linking me, thanks.	masterkrang	mperham
1130	2013-08-25 03:09:11	@mperham Sorry about that, we were trying to follow the diagnostics used in other issues. I re-added you. Thanks.	killion	mperham
1123	2013-08-21 23:29:14	Hello @mperham you can test it by running: sidekiq -c 10 -r ./examples/cron.rb And I though about this problem. I reused Poller class which works for enqueuing delayed jobs and secondly I use redis sorted set for remembering which job and when it was last enqueued, so there will be no problem with electing any process for it. Ondrej	ondrejbartas	mperham
1123	2013-08-24 18:45:25	Had the same problem. Came up with the hackiest solution to this issue: have a job schedule it's own next run using MyWorker.perform_at. Check out [Scheduled Jobs](https://github.com/mperham/sidekiq/wiki/Scheduled-Jobs) for more info. @mperham, any thoughts on whether or not you want to include a scheduled component? It's not a small decision.	bwthomas	mperham
1123	2013-08-24 19:46:51	@bwthomas Self-scheduling jobs are a reasonable approach, provided you don't need perfect tick-tock scheduling. I've done that too. I'm unlikely to pull this in. It's too complex. If I'm going to support a feature for years, I want to implement it myself so I know the code and any limitations very well. There's nothing that says this can't be published as an add-on gem though.	mperham	bwthomas
1123	2013-08-25 09:44:38	Hello @mperham, I am going to release it as separate gem (https://github.com/ondrejbartas/sidekiq-cron), but I would like to know what do you think about my approach? Is bad, crazy, nice ... ? I will let you know when I will finish testing and publishing first version of it. Thank you. Ondej	ondrejbartas	mperham
1121	2013-09-04 18:50:03	@mperham, any update regarding this?	yabawock	mperham
1111	2013-08-21 21:49:27	@mperham I'm currently experiencing a similar behavior, where the batch 'notify' (Campfire) before a batch is actually completed. In Campfire I'll get a message like this: Sidekiq finished batch 429ac86dcc000f9e in 4 seconds, 117 of 118 successfully. But in actuality the batch has a size in thousands. It's almost appears as if the queue is working faster then the batch can iterate overs the rows …	ttdonovan	mperham
1111	2013-08-21 22:55:21	@mperham Just tossing out an idea. What about some kind of lock/unlock mechanism for batches. Before `batch.jobs` you do a `lock` and after the `jobs` block an `unlock`. Any jobs reporting back to the back cannot trigger the `on_success` or `on_complete` if the batch is in a locked state. My previous example would look something like this. The `unlock` method would remove the locked state and do …	ttdonovan	mperham
1111	2013-08-30 00:41:48	@mperham My issues with the batches was resolved by using `Sidekiq::Client.push_bulk` in the batch's jobs block. This is not mention on wiki Batches page. It was not until I starting digging into the source that this solution became obvious for my problem. If it's mentioned elsewhere in the wiki I must have missed it.	ttdonovan	mperham
1111	2013-09-12 11:48:50	@mperham I meant no harm. The patch is useless without context. This problem compromises greatly the usage of the batch feature. It would be great to have an official solution available.	uiltondutra	mperham
1109	2013-08-18 07:57:14	@mperham I've seen Sidekiq::Shutdown errors raised within the process. Is this something that can trapped with a Sidekiq worker?	paulwalker	mperham
1104	2013-08-20 16:18:19	@mperham How about letting the developer decide how to serialize/deserialize objects of ANY kind? I've written this as a monkey patch. It works great, and makes total sense: https://github.com/elado/sidekiq_custom_serializer Here's the ActiveRecord example: https://github.com/elado/sidekiq_custom_serializer/blob/master/lib/sidekiq_custom_serializer/extensions/active_record.rb	elado	mperham
1098	2014-01-30 17:48:20	+1 @mperham You asked me to create an issue for this on twitter (@bentsolutions), but it seems like the issue already exists	codebender	mperham
1095	2013-08-06 22:11:16	@mperham no idea, and Sidekiq::Processor#initialize indeed looks trivial. But it's definitely blowing up in initialize somehow: See: https://github.com/celluloid/celluloid/blob/0-14-stable/lib/celluloid.rb#L140 @rajofchennai do you see an error for Sidekiq::Processor occurring around the same time?	tarcieri	mperham
1095	2013-08-06 22:23:16	@mperham could be! this could potentially happen if the OS was unable to spawn a thread	tarcieri	mperham
1095	2013-08-07 08:34:29	@tarcieri makes sense @mperham I send TERM to sidekiq and wait for sometime then send QUIT signal to make sure the process is killed. Is there a cleaner way to do the same?.	rajofchennai	mperham
1095	2013-08-07 08:42:53	@mperham maybe we need Celluloid::Actor.raise for this use case: https://github.com/mperham/sidekiq/blob/master/lib/sidekiq/manager.rb#L168	tarcieri	mperham
1095	2013-08-07 10:01:49	Sidekiq doesn't respond to QUIT. You want USR2 and then TERM. On Aug 7, 2013, at 1:34, rajofchennai notifications@github.com wrote: > @tarcieri makes sense > > @mperham I send TERM to sidekiq and wait for sometime then send QUIT signal to make sure the process is killed. Is there a cleaner way to do the same?. > > — > Reply to this email directly or view it on GitHub.	mperham	mperham
1095	2013-08-07 10:03:40	Wait, I'm all wrong. Check the Signals wiki page. I think QUiT then TERM is right. On Aug 7, 2013, at 1:34, rajofchennai notifications@github.com wrote: > @tarcieri makes sense > > @mperham I send TERM to sidekiq and wait for sometime then send QUIT signal to make sure the process is killed. Is there a cleaner way to do the same?. > > — > Reply to this email directly or view it on GitHub.	mperham	mperham
1078	2013-07-29 18:44:32	@cpuguy83 I actually have had 2 apps that had the same issue. On MRI everything precompiles just fine. If I switch to RBX on Heroku (it might be outdated, pretty sure it installs rc1), then for some reason a lot of my JS/CSS simply isn't compiled, breaking the app. It's like it precompiles N amount of characters and then just stops.	mrrooijen	cpuguy83
1076	2013-07-27 17:05:58	@mperham I've updated this to add a status page for scheduled jobs. I also upped the truncation to 2000 characters on the summary pages and display the full argument set on the status page.	jonhyman	mperham
1069	2015-06-30 08:47:15	@subelsky by any chance, were you able to try the alternate method suggested in production? Is the code available anywhere maybe? I'm running into a number of issues ([more info here](https://groups.google.com/d/msg/sidekiq/_eFQGtAWm6E/1UXOPstW7ggJ)), so this could help. Thanks!	thbar	subelsky
1069	2015-06-30 12:17:43	@subelsky no problem - thanks anyway, I'm investigating this possibility to solve my issue, appreciated!	thbar	subelsky
1061	2015-07-28 19:28:12	@mperham thanks!	amiel	mperham
1058	2013-07-15 21:07:12	@mperham let's say a 25 thread limit has been reached for the process. Yet I continue to add workers. What happens to those other workers? Are they stored in a queue in redis or are they ignored since the thread limit has been reached?	JohnMerlino1	mperham
1053	2013-09-21 22:22:44	Just merged, thanks @ryansch!	mperham	ryansch
1053	2013-11-05 22:46:42	thanks @ryansch @mperham, just picked up the new version with updates	ilyakatz	ryansch
1053	2013-11-05 22:46:42	thanks @ryansch @mperham, just picked up the new version with updates	ilyakatz	mperham
1047	2013-12-04 13:50:01	@x3qt , @mperham Perhaps _this_ is the issue and not sidekiq problem: https://github.com/rails/rails/issues/12867 I have tried both with and without sidekiq running. Seems the issue persist in both cases and is related to active record (?)	rubytastic	mperham
1046	2013-07-08 18:29:53	@mperham This is the desktop view: http://cl.ly/image/1G3P313r1O35 This is the mobile view: http://cl.ly/image/1j3s0f3G3B1P	manishval	mperham
1046	2013-07-08 18:34:18	@manishval You can just drop images right onto the text editor, then they will display inline.	mperham	manishval
1046	2013-07-08 18:40:14	@mperham I think CloudApp is down. Here they are though: ### Desktop ![sidekiq-live-poll-location](https://f.cloud.github.com/assets/1205026/763454/c80b0634-e7fd-11e2-9e63-5dea6fafea9b.png) ### Mobile ![sidekiq-mobile](https://f.cloud.github.com/assets/1205026/763446/8f40ab38-e7fd-11e2-8be9-7300a9d0f10e.png)	manishval	mperham
1046	2013-07-11 22:37:50	@mperham so display the summary how it is right now with the two columns?	manishval	mperham
1046	2013-07-11 22:58:21	Two columns would look better. On Thu, Jul 11, 2013 at 3:37 PM, manishval notifications@github.com wrote: > @mperham https://github.com/mperham so display the summary how it is > right now with the two columns? > > — > Reply to this email directly or view it on GitHubhttps://github.com/mperham/sidekiq/pull/1046#issuecomment-20847672 > .	mperham	mperham
1046	2013-07-20 14:28:36	@mperham Here is the mobile version with 2 columns. Let me know if this is acceptable and I will update the pull request. ![sidekiq-mobile-2](https://f.cloud.github.com/assets/1205026/830357/9db8fc48-f148-11e2-963e-11c9b0d3fb0c.jpg)	manishval	mperham
1046	2013-07-21 02:08:53	@mperham I fixed the two minor issues and made the graphs responsive as well. Whenever the page is loaded, we get the width of the summary bar since its width is fluid and render the graphs with that width. And whenever the window is resized the graphs are deleted from the page and re-drawn onto the page with the width of the summary bar. A delay has been added to the window resize event so the g…	manishval	mperham
1045	2013-07-31 13:43:36	@mperham I read a [blog](http://mikael-amborn.blogspot.in/2013/06/sidekiq-thread-dump-on-heroku.html) of how to get process stack trace using TTIN signals on Heroku. Based on that, I got these [logs](https://gist.github.com/varunlalan/6121211). Not sure if this is right or not. Just wanted to confirm if these logs are as expected.	varunlalan	mperham
1045	2013-08-13 22:25:24	@mperham re: "My mistake, that limitation is still there on MRI, even with current Sidekiq versions." you can probably safely remove the defer on Ruby 2.0 since its Fibers now have large(r) stacks	tarcieri	mperham
1045	2013-08-13 23:02:01	@halorgium sgb :wink:	tarcieri	halorgium
1045	2014-02-25 03:09:20	@mperham We're actually using Mysql and the mysql2 gem	ekosz	mperham
1044	2014-02-25 23:28:21	Sorry for bringing this up after 8 months but it sounds awfully close to the issue I have right now. I implemented the manage many upstart setup outlined in this repository here: https://github.com/mperham/sidekiq/tree/master/examples/upstart/manage-many But as @mperham said one can't use the default cap scripts if upstart is used to manage sidekiq. The issue also sneaks on you because even if ca…	guareschi	mperham
1044	2014-03-17 18:13:40	@seuros which version of sidekiq?	c-castillo	seuros
1044	2014-03-17 18:54:51	No , i mean version 3 of sidekiq (the one in master). It will be released by the end of this month according to @mperham .	seuros	mperham
1040	2013-07-20 14:52:57	@guiceolin Did you see the issue I raised?	mperham	guiceolin
1039	2014-11-19 13:37:10	I spoke too soon, it's happening again: As you can see, I'm using Sidekiq v3.2.3, but the same thing happens with another project that is using v3.2.6. This is my sidekiq.yml: Any I'm starting Sidekiq like this: @mperham, any idea what the problem might be?	manuelmeurer	mperham
1039	2016-09-06 08:31:54	Hi @mperham did you end solving this problem? My sidekiq is randomly doing this. Sometimes it goes days without incidents, but now and again it starts throwing these errors and stops processing. Any ideas?	nocivus	mperham
1037	2013-07-02 16:47:22	@mperham I am not using the Ruby Timeout API explicitly, but we are making a lot of http requests and I suppose one of the libraries we are using could be. Perhaps you know a list of common culprits? What is the suggested workaround if one wanted an explicit timeout someplace or is using a library that uses the timeout API?	paulwalker	mperham
1037	2013-07-02 17:02:23	@mperham So, I have tracked down some job failures that are resulting in a Timeout::Error being raised. The culprit in this case is MiniMagick -> net/http. The logs show that the job is being enqueued for retry. Is that what could be problematic? Should I capture that error specifically and throw a different error?	paulwalker	mperham
1037	2013-07-08 10:54:11	@mperham EM thread was reminent of some legacy code. I am removing it now. I am not seeing any more issues currently.	rajofchennai	mperham
1032	2013-11-15 15:23:45	@mperham If the process did crash how do you remove those entries from the workers list? I've got only a few workers busy but my list of workers remains full of things that appear to be running for hours now.	rmontgomery429	mperham
1032	2013-11-15 17:41:42	I’ve had the same problem a few times. The workers would get stuck and stay in the queue for ~24 hours. I still have not been able to track down the issue, unfortunately. On Nov 15, 2013, at 4:23 PM, Ryan Montgomery notifications@github.com wrote: > @mperham If the process did crash how do you remove those entries from the workers list? I've got only a few workers busy but my list of workers rema…	elsurudo	mperham
1032	2013-11-15 18:08:25	@mperham yes. I've used that. I was a little unsure what that did exactly. Does that just clear those jobs from Redis or does it kill the workers or something else?	rmontgomery429	mperham
1032	2013-11-15 18:27:19	@mperham Thank you for the clarification.	rmontgomery429	mperham
1032	2014-07-02 18:05:49	@seuros - What ruby version fixed this?	mattleonard	seuros
1030	2013-06-27 15:59:07	@mperham f58f6b1	jmazzi	mperham
1030	2013-06-27 16:23:21	@mperham b41fcd2 On Thu, Jun 27, 2013 at 12:07 PM, Mike Perham notifications@github.comwrote: > I think I'd like the new block to take the full msg, not the splatted > args. We'll document the API change; I want the user to have the full > context of the job, not just the args. This way they have access to the > JID, etc. > > — > Reply to this email directly or view it on GitHubhttps://github.com…	jmazzi	mperham
1030	2013-06-28 17:08:47	@mperham if you ping me when release is ready, i can add the wiki pages for this and the delay feature.	jmazzi	mperham
1030	2013-06-28 17:15:40	@mperham New APIs are being introduced and one of them has been deprecated; I would bump the minor: 2.13.0 On Fri, Jun 28, 2013 at 1:14 PM, Mike Perham notifications@github.comwrote: > What do you think: 2.13.0 or 2.12.5? > > — > Reply to this email directly or view it on GitHubhttps://github.com/mperham/sidekiq/pull/1030#issuecomment-20201433 > . ## Justin Mazzi	jmazzi	mperham
1029	2014-03-26 20:39:02	@mperham THANKS :+1:	rderoldan1	mperham
1027	2013-06-25 16:06:09	@mperham I figured no special handling should be added and to just let it fail. Would you prefer it log and fallback?	jmazzi	mperham
1027	2013-06-25 16:13:40	@mperham my only concern is that applications written with a specific retry behavior may not want it rescheduled outside of what they had defined.	jmazzi	mperham
1027	2013-06-25 16:36:06	@mperham just pushed 8983f44	jmazzi	mperham
1027	2013-06-25 17:57:48	@mperham refactored this a bit, let me if you want anything changed.	jmazzi	mperham
1027	2013-06-26 03:42:25	@mperham reverted that, anything else?	jmazzi	mperham
1027	2013-06-27 15:22:10	@mperham looking fo guidance on the above. Is the wiki typically reserved for releases, or can it also document the features that are master only?	jmazzi	mperham
1025	2013-06-29 00:47:02	Here is a quick tweak to the layout as @cpuguy83 suggested. http://cl.ly/image/0M0F1T0N071R http://cl.ly/image/1j1O46060J3t It fixes the problem, but now the 'Live Poll' button and the Sidekiq Status at the top of the page feel weird now. Maybe we can move the 'Live Poll' button to the right of the Status title. http://cl.ly/image/1G3P313r1O35	manishval	cpuguy83
1025	2013-06-29 13:53:15	This is how it will looks on mobile: http://cl.ly/image/1j3s0f3G3B1P I agree with @cpuguy83 in that it seems like a lot of info once you have it running after the initial setting up. Maybe have an option to hide/show the status bar? @mperham Putting all of that on one line will be too much and we will end up with the same issue where 9 figures cannot hold on one line.	manishval	cpuguy83
1025	2013-06-29 13:53:15	This is how it will looks on mobile: http://cl.ly/image/1j3s0f3G3B1P I agree with @cpuguy83 in that it seems like a lot of info once you have it running after the initial setting up. Maybe have an option to hide/show the status bar? @mperham Putting all of that on one line will be too much and we will end up with the same issue where 9 figures cannot hold on one line.	manishval	mperham
1022	2013-06-25 03:35:11	@mperham But, for other error such as `ArgumentError`, sidekiq will silently push back to the queue and retry later. What this error causes sidekiq to crash?	yangchenyun	mperham
1022	2013-06-25 06:50:05	@mperham when the crash happens, the whole sidekiq process is died, I can only recover it by starting it up again.	yangchenyun	mperham
1022	2013-06-27 16:28:07	@mperham Thanks. I will try that. Just get the site running currently, if biz goes well definitely will upgrade to Sidekiq Pro!	yangchenyun	mperham
1020	2013-06-23 23:00:03	@mperham here it is! i noticed that some tests are failing every now and then. is this normal?	guiceolin	mperham
1019	2013-10-31 13:39:06	@darkside, @aackerman The NewRelic-Sidekiq plugin and the instrumenter for Sidekiq provide different functionality. The built it Sidekiq support instrument Sidekiq Jobs, where as the plugin monitors the Sidekiq process. So for example, I use the plugin to send new relic stats about the latency of the Sidekiq queue (https://github.com/mperham/sidekiq/wiki/Monitoring#monitoring-queue-latency) I can…	kfalconer	aackerman
1013	2013-06-24 19:56:19	@mperham would you want me to refactor both?	jmazzi	mperham
1013	2013-06-24 20:03:30	@mperham It would be implemented separately, just wondering if you think it's worth changing `retries_exhausted` implementation to line up with what you defined above for defining retry counts. How do you envision the block syntax working, how would you want me to store that definition?	jmazzi	mperham
1013	2013-06-24 20:31:43	@mperham would storing the result of the blocks in a class variable be acceptable or did you have something else in mind?	jmazzi	mperham
1005	2013-06-20 04:51:38	@mperham Thanks for the reply, I debugged the issue and found out that the bottleneck was the connection pool size for redis which was defaulted to 5. With sidekiq concurrency of 25 this was becoming bottle neck and leading to some kind of deadlock. I think I missed a couple of lines in the error stack and misunderstood the issue. Increasing the connection pool size for redis to 30 fixed the issu…	rajofchennai	mperham
999	2013-06-15 03:31:01	@mperham, it works as expect if we don't have the weights of the queues in the yml file! Thank you.	anhkind	mperham
996	2013-07-20 14:51:18	@brandonhilkert Do you want to give this another shot or should I close this? Sad as it is to say, the results haven't been worth merging so far. I wish I had better design chops and could help.	mperham	brandonhilkert
996	2013-07-20 18:07:04	I'm really at a loss as to how to proceed. However, doing this uncovered a weird js bug that I need to extract from this and make a new PR. So you can close this one. On Jul 20, 2013, at 9:51 AM, Mike Perham notifications@github.com wrote: @brandonhilkert https://github.com/brandonhilkert Do you want to give this another shot or should I close this? Sad as it is to say, the results haven't been w…	brandonhilkert	brandonhilkert
994	2013-06-11 00:45:03	Thanks @mperham, that answers my immediate question about `after-fork`. I'm not sure if I have a good solution for managing connections they way I want to yet but I can experiment and see where I end up. Worst case I end up slightly over-provisioning the server and stop worrying.	jonah-williams	mperham
987	2013-06-13 15:37:17	@mperham when I tested this, I was using sendgrid and I am pretty sure I was not getting ratelimited. I think you're right about net::smtp	iwarshak	mperham
987	2013-09-25 17:58:46	@mperham anything actionable in this thread on Sidekiq's side? If not, I'll close.	jc00ke	mperham
985	2013-06-07 02:22:06	@fbjork Which version of Ruby? You might try master and see if it gives you good performance again.	mperham	fbjork
985	2013-06-08 01:00:16	@mperham Ruby 1.9.3 patch level 429	fbjork	mperham
984	2013-06-07 20:25:06	Hi @mperham, thanks for the reply! :smile: We updated Sidekiq to 2.12.1 and we are using Process.spawn. Interesting that even with `spawn` the `convert` (ImageMagick) still appearing inside the `sh`. We tested our new `execute` method with `tail` and it appears without `sh`. The `convert` is a bin, not a `#!/bin/sh`. I didn't get it yet. ![screen shot 2013-06-07 at 5 14 01 pm](https://f.cloud.git…	phstc	mperham
984	2013-06-16 16:26:51	@phstc Thank you for reporting back! It's great to know that 2.0 solves at least one lockup problem. There's no special config for Ruby 2.0 for sidekiq.	mperham	phstc
984	2013-09-11 18:49:15	@mperham I'm not using a imaging gem. I'm directing using Process.spawn like above.	ekosz	mperham
983	2013-06-05 17:31:05	Wow. You just saved me a lot of time. Thanks @brainopia!	ryana	brainopia
983	2013-06-05 17:52:06	Yeah. What @brainopia is suggested is exactly what I'm looking for. Thanks so much for building this. It's great. Gonna have it deployed in a few minutes :)	ryana	brainopia
976	2013-06-04 18:24:11	@mperham You suggest that the AR object will cause memory overflow? Comparing with the stable running status, what I've changed is adding two new types of work: - both involve one AR instance fetch with `find`. - both sending POST request to remote server with a timeout of 10 seconds. The issues happened after I added this two type of work into sidekiq. Because the sidekiq just dies without leavi…	yangchenyun	mperham
975	2013-06-03 07:43:17	@halorgium, Seems that this used to be set to the info level celluloid/celluloid#94 before being changed to debug. There's a mention that this could be changed by a client?	Soliah	halorgium
961	2013-05-29 22:40:21	I like the idea of putting it into the Enqueued number in paren format. That's significantly clearer and doesn't add another stat to the summary. Thoughts @mperham ?	cmwright	mperham
961	2013-05-31 01:05:13	I thought about this some more and looked over the code. I'm not sure an average of the queue growth really helps. Speaking personally, when I dump a crap load of jobs into the queue, there's some process in a console somewhere trying to send as fast as possible. The graphs were meant to see what is happening in real-time, which I think they do for processing. You bring up a good point that you d…	brandonhilkert	mperham
961	2013-05-31 15:21:00	I'm not sure I totally agree with the last part. The historical graph provides processed and failed over time. Assuming you don't shut Sidekiq off for days at a time, i think it's safe to say over those historical periods that the system ran all those jobs. So the total historical jobs that were created are the sum of the historical processed and the historical failed. I've personally never had a…	brandonhilkert	mperham
961	2013-05-31 15:46:52	Agreed on all points. To me, if you average those numbers, it blurs what's going on in real-time. If you want to add to the historical graph, I can see where average would be appropriate, however, again, I think processed and failed summed together equate to what was sent in. I can't see more value outside of the realtime number, but I'll @mperham decide what he prefers.	brandonhilkert	mperham
954	2013-05-29 21:36:44	@mperham the blocking database call should block the entire actor until the query is complete. This sounds like a bug where multiple actors (or potentially tasks) end up sharing the same connection, possibly due to, as you suspect, a bug in the new thread local code	tarcieri	mperham
954	2013-05-30 06:11:54	@mperham I tried out the fix. I have run it in production for the last one hour. Errors have stopped coming.	rajofchennai	mperham
954	2013-08-27 03:18:21	@queso We're using the same versions/stack and don't see any issues. I suspect you have some mysql connection sharing, possibly in forked processes. By chance are you using rainbows or puma with a hybrid concurrency model?	mperham	queso
954	2013-08-27 03:34:34	@mperham, Puma is running on another box, not the box throwing the errors. Our worker box is throwing the errors.I think you are on the right track, but it is the sidekiq threading in this case. I will admit, this is starting to push the limits of my knowledge of rails/puma/sidekiq/mysql and connection pooling, etc but all signs seem to point to the error stemming from our sidekiq box/code.	queso	mperham
954	2013-08-29 04:33:43	@queso I think you can do something like `ActiveRecord::Base.reset_active_connections!` Check the docs.	mperham	queso
943	2013-05-23 15:57:27	@mperham it's about 2500 lines of stacktrace. Will try to create gist.	EvilFaeton	mperham
943	2013-05-24 06:22:21	@mperham I'm not sure about this, after reverting to 2.11.2 and 0.13 for celluloid all works fine.	EvilFaeton	mperham
943	2013-05-29 05:59:57	I will be with @mperham tomorrow and will try and diagnose this issue. Anyone in PDX should come along! http://www.mikeperham.com/2013/05/26/celluloid-and-sidekiq-hackfest-in-portland/	halorgium	mperham
943	2013-05-31 05:11:13	@tarcieri @mperham I had a beer at lunch and got brave/stupid and rolled out to production. All running smoothly :+1: Great work guys!	lsimoneau	mperham
943	2013-05-31 05:59:21	@mperham, @tarcieri, all good here on production too for the last 3 hours. Thanks for all the hard work :heart:	Soliah	mperham
941	2013-05-24 18:08:08	@cap10morgan I'm not sure if you're on Rails 4, but at least the Rails 4 problems will be solved in a gem release once Rails 4 is actually released. See: https://github.com/smartinez87/exception_notification/issues/155	elsurudo	cap10morgan
941	2013-05-24 19:30:15	@mperham Understandable. Although no version of Sidekiq works with the latest release of exception_notification for reasons I was unable to determine (execution silently stops inside the compose_email method in lib/exception_notification/notifier.rb), so it's a tricky situation. Now that I'm on master HEAD of exception_notification, I'd rather have this commit stay in Sidekiq. But I can lock the …	cap10morgan	mperham
932	2013-05-24 02:47:13	@plentz Did you ever solve this Sidekiq problem? How?	HenleyChiu	plentz
932	2013-05-24 11:45:09	@plentz tried latest version of sidekiq? or a different distro?	fred	plentz
932	2013-06-03 22:29:37	@mperham thanks for the heads up. I will reduce it to 5 and see how it goes.	plentz	mperham
932	2013-06-04 00:52:39	@mperham Unfortunately, I already did almost that with no luck: - once I found the problem, I rolled back our `Gemfile.lock` to the version before the deploy that caused the problem. The segfaults kept happening. - then I updated to the last version of all gems... the problem didn't go away. I also tried updating to every ruby version since the version we were, no luck either. Currently, I'm usin…	plentz	mperham
932	2013-06-04 00:58:58	git bisect could help if you can use it. On 3 Jun 2013, at 17:52, Diego Plentz notifications@github.com wrote: > @mperham Unfortunately, I already did almost that with no luck: > > once I found the problem, I rolled back our Gemfile.lock to the version before the deploy that caused the problem. The segfaults kept happening. > then I updated to the last version of all gems... the problem didn't go…	mperham	mperham
932	2013-08-08 21:47:45	@mperham not really	plentz	mperham
930	2013-05-16 21:32:14	@didil Fantastic! Would you mind adding the GitHub URL to your gemspec so people can find the repo associated with the gem?	mperham	didil
921	2013-08-05 20:47:14	Have you tried wrapping all of the DB calls in a mutex and reestablishing connection inside the mutex every time? I know it may seem like a bunch of overhead but it could solve the deadlock problem. @mperham may have some comment here, but it looks like your stack is very network/cpu bound and it can afford to have an inefficient database communication method. I don't have much help other than to…	scootklein	mperham
921	2013-08-05 20:56:03	Even a few moments scan of our code is a very generous offer @mperham. Thanks very much. I'll ping you privately with details.	rsbrown	mperham
912	2013-08-03 10:27:45	I'm having the same problem with Mongoid and Sidekiq. @durran the point is that the connections are correctly pooled and they are reused once a job is finished and a new one is started as expected. The problem is that it seems the authentication is made every time a job is processed. I'm using moped 2 and mongoid 4 with the moped-2-integration branch and this is the output I get at the mongodb lo…	dagi3d	fbjork
897	2013-08-28 18:43:14	@queso You aren't clear what the problem is. Sidekiq has to kill any lingering workers so it can shut down in a timely manner. Jobs that are shut down in that manner are pushed back onto the queue so they can be re-executed when Sidekiq starts back up.	mperham	queso
897	2013-08-28 20:08:21	@queso You shouldn't be using the EM client within Sidekiq jobs. Use the blocking client since you have multiple threads.	mperham	queso
897	2014-06-05 00:11:52	@mperham, ah okay. Many thanks for your reply! Is there a bug here with `Sidekiq::Shutdown` showing up inside the db query? Not a huge deal now that I understand it's not what is causing my job to restart. Just curious! Thanks again...	benjaminwood	mperham
893	2013-05-02 20:53:34	@dennisreimann I would prefer people fork and add smarts and options to the retry middleware. The default retry middleware that Sidekiq ships with is a reasonable default and I don't want to add anymore complexity to it.	mperham	dennisreimann
881	2013-10-29 22:21:45	@aackerman I'm on 2.15.1 now, haven't had this issue in quite some time.	marclennox	aackerman
880	2014-08-25 23:47:11	@mperham - In general, if sidekiq is running as daemon, will it reload the source before starting a new job? Or do I need to restart sidekiq in order for this to happen? For example, - Code starts as version A - Sidekiq starts as daemon - Code is now at version B - Job comes in and is processed - will it be processed with version A or version B?	TimKJones	mperham
875	2013-04-25 17:22:25	@brandonhilkert We just need to change the code to show the key if it doesn't exist in the locale.	mperham	brandonhilkert
872	2013-04-25 19:07:52	@mperham Thanks for your prompt response.So can you guide me with the solution on what is required to to make the implementation behave in desired manner as mentioned in my first post? Will it be correct if I do not use delay extension and consider the fact that BulkEmailWorker#perform_async should move the email sending task to background? Update: Replacing WITH and invoking doesn't even enqueue…	JigneshGohel-BoTreeConsulting	mperham
872	2013-04-26 08:39:50	Sorry it was my misunderstanding due to which I posted the comment https://github.com/mperham/sidekiq/issues/872#issuecomment-17034171. Actually the worker did processed the task as can be seen from the Stats.processed value. However I misunderstood that it was not processed in the sense that I didn't received any email after replacing WITH But it was obvious that I didn't received any mail becau…	JigneshGohel-BoTreeConsulting	mperham
862	2013-04-23 21:46:24	@mperham I'm not that familiar with the threading code so I can't say for sure, but it looks like http://ruby-doc.org/core-2.0/Thread.html#method-c-handle_interrupt is meant to fix this? Specifically the safe resource allocation / deallocation. There was also some code in ruby core to have timeout.rb guard from exceptions by default, but it was taken out of 2.0.0p0: https://github.com/ruby/ruby/c…	skyshard	mperham
862	2013-04-25 14:08:42	@mperham Ah, that is currently not the case, like @ffmike pointed out.	bartolsthoorn	mperham
862	2013-05-22 08:41:54	No, I didn't have worker timeouts, just timeouts on blocking unreliable parts (eg. fetching resources over http). Most of the code had no timeout. I've had about 200,000 works done via Sidekiq using Timeout.timeout as suggested by @mperham and I'm having 0 issues so far.	Netherdrake	mperham
862	2016-01-18 07:49:36	@geku @mperham What is a recommended HTTP client to use in Sidekiq jobs then, if `Net::HTTP` and `Excon` use `Timeout.timeout` for their open/connect timeouts?	szimek	mperham
862	2016-01-18 08:35:01	Timeout is only unsafe when wrapping a complex block of work. A block with a single network operation is safe. > On Jan 18, 2016, at 02:49, Szymon Nowak notifications@github.com wrote: > > @geku @mperham What is a recommended HTTP client to use in Sidekiq jobs then, if Net::HTTP and Excon use Timeout.timeout for their open/connect timeouts? > > — > Reply to this email directly or view it on GitHu…	mperham	mperham
862	2016-01-18 08:39:47	@mperham Thanks. Last weekend we had an issue where all workers were blocked for the whole day by the same job that makes a request to Facebook using `Net::HTTP` (via Koala and Faraday), even though we have open and read timeouts set. I thought that maybe it's somehow related to the fact that `Net::HTTP` is using `Timeout.timeout` for open timeout.	szimek	mperham
862	2016-01-22 08:44:27	@mperham thanks for clarification	geku	mperham
862	2016-04-12 14:24:43	@AdamFinley not really :/ as @ryansch suggested we switched from `Net:HTTP` to `Excon` (in Koala lib) and fortunately we haven't had any similar issues with workers since.	szimek	ryansch
859	2013-04-17 17:29:10	@mperham I think that's a good alternative since we can't use find().. and I'm fine with using the existing delete functionality too. Will update!	jharbert	mperham
857	2013-04-18 13:07:59	@mperham I'm using ruby 2.1.0-dev and having a similar issue. Sidekiq randomly freezes up when performing jobs, and almost every time I try to shut it down. Tried 2.9.0 and 2.10.0 versions, no result. After command-line interrupt it can be only killed with `kill -9 {pid}`. With debug mode enabled:	sthetz	mperham
857	2013-04-18 20:22:13	@mperham I can't yet tell if random freezes are gone (they usually take up to several days to happen), but 2.10.1 seems to occasionally freeze up on shut down (when there are busy workers left). My ruby version is `2.1.0-dev`, but I also experienced those freezes on `1.9.3`. But now it seems to happen less, about 1 time in 5 tries.	sthetz	mperham
857	2013-04-18 22:08:45	@mperham @sthetz is there a way we could possibly track this down if it doesn't throw anything and the log is clean? This is an issue that severely affects system stability in the long run.	fenelon	mperham
857	2013-04-24 08:32:59	@TheHodge, do you mean you removed `require "libxml"` or did you have to get rid of any xml libraries such as Nokogiri?	sthetz	TheHodge
856	2013-04-16 20:31:13	@mperham Cool - I'll close this and re-open with the new implementation	jharbert	mperham
852	2013-04-15 22:09:29	@mperham It ran for a good 30-40 minutes without any issues and then failed shortly after I started inserting jobs with timeouts again, so I strongly believe timeouts are the issue. Come to think of it, we didn't have any issues before we implemented timeouts in production either.	jacobjervey	mperham
847	2013-04-11 18:07:37	@mperham reading up.	maxwell	mperham
847	2013-07-15 18:46:58	I was plagued by this error and several related errors, triggered when we started a whole bunch of jobs at once. The only thing that worked was wrapping our `perform` method in this block: seems like that would make an awesome middleware. @mperham is that something you would welcome as part of the existing ActiveRecord middleware, or is this something better left as custom code? FWIW all of our S…	subelsky	mperham
847	2013-07-15 18:50:11	@subelsky That's an interesting idea. It would add overhead to any Sidekiq jobs executing but not using AR. On the other hand, it's got real potential to fix a common complaint. I'd be ok adding it to the existing AR middleware.	mperham	subelsky
847	2013-07-15 18:50:29	Thanks! We've still been getting this error intermittently -- I'll try that code block and report back. On Jul 15, 2013, at 1:47 PM, Mike Subelsky notifications@github.com wrote: > I was plagued by this error and several related errors, triggered when we started a whole bunch of jobs at once. The only thing that worked was wrapping our perform method in this block: > > def perform(args) > ActiveR…	matthooks	mperham
847	2013-07-15 19:13:58	@mperham alright let me exercise it a bit in production and make sure it's definitely going to fix it	subelsky	mperham
847	2013-07-16 01:11:14	this middleware definitely helps but I'm still getting tons of "PG: result has been cleared" crashes - I know that's not a Sidekiq issue, but my gut is telling me it has to do with the way ActiveRecord's connection pool sets things up, like I'm trying to establish a connection too early and things are getting FUBAR'd. I tried moving my `establish_connection` call into the worker's initializer and…	subelsky	mperham
847	2013-07-22 13:40:10	@mperham I'm having trouble getting my code to play nicely with the other tests (I'm having to do a lot of contortions to make sure it only runs when ActiveRecord is in use). Given your performance concerns do you think it makes more sense for me to write it as an optional middleware? Or would you mind if I added a conditional at the end of https://github.com/mperham/sidekiq/blob/master/lib/sidek…	subelsky	mperham
847	2013-07-22 16:16:53	@subelsky I prefer things to be correct by default. Asking someone to use Sidekiq, experience the error, find this issue and add the middleware manually seems user-hostile. If your approach does help the problem, let's open a new issue focused on your issue and possible fix to discuss how best to integrate it.	mperham	subelsky
838	2013-04-09 19:06:37	@mperham sorry for the line noise - for some reason that other one didn't show up when I search before creating this.	UnderpantsGnome	mperham
836	2013-08-01 12:57:01	Seems like I'm having the same exact error for a standard GET request. I'm using version 2.12.4 with unicorn and have nothing inside the `after_fork` block. Any help on how to debug this? I'm pretty clueless. From what @mperham said seems like the unicorn worker started serving requests before actually booting the Rails application fully. I'm not sure that is even possible though...	mtylty	mperham
834	2013-04-07 18:25:21	@mperham what's happening?	tarcieri	mperham
834	2013-04-07 19:02:28	It was what we chatted about the other night. Getting the underlying thread handle to raise Shutdown seems to block on the actor for some reason. On 7 Apr 2013, at 11:25, Tony Arcieri notifications@github.com wrote: > @mperham what's happening? > > — > Reply to this email directly or view it on GitHub.	mperham	mperham
832	2013-04-13 06:26:11	Hey @mperham thanks for looking into this. Here it is:	ringular	mperham
832	2013-04-20 10:33:07	thanks for looking at it @mperham I'm still not sure why this is happening. I'll investigate further on active record. Seems like this isnt anything to do with sidekiq.	ringular	mperham
827	2013-05-04 03:09:43	Thanks for the tips. This is definitely not an issue with Sidekiq so I won't leave this open. @mhenrixon where are you moving to?	benubois	mhenrixon
815	2013-04-20 12:04:57	@grosser You're right, it makes sense to have two shutdown modes: (1) take as much time as you need to finish work and exit; (2) finish work and exit within X seconds. I think historical implementation issues prevented (1) but it should be doable. I am mostly worried about leaving lingering Sidekiq processes which never shutdown - that's why I've preferred to use TERM.	mperham	grosser
791	2013-04-01 12:26:01	Thats it, @rmm5t . Closing issue =)	hgsigner	rmm5t
789	2013-03-22 01:24:22	Hi @bensie This seems terribly impractical. Lock is used in more classes than this. Additionally this is not a unique error. We're getting the for a variety of libraries. My impression was that adding the lib folder under autoload should have fixed it but we're finding out that's not the case.	juand	bensie
789	2013-03-22 04:19:42	@mperham the but issues is again that it's not a practical solution, since it would mean we'd need to eager load for each class all the dependencies. If autoload is not safe, is there another way to load the entire dependency tree safely? Edit: You had also recommended using the autoload feature on a previous thread, so i'm not entirely sure if it's then the best way to do it.	juand	mperham
789	2013-05-29 18:45:49	@mperham thanks for correcting me. Isn't Autoloading a basic configuration for Rails though? I feel like this is probably one of those things that people just take for granted in Rails and gloss over. It certainly happen to me which is why I opened this thread to begin with. I think that with Rails even though it does support thread safety, it's something you need create your application around. …	juand	mperham
785	2013-06-26 19:45:57	@mperham let me know if you come up with an alternate solution that works well, please! :)	steveklabnik	mperham
780	2013-03-21 19:52:17	Thanks for the contribution and working through this with me, @jkassemi! Oh want to update the changelog and give yourself some credit?	mperham	jkassemi
780	2013-03-21 20:18:52	@jkassemi Don't forget to add something to the Wiki about this if you haven't already. This is a great feature that other people should know about. Perhaps here https://github.com/mperham/sidekiq/wiki/Error-Handling	brandonhilkert	jkassemi
780	2013-03-21 20:44:54	Changelog's updated in #787 @mperham - yes... I noticed that myself... brothers separated at birth, maybe? @brandonhilkert - I'll get to it before I head out for the day.	jkassemi	mperham
780	2013-03-21 20:44:54	Changelog's updated in #787 @mperham - yes... I noticed that myself... brothers separated at birth, maybe? @brandonhilkert - I'll get to it before I head out for the day.	jkassemi	brandonhilkert
780	2013-03-27 09:02:33	/cc @mperham @jkassemi	ognevsky	jkassemi
780	2013-03-27 09:02:33	/cc @mperham @jkassemi	ognevsky	mperham
780	2013-03-27 20:05:02	@mperham I haven't even thought about this, thanks!	ognevsky	mperham
778	2014-05-14 20:34:40	@mperham thanks for having a look. I AM on a old version of sidekiq (2.15.2). https://gist.github.com/jasherai/2c3c7b6533494df0636c I'm noticing some other oddness at the moment, so I shan't waste your time until I've checked those issues out. I'll drop in an update once I nail this down (or I'll be back begging for help! :smile: )	jasherai	mperham
778	2014-05-14 21:23:51	oh gibbering turnip jugglers! For me it was the unicorn config. (The purpose of the deploy was to move to env vars throughout). I apparently missed a YAML::load in my unicorn configs after_fork block. This apparently allowed unicorn to boot up, bit made sidekiq swoon at the hint of a request... Hopefully this helps someone in the future... @mperham thanks for being my rubber duck debugger! :grinn…	jasherai	mperham
777	2014-04-14 12:30:04	@seuros Thanks for the informative link, mike did some cool modifications in version 3. But as far as my application is concerned, it can live with 2.x for now. But would definitely try upgrading to 3 in future.	emtee	seuros
776	2013-03-14 22:38:22	@mperham Ruby 1.9.3. It's in the Gemfile and here's the confirmation from the heroku console:	rmm5t	mperham
776	2013-03-14 23:07:35	@mperham Thanks. I'll continue to dig deeper. I've just confirmed that everything works as expected with Pow, Thin, and WEBrick. It's only under a unicorn environment that things go awry.	rmm5t	mperham
776	2013-03-14 23:58:22	Okay, I appear to have fixed the issue by setting `preload_app true` in the unicorn config. When `preload_app` is false (the default for unicorn), ActionMailer::Base gets loaded in the master process and then again in each child process and appears to blow away the extension module. @mperham Does this behavior make sense? Is this worth documenting somewhere?	rmm5t	mperham
776	2013-09-06 12:20:05	Hey @rmm5t, do you know if the moral of the story is still true for today's version of sidekiq?	thbar	rmm5t
776	2013-09-06 12:47:57	@thbar No, the `after_fork` is no longer necessary with sidekiq. @mperham [took care of this in v2.9.0](https://github.com/mperham/sidekiq/blob/master/Changes.md#290) (#794).	rmm5t	mperham
776	2013-09-06 12:51:41	@rmm5t thanks! I saw that but wasn't completely sure. Thank you for the confirmation.	thbar	rmm5t
764	2013-08-19 14:44:16	@nirvdrum sidekiq-limit_fetch has functionality to "pause" a particular queue (stop processing further items from that queue). Perhaps you could use that functionality to either loop through all the queues and pause them all, or look at the code and create your own method to do this. It looks like it uses a redis LUA script to filter out the "paused" queues: https://github.com/brainopia/sidekiq-l…	travisp	nirvdrum
760	2013-04-09 16:36:07	Hi everyone, I agree on keeping things simple. I don't like to clutter stuff just for the sake of doing it. @mperham you're right. Our rule of thumb with Padrino is to teach and help the user make decisions instead of assuming everything for them - i.e., most people would know how to handle this situation. However, that doesn't mean that there're users that don't know all the internals of both sy…	dariocravero	mperham
727	2013-02-22 20:00:03	@benweint The code explicitly doesn't do what you say it does. I'm confused. Is something causing celluloid to be booted ahead of time?	mperham	benweint
727	2013-02-22 20:12:47	@mperham looks like celluloid is still being required via this path prior to daemonize:	benweint	mperham
720	2013-04-09 06:20:41	Hello, @mperham . Yep, we moved to another EC2 server, but even on new server we sometimes have such errors. Main problem what after this warning sidekiq stop working. Will be better if it will die or just try reconnect to redis. But right now it just stop working under workers, which is not good workflow.	le0pard	mperham
720	2013-04-09 06:30:29	@le0pard seems silly - but check you're not using an EBS backed instance with Redis's data set on the EBS volume (e.g. in /var/lib/redis, which is the default for the ubuntu packages) - I tweaked that on ours and timeouts have disappeared for the moment.	Sutto	le0pard
720	2013-04-09 12:00:55	Latest sidekiq master recovers from the error. On 8 Apr 2013, at 23:20, Alexey Vasiliev notifications@github.com wrote: > Hello, @mperham . Yep, we try move to another EC2 server, but even on new server we sometimes have such errors. Main problem what after this warning sidekiq stop working. Will be better if it will die or just try reconnect to redis. But right now it just stop working under wor…	mperham	mperham
720	2013-04-09 12:14:27	Big thanks, @mperham . Can you show me what exactry commits (or pull request) fix this? I coudn't found its, because last tag v2.8.0 and diff too big from master: https://github.com/mperham/sidekiq/compare/v2.8.0...master	le0pard	mperham
720	2013-04-09 13:18:38	See history for schedule.rb On 9 Apr 2013, at 05:14, Alexey Vasiliev notifications@github.com wrote: > Big thanks, @mperham . Can you show me what exactry commits (or pull request) fix this? I coudn't found its, because last tag v2.8.0 and diff too big from master: > > https://github.com/mperham/sidekiq/compare/v2.8.0...master > > — > Reply to this email directly or view it on GitHub.	mperham	mperham
719	2014-02-10 02:56:50	@mperham, I can write a PR tomorrow. Basically I will follow @benweint suggestion: adding nohup instead of -d option. Which strategy you think fits best? 1 - Detecting if its jruby from JRUBY_VERSION or RUBY_ENGINE. 2 - Adding a :sidekiq_daemonize flag, which by default is true. If it's set to false, nohup will be used. If you got any other thoughts let me know. I will try to implement it.	dballona	benweint
719	2014-02-10 02:56:50	@mperham, I can write a PR tomorrow. Basically I will follow @benweint suggestion: adding nohup instead of -d option. Which strategy you think fits best? 1 - Detecting if its jruby from JRUBY_VERSION or RUBY_ENGINE. 2 - Adding a :sidekiq_daemonize flag, which by default is true. If it's set to false, nohup will be used. If you got any other thoughts let me know. I will try to implement it.	dballona	mperham
719	2014-02-10 03:13:55	Probably best to detect JRuby. > On Feb 9, 2014, at 18:56, Diego Ballona notifications@github.com wrote: > > @mperham, > > I can write a PR tomorrow. > Basically I will follow @benweint suggestion: adding nohup instead of -d option. > > Which strategy you think fits best? > 1 - Detecting if its jruby from JRUBY_VERSION or RUBY_ENGINE; > 2 - Adding a :sidekiq_daemonize flag, which by default is tr…	mperham	benweint
719	2014-02-10 03:13:55	Probably best to detect JRuby. > On Feb 9, 2014, at 18:56, Diego Ballona notifications@github.com wrote: > > @mperham, > > I can write a PR tomorrow. > Basically I will follow @benweint suggestion: adding nohup instead of -d option. > > Which strategy you think fits best? > 1 - Detecting if its jruby from JRUBY_VERSION or RUBY_ENGINE; > 2 - Adding a :sidekiq_daemonize flag, which by default is tr…	mperham	mperham
710	2013-02-15 17:20:21	@mperham How could that be? I restarted my laptop, restarted redis-server, and did a `redis-cli FLUSHALL`. Isn't that enough to get it back in sync? Edit: hmm I did remove some local redis-related files, maybe that caused it. Still, I don't know how to completely 'reset' it.	pointerbp	mperham
702	2013-04-15 23:54:29	@mperham yes, using the timeout option on almost everything	mariovisic	mperham
702	2013-04-15 23:58:16	@mariovisic If you can reproduce the problem reliably, you might try removing the timeout and seeing if that helps with the issue.	mperham	mariovisic
702	2013-04-16 00:01:53	@mperham i'll see if I can test it out. The getting stuck is very random and has been fine for the last few days. It seems to occur when we have a high amount of longer running jobs (maybe 10-30 seconds each), they are mostly blocking on API calls with SSL	mariovisic	mperham
702	2013-04-16 00:18:41	I don't use timeout on mine. Sent from my iPhone On 2013-04-15, at 8:02 PM, Mario Visic notifications@github.com wrote: > @mperham i'll see if I can test it out. The getting stuck is very random and has been fine for the last few days. > It seems to occur when we have a high amount of longer running jobs (maybe 10-30 seconds each), they are mostly blocking on API calls with SSL > > — > Reply to t…	cmer	mperham
702	2013-04-16 00:22:59	My jobs also get a high number of SSL failures, maybe one in every 10_000 jobs will fail due to an SSL negotiation failure. We run around 12_000 jobs every 30 mins or so; so it's fairly common. Does the stack trace from my workers when they were stuck help you at all @mperham https://gist.github.com/mariovisic/939fb704e2d684b04353 ?	mariovisic	mperham
702	2013-04-16 00:44:17	Yep, that's exactly when I see it too. Lots of long running jobs making external ssl calls. On 15 April 2013 20:02, Mario Visic notifications@github.com wrote: > @mperham https://github.com/mperham i'll see if I can test it out. The > getting stuck is very random and has been fine for the last few days. > It seems to occur when we have a high amount of longer running jobs (maybe > 10-30 seconds e…	marclennox	mperham
702	2013-04-16 19:10:12	@mperham I think you're onto something with the timeout middleware. I removed the timeout option from my workers right around the time that I stopped seeing stuck threads...	marclennox	mperham
702	2013-04-17 03:01:43	@mariovisic Indeed. We're moving to dedicated image processing machines and Dragonfly (vs Carrierwave).	cmer	mariovisic
702	2013-04-19 18:45:09	@mperham pg doesn't link to OpenSSL itself, `libpq` does, so the links happen when Ruby and PostgreSQL are compiled. I've been trying to figure out how to detect this situation at extension compile time, though, so I can at least print out another advisory that everyone can ignore. :wink: Alternatively, perhaps I could figure out how to contribute a 'postgresql' package for RVM, which would also …	ged	mperham
702	2013-05-30 16:54:48	@mperham is there any chance of reliable queueing being ported to the non-pro version of sidekiq, since there's a lot of people getting those crashing/stuck issues? my main problem is losing the jobs of those stuck workers.	plentz	mperham
702	2013-05-30 16:59:27	@plentz granted it's @mperham software, so any decision is up to him, but if something like this happens I'll be the first to ask for a refund, because it's not $20 we are talking about, but a good chunk of money. Beside it helps the developer to work more on this project.	masterkain	plentz
702	2013-05-30 16:59:27	@plentz granted it's @mperham software, so any decision is up to him, but if something like this happens I'll be the first to ask for a refund, because it's not $20 we are talking about, but a good chunk of money. Beside it helps the developer to work more on this project.	masterkain	mperham
702	2013-05-30 17:01:38	@masterkain and that's the reason I'm just asking, not demanding.	plentz	masterkain
702	2013-05-30 17:06:03	@plentz I want Sidekiq to be perfectly reliable but the crashing and stuck threads are due to gems and bugs outside of my control. When there are sidekiq code or features which hamper reliability, I've fixed those issues as quickly as possible (e.g. removing the timeout feature). I have no plans to move any features from Pro into free.	mperham	plentz
702	2013-05-30 20:35:44	To speak in @mperham's defense, once I upgraded to 2.11.0 and found the right configuration for Heroku environment (see #847), the stuck threads issue completely disappeared for me. Currently sitting at 0 failures for the last month or so.	matthooks	mperham
702	2013-05-30 20:37:54	I'm assuming you mean 2.12.0? I'll be making another attempt in the next few days, at which point I'll try to get some useful insights. On 30 May 2013 16:35, Matt Hooks notifications@github.com wrote: > To speak in @mperham https://github.com/mperham's defense, once I > upgraded to 2.11.0 and found the right configuration for Heroku environment > (see #847 https://github.com/mperham/sidekiq/issue…	marclennox	mperham
702	2015-07-17 21:50:21	@jonhyman No, we did spend some time investigating it, but didn't find anything.	lastomato	jonhyman
693	2013-02-08 21:48:55	@willcosgrove Thanks for your help!	mperham	willcosgrove
685	2013-02-21 10:06:21	@mperham I'm seeing similar behavior in my cluster with `~> 2.7.2`. I'm using the following command to start sidekiq: `nohup bundle exec sidekiq -e <env> -q default -q process_asset ... -C <path/to/config>/sidekiq.yml -P <path/to/pidfile> >> <path/to/log> 2>&1` The interesting thing here is that I don't actually have a sidekiq.yml for these projects, even though the path to one is listed. Anyway,…	SegFaultAX	mperham
685	2013-02-21 14:44:41	Try 2.7.3 On 21 Feb 2013, at 02:06, Michael-Keith Bernard notifications@github.com wrote: > @mperham I'm seeing similar behavior in my cluster with ~> 2.7.2. I'm using the following command to start sidekiq: > > nohup bundle exec sidekiq -e <env> -q default -q process_asset ... -C <path/to/config>/sidekiq.yml -P <path/to/pidfile> >> <path/to/log> 2>&1 > > The interesting thing here is that I don'…	mperham	mperham
685	2013-02-21 19:21:33	@mperham That fixed it for me, thanks. What changed in `v2.6.5..v2.7.2` that was fixed in `v2.7.2..v2.7.3`?	SegFaultAX	mperham
685	2013-02-21 19:24:37	Oh, it looks like f333186ecf049b5d983e5c6269612540c73de818 was the fix for me. @mhenrixon does `2.7.3` work for you as well?	SegFaultAX	mhenrixon
677	2013-02-03 19:34:44	Perhaps this is related to @mperham now signing the gem? EDIT: Working fine now. Probably some sort of transient RubyGems problem.	davidcelis	mperham
672	2013-02-04 19:18:54	@mperham any idea of how to look into it? Not sure what steps to take to figure it out.	dfischer	mperham
651	2013-01-26 19:04:57	@dennisvdvliet Does the "myapp" rails app work for you with this change? When I attempt to load it, i get: ![Screen Shot 2013-01-26 at 2 03 34 PM](https://f.cloud.github.com/assets/744212/100104/3d76831e-67eb-11e2-90be-a5bab3b3b14b.png)	brandonhilkert	dennisvdvliet
646	2013-01-25 06:42:58	@mperham sorry for the delay ... I had to make a sandwich. I was SO hungry. Anyways the problem was somewhat less trivial than I expected. I had to increase the number of operations rather than decrease. This would probably only be used in development environments so hopefully it won't be too painful. Also I'm pretty open to changing the implementation somewhat radically. No rush to merge.	no0p	mperham
638	2016-09-22 08:31:33	@mperham This post explaining the difference between the sidekiq client and sidekiq server is so helpful. It would be great if the same is added in either README.md or in one of the wiki pages.	sriharshakappala	mperham
637	2013-01-24 18:43:28	@mperham the only real problem is that if the sidekiq process is down, the `stop` task(and therefore the `restart` task as well) fails. to solve this, the only thing to change is: if the `stop` task detects that sidekiq's pid isnt "up" anymore, it just show a warning/message like "process with pid 123 doesn't exist" instead of failing. That way, capistrano will continue to the `start` task and th…	plentz	mperham
637	2013-01-24 18:50:19	@plentz I'd love a PR to do just that. Hard for me to do it since I can't reproduce.	mperham	plentz
637	2013-01-24 22:18:43	just saw @sfroehler patch and I really don't know what's the best approach. His code is a lot cleaner and short, but mine don't show a ugly error message and just say that sidekiq is not running. @mperham is your turn :)	plentz	mperham
637	2013-01-24 22:30:13	@plentz I prefer your approach at first glance. Will investigate more tonight.	mperham	plentz
637	2013-01-25 08:33:55	I don't really like this long lines with a lot of bash stuff in it - I think they are hard to read/understand. But thats just a personal opinion. If it's just about the content of the error message: It can be amended in the sidekiqctl. I prefer the "Process doesn't exists" because thats the actual "problem". I would want to know that, so I can investigate what went wrong. At the end @plentz is ri…	sfroehler	plentz
636	2013-01-22 15:54:50	@mperham It goes up again after I `kill -9` his process.	fenelon	mperham
636	2013-01-22 16:58:30	@mperham haven't tried the other signals actually. Considered it stuck somehow and killed it with -9. What could be preventing it from connecting to redis? The number of redis connections free is good all the time. My app never takes more than 30. I use a globally initialised `$redis` in several modules. Might it be the cause. Thanks!	fenelon	mperham
636	2013-01-22 19:41:32	@mperham, I'm running redis on the same machine `$redis = Redis.new(:host => 'localhost', :port => 6379)`	fenelon	mperham
636	2013-01-24 08:14:07	@mperham, might it be helpful? In my case, Redis is perfectly fine, but at some point, Sidekiq becomes unable to connect to it. ![Screen Shot 2013-01-24 at 12 06 07 PM](https://f.cloud.github.com/assets/767838/92892/fb909736-65fc-11e2-9d56-167244fb1d68.png) I can though use redis with no problem: And then... If we restart it... `kill -TERM 10518` Magically... And my initializer file:	fenelon	mperham
636	2013-01-30 20:08:47	@mperham Sorry for not giving feedback for such a long time. The redis connection problem is gone now. Although, I still have some issues with my background processing ecosystem. Maybe those points are not directly related to Sidekiq, but I think I'll list them just in case (and anoyone's expertise will be much appreciated): - The `getaddrinfo: Name or service not known` error shows up once a day…	fenelon	mperham
622	2013-01-16 19:56:10	@mperham yeah ;) we are working on a major heroku auto-scaling app and scaling down was killing us. We switched from resque yesterday due to the same problem there - we couldn't get the retry-on-signals working well and sidekiq was advertised as handling this built-in, which now works pretty well. However even with this patch we're still seeing ~0-2% of jobs getting dropped during downscaling cyc…	apinstein	mperham
608	2013-01-04 20:43:11	@mperham, sorry, was a hard day and I didn't notice ~> - thanks	alecnmk	mperham
604	2012-12-29 00:35:07	@mperham #600 needs to be reverted?	jc00ke	mperham
601	2012-12-29 05:51:35	@mperham seems like @pixeltrix is entirely on to it. Still unclear to me why that constant hasn't been referenced until _after_ the model is required, however that's mostly because I've only glanced at the source.	NZKoz	mperham
592	2013-01-03 03:30:23	@kyledrake Yep, there is a conflict between supporting multiple, weighted queues in one process and reliable queueing via Redis's brpoplpush. I implemented multiple queues in Sidekiq to stay compatible with Resque and still think it was the correct choice to make. I really haven't got much push back from people with reliability concerns. That said, I am considering adding optional support for brp…	mperham	kyledrake
590	2012-12-18 13:21:02	**Trace** According to this, we need to upgrade redis: http://oldblog.antirez.com/post/everything-about-redis-24. I'm using 2.2 (which is what ubuntu installed). But it should be simple enough to check the version and make sure it's >= 2.4 in the view @steverandy See this gist if you need help: https://gist.github.com/4327994	scottkf	steverandy
590	2013-05-30 07:55:48	Hello! I'm also currently receiving an Internal Server Error when I try to access the dashboard. Nothing on the any of the logs. I've even tried shutting down redis as well as sidekiq and going to the /sidekiq route still gives me a 500. @mperham I've added the backtrace option to my workers. How would I obtain the debug information?	commodity	mperham
590	2013-11-22 17:18:13	I have the same problem, only in production, development is fine. Ruby 1.9.3p448, Passenger 4.0.10, Apache 2.2.22/mpm-event with mod_xsendfile 0.12, redis 2.6.16, sidekiq 2.16.1. The strange thing is it only happens sporadically but on all pages, reloading the page usually works. I'm also using the sidekiq-cron web ui extension, but disabling it makes no difference. I think I didn't see it with s…	felixbuenemann	mperham
589	2013-06-21 08:03:19	@mperham Setting the default_url_options doesn't work for me, at least in the console. I know for sure default_url_options is being set and can be accessed within the scope of the worker. `1.9.3p125 :001 > ActionMailer::Base.default_url_options => {:host=>"localhost:5000"}` Attempting to run the code which constructs the url returns the same error that @lowellk saw. `ArgumentError: Missing host t…	jingshen	mperham
585	2012-12-14 18:23:15	@mperham You should ask for that for xmas :wink:	jc00ke	mperham
583	2012-12-16 08:00:57	Thanks @mperham used your connection pool gem, works like a charm!	ben-av	mperham
583	2013-02-24 23:04:13	The cequel cassandra gem has the connection pool gem in it. This fixes similar problems we were seeing. +1 on the great @mperham connection pool gem. Thanks mike.	kbrock	mperham
581	2012-12-12 16:48:40	@mrnugget You're right, bash is what does the redirection and so it would need to do the rotation. Ugh, bit by bit I'm starting to understand why every Unix daemon has to reimplement this stuff. I'll read through this again tonight and merge it if it looks good. Thanks for helping me understand the issue better!	mperham	mrnugget
581	2012-12-13 23:01:13	Thanks @mrnugget!	mperham	mrnugget
581	2013-08-21 15:46:33	Thanks @mperham! Will do.	bradical	mperham
575	2012-12-17 19:35:35	@mperham I'm slightly confused with what you're suggesting. Since most people define the queue within the worker (as below) why would this break anything? When you say "custom sidekiq processes" are you referring to something other than sidekiq workers? Sorry if I'm not understanding you correctly!	biznickman	mperham
570	2012-12-10 20:12:04	@mperham The above make sense or no?	brandonhilkert	mperham
569	2012-12-09 09:26:46	@mperham, here is my Gemfile.lock	tigris	mperham
569	2012-12-12 04:40:06	Thanks @mperham, here is the output after sending the USR1 signal to the sidekiq process that had stalled during attempted shutdown.	tigris	mperham
566	2012-12-05 13:50:31	:smirk: Nice! @brandonhilkert what's this graph name?	fabianoalmeida	brandonhilkert
559	2012-12-14 18:53:06	I was afraid of that. @brandonhilkert Can you revert?	mperham	brandonhilkert
551	2012-11-30 18:03:53	@ragalie Fair question. Sidekiq Pro pays for my time supporting Sidekiq. You are welcome to re-implement Pro features if you'd like, this is open source after all, but I'm unlikely to pull them into Sidekiq. You'd have to maintain a separate fork or gem with the functionality. And then you get to experience the joy of supporting something for free.	mperham	ragalie
551	2014-09-04 15:04:24	@mperham why not charge for a sidekiq enterprise setup/support/hosting contract like many companies do and still keep the features available for free? to name some examples: redhat, elasticsearch, mongodb, cassandra, ansible, deis, coreOS, ubuntu etc.	developerinlondon	mperham
548	2012-11-30 13:35:20	You're absolutely right. I didn't realize I was making this mistake when I changed the blank? code to a simple comparison. @mperham Do I create a new pull request with this, or is there a way to do this on this pull request?	nogara	mperham
548	2012-11-30 14:49:09	New pr. On 30 Nov 2012, at 05:35, Luiz Gustavo Nogara notifications@github.com wrote: > You're absolutely right. I didn't realize I was making this mistake when I changed the blank? code to a simple comparison. > > @mperham Do I create a new pull request with this, or is there a way to do this on this pull request? > > — > Reply to this email directly or view it on GitHub.	mperham	mperham
545	2012-11-28 17:36:06	@mperham I want to add middleware to the 'queue' and the 'process' phases. I tried to use this code and I get an error when it loads: What am I doing wrong?	tfwright	mperham
545	2012-11-28 18:06:47	@tfwright @jmazzi's block up top does exactly that. MyClientMiddleware is client middleware, MyMiddleware is server middleware.	mperham	jmazzi
545	2012-11-28 18:19:15	@mperham Ah, yes, that makes sense now. I think for me it was unexpected to not have client_middleware automatically add it's middleware to the server's client_middleware. However, depending on what your middleware is doing, that wouldn't always be ideal. Thanks for the clarification!	jmazzi	mperham
540	2012-11-26 03:05:56	@jc00ke The position you mentioned was my first thought, but both of those buttons are controlled by the checkboxes, and something told me to put it somewhere else so that "Delete All" wasn't misinterpreted for "Delete All the ones on this page"? Does that make sense? My next thought was to maybe put it bottom left. Would that be better? Agreed on not showing if there aren't jobs.	brandonhilkert	jc00ke
540	2012-11-26 03:13:24	@jc00ke Pushed. ![dl](http://f.cl.ly/items/163N1c0V0x2m3P1K450L/Screen%20Shot%202012-11-25%20at%2010.14.18%20PM.png) Is "Retry All" something you'd like me to add as well?	brandonhilkert	jc00ke
540	2012-11-26 03:19:58	@brandonhilkert re: `Retry All` @bensie had mentioned it, and if it's easy to add, might as well do it now. Also, does that screencap reflect the changes? I was thinking... That way the buttons that are activated by the checkboxes are under the checkboxes.	jc00ke	bensie
540	2012-11-26 03:19:58	@brandonhilkert re: `Retry All` @bensie had mentioned it, and if it's easy to add, might as well do it now. Also, does that screencap reflect the changes? I was thinking... That way the buttons that are activated by the checkboxes are under the checkboxes.	jc00ke	brandonhilkert
540	2012-11-26 16:49:58	This interface looks **incredible** @brandonhilkert - I personally can't wait till it makes it to master.	geomic	brandonhilkert
536	2012-11-21 16:49:11	@jmazzi I wrote that from memory, if `failed?` exists ya totally you can use it. @tfwright Batches do track the jid and errors of any failed jobs so you can see why a given job failed. You don't know when a particular job has been run, just that the batch is complete or not. If the batch is complete and the jid is not in the batch's failures, you know that particular job succeeded.	mperham	jmazzi
536	2012-11-21 16:53:27	@mperham can you check to see if a jid is in the batch's failures _before_ the latter is complete? If so that should work fine.	tfwright	mperham
536	2012-11-21 17:03:42	@jmazzi I think that's a great feature request for Pro. I'll think about it over the next few days.	mperham	jmazzi
536	2012-11-21 17:04:48	@mperham thank your prompt replies and consideration :)	jmazzi	mperham
536	2013-01-15 19:55:35	@mperham what did you decide?	jmazzi	mperham
530	2012-11-26 14:06:01	@mperham I'll take this.	brandonhilkert	mperham
523	2012-11-15 19:52:34	@mperham I had a really weird issue with threads inside my worker. Even though, I cleared connection in every thread I was creating. I even tried Celluloid but the connection pool was still throwing timeouts. I had to give up threads completely in my workers. Though, they handle connections perfectly fine in my application code.	fenelon	mperham
522	2013-01-27 06:25:48	@mperham if you reduce the number of workers to 1 or 2, or even double to 50, does it still take about 6 sec? On Jan 26, 2013, at 11:53 PM, Mike Perham notifications@github.com wrote: > @iwarshak I got it running on my OSX machine and it works fine for me. 1000 jobs process in 6 seconds. > > (M=8fbbd .rvmrc) ~/src/sideslow> RAILS_ENV=production bundle exec rails console > Loading production envir…	iwarshak	mperham
510	2014-11-10 17:30:38	@mperham was thrilled to see this got implemented :) What would you think about adding support for the following: which would be functionally equivalent to: I think that when we use `sidekiq_retry_in`, this kind of behavior would allow our developers to communicate their intent much more clearly.	eprothro	mperham
510	2014-11-10 17:54:00	@eprothro I'd say no. I'm very conservative in applying any more changes to the retry logic as I don't want more and more knobs to twiddle so the Retry system in Sidekiq becomes a rat's nest of edge cases.	mperham	eprothro
508	2012-11-09 16:28:12	@nirvdrum that's probably because your frontend ignores `X-Sendfile` header.	nikitug	nirvdrum
503	2012-11-05 17:15:31	@jc00ke Unfortunately that won't solve his problem. You can programmatically change the value in `Sidekiq.configure_server`, something like: and that **might** work. My understanding is that in the AR pool, connections are lazy created; are you sure that using a size of 20 is actually a problem for you?	mperham	jc00ke
503	2012-11-07 17:01:15	@mperham so how do I actually trace/fight that? Does Sidekiq close them? What happens if an exception occurs?	fenelon	mperham
503	2012-11-07 19:07:56	@mperham could you possibly explain your idea further? How is it possible that if I have 30 connections in my pool and MySQL allows 135 the database still complains about 'too many connections' error? Does Sidekiq shares the same AR pool as my app or every process (every Unicorn + Sidekiq) has it's own pool? Also, I'm using RMagick gem. Could it possibly be caused by it? I apologize for bothering…	fenelon	mperham
503	2012-11-08 10:18:12	Thanks, @Ragmaanir, for the info. Today I had to reboot my DB instance twice because of this error. Can you or @mperham suggest a way to debug this? Something I could test my system with and get back with my findings. Here's my setup for reference: sidekiq.yml database.yml	fenelon	mperham
503	2012-11-10 11:59:01	@Ragmaanir, unicorns seem to be ok. This all happens in the normal flow. But now I'm 90% sure I've found what may be causing it. I use threads to process third-party services requests. Seems they do not properly use connection pool out of the box. The next step I think I need to take is taking those operations under Celluloid's control. I'll let you know if it works out. @mperham, could I have a …	fenelon	mperham
503	2012-11-10 17:59:55	@mperham, where can I check out at the way you do that in Sidekiq? I do not have any connection-pool related code in my Sidekiq workers code, but they seem to work fine. Do I need to wrap my worker code in `with_connection` call? Thank you so much!	fenelon	mperham
503	2012-11-10 18:24:29	@mperham and the AR pool? Does it work well with threaded code by itself?	fenelon	mperham
503	2012-11-10 18:32:32	@mperham, As I understood from Johnathan's article (http://bibwild.wordpress.com/2011/11/14/multi-threading-in-rails-activerecord-3-0-3-1/) the AR connection pool sometimes shows unpredictable behaviour when used with threads. In his case the connections was not returned to the pool. He advises to wrap threaded code in `with_connection` block to make the AR explicitly check out and return the con…	fenelon	mperham
503	2012-11-10 18:49:09	@mperham, so you mean that `ActiveRecord::Base.clear_active_connections!` piece in run after each worker and makes sure they return the connections they used to the pool? Does this mean that if I include this call to my actors I can probably avoid the connection bloat? Michael, I feel like getting you a beer :)	fenelon	mperham
503	2012-12-05 23:35:29	@mperham I wonder if we should update the **Concurrency** section of the [Advanced Options](https://github.com/mperham/sidekiq/wiki/Advanced-Options) wiki page to advise programmatically changing the ActiveRecord connection pool size via rather than the _hack_ I suggested. It seems sensible that you'd want a small connection pool for your Unicorn workers, or threads, etc., but a substantially lar…	stevenharman	mperham
503	2012-12-08 01:47:53	@mperham I'd buy that. Even so, I'm wondering if it would be better to explicitly set Sidekiq's connection pool to a larger one via the initializer rather than the `database.yml` in general. Especially in the case of running on Heroku where you have to _hack_ the database URL to tack the `pool=xxx` parameter on. Thoughts?	stevenharman	mperham
503	2012-12-31 18:48:42	@sjahandideh `database.yml` has no effect on Heroku as they inject their own database config. Furthermore, the programatic approach suggested by @mperham doesn't work on Heroku as `ActiveRecord::Base.configurations` is empty. I still don't understand exactly why it's empty on Heroku only, but it seems to be causing other folks heartache as well: https://www.google.com/search?q=ActiveRecord%3A%3AB…	stevenharman	mperham
503	2013-01-03 16:13:18	You might want to write some custom code in your sidekiq workers to establish a separate connection to the same db but with a different pool size and let the default be 5 for your unicorn workers. This also might be possible via middleware @mperham? We used to inject entries into 'ActiveRecord::Base.configurations' so we could manage our db sharding/multiplexing with certain gems that required th…	TheCorp	mperham
503	2016-11-08 07:32:42	Thanks both @stevenharman and @espen for your provided workarounds. Both work well and can be really useful also in other scenarios. Ideally, I wanted to deal with the situation without having to "bother" the other developers. The only option for that would be to execute a custom script during the deployment to copy a `config/databases.yml.production` to `config/databases.yml`. As I'm in heroku, …	waiting-for-dev	espen
501	2012-11-03 05:41:28	Well said, @bensie.	mperham	bensie
493	2013-03-06 11:32:26	As a reference, I have extended @leemhenson original idea a little to stub Batches and Status: It obviously leave out a couple methods, but it works for my simple workflow of adding jobs to batches and waiting for them to run with `status.join`.	fabiokr	leemhenson
484	2012-11-01 22:35:53	@mperham I believe `sass-rails` needs to do something like this in their 3.x branch: https://github.com/hornairs/sass-rails/commit/7021ceeb0116360a6acd21471773f065c5ecd31f The problem is that they have overridden the `Sass::Template` class sprockets will use to compile sass for all clients of Sprockets, not just the Rails one, which means your previously happy little Sinatra app is now trying to …	airhorns	mperham
484	2012-11-01 22:53:09	@mperham I am so absurdly swamped it wouldn't even be funny for someone to see me because the swamp is so gosh darn smelly. That commit also isn't perfect yet, there's some weird issues with Sprockets's environments in prod vs dev. So yeah, I will, but I can't say it will be within the next month. Sorry :(	airhorns	mperham
481	2012-10-31 17:47:51	@krasnoukhov interested, I don't use sidekiq-failures, wonder why removing it fixed it for you?	fbjork	krasnoukhov
481	2012-10-31 17:50:51	@fbjork Also i've updated all related gems. Now i not able to investigate why it helps.	krasnoukhov	fbjork
481	2012-10-31 19:22:49	Some internals of web.rb changed that sidekiq-failures used. On 31 Oct 2012, at 10:50, Dmitry Krasnoukhov notifications@github.com wrote: > @fbjork Also i've updated all related gems. Now i not able to investigate why it helps. > > — > Reply to this email directly or view it on GitHub.	mperham	fbjork
481	2012-11-02 20:02:04	Hey @mperham, you mentioned master, but it merged into `simple_ui`. Is it right?	krasnoukhov	mperham
480	2012-10-30 20:24:42	@bbhoss That would be rad. I've run into the same issue before but not badly enough for me to fix it.	mperham	bbhoss
480	2012-10-30 21:02:15	@mperham It doesn't look like you have any existing test infrastructure for the retry_at time. Would you like me to add some or is a simple 1-line patch to the DELAY proc ok?	bbhoss	mperham
475	2012-10-30 21:58:12	@unity The UI is never set in stone. you are welcome to clean up as you see fit. I had to move the redis/time info to a navbar footer since hostnames can get long and ours didn't fit into that tiny sidebar box. Polish would be very welcome there.	mperham	unity
471	2012-11-07 23:20:57	@jfirebaugh Yeah, there's no good solution for catching and dealing with Sidekiq core exceptions right now. Thankfully they've been very rare in my experience but suggestions welcome.	mperham	jfirebaugh
463	2012-10-31 15:16:39	@phillipoertel yes that's a very good feature specially to monitor workers and memory leak between apps. I've been trying to break my head around that trying to figure it out. What I could not figure out is how to get the Namespace constant. Since the namespace is initialized from config block used for redis-namespace gem, I can't find it stored anywhere as a constant. In redis-namespace gem, I d…	fred	mperham
463	2012-11-01 10:24:29	@mperham Monitoring by PID was my first thought as well. Our admins couldn't get their monitoring to pick up the new PID on sidekiq restarts, however, so they suggested monitoring by process name. They are off-site and not very involved in our dev process / Ruby, so I didn't insist. It was easiest to patch the procname method. I realize I'll have to review the patch when we update the sidekiq gem…	phillipoertel	mperham
461	2012-10-23 08:32:54	@mperham I don't think that's entirely true. If you have: In your application.rb, Then it will automatically lacy load the files as you use them, if you have a valid module/folder structure of cause, which it sees that you have. I don't see why sidekiq is giving that error though??? You say that the problem only occurs sometimes, and only when spinning a lot of works up - strange...	NielsKSchjoedt	mperham
460	2013-06-17 16:28:26	Hi @durran and @mperham. I do love your work, so I made this gem. https://github.com/dlibanori/sidekiq-delay	dlibanori	mperham
460	2013-06-17 17:51:38	Hi @mperham, I think it is safe. Sidekiq::Delay do not rewrite `delay` instance method unless user explicitly includes its module and `delay` class method always remain untoached. Tell me if it is not ok for you.	dlibanori	mperham
447	2015-12-01 14:26:08	@mperham yep, with `require_dependency` this is working. :+1: :beers:	g-ilham	mperham
446	2016-08-18 10:22:39	@mperham I am wondering if your comment is outdated. Is it still the only way to pipe sidekiq's output to syslog if I want to logrotate logs? > We pipe sidekiq's output to syslog with | logger -t sidekiq and let the OS rotate syslog for us.	nextofsearch	mperham
446	2016-08-18 15:02:39	@mperham got it!	nextofsearch	mperham
445	2012-10-15 10:59:13	@mperham: I believe the hoptoad/airbrake-inspired [errbit](https://github.com/errbit/errbit) project still uses hoptoad_notifier.	ezkl	mperham
445	2012-10-15 11:04:22	@ezkl That's the main reason. We cannot use the newest version of Errbit at the office so we are forced to use HoptoadNotifier instead of Airbrake.	stephankaag	ezkl
445	2012-10-15 16:00:21	We use Errbit at The Clymb, works fine with Airbrake. @stephankaag this sounds like a good case for a monkey patch. I don't want to support obsolete stuff.	mperham	stephankaag
444	2012-10-16 03:09:54	@mperham this look alright to you? (besides the fat fingered `hequire` WHAT WAS I THINKING?)	jc00ke	mperham
444	2012-10-16 04:06:46	@mperham What do you think about adding a deprecation warning when connecting? Necessary, or is the changelog enough?	jc00ke	mperham
443	2012-10-14 18:02:15	@mperham which version? Are you thinking of explicitly support all providers or taking a general approach? If we go general, we may want to issue a warning so people using it on Heroku now don't get a nasty surprise :smile:	jc00ke	mperham
443	2012-10-14 18:03:30	I think a general approach sounds like a great idea. On Oct 14, 2012 11:02 AM, "Jesse Cooke" notifications@github.com wrote: > @mperham https://github.com/mperham which version? Are you thinking of > explicitly support all providers or taking a general approach? > > If we go general, we may want to issue a warning so people using it on > Heroku now don't get a nasty surprise [image: :smile:] > > …	mperham	mperham
431	2012-10-10 13:42:40	Hey @joneslee85 - Yeah, I did give that a go with no luck. Maybe I'll try again this evening. Thanks for the tip	geoffw8	joneslee85
423	2012-11-27 16:23:36	@mperham I investigated a little more. I was able to get the stuck workers within a couple of minutes. Could it be that it gets stuck on the db connections? I saw that your connection pool doesn't release/close the connections. I am using Mysql2 not through the AR adapter, but with your connection pool. Any hint on how I can prevent them from getting stuck? Any other known issues with AR connecti…	dschneider	mperham
423	2012-11-29 04:46:58	I will work to make Carrierwave thread-safe within the next week and will report back here when it's done in master. @mperham Have you worked with ActiveSupport's class_attribute before? Wondering if I'm going to run into issues there with thread-safety: https://github.com/rails/rails/blob/master/activesupport/lib/active_support/core_ext/class/attribute.rb	bensie	mperham
423	2012-11-29 06:10:23	@bensie There's an issue with requiring, and optional features / gems. https://github.com/jnicklas/carrierwave/issues/911	codezomb	bensie
423	2012-11-29 06:44:43	@bensie np, I use carrierwave on almost all of my projects. Just like to contribute where I can.	codezomb	bensie
423	2012-11-29 19:30:03	@bensie with the master branch, it processed a few files, but locked up again.	codezomb	bensie
423	2012-11-29 19:31:44	@bensie I ran the same test using Thread.new, and the result was the same.	codezomb	bensie
423	2012-11-29 19:36:56	@bensie This is the entirety of the script I'm running. It's within a Rails 3.2.8 app, but there's no models/controllers or anything else loading at this time, as I removed it all. I'm just loading up rails console, and going from there. The rails server isn't running either. https://gist.github.com/4171304	codezomb	bensie
423	2012-12-01 01:52:28	@bensie and @mperham I think this may only be with rubinius. I just tested on MRI 1.9.3-p327 and minimagick has no issues w/ sidekiq.	codezomb	mperham
423	2012-12-01 01:52:28	@bensie and @mperham I think this may only be with rubinius. I just tested on MRI 1.9.3-p327 and minimagick has no issues w/ sidekiq.	codezomb	bensie
423	2012-12-01 05:27:38	@jc00ke I'm installing using rvm, and from what I can see of the install it's pulling origin/master from git://github.com/rubinius/rubinius.git. I checked the repo out and diffed, and I'm not seeing any difference.	codezomb	jc00ke
423	2012-12-01 05:34:16	@jc00ke, ah I installed via just rvm install rbx. I'll try rbx-head explicitly, and report back.	codezomb	jc00ke
423	2012-12-01 05:57:30	@jc00ke this is happening with all versions of rbx I install. $ rvm list known rbx[-head] rbx-2.0.testing rbx-2.0.0-rc1 I've used all of the above, and get the same result.	codezomb	jc00ke
423	2013-03-20 23:57:52	@mperham Quick update actually, not sure how relevant this is but once we removed a particularly memory intensive section from our workers (our now 2 million+ jobs a night) run flawlessly with no dead/stale workers. I haven't looked into what @zquestz mentioned or how that might affect us but anyone still having these issues and who are on Heroku (I assume that's part of the issue) should conside…	TheCorp	mperham
417	2012-09-27 00:03:38	@ezkl many, many thanks!!	mperham	ezkl
407	2012-09-26 15:58:02	@unity I'm pretty sure this still won't work with Github Pages. You've checked everything into a `source/` directory, including a lot of Ruby stuff that has nothing to do with a basic static html site. I was envisioning a pull request that just had updated index.html, styles.css, a few .pngs, etc. I'll go through this and port it over to the current filesystem layout tonight. I still very much ap…	mperham	unity
407	2012-09-26 18:45:18	Yes, as I told you we use a Sinatra setup with sprockets, sass, compass, that does concatenation and a bunch of stuff. I see no way to generate something that would work easily with github pages, apart from precompiling everything, which is what I did initially. I thought commiting the source would allow you to generate static sites while keeping something clean and well organized. If you point m…	unity	unity
406	2012-09-20 19:25:23	@hakanensari Yeah, that's on my TODO list.	mperham	hakanensari
397	2012-09-11 21:06:18	@bzanchet is da man :) :+1:	felipecsl	bzanchet
391	2012-09-08 22:31:47	@mperham you probably want to revert that change until I can repro this problem and fix it	tarcieri	mperham
391	2012-09-09 00:15:11	Can a committer take care of this? On 8 Sep 2012, at 15:31, Tony Arcieri notifications@github.com wrote: > @mperham you probably want to revert that change until I can repro this problem and fix it > > — > Reply to this email directly or view it on GitHub.	mperham	mperham
391	2012-09-09 02:51:24	@mperham awesome, thanks	tarcieri	mperham
388	2012-09-05 23:08:24	@mperham re workers [lib/sidekiq/web.rb#L52-61](https://github.com/mperham/sidekiq/blob/master/lib/sidekiq/web.rb#L52-61)	jc00ke	mperham
388	2012-09-05 23:47:18	@jc00ke You need to load the msg json so you can display all the msg info in _workers.slim.	mperham	jc00ke
386	2012-09-03 06:52:46	I haven't contributed in a while, hope that PR does the trick. It'd be nice to have a `Sidekiq::Stats` namespace for all the stats used in the web UI and other libs like `hirefire`. @mperham would you be interested in that kind of refactor?	jc00ke	mperham
386	2012-09-03 16:06:02	@jc00ke I'm not sure what you mean. Can you give more detail?	mperham	jc00ke
386	2012-09-03 16:28:02	Thanks @jc00ke @mperham - I merged it in, will modify the last part later. I'll keep the ticket open in case there is an ongoing discussion regarding `Sidekiq::Stats`. If not, feel free to close it. @mperham I think @jc00ke is referring to something like this: https://github.com/defunkt/resque/blob/master/lib/resque.rb#L366-377 - but perhaps more detailed with more methods and namespaced in a dif…	mrrooijen	jc00ke
386	2012-09-03 16:28:02	Thanks @jc00ke @mperham - I merged it in, will modify the last part later. I'll keep the ticket open in case there is an ongoing discussion regarding `Sidekiq::Stats`. If not, feel free to close it. @mperham I think @jc00ke is referring to something like this: https://github.com/defunkt/resque/blob/master/lib/resque.rb#L366-377 - but perhaps more detailed with more methods and namespaced in a dif…	mrrooijen	mperham
386	2012-09-03 23:36:47	@jc00ke Send me a PR so we can discuss the overall diff using a nice UI.	mperham	jc00ke
383	2012-09-02 22:07:52	@mperham Would you be amenable to a pull request? Do you see any technical barriers? FYI, this kind of behavior is sometimes called "in-flight" messages: http://eric.lubow.org/2012/architecture/pros-and-cons-of-redis-resque-and-sqs/ (SQS has it, for example.) I am considering BRPOPLPUSH as a way to do this, since it is blocking and atomic. It seems like it would be a relatively small change. 1. I…	bluemont	mperham
381	2013-03-01 13:18:59	@mperham it says "`<class:DelayedMailer>': undefined method` sidekiq_options' for Sidekiq::Extensions::DelayedMailer:Class (NoMethodError)"	kirs	mperham
377	2013-03-19 20:53:29	@mperham :/	MSch	mperham
370	2012-08-23 18:16:11	@mperham What version should I be running?	dchapman1988	mperham
370	2012-08-23 18:24:33	@mperham These all would be solved by splitting sidekiq-web to it's own gem. I know from previous issues that you are against it but in case you reconsider I could put some work in to making it happen.	betelgeuse	mperham
370	2012-08-23 18:31:39	@betelgeuse The problem is that breaking it out would require three gems: sidekiq-client, sidekiq-server and sidekiq-web since web uses the sidekiq client redis connection. Then I could see sidekiq-test being very useful... I don't want to get into a Maven situation where we have N tiny gems, each with their own versions, release process, github repo with issues, etc.	mperham	betelgeuse
370	2012-08-23 18:40:03	@mperham I don't see sidekiq-web gem creation needing any additional split. It calls into Sidekiq.redis so if we have just a sidekiq gem it will use it however that gem configures it for the current process. I think it's most important to have all dependencies accounted for in gemspecs. As rubygems don't support Gentoo style use flags then the only option is to either have unused dependencies or …	betelgeuse	mperham
370	2012-08-23 18:42:28	@mperham Upgrading `sinatra` worked beautifully. The problem was that I was using the taps gem which relied on `sinatra (~> 1.0.0) ruby`	dchapman1988	mperham
370	2012-08-23 18:46:46	@betelgeuse Yeah, you're right that would work. I don't necessarily like having two gems in the same repo but having two different repos shouldn't be that big of a pain. Let me think about it some more.	mperham	betelgeuse
367	2012-08-25 00:29:33	@ezkl Thanks, but yeah, I already have the after_fork block setup. This is a very odd issue!	cmer	ezkl
367	2012-08-25 00:38:36	It seems to have something to do with Unicorn or the way it forks. @ezkl gave me the idea to test with Unicorn locally and I reproduced the issue. With Pow, I can see the right number of jobs, with Unicorn, everything is at 0. Here's my Unicorn config file (slightly modified to run locally): https://gist.github.com/3457954 (notice Dalli in there as well ;-) ). I started Unicorn with `RAILS_ENV=de…	cmer	ezkl
367	2012-08-25 00:38:36	It seems to have something to do with Unicorn or the way it forks. @ezkl gave me the idea to test with Unicorn locally and I reproduced the issue. With Pow, I can see the right number of jobs, with Unicorn, everything is at 0. Here's my Unicorn config file (slightly modified to run locally): https://gist.github.com/3457954 (notice Dalli in there as well ;-) ). I started Unicorn with `RAILS_ENV=de…	cmer	mperham
367	2012-08-25 12:47:13	@cmer yeah with unicorn you need to have sidekiq in after_fork and then configure it with the same connection settings as in the initializer. The code in the wiki article pointed out by @ezkl is not meant for blind copying (I will adjust). @mperham I think a good addition for sidekiq would be to add official api to reconnect and document that in the wiki so that people will only need to maintain …	betelgeuse	ezkl
367	2012-08-25 12:47:13	@cmer yeah with unicorn you need to have sidekiq in after_fork and then configure it with the same connection settings as in the initializer. The code in the wiki article pointed out by @ezkl is not meant for blind copying (I will adjust). @mperham I think a good addition for sidekiq would be to add official api to reconnect and document that in the wiki so that people will only need to maintain …	betelgeuse	mperham
354	2012-08-18 12:40:55	@mperham any ideas why the dates are not serialized properly?	mhenrixon	mperham
349	2012-12-03 09:50:38	@mperham Why is this still open, if not merged in?	NielsKSchjoedt	mperham
349	2012-12-03 14:06:49	Because I don't want it. On 3 Dec 2012, at 01:50, NielsKSchjoedt notifications@github.com wrote: > @mperham Why is this still open, if not merged in? > > — > Reply to this email directly or view it on GitHub.	mperham	mperham
347	2012-08-14 10:55:00	@mperham you should probably warn people about running anything greater than 2.0.3 in production environment....	mhenrixon	mperham
342	2012-09-21 07:57:50	@mperham I'll see what I could do. Just have to my head around first. You can assign me into this issue.	joneslee85	mperham
340	2012-08-08 23:02:14	@mperham is it possible do not cancel duplicate job, but schedule it again after 20sec wait? So it would be something like serial jobs processing?	shtirlic	mperham
340	2012-08-08 23:48:15	@mperham sure, I know, but it's big issue since sidekiq is really fast and multithreaded - so the same job could be run concurrently with no way to know who was finish first and using unique jobs is not a option, is there any "good" way to serial processing the same jobs as they pushed in the queue. If there are no "good" ways I will try to write middleware for that.	shtirlic	mperham
339	2012-08-08 03:39:09	@mperham But `redis-server --version` shows `Redis server version 2.4.16 (00000000:0)`	jimhj	mperham
339	2012-08-08 03:50:34	@mperham It's ok now after restarted redis-server.	jimhj	mperham
338	2012-08-08 05:25:40	@mperham can you put RMagick on _the_ "troublesome gems" list :wink:	jc00ke	mperham
336	2012-08-08 17:17:08	@mhenrixon interesting. Would you mind adding some notes to the wiki on this? I think this could really help out others.	jc00ke	mhenrixon
336	2012-08-08 17:30:05	@mhenrixon @jc00ke That specific issue you're mentioning seems to be documented here: https://github.com/mperham/sidekiq/wiki/Problems-and-Troubleshooting Under the last heading of the page, it says "Sidekiq is so fast that it is quite easy to get transactional race conditions where a job will try to access a database record that has not committed yet. The clean solution is to use after_commit"	jakemack	jc00ke
336	2012-08-08 17:30:05	@mhenrixon @jc00ke That specific issue you're mentioning seems to be documented here: https://github.com/mperham/sidekiq/wiki/Problems-and-Troubleshooting Under the last heading of the page, it says "Sidekiq is so fast that it is quite easy to get transactional race conditions where a job will try to access a database record that has not committed yet. The clean solution is to use after_commit"	jakemack	mhenrixon
336	2012-08-08 17:33:44	@jakemack thanks buddy I have completely missed the bottom of the page or it was added pretty recently.	mhenrixon	jakemack
336	2012-09-21 11:06:16	I can confirm it too, it works fine! @mperham thank you very much!	qw3r	mperham
332	2012-09-04 18:37:32	@JonasNielsen I have the same question. I think http://ruby.runpaint.org/exceptions explains it: "StandardError ... The parent class of most recoverable errors. Caught by a bare rescue statement modifier or clause." I can see the argument going like this -- why try to recover from non-recoverable errors? -- these are system-level problems that won't be solved with a retry. @mperham is this your r…	bluemont	mperham
318	2012-07-30 16:12:48	@tarcieri just tried the remove_defer with celluloid 0.11 and master, its still happening. So you're planning to remove the use of Fibers in Celluloid? Or just for some types of actors? @mperham ahh yea, I see what you mean in the Gemfile.. I was using sidekiq as a gem, and the gemspec points at 0.11.	pkieltyka	mperham
318	2012-07-30 16:39:24	@tarcieri good, I'm glad you're keeping fibers in because it will become more useful as async IO takes off (_hopefully!!!_). The fiber-thread propagation is a cool idea.. ~5% is worth it if it solves the world of hurt that we are currently in. @mperham have you noticed that even the redis connections via connection_pool are also being affected? Looking at my console I see the workers reconnecting…	pkieltyka	mperham
312	2012-08-02 23:56:40	@mperham this also included the switch from defer to exclusive, right? There weren't any significant changes to Celluloid itself between 0.10.0 and 0.11.1 unless you were using Celluloid::Pool. There have been many significant changes in HEAD. You might try running an older Sidekiq with a newer Celluloid and see if the problems persist.	tarcieri	mperham
312	2012-08-04 00:43:55	@aselder can you try running Sidekiq master but revert 3d869cd and see if it works for you?	tarcieri	aselder
312	2012-08-15 23:26:42	@mperham Celluloid 0.12.0 will provide thread-based tasks in addition to fiber-based ones and you'll be able to selectively enable this on a class-by-class basis. You will be able to use that in lieu of defer and it will cut down the number of threads on JRuby.	tarcieri	mperham
303	2012-07-21 15:34:53	@mperham thanks for the clarification, I am then going to request you to consider extending the delay method to see if sidekiq_options can somehow be accommodated? At the moment all ActiveRecord classes where we end up using backgrounding end up with the same default sidekiq options. What would you suggest / How would you suggest having sidekiq options on the proxies?	asanghi	mperham
303	2012-07-22 03:43:13	@asanghi Back to one of your original questions That is a suggested philosophy of both Ruby and OO in general. The [S](http://en.wikipedia.org/wiki/Single_responsibility_principle) in [SOLID](http://en.wikipedia.org/wiki/SOLID_%28object-oriented_design%29) says it all. Take @mperham's example of One could argue that the `User` class shouldn't know about charging a credit card. While I know Mike w…	jc00ke	asanghi
303	2012-07-22 03:43:13	@asanghi Back to one of your original questions That is a suggested philosophy of both Ruby and OO in general. The [S](http://en.wikipedia.org/wiki/Single_responsibility_principle) in [SOLID](http://en.wikipedia.org/wiki/SOLID_%28object-oriented_design%29) says it all. Take @mperham's example of One could argue that the `User` class shouldn't know about charging a credit card. While I know Mike w…	jc00ke	mperham
303	2012-07-22 05:43:38	Thanks @jc00ke I understand and have some appreciation of Single Responsibility Principal but I fear it's a bit impractical for me to split all my background functions into one worker class each. I could mitigate my fears to some extent with using mixins and inheritance and it is certainly an option for me to consider and migrate towards. With `delay/delay_for` the suggestion is quite clear. Use …	asanghi	jc00ke
303	2012-07-22 05:43:38	Thanks @jc00ke I understand and have some appreciation of Single Responsibility Principal but I fear it's a bit impractical for me to split all my background functions into one worker class each. I could mitigate my fears to some extent with using mixins and inheritance and it is certainly an option for me to consider and migrate towards. With `delay/delay_for` the suggestion is quite clear. Use …	asanghi	mperham
302	2012-07-26 06:33:46	I haven't released any gem yet because I'd like a second pair of eyes on this but the repo can be found over at https://github.com/form26/sidekiq_unique_jobs. The test @mperham ripped out are running fine though.	mhenrixon	mperham
302	2012-07-26 06:40:22	@mhenrixon Nice one! Will test it out shortly. My only feedback would be to name it sidekiq-unique-jobs, to use the same convention as the other existing sidekiq extensions out there, i.e sidekiq-scheduler and sidekiq-mailer	fbjork	mhenrixon
302	2012-07-26 07:03:02	@fbjork fixed that the repository is now located here https://github.com/form26/sidekiq-unique-jobs.git	mhenrixon	fbjork
302	2012-09-05 21:54:33	Hey there, i've recently created [sidekiq-middleware](https://github.com/krasnoukhov/sidekiq-middleware) gem which contains unique jobs as we discussed with @mperham in #281. Maybe you're interested in, please feel free to contat with me and contribute.	krasnoukhov	mperham
294	2012-07-19 01:19:37	@mperham I agreed that retries view cover most of the function. However, when I disable retry in my worker, I could not find the failed job in the retries view. Is it possible to still show the failed jobs in the retries view even I disable retry? I might raise an new issue if you are OK for this	leomao10	mperham
291	2015-11-05 10:39:08	Hello @mperham, Is this gem `sidekiq-priority` https://github.com/socialpandas/sidekiq-priority useful ? Sometimes, we want to set priority as `high` or `low` for few jobs that we trigger from console but with same existing queues that we already defined as critical, high, medium, low. Scenario - We have few queues defined in our app as critical, high, medium, low. Now our users use the app and i…	rohandaxini	mperham
291	2015-11-05 17:40:47	@mperham actually in my case lets say Low queue is already having 10K jobs running that I executed via console. Now my users comes and triggers a functionality that in turn runs some jobs thru Low queue. Now I want preference to user's jobs in low queue and not my 10K jobs running via console that I already queued in Sidekiq. In such cases will that gem be useful ?	rohandaxini	mperham
291	2015-11-05 17:51:38	Thanks for the suggestions @mperham Sure	rohandaxini	mperham
291	2015-11-09 18:43:22	@mperham Love that you included this API. Quick question though, will using `Sidekiq::Client` override the `sidekiq_options` queue value if you have it set in the worker already? I have several workers designed for heavy processing for which I specify a `compute` queue in the `sidekiq_options`, but would like to elevate them to a separate queue under certain conditions. Just want to make sure thi…	onetwopunch	mperham
291	2015-11-09 19:34:54	@mperham Awesome! Thanks for the quick response! :+1:	onetwopunch	mperham
276	2012-07-04 01:33:26	hey @jc00ke yes I've tested this on EY.	seamusabshere	jc00ke
275	2012-06-28 06:06:59	Ok, I see how it works now, thanks @ryanlecompte I'm thinking `Sidekiq::Client.registered_queues` could be used to do the same thing in Sidekiq. I'd have to put some thought into how to test it (and probably refer to Resque's tests) but maybe I'll put together a PR for this. :)	stevenh512	ryanlecompte
274	2012-06-28 02:13:59	@betelgeuse per client and server middleware,I can take a crack at this. But some initial hints would be great: 1) How do I detect if sidkiq is running from the client side ? 2) How do I detect that all the queues are empty on the server side? Thanks	acds	betelgeuse
274	2012-06-28 19:42:07	@mperham Thanks... I got the first bit from Wiki as indicated... I think I need to enumerate for all queues to trigger a shutdown. I just need to identify the queues... On the client I see but not on the server side. This could also be defied on the server side though and it would have the same result ? I guess for the start up one can allays just start the workers ? as running multiple times has…	acds	mperham
274	2012-10-01 23:57:29	@mperham I think it's more a matter of paying for a worker to run full-time when you don't need to. No one is arguing against Sidekiq's performance advantage over Resque. :) Just for clarification, are you against adding autoscaling to Sidekiq or is it just a low priority?	gpxl	mperham
274	2012-10-01 23:59:13	Auto-scaling sounds like an _awesome_ new Sidekiq Pro feature! On Mon, Oct 1, 2012 at 4:57 PM, Gerlando Piro notifications@github.comwrote: > @mperham https://github.com/mperham I think it's more a matter of > paying for a worker to run full-time when you don't need to. No one is > arguing against Sidekiq's performance advantage over Resque. :) Just for > clarification, are you against adding aut…	ryanlecompte	mperham
274	2012-10-02 01:09:02	@mperham Thanks for clarifying!	gpxl	mperham
269	2012-06-26 20:42:11	@betelgeuse Our current workaround : we have all sidekiq worker classes in separated gem, with different loading approach; For apps - we are loading just base classes(abstract), for worker -- we are loading actual classes where `perform` implemented.	shtirlic	betelgeuse
269	2012-06-28 12:19:40	@betelgeuse Thanks for the clockwork hint.	cryo28	betelgeuse
268	2012-06-24 02:34:23	@fbjork If you are using a connection pool, your connections should never grow past N connections \* M processes. If they do, there's a bug somewhere. @tarcieri Yes, connections are stored in a thread local while they are checked out so that reentrant checkouts return the same connection.	mperham	fbjork
268	2012-06-30 03:39:18	@fbjork Alright, try out the `remove_defer` branch and see if it improves your memory and connection usage. Requires celluloid HEAD.	mperham	fbjork
268	2012-07-04 16:14:51	@fbjork Will you be able to test this anytime soon?	mperham	fbjork
262	2012-06-22 02:01:10	thanks @jc00ke	JoshMcKin	jc00ke
260	2012-08-30 09:25:23	@mhenrixon Same thing is happening to me. Although I'm on Apache. Do you think its definitely an webserver setting? In the logs I can see a request is made for the files, then I get a timeout shortly after. Like you say, it looks pretty fugly!	geoffw8	mhenrixon
260	2012-08-30 16:02:22	What @mperham meant is on the bottom of https://github.com/mperham/sidekiq/wiki/Problems-and-Troubleshooting there is a section on why but not how to solve it. If your webserver (like mine) drops all requests to assets that aren't originating from the same folder as the web app is running in those requests will end up with a 404 and the web ui will look like shit. As I wrote in my previous entry …	mhenrixon	mperham
260	2012-09-02 12:39:55	@mhenrixon here is my nginx config server { listen 80; server_name localhost; root /home/railsapp/public; passenger_enabled on; rails_env production;	inetufo	mhenrixon
260	2012-10-26 17:08:11	@mperham I'm not sure why you keep pushing this aside as an individual user server config issue (and in your FAQ). Isn't the way `sidekiq-web` handles these assets completely the opposite of the way assets are normally handled? The typical configuration is to have your assets precompiled in production, with your server set up to serve as static assets in order to avoid hitting your rails app for …	brandonparsons	mperham
260	2012-10-26 17:25:49	@mperham Can you share your nginx config? On Fri, Oct 26, 2012 at 11:24 AM, Mike Perham notifications@github.comwrote: > @brandonparsons https://github.com/brandonparsons Our assets work fine > and we don't have any sidekiq-specific nginx configuration. _That's your > user-configuration issue._ If you do the simplest thing in nginx, it will > work. People try to be smart and break this edge case.…	brandonparsons	mperham
260	2012-10-26 17:43:07	@mperham Cheers - thanks! Appreciate it.	brandonparsons	mperham
260	2012-11-01 13:56:06	I use Apache, I have this issue. Two servers, EXACT same setup. Works on one, not the other... On Fri, Oct 26, 2012 at 6:43 PM, brandonparsons notifications@github.comwrote: > @mperham https://github.com/mperham Cheers - thanks! Appreciate it. > > — > Reply to this email directly or view it on GitHubhttps://github.com/mperham/sidekiq/issues/260#issuecomment-9821070. ## BR, Geoff Wright Founder & …	geoffw8	mperham
260	2012-12-15 18:16:08	I have this problem as well. My nginx config is almost identical to the one posted by @mperham and I get the following rails error: ActionController::RoutingError (No route matches [GET] "/home/chetan/.rvm/gems/ruby-1.9.3-p327/gems/sidekiq-2.5.4/web/assets/stylesheets/application.css") Oddly, when I hit the ruby server (unicorn in this case) directly, the asset is served just fine, but when I hit…	chetan	mperham
260	2013-07-09 15:33:34	I've tried @mperham 's nginx configuration file and it works for me.	babaru	mperham
257	2012-07-09 21:50:53	@mperham Consider an application such as google calendar that has reminders for events. Say you set 3 reminders per event. If the event changes N times, then you'd have N \* 3 "phantom" jobs that don't have permission to run. It seems a little more explicit and clear to simply remove the old jobs and create the new ones.	jonhinson	mperham
257	2012-10-29 19:10:01	@rmello Yeah, I realized that oversight last night. I'll fix it.	mperham	rmello
257	2013-05-06 15:05:28	Sorry I should have been more specific. I was curious about the status of documentation on this. I ended up looking through api.rb and figured it out. Thanks @mperham	yanismydj	mperham
256	2012-06-19 18:59:22	@jc00ke Can you update the readme with the basics of how to sub/unsub and make me an admin if possible?	mperham	jc00ke
249	2012-06-14 23:46:24	@mperham how do I not load ZenTest?	hermanccw	mperham
248	2012-10-16 16:14:23	@chewi Once you have something working, please open a new PR. I'd prefer to review and comment on the code there.	mperham	chewi
243	2012-10-10 00:49:52	I had a similar problem as @johnreilly, but resolved with @mperham's suggestion along with an additional step. Previously I was simply returning if the object was already in a "running" state in order to prevent duplicate long running tasks running concurrently. I switched to adding use of [unique_jobs](https://github.com/krasnoukhov/sidekiq-middleware) to prevent that situation and adjusted my s…	walter	mperham
233	2012-06-12 16:29:26	@dim I don't know what to tell you. Others aren't reporting this issue so I have to assume it is specific to your environment. Maybe open a Celluloid issue because the actor appears to be dying silently?	mperham	dim
229	2012-06-14 18:26:56	@mperham I can arrange that with no problem. Let me know what you need.	KensoDev	mperham
229	2012-06-14 18:36:02	@KensoDev I'm looking for someone who can look over the current UI, understand the domain and data to be displayed and redesign the current pages/flow. In other words do what a good web designer does. I'm happy to implement but need the design direction.	mperham	KensoDev
229	2012-06-14 18:40:02	@mperham I can definitely help with that, more then willing to supply the web designer resource + implementation. Now that I know this is something that needs improving, I will be happy to work on it. Expect an issue/pull request opened by me, we will discuss it further there.	KensoDev	mperham
228	2012-08-09 18:03:19	When I started with sidekiq I also expected there to be a way to pass the options down to the redis driver. Adding a support for that gets my vote but let's see what @mperham says. @tmak regardless of where sidekiq goes it could be a worthwhile addition to redis-rb to support urls like unix:///foo/bar?db=1 for unix sockets.	betelgeuse	mperham
227	2012-06-07 13:30:21	@mperham no. It's not finishing early for an unknown cause. I know it takes some hours to finish, so I was checking it via the WebUI. After some minutes of being launched it disappeared, then I checked the processes via `ps` command and sidekiq showed it was, indeed, processing it and at the same time the WebUI showed no taks currently running. I should also mention that my Rails app has `threads…	brutuscat	mperham
211	2012-06-05 10:47:32	@mperham I have similar problem. Some of my jobs can be take reaaaaaally looong time, and they are disappearing from the web UI. Although if I run `ps axf` I can see sidekiq is processing it `sidekiq 2.0.0 [1 of 10 busy]` I don't need a Timeout here, since I want the job to be processed until it ends. My issue is that the UI is missing track of the being-processed job. Should I open a new issue? …	brutuscat	mperham
202	2015-05-19 18:05:34	@mperham I know this issue is old, but we have a bunch of Rails apps running Sidekiq and we are interested in having this implemented.. any chance this topic is reconsidered?	ncuesta	mperham
200	2012-06-09 22:17:32	Maybe it doesn't help @aselder though because it only makes sure there's one copy running and not that they are processed in insertion order.	betelgeuse	aselder
197	2015-11-26 15:44:49	@mperham Is this still a no?	nijikon	mperham
197	2015-11-26 16:18:44	Fwiw there are a few places where we do this. We have a custom job parameter encoding class that can encode and decode objects (using a combination of marshaling, gzipping and base64 encoding). It has been very beneficial for a few different places. We do it on a case by case basis. I'll tell you that when we upgraded from Rails 3 to Rails 4 it was a challenge because one object had contained an …	jonhyman	mperham
187	2012-05-12 05:10:35	Thanks for reporting @ezkl.	mperham	ezkl
185	2012-05-11 20:59:24	What @ryanlecompte said. Redis is pretty heavily embedded into Sidekiq at this point and I don't regret that decision at all. Redis offers a number of useful data structures like queues, time-sorted lists, etc which Mongo and other data stores can only simulate.	mperham	ryanlecompte
185	2012-05-14 17:05:06	I've thought about implementing something like this wrt. Resque, but instead of redis, using a zookeeper backend, as it can support many of the same operations needed. I think instead of having redis-specific calls all over the codebase, having an interface that encapsulates Redis, and exposes an action-oriented interface would be a real win. @mperham saying "I don't regret that decision at all" …	slyphon	mperham
182	2012-08-08 13:41:26	I suppose this issue can be closed because @mperham nuked UniqueJobs from sidekiq	shtirlic	mperham
181	2012-05-29 21:14:23	@aselder I'm hoping to get the next version of Celluloid out in the next few days	tarcieri	aselder
173	2012-05-04 23:16:53	@panthomakos did you get the deadlock error quickly? When I lock up like that on Ubuntu I never see that msg.	jc00ke	panthomakos
173	2012-05-04 23:24:08	@jc00ke I get it very quickly, but only when I comment out the second stat test, otherwise the suite freezes after the failed test.	panthomakos	jc00ke
173	2012-05-05 04:22:06	@jc00ke Just rm the file?	mperham	jc00ke
173	2012-05-05 04:50:39	Ha, yeah I could have done that. So if I remove that test, then everything is fine. The offending lines, as denoted by @mperham before are [here](/mperham/sidekiq/blob/master/test/test_manager.rb#L44-48)	jc00ke	mperham
173	2012-05-09 17:43:46	@ezkl That's probably because the tests are ordered differently between the Rake task and command line.	panthomakos	ezkl
173	2012-05-09 17:55:04	@mperham didn't you say something about `rake` forking or shelling out?	jc00ke	mperham
173	2012-05-16 17:58:54	@panthomakos yes, the tests pass on Celluloid HEAD. I am adding an explicit kill mechanism that can be used on Actors, so at the very least you don't have to iterate through the entire thread pool just to kill off actors from the tests.	tarcieri	panthomakos
173	2012-06-17 04:36:45	@panthomakos Can you make progress on this issue or close it?	mperham	panthomakos
171	2012-05-02 00:02:36	@panthomakos You are kicking butt today. I'm going to let this one sit for a day to percolate in my brain but unless someone hates it, I'll merge it in soon. Would you update the changelog with your changes?	mperham	panthomakos
171	2012-05-02 01:12:01	@mperham Added the change to the changelog. Would you like me to create a separate pull request with my previous change that made `Sidekiq::Client#enqueue` work with the `sidekiq/testing` file?	panthomakos	mperham
166	2012-05-03 03:32:43	@jc00ke It's too bad the user has to manually include the module.	mperham	jc00ke
166	2012-05-03 05:37:24	@mperham hmm, I meant to move that to `Mongoid::Document`. I'll give that a try.	jc00ke	mperham
166	2012-05-03 10:00:33	@jc00ke hey, sorry for the late reply. I haven't gotten around to try it out in one of the projects I'm working on. You doing another commit to move it in to `Mongoid::Document`? Let me know and I'll give it a shot.	mrrooijen	jc00ke
166	2012-05-11 11:49:57	@jc00ke do you think it is okay to redefine `included` on `Mongoid::Document`? It could be used by MongoID (in the future, or maybe even right now, I'm not familiar with the code).	ghost	jc00ke
164	2012-07-22 17:34:56	@mperham im also having segmentation faults now. Mostly coming from pg_ext gem here is the full trace http://pastebin.com/gCyc5LrW	fred	mperham
154	2012-05-02 19:47:23	@kyledrake Any progress on this? Let me know if you're not planning to do it and I'll have a go at it.	fbjork	kyledrake
154	2012-05-02 20:00:11	@fbjork ^^^	kyledrake	fbjork
152	2012-04-25 21:26:51	@ryanlecompte Can you be more specific with a code example? We use paperclip for our product images and I just tested that sidekiq can delay both a class and instance method.	mperham	ryanlecompte
149	2012-04-22 20:51:22	@mperham Encode is aliased to dump, it just throws warnings. If you don't want warnings, you need to feature-detect.	sferik	mperham
149	2012-04-22 21:04:53	I've cleaned up the patch, per @jc00ke's suggestion.	sferik	jc00ke
149	2012-04-22 22:03:59	Yes, much better. Thanks @sferik!	jc00ke	sferik
132	2012-04-15 22:05:00	@mperham maybe not the full server code, but how about through plugins? I think your "poor man's integration test" is a good start. I will work on it when I have a chance. I can provide a simple implementation then we can from there. Sound like a plan?	ahawkins	mperham
129	2012-04-13 22:28:07	What version are you running? The UniqueJobs middleware was removed by default on 56bda62. Actually there looks to be a remnant with `sidekiq_options` [here](https://github.com/mperham/sidekiq/blob/master/lib/sidekiq/worker.rb#L49). @mperham should that `:unique => true` still be there? Update: heh, 2 minutes late. Question about remnant still stands though :smile:	jc00ke	mperham
129	2012-04-13 22:29:13	@jc00ke I would like to retain the chance to enable/disable unique jobs on worker basis.	masterkain	jc00ke
126	2013-10-02 15:34:52	Hello @mperham I have trouble with UTF8 arguments and sidekiq. When I enqueue a job with the argument encoded in utf8, say `Sébastien`, I get `WARN: "\xC3" on US-ASCII` as an error and the job won't be processed. When I look at the encoding of my string **before** it gets put in Redis, it is `UTF-8`, and it goes throught the Sidekiq json serialization. The thing is, if I modify the `Sidekiq::Fetc…	ssaunier	mperham
121	2012-04-16 19:06:35	I’ve been unable to reproduce the issue on my laptop since friday (have done quite a few round trips). I added a logging statement right after the blpop, printing the MD5 hash of the message (so if I found a non-processed message later, I could look it up and see if the fetcher _did_ fetch it). Considering I’m no longer on the project using this code base I won’t be exposed to the issue too much …	Burgestrand	mperham
120	2013-04-29 04:27:22	@masterkain Correct, you do not need to put anything in `after_fork` anymore.	mperham	masterkain
120	2013-05-01 16:45:50	@mperham what version / sha contains these changes? Want to make sure my site is good to go.	subdigital	mperham
120	2014-08-01 20:25:26	@mperham Re: > Correct, you do not need to put anything in `after_fork` anymore. Are [these docs](https://github.com/mperham/sidekiq/wiki/Connecting-to-Redis#forking-app-server) out of date? Just trying to figure out the correct current answer.	tjschuck	mperham
119	2012-04-23 20:13:06	@fbjork The issue with that line you linked is that even if the value is set to true, Sidekiq will still allow dupe payloads unless the user has configured the client and server middleware properly. So yeah, the docs probably need updating but it's a tricky thing to explain to the end-user.	mperham	fbjork
117	2012-04-09 13:12:52	@joneslee85 @mperham is right here. I solved it by having just one worker and using a sidekiq.yml where the concurrency is about 25 connections. The connection pool on the redis to go mini I think it about 50 connections. https://github.com/mperham/sidekiq/blob/master/examples/config.yml	ivanacostarubio	mperham
117	2012-04-09 13:12:52	@joneslee85 @mperham is right here. I solved it by having just one worker and using a sidekiq.yml where the concurrency is about 25 connections. The connection pool on the redis to go mini I think it about 50 connections. https://github.com/mperham/sidekiq/blob/master/examples/config.yml	ivanacostarubio	joneslee85
117	2012-04-09 22:59:27	@mperham Thanks, I got it resolved.	joneslee85	mperham
117	2012-10-16 04:27:29	Hi, I'm getting the same problem here... I copied Redis-to-Go conf file and run Redis locally with the same restrictions, 10 max connections. Watching the log I noticed Sidekiq opens (concurrency + 2) Redis Connections, as @mperham said, **plus** 1 new connection to every new job (each "perform_async" call). The point is after the job code have been executed the connection **still active** until …	uchoaaa	mperham
117	2012-10-17 03:30:46	Thanks @mperham, it seems ok now. One more question, if I set the pool size to 1 and concurrency to 5 Sidekiq Client will create 5 threads and all 5 threads will share only one Redis connection, right? If so, this scenario could generate some issues, like race condition? (actually I'm trying to understand the the relation of connections pool and concurrency :-)	uchoaaa	mperham
117	2012-10-17 12:45:12	@mperham man, you are awesome! Thanks, it's so clear now!	uchoaaa	mperham
117	2013-06-05 09:18:20	I have the exact same issue as @FlopTheNuts. I don't fully understand how all the parts combine together, but based on what I've read the settings that FlopTheNuts has should work and they don't I get `ERR max number of clients reached` constantly, along with this: I have Redis mini with 50 connections and the CleaDB Drift plan with 30 connections to the Mysql database. Redis server = 4 Redis cli…	kakubei	mperham
117	2016-01-06 08:33:23	Thanks a lot @mperham for the help. When you write `Web = 4 * 3 = 12` I also need to add the puma connections ? On my `puma.rb` I have `MAX_THREADS = 20` and `WEB_CONCURRENCY = 2` > A good formula for determining the number of connections each application will require is to multiply the MAX_THREADS by the WEB_CONCURRENCY. This will determine the number of connections each dyno will consume.[[1](h…	benoittgt	mperham
117	2016-01-06 16:28:01	Great. Thanks @mperham	benoittgt	mperham
115	2012-04-06 18:22:17	Hopefully @mperham's old issue for dynamically increasing the Fiber stack size will get some love, although it was filed 2 years ago. :-( http://bugs.ruby-lang.org/issues/3187	ryanlecompte	mperham
113	2012-04-04 22:50:03	@matthewford EY doesn't require you to use utility instances for workers, and the chef recipe takes that into account.	jc00ke	matthewford
110	2012-04-06 05:39:32	@Burgestrand I took a look at your TerminateJobs middleware at https://gist.github.com/2290629. I think there may be a race condition with the signals: Here's a scenario: 1) Thread A is executing its middleware chain for a job. When it gets to yield in the TerminateJobs middleware, it hangs for a while waiting on I/O or some other long operation. 2) Meanwhile, Thread B comes along and happily exe…	ryanlecompte	Burgestrand
110	2012-04-06 22:20:19	@ryanlecompte ah, that is true! After thinking about it though, even if the process of solving this with a middleware is an attractive approach I’m not sure it’s a good idea. There are two issues currently being discussed: 1. the one I’ve created this issue for, where Sidekiq does not forcefully shutdown/abort workers after five seconds, even though [it looks like it would attempt to](https://git…	Burgestrand	ryanlecompte
110	2012-04-06 22:20:19	@ryanlecompte ah, that is true! After thinking about it though, even if the process of solving this with a middleware is an attractive approach I’m not sure it’s a good idea. There are two issues currently being discussed: 1. the one I’ve created this issue for, where Sidekiq does not forcefully shutdown/abort workers after five seconds, even though [it looks like it would attempt to](https://git…	Burgestrand	mperham
106	2012-04-03 03:25:40	Bundler hooks in at [deploy:finalize_update](https://github.com/carlhuda/bundler/blob/master/lib/bundler/capistrano.rb#L8) -- perhaps Sidekiq could always run after that? The kill/quiet process doesn't need to know anything about the (prior) environment since it's just reading a PID file so there's no reason it can't run after that. @mperham were you just trying to make sure that the process got …	bensie	mperham
106	2012-04-04 03:05:05	@bensie Yes, that's the idea behind the cap integration. Sidekiq's stance is simplicity. Integrate with best of breed tools like capistrano, airbrake and heroku to make the developer's life as simple as possible. I don't want to force anyone to use god or monit just to start sidekiq. That said, the `examples/` directory exists for a reason.	mperham	bensie
106	2013-07-25 02:59:52	@josepjaume This issue was fixed a year ago. The cap tasks all check for the existence of a PID file.	mperham	josepjaume
106	2013-07-25 05:06:17	Sorry @mperham, I made a bad diagnose of the problem. It turns out I had a sidekiq PID there that got created when I deployed an experimental branch (I'm transitioning from delayed_job) so sidekiqctl tried to run even if it wasn't on the Gemfile of the previous deploy. Deleting the pidfile fixed it. Thanks!	josepjaume	mperham
106	2013-09-13 14:43:16	Thanks @josepjaume, you helped me debug my deploy very quickly :8ball: :+1:	danman01	josepjaume
106	2013-12-09 22:04:59	same thing here, @josepjaume :)	danteregis	josepjaume
101	2012-03-29 18:38:54	This is awesome. Really good stuff, @jcoene!	mperham	jcoene
100	2012-04-10 16:52:45	@hinrik did the UI button work for you?	jc00ke	hinrik
99	2012-03-29 17:11:07	Thanks @hinrik!	mperham	hinrik
88	2012-03-23 20:43:50	@seamusabshere You are exactly right. SIngle threaded and forking can be safer but comes at a non-trivial cost. Processing efficiency is almost always a trade-off between safety and bare metal execution. C's unchecked array access vs Java's array access checking is one example. I'm always happy for suggestions on how to make Sidekiq "safer" for developers without throwing out the radical efficien…	mperham	seamusabshere
87	2012-03-22 15:30:44	Tried running the tests too. Sidekiq tests won’t run for me on my laptop. Fresh pull of Sidekiq, new rvm gemset and using nothing but `bundle` to install the dependencies. Running 1.9.3p125, with the following Gemfile.lock: http://goo.gl/rmeIo @ryanlecompte do they run even if you do a `bundle update` to bring your Gemfile.lock up to date (if it was not already)?	Burgestrand	ryanlecompte
87	2012-03-22 15:39:45	@Burgestrand Do you have more info than "won't run"? A backtrace maybe?	mperham	Burgestrand
87	2012-03-22 16:59:08	@mperham sorry, forgot to mention I was getting the same issue as @JamesKyburz. After removing test_web, this is what I get: If we don’t remove it, both me and @JamesKyburz got the following backtrace instead (on two different machines): http://pastie.org/private/e5e2un4qyfgb1z0vvqtr9g	Burgestrand	mperham
87	2012-03-22 17:05:57	@Burgestrand You are using Rails 2.3.2 according to that stack trace. Unsupported.	mperham	Burgestrand
87	2012-03-22 17:37:18	@mperham I’m not using rails at all. Like I mentioned before; empty gemset, fresh bundler install. Here’s the trace from another machine: http://pastie.org/private/mcaad57aqfor0abisbfa Why it installs activesupport 2.3.2 I have no idea (certainly not because of some stray Gemfile.lock). Using bundler 1.1.2 to install these gems. Not really interested in digging in it more; if you are you have the…	Burgestrand	mperham
87	2012-03-22 17:48:07	@Burgestrand Sorry, that's our buggy gemspec. Doesn't specify a minimum version for the activerecord and actionmailer gems.	mperham	Burgestrand
86	2012-03-19 19:47:01	Thanks @mperham - that did the trick.	bensie	mperham
85	2012-03-19 18:11:57	@masterkain That's a clean shutdown, despite the backtrace. I'm not sure why Foreman shows that exception; I don't see it normally on the command line.	mperham	masterkain
85	2012-04-10 16:54:16	@masterkain are you still seeing this issue?	jc00ke	masterkain
85	2014-05-14 17:42:02	@mperham I'm opening this thread because I'm having this problem everything I start sidekiq using foreman. My Procfile looks like this It's not a Rails app, it's a rack app, but I think that's not a problem. When I hit Ctrl+C, puma goes down but sidekiq never goes. It's still there Any advice or special configuration to avoid it?	azisaka	mperham
85	2015-07-17 01:29:23	@mperham awesome! Thanks!	jfelchner	mperham
84	2012-03-19 05:41:10	@brandonhilkert are you on OS X? What version of Ruby are you using? I've saw this error when testing Sidekiq out on JRuby and it was a YAML bug when trying to convert an array.	jc00ke	brandonhilkert
84	2013-07-09 11:34:36	Thanks @planetmcd & @mperham	jwswj	mperham
84	2013-07-15 17:41:58	@planetmcd & @mperham I just wanted to confirm that this definitely fixes the issue outlined here. :+1:	shawndeprey	mperham
84	2013-08-12 20:06:24	Had the same problem on heroku. Thanks everyone! @mperham is this exception explicitly rescued by sidekiq and then sent to stderr? It'd be easier to trace the cause of the exception with a full stack trace.	ajsharp	mperham
70	2012-03-19 16:57:32	@mperham np, I hadn't noticed the middleware to begin with. If the failed jobs queue no longer exists, the failed jobs web view isn't really necessary. I think we can scrap this pull request. Alternatively I can simply rename a few variables and routes web.rb and change the failed view to a retry view. Sound ok?	eignerchris	mperham
69	2014-09-19 20:11:24	@mperham could you expand on why CONT seems like an unnecessary signal? It helps us make operations easier (since it's not necessary to restart the process if we just needed to disable job processing for a little while), and it makes a migration from Resque easier since you'll have feature parity.	ecin	mperham
66	2012-03-11 22:22:48	I've needed this functionality, often times scheduling future jobs (10 minutes from now) from other background jobs. Often we use this logic for failure & retry logic: attempt this FB API call, if it failed due to rate limiting than re-schedule this same job in X minutes from now. Currently we use Resque and the [resque-scheduler](https://github.com/bvandenbos/resque-scheduler) gem to achieve thi…	ruckus	mperham
66	2012-06-20 05:10:41	@mperham hey~ I cannot use the scheduler in sidekiq now. It's seems that the example of scheduler.rb is not correct. How can I use Delayed job now? not in Rails app.	crhan	mperham
66	2013-06-17 13:45:49	@yabawock Your gem looks great, and I do need that functionality for my metrics, but it doesn't appear to solve the other scenario discussed in this thread of scheduling one-off jobs at any given point in the future, which is another requirement I have. @mperham Is it possible to just set the enqueued_at to a date in the future, say `Time.zone.now + 30.days`? This is the sort of thing I need to d…	pboling	mperham
66	2013-06-17 13:48:42	Actually it looks like the one-off future jobs has been implemented: http://ruby5.envylabs.com/episodes/282-episode-278-june-5th-2012/stories/2473-sidekiq-2-0-gets-scheduled-jobs !!! Thanks for all your work @mperham	pboling	mperham
54	2012-02-28 19:28:18	Shouldn't matter whether you're on 1.9.2 or 1.9.3. Although as @mperham mentioned you might be hitting memory limits. Heroku provides you with 512mb ram per dyno. I believe this is a hard limit. So, once you reach it, Heroku will SIGTERM your process and restart it. Pretty sure that that's what is happening here since "garbage" memory grows over time (pretty rapidly I might add, especially with O…	mrrooijen	mperham
51	2012-03-19 16:23:50	@dim Celluloid technically "owns" the processor threads and I don't believe it provides any functionality like that. It would be a bad idea for Sidekiq to muck with Celluloid internals. Maybe @tarcieri might have an opinion?	mperham	dim
51	2014-04-21 19:28:45	@mperham I'm having a problem with long-running jobs (not easily decomposed into smaller jobs) that looks like this one, but I assumed `reliable_fetch` would protect me. Is it still the case that if a process gets killed while that the messages get lost? I'm already tracking a lot of job state in our database so I can write a detector that looks for this case and re-queues lost messages, just won…	subelsky	mperham
51	2014-04-21 19:40:32	It should work fine. They'll just be restarted when sidekiq restarts. > On Apr 21, 2014, at 12:28, Mike Subelsky notifications@github.com wrote: > > @mperham I'm having a problem with long-running jobs (not easily decomposed into smaller jobs) that looks like this one, but I assumed reliable_fetch would protect me. Is it still the case that if a process gets killed while that the messages get los…	mperham	mperham
45	2012-02-19 22:10:33	@mkremer was first so I merged his.	mperham	mkremer
37	2012-02-19 05:51:48	@mperham are you planning on adding the re-enqueue logic, when a worker gets killed, to sidekiq as default behavior?	fbjork	mperham
35	2012-02-22 00:20:02	Any progress on this @bensie? I'd love to get this in a 0.7.0 release real soon.	mperham	bensie
34	2012-02-17 04:46:11	Hi there, thanks for your work on this. I think I've tracked this down, though I'm not sure how @mperham wants to resolve it given that it involves how we use any non-default middleware. Your initializer code is calling `Sidekiq::Processor.middleware.register`, which is setting up the default chain (since it doesn't exist). The problem is that `Sidekiq::Manager.redis` is not established, yet is b…	jcoene	mperham
31	2012-02-15 19:06:34	Annnd I now see I completely misunderstood the reason that Sidekiq::Clients.queues exists. @mperham, do you think it's worthwhile to be able to get a list of existing queues from redis? I'd be happy to re-implement that in a way that doesn't conflict with the workers' ability to set a queue for themselves.	indirect	mperham
19	2012-02-13 06:47:13	Looks awesome, @jc00ke!	ryanlecompte	jc00ke
14	2012-11-01 09:44:20	I emailed them @mperham. Wonder what they'll say.	matthewrudy	mperham
14	2013-02-14 19:44:49	@mperham Did you get any more info from New Relic during your recent visit? Is the Ruby agent now thread safe, opening up Sidekiq integration as an option?	petergoldstein	mperham
14	2013-02-14 20:02:51	It's under active development now, due for release in the next month or two. On 14 Feb 2013, at 11:44, Peter Goldstein notifications@github.com wrote: > @mperham Did you get any more info from New Relic during your recent visit? Is the Ruby agent now thread safe, opening up Sidekiq integration as an option? > > — > Reply to this email directly or view it on GitHub.	mperham	mperham
14	2013-03-19 18:58:54	@benweint I did have custom instrumentation, good to know that won't be needed anymore. Thanks.	dterror	benweint
14	2013-03-21 13:50:16	@benweint besides the `include`, we can remove the `add_transaction_tracer :work, :category => :task` as well?	plentz	benweint
14	2013-03-21 14:54:03	@plentz Yup, you shouldn't need any additional code in your jobs at all now.	benweint	plentz
10	2012-02-10 04:35:53	@mperham yes.	jingweno	mperham
10	2012-02-10 08:54:36	@mperham great! I unfortunately don't have an app to run it with just yet. I'm preparing a rewrite of HireFireApp however and I've found good use-cases of where this multi-threaded worker library could be of great use. It currently runs on my "hand rolled" thread-scaled processes (which are pure Ruby, hence the `-r` request :)). However, using Redis as a store would allow me to easily distribute …	mrrooijen	mperham
10	2012-08-12 00:10:11	@mperham if rails is no longer required with sidekiq, would it be fine to submit a PR removing the rails requirement? Or is it necessary for some other reason?	josegonzalez	mperham
8	2012-02-12 19:48:28	@mperham Sure: https://github.com/amarraja/resque-web/wiki/screenshots	amarraja	mperham
8	2012-02-12 20:01:52	@mperham What's left for Sidekiq to be 100% compatible with resque-web?	fbjork	mperham
8	2012-02-12 20:12:09	@mperham they are coming from Rails. However, these errors only occur when running it through Sidekiq. Do you not get these errors under Rails 3.2.1 (latest) + Ruby 1.9.3p0? Might be something on my OS if not.	mrrooijen	mperham
8	2012-02-13 00:57:33	@mperham do I need the following snippet inside an initializer for jobs to be added in the resque namespace?	fbjork	mperham
6	2012-02-10 09:42:59	Resque uses something like this: But, I agree with with @ryanlecompte that using a class method instead of a class variable would allow for more flexibility because you can pass in more options to a method if necessary, like `weight` and you don't have to specify that in the CLI if that's the case. The `weight` isn't something I'd personally change a lot (or at all). It's something I'd set once. …	mrrooijen	ryanlecompte
6	2012-02-10 15:30:04	Hmm scratch that. Re-thinking the process model I'd say abolish the `weight` concept and just use queue orders which you can set via the CLI as @fbjork said. You can kill 2 birds with 1 stone that way since you tell the process which queues to process, but also in what order. Then, looking at `max_connections` I'm not sure whether you'd rather want to be able to set it at the class level, or just…	mrrooijen	fbjork
6	2012-02-10 16:53:07	@mperham ok, I take back my ordering argument in favor of the weighting. Makes a lot of sense. Can you elaborate on why max_connections makes no sense on the client side?	fbjork	mperham
6	2012-02-10 16:59:00	@mperham good point. I somehow forgot the whole point of this library is for allowing high concurrency. When you put it that way (translating weight in to a percentage of the total threads) it makes a lot more sense to go with weights rather than ordering like Resque does, since it's single-threaded. Knowing/Understanding your intention now vs what I had in mind, I actually like `-q foo,10 -q bar…	mrrooijen	mperham
6	2012-02-10 17:05:07	If you take a look at cli.rb you'll see that the weighted implementation is essentially just adding N queue references where N is the weight that you specify for your queue. This has the net effect of a weighted queue since the manager will tend to pick items from a queue that has a higher weight than others. On Feb 10, 2012, at 8:59 AM, Michael van Rooijenreply@reply.github.com wrote: > @mperham…	ryanlecompte	mperham
6	2012-02-10 17:08:32	@fbjork The client runs in a single threaded process. There will never be more than one connection.	mperham	fbjork
6	2012-02-10 17:09:29	@mperham Ah ok, got it. What about the max_connection option inside the worker class definition?	fbjork	mperham
6	2012-02-10 23:35:14	@fbjork There is no max_connection option in the Worker class, that was a hypothetical API design.	mperham	fbjork
6	2012-02-10 23:35:54	@mperham I meant the -c CLI command line option right now.	fbjork	mperham
4	2012-02-11 03:46:33	Fixed by @ryanlecompte's client side middleware work.	mperham	ryanlecompte
4	2013-07-31 00:30:30	Sorry to be a dunce here, but can I confirm (@mperham or @ryanlecompte or anyone else who knows) the fix for how to do this using the middleware would be something like... In the `call` method of my middleware class, search through the `Sidekiq::Queue` I'm passed looking for a job with a matching payload, and only `yield` if I **don't** find it. Do I also have to check `Sidekiq::Workers` or will …	smathy	ryanlecompte
4	2013-07-31 00:30:30	Sorry to be a dunce here, but can I confirm (@mperham or @ryanlecompte or anyone else who knows) the fix for how to do this using the middleware would be something like... In the `call` method of my middleware class, search through the `Sidekiq::Queue` I'm passed looking for a job with a matching payload, and only `yield` if I **don't** find it. Do I also have to check `Sidekiq::Workers` or will …	smathy	mperham
4	2013-07-31 00:59:05	Jason, you cannot implement unique jobs using the sidekiq API. There's many many race conditions in what you suggest. On Jul 30, 2013, at 17:30, Jason King notifications@github.com wrote: > Sorry to be a dunce here, but can I confirm (@mperham or @ryanlecompte or anyone else who knows) the fix for how to do this using the middleware would be something like... > > In the call method of my middlewa…	mperham	ryanlecompte
4	2013-07-31 00:59:05	Jason, you cannot implement unique jobs using the sidekiq API. There's many many race conditions in what you suggest. On Jul 30, 2013, at 17:30, Jason King notifications@github.com wrote: > Sorry to be a dunce here, but can I confirm (@mperham or @ryanlecompte or anyone else who knows) the fix for how to do this using the middleware would be something like... > > In the call method of my middlewa…	mperham	mperham
3403	2017-03-22 15:39:48	@mperham personally, I'd love to see a release for this fixup, I would wager this breaks more than eigilsagafos and our gems dependent on sidekiq but not rails.	eprothro	mperham
3402	2017-03-22 07:45:18	@mperham Issue #3384 breaks Sidekiq for us. We are not using Rails, but we are using ActionView (5.0.2) which depends on rails-html-sanitizer. Rails HTML sanitizer lives within the Rails namespace (Rails::Html::Sanitizer) so `!Rails.env` crashes with a no method error.	eigilsagafos	mperham
[truncated: 251 more rows]
