# Supplementary material for: Status, identity, and language: A study of issue discussions in GitHub
Source: PLoS One. 2019 Jun 14;14(6):e0215059. doi: 10.1371/journal.pone.0215059 (PMC6568400; doi:10.1371/journal.pone.0215059)
Supplement: S2 Data — (ZIP) [file pone.0215059.s003.zip › sample_46_projs_issues/mperham_sidekiq/issue_first_in.csv]

1040	mperham	2013-07-20 14:52:57
45	mperham	2012-02-19 22:10:33
1784	e-fisher	2014-11-24 23:53:05
268	mperham	2012-06-24 02:34:23
154	fbjork	2012-05-02 19:47:23
154	kyledrake	2012-05-02 20:00:11
780	brandonhilkert	2013-03-21 20:18:52
780	jkassemi	2013-03-21 20:44:54
780	mperham	2013-03-21 19:52:17
780	ognevsky	2013-03-27 09:02:33
2555	TylerRick	2016-02-17 21:56:19
2555	antulik	2015-10-29 09:11:44
2555	kgx	2016-01-20 01:00:34
2822	davydovanton	2016-02-07 18:49:12
2626	davydovanton	2015-10-27 10:45:20
2626	zzet	2015-10-28 15:58:47
2291	davydovanton	2015-04-07 19:09:21
10	jingweno	2012-02-10 04:35:53
10	josegonzalez	2012-08-12 00:10:11
10	mrrooijen	2012-02-10 08:54:36
2487	gabeodess	2016-11-01 19:55:46
2487	mrnugget	2016-02-04 06:21:31
2487	syedhassan	2016-03-15 19:08:07
1656	mperham	2014-04-18 04:10:06
2647	jcavalieri	2015-11-09 18:12:40
386	mperham	2012-09-03 16:06:02
386	mrrooijen	2012-09-03 16:28:02
386	jc00ke	2012-09-03 06:52:46
1664	andrisetiawan	2014-04-22 03:15:34
2748	davydovanton	2016-01-04 22:48:40
2258	davydovanton	2015-03-24 22:00:20
2548	mperham	2015-09-10 21:50:09
1956	mperham	2014-09-28 19:32:54
1987	joshmyers	2014-10-06 16:57:11
1987	kremso	2015-05-14 14:18:21
1987	mperham	2015-05-14 14:35:22
1796	lfarcy	2015-04-30 08:13:26
984	ekosz	2013-09-11 18:49:15
984	mperham	2013-06-16 16:26:51
984	phstc	2013-06-07 20:25:06
1594	subelsky	2014-11-14 19:25:39
1594	mperham	2014-11-14 19:43:54
1965	jonhyman	2014-09-22 15:55:27
2329	carlosbrb	2015-04-28 23:23:52
2072	ollie	2014-12-04 17:33:45
2072	pomartel	2015-01-08 18:37:03
2072	rafaelsales	2015-07-23 05:14:28
1814	seuros	2014-06-30 09:44:47
1390	mperham	2013-12-10 23:44:18
173	panthomakos	2012-05-04 23:24:08
173	tarcieri	2012-05-16 17:58:54
173	mperham	2012-05-05 04:22:06
173	jc00ke	2012-05-04 23:16:53
3060	tarcieri	2016-07-15 17:07:18
3060	ryansch	2016-07-15 00:03:52
3060	meadoch1	2016-07-15 16:48:31
3060	mperham	2016-07-15 02:35:02
2461	hbrysiewicz	2015-07-28 20:07:51
680	dinedal	2013-02-06 17:55:38
680	subelsky	2013-02-06 14:56:37
256	mperham	2012-06-19 18:59:22
3139	zoras	2016-09-16 08:01:21
3139	dladowitz	2016-12-21 20:03:57
2096	mperham	2014-12-23 18:03:11
2096	aprescott	2014-12-23 15:51:12
2717	davydovanton	2015-12-15 10:48:40
2309	davydovanton	2015-04-21 21:39:04
3123	shaneog	2016-09-05 13:10:36
1445	mperham	2014-01-22 14:01:51
1445	karunakaran	2014-01-22 12:51:00
192	jc00ke	2012-05-12 19:22:32
2188	davydovanton	2015-02-12 21:45:57
2587	pepibumur	2015-10-06 19:48:19
1640	kaleemullah360	2016-09-16 09:30:47
1593	mperham	2014-03-24 02:53:11
1593	jonhyman	2014-03-24 02:32:15
2085	seuros	2014-12-10 22:20:15
3340	bdmac	2017-02-02 23:44:13
19	ryanlecompte	2012-02-13 06:47:13
1652	aprescott	2014-04-14 18:10:48
1557	joseluistorres	2014-03-14 17:51:59
2546	davydovanton	2015-09-09 21:18:34
2207	marciovicente	2015-03-01 15:20:40
2145	ryansch	2015-01-22 14:55:51
2145	jonhyman	2015-01-22 17:32:21
1289	tanelsuurhans	2015-09-15 18:49:46
1289	rikas	2015-09-29 15:00:42
1289	mperham	2015-10-02 21:35:52
1289	dreyks	2015-10-02 21:33:42
1289	jjyr	2013-11-21 03:49:17
370	mperham	2012-08-23 18:31:39
370	dchapman1988	2012-08-23 18:16:11
370	betelgeuse	2012-08-23 18:24:33
166	ghost	2012-05-11 11:49:57
166	mperham	2012-05-03 03:32:43
166	mrrooijen	2012-05-03 10:00:33
166	jc00ke	2012-05-03 05:37:24
1974	epchris	2014-10-03 19:19:55
1974	mperham	2014-10-03 19:22:52
1267	ankit8898	2013-10-21 16:05:28
3088	jwg2s	2016-08-08 14:07:03
2741	petergoldstein	2015-12-31 23:08:16
2741	mperham	2015-12-31 23:12:05
1365	felipeclopes	2014-03-18 17:58:58
2498	TangMonk	2015-08-18 01:02:16
585	jc00ke	2012-12-14 18:23:15
152	mperham	2012-04-25 21:26:51
1855	seuros	2014-07-21 09:03:20
3081	postmodern	2016-07-31 09:53:32
1894	rodolfospalenza	2014-08-12 20:34:34
1025	manishval	2013-06-29 00:47:02
2237	veverkap	2015-03-16 12:15:47
332	bluemont	2012-09-04 18:37:32
1943	aprescott	2014-09-10 22:31:33
1078	mrrooijen	2013-07-29 18:44:32
966	grosser	2013-05-30 23:17:29
51	mperham	2012-03-19 16:23:50
51	subelsky	2014-04-21 19:28:45
1949	thibaudgg	2014-09-17 06:34:58
3207	davidstosik	2016-11-04 03:42:57
1380	silasjmatson	2013-12-05 01:10:50
1380	jamonholmgren	2013-12-05 01:16:04
2396	davydovanton	2015-06-20 10:38:36
2621	markalanevans	2015-10-24 01:52:21
2301	ryansch	2015-04-16 20:14:27
2301	mperham	2015-04-16 20:17:05
2593	Magicdream	2015-10-15 11:46:51
2593	drewblas	2015-10-14 15:49:15
2593	tarcieri	2015-10-09 17:22:30
2593	halorgium	2015-10-12 18:31:00
2593	nviennot	2015-10-14 16:26:10
2593	esbanarango	2015-10-29 18:35:06
1919	mperham	2014-08-31 21:02:24
1919	jonhyman	2014-09-04 20:57:29
3312	raivil	2017-02-09 21:31:44
3312	kroehre	2017-01-31 00:38:41
2131	samuelreh	2015-01-09 23:46:58
1846	jpcody	2014-09-08 13:11:26
2203	davydovanton	2015-02-25 09:56:59
2828	davydovanton	2016-02-11 22:31:57
443	mperham	2012-10-14 18:03:30
443	jc00ke	2012-10-14 18:02:15
681	brandonhilkert	2013-02-08 01:16:30
681	mperham	2013-02-08 03:11:39
2935	frenkelor	2016-04-17 17:25:42
2186	karlingen	2015-02-11 16:37:03
2186	mperham	2015-02-11 16:44:36
2949	gingermusketeer	2016-04-25 17:15:13
994	jonah-williams	2013-06-11 00:45:03
2400	rshiva	2015-09-24 18:17:01
2400	javierjulio	2015-10-09 17:02:04
397	felipecsl	2012-09-11 21:06:18
3103	sandstrom	2016-08-15 21:24:54
2344	jasonrclark	2015-05-12 22:27:17
2344	mperham	2015-05-12 22:41:12
2344	aprescott	2015-05-12 22:35:18
260	brandonparsons	2012-10-26 17:08:11
260	babaru	2013-07-09 15:33:34
260	mhenrixon	2012-08-30 16:02:22
260	chetan	2012-12-15 18:16:08
260	geoffw8	2012-08-30 09:25:23
260	inetufo	2012-09-02 12:39:55
2046	sorentwo	2014-11-11 19:11:19
827	benubois	2013-05-04 03:09:43
2411	edwinv	2015-06-29 09:00:10
164	fred	2012-07-22 17:34:56
164	ruckus	2012-04-27 21:17:50
3275	mperham	2017-01-06 23:00:14
3275	Nowaker	2017-01-06 23:01:01
3275	31piy	2016-12-13 05:43:53
3287	mperham	2017-01-07 18:43:08
3287	ToniRib	2016-12-21 20:42:31
2025	homanchou	2014-11-01 21:35:16
257	yanismydj	2013-05-06 15:05:28
257	mperham	2012-10-29 19:10:01
257	jonhinson	2012-07-09 21:50:53
2047	bmarini	2014-11-11 17:28:43
1798	mcb	2014-09-25 12:24:14
1619	mperham	2014-03-29 20:04:01
1619	seuros	2014-03-29 19:58:35
2987	headius	2016-08-29 17:04:25
2987	enebo	2016-07-27 18:45:24
1800	mperham	2014-06-24 23:05:26
2279	ferdinandrosario	2015-04-01 14:15:25
1307	sferik	2017-01-02 19:11:22
1307	mperham	2017-01-02 19:17:27
2276	davydovanton	2015-04-08 20:58:40
1929	mperham	2014-09-07 03:36:42
1929	plentz	2014-09-08 12:52:55
1929	seuros	2014-09-08 14:24:36
1929	sahin	2014-09-07 03:11:41
1929	keithpitt	2014-09-08 07:53:31
2139	fiedl	2015-01-22 14:00:56
2709	tchncs	2015-12-16 09:11:33
1452	betelgeuse	2014-01-25 20:04:29
2159	itamarhaber	2015-01-30 18:44:32
1795	lyfeyaj	2014-06-23 16:11:08
233	mperham	2012-06-12 16:29:26
3007	petergoldstein	2016-06-09 15:38:06
3007	dyoganand	2016-06-10 05:44:41
1303	abhasg	2013-11-01 09:50:30
1764	subelsky	2014-06-05 18:31:54
2283	pixelate	2015-05-29 20:54:33
501	mperham	2012-11-03 05:41:28
1699	yelled3	2014-05-13 13:45:49
3221	eugeneius	2016-11-06 09:24:23
1975	subelsky	2014-10-09 19:43:05
2130	mperham	2015-01-23 17:38:25
1254	phallstrom	2013-10-19 22:58:02
2055	nicolo	2014-11-19 19:46:45
1046	mperham	2013-07-08 18:34:18
1046	manishval	2013-07-08 18:29:53
2755	HoneyryderChuck	2016-01-07 11:05:57
1889	seuros	2014-08-10 17:40:42
1889	samsm	2014-08-10 20:30:31
37	fbjork	2012-02-19 05:51:48
2749	peteygao	2016-01-05 22:29:00
2375	davydovanton	2015-06-03 11:11:11
1842	seuros	2014-07-17 12:16:02
2916	sandstrom	2016-04-08 14:40:16
1414	jonhyman	2015-01-28 21:39:49
1421	mperham	2014-01-09 20:44:51
1421	krasnoukhov	2014-01-09 20:38:56
381	kirs	2013-03-01 13:18:59
2959	mperham	2016-05-17 17:15:44
2723	pnomolos	2016-03-29 16:31:24
2099	seuros	2015-01-06 15:55:07
446	nextofsearch	2016-08-18 10:22:39
1270	salimane	2013-10-21 19:55:31
1450	mperham	2014-01-24 12:40:44
1450	karunakaran	2014-01-24 12:37:15
1045	ekosz	2014-02-25 03:09:20
1045	tarcieri	2013-08-13 22:25:24
1045	varunlalan	2013-07-31 13:43:36
2710	pramodshinde	2015-12-13 15:09:31
1019	kfalconer	2013-10-31 13:39:06
431	geoffw8	2012-10-10 13:42:40
2725	duboff	2016-01-01 21:06:01
1703	halorgium	2014-05-14 06:08:03
1703	mperham	2014-05-14 03:35:55
1735	mperham	2014-05-26 13:58:21
1735	tdantas	2014-05-26 13:50:30
2583	HoneyryderChuck	2015-10-02 19:56:11
2583	pitr-ch	2015-10-02 18:50:23
2583	searls	2015-10-02 17:46:26
2583	mperham	2015-10-02 18:00:23
2583	jdantonio	2015-10-02 17:51:48
2583	halorgium	2015-10-02 20:13:31
677	davidcelis	2013-02-03 19:34:44
3355	AlexWiles	2017-02-15 15:34:41
907	cpuguy83	2013-05-07 15:40:47
1507	anazar	2014-02-23 01:19:31
1507	mperham	2014-02-23 01:35:01
14	matthewrudy	2012-11-01 09:44:20
14	plentz	2013-03-21 13:50:16
14	mperham	2013-02-14 20:02:51
14	petergoldstein	2013-02-14 19:44:49
14	dterror	2013-03-19 18:58:54
14	benweint	2013-03-21 14:54:03
3042	kgrz	2016-07-01 04:44:40
2383	VishalRam	2015-10-08 13:44:35
1272	mperham	2015-02-27 05:14:22
87	Burgestrand	2012-03-22 15:30:44
87	mperham	2012-03-22 15:39:45
1856	sachin87	2015-02-28 03:40:50
1856	mperham	2014-07-21 21:21:42
1856	AndydeCleyre	2014-07-21 20:56:59
503	waiting-for-dev	2016-11-08 07:32:42
503	fenelon	2012-11-07 17:01:15
503	TheCorp	2013-01-03 16:13:18
503	mperham	2012-11-05 17:15:31
503	jc00ke	2012-11-05 17:09:55
503	stevenharman	2012-12-05 23:35:29
1032	elsurudo	2013-11-15 17:41:42
1032	mattleonard	2014-07-02 18:05:49
1032	rmontgomery429	2013-11-15 15:23:45
2491	bartimaeus	2015-08-14 15:36:08
2491	onlyyouandty	2015-10-30 18:00:55
2097	aprescott	2014-12-24 23:13:34
2097	jejacks0n	2014-12-24 06:53:19
1607	sahin	2014-03-27 08:58:55
2598	gazay	2015-10-09 19:03:09
1198	mperham	2013-09-26 23:40:14
2592	optimisticanshul	2015-10-08 04:49:27
2325	mperham	2015-04-25 13:45:10
2325	lazywei	2015-04-25 13:36:31
2204	seuros	2015-02-27 06:44:02
510	mperham	2014-11-10 17:54:00
510	eprothro	2014-11-10 17:30:38
975	Soliah	2013-06-03 07:43:17
566	fabianoalmeida	2012-12-05 13:50:31
3079	jamesdabbs	2016-07-28 16:58:26
484	airhorns	2012-11-01 22:35:53
1804	arthurbryant	2014-06-30 01:36:41
834	tarcieri	2013-04-07 18:25:21
834	mperham	2013-04-07 19:02:28
834	grosser	2013-04-07 16:29:25
1027	jmazzi	2013-06-25 15:17:31
2232	ismaelga	2015-04-11 17:47:16
2232	mperham	2015-04-11 21:40:45
3277	houdl	2016-12-13 07:22:10
3359	chrisyuska	2017-02-17 17:49:05
3083	lefty313	2016-08-02 12:15:02
2459	mhuggins	2015-07-25 03:26:26
2459	pchaganti	2015-07-27 13:49:16
2876	djreimer	2016-06-28 18:53:52
1354	mperham	2014-06-27 06:52:47
1354	sentience	2014-06-27 06:47:30
638	sriharshakappala	2016-09-22 08:31:33
3157	connorshea	2016-09-26 18:46:11
129	masterkain	2012-04-13 22:29:13
129	jc00ke	2012-04-13 22:28:07
2679	davydovanton	2015-11-30 16:37:10
2541	mattcamuto	2015-12-05 01:22:10
2541	sax	2015-12-09 00:35:28
2541	kbacha	2016-02-08 19:52:30
3242	richessler	2016-11-17 18:49:50
1341	aackerman	2013-11-15 02:26:04
1047	rubytastic	2013-12-04 13:50:01
3211	mperham	2016-10-30 14:29:24
3211	nitzanav	2016-10-30 13:01:19
720	le0pard	2013-04-09 06:20:41
720	Sutto	2013-04-09 06:30:29
720	mperham	2013-04-09 12:00:55
2595	asanghi	2015-10-09 08:14:19
2457	fusion2004	2016-07-05 15:37:32
1831	ryana	2014-07-07 20:33:33
3073	Azzurrio	2016-07-26 20:28:31
2300	avifoxi	2015-04-16 14:49:09
930	mperham	2013-05-16 21:32:14
1786	Empact	2016-09-08 00:35:08
4	mperham	2012-02-11 03:46:33
4	smathy	2013-07-31 00:30:30
4	ryanlecompte	2012-02-07 11:32:55
2012	krzkrzkrz	2014-10-27 03:12:15
2012	mperham	2014-10-24 16:02:27
2012	oleander	2015-12-01 20:22:06
2012	rapofran	2015-03-12 15:03:18
318	pkieltyka	2012-07-30 16:12:48
228	jc00ke	2012-06-08 05:52:00
228	betelgeuse	2012-08-09 18:03:19
1898	seuros	2014-08-13 12:43:50
1148	joshidhruv	2014-08-05 22:43:15
2523	jcarbo	2015-08-31 19:54:11
2523	davydovanton	2015-08-31 19:17:47
2724	ess	2015-12-17 04:36:26
3186	JohnMerlino2	2016-10-12 02:07:31
2394	geoffharcourt	2015-06-18 19:28:36
1447	jelder	2014-01-23 17:47:27
227	brutuscat	2012-06-07 13:30:21
857	fenelon	2013-04-18 22:08:45
857	sthetz	2013-04-18 13:07:59
2947	ch33foong	2016-04-24 17:36:28
508	nikitug	2012-11-09 16:28:12
2201	mperham	2015-02-24 23:36:42
1549	seyhunak	2014-03-12 12:16:01
1961	pamio	2015-10-26 11:53:14
1310	kryachkov	2013-11-15 06:09:54
1310	cthulhu	2013-11-15 09:19:55
1263	bdmac	2013-10-19 18:00:04
2503	seuros	2015-08-21 12:02:06
2503	davydovanton	2015-08-21 12:30:25
2257	davydovanton	2015-03-24 21:08:58
2700	lefty313	2016-06-30 12:35:49
2700	mperham	2016-07-01 16:34:23
480	mperham	2012-10-30 20:24:42
480	bbhoss	2012-10-30 21:02:15
3064	mperham	2016-08-04 14:02:17
3064	nextofsearch	2016-08-04 05:04:55
1639	mperham	2014-04-08 15:43:37
178	jc00ke	2012-05-07 21:04:00
2069	thbar	2014-12-02 16:11:08
2681	mperham	2015-12-01 14:04:33
2681	abhijitsinha	2015-12-01 14:02:54
2560	codebender	2015-09-18 19:24:34
2560	rikas	2015-10-20 17:29:39
2560	907th	2015-12-03 08:48:58
2634	mperham	2015-10-30 04:07:54
2634	sahin	2015-10-30 06:26:31
2634	muhammet	2015-10-30 04:04:23
1989	mperham	2014-10-07 17:28:59
1989	indirect	2014-10-07 18:11:36
1505	mikegee	2014-02-28 04:00:02
943	lsimoneau	2013-05-31 05:11:13
943	EvilFaeton	2013-05-23 15:57:27
943	halorgium	2013-05-29 05:59:57
943	Soliah	2013-05-31 05:59:21
727	mperham	2013-02-22 20:00:03
727	benweint	2013-02-22 20:12:47
987	jc00ke	2013-09-25 17:58:46
987	iwarshak	2013-06-13 15:37:17
120	mperham	2013-04-29 04:27:22
120	subdigital	2013-05-01 16:45:50
120	tjschuck	2014-08-01 20:25:26
2251	lksv	2016-02-15 16:52:14
354	mhenrixon	2012-08-18 12:40:55
1480	mperham	2014-02-14 16:58:54
1480	seanpdoyle	2014-02-14 16:40:35
976	yangchenyun	2013-06-04 18:24:11
2402	davydovanton	2015-06-22 11:01:56
1069	thbar	2015-06-30 08:47:15
3310	desheikh	2017-01-08 18:57:37
3310	mperham	2017-01-08 18:59:56
34	jcoene	2012-02-17 04:46:11
2625	sanjayprabhu	2015-10-29 01:31:43
249	hermanccw	2012-06-14 23:46:24
3403	eprothro	2017-03-22 15:39:48
2206	jcarlson	2015-03-20 21:19:22
1288	tisba	2013-10-30 12:39:14
407	mperham	2012-09-26 15:58:02
407	unity	2012-09-26 18:45:18
407	ryanlecompte	2012-09-27 02:42:20
1111	ttdonovan	2013-08-21 21:49:27
1111	uiltondutra	2013-09-12 11:48:50
2109	mperham	2014-12-30 19:36:25
2109	grosser	2014-12-30 19:18:30
875	mperham	2013-04-25 17:22:25
875	ogom	2013-04-25 16:50:13
1645	marcqualie	2014-04-13 23:47:09
3155	antstorm	2016-09-21 17:00:22
778	jasherai	2014-05-14 20:34:40
2910	iMacTia	2016-05-20 17:19:04
2910	mike-ball	2016-05-13 21:04:24
2910	hobakill	2016-04-12 16:59:48
2910	PFStein	2016-04-15 21:32:52
2255	dbalatero	2015-03-24 17:42:56
536	mperham	2012-11-21 16:49:11
536	jmazzi	2012-11-21 17:04:48
536	tfwright	2012-11-21 16:53:27
2857	vmatekole	2016-03-07 11:53:12
548	nogara	2012-11-30 13:35:20
548	mperham	2012-11-30 14:49:09
1744	subelsky	2014-06-01 11:56:05
1744	mperham	2014-06-01 13:09:07
1269	mathieujobin	2016-05-13 18:04:37
383	bluemont	2012-09-02 22:07:52
393	caarlos0	2012-09-11 01:36:24
1573	subelsky	2014-03-21 14:41:59
3330	Dorian	2017-01-27 17:39:09
2356	mperham	2015-05-17 04:28:50
3116	BeRMaNyA	2016-08-30 18:36:33
3392	agrobbin	2017-03-18 15:51:15
1467	ctaintor	2014-02-07 23:09:49
490	mperham	2012-10-31 17:35:16
2200	johnathanludwig	2015-02-22 19:01:01
2200	mperham	2016-02-24 18:28:58
2200	jonhyman	2015-03-12 16:17:06
2200	mhuggins	2016-02-24 18:18:41
1098	codebender	2014-01-30 17:48:20
3044	scottrobertson	2016-07-08 15:54:10
1053	mperham	2013-09-21 22:22:44
1053	ilyakatz	2013-11-05 22:46:42
2682	davydovanton	2015-12-01 15:06:05
113	jc00ke	2012-04-04 22:50:03
1193	fred	2013-09-21 13:38:10
1193	ryansch	2013-09-23 18:54:06
1193	mperham	2013-09-25 17:15:05
1691	tiredpixel	2014-05-09 23:37:20
3263	mperham	2016-11-30 03:23:16
1331	mperham	2013-11-12 23:03:13
1331	jmdeldin	2013-11-12 23:33:38
2483	soapy1	2015-08-15 14:35:40
1828	seuros	2014-07-05 11:02:11
1382	petergoldstein	2013-12-05 17:24:59
2600	mperham	2015-10-27 17:05:51
2600	aprescott	2015-10-27 13:07:27
2674	penso	2015-11-21 19:54:23
77	masterkain	2012-03-10 20:12:24
2937	gihnius	2016-04-19 14:01:45
3321	petergoldstein	2017-01-18 22:32:37
2533	geoffharcourt	2015-09-04 20:38:23
1176	halorgium	2013-09-12 21:37:37
1176	jlecour	2013-09-11 12:56:32
1624	headius	2014-04-27 16:35:25
1624	seuros	2014-03-31 18:13:10
2288	davydovanton	2015-04-05 16:06:09
608	alecnmk	2013-01-04 20:43:11
149	sferik	2012-04-22 20:51:22
149	jc00ke	2012-04-22 22:03:59
2431	cainlevy	2015-07-16 17:29:03
2431	jonhyman	2015-07-15 15:58:22
2431	antirez	2015-07-16 08:29:16
1280	GAV1N	2013-10-28 17:02:05
1010	mperham	2013-06-19 03:26:51
3243	Chetane	2016-11-18 05:14:21
338	jc00ke	2012-08-08 05:25:40
2628	mperham	2015-11-04 23:07:53
2628	jcavalieri	2015-11-04 23:21:10
2908	Charizard	2016-04-09 20:01:22
2908	DrMavenRebe	2016-07-12 20:31:23
3398	jondavidchristopher	2017-03-21 01:31:30
3026	ryansch	2016-06-21 17:37:28
2726	drogar	2015-12-17 18:41:46
202	ncuesta	2015-05-19 18:05:34
2152	jonhyman	2015-01-24 19:40:57
115	ryanlecompte	2012-04-06 18:22:17
983	ryana	2013-06-05 17:31:05
702	lastomato	2015-07-17 21:50:21
702	ged	2013-04-19 18:45:09
702	marclennox	2013-04-16 00:44:17
702	cmer	2013-04-16 00:18:41
702	matthooks	2013-05-30 20:35:44
702	plentz	2013-05-30 16:54:48
702	mariovisic	2013-04-15 23:54:29
702	mperham	2013-04-15 23:58:16
702	masterkain	2013-05-30 16:59:27
2326	guinslym	2015-10-28 09:32:16
3371	raivil	2017-03-06 21:04:37
106	bensie	2012-04-03 03:25:40
106	danteregis	2013-12-09 22:04:59
106	mperham	2012-04-04 03:05:05
106	josepjaume	2013-07-25 05:06:17
106	danman01	2013-09-13 14:43:16
303	asanghi	2012-07-21 15:34:53
303	jc00ke	2012-07-22 03:43:13
132	ahawkins	2012-04-15 22:05:00
1916	leyafo	2014-08-31 14:11:43
1526	daveharris	2014-03-02 23:08:50
1526	mperham	2014-03-02 23:03:16
1526	jonhyman	2014-03-02 23:30:52
1526	amitsaxena	2015-07-22 10:12:15
274	gpxl	2012-10-01 23:57:29
274	acds	2012-06-28 02:13:59
274	ryanlecompte	2012-10-01 23:59:13
2249	bdmac	2015-03-24 16:04:33
86	bensie	2012-03-19 19:47:01
1151	JohnMerlino1	2013-08-31 21:39:10
1706	phlegx	2014-05-15 21:02:41
1589	subelsky	2014-03-22 20:29:04
1931	estevaoam	2014-09-08 15:55:02
1972	mperham	2014-09-29 15:50:00
1972	seuros	2014-09-29 15:54:01
1972	rselk	2014-09-29 23:08:16
31	mperham	2012-02-15 19:00:15
31	indirect	2012-02-15 19:06:34
1909	mperham	2014-08-22 15:56:03
1909	aprescott	2014-08-22 15:57:55
1909	seuros	2014-08-22 15:42:59
2707	mikegee	2015-12-11 11:49:54
3117	shaneog	2016-09-02 19:02:33
3117	mperham	2016-09-02 21:30:47
941	cap10morgan	2013-05-24 19:30:15
941	elsurudo	2013-05-24 18:08:08
672	dfischer	2013-02-04 19:18:54
2802	zedtux	2016-01-29 23:21:07
302	fbjork	2012-07-26 06:40:22
302	krasnoukhov	2012-09-05 21:54:33
302	mhenrixon	2012-07-26 06:33:46
3316	timhaines	2017-01-13 23:21:26
693	mperham	2013-02-08 21:48:55
1696	motymichaely	2014-05-12 13:51:34
2423	PDaily	2015-07-07 14:31:03
2449	thomastran	2015-07-22 14:25:11
2449	edipox	2015-08-10 20:37:59
1597	mperham	2014-05-31 22:25:23
1597	seuros	2014-05-31 21:40:30
1597	hendricius	2014-06-01 08:55:18
2462	hbrysiewicz	2015-07-28 22:39:42
2462	jonhyman	2015-07-28 22:09:36
559	mperham	2012-12-14 18:53:06
1030	jmazzi	2013-06-27 15:59:07
590	felixbuenemann	2013-11-22 17:18:13
590	commodity	2013-05-30 07:55:48
590	scottkf	2012-12-18 13:21:02
99	mperham	2012-03-29 17:11:07
1674	devaroop	2014-04-25 05:34:30
815	mperham	2013-04-20 12:04:57
1832	sobrinho	2014-07-08 13:39:06
1438	mbhnyc	2014-01-22 16:20:00
1881	joshidhruv	2014-08-06 18:37:24
569	tigris	2012-12-09 09:26:46
445	stephankaag	2012-10-15 11:04:22
445	mperham	2012-10-15 16:00:21
445	ezkl	2012-10-15 10:59:13
2341	penso	2015-05-10 12:25:13
872	JigneshGohel-BoTreeConsulting	2013-04-25 19:07:52
3179	benoittgt	2016-10-11 08:53:36
3070	jamesdabbs	2016-07-26 20:48:06
3070	chrisnicola	2016-08-30 20:41:29
1838	mperham	2014-07-21 12:50:15
1838	seuros	2014-07-10 13:55:38
3280	alaouy	2016-12-15 16:28:16
3344	knzudgt	2017-02-06 19:32:31
2767	ryanfox1985	2016-05-04 08:05:51
171	panthomakos	2012-05-02 01:12:01
171	mperham	2012-05-02 00:02:36
262	JoshMcKin	2012-06-22 02:01:10
69	ecin	2014-09-19 20:11:24
2110	grosser	2014-12-30 20:52:12
3294	motymichaely	2016-12-29 08:14:10
185	mperham	2012-05-11 20:59:24
185	jc00ke	2012-05-11 20:55:06
185	slyphon	2012-05-14 17:05:06
1406	jonhyman	2014-01-02 20:52:09
460	dlibanori	2013-06-17 16:28:26
2517	aprescott	2015-08-29 21:36:47
2517	davydovanton	2015-08-29 20:33:23
1252	jlecour	2013-10-21 15:43:04
1252	salimane	2013-10-21 18:37:41
424	TheCorp	2012-10-02 19:43:30
3393	gingerlime	2017-03-19 08:25:55
463	phillipoertel	2012-11-01 10:24:29
463	fred	2012-10-31 15:16:39
101	mperham	2012-03-29 18:38:54
2086	kapso	2015-01-13 23:16:31
2086	bleonard	2015-01-14 00:31:06
2086	jonsgreen	2015-01-13 23:09:54
1300	mperham	2013-11-02 05:57:51
1300	aackerman	2013-11-02 13:26:35
1300	unity	2013-11-02 18:10:28
1923	pbhogan	2014-09-04 13:49:34
2540	natematykiewicz	2015-10-12 03:30:59
2164	davetoxa	2015-01-28 18:28:20
1470	allaire	2014-02-08 20:52:22
523	fenelon	2012-11-15 19:52:34
581	mperham	2012-12-12 16:48:40
581	bradical	2013-08-21 15:46:33
2637	mperham	2015-11-07 21:32:51
2637	mhenrixon	2015-11-02 21:49:40
996	brandonhilkert	2013-06-13 10:56:02
996	mperham	2013-07-20 14:51:18
3289	rajcybage	2016-12-22 11:33:24
999	anhkind	2013-06-15 03:31:01
1296	phallstrom	2013-10-31 16:44:36
1296	juanibiapina	2013-11-01 12:21:25
777	emtee	2014-04-14 12:30:04
1029	rderoldan1	2014-03-26 20:39:02
2036	petergoldstein	2014-11-12 22:19:41
2036	seuros	2014-11-13 18:43:45
388	mperham	2012-09-05 23:47:18
388	jc00ke	2012-09-05 23:08:24
2485	grosser	2015-08-12 17:42:09
1715	nikunj0407	2014-05-19 07:54:32
1715	mperham	2014-05-19 09:57:36
2839	yanperron	2016-03-03 09:59:27
2698	Wildebeest	2015-12-08 16:35:18
2474	mperham	2015-08-05 17:22:54
461	NielsKSchjoedt	2012-10-23 08:32:54
1973	pgeraghty	2014-09-29 21:30:25
1973	seuros	2014-09-29 21:56:40
847	maxwell	2013-04-11 18:07:37
847	subelsky	2013-07-15 18:46:58
847	mperham	2013-07-15 18:50:11
847	matthooks	2013-07-15 18:50:29
2902	ancv1990	2016-03-28 04:36:11
119	mperham	2012-04-23 20:13:06
3138	ryansch	2016-10-03 17:54:56
3381	mperham	2017-03-13 19:05:07
3381	seuros	2017-03-12 05:17:39
1891	davetoxa	2014-08-15 12:29:05
1959	mperham	2014-09-29 17:21:22
1959	aprescott	2014-09-29 17:16:36
1485	aprescott	2015-01-20 22:20:59
1485	harlow	2015-02-08 17:04:08
2912	ryansch	2016-04-07 16:57:53
2912	mperham	2016-04-07 16:29:28
3153	antstorm	2016-09-20 14:35:59
1917	mperham	2014-09-29 16:46:34
248	mperham	2012-10-16 16:14:23
2624	HenleyChiu	2017-02-09 16:28:54
1058	JohnMerlino1	2013-07-15 21:07:12
881	marclennox	2013-10-29 22:21:45
961	cmwright	2013-05-29 22:40:21
961	brandonhilkert	2013-05-31 01:05:13
776	rmm5t	2013-03-14 22:38:22
776	thbar	2013-09-06 12:20:05
1368	benben	2013-11-28 13:56:41
475	mperham	2012-10-30 21:58:12
2044	Silex	2014-11-07 15:45:10
3272	mtyeh411	2016-12-08 18:05:10
2663	petergoldstein	2015-11-17 16:29:34
2663	mperham	2015-11-17 17:10:09
2663	sethvargo	2015-11-17 17:11:51
1726	madebydna	2014-05-21 17:16:35
2192	mkaschenko	2015-02-18 05:44:54
1845	bnorton	2014-07-15 06:15:05
2297	davydovanton	2015-04-20 19:01:50
1866	subelsky	2014-07-28 13:51:46
3402	eigilsagafos	2017-03-22 07:45:18
3112	ckgagan	2016-08-23 07:47:10
1130	killion	2013-08-25 03:09:11
551	mperham	2012-11-30 18:03:53
551	developerinlondon	2014-09-04 15:04:24
551	ragalie	2012-11-30 17:49:10
530	brandonhilkert	2012-11-26 14:06:01
3141	thapakazi	2016-09-16 05:15:27
2753	davydovanton	2016-01-06 17:06:10
1857	sahin	2014-07-22 03:39:34
2003	krzkrzkrz	2014-10-15 04:18:34
2003	SirBertly	2014-10-26 08:35:26
2003	mperham	2014-10-16 04:06:12
2003	imgarylai	2016-03-18 02:56:59
2003	sarmiena	2014-12-11 19:59:34
3296	motymichaely	2017-01-01 08:20:26
3296	mperham	2017-01-01 19:06:05
1523	mperham	2014-03-01 21:00:55
1914	sahin	2014-08-27 20:21:00
1311	MrLeebo	2013-11-04 19:05:58
1194	cyrez	2013-09-22 00:23:05
1194	halorgium	2013-09-21 22:46:11
2277	mperham	2015-03-31 22:22:00
2277	davydovanton	2015-03-31 22:17:25
2484	grosser	2015-08-12 17:19:25
84	ajsharp	2013-08-12 20:06:24
84	shawndeprey	2013-07-15 17:41:58
84	jwswj	2013-07-09 11:34:36
84	jc00ke	2012-03-19 05:41:10
3335	bf4	2017-01-30 18:51:33
876	ogom	2013-04-25 18:11:24
856	jharbert	2013-04-16 19:50:16
2799	MajorMashin	2016-02-11 11:31:35
971	grosser	2013-05-31 16:43:58
2328	davydovanton	2015-04-28 18:39:56
2328	newdark	2015-04-28 18:43:08
1109	paulwalker	2013-08-18 07:57:14
760	dariocravero	2013-03-08 03:46:12
760	sumskyi	2013-04-09 14:58:07
2196	sahin	2015-02-19 05:17:38
3077	inkstak	2016-09-26 16:30:31
1484	kapso	2014-02-27 22:18:27
2766	larryzhao	2016-01-13 20:58:20
1628	mperham	2014-04-18 04:07:16
1612	glampr	2015-09-20 00:08:54
622	apinstein	2013-01-16 19:56:10
291	onetwopunch	2015-11-09 18:43:22
291	rohandaxini	2015-11-05 10:39:08
1813	sentience	2014-06-30 05:25:14
3105	tuanlv1206	2016-08-19 07:50:15
2475	davydovanton	2015-08-05 16:26:05
969	grosser	2013-05-31 15:48:22
1709	fabn	2015-10-02 10:38:52
897	mperham	2013-08-28 18:43:14
897	benjaminwood	2014-06-05 00:11:52
1037	paulwalker	2013-07-02 16:47:22
1037	rajofchennai	2013-07-08 10:54:11
2006	michiels	2014-10-17 14:37:32
2473	pik	2015-08-16 12:03:40
1762	kapso	2014-07-01 04:09:12
1762	mperham	2014-07-01 04:10:45
3075	johnathanludwig	2016-08-26 14:08:19
3075	mperham	2016-08-20 21:52:49
3075	badosu	2016-07-28 18:07:45
1202	mperham	2014-07-20 03:07:07
1202	aackerman	2013-11-21 00:32:55
1202	bdmac	2014-07-11 06:04:36
3131	mperham	2016-09-12 18:26:09
2428	vroy	2015-07-10 17:08:32
1527	anazar	2014-03-03 05:36:52
1527	subelsky	2014-03-17 18:02:13
1527	jonhyman	2014-03-07 13:19:32
1527	mperham	2014-03-03 05:30:08
54	mrrooijen	2012-02-28 19:28:18
1233	tarcieri	2013-10-06 23:54:16
3053	hotanlamvnn	2016-07-07 13:50:10
3090	zulhfreelancer	2016-08-04 03:11:50
2596	brahamshakti	2015-10-09 12:57:43
2844	Micka33	2016-02-25 09:16:21
294	leomao10	2012-07-19 01:19:37
1993	anazar	2014-10-08 03:27:36
1993	mperham	2014-10-08 03:48:37
2057	dammer	2014-11-26 15:57:03
601	NZKoz	2012-12-29 05:51:35
1240	mperham	2013-10-10 23:41:09
646	no0p	2013-01-25 06:42:58
3326	petergoldstein	2017-01-21 17:07:12
2155	dlibanori	2015-01-26 17:53:14
1810	mperham	2014-06-30 22:56:02
1626	Notalifeform	2015-05-05 06:10:39
1626	mperham	2015-05-05 15:59:37
2019	dlackty	2014-10-21 14:47:53
3249	nvquanghuy	2017-02-09 04:52:21
3249	9diov	2016-11-22 13:14:04
1910	seuros	2014-08-22 16:21:21
1904	bobbrez	2014-08-19 14:47:27
391	tarcieri	2012-09-08 22:31:47
391	mperham	2012-09-09 00:15:11
419	betelgeuse	2012-09-28 15:08:13
1449	mperham	2014-01-24 12:39:00
1449	karunakaran	2014-01-24 12:19:03
2073	mperham	2014-12-04 18:52:00
2073	halorgium	2014-12-19 19:21:19
2336	mikz	2015-05-07 15:58:46
838	UnderpantsGnome	2013-04-09 19:06:37
3171	che-burashco	2016-11-17 03:55:45
3156	tommybstitch	2016-09-22 01:00:52
2849	mperham	2016-02-27 22:26:06
2963	hmistry	2016-05-13 20:49:04
2688	maia	2015-12-08 21:42:03
2688	mperham	2015-12-08 21:57:46
1192	kremso	2013-09-21 06:04:41
2270	mperham	2015-03-28 00:16:29
2270	davydovanton	2015-03-27 23:42:32
2796	DouweM	2016-01-27 18:16:20
2919	SamMolokanov	2016-05-27 08:53:05
2030	seuros	2014-10-29 08:31:48
2030	ethagnawl	2015-02-27 05:57:45
2331	mperham	2015-05-05 15:36:53
181	tarcieri	2012-05-29 21:14:23
2586	mperham	2016-01-29 18:48:12
2586	zedtux	2016-01-29 19:01:23
1927	mperham	2014-09-08 23:10:25
1927	aprescott	2014-09-05 16:43:13
1927	seuros	2014-09-05 17:33:49
2132	gingerlime	2015-01-11 16:56:50
2132	mperham	2015-01-11 19:42:53
3365	henrebotha	2017-03-13 14:01:54
3365	emerson-h	2017-03-13 14:08:00
2817	natematykiewicz	2016-02-06 04:11:02
2293	davydovanton	2015-04-09 22:41:54
2039	imWildCat	2014-11-13 00:29:59
3175	harukizaemon	2016-10-03 23:38:33
2809	mperham	2016-02-05 20:53:03
2809	seuros	2016-02-02 21:25:55
385	betelgeuse	2012-09-02 07:16:02
3410	ACPK	2017-03-26 04:55:47
1966	bobber205	2014-09-23 22:03:32
1815	seuros	2014-06-30 16:14:40
2412	davydovanton	2015-06-29 14:36:26
3399	novito	2017-03-22 15:31:13
2296	davydovanton	2015-04-09 22:31:46
1220	nickmerwin	2015-01-20 23:56:36
575	biznickman	2012-12-17 19:35:35
2914	mperham	2016-04-13 20:25:28
197	jonhyman	2015-11-26 16:18:44
197	nijikon	2015-11-26 15:44:49
2199	veverkap	2015-02-20 22:39:23
791	hgsigner	2013-04-01 12:26:01
864	ogom	2013-04-19 03:54:22
991	mperham	2013-06-10 23:14:41
100	jc00ke	2012-04-10 16:52:45
2868	seuros	2016-03-04 11:51:31
589	jingshen	2013-06-21 08:03:19
1984	seuros	2014-10-04 22:19:47
1984	comjf	2014-10-08 18:00:29
3166	mperham	2016-09-29 00:54:45
3166	sj26	2016-09-28 05:12:32
363	mhfs	2012-08-21 15:13:45
862	skyshard	2013-04-23 21:46:24
862	bartolsthoorn	2013-04-25 14:08:42
862	szimek	2016-01-18 07:49:36
862	mperham	2016-01-18 08:35:01
862	Netherdrake	2013-05-22 08:41:54
862	geku	2016-01-22 08:44:27
312	tarcieri	2012-08-02 23:56:40
312	mperham	2012-08-04 19:19:16
954	tarcieri	2013-05-29 21:36:44
954	mperham	2013-08-27 03:18:21
954	queso	2013-08-27 03:34:34
954	rajofchennai	2013-05-30 06:11:54
1963	krzkrzkrz	2014-10-30 03:31:33
1963	jdurand	2016-11-15 13:23:58
1963	jumski	2014-09-26 08:47:15
1963	lypanov	2014-11-23 12:21:04
2996	everestx	2016-06-01 16:15:51
349	NielsKSchjoedt	2012-12-03 09:50:38
349	mperham	2012-12-03 14:06:49
2777	nateberkopec	2016-01-17 18:48:11
903	ksheurs	2013-05-06 18:24:59
2985	schneems	2016-05-24 22:07:56
789	juand	2013-03-22 01:24:22
2065	pravi	2015-03-30 08:13:11
1655	subelsky	2014-04-15 13:16:17
342	joneslee85	2012-09-21 07:57:50
1409	petergoldstein	2013-12-25 19:46:05
1668	ryansch	2014-04-23 13:34:58
2435	davydovanton	2015-07-14 10:31:44
2142	mperham	2015-01-17 21:55:30
2142	jonhyman	2015-01-16 23:37:10
2142	davetoxa	2015-01-28 16:10:41
1039	nocivus	2016-09-06 08:31:54
1039	manuelmeurer	2014-11-19 13:37:10
3334	bf4	2017-01-30 17:58:24
1174	Saicheg	2013-09-11 11:48:55
1281	pixeltrix	2013-10-25 22:10:39
1281	chaizhenhua	2014-01-08 19:37:43
3135	sandstrom	2016-09-13 16:27:21
3194	benoittgt	2016-10-18 08:53:59
2958	chaslemley	2016-05-05 20:13:38
1933	mperham	2014-09-09 15:21:00
1933	seuros	2014-09-09 11:59:33
1938	jejacks0n	2014-09-10 14:53:03
1458	karunakaran	2014-02-01 07:20:45
1292	AlekSi	2013-10-29 19:24:38
493	fabiokr	2013-03-06 11:32:26
3183	badosu	2016-10-10 13:34:56
3370	nateberkopec	2017-03-05 00:37:50
1518	sahin	2014-03-02 22:39:35
1791	jonleighton	2014-07-04 21:13:16
1791	mperham	2014-07-04 21:33:18
1791	shime	2015-08-19 13:45:54
1013	jmazzi	2013-06-20 19:47:13
636	fenelon	2013-01-22 15:54:50
1666	Empact	2014-04-25 00:56:51
1666	mperham	2014-04-25 03:11:23
583	kbrock	2013-02-24 23:04:13
583	ben-av	2012-12-16 08:00:57
1089	abacha	2013-08-01 17:00:32
2395	dcdieci	2015-06-18 23:09:27
347	mhenrixon	2012-08-14 10:55:00
1988	mperham	2014-10-06 18:30:48
211	brutuscat	2012-06-05 10:47:32
2495	davydovanton	2015-08-15 17:24:04
537	brandonhilkert	2012-12-02 20:15:21
537	mperham	2012-12-02 21:05:23
1525	mperham	2014-03-07 13:17:51
1525	sahin	2014-03-07 07:51:49
522	iwarshak	2013-01-27 06:25:48
2747	davydovanton	2016-01-04 16:07:53
651	brandonhilkert	2013-01-26 19:04:57
2121	zeknox	2015-01-07 21:04:19
2757	jcarlson	2016-01-07 21:35:59
1939	darkside	2014-09-10 17:59:22
2618	jeremyhaile	2015-10-23 14:55:17
276	seamusabshere	2012-06-27 16:29:47
2623	imackinn	2015-10-26 22:05:24
406	mperham	2012-09-20 19:25:23
540	brandonhilkert	2012-11-26 03:05:56
540	geomic	2012-11-26 16:49:58
540	jc00ke	2012-11-26 03:19:58
1627	wideopenspaces	2014-09-12 18:48:38
3049	iMacTia	2016-07-04 18:27:25
912	mperham	2013-09-02 18:42:08
912	dagi3d	2013-08-03 10:27:45
932	fred	2013-05-24 11:45:09
932	HenleyChiu	2013-05-24 02:47:13
932	mperham	2013-06-04 00:58:58
932	plentz	2013-06-03 22:29:37
1892	sahin	2014-08-12 17:54:11
1213	icicle-deploy	2013-11-21 06:19:01
1213	mbhnyc	2013-10-01 19:36:34
1213	seuros	2014-03-10 15:46:40
229	KensoDev	2012-06-14 18:26:56
229	mperham	2012-06-14 18:36:02
1215	felipeclopes	2013-09-30 18:56:58
1215	gjohnson	2014-05-29 12:00:08
3133	connorshea	2016-09-12 22:09:42
330	betelgeuse	2012-08-03 14:32:07
859	jharbert	2013-04-17 01:04:01
859	mperham	2013-04-17 01:13:45
1104	elado	2013-08-20 16:18:19
1187	mperham	2013-09-22 21:33:21
1187	cpuguy83	2013-09-22 21:31:58
1951	seuros	2014-09-16 18:16:50
3062	coreyward	2016-07-19 17:32:21
1231	mperham	2013-10-04 15:56:34
1231	kenips	2013-10-08 01:45:46
1551	anazar	2014-03-20 18:23:50
2773	antonzaytsev	2016-02-01 07:01:21
2773	mperham	2016-02-02 06:13:08
719	mperham	2014-02-10 03:13:55
719	dballona	2014-02-10 02:56:50
121	Burgestrand	2012-04-16 19:06:35
1435	mperham	2014-02-04 05:46:24
2507	pratik60	2015-08-27 10:02:59
1953	subelsky	2014-09-18 13:01:51
1136	masterkrang	2013-08-26 21:39:09
1160	halorgium	2013-09-05 02:23:54
1160	henry74	2013-09-05 02:49:43
2966	mperham	2016-05-10 20:52:23
2966	davydovanton	2016-05-10 20:50:17
2317	cainlevy	2015-04-23 18:02:59
3013	dustinsgoodman	2016-06-12 22:11:57
2756	nynhex	2016-01-07 21:07:57
1660	chendrix	2014-06-03 22:19:25
1660	aprescott	2014-04-18 15:45:46
1095	tarcieri	2013-08-06 22:11:16
1095	mperham	2013-08-06 15:38:03
1095	rajofchennai	2013-08-06 11:29:16
710	pointerbp	2013-02-15 17:20:21
6	fbjork	2012-02-10 16:53:07
6	mperham	2012-02-10 17:08:32
6	mrrooijen	2012-02-10 09:42:59
6	ryanlecompte	2012-02-10 17:05:07
2678	alex88	2015-11-28 23:17:31
35	mperham	2012-02-22 00:20:02
2869	01010000101001100	2016-03-05 10:54:12
1809	JohnMerlino1	2014-06-29 05:39:27
2041	kenips	2014-11-05 18:18:03
2460	codebender	2015-07-28 19:39:10
2460	mperham	2015-07-28 18:13:53
1550	mperham	2014-03-12 15:26:48
1550	sahin	2014-03-12 23:55:59
269	cryo28	2012-06-28 12:19:40
269	shtirlic	2012-06-26 20:42:11
1374	damien-roche	2013-12-15 01:15:00
1374	mperham	2013-12-15 03:14:28
1736	mperham	2014-05-27 13:40:13
1736	tdantas	2014-05-27 12:39:23
243	walter	2012-10-10 00:49:52
1906	Keita-N	2014-08-25 14:21:31
1258	halorgium	2013-10-17 02:51:49
1258	mperham	2013-10-17 03:00:54
447	g-ilham	2015-12-01 14:26:08
2591	smidwap	2015-10-06 16:58:58
2591	BenTalagan	2015-12-23 21:18:36
2591	stevenharman	2015-10-20 17:04:42
1999	sumitisrani	2015-10-12 13:30:24
1999	ChunAllen	2014-10-11 14:50:26
1999	mperham	2014-10-11 15:13:14
1999	shreeramneupane	2015-08-06 05:52:14
1999	dhempy	2016-03-22 15:06:17
2936	mperham	2016-04-19 21:20:29
1061	amiel	2015-07-28 19:28:12
2160	aprescott	2015-01-27 21:21:13
3377	badosu	2017-03-09 16:23:15
3377	heaven	2017-03-09 17:22:36
2088	felipeclopes	2014-12-16 17:54:07
2088	aidansteele	2015-01-23 09:20:04
2561	elrakita	2015-09-19 10:01:06
2397	dja	2015-08-20 17:03:22
2397	mperham	2015-08-20 17:22:37
2397	dubilla	2015-08-20 20:00:39
2397	digitalextremist	2015-06-19 16:50:57
1770	mperham	2014-06-10 20:33:09
2111	grosser	2014-12-30 20:56:21
545	mperham	2012-11-28 18:06:47
545	jmazzi	2012-11-28 15:36:19
545	tfwright	2012-11-28 17:36:06
1876	targence	2014-08-05 18:10:50
1555	jodosha	2014-03-14 17:31:10
377	MSch	2013-03-19 20:53:29
1603	mperham	2014-03-25 17:39:19
1603	jonhyman	2014-03-27 07:49:28
2254	mperham	2015-03-24 17:20:42
2254	seuros	2015-03-24 17:22:07
2254	sdeframond	2015-03-24 17:36:02
1567	mperham	2014-03-16 10:21:16
1567	weichienhung	2014-03-16 11:04:46
1567	godfat	2014-03-16 11:59:50
339	jimhj	2012-08-08 03:39:09
3290	nick-desteffen	2017-01-30 13:17:36
1022	yangchenyun	2013-06-25 03:35:11
1979	seuros	2014-10-02 16:47:27
2290	seuros	2015-04-07 23:00:31
2290	davydovanton	2015-04-07 18:56:32
2907	nimashariatian	2016-03-30 13:36:21
2763	b264	2016-01-12 17:43:22
2763	plk	2016-01-12 17:58:34
2763	pik	2016-01-12 09:05:49
8	fbjork	2012-02-12 20:01:52
8	mrrooijen	2012-02-12 20:12:09
8	amarraja	2012-02-12 19:48:28
1614	pawel2105	2014-04-02 17:21:24
2348	johnathanludwig	2015-05-13 22:39:53
2960	hmistry	2016-05-10 06:24:27
2960	mperham	2016-05-10 09:36:30
1778	hundredwatt	2014-06-20 20:28:37
2659	mhenrixon	2015-11-14 13:10:48
2990	nextofsearch	2016-05-26 15:02:58
592	mperham	2013-01-03 03:30:23
3174	thebucknerlife	2016-11-22 18:52:08
2772	ddrmanxbxfr	2016-01-14 22:14:36
2772	krzysiek1507	2016-01-14 22:13:10
2866	01010000101001100	2016-03-05 10:45:00
3096	dphase	2016-08-22 20:07:43
3366	plcstevens	2017-03-08 10:32:36
3366	Loremaster	2017-03-16 00:50:20
1812	seuros	2014-06-30 01:32:39
1849	seuros	2014-07-17 16:51:23
2735	mperham	2016-01-04 16:09:39
2735	davydovanton	2016-01-04 16:08:56
2043	seuros	2014-11-05 19:07:23
2043	kenips	2014-11-05 19:02:34
2922	mperham	2016-04-12 21:16:49
958	rajofchennai	2013-05-29 15:12:35
1839	seuros	2014-07-10 14:03:53
1397	jjoos	2014-01-03 10:27:31
2552	krzkrzkrz	2015-09-16 05:35:49
2552	mperham	2015-09-16 12:33:16
2888	thatmoodyguy	2016-03-17 16:32:12
3261	dbenjamin57	2016-11-30 07:50:08
637	mperham	2013-01-24 18:50:19
637	sfroehler	2013-01-25 08:33:55
637	plentz	2013-01-24 18:43:28
2272	karlingen	2015-03-30 11:35:01
2022	sahin	2014-10-30 19:02:05
423	bensie	2012-11-29 04:46:58
423	TheCorp	2013-03-20 23:57:52
423	dschneider	2012-11-27 16:23:36
423	codezomb	2012-11-29 06:10:23
2739	sandish2222	2015-12-29 08:51:17
1679	dbelwood	2014-04-28 17:50:26
1353	grosser	2013-11-19 03:07:05
444	jc00ke	2012-10-16 03:09:54
1423	jonhyman	2014-01-10 16:57:28
2103	cpg	2014-12-26 22:26:05
3390	bobber205	2017-03-16 18:16:43
70	eignerchris	2012-03-19 16:57:32
570	brandonhilkert	2012-12-10 20:12:04
2010	nicolasiensen	2014-10-17 14:03:11
1897	mperham	2014-08-13 15:49:24
1897	davetoxa	2014-08-13 12:14:50
1897	seuros	2014-08-13 15:51:44
2438	mperham	2015-08-13 18:38:34
2438	seuros	2015-07-29 14:19:52
2438	jonhyman	2015-08-13 18:34:08
2438	digitalextremist	2015-07-30 00:37:43
2125	bnorton	2015-01-09 16:45:22
3303	krallin	2017-01-02 19:07:22
3149	NRamakrishna	2016-09-19 14:23:13
2256	olistik	2015-03-24 19:55:34
1697	hendricius	2014-05-13 16:35:00
2909	nynhex	2016-04-04 15:50:08
2852	zxx1988328	2016-02-27 03:27:00
110	Burgestrand	2012-04-06 22:20:19
110	ryanlecompte	2012-04-06 05:39:32
2209	PragTob	2015-03-01 18:31:10
764	travisp	2013-08-19 14:44:16
417	mperham	2012-09-27 00:03:38
417	ezkl	2012-09-26 23:50:47
1161	tarcieri	2013-09-06 02:44:29
1888	mperham	2014-08-12 16:36:23
3180	badosu	2016-10-14 16:58:12
3180	inkstak	2016-10-06 09:33:21
1020	guiceolin	2013-06-23 23:00:03
3182	nitzanav	2016-10-07 23:15:03
1782	etagwerker	2014-06-16 17:17:40
3214	joshuamcginnis	2016-11-02 00:09:30
1378	mbhnyc	2013-12-03 19:40:04
1378	mperham	2013-12-03 19:41:35
807	gregorym	2013-04-02 23:11:18
1537	sahin	2014-03-09 17:18:21
2264	samuelreh	2015-03-29 06:04:33
1903	mperham	2014-08-19 15:42:50
1903	chrisnicola	2014-08-19 19:50:28
2244	ncri	2015-03-19 17:59:07
2244	seuros	2015-03-19 15:58:37
1469	mperham	2014-02-08 04:21:31
1469	allaire	2014-02-08 04:16:33
3341	azach	2017-02-02 23:40:44
2581	bf4	2016-06-24 15:40:49
2581	loto	2015-10-29 19:00:46
2581	onomated	2016-03-18 20:59:22
974	vipulnsward	2013-06-08 04:55:53
2981	mperham	2016-05-21 01:26:45
2981	jonathan-upstart	2016-05-21 00:46:38
2222	npearson72	2015-03-12 10:02:03
1461	heaven	2015-11-28 07:30:10
2248	mcfiredrill	2015-03-24 00:33:40
1513	mperham	2014-02-25 15:50:30
1513	filipebarcos	2014-02-25 14:53:40
1005	rajofchennai	2013-06-20 04:51:38
1076	jonhyman	2013-07-27 17:05:58
2899	hobakill	2016-04-04 20:12:05
2514	VoTaiTri	2015-09-01 01:50:50
832	ringular	2013-04-13 06:26:11
2056	tarcieri	2014-11-19 18:17:58
2056	thommahoney	2014-11-20 21:09:07
2056	ezkl	2014-11-20 05:44:56
367	cmer	2012-08-25 00:29:33
367	betelgeuse	2012-08-25 12:47:13
2471	scottchiang	2015-07-31 21:30:35
2168	aprescott	2015-01-29 18:42:23
2789	krzysiek1507	2016-02-12 10:25:30
3271	rajcybage	2016-12-22 04:44:43
2535	seuros	2017-03-12 05:19:21
2535	davydovanton	2015-09-05 12:03:46
1946	hendricius	2014-09-29 09:49:31
1408	DouweM	2013-12-25 12:31:37
2102	jejacks0n	2014-12-26 17:33:21
2612	iMacTia	2015-10-21 11:42:22
597	tfwright	2012-12-19 17:50:36
3409	ronakjangir47	2017-03-27 16:23:32
336	qw3r	2012-09-21 11:06:16
336	mperham	2012-08-07 15:51:38
336	jakemack	2012-08-08 17:30:05
336	jc00ke	2012-08-08 17:17:08
336	mhenrixon	2012-08-08 17:33:44
3265	joemsak	2016-11-30 22:06:19
3265	mperham	2016-12-02 00:21:45
3265	jmccartie	2016-12-01 23:54:40
1900	shedd	2014-08-16 18:06:31
2975	alexvbush	2016-05-17 17:44:40
2975	jagthedrummer	2016-09-23 04:29:50
2002	andremedeiros	2014-10-14 08:42:23
2070	silasjmatson	2014-12-03 18:01:53
836	mtylty	2013-08-01 12:57:01
3005	Frank004	2016-06-07 20:31:09
1309	mikegee	2014-01-13 06:49:22
3127	mperham	2016-09-07 21:53:49
3127	badosu	2016-09-13 02:17:13
3199	dsshap	2016-10-20 18:36:40
275	stevenh512	2012-06-28 06:06:59
2093	rustamagasanov	2014-12-18 16:39:22
471	mperham	2012-11-07 23:20:57
2942	evenluo	2016-04-23 03:46:58
2120	parhamr	2015-02-13 00:18:35
2120	mkaschenko	2015-01-07 12:20:57
2120	mperham	2015-02-13 00:27:26
2120	jonhyman	2015-01-07 17:39:12
1335	hjhart	2013-11-14 20:42:37
921	scootklein	2013-08-05 20:47:14
921	rsbrown	2013-08-05 20:56:03
66	pboling	2013-06-17 13:45:49
66	ruckus	2012-03-11 22:22:48
66	crhan	2012-06-20 05:10:41
117	joneslee85	2012-04-09 22:59:27
117	kakubei	2013-06-05 09:18:20
117	uchoaaa	2012-10-16 04:27:29
117	benoittgt	2016-01-06 08:33:23
117	ivanacostarubio	2012-04-09 13:12:52
481	fbjork	2012-10-31 17:47:51
481	mperham	2012-10-31 19:22:49
481	krasnoukhov	2012-10-31 17:50:51
340	shtirlic	2012-08-08 23:02:14
1121	yabawock	2013-09-04 18:50:03
1361	mperham	2013-11-23 21:35:50
1361	alexbeeck	2013-11-24 09:10:10
785	steveklabnik	2013-06-26 19:45:57
1123	ondrejbartas	2013-08-21 23:29:14
1123	mperham	2013-08-24 19:46:51
1123	bwthomas	2013-08-24 18:45:25
985	fbjork	2013-06-08 01:00:16
985	mperham	2013-06-07 02:22:06
1913	pravi	2014-08-26 20:35:11
685	mperham	2013-02-21 14:44:41
685	SegFaultAX	2013-02-21 10:06:21
1459	joneslee85	2014-02-04 04:29:08
893	mperham	2013-05-02 20:53:34
126	ssaunier	2013-10-02 15:34:52
2455	jonhyman	2015-08-13 18:32:17
85	azisaka	2014-05-14 17:42:02
85	mperham	2012-03-19 18:11:57
85	jc00ke	2012-04-10 16:54:16
85	jfelchner	2015-07-17 01:29:23
2653	onetwopunch	2015-11-11 22:35:30
1384	ixti	2013-12-07 23:25:16
604	jc00ke	2012-12-29 00:35:07
1843	mikegee	2014-07-12 02:31:30
1843	jonhyman	2014-07-14 01:13:28
1843	mperham	2014-07-14 01:57:17
2683	mperham	2015-12-03 03:05:06
2683	fedenusy	2015-12-03 01:59:27
1298	rubytastic	2013-10-30 21:46:44
3311	trautwein	2017-01-11 07:51:01
1921	larryzhao	2014-09-08 16:16:41
1044	guareschi	2014-02-25 23:28:21
1044	seuros	2014-03-17 18:54:51
1044	c-castillo	2014-03-17 18:13:40
1070	mperham	2013-07-24 17:00:14
187	mperham	2012-05-12 05:10:35
1394	jonhyman	2013-12-12 16:09:34
2387	sahin	2015-06-16 01:45:34
3093	rjrobinson	2016-08-07 16:32:56
1950	thibaudgg	2014-09-18 09:28:00
1702	lucianosousa	2014-05-13 18:11:59
2815	jhoffner	2016-03-31 15:48:14
2983	brrygrdn	2016-05-23 18:58:01
2670	syndbg	2015-11-20 08:54:49
88	seamusabshere	2012-03-23 18:36:24
88	mperham	2012-03-23 20:43:50
1930	samnang	2014-09-09 08:40:30
3069	mperham	2016-07-27 05:20:52
3069	badosu	2016-07-27 14:31:45
1305	aackerman	2013-11-15 03:25:00
182	shtirlic	2012-08-08 13:41:26
200	betelgeuse	2012-06-09 22:17:32
2107	deborasetton	2014-12-30 02:17:09
296	knewter	2012-08-04 03:54:03
1386	mperham	2013-12-09 20:52:36
1386	jonhyman	2013-12-09 21:43:57
880	TimKJones	2014-08-25 23:47:11
2798	DzmitryNikitsin	2016-01-28 16:59:56
2672	benubois	2015-11-19 18:45:03
1837	seuros	2014-07-10 13:01:12
2482	panmari	2015-12-17 17:51:41
3379	seuros	2017-03-10 23:05:44
1867	subelsky	2014-07-29 12:58:41
1867	mperham	2014-07-28 22:00:53
2759	mikegee	2016-01-12 01:35:27
2759	mperham	2016-01-12 04:27:49
1641	nikunj0407	2014-04-14 07:40:50
2716	davydovanton	2015-12-15 00:39:15
2028	mperham	2014-10-28 15:30:48
2028	seuros	2014-10-28 15:01:20
3115	jelder	2016-08-30 15:59:41
2016	seuros	2014-10-21 10:10:12
1806	novito	2014-07-07 21:23:50
2862	mperham	2016-03-03 21:47:56
2862	jeremyhaile	2016-03-03 18:52:57
3391	mperham	2017-03-17 15:20:59
1807	cscairns	2014-06-28 23:23:20
1807	mperham	2014-06-28 23:36:10
852	jacobjervey	2013-04-15 22:09:29
2112	grosser	2014-12-30 20:58:35
1912	cristianbica	2014-08-26 14:50:12
