# Supplementary material for: Status, identity, and language: A study of issue discussions in GitHub
Source: PLoS One. 2019 Jun 14;14(6):e0215059. doi: 10.1371/journal.pone.0215059 (PMC6568400; doi:10.1371/journal.pone.0215059)
Supplement: S2 Data — (ZIP) [file pone.0215059.s003.zip › sample_46_projs_issues/mperham_sidekiq/issue_comments_mentioned_NOCODE_FULLBODY.csv]

issue_num	datetime	body	login	mention_login
3410	2017-03-26 04:55:47	@mperham - Yes, and I was following along https://github.com/mperham/sidekiq/wiki/Batches. I hope hope's it helpful but here's the error log I received: { context: Job raised exception, job: { args: [ complete, gq8vqsqi6PGezw, default ], class: Sidekiq::Batch::Callback, created_at: 1490499153.6902235, enqueued_at: 1490499328.2866085, error_class: NameError, error_message: wrong constant name , fa…	ACPK	mperham
3410	2017-03-26 05:00:10	@mperham - I've removed the complete line and edited the code to include "self.step2" but receive the error: { context: Job raised exception, job: { args: [ success, u_KxxOWaFiuKrQ, default ], class: Sidekiq::Batch::Callback, created_at: 1490503659.5103257, enqueued_at: 1490503678.3210003, error_class: NameError, error_message: wrong constant name DailyWorkflowJob.step2, failed_at: 1490503659.515…	ACPK	mperham
3410	2017-03-26 06:21:26	@mperham When I removed the .self, I still get "wrong constant name DailyWorkflowJob.step2".	ACPK	mperham
3410	2017-03-27 01:52:20	@mperham @myfitment - I got it working by changing ".on(:complete, self)" to ".on(:complete, self.class)". Let me know if that works for you @myfitment.	ACPK	myfitment
3410	2017-03-27 01:52:20	@mperham @myfitment - I got it working by changing ".on(:complete, self)" to ".on(:complete, self.class)". Let me know if that works for you @myfitment.	ACPK	mperham
3409	2017-03-27 16:23:32	Thanks @myfitment @mperham for sharing sample code. While implementing the same we found an issue with the queue of jobs. Let's say `ChildWorker` has `base` queue and `ProductWorker` has `notifications` queue. But using above sample code, jobs of `ProductWorker` use `default` queue instead of `notifications`.	ronakjangir47	myfitment
3409	2017-03-27 16:23:32	Thanks @myfitment @mperham for sharing sample code. While implementing the same we found an issue with the queue of jobs. Let's say `ChildWorker` has `base` queue and `ProductWorker` has `notifications` queue. But using above sample code, jobs of `ProductWorker` use `default` queue instead of `notifications`.	ronakjangir47	mperham
3409	2017-03-27 16:25:53	@ronakjangir47 It will use whatever queue you have set in `sidekiq_options` unless you override it:	mperham	ronakjangir47
3405	2017-03-23 14:17:37	@shlomi-noach https://twitter.com/mperham/status/844608626794815490 for context - we knew this wasn't perfect, just a quick attempt by someone who could get it started. I used some tech Hebrew sites for help, but had to make a few guesses in the hopes that someone like you would correct me where I messed up. I assume there will be more of an effort to get this right before a non-beta release. In …	amcaplan	shlomi-noach
3405	2017-03-23 14:35:13	Hmmm, seems like I was the one missing context. I assumed people mentioned here were associated with Sidekiq somehow. @bf4 your commitment to making Sidekiq more available to Hebrew speakers is admirable. I don't think it's reasonable to ping people you don't know personally who have no connection to or interest in the project, assuming they have time and interest in contributing. I have made my …	amcaplan	bf4
3401	2017-03-22 14:34:04	Same issue here, my workers hang (in monitor.rb#wait / active_support/concurrency/share_lock.rb#wait_for) whenever they have to lookup any models or other constants. Setting `config.eager_load = true` in the dev environment fixes it as @silva96 suggested.	Agiley	silva96
3399	2017-03-22 15:31:13	@mperham done!	novito	mperham
3399	2017-03-23 08:29:28	@mperham thanks for feedback. I will see if I can reproduce with update, but is hard because I've not even been able to reproduce with my current versions. It happens unexpectedly.	novito	mperham
3393	2017-03-19 08:25:55	Thanks so much for the speedy response, @mperham ! Ah! Of course!! It now seems so obvious, no clue how I didn't think of it... So there was a "lost" sidekiq process that obviously didn't get the USR2 signal ... We're on 14.04, so I think systemd isn't available yet, but I've had some not-so-great experience with upstart (although it was a few years ago now), and the next upgrade we'll probably b…	gingerlime	mperham
3392	2017-03-18 15:51:15	💥 thanks for the quick turn-around @mperham!	agrobbin	mperham
3391	2017-03-20 16:09:03	Thank you @mhdrahmoun .	seuros	mhdrahmoun
3390	2017-03-16 18:16:43	Thanks @mperham ! <3	bobber205	mperham
3381	2017-03-12 05:17:39	@mperham this look correct. good job	seuros	mperham
3381	2017-03-13 19:05:07	@seuros I've pushed an rtl branch which contains my initial work. You are welcome to add an Arabic locale, update the `rtl?` method and let us know the results.	mperham	seuros
3379	2017-03-10 23:05:44	@mm580486 can you should a screenshot of the dashboard ?	seuros	mm580486
3377	2017-03-09 16:23:15	Hello @heaven, When mounting the `Sidekiq::Web` middleware, could you try setting up the Session options manually? E.G. See [this page](http://www.rubydoc.info/github/rack/rack/Rack/Session/Cookie) on how to configure it. Do not forget to pass `app` instead of `Sidekiq::Web` to `mount`. PS: It seems that it's possible to pass the session options with: `Sidekiq::Web.set :sessions, opts`, maintaini…	badosu	heaven
3377	2017-03-09 16:50:53	@heaven This is weird, as `build_sessions` checks if there's an already mounted middleware or the `sessions` option as [seen here](https://github.com/mperham/sidekiq/blob/master/lib/sidekiq/web.rb#L163). Would you mind posting your code that mounts the middleware?	badosu	heaven
3377	2017-03-09 17:03:22	@heaven I can't know the context of your question without seeing the changes you are performing. There should be no reason you'd need to inspect how `Sidekiq::Web` is mouting it's internal middlewares unless you require a specific use case. The only two middlewares loaded by default are `Rack::Protection` and `Rack::Session::Cookie`. This is what `build_sessions` does, and only loaded if you did …	badosu	heaven
3377	2017-03-09 17:22:36	@badosu this worked, thanks: Was wondering if this could be detected in Sidekiq, from the :domain option that I pass in session_store.rb	heaven	badosu
3377	2017-03-09 17:24:12	@heaven Glad it worked! AFAIK Sidekiq Web is totally agnostic of the framework you're using as long as it's a Rack application.	badosu	heaven
3371	2017-03-06 21:04:37	@mperham Executed same tests again but this time without `unique_for`. Most of batches were not completed.	raivil	mperham
3370	2017-03-05 00:37:50	@mperham updated to go with RAILS_MAX_THREADS, not sure why you closed.	nateberkopec	mperham
3370	2017-03-05 01:33:07	@mperham I want to make sure client pool sizes aren't unneccessarily large on, say, single-threaded apps (RAILS_MAX_THREADS=1). AFAICT in that case right now you'd set the pool size to 5, even though the client will only ever use 1. Server-side concurrency and pool sizes are not affected (they look good right now).	nateberkopec	mperham
3366	2017-03-08 10:32:36	Hi @mperham, Thank you for providing clear feedback around the usage of namespaces. We will look to move our usage away from namespaces towards separate databases/instances. Cheers, Phil	plcstevens	mperham
3366	2017-03-16 00:50:20	@mperham can you please then give me a recommendation how to separate db for development and test db correctly? I tried to use such code: **config/initializers/sidekiq.rb** But that requested me to use `redis-namespace` which also shows deprecation message + you mentioned here that this is hack. Is there a proper way to separate redis dbs for test and development then? I don't want my tests to in…	Loremaster	mperham
3366	2017-03-16 01:42:37	@Loremaster just use a different database for test.	mperham	Loremaster
3366	2017-03-16 18:53:07	@mperham thank you very much for that!!	Loremaster	mperham
3365	2017-03-13 14:01:54	Lol @mperham, are you saying there is a particular issue with the versions we're running, or are you just saying it's generally good to stay updated?	henrebotha	mperham
3365	2017-03-13 14:08:00	@mperham I've been able to trace the issue to a worker getting stuck in IO wait because of a broken NFS descriptor. However, I am at a loss as to why that's causing the supervisor to drop out of the Busy queue in the UI.	emerson-h	mperham
3359	2017-02-17 17:49:05	@ryansch I'm using redis-mutex in my app but wanted to simplify the example. The issue persists with any mutex system I've tried.	chrisyuska	ryansch
3359	2017-02-17 19:18:42	@chrisyuska Facepalm. You said that near the bottom. Sorry for the oversight.	ryansch	chrisyuska
3359	2017-02-18 00:20:19	@mperham, @ryansch Thanks for the quick responses. I really appreciate it. If there's a database lock happening, I wouldn't expect it to occur until the worker is within the mutex lock, as that's the only ActiveRecord reference I have, which *shouldn't* deadlock the first worker. Would ActiveRecord really lock the table for a simple `*.count` query too? Note that I can run create two threads to p…	chrisyuska	ryansch
3359	2017-02-18 00:20:19	@mperham, @ryansch Thanks for the quick responses. I really appreciate it. If there's a database lock happening, I wouldn't expect it to occur until the worker is within the mutex lock, as that's the only ActiveRecord reference I have, which *shouldn't* deadlock the first worker. Would ActiveRecord really lock the table for a simple `*.count` query too? Note that I can run create two threads to p…	chrisyuska	mperham
3355	2017-02-15 15:34:41	@mikegee aha, thank you	AlexWiles	mikegee
3344	2017-02-06 19:32:31	I have no other application server than Puma. It is a rails application, I noticed this issue in development and I thought it may propagate in production. What would you suggest to do @shaneog ? I suppose the existing root_path named route is considered as referred to my application's root_path, and there is not a sidekiq directory in my application root path.	knzudgt	shaneog
3344	2017-02-07 16:10:51	@shaneog @mperham I am pretty sure this is an issue with Vivaldi browser. No issues with Firefox and SeaMonkey.	knzudgt	shaneog
3344	2017-02-07 16:10:51	@shaneog @mperham I am pretty sure this is an issue with Vivaldi browser. No issues with Firefox and SeaMonkey.	knzudgt	mperham
3341	2017-02-02 23:40:44	Yup, that's my guess too @mperham; any suggestions on what to look at to try and isolate the cause?	azach	mperham
3340	2017-02-02 23:44:13	@mperham thanks for the fix but should I just add `'enqueued_at' => Time.now.to_f` to the push we are doing now?	bdmac	mperham
3335	2017-01-30 18:51:33	@mperham Ok, I'll see if I can figure it out before someone else bestows documentation :)	bf4	mperham
3335	2017-01-31 23:13:18	@mperham I think with the pagination helper it would be as below, though my code actually uses a 'hash' type, so I can't use it :( as long as `"myapp-rediskey"` is a list or sorted set. I tried adding a hash condition to the Paginator just for funsies, even though there's obvious performance implications	bf4	mperham
3334	2017-01-30 17:58:24	@mperham Thanks for the quick reply. So, we can rely on `chain.add SidekiqMiddleware, option1: 1, option2: 2` being passed to `SidekiqMiddleware.new` as a hash, so that the signature should be `def initialize(options = {})`? And that we should moreover not test the state of an already initialized middleware? And you are strongly discouraging storing middleware configuration in `Sidekiq.options`, …	bf4	mperham
3330	2017-01-27 17:39:09	@mikegee it could an option then?	Dorian	mikegee
3321	2017-01-18 22:32:37	@mperham Can the fact that the batch was invalidated be detected in the callback?	petergoldstein	mperham
3321	2017-01-19 01:41:05	@mperham Ok. Would love to see that as a feature. Can we get it on the road map? I can't really implement batch cancellation until I can block the execution of the logic in my success callback.	petergoldstein	mperham
3316	2017-01-16 01:01:19	@mperham I've pushed a commit for PERCY_ENABLE=0 preventing the gem being required and Percy code from being executed. Is that what you had in mind? This is executed by already by 3 of the 4 configurations in Travis too.	timhaines	mperham
3316	2017-01-18 23:18:04	@mperham Apologies for missing the PhantomJS note. PhantomJS is used by Capybara & Poltergeist for the UI tests now, even when Percy's snapshots are disabled. Are you seeing 9 seconds with the snapshots enabled or disabled? On my 2 year old macbook, these tests moved from 0.75 seconds to 3.5 seconds with the snapshots disabled in the dev environment. It's intended that you'd only run snapshots in…	timhaines	mperham
3312	2017-01-31 00:38:41	@raivil, @mperham we are seeing this issue as well. We are on: sidekiq (4.2.4) sidekiq-ent (1.3.2) sidekiq-pro (3.3.2) We have a long-running job (10-20 minutes) that we _think_ is getting killed and restarts in duplicate (2-3 jobs, 1 sharing the jid of the job that stopped). It is enqueued approximately every 15 mintues. The job has `sidekiq_options retry: false, unique_for: 20.minutes` but we e…	kroehre	raivil
3312	2017-01-31 00:38:41	@raivil, @mperham we are seeing this issue as well. We are on: sidekiq (4.2.4) sidekiq-ent (1.3.2) sidekiq-pro (3.3.2) We have a long-running job (10-20 minutes) that we _think_ is getting killed and restarts in duplicate (2-3 jobs, 1 sharing the jid of the job that stopped). It is enqueued approximately every 15 mintues. The job has `sidekiq_options retry: false, unique_for: 20.minutes` but we e…	kroehre	mperham
3312	2017-01-31 18:59:26	@kroehre Forgive me if I'm misunderstanding but if you want something to constantly be running, you should start your own Thread within Sidekiq or run your own process. Sidekiq is designed for lots of small jobs, not one job in a constant loop. The pain you are feeling is because you are pushing against that design.	mperham	kroehre
3312	2017-01-31 21:47:26	@mperham that's fair, and we are evaluating breaking up the job or finding a different solution. Just wanted to chime in on the issue since we appear to be observing the same or a very similar problem.	kroehre	mperham
3312	2017-02-09 21:31:44	@mperham Our jobs process both large and small files and we've seen this issue happening with both kinds of file. Having several repeated jobs with same jid/class/parameters after a failure or restart suggests a possible issue with re-enqueueing jobs that should be unique for an amount of time as defined on `unique_for`. Furthermore, today I was able to get some more evidences as this issue occur…	raivil	mperham
3312	2017-02-13 14:22:26	@mperham Foreman is used to export upstart scripts that will handle starts/stops. Upstart will kill main sidekiq process with `sigterm`. My biggest concern is why the jobs were re-enqueued in one hour intervals (`2017-02-09T20:42:00Z`, `2017-02-09T21:42:00Z`, `2017-02-09T22:42:00Z`) while original job was still executing.	raivil	mperham
3311	2017-01-11 07:51:01	@mperham Thanks! Setting `reconnect_attempts` fixed it for us just as you expected. As for the connection closing, I found the following in the [Heroku blog (from July 28, 2016)](https://blog.heroku.com/real-world-redis-tips): > ### Set an Appropriate Connection Timeout > > By default, Redis will never close idle connections, which means that if you don't close your Redis connections explicitly, …	trautwein	mperham
3311	2017-01-20 17:25:56	@trautwein for the Heroku environment do we just set config.redis = { reconnect_attempts: 1 } in `production.rb`?	Deekor	trautwein
3311	2017-01-20 17:40:49	@Deekor The problem is fixed in 4.2.9. Don't configure anything, just upgrade.	mperham	Deekor
3311	2017-01-20 17:57:19	@mperham By the way, thanks for reverting/fixing this!	trautwein	mperham
3310	2017-01-08 18:57:37	Thanks for the quick response @mperham . Looks like this doesn't work for the latest Sidekiq: Ruby version: 2.3.3 Sidekiq v4.2.7 Not sure if it's a Pro only feature. I can see it work on the Sidekiq at work: Sidekiq v3.3.4 / Sidekiq Pro v2.0.1	desheikh	mperham
3310	2017-01-08 18:59:56	It's not a Pro feature, likely regressed. > On Jan 8, 2017, at 10:57, Zulfiqar Ali <notifications@github.com> wrote: > > Thanks for the quick response @mperham . Looks like this doesn't work for the latest Sidekiq: > Ruby version: 2.3.3 > Sidekiq v4.2.7 > > Not sure if it's a Pro only feature. I can see it work on the Sidekiq at work: > Sidekiq v3.3.4 / Sidekiq Pro v2.0.1 > > — > You are receivin…	mperham	mperham
3303	2017-01-02 19:07:22	Thanks for the quick response @mperham! We've rolled out the workaround I mentioned earlier today — I'll monitor and report here whether we see this problem again (we were seeing this quite infrequently, so it might take a little while before I can confirm whether the issue is indeed resolved).	krallin	mperham
3303	2017-01-11 20:16:54	@krallin Many people have been having issues with this fix in #3311 and it's possible I will need to revert it. Can you describe your Redis and networking setup in more detail? Perhaps this behavior is also a function of your deployment architecture.	mperham	krallin
3303	2017-01-12 09:58:36	Hey @mperham, Sure. I suspect the issue here (and we're investigating this on our end as well — more on that below) is that — as you observed in #3311 —, Redis connections aren't as robust as we'd want them to be (they may break over time due to timeouts, or due to the process forking and holding on to old connections). Here is where my understanding of the problem is so far: When Sidekiq tries t…	krallin	mperham
3303	2017-01-13 08:16:00	That's fair; thanks for the heads up @mperham!	krallin	mperham
3296	2017-01-01 08:20:26	@mperham Any workaround for the time being?	motymichaely	mperham
3296	2017-01-01 19:06:05	You can test and verify the quality of the data by converting it to and from JSON before sending it to Sidekiq. Aside from that there's no workaround. > On Jan 1, 2017, at 00:20, Moty Michaely <notifications@github.com> wrote: > > @mperham Any workaround for the time being? > > — > You are receiving this because you were mentioned. > Reply to this email directly, view it on GitHub, or mute the th…	mperham	mperham
3294	2016-12-29 08:14:10	@mperham Interesting. I wasn't thinking that the job was stuck due to parse error of Sidekiq itself :). An example Hash that is passed as an argument to Sidekiq: I like your idea of moving the "poising pills" into the dead queue! This will definitely solve the issue on one hand and give us the ability to track these down and handle manually.	motymichaely	mperham
3294	2016-12-30 04:06:07	@YesThatAllen If this issue is not related to yours, please open a new issue. An open issue is much easier for all to track than a series of emails.	mperham	YesThatAllen
3294	2017-01-05 07:26:58	@mperham Thanks! In my case I don't do the JSON serializations but pass a Hash to Sidekiq's worker perform_async call: This reproduces the infinite job retries with reliable fetch.	motymichaely	mperham
3294	2017-01-05 18:14:58	@mperham - Thanks again. I found the culprit. Seems like the hash was wrapped with Rails' (3.2) HashWithIndifferentAccess. This will cause Sidekiq to enqueue the job serializing the object as Json that will fail to parse.	motymichaely	mperham
3294	2017-01-05 20:31:21	@motymichaely I need a very simple working script outside of your application which reproduces your problem. Your script does not work as is (it's missing the AS require) and fails for me on the last line as I would expect. There are so many things gems can do to subtly change the semantics of how Ruby does JSON that it's quite possible this is another gem's fault.	mperham	motymichaely
3294	2017-01-16 18:05:06	@mperham - Sorry for my late reply, had busy days (who doesn't?). Seems like the issue is with ActiveSupport 3.2. You can follow [this gist](https://gist.github.com/motymichaely/c54b488ac42c7b57b8a29c153c5c2c96) to reproduce it.	motymichaely	mperham
3294	2017-01-17 13:56:10	@mperham it's not an issue with Rails 3.2 but with ActiveSupport::HashWithIndifferentAccess JSON generation. So deprecating support for Rails 3.2 doesn't make sense to me. For instance, the way I was able to get the exact culprit was by using tracer: I looked for `to_json` within the trace and found which gem was causing the exception. In my case, I would love to get an easier way to remove the p…	motymichaely	mperham
3290	2017-01-30 13:17:36	I really think this has to do with the latency in our environment. Maybe the hop between our workers and Redis is fine, but then when you add another hop to the DB then it starts to show. When we queue longer running jobs (a min or 2 to complete) we don't experience this problem. Thanks for your help @mperham	nick-desteffen	mperham
3287	2016-12-21 20:42:31	@mperham Thank you for the quick response! I ended out trying that, so my config.ru file now looks like: However, when I start up the server (using either `foreman start` or just `rackup config.ru` I'm still seeing the bottom of the screen show that is connected to my localhost: `redis://127.0.0.1:6379/0`. Any other ideas I can try? It's like it's just ignoring the redis_pool that I'm trying to u…	ToniRib	mperham
3287	2016-12-21 21:36:04	Thanks! I really appreciate your help @mperham! If I can help in any way, please let me know.	ToniRib	mperham
3287	2017-01-06 19:43:03	@mperham I'd like to reopen this with a further question. What we previously discussed in this thread got my Sinatra app connected to the correct redis instances, but while I see the correct redis data (version, uptime, connections, etc...) I don't see any information on workers, even though I know they are running and processing correctly. The workers in both apps are namespaced under 'workers' …	ToniRib	mperham
3287	2017-01-07 18:43:08	Could you supply a simple app which reproduces the problem? It works for me. > On Jan 6, 2017, at 11:43, Toni Rib <notifications@github.com> wrote: > > @mperham I'd like to reopen this with a further question. What we previously discussed in this thread got my Sinatra app connected to the correct redis instances, but while I see the correct redis data (version, uptime, connections, etc...) I don'…	mperham	mperham
3284	2017-03-21 23:53:54	@dsander How did you solve this? I need to run multiple workers inside a worker and monitor the status of the workers Please see https://github.com/mperham/sidekiq/issues/3401	silva96	dsander
3284	2017-03-22 20:00:10	@silva96 My worker did not depend on each other. I 'fixed' it by disabling code reloading, in your case it might help to enable eager loading in development.	dsander	silva96
3280	2016-12-15 16:28:16	@mperham my model has 4 instances of carrierwave imageUploader, and I think that is what causing this issue and making the object passed to devise and sidekiq bigger than it should, do you have any idea on how to hide certain attributes from `self`, or reduce the object passed in the method I added in my models to make it work?	alaouy	mperham
3277	2016-12-13 07:22:10	@mperham when i only use grape framework, there is no anything about rails. RAILS.root will return nil	houdl	mperham
3277	2016-12-14 05:56:14	@mperham i think that it should have a default tag even if it is not used in rails framwork. default meaning a value for all framwork if it is nil.	houdl	mperham
3277	2016-12-14 07:57:51	@mperham bacause we always not set tag for sidekiq a lot of time. in capistrano-sidekiq , the tag also is nil , so when we not use rails, there alway have a error message, something like i think sidekiq should have a default tag not only for rails.	houdl	mperham
3277	2016-12-15 06:40:39	@mperham thanks for your answer patiently. i have know what your mean. options[:require] directory only for rails, other framwork must appoint enviroment file.	houdl	mperham
3275	2016-12-13 05:43:53	@mperham Well, here is the configuration of my `Gemfile` related to Sidekiq: As you can see that I am using Sidekiq in `production` group, and in my routes, I have this line: Since `Rails.application.queuing_enabled?` is `false`, I think Sidekiq should not have loaded in `development` mode at all. This config worked perfectly till Rails v4.2.7.1, but broke as soon as I switched to Rails v5.0.0.1.…	31piy	mperham
3275	2016-12-19 06:30:22	@mperham When can I expect the next release with this fix?	31piy	mperham
3275	2017-01-06 23:00:14	@Nowaker 4.2.8 will be out Monday.	mperham	Nowaker
3275	2017-01-06 23:01:01	@mperham Great to hear! Have a good weekend.	Nowaker	mperham
3272	2016-12-08 18:05:10	@mperham thanks for clarifying. closing now	mtyeh411	mperham
3265	2016-11-30 22:06:19	**Final update** After re-scaling the web and worker dynos with the Heroku CLI (and apparently not the Web UI), my sidekiq jobs continue, hours later, to be performing correctly. Thanks again for your time @mperham I recognize and appreciate that you had no responsibility for this issue. Let me know if I can make it up to you in some way. Cheers.	joemsak	mperham
3265	2016-12-01 16:09:21	@joemsak Sorry to hear about this. Personally, I've never had time-based issues with Sidekiq, so I'm curious what's going on. Do you have an open ticket with Heroku? If so, what's the ID? If you come across it again, @-me on twitter (@jmccartie) so we can catch it in the act. -Jon Heroku Support	jmccartie	joemsak
3265	2016-12-01 23:54:40	Hey @mperham -- I was helping Joe on this today and observed the issue, while the underlying server time returned fine (both in Ruby and Bash). We also checked the underlying instance for NTP drift, but found no evidence of that. I was able to enqueue a job (both through ActiveJob and directly through Sidekiq), which resulted in a "2168" year in the web console. Here's one sitting in the retry qu…	jmccartie	mperham
3265	2016-12-02 00:21:45	Nope, I've never seen that before. What does the job payload look like in Redis? > On Dec 1, 2016, at 15:54, Jon McCartie <notifications@github.com> wrote: > > Hey @mperham -- > > I was helping Joe on this today and observed the issue, while the underlying server time returned fine (both in Ruby and Bash). We also checked the underlying instance for NTP drift, but found no evidence of that. > > I…	mperham	mperham
3265	2016-12-02 00:47:25	@mperham I just saw this happen again. Job was enqueued ok. Timestamp looked fine under "Busy". Here was payload: Job failed. Now in the retry queue (not sure where to get the payload here): Now, job is in Retry queue with a retry of `2640-08-01 08:00:20 UTC`. I'm having @joemsak update Sidekiq to latest (4.2.7) to make sure it's nothing that was fixed in the earlier version (he's on 4.1.1)	jmccartie	mperham
3265	2016-12-02 00:47:25	@mperham I just saw this happen again. Job was enqueued ok. Timestamp looked fine under "Busy". Here was payload: Job failed. Now in the retry queue (not sure where to get the payload here): Now, job is in Retry queue with a retry of `2640-08-01 08:00:20 UTC`. I'm having @joemsak update Sidekiq to latest (4.2.7) to make sure it's nothing that was fixed in the earlier version (he's on 4.1.1)	jmccartie	joemsak
3265	2016-12-02 02:09:15	@mperham Relevant bits: ![image](https://www.dropbox.com/s/uodzxtzdptzok3f/Screenshot%202016-12-01%2018.12.01.png?dl=1)	jmccartie	mperham
3265	2016-12-02 02:34:07	Confirmed: @mperham So your guess is that @joemsak monkey-patched `Float#to_s` somewhere?	jmccartie	mperham
3265	2016-12-02 02:34:07	Confirmed: @mperham So your guess is that @joemsak monkey-patched `Float#to_s` somewhere?	jmccartie	joemsak
3265	2016-12-02 15:01:24	Man, @jmccartie and @mperham both I really appreciate all of this investigation. You'll find the only sidekiq config I'm working with is here https://github.com/mperham/sidekiq/issues/3265#issuecomment-263965449 and my Procfile as @jmccartie can see is	joemsak	jmccartie
3265	2016-12-02 15:01:24	Man, @jmccartie and @mperham both I really appreciate all of this investigation. You'll find the only sidekiq config I'm working with is here https://github.com/mperham/sidekiq/issues/3265#issuecomment-263965449 and my Procfile as @jmccartie can see is	joemsak	mperham
3265	2016-12-02 16:15:19	Thanks @mperham	jmccartie	mperham
3265	2017-01-10 20:11:35	@joemsak Glad you got it figured out!	jmccartie	joemsak
3263	2016-11-30 01:12:33	@jmondo Try something like https://github.com/Yelp/dumb-init or https://github.com/krallin/tini for container usage.	ryansch	jmondo
3263	2016-11-30 03:23:16	@ryansch By any chance have you tried running sidekiqswarm directly? It implements the minimal `wait` loop required to reap child processes so should be able to run as PID 1 (I should probably document it better as "container-friendly" in that regard).	mperham	ryansch
3261	2016-11-30 07:50:08	@mperham upgraded to 4.2.7 from 4.2.6, will post if that did the trick	dbenjamin57	mperham
3249	2016-11-22 13:14:04	@mperham After digging further into Sidekiq Pro source code for ReliableFetch, looks like the Retriever singleton thread is not terminated when the Sidekiq process becomes quiet. Adding these 3 lines in `Retriever::start` seems to fix the problem: Do you mind merging this patch? This is critical for our production system since we need to be able to quiet Sidekiq processes to manage our server res…	9diov	mperham
3249	2016-11-22 18:28:43	@mperham First of all, super_fetch uses the exact same code for Retriever class so it suffers from the same issue. The good thing is that the exact same fix I proposed earlier would work. Second of all, you are arguing the wrong point here. The issue has nothing to do with TERM. It is about the expectation of quieting the Sidekiq process. When I quiet a process, I don't expect it to keep acceptin…	9diov	mperham
3249	2017-02-09 04:52:21	This is awesome. Thank you so much @mperham ! When do you think 3.4.4 will be released?	nvquanghuy	mperham
3249	2017-03-03 03:23:09	@mperham Circling back to this, do you have a timeline on when 3.4.4 will be released? And any suggestions/workaround we can do until then? Regards,	nvquanghuy	mperham
3242	2016-11-17 18:49:50	@mperham Thanks! much appreciated!	richessler	mperham
3235	2016-12-30 17:40:36	@matthewd Well said. 👍	mperham	matthewd
3221	2016-11-06 20:22:25	@matthewd I think the name Reloader is a very poor name for what it is and the source of my confusion. I figured that if we don't want to reload code, we can just not use it. Now we learn that it has other responsibilities: releasing connections, running callbacks, etc. The reloader is not just a reloader, it does a lot more and needs to always be running in Rails 5. I would suggest it be renamed.	mperham	matthewd
3221	2016-11-11 20:08:33	@matthewd Thanks for the note. I can't implement the Reloader as a middleware since the middleware api is `call(worker, msg, queue)` where worker is an instance that needs to be loaded by Rails: a Catch-22. To break that cycle, I pull the retry logic out of middleware and modify it to not require a worker instance. #3235 contains this work.	mperham	matthewd
3221	2016-11-12 02:32:20	@mperham what do you think of making a final release in the 4.2.x series that uses this approach, and then removing it in 4.3.0? While https://github.com/mperham/sidekiq/pull/3235 is a more thorough fix, it's also a much bigger change. Sidekiq 4.1.4 was the last version that worked properly with Rails 5 - 4.2.0 to 4.2.2 could lose jobs, and 4.2.3 to 4.2.5 don't release connections. If someone wit…	eugeneius	mperham
3214	2016-11-02 00:09:30	Thanks @mikegee. Good to see some other implementations of a similar concept.	joshuamcginnis	mikegee
3211	2016-10-30 13:01:19	@mperham I will be extremely happy for input from you:)?	nitzanav	mperham
3211	2016-10-30 14:29:24	Input about what? > On Oct 30, 2016, at 06:01, Nitzan Aviram notifications@github.com wrote: > > @mperham I will be extremely happy for input from you:)? > > — > You are receiving this because you were mentioned. > Reply to this email directly, view it on GitHub, or mute the thread.	mperham	mperham
3207	2016-11-04 03:42:57	@mperham Thank you. Unfortunately, this is still not working in my initial configuration. I'd like to inform you though that this is not a problem for me anymore, as the issue seems to have vanished after a general update of the gems we're using (most noticeable is updating Rails from 4.0.13 to 4.2.7.1).	davidstosik	mperham
3202	2016-10-25 16:06:55	@cloke That resolved the issue. Updated to Sidekiq version 4.2.3. Thank you so much! 😄	wakproductions	cloke
3194	2016-10-18 08:53:59	Thanks @mperham	benoittgt	mperham
3189	2016-10-14 10:21:42	@jeffrey008 It returns an array, not a string, and it doesn't give this error when the model is used in the application, only when used by Sidekiq. In the application, the information is used to show a list of items in a view. I read something about a timing problem? Sidekiq being too fast or I18n too slow? I tried other suggestions, but nothing worked, yet.	ctammes	jeffrey008
3188	2016-10-24 14:49:12	@vitobotta May i know how you fixed the issue? Issue with Error logging?	siva3395	vitobotta
3188	2016-10-29 20:55:21	Hi @siva3395 , sorry for the delay. In my case as said I had left the raiuls12factor gem which I had needed for Heroku. Among other things, this gem changes things in Rails so that logging is redirected to STDOUT instead of file as per defaults. With this configuration I was getting an error in Sidekiq, but IIRC just removing that gem fixed it. Have you solved in the meantime?	vitobotta	siva3395
3186	2016-10-12 02:07:31	@mperham $ bundle exec rake db:migrate rake aborted! NameError: uninitialized constant Sidekiq::Sinatra /home/viggy/.rvm/gems/ruby-2.1.2@core/gems/sidekiq-4.1.4/lib/sidekiq/web.rb:12:in `<module:Sidekiq>' /home/viggy/.rvm/gems/ruby-2.1.2@core/gems/sidekiq-4.1.4/lib/sidekiq/web.rb:11:in`<top (required)>' /home/viggy/Documents/github/core/config/routes.rb:225:in `block in <top (required)>' /home/vi…	JohnMerlino2	mperham
3183	2016-10-10 13:34:56	@inkstak Let me know if you need any help	badosu	inkstak
3183	2016-10-14 16:56:38	:tada: @inkstak Thanks!	badosu	inkstak
3182	2016-10-07 23:15:03	Closing issue, since @mperham stated that it will not be implemented.	nitzanav	mperham
3180	2016-10-14 16:58:12	@inkstak Fixed?	badosu	inkstak
3179	2016-10-11 08:53:36	Thanks for your help. I build a new app from scratch with quite similar gems and config as our app but was not able to reproduce the issue locally in production ENV and on Heroku. Things that are different are maybe caching because I didn't plug addons we use for our app on Heroku. I don't want to take too much of your time for this issue how seems related to our server configuration and other to…	benoittgt	mperham
3175	2016-10-03 23:38:33	@mperham Thanks Mike. That makes sense, and much appreciated.	harukizaemon	mperham
3174	2016-10-15 17:25:31	@kamen-hursev Mailer methods are not executed when `deliver_later` is invoked directly on the message. When we use `UserMailer.welcome(user.id).deliver_later`, only the mailer **arguments** are passed to ActiveJob. So this is the same behaviour as `UserMailer.delay.welcome(user.id)`. You can test this by running the following code: The above code will raise [this error](https://github.com/rails/r…	danishsatkut	kamen-hursev
3174	2016-10-17 09:13:47	Thanks, @danishsatkut, you are absolutely right! I messed up big time while testing this before :disappointed:	kamen-hursev	danishsatkut
3174	2016-11-22 18:52:08	@mperham why the move away from Delay Extension (I know it was originally a part of migration from DalyedJob)? I really liked the ability to write everything as a service object and then decide on the fly to run it through Sidekiq versus running it on the web server. In your experience, are there some limitations I'm maybe not thinking of? What I liked avoiding was having a bunch workers that sim…	thebucknerlife	mperham
3174	2016-11-22 23:01:22	thanks @mperham!	thebucknerlife	mperham
3171	2016-11-17 03:55:45	@mperham , I was experiencing the issue with not being able to use the delay extension using rails 4.2.6 and sidekiq 4.2.6. From here: https://github.com/mperham/sidekiq/blob/v4.2.6/lib/sidekiq/cli.rb An easy solution would be to modify the `::Rails::VERSION::MAJOR >= 4 && environment != 'development'` to `::Rails::VERSION::MAJOR == 4 || (::Rails::VERSION::MAJOR >= 5 && environment != 'developmen…	che-burashco	mperham
3166	2016-09-29 00:36:39	@mperham that's what we're doing? We're also raising in the middleware in case somebody has explicitly added the ActiveRecord middleware themselves outside of the default middleware stack. Although I've just realised that initialize has already happened by the time the reloader gets set, so if the user customises their middleware stack which lazily resolves the default server midddleware then it …	sj26	mperham
3166	2016-09-29 00:54:45	Yep, all this logic should go in sidekiq/rails.rb or cli.rb. > On Sep 28, 2016, at 5:36 PM, Samuel Cochran notifications@github.com wrote: > > @mperham that's what we're doing? > > Although I've just realised that initialize has already happened by the time the reloader gets set, so if the user customises their middleware stack which lazily resolves the default server midddleware then it will hav…	mperham	mperham
3157	2016-09-26 18:46:11	@mperham maybe that should be mentioned in the Changelog or something?	connorshea	mperham
3157	2016-09-28 05:15:44	Had a chat to @matthewd and we discovered there is a bug here. Sidekiq adds the ActiveRecord middleware automatically, and also adds the Rails reloader automatically, but they are incompatible. The reloader turns on query caching before it yields, and turns it back off and clears the cache afterward. But the middleware clears the active connection before it gets back to the reloader so it doesn't…	sj26	matthewd
3157	2016-09-28 05:18:26	For my code loading issue, it's probably becoming locked on a shared resource. I'm investigating it separately, and I suspect it's something to fix in our code or in Rails. This is only an issue in development, we do of course have cache classes and eager loading turned on for production. @matthewd helpfully pointed out there is a handy tool for diagnosing code loading deadlocks available on Rail…	sj26	matthewd
3156	2016-09-22 01:00:52	@mperham The following block recursively requires all the workers:	tommybstitch	mperham
3155	2016-09-21 17:00:22	@mperham thanks, I'll dig in then and report back if I find the answer.	antstorm	mperham
3154	2016-10-17 12:45:05	I forked sidekiq and removed "@app.reloader.wrap do" as @koss-lebedev mentioned above. I left my app running for the weekend and had over 20,000 jobs enqueue and process without a single one going missing. I know nothing about Rails Reloader, other than what I read about it today, but I'd say it is definitely related. I will try to look at trying the ReliablePush change tomorrow.	cloke	koss-lebedev
3153	2016-09-20 14:35:59	@mperham in that case would it make more sense to remove it from `options` and make it a part of `Sidekiq` class?	antstorm	mperham
3149	2016-09-19 14:23:13	@seuros Everything working good if not using sidekiq and redis, but when background jobs not getting mails	NRamakrishna	seuros
3143	2016-09-25 16:36:30	@Mavvie : thanks for the workaround :)	n-rodriguez	Mavvie
3139	2016-09-16 08:01:21	Thanks @mperham but the same error raises for setting `sessions` in `4.2.1` https://github.com/mperham/sidekiq/issues/2910#issuecomment-206978212	zoras	mperham
3139	2016-12-21 20:03:57	@zoras & @mperham Is there a solution for setting `sessions` as mentioned above? `Sidekiq::Web.set :sessions, domain: 'all'` We are seeing multiple sessions set and trying to limit to just one. Currently on Sidekiq 4.2.0 We've configured `Sidekiq::Web.session_secret = Rails.application.secrets[:secret_key_base]`, which works, but I think we still need a way to limit the number of sessions. thanks	dladowitz	zoras
3139	2016-12-21 20:03:57	@zoras & @mperham Is there a solution for setting `sessions` as mentioned above? `Sidekiq::Web.set :sessions, domain: 'all'` We are seeing multiple sessions set and trying to limit to just one. Currently on Sidekiq 4.2.0 We've configured `Sidekiq::Web.session_secret = Rails.application.secrets[:secret_key_base]`, which works, but I think we still need a way to limit the number of sessions. thanks	dladowitz	mperham
3139	2016-12-21 20:09:17	@dladowitz If you see a bug, your first step should be to upgrade to the latest version to ensure it hasn't already been fixed. https://github.com/mperham/sidekiq/blob/master/Changes.md#421	mperham	dladowitz
3139	2016-12-22 04:26:00	@mperham Yep, after upgrading to 4.2.3 I'm able to use `Sidekiq::Web.set :sessions, domain: 'all'`. Thanks for the quick reply .......hmmm looks like maybe we should be using `Sidekiq::Web.set :sessions, false` instead.	dladowitz	mperham
3138	2016-10-03 17:54:56	@mperham Perfect.	ryansch	mperham
3135	2016-09-13 16:27:21	@mperham Thanks! 😄	sandstrom	mperham
3131	2016-09-12 18:26:09	@seuros is right, you'll need to provide us with a minimal rails app which reproduces your problem. It's most likely the problem is in the app code or configuration.	mperham	seuros
3127	2016-09-13 02:17:13	@mperham Where was this middleware being set up?	badosu	mperham
3127	2016-09-13 02:24:15	Rails > On Sep 12, 2016, at 19:17, Amadeus Folego notifications@github.com wrote: > > @mperham Where was this middleware being set up? > > — > You are receiving this because you were mentioned. > Reply to this email directly, view it on GitHub, or mute the thread.	mperham	mperham
3127	2016-09-14 17:16:01	@melder Should be fixed on master now if you want to verify.	mperham	melder
3123	2016-09-05 13:10:36	@mperham I could use the [navigator.language](https://developer.mozilla.org/en-US/docs/Web/API/NavigatorLanguage/language) API but I figured that it would be better to align fully with Rails/web app.	shaneog	mperham
3117	2016-09-02 19:02:33	@mperham If you switch to [moment.js](http://momentjs.com/), you can use a CDN with the locales 😄 For example: https://cdnjs.com/libraries/moment.js/ (https://cdnjs.cloudflare.com/ajax/libs/moment.js/2.14.1/moment-with-locales.min.js) Sadly, I don't know of any CDN that provides the jQuery.timeago locales.	shaneog	mperham
3117	2016-09-02 21:30:47	@shaneog I'd rather not depend on a CDN - that's another dependency that might break N years from now.	mperham	shaneog
3116	2016-08-30 18:36:33	@mperham thanks, I was enqueuing the job in a custom queue instead of using the scheduled set.	BeRMaNyA	mperham
3115	2016-08-30 15:59:41	None of the assets are particularly complex. The most complex is the logo, which I bet @mperham has in vector format somewhere. What about converting everything to inline SVGs?	jelder	mperham
3115	2016-08-30 16:03:36	@mperham What browsers does the web interface target?	jelder	mperham
3115	2016-08-30 16:58:56	@jelder "Modern" browsers are fine. UI is expected to be used by developers who tend to run current stuff.	mperham	jelder
3112	2016-08-23 07:47:10	@mperham No this is in development mode and it also happens in production mode.	ckgagan	mperham
3105	2016-08-19 07:50:15	@mperham thank you very much for the explanation!	tuanlv1206	mperham
3103	2016-08-15 21:24:54	@mperham sounds good, looking forward to `super_fetch` then!	sandstrom	mperham
3096	2016-08-22 20:07:43	Though closed, following up on this in case someone else happens to run into a similar issue. After bumping up native libs one-by-one and monitoring for several days, I can say with about 99% confidence the issue has resolved itself. Thanks for the suggestions @mperham	dphase	mperham
3096	2016-08-22 20:11:50	Thank you for the followup @dphase!	mperham	dphase
3093	2016-08-07 16:32:56	Awesome ! Thanks so much @mperham for the assist. However, now Im getting taht forbidden error that you speak of. routes.rb In my gem file I have `gen 'sinatra', require: false` and I am still getting that error. Any ideas?	rjrobinson	mperham
3090	2016-08-04 03:11:50	Thanks @ryansch and @mperham!	zulhfreelancer	ryansch
3090	2016-08-04 03:11:50	Thanks @ryansch and @mperham!	zulhfreelancer	mperham
3090	2016-08-04 03:49:06	I get this error when I try to run `bundle exec sidekiq`: `concurrency: 0 is not a valid value` I think that's because Heroku converts all config vars to string. I tried to put `<%= ENV["SIDEKIQ_CONCURRENCY"].to_i %>` inside the sidekiq.yml file, but still get the same error. Any idea how to fix this issue? Thanks. @ryansch @mperham	zulhfreelancer	ryansch
3090	2016-08-04 03:49:06	I get this error when I try to run `bundle exec sidekiq`: `concurrency: 0 is not a valid value` I think that's because Heroku converts all config vars to string. I tried to put `<%= ENV["SIDEKIQ_CONCURRENCY"].to_i %>` inside the sidekiq.yml file, but still get the same error. Any idea how to fix this issue? Thanks. @ryansch @mperham	zulhfreelancer	mperham
3088	2016-08-08 14:07:03	@mperham if the dyno isn't running anymore, my assumption would be that there is no way the process could still be running. This is on the web ui busy tab. My guess is some data got orphaned in redis that keeps track of which workers/processes are running and nothing can automatically clean it up? Haven't dived too deep into Sidekiq code and how all of that is managed, but maybe you could point m…	jwg2s	mperham
3088	2016-08-08 17:05:06	@mperham awesome thanks!	jwg2s	mperham
3086	2016-08-02 16:54:15	Thanks, @bdewater. For others stumbling into this, one more dependency is needed: Do check if a newer version of sinatra is available before using above.	JonasNielsen	bdewater
3085	2016-10-14 23:54:40	Confirmed this is also an issue on Ruby 2.3.1, Rails 4.2.7.1, cancan 1.12, rolify 5.1 User with :database_authenticatable, :registerable, :recoverable, :rememberable, :validatable The great solution by @nikhilm492 work for these versions as well. Thank you!	Genkilabs	nikhilm492
3083	2016-08-02 12:15:02	@mperham How I can set in `rails initializer` so I won't get for now I did it like this but imo it's semi optimal	lefty313	mperham
3081	2016-07-31 09:53:32	@mperham https://gist.github.com/unnitallman/944011 ActiveRecord can work entirely in memory and so can mock_redis. Sounds like the `sidekiq/testing` stubbing is incomplete. Maybe we should fix that?	postmodern	mperham
3081	2016-07-31 15:45:23	@postmodern this is not the same . Using sqlite3 memory in tests while your database is postgres/mysql in production is asking for troubles.	seuros	postmodern
3077	2016-09-26 16:30:31	Hi @mperham, any idea about the release date of `super_fetch!`?	inkstak	mperham
3075	2016-07-28 18:07:45	@mperham After some time thinking about it, I`ve decided to make this change totally compatible with the previous sinatra implementation, these are the major points I've identified so far: - The `redirect` call should not include the custom base path - The `render` method should accept the same arguments as the previous impl. - Implement `halt` - `params` should be an indifferent access hash and …	badosu	mperham
3075	2016-07-29 16:17:04	@mperham I don't know of It'll be a great difference as there aren't any optimizations and also I've sacrificed performance in favour of compatibility with `sinatra` (see `#params` implementation)	badosu	mperham
3075	2016-07-30 20:14:33	@mperham This should go in the settings hash, to use the same interface as sinatra sessions.	badosu	mperham
3075	2016-08-01 23:40:14	@mperham I changed it so that the user may specify it's own Rack::Session options if the secret alone is not enough. I don't understand how this is related to github oauth. That section specifically should be updated to use https://github.com/atmos/warden-github directly instead of a sinatra extension.	badosu	mperham
3075	2016-08-02 01:42:55	@mperham Feel free to add this to the examples section or update the wiki page when you want https://gist.github.com/badosu/5a6bb42cc0c0a7ae6e9b01313c61a5b9	badosu	mperham
3075	2016-08-02 18:46:51	@mperham I am pretty confident on the status of this implementation. Let me know if there are any pending issues.	badosu	mperham
3075	2016-08-20 21:52:49	@badosu Any comments on (2) above?	mperham	badosu
3075	2016-08-22 15:35:52	@mperham If you're asking about the ETag issue, I don't know how it can happen if we control all headers and we're not passing any ETag response headers at all. Only if this is something being setup by Pro or a middleware customization. On a side note, as soon as this PR lands in master I am gonna send a PR to to each plugin that relied on (now) unsupported Sinatra functionality.	badosu	mperham
3075	2016-08-22 15:51:06	Could this be part of the rails middleware stack when mounted in a rails app? > On Aug 22, 2016, at 08:35, Amadeus Folego notifications@github.com wrote: > > @mperham If you're asking about the ETag issue, I don't know how it can happen if we control all headers and we're not passing any ETag response headers at all. > > Only if this is something being setup by Pro or a middleware customization. …	mperham	mperham
3075	2016-08-24 16:42:23	Thank you @badosu for your incredible work on this PR. It's a huge change and you've put an amazing amount of work into polishing it. I hope it proves stable!	mperham	badosu
3075	2016-08-26 14:01:14	@johnathanludwig Do you have any idea how we could reproduce this problem (the Etag one)?	badosu	johnathanludwig
3075	2016-08-26 14:08:19	@badosu These were the steps I ran. Along the way something would end up being cached by the browser and not display the expected results: 1. Go to Queues tab. 2. Queue one job. 3. Refresh page. Queues should show 1 job queued. 4. Click on queue to view job. 5. Delete job. Page should be refreshed and show job removed. 6. Go back to queues. Should say 0 jobs. 7. Delete queue. Page should be refre…	johnathanludwig	badosu
3073	2016-07-26 20:28:31	@mperham Ok, so could you give me any idea how could I fix that in `ActiveJob::Base` side?	Azzurrio	mperham
3073	2016-07-26 21:55:58	@mperham I need to access it so I can use `Sidekiq::Status` [tracking-progress methods](https://github.com/utgarda/sidekiq-status#tracking-progress-saving-and-retrieving-data-associated-with-job). The basic idea behind these methods is to store the progress using the `jid` attribute within `Sidekiq::Worker`. So inside `ActiveJob` while we don't have access to that `jid`attribute, we can easily wo…	Azzurrio	mperham
3070	2016-07-26 20:48:06	If you're tracking Sinatra from github (which, AFAIK, you have to do if you're running on Rails 5 right now), then Sinatra now adds CSP by default (see https://github.com/sinatra/sinatra/commit/7f013c91607cc867806b29b316f576e2bc6be75c). Gross hacky workaround for now - @mperham - PR incoming as soon as I figure out CSPs enough to recommend a good default that works.	jamesdabbs	mperham
3070	2016-07-26 21:42:19	@jamesdabbs This would imply that Sinatra 2 is breaking old apps with this new CSP stuff. I thought it was opt-in. Can you confirm this is the case?	mperham	jamesdabbs
3070	2016-07-28 08:36:35	@sublimecoder You can fix it by the following code.	rayway30419	sublimecoder
3070	2016-07-29 13:03:33	Confirmed. With sinatra, rack-protect, and sidekiq all from master, we're :+1: now. Thanks, @zzak! @sublimecoder, @rayway30419 - you can remove my horrible hacky brittle `instance_variable_get` mess now and `bundle update` and should be good to go.	jamesdabbs	sublimecoder
3070	2016-07-29 13:03:33	Confirmed. With sinatra, rack-protect, and sidekiq all from master, we're :+1: now. Thanks, @zzak! @sublimecoder, @rayway30419 - you can remove my horrible hacky brittle `instance_variable_get` mess now and `bundle update` and should be good to go.	jamesdabbs	zzak
3070	2016-07-29 13:03:33	Confirmed. With sinatra, rack-protect, and sidekiq all from master, we're :+1: now. Thanks, @zzak! @sublimecoder, @rayway30419 - you can remove my horrible hacky brittle `instance_variable_get` mess now and `bundle update` and should be good to go.	jamesdabbs	rayway30419
3070	2016-08-30 15:35:18	@chrisnicola I'm happy to get security improvement suggestions but I can't really take the lead here - it's not my area of expertise. PRs, as always, are welcome.	mperham	chrisnicola
3070	2016-08-30 20:41:29	@mperham no problem, just wondering if it sounded like something that would make sense. Will submit a PR if people are interested then. I may wait until Sidekiq 2.0 is out of beta.	chrisnicola	mperham
3069	2016-07-27 05:20:52	@badosu If you want committer access so you can polish these changes more, just let me know.	mperham	badosu
3069	2016-07-27 14:31:45	@mperham Could you give me that access? I'll continue on those points tonight.	badosu	mperham
3069	2016-07-27 19:34:20	@mperham I've made some improvements and the sidetiq page is already accessible. Some points though: - It is not needed anymore to include explicitly `home_path` on redirect calls, as seen [here](https://github.com/tobiassvn/sidetiq/blob/master/lib/sidetiq/web.rb) - I had to reinclude code to set local variables inside partials, however It is not compatible with ruby 2.0.0 and I can't see a way t…	badosu	mperham
3064	2016-08-04 05:04:55	@mperham If I use TTIN signal, will it actually kill the hung threads? Or will it just dump thread backtraces and keep working threads untouched?	nextofsearch	mperham
3064	2016-08-04 13:49:37	@mperham Thank you so much! I assumed "Kill" command will kill something. :)	nextofsearch	mperham
3064	2016-08-04 14:02:17	Of course, that makes perfect sense. 'Kill' is terribly named! > On Aug 4, 2016, at 06:49, Dano Lee notifications@github.com wrote: > > @mperham Thank you so much! I assumed "Kill" command will kill something. :) > > — > You are receiving this because you were mentioned. > Reply to this email directly, view it on GitHub, or mute the thread.	mperham	mperham
3062	2016-07-19 17:32:21	@mperham Happy to put something together; can you point me in the right direction? Doesn't look like `redis_connection.rb` does any validating or handling of exceptions regarding the URL. Is this handled by `Redis`, or is something else afoot?	coreyward	mperham
3060	2016-07-14 17:48:06	@danielnc that isn't an authenticated encryption mode, meaning an attacker could potentially tamper with the ciphertext. Blowfish has generally fallen out of favor as it lacks the hardware acceleration of AES and small block size (64-bits, vs 128-bits for AES). I would suggest using RbNaCl with crypto_secretbox (XSalsa20+Poly1305) and the SimpleBox wrapper for generating nonces, but I might be bi…	tarcieri	danielnc
3060	2016-07-14 20:22:42	@tarcieri I'd like my default impl to use stdlib only, as much as I respect rbnacl and the NaCl projects. Do you know of an example of how to use AES-GCM with OpenSSL? This stuff is so easy to get wrong.	mperham	tarcieri
3060	2016-07-15 00:03:52	@mperham Why did you go with CBC over GCM? Edit: GCM includes authentication so you don't have to compute a separate MAC.	ryansch	mperham
3060	2016-07-15 02:35:02	@ryansch OpenSSL didn't add GCM until 1.0.1 and I'm afraid we'll see compatibility issues with Rubies running on older Linux distros, like 12.04. CBC seems like a reasonable tradeoff for maximum compatibility but please speak up if you think differently. @mikegee I'd actually thought of the same pattern but wasn't sure it was a good idea. If you folks use and like it, that's a strong push for me …	mperham	ryansch
3060	2016-07-15 02:35:02	@ryansch OpenSSL didn't add GCM until 1.0.1 and I'm afraid we'll see compatibility issues with Rubies running on older Linux distros, like 12.04. CBC seems like a reasonable tradeoff for maximum compatibility but please speak up if you think differently. @mikegee I'd actually thought of the same pattern but wasn't sure it was a good idea. If you folks use and like it, that's a strong push for me …	mperham	mikegee
3060	2016-07-15 15:40:54	Ping @tarcieri on previous comment for accuracy check.	ryansch	tarcieri
3060	2016-07-15 16:05:31	Associated wiki page with support for @mikegee's argument pattern https://github.com/mperham/sidekiq/wiki/Ent-Encryption	mperham	mikegee
3060	2016-07-15 16:48:31	We have definitely found it valuable to have some clear text parameters along with an encrypted payload. If nothing else it makes understanding what messages are being displayed in the WebUI possible. We have fallen into the pattern @mikegee mentioned above of just encrypting the last argument, but for the general framework maybe a scheme of whitelisting parameters to leave in cleartext as a work…	meadoch1	mikegee
3060	2016-07-15 17:07:18	@ryansch that's true, but there are a lot of potential problems still: you need to use an encrypt-then-MAC construction, make sure you're comparing the MAC in constant time, etc. For these reasons an AEAD mode is a much safer choice. > We have definitely found it valuable to have some clear text parameters along with an encrypted payload. @meadoch1 Perhaps you could leverage the authenticated dat…	tarcieri	ryansch
3060	2016-07-15 17:07:18	@ryansch that's true, but there are a lot of potential problems still: you need to use an encrypt-then-MAC construction, make sure you're comparing the MAC in constant time, etc. For these reasons an AEAD mode is a much safer choice. > We have definitely found it valuable to have some clear text parameters along with an encrypted payload. @meadoch1 Perhaps you could leverage the authenticated dat…	tarcieri	meadoch1
3060	2016-07-15 21:14:18	@meadoch1 I'm not planning on adding compression at this point. I've always pushed job arguments to be small but there's nothing stopping someone from compressing before-hand. Typically pubkey encryption is used to derive/protect a symmetric key. That's why the `enable` block is there - you can perform any logic necessary to access the symmetric key. I've worked with one customer where production…	mperham	meadoch1
3053	2016-07-07 13:50:10	@mperham	hotanlamvnn	mperham
3049	2016-07-04 18:27:25	As promised: https://github.com/iMacTia/sidekiq-logstash It's still a WIP and I would like to make it customisable based on input from other developers. @mperham, I know you're a busy man, but your input would be really much appreciated :)	iMacTia	mperham
3044	2016-07-08 15:54:10	@mperham shall give it a go :) feel free to close this for now, and I will open it again when I get more info.	scottrobertson	mperham
3044	2016-07-14 12:25:30	@mperham got it. It's returning `303 See Other`	scottrobertson	mperham
3042	2016-07-01 04:44:40	@mperham Is this solved now? After the rack 2.0 bump?	kgrz	mperham
3030	2016-06-29 15:32:44	@TheJefe Sinatra is a dev dependency because the Web UI is optional but you are right that it would safer to control the minimum version.	mperham	TheJefe
3026	2016-07-12 06:05:00	@ChristofferJoergensen can you update us with your findings after you increased `max_pool_size`?	lookageek	ChristofferJoergensen
3013	2016-06-12 22:11:57	Hey @mperham. Thanks for the quick response. I can't exactly explain this one but `q.pause!` does not work for us in practice. It does change the UI indicator but the queue in question doesn't actually pause. What's more interesting is the UI behavior change completely. `q.pause!` actually changed our standalone monitor to have the flag whereas the in app flag never appears. First thing I did was…	dustinsgoodman	mperham
3007	2016-06-09 16:02:41	@dyoganand Can you share your `Gemfile.lock`?	brandonhilkert	dyoganand
3007	2016-06-10 05:44:41	@brandonhilkert here it is http://pastebin.com/yLexRZBF	dyoganand	brandonhilkert
3005	2016-06-07 20:31:09	@ryansch is having the same problem. so Im looking for a way to do this without the gem as is not working at the moment. check my post again plis :)	Frank004	ryansch
3005	2016-06-07 20:49:31	@mperham Thank yes I'm just trying to find a way by doing this type of thing I'm learning some new stuff. I will read your link maybe get the apartement-sidekiq gem running again. will update this post with the progress or solución. thank you. any other comment are very welcome.	Frank004	mperham
3005	2016-06-07 22:16:25	@ryansch Thanx for your time. I was looking some light on this matter. now I have some info. I will close this and update the post for future dev. in my shoes.	Frank004	ryansch
3005	2017-01-04 18:54:58	FYI, @Frank004 and I resolved this issue [here](http://stackoverflow.com/a/41471241/53653) in case anyone was experiencing a similar issue.	typeoneerror	Frank004
2996	2016-06-01 16:15:51	Thanks for the responses everyone. We're currently testing an active/passive setup among data centers where the passive data center is comprised of read-only replicas using a slave-priority of zero to prevent unintended failovers. This would require some manual failover (similar to changing a DNS pointer, but also more complicated). At this point, we depend highly on sentinel with many of our app…	everestx	mikegee
2990	2016-05-26 15:02:58	@mperham Thanks for the help. It would be nice if it is described in the wiki, which could save me several hours. :)	nextofsearch	mperham
2990	2016-05-27 01:08:59	@mperham the link is not working. I think the current description is a bit misleading since it doesn't work without namespace tweak. "Sidekiq is compatible with Resque. It uses the exact same message format as Resque so it can integrate into an existing Resque processing farm. You can have Sidekiq and Resque run side-by-side at the same time and use the Resque client to enqueue jobs in Redis to b…	nextofsearch	mperham
2987	2016-07-27 18:45:24	@mperham it is a signficant amount of work to fix this on 1.7.x (we did get this working on 9k). So we would prefer to not put in work for something we plan on supporting for 5 more months. This more than a simple parser fix too it digs into how we cope with symbols as well with how we register method names as Java Strings.	enebo	mperham
2987	2016-08-29 17:04:25	@mperham Sidekiq also appears to only support Ruby 2.0-compatible and higher, which would not include JRuby 1.7. I agree this is a bug in JRuby 1.7 but practically speaking should Sidekiq even be expected to run on that version anymore?	headius	mperham
2987	2016-08-29 17:08:05	@headius I'm fine either way. I thought that 1.9.3 supported Unicode methods and 1.7 was supposed to be 1.9.3 compat so figured it to be a JRuby bug. I only advertise 9k support any more.	mperham	headius
2987	2016-08-29 19:23:14	@ryanbjones If you haven't, please report your JRuby 9k perf issues as bugs, so we can help you make the move. If you've already reported the issues, let me know what they are :-)	headius	ryanbjones
2985	2016-05-24 20:54:02	Thanks for the video conference this morning, @schneems. I think having Sidekiq use this variable over the config settings is reasonable if it means the db pool will auto-size itself. The logic would be something like: Procfile would just need to be (some pretty nice symmetry here): WDYT?	mperham	schneems
2985	2016-05-24 22:07:56	I'm not sure about the procfile solution, it would require you re-deploy after every change, which is a bad experience. Maybe something like this in `Procfile`: Then you could change `SIDEKIQ_CONCURRENCY` at will. Ideally I would like this to work out of the box without a custom procfile. @jeremyevans any thoughts on @nateberkopec's comment? Would be cool if Sequel could Just work (TM) with Rails…	schneems	nateberkopec
2983	2016-05-23 18:58:01	@seuros _edit:_ sorry, mis-read the question. We did not do incremental upgrades.	brrygrdn	seuros
2983	2016-05-25 16:06:34	Thanks for the thorough report, @brrygrdn, and sorry for the trouble. Glad you got everything resolved.	mperham	brrygrdn
2975	2016-05-17 17:44:40	@mperham enqueueing and dequeueing with `Sidekiq::Testing.disable!` (i.e. in test environment) in test environment isn't returning right results for `Sidekiq::Queue.new.size`	alexvbush	mperham
2975	2016-05-17 17:49:43	@mperham when you schedule jobs in the future with `perform_at`	alexvbush	mperham
2975	2016-09-23 04:29:50	@mperham Just to clarify does "the API does not have a testing mode" translate to "it's impossible to test that jobs are queued in the future"?	jagthedrummer	mperham
2966	2016-05-10 20:50:17	@mperham if you want, I can reverse this commit	davydovanton	mperham
2966	2016-05-10 20:52:23	Please do. It was correct as is. > On May 10, 2016, at 15:50, Anton Davydov notifications@github.com wrote: > > @mperham if you want, I can reverse this commit > > — > You are receiving this because you were mentioned. > Reply to this email directly or view it on GitHub	mperham	mperham
2966	2016-05-10 21:01:54	@mperham done. Sorry for hastiness	davydovanton	mperham
2963	2016-05-13 20:49:04	@mperham Ok... I have Devise working fine in my Rails app with my other endpoints. This error only occurs when I'm trying to authenticate Sidekiq's Web UI access using your documented method. Is there some other setting or configuration that I could have missed? Or what in Sidekiq's Web UI would be triggering an error in Devise? Any high level insights of your architecture will be helpful to isol…	hmistry	mperham
2963	2016-07-10 02:46:29	@hmistry could u tell me your sinatra's commit version?	seaify	hmistry
2963	2016-07-10 02:54:59	@seaify The problem was solved, my mistake, as I stated above. But here's the version:	hmistry	seaify
2960	2016-05-10 06:24:27	@mperham Can we reopen this issue? I updated my Rails app to 5rc1 and all my gems to the latest ones bundler resolves to. However it's still failing with the same error. I also tried creating a fresh new rails project with default settings, edited the Gemfile and added sidekiq and sinatra to it. Ran bundle and then add the `require 'sidekiq/web` and `mount Sidekiq::Web => '/sidekiq'` in routes an…	hmistry	mperham
2960	2016-05-10 09:36:30	This is because you aren't using the proper rack version. You need 2.0.alpha. > On May 10, 2016, at 01:24, hmistry notifications@github.com wrote: > > @mperham Can we reopen this issue? I updated my Rails app to 5rc1 and all my gems to the latest ones bundler resolves to. However it's still failing with the same error. > > I also tried creating a fresh new rails project with default settings, edi…	mperham	mperham
2960	2016-05-10 15:51:56	@mperham I was using Rack 2.0.0.rc1, which I assume is ok. The correct answer is forcing Sinatra to use master. Thanks for your help and quick responses!	hmistry	mperham
2959	2016-05-17 17:15:44	@jakemack I don't know why those entries appear but it's possible. You see stale workers on 4.1.2?	mperham	jakemack
2958	2016-05-05 20:13:38	Sounds good. I'll do that and keep an eye on it. We have monitoring in place now to ensure we're notified of another occurrence of this. Thanks @mperham!	chaslemley	mperham
2949	2016-04-25 17:15:13	@mperham Awesome. Many thanks	gingermusketeer	mperham
2947	2016-04-24 17:36:28	@mperham thank you very much!	ch33foong	mperham
2942	2016-04-23 03:46:58	wow! That'r right! It worked. I did't notice that uppercase letter. Should be a typo. Thanks, @mikegee	evenluo	mikegee
2937	2016-04-19 14:01:45	@mikegee I was not clear. For example, sidekiq launches 20 threads after started up, and there are queues called: 'critical', 'normal', 'low'. I want to allocate 10 threads of the 20 always to process queue 'critical', and the remaining 10 threads for queue 'normal' and 'low'.	gihnius	mikegee
2936	2016-04-19 21:20:29	That type of health check makes sense for a web service, where you want to ensure the port is open and requests are routing. It makes less sense for Sidekiq: the workers could be locked up but the health check return 200 all day. Your ps command is just as useful. As @mikegee pointed out, really you want to monitor your queue sizes and ensure they aren't backing up.	mperham	mikegee
2935	2016-04-17 17:25:42	`redis-cli --latency and --latency-history` looks ok regarding to redis initialization i can't find network_timeout property inside redis client is it should be `timeout` or `connect_timeout` ? (the default is 5.0 already) @mperham https://github.com/redis/redis-rb/blob/master/lib/redis/client.rb#L14	frenkelor	mperham
2922	2016-04-12 21:16:49	You can do this but @seuros is right, `logrotate` is the correct solution.	mperham	seuros
2919	2016-05-27 08:53:05	@mperham I am very sorry to write here again, but the problem with removing batch status from redis after a batch successfully done seems still exists. We have updated our sidekiq-pro version to 3.2.1. This is a code snippet from the gem source code: As you can see, this code removes a batch info from redis and publish the notification to redis channel. The problem here that we cannot use a polli…	SamMolokanov	mperham
2918	2016-04-12 16:11:03	@benkruger Avoiding machine and process specialization is the reason for the current design. Specializing means adding operational complexity and SPOFs and Sidekiq's design tries to make the simple, robust architecture easy. For tasks which must run on a particular machine, there's no reason why you can't use a mix of tools: use unix cron to enqueue certain types of jobs, use host-specific queues…	mperham	benkruger
2916	2016-04-08 14:40:16	@mperham Got it, thanks for clarifying! Perhaps a `configure_both do |config|` block would work? Would also make the duality more obvious — I didn't know. Not trying to criticize, I like Sidekiq so I'm only spending time suggesting things because I'd like to help out.	sandstrom	mperham
2914	2016-04-13 20:25:28	@davydovanton Can you commit the same hack here so the Sidekiq build passes?	mperham	davydovanton
2912	2016-04-07 16:57:53	@jonhyman Do you have it published? I'd be interested in looking at your changes.	ryansch	jonhyman
2912	2016-04-11 12:57:47	Hi everyone I maintain Mongoid and I'd like to help get to the bottom of the issues people are seeing with Sidekiq and Mongoid. Someone people have reported that upgrading the ruby driver (mongo gem) to version 2.2.4 has resolved the issue. If anyone would like to comment on this [jira ticket](https://jira.mongodb.org/browse/RUBY-1100) with their error, mongoid config, and worker code sample, tha…	estolfo	trebor8x
2912	2016-04-11 15:53:35	Thanks for looking into this @estolfo . The mongoid gem (5.1.1) was not upgraded. The used mongo gem version is 2.2.3. However, neither do we use the WiredTiger engine nor do I recall observing `not authorized on [db] to execute command` errors. It seems our problem is tied to the use of `Mongoid.override_client`, which configures the client for all following Mongoid operations. Apparently Sideki…	trebor8x	estolfo
2912	2016-04-20 08:43:55	Hi @trebor8x, @TheNaoX and anyone looking at this issue, We have worked with Compose to fix an issue with request routing via proxies in front of users' mongodb clusters that manifested as the problem described in this ticket (queries randomly failing). I don't see Compose mentioned anywhere in this thread, but if anyone was using Compose and saw this issue, you shouldn't see it anymore as they h…	estolfo	trebor8x
2912	2016-04-20 08:43:55	Hi @trebor8x, @TheNaoX and anyone looking at this issue, We have worked with Compose to fix an issue with request routing via proxies in front of users' mongodb clusters that manifested as the problem described in this ticket (queries randomly failing). I don't see Compose mentioned anywhere in this thread, but if anyone was using Compose and saw this issue, you shouldn't see it anymore as they h…	estolfo	TheNaoX
2912	2016-04-20 14:13:24	@estolfo I'll try today to bring concurrency back to sidekiq and see if it works. Thanks!	TheNaoX	estolfo
2912	2016-04-20 14:21:18	Hey @TheNaoX Can you confirm that you were using Compose? Thanks!	estolfo	TheNaoX
2912	2016-04-20 14:22:07	Ohh sorry @estolfo yes, I'm using compose on my production app.	TheNaoX	estolfo
2910	2016-04-12 16:59:48	@mperham thanks for the consolidation. i really thought i put in a rather deep-dive on the closed issues. i didn't come up with such a concise answer. this seems to be working. again thank you for your help.	hobakill	mperham
2910	2016-04-15 21:32:52	@epintos I am a dev that works with @hobakill. I was investigating this issue after he opened a pull request into our application to add the new sidekiq configuration for 4.1. I noticed that the monitoring documentation and the code provided by @mperham uses `Sidekiq::Web.set :session_secret, Rails.application.secrets[:secret_token]` which is not actually standard for a rails 4 application. Rails…	PFStein	hobakill
2910	2016-04-15 21:32:52	@epintos I am a dev that works with @hobakill. I was investigating this issue after he opened a pull request into our application to add the new sidekiq configuration for 4.1. I noticed that the monitoring documentation and the code provided by @mperham uses `Sidekiq::Web.set :session_secret, Rails.application.secrets[:secret_token]` which is not actually standard for a rails 4 application. Rails…	PFStein	mperham
2910	2016-04-15 21:32:52	@epintos I am a dev that works with @hobakill. I was investigating this issue after he opened a pull request into our application to add the new sidekiq configuration for 4.1. I noticed that the monitoring documentation and the code provided by @mperham uses `Sidekiq::Web.set :session_secret, Rails.application.secrets[:secret_token]` which is not actually standard for a rails 4 application. Rails…	PFStein	epintos
2910	2016-04-16 13:21:58	@PFStein Adding the following to `config.ru` doesn't solve the problem: Do you have something different?	epintos	PFStein
2910	2016-04-16 13:31:03	@epintos Sorry about the confusion. Try this:	PFStein	epintos
2910	2016-04-16 14:24:12	@PFStein Still not working :/. I've tried it in my server and locally. Still having the Forbidden error	epintos	PFStein
2910	2016-04-18 14:55:26	@epintos I am sorry to hear you are still having trouble! If you open up a rails console and type the following command: `Rails.application.secrets.include?(:secret_key_base)` Does it return true?	PFStein	epintos
2910	2016-04-18 15:04:58	@PFStein Yeah.. it returns true, and the `session_options` returns `{:key=>"_my-domain_session", :cookie_only=>true}`	epintos	PFStein
2910	2016-04-22 13:04:38	I'm having the same issue: ruby: 2.3.0 rails: 4.6.0 Sidekiq v4.1.1 / Sidekiq Pro v3.2.1 devise: 3.5.7 We tried the configuration from @PFStein and this doesn't work. I even try to set everything manually (instead of using `Rails.application.config.session_options`) including the extra options specified in https://github.com/rack/rack/blob/master/lib/rack/session/cookie.rb#L23 Conclusion Forbidden…	JanStevens	PFStein
2910	2016-05-13 20:47:30	@mike-ball It's Closed because it's not a Sidekiq issue that I can fix. It's a configuration issue between Rack, Sinatra and your app. **You must provide Sidekiq::Web with a valid session.** Since everyone's app and session config is slightly different, there's no one way to solve this problem.	mperham	mike-ball
2910	2016-05-13 21:04:24	@mperham That's makes sense. I'm still hopeful that someone on here can point me in a helpful direction. I thought my app was pretty standard, but maybe something in my middleware is a bit off. The app has been upgraded from Rails 2- > 3 -> 4.0- > 4.2. Here are the values for my secret_key_base and session_options. I have obviously replaced the strings with A, B, or C. You can see that all the va…	mike-ball	mperham
2910	2016-05-20 17:19:04	@mike-ball http://www.sourcediver.org/blog/2015/07/01/rack-protection-and-nginx/ Had your same problem, this fixed it! @mperham Could be worth including it in the troubleshooting? I understand it's probably an edge-case, but I spent days before finding it. In case the link stops working, just add the following to your nginx config:	iMacTia	mike-ball
2910	2016-05-20 17:19:04	@mike-ball http://www.sourcediver.org/blog/2015/07/01/rack-protection-and-nginx/ Had your same problem, this fixed it! @mperham Could be worth including it in the troubleshooting? I understand it's probably an edge-case, but I spent days before finding it. In case the link stops working, just add the following to your nginx config:	iMacTia	mperham
2910	2016-05-20 17:24:26	@iMacTia It's covered in #2560. A search for "Forbidden" will bring up these issues but I encourage you to update the wiki to point to these issues so others can find them. I don't want to turn the wiki into "Here's how to configure a dozen different webservers" to properly proxy.	mperham	iMacTia
2910	2016-09-26 16:39:34	Thanks @dorongutman	AdrianTeh	dorongutman
2910	2016-10-06 09:42:42	@iMacTia 's solution, that is, setting `proxy_set_header X-Forwarded-Proto $scheme;` fixes the problem.	zeitnot	iMacTia
2909	2016-04-04 15:50:08	@mperham Thanks for the information. I'll see what I can do to make this work. Clock_work gem should do it. I'd like to get Sidekiq enterprise but being in the startup world and running lean it's hard to afford with 100+ app instances. Closing :)	nynhex	mperham
2908	2016-04-09 20:01:22	@mperham I have a similar issue with sidekiq `4.1.1` and I am consistently able to replicate it. I have a simple worker In rails console, Ideally the job needs to be run 2 times, this is working as expected in local where the redis-server is running in the local machine iteself. But in my staging (where the redis is a Elasticache cluster), the job is executed only one time. I also tried downgradi…	Charizard	mperham
2908	2016-04-11 16:14:36	@Charizard There are no known issues pushing jobs quickly. It is possible for client-side middleware to stop a job push, especially any unique middleware you might be running. Also, the "app" part of your Redis URL is wrong, Redis expects a database number there.	mperham	Charizard
2908	2016-04-11 23:15:41	@mperham Thanks for pointing it out, I will check the `app` part of the URL. But, one more update is that when I change the queue of the worker from default to something else, it seems to work stably :cry: Also, I am not using any middleware, other than the default ones. Plus, I can see the redis logs that both the jobs are getting `lpush`ed.	Charizard	mperham
2908	2016-07-12 20:31:23	For anyone that comes across this thread later, updating to sidekiq 4.1.2 did not solve the our disappearing job problem but upgrading to sidekiq pro with `timed_fetch` did. I think it has to do with the network hop between our separate web and sidekiq worker clusters. Happy hunting and big thanks to @mperham. 🚬 🐟	DrMavenRebe	mperham
2907	2016-03-30 13:36:21	thanks @mikegee , i guess my question was is there a way to notify the job to "bail out" to save wasted cpu computing power?	nimashariatian	mikegee
2907	2016-03-30 16:03:23	@mperham after speaking with my lead engineer, we are not going to kill the thread as you suggested. so you are correct on that end. however, we would love to hear any ideas regarding how to implement this. would it make sense to store to "job to cancel id" in redis and poll for it inside the worker?	nimashariatian	mperham
2902	2016-03-28 04:59:16	Thanks @mperham for checking my problem. Can you tell me how to verify if redis is out of memory and how to check network is ok or not And now if I upgrade redis to latest version, what should I notice so that it does not make any break to our system? Thanks	ancv1990	mperham
2902	2016-03-28 05:03:15	Thanks @mperham	ancv1990	mperham
2899	2016-04-04 20:12:05	After upgrading to 4.1.1 I have a very similar issue. I'm running passenger standalone. I can login fine but when I go to delete/retry/whatever jobs I get the `Forbidden` message. For reference my config.ru look similar to this: Would love your thoughts @mperham or @pbhogan if you were able to solve this.	hobakill	mperham
2899	2016-04-04 20:12:05	After upgrading to 4.1.1 I have a very similar issue. I'm running passenger standalone. I can login fine but when I go to delete/retry/whatever jobs I get the `Forbidden` message. For reference my config.ru look similar to this: Would love your thoughts @mperham or @pbhogan if you were able to solve this.	hobakill	pbhogan
2893	2016-04-01 21:01:00	I agree with @amilligan that this should be configurable on the callback class or the `:on ...` call. I am having a similar problem. While some batch-callbacks are retry-able some aren't. And reopening does not seem like a viable solution. We want the _unexpected_ situations to escalate into our monitoring systems and have our error-processing take care of that. But at the same time, I do _not_ w…	johvet	amilligan
2888	2016-03-17 16:32:12	It took some time to find the issue, but for posterity: if it looks like your server batch middleware isn't running, but `sidekiq -v` says that it is, make sure you're actually calling a worker in your batch.jobs loop. I wasn't. Thanks so much for your help @mperham!	thatmoodyguy	mperham
2876	2016-06-28 18:53:52	Hi @mperham! We are running into some trouble with this. After doing a little source diving, it appears that `Sidekiq::Batch.new` is always choosing a random shard for the batch, regardless of `Sidekiq::Shards.on(...)`: It does appear that all the jobs are getting enqueued in the right shard.	djreimer	mperham
2869	2016-03-05 10:54:12	@mperham I upgraded to 4.1.1. More logs from production env on Heroku. I noticed this weird part: `:error_handlers=>[#<Sidekiq::ExceptionHandler::Logger:0x007fe7a5d2c370>]`	01010000101001100	mperham
2868	2016-03-04 11:51:31	Thanks you for your contribution @dbachet :heart:	seuros	dbachet
2866	2016-03-05 10:45:00	@mperham thanks for your efforts, appreciate it. Actually, in my case jobs don't even go to "enqueued", sidekiq doesn't even initiate them although he runs in idle. This happens when I restart heroku, means some configs with heroku are lost because if I push the initial code with clean database, everything works just fine.	01010000101001100	mperham
2862	2016-03-03 18:52:57	@mperham thanks - yeah I figured if this was default sidekiq behavior there'd be more people complaining. Thanks for the ttin tip - I'll try that and see what I can figure out.	jeremyhaile	mperham
2862	2016-03-03 21:10:32	@mperham so, I haven't been able to reproduce an increasing number of threads locally. When I run the TTIN, I see the following threads: - 1 sidekiq/cli thread - 4 celluloid mailbox threads - 1 puma_worker_killer auto_reap thread - 1 sidekiq/launcher thread - 1 connection_pool/timed_stack thread from sidekiq/scheduled - 5 redis/connection/ruby threads from sidekiq's brpop call Of these, celluloid…	jeremyhaile	mperham
2862	2016-03-03 21:47:56	That sounds totally normal, except the puma killer, which is spinning up an unnecessary thread. On Thu, Mar 3, 2016 at 1:10 PM, Jeremy Haile notifications@github.com wrote: > @mperham https://github.com/mperham so, I haven't been able to > reproduce an increasing number of threads locally. When I run the TTIN, I > see the following threads: > - 1 sidekiq/cli thread > - 4 celluloid mailbox threads…	mperham	mperham
2857	2016-03-07 11:53:12	@mperham Thanks for getting back. Perhaps, I am misleading myself... How can I ensure that job history is preserved after application restart? What are the prescribed steps?	vmatekole	mperham
2852	2016-02-27 03:27:00	@mperham thanks	zxx1988328	mperham
2849	2016-02-27 22:26:06	@jonhyman every EBS process must look identical so it can auto-scale them. There's no way to give them different yml/env/etc afaik.	mperham	jonhyman
2846	2016-02-24 17:10:30	@Micka33 Absolutely you can add more jobs to a batch from within any job of that batch, just reopen the batch and declare more jobs: You can even dynamically add child batches:	mperham	Micka33
2846	2016-02-24 17:21:48	@phrodrigues I'm glad it works for you but it's not for everyone. The problem with using 3rd party extensions is you have no idea how well they are going to perform or interact with various other features. Sidekiq Pro's Batches feature has been tuned for high performance for years now. I have customers with batches containing millions of jobs running >10,000 job/sec. It also works well with other…	mperham	phrodrigues
2844	2016-02-25 09:16:21	@ryansch > and keeps most of the duplicate jobs from being scheduled. Do you mean you met cases where it was duplicated ? Can you elaborate on that ?	Micka33	ryansch
2839	2016-03-03 09:59:27	Hi @mperham, could you tell me how to use sinatra master ? Thanks a lot, Yan	yanperron	mperham
2839	2016-03-03 11:52:31	@yanperron in your Gemfile	seuros	yanperron
2839	2016-05-10 15:34:28	@vassyz 'till have the error ?	waghanza	vassyz
2839	2016-07-29 13:57:51	@sekrett Rack-Protection 2.0.0 is only available using the master branch for now. `gem 'rack-protection', github: 'sinatra/rack-protection'`	badosu	sekrett
2830	2016-02-12 14:22:00	@georgeu2000 your title change broke the top Google result for "sidekiq redis". I don't know how to set up a redirect so I just created a new page with a "Go Here" link to the renamed page, but if you know how to configure this (if GitHub wiki allows it) I'm sure others would appreciate it.	mikeryz-rosie	georgeu2000
2828	2016-02-11 22:31:57	@mperham done :star2:	davydovanton	mperham
2817	2016-02-06 04:11:02	@mperham, I don't entirely understand how the connection pools work. But, if my Redis.current is going to be used inside a 25 Sidekiq workers, wouldn't I want Redis.current to have 25 connections in the pool? Also, I know that it's asynchronous, but assuming that I'm specifically enqueuing things for a test, is there no way to tell that there are currently no jobs enqueued or in progress (meaning…	natematykiewicz	mperham
2815	2016-02-14 23:40:18	@natematykiewicz Not really. Middleware is run on every job execution, so if you are executing 1000 jobs/sec, you'll get 1000 pings/sec to statsd. Enterprise's historical metrics instead are sent to statsd once every 30 seconds so it's far more efficient.	mperham	natematykiewicz
2815	2016-03-31 15:48:14	Ah, I see now that `Statsd::Batch.new($statsd)` has to be used. @mperham time periods are not collected on the client? How? @jcarlson Why not just do this? Thats what I'm doing (at 10s intervals). Is there something wrong with this approach?	jhoffner	jcarlson
2815	2016-03-31 15:48:14	Ah, I see now that `Statsd::Batch.new($statsd)` has to be used. @mperham time periods are not collected on the client? How? @jcarlson Why not just do this? Thats what I'm doing (at 10s intervals). Is there something wrong with this approach?	jhoffner	mperham
2809	2016-02-05 20:53:03	@seuros Any chance you can look into that broken JS, see comment above?	mperham	seuros
2802	2016-01-29 23:21:07	Awesome, thank you @mperham	zedtux	mperham
2799	2016-02-11 11:31:35	@mperham thanks for response :) , by different redis server i actually meant a server which is running on a different machine.	MajorMashin	mperham
2798	2016-01-28 16:59:56	thank you @mperham	DzmitryNikitsin	mperham
2796	2016-01-27 18:16:20	@mperham Right, I don't expect you to, I work at GitLab so that's actually my job :) This issue was reported to us as Sidekiq getting stuck, and from the symptoms (`25 of 25 busy`, not showing up under `Processes`, not responding to `TTIN`) it sounds to me like an issue in Sidekiq rather than in GitLab code. I would love some help with debugging as I'm not familiar enough with Sidekiq, Ruby threa…	DouweM	mperham
2796	2016-01-28 15:06:11	Thanks @mperham, that helps tremendously. I will continue debugging from here. It's a testament to Sidekiq's stability and robustness that we've never needed support until now. If we ever need help again we will gladly reach out to you via http://sidekiq.org/support and get a support contract. If I came off a little "demanding" with this issue, I didn't mean to. I understand that your time is val…	DouweM	mperham
2796	2016-01-28 17:23:09	@mperham Fair enough, I'll keep that in mind.	DouweM	mperham
2789	2016-02-12 10:25:30	@mperham production works ok.	krzysiek1507	mperham
2773	2016-02-01 07:01:21	@mperham sorry for delay in answer. Can you still help with it? gdb output https://gist.github.com/antonzaytsev/a38b0b9827dee25ce521	antonzaytsev	mperham
2773	2016-02-01 08:24:48	@antonzaytsev ha! You seem to be experiencing the same thing that we were. Maybe something else also, so consider inspecting Ruby backtraces as described at the bottom of [this section](https://github.com/mperham/sidekiq/wiki/Problems-and-Troubleshooting#frozen-processes). As for what we had... I'm suspicious about [line 1123 of your trace](https://gist.github.com/antonzaytsev/a38b0b9827dee25ce52…	D-side	antonzaytsev
2773	2016-02-01 16:57:18	therubyracer is not safe to use and will lock up the Sidekiq process. @D-side is correct, your GDB output shows exactly that.	mperham	D-side
2773	2016-02-02 04:18:05	@D-side @mperham thanks for investigate it! I use `therubyracer` for `V8`, I have code to eval js and manipulate variables. Is there any thread-safe replacement for `therubyracer` ?	antonzaytsev	D-side
2773	2016-02-02 04:18:05	@D-side @mperham thanks for investigate it! I use `therubyracer` for `V8`, I have code to eval js and manipulate variables. Is there any thread-safe replacement for `therubyracer` ?	antonzaytsev	mperham
2773	2016-02-02 06:13:08	You have to create your own global lock for it. Discourse has one somewhere. > On Feb 1, 2016, at 20:18, Anton notifications@github.com wrote: > > @D-side @mperham thanks for investigate it! > I use therubyracer for V8, I have code to eval js and manipulate variables. > Is there any thread-safe replacement for therubyracer ? > > — > Reply to this email directly or view it on GitHub.	mperham	D-side
2773	2016-02-02 06:13:08	You have to create your own global lock for it. Discourse has one somewhere. > On Feb 1, 2016, at 20:18, Anton notifications@github.com wrote: > > @D-side @mperham thanks for investigate it! > I use therubyracer for V8, I have code to eval js and manipulate variables. > Is there any thread-safe replacement for therubyracer ? > > — > Reply to this email directly or view it on GitHub.	mperham	mperham
2773	2016-02-02 07:06:24	Thanks @mperham. For now I use mutex.	antonzaytsev	mperham
2772	2016-01-14 22:13:10	@davydovanton you mean @ddrmanxbxfr ;)	krzysiek1507	ddrmanxbxfr
2772	2016-01-14 22:13:10	@davydovanton you mean @ddrmanxbxfr ;)	krzysiek1507	davydovanton
2772	2016-01-14 22:14:36	Both method we're patched in this PR. The one in #2771 and a new one in sorted set class. On 14 Jan 2016 17:13, "Krzysztof Rybka" notifications@github.com wrote: > @davydovanton https://github.com/davydovanton you mean @ddrmanxbxfr > https://github.com/ddrmanxbxfr ;) > > — > Reply to this email directly or view it on GitHub > https://github.com/mperham/sidekiq/pull/2772#issuecomment-171798372.	ddrmanxbxfr	ddrmanxbxfr
2772	2016-01-14 22:14:36	Both method we're patched in this PR. The one in #2771 and a new one in sorted set class. On 14 Jan 2016 17:13, "Krzysztof Rybka" notifications@github.com wrote: > @davydovanton https://github.com/davydovanton you mean @ddrmanxbxfr > https://github.com/ddrmanxbxfr ;) > > — > Reply to this email directly or view it on GitHub > https://github.com/mperham/sidekiq/pull/2772#issuecomment-171798372.	ddrmanxbxfr	davydovanton
2767	2016-05-04 08:05:51	Hi @mperham, you missed the template file: `template = Tilt.new("#{File.dirname(__FILE__)}/templates/email.html.erb")` Regards.	ryanfox1985	mperham
2766	2016-01-13 20:58:20	@mperham Ah, it's `Process.kill(:KILL, pid)` in version 3.5.3. In master branch of `3.x`, it's now using `kill -9`. I think it will be fixed next version. Am I right?	larryzhao	mperham
2763	2016-01-12 09:05:49	It's also linked in #2749 - I had not noticed since I generally don't look at closed issues for problems with a current version. @mperham Perhaps it would help to leave one of these issues open w/ another flag such as on hold so that it is potentially easier to locate for others?	pik	mperham
2763	2016-01-12 17:43:22	@mperham If this ends up being a bug in Ruby instead of sidekiq, it could still be helpful to have an open issue here for folks searching. :+1: @plk	b264	mperham
2763	2016-01-12 17:58:34	I think you meant to CC @pik rather than "plk" ...	plk	pik
2763	2016-02-02 02:45:17	Well noted @b264: `RAILS_ENV=development bundle exec sidekiq` indeed won't crash	rsazima	b264
2763	2016-02-10 16:37:14	@b264, thank you for the note about `RAILS_ENV=development bundle exec sidekiq`, works just fine. This bug is also happening to me whenever I start sidekiq, I have found that setting the environment as an argument to sidekiq will crash as well i.e: `bundle exec sidekiq -e development`	gopz	b264
2763	2017-02-06 23:12:13	Well noted @b264: RAILS_ENV=development bundle exec sidekiq not crashing! 👍	PabloC	b264
2759	2016-01-12 01:35:27	@mperham Could you add a word about why a mutex is bad there for causal issue readers like me? Is it because that is a frequently executed method that you don't want to add overhead to?	mikegee	mperham
2759	2016-01-12 04:27:49	@mikegee In this case I was mostly concerned about readability. I already have a plan for building similar functionality which doesn't require hacking those core methods. I was concerned about a Mutex in a performance critical method but he's right that his double checked locking mostly fixes that issue.	mperham	mikegee
2756	2016-01-07 21:07:57	@mperham Thanks Mike. Sorry for opening this issue, just figured I'd check. Looks like we need enterprise. I have some questions so I'll ping you on Twitter. :+1:	nynhex	mperham
2755	2016-01-07 11:05:57	@seuros , you mean REDIS_URL, right? Just tried with REDIS_URL, and it goes boom in the same way.	HoneyryderChuck	seuros
2753	2016-01-06 18:05:34	@mperham I added `before` and `after` blocks and if it solution is good for you - I can squash commits before a merge.	davydovanton	mperham
2749	2016-01-05 22:29:00	@mperham Just resolved the issue, was going to update/close this issue. I _was_ using rbenv: Then I blew away `rbenv`, installed `chruby` and built Ruby 2.3.0 from scratch and things worked fine:	peteygao	mperham
2748	2016-01-04 22:48:40	@seuros it will be really cool if you check it in windows and linux desktop. I checked it on android phone and it work correct :tada:	davydovanton	seuros
2747	2016-01-04 16:07:53	Thanks for contribution, @mizoR! :+1:	davydovanton	mizoR
2741	2015-12-31 23:08:16	@mperham You may want to wait on a formal release until Ruby 2.3.1 is out. I know that there's at least one showstopper bug preventing us from moving to Ruby 2.3.0 that will be fixed in 2.3.1 - Resolv::IPv6.create is completely broken because of frozen string issues. You can see details here - https://github.com/ruby/ruby/commit/a3b53cd9919ff01567ef04af4057b3dec3192471	petergoldstein	mperham
2741	2015-12-31 23:12:05	@petergoldstein I'm not sure I understand your concern. How does a bug in Ruby's Resolv prevent us from using frozen strings?	mperham	petergoldstein
2741	2016-01-01 00:23:23	@mperham My concern is that I think 2.3.0 isn't quite ready for prime time. The frozen string change was a big one that impacted most of the Ruby code base. Significant bugs (e.g. the IPv6 one) that impact large swaths of functionality are being found just a few days after the 2.3.0 release. So making 2.3.0 the 'recommended' Ruby for use with Sidekiq feels premature to me. But it's a judgment cal…	petergoldstein	mperham
2739	2015-12-29 08:51:17	@mperham thanks	sandish2222	mperham
2735	2016-01-04 16:08:56	@mperham this issue about sidekiq.org site or web part of sidekiq?	davydovanton	mperham
2735	2016-01-04 16:09:39	Sidekiq.org > On Jan 4, 2016, at 08:08, Anton Davydov notifications@github.com wrote: > > @mperham this issue about sidekiq.org site or web part of sidekiq? > > — > Reply to this email directly or view it on GitHub.	mperham	mperham
2735	2016-01-04 16:57:35	@mperham if you want I can create this responsive table http://codepen.io/icutpeople/pen/pfHDj This is look like normal for you?	davydovanton	mperham
2735	2016-01-05 17:23:00	@davydovanton Thank you so much for fixing this! I feel pretty helpless trying to fix web styling problems, it's awesome to have better web people than me willing to help out.	mperham	davydovanton
2735	2016-01-05 17:27:02	@mperham I am always glad to help :blush:	davydovanton	mperham
2726	2015-12-17 18:41:46	Thanks tons @mperham ! Fixing our config made it work correctly.	drogar	mperham
2725	2016-01-01 21:06:01	@mperham, I was not able to get any better idea of the cause of the problem or solve it. Had to rebuild the app completely.	duboff	mperham
2724	2015-12-17 04:36:26	@mperham Thanks for having a look. Unfortunately, we're pretty much locked into our current init (and monit) for the foreseeable future and would really appreciate this behavior being corrected. It's particularly odd in that I don't see any feasible reason that the pid file would disappear within such a short time frame, given that both the CLI and the spawned worker remain.	ess	mperham
2724	2015-12-17 18:19:51	So, I believe I know what's happening, and I'll leave this here for anybody that might be running into a similar issue. Effectively, Sidekiq is just plain too fast for its own good in this respect. So as to ensure that `monit` doesn't try to watch an old PID, before we run the canonical `sidekiq` executable, we `rm -f` the pid file that it uses. The very next step is to run `sidekiq`. The problem…	ess	mperham
2724	2015-12-17 21:44:25	No worries, @mperham. I was a bit of a jerk in my response, and I regret having done so. To be fair, I do occasionally miss cargo culting until everything magically works ;) At any rate, I'm playing around with an alternative solution. I'll hit you up privately if it works out well enough that you could, indeed, remove the pid file feature from core.	ess	mperham
2723	2016-03-29 16:31:24	@mperham Can this be re-opened? I am also seeing this issue, but I am not manually enqueing: Being enqueued via:	pnomolos	mperham
2723	2016-03-29 16:32:54	@mperham Actually, scratch that ... I think this is because I killed my workers partway through and set the retry options to zero - looks like some jobs were re-enqueued with their retry count and that is still respected?	pnomolos	mperham
2720	2015-12-16 11:01:38	@karrra hello! Try to use `perform_in` method with 1 second delay like as:	davydovanton	karrra
2717	2015-12-15 10:48:40	@mperham nice catch and thanks for merge!	davydovanton	mperham
2710	2015-12-13 15:09:31	If it is an expected behavior, I have following thoughts - If /queues/:name is only meant for listing enqueued jobs (like to confirm this) then [CurrentMessagesInQueue](https://github.com/mperham/sidekiq/blob/master/web/locales/en.yml#L25) should be changed to `Current enqueued jobs in <span class='title'>%{queue}</span>` - Also If there are no jobs to list on this page, Can we have alert message…	pramodshinde	mperham
2709	2015-12-16 09:11:33	@mperham you was right, thanks :) (totally forgot to give feedback, sorry)	tchncs	mperham
2707	2015-12-11 11:49:54	I think it's this line that truncates huge error messages: https://github.com/mperham/sidekiq/blob/3_x/lib/sidekiq/middleware/server/retry_jobs.rb#L99 The particular error encountered by @Nowaker would be solved by a `#to_s`: It would be nice to see that custom exception to be sure, though.	mikegee	Nowaker
2700	2016-06-30 12:35:49	@mperham > I believe it's a smell for tests to use it. I'll rework the wiki docs. what about case where you want to test full integration of worker which is internally using batch.	lefty313	mperham
2700	2016-06-30 16:53:45	@lefty313 You can call the batch api in the worker without issue. If you want the entire pipeline of async operations to execute to verify a workflow, that's a staging environment.	mperham	lefty313
2700	2016-07-01 16:07:37	@lefty313 I don't support automated testing batches in-process. You can test your worker code, you can test your callback code. You cannot test the entire workflow. People have hacked together solutions but nothing that I want to support long-term.	mperham	lefty313
2700	2016-07-01 16:34:23	I don't have any links, just a hazy memory of someone mentioning it. Maybe @ryansch.	mperham	ryansch
2698	2015-12-08 16:35:18	@mperham Sweet! Thanks for taking a look at this. :) I'll close this one then.	Wildebeest	mperham
2697	2015-12-07 21:53:52	@volkanunsal on 3.5.3, can you open up a rails console and type This should tell you which host/port and version you're connecting to.	jonhyman	volkanunsal
2690	2015-12-04 16:34:56	@matugm Thank you for your PR but I find the original code easier to read. I find lots of little methods turn into a maze that is tougher to understand in some cases.	mperham	matugm
2688	2015-12-08 21:42:03	@mperham FYI, right after deploying on heroku I encountered the issue again, and as soon as I was able to `heroku redis:cli` without getting `ERR max number of clients reached` I had the following result: I'm running my (single) worker dyno with `-c 10` , and my logfiles show the following: Does that mean that heroku launches the new dyno before waiting until all jobs of the old worker are killed…	maia	mperham
2688	2015-12-08 21:57:46	Heroku does not guarantee that old process will be dead before the new process starts. You can add a sleep(5) to your initializer and see if it helps/prevents the problem. > On Dec 8, 2015, at 13:42, maia notifications@github.com wrote: > > @mperham FYI, right after deploying on heroku I encountered the issue again, and as soon as I was able to heroku redis:cli without getting ERR max number of c…	mperham	mperham
2683	2015-12-03 01:59:27	@jonhyman that just makes way too much sense. Didn't know that was possible. Thank you.	fedenusy	jonhyman
2683	2015-12-03 03:05:06	@jonhyman You can set the options: `Class.delay(queue: :low).method`	mperham	jonhyman
2681	2015-12-01 14:02:54	Thanks @mperham for the response. But this is running since 4 days now whereas it should not same job with different params runs in less than a second or two. Is there a way to kill this job?	abhijitsinha	mperham
2681	2015-12-01 14:04:33	Restart the process. > On Dec 1, 2015, at 06:02, Abhijit Sinha notifications@github.com wrote: > > Thanks @mperham for the response. But this is running since 4 days now whereas it should not same job with different params runs in less than a second or two. Is there a way to kill this job? > > — > Reply to this email directly or view it on GitHub.	mperham	mperham
2681	2015-12-01 14:30:00	@mperham Sure, thanks. We tried restarting the process but it did not work. Let me try again and get back. Closing the issue for now.	abhijitsinha	mperham
2681	2015-12-01 15:02:07	Hello @mperham - we restarted the process. The job is back again and running endlessly. This is very strange. Any idea why this is happening? Appreciate your help!	abhijitsinha	mperham
2681	2015-12-03 08:36:14	Hello @mperham Is the machine showing >= 100% CPU usage? What will this lead to if the CPU usage is more than 100% - other jobs run normal though few get into an infinite loop.	abhijitsinha	mperham
2681	2015-12-04 08:32:26	Thanks @mperham - we were able to remove that job from redis. Couple of queries - 1. Is there a way to monitor such jobs consuming large memory and stuck in infinite loop. 2. Can we kill/remove such jobs when memory consumption is high automatically. Please let us know if you have any suggestion around this. Thanks	abhijitsinha	mperham
2681	2016-02-04 11:21:30	@mperham Thanks for the all the help. Yes, we have inspeqtor in place to monitor those aspects. Sharing below note to help others - We are using the below code to identify the queue name on production redis machine. Once you have queue_name - we can use the code below - please note - the logic to match the code can vary on how precisely you want to filter a job in case you have many jobs having s…	abhijitsinha	mperham
2681	2016-02-15 07:30:02	:+1: @abhijitsinha	sampatbadhe	abhijitsinha
2679	2015-11-30 16:37:10	@dlackty thanks for contribution!	davydovanton	dlackty
2678	2015-11-28 23:17:31	@jonhyman that won't work, heroku still kills the dyno after 10 seconds. If a job has to run for more 10 minutes, you can't just increase the timeout	alex88	jonhyman
2678	2015-11-28 23:28:10	@mperham increasing -t won't help, heroku will SIGKILL the process which maybe can also cause the job to not be re-enqueued	alex88	mperham
2678	2015-11-30 16:01:42	@mikegee the problem in my case is that there is a global lock (based on the data I'm currently processing) that needs to be released after the last loop item is processed (that's harder to manage when each item is processed in a separate job), not mentioning that I also need an order of processing due so pre-requisites the items at the bottom have.	alex88	mikegee
2678	2015-11-30 16:32:46	@alex88 You need to signal to your Heroku processes that they will be shutting down soon, using Sidekiq::Process#quiet!. https://github.com/mperham/sidekiq/wiki/API#processes	mperham	alex88
2678	2015-11-30 16:43:28	@mperham how? if inside the worker code I can't know neither when it receives the TERM signal?	alex88	mperham
2678	2015-12-03 22:03:47	@mperham I've just tried to but that code in the worker but seems no signal is being sent to the worker	alex88	mperham
2674	2015-11-21 19:54:23	Upgrading to Rails 4.2 seems to have fixed it. Thanks @mperham for the hard work on sidekiq.	penso	mperham
2670	2015-11-20 08:54:49	Yes, thank you very much for your time and patience @mperham	syndbg	mperham
2663	2015-11-17 16:29:34	@sethvargo @brandonhilkert This appears to be due to the queue-based jobs change that was recently introduced. Specifically, the worker class' `jobs` method used to return a reference to the underlying array of jobs. That array gets updated when new jobs are added. Now the `jobs` method returns an array derived from the underlying array at the time the method is called, and this derived array is …	petergoldstein	sethvargo
2663	2015-11-17 17:11:51	@mperham oh have fun at RubyConf! In my testing and exploration, it looks like RSpec is quietly moving away from the `change(thing, :method)` toward `change { }`. None of the documentation recommends that pattern anymore. While it hasn't been deprecated, I wonder if it would just be worth calling out in the changelog as a breaking change (it was a major version bump after all), and updating the w…	sethvargo	mperham
2663	2015-11-17 17:24:00	@sethvargo There's millions of lines of Ruby with that pattern. I don't want to break everyone's code just for this feature that slipped in late.	mperham	sethvargo
2663	2015-11-25 12:21:44	@sethvargo Any chance you could run your tests against the updated `queue-api` branch?	brandonhilkert	sethvargo
2663	2015-11-25 14:41:42	@brandonhilkert I refactored all our tests to use the other RSpec syntax when we were blocked by the original issue. So, yes, I can run them, but it won't be a good indicator if the problem is fixed :smile:. Sorry!	sethvargo	brandonhilkert
2663	2015-11-25 14:47:12	Hey @brandonhilkert - I just changed one test back to the old syntax and it's still failing. The gemfile is pointing to the queue-api branch off mperham/sidekiq.	sethvargo	brandonhilkert
2663	2015-11-25 14:52:04	@sethvargo Thanks for the update. I appreciate it.	brandonhilkert	sethvargo
2663	2015-11-25 14:56:09	@brandonhilkert no problem. It might be worth just adding a test to sidekiq itself to verify the behavior doesn't regress	sethvargo	brandonhilkert
2663	2015-11-25 14:58:13	@sethvargo Definitely. I attempted to, but perhaps I'm not doing it right. The test suite isn't Rspec, so it makes it a little challenging. https://github.com/mperham/sidekiq/commit/c4330cb32628627045287b22442cf71600218108#diff-db88da5a19a4fee1b469d961e1d38a81R333	brandonhilkert	sethvargo
2660	2015-12-18 04:37:47	@johnathanludwig Without knowing more about the exact problem and architecture, it sounds like you're trying to put a square peg into a round hole. If this is truly an independent service, it shouldn't be relying on hacks like specific shards. Perhaps your extracted batch could run a callback which makes an HTTP call back to the original service, that service pointing to a different set of server…	mperham	johnathanludwig
2659	2015-11-14 13:10:48	No worries @brandonhilkert I already fixed the problem for me in the related pull request but didn't spend any time investigating a failing example before I did. I saw the test using a symbol for name of the queue in the worker and then fetching by a string which seemed odd since I couldn't find any code that would change this. If you take a look at https://github.com/mperham/sidekiq/blob/master/…	mhenrixon	brandonhilkert
2656	2015-12-01 09:26:40	Hey @andresakata, are you using GitLab on the same server ? Found this : http://doc.gitlab.com/ce/operations/sidekiq_memory_killer.html I had many Redis instances working on my server, maybe both projects were using same Redis instance and Sidekiq memory killer from GitLab was just rebooting its own Redis instance ( and so every project using this instance reboots ). Now I have just 2 of them (Pe…	Apokly	andresakata
2653	2015-11-11 22:35:30	@mperham Sorry for the confusion, unicorn being restarted is irrelevant. I tried reliable fetch and the job was still not enqueued. It turns out that since we're using upstart to kill processes, the process group is killed with SIGTERM, which immediately kills the sidekiq job and the process it forked as well. What we are trying to do now to avoid this is essentially wrap the forked process in th…	onetwopunch	mperham
2653	2015-11-11 23:31:01	@mperham Right, but if the SIGTERM makes the job finish, the job does not restart once sidekiq is restarted. Is there extra code I need to add to make this functionality happen?	onetwopunch	mperham
2653	2015-11-12 00:52:24	@mperham Thanks so much for the help, I took another look through the code and it turns out there was a case where it would fail without raising an error. Once I surfaced that error, it restarted just fine. Thanks :+1:	onetwopunch	mperham
2650	2015-11-07 16:46:20	Hi @marcelamiach, I don't know anything about EBS so can't help. Please ask on an AWS forum or StackOverflow.	mperham	marcelamiach
2648	2015-11-08 06:32:05	Hi @ganeshkumar what's your specific sidekiq version ?	we4tech	ganeshkumar
2637	2015-11-02 21:49:40	Thanks @ryansch! Unfortunately I am not entirely happy with that approach since I am doing all kinds of overrides on the overrides sidekiq::testing does. I want to verify that a certain scenario is always working the real deal so that users of the gem won't have to. I am more than happy to have a single slow test for that purpose.	mhenrixon	ryansch
2637	2015-11-07 21:32:51	@mhenrixon That looks great and this comment makes me happy: https://github.com/mhenrixon/sidekiq-unique-jobs/blob/master/lib/sidekiq/simulator.rb#L41	mperham	mhenrixon
2634	2015-10-30 06:26:31	@mperham wierd, we are still getting the error, I think there might a problem in the redis server config, what is the command to get the current redis connection setting? Sidekiq.redis.pool?	sahin	mperham
2628	2015-11-04 23:07:53	@jcavalieri `bundle update sidekiq-ent` to get a shorter version string.	mperham	jcavalieri
2628	2015-11-04 23:21:10	Oh got it. I had a deployment freeze set with bundler. Thanks @mperham!	jcavalieri	mperham
2628	2015-11-05 21:52:14	Hi @mperham, I think this will be more responsive: https://github.com/mperham/sidekiq/pull/2645	jcavalieri	mperham
2626	2015-10-27 10:45:20	@seuros yes. But I want automatic tool for this :smiley:	davydovanton	seuros
2626	2015-10-28 15:58:47	@davydovanton I wrote a small gem (https://github.com/zzet/sidekiq-tip) that solves this problem.	zzet	davydovanton
2626	2015-10-28 16:03:01	@zzet Looks pretty slick except this line is wrong: https://github.com/zzet/sidekiq-tip/blob/master/lib/sidekiq/tip/server/middleware.rb#L17	mperham	zzet
2625	2015-10-29 01:31:43	/facepalm I didn't realize sidekiq would push jobs back to redis on SIGTERM. It was a bug on our side. Signals weren't being forwarded to sidekiq because it was launched from a bash script directly without exec. Thanks for your help @mperham!	sanjayprabhu	mperham
2624	2017-02-09 16:28:54	@mperham Is this statement above by you still true today? I recalled there was a line in the Sidekiq code that closes ActiveRecord connections after the worker is done processing.	HenleyChiu	mperham
2624	2017-02-09 18:54:12	@HenleyChiu Sidekiq calls `ActiveRecord::Base.clear_active_connections!`, which returns connections to the pool. ActiveRecord probably won't close the connection at that point. see: https://github.com/mperham/sidekiq/blob/c4a854cac8acf360b89d71d66a6b295b8eaef1ad/lib/sidekiq/middleware/server/active_record.rb#L8 and: http://api.rubyonrails.org/classes/ActiveRecord/ConnectionAdapters/ConnectionHand…	mikegee	HenleyChiu
2623	2015-10-26 22:05:24	@mperham fair enough. Thanks for the help.	imackinn	mperham
2622	2015-10-25 14:43:48	@ManuelArno Please read: https://github.com/mperham/sidekiq/blob/master/Contributing.md#issues	mperham	ManuelArno
2622	2015-10-25 18:48:38	Ok, I will get back to you guys. Maybe it's a bug with capistrano-sidekiq, I'm not sure yet. If that's not the issue I will file an issue in the format described in the Contributing readme. 2015-10-25 15:43 GMT+01:00 Mike Perham notifications@github.com: > @ManuelArno https://github.com/ManuelArno Please read: > https://github.com/mperham/sidekiq/blob/master/Contributing.md#issues > > — > Reply t…	ManuelArno	ManuelArno
2618	2015-10-23 14:55:17	@mperham glad you like the name ;-) Does the built-in ActionMailer retry automatically on these types of failures? If so, I can just ignore these errors.	jeremyhaile	mperham
2613	2015-11-06 09:51:54	@antifun Are you running redis on the same server as sidekiq?	karlingen	antifun
2612	2015-10-21 11:42:22	@mperham just shared my test application on GitHub: https://github.com/iMacTia/sidekiq_retry_test Having some tests, I noticed that the retry_in option also is somehow inaccurate. Even if I set it to 5 secs (like you'll find in the project), I see random retries in my log file: Anything wrong in my test app?	iMacTia	mperham
2612	2015-10-27 09:31:07	After deleting all configurations (we also tried to set retry_in from the setting yml file), Sidekiq took the option and is now retrying the number of times we specify. I would assume it was a configuration conflict. However I also learned about the `average_scheduled_poll_interval`, so thanks a lot @mperham for your support. Case closed	iMacTia	mperham
2611	2015-10-23 03:08:30	Hi @violentinternet @fnoelscher , I also encounter this problem when I was running Rails production on my local machine. The sidekiq worker pointed to wrong database `my_app_development` instead of `my_app_production`. I discovered this problem by trying to log all object on my database on the worker class, like: Thus, I know I executed sidekiq wrongly. I need to execute `bundle exec sidekiq -e p…	abrahamks	fnoelscher
2600	2015-10-27 13:07:27	@mperham that's only while upgrading across the version bump to 4.0, right?	aprescott	mperham
2600	2015-10-27 17:05:51	@aprescott Reliable fetch in Pro 3.0 continues to use a single thread to fetch, it can't be parallelized like fetch in Sidekiq 4.0. Nothing will change in Pro 2.x. Sidekiq 3.x -> Pro 2.x Sidekiq 4.x -> Pro 3.x	mperham	aprescott
2598	2015-10-15 02:41:07	Awesome work! @gazay	toshimaru	gazay
2598	2015-10-26 23:46:12	@gazay Спасибо за патч!	Funfun	gazay
2593	2015-10-09 17:03:01	@tarcieri I don't understand how a TPE would help vs me spinning up threads.	mperham	tarcieri
2593	2015-10-09 17:22:30	@mperham on JRuby at least, it's backed by a `java.util.concurrent.ThreadPoolExecutor` and should have both lower thread coordination and memory overhead than anything that can be done in pure Ruby	tarcieri	mperham
2593	2015-10-12 18:31:00	@mperham very great work here. :dancer:	halorgium	mperham
2593	2015-10-14 15:49:15	@mperham What happens if the status updator/heartbeat thread dies? Will it have status info about jobs that finished but it never sends that info back to Redis? It seems like the buffering of stats creates a hole for data to get lost in a crash, resulting in even more double-run or stuck jobs.	drewblas	mperham
2593	2015-10-14 16:26:10	@mperham Glad to see that you are dropping Celluloid :) -- good move!	nviennot	mperham
2593	2015-10-14 18:13:44	@drewblas I'm not sure what you are referring to. If you can be more explicit about a particular failure case, I can explain what should happen.	mperham	drewblas
2593	2015-10-15 11:46:51	@mperham > 8x less garbage generated! Is it because of removed Celluloid?	Magicdream	mperham
2593	2015-10-29 18:35:06	@mperham Can we start using v4.0 now? Thank you for all this work!! :+1:	esbanarango	mperham
2593	2015-10-29 19:51:49	@esbanarango You can start using it like any other beta software. https://www.reddit.com/r/sidekiq/comments/3qpxfn/sidekiq_400pre1_and_sidekiq_pro_300pre1_now/	mperham	esbanarango
2592	2015-10-08 04:49:27	@mperham In our cloud formation template to create opsworks environment we pass custom json as and our sidekiq cookbook	optimisticanshul	mperham
2592	2015-10-08 05:19:19	@mperham the reason behind that was cloudformation sends it as a string to opsworks even if it's defined as integer.	optimisticanshul	mperham
2591	2015-10-06 16:58:58	@mperham That sounds great, thanks for all your hard work on this. So am I correct to think that a bandaid would be to lower the timeout to 7, maybe even 6 seconds?	smidwap	mperham
2591	2015-10-20 17:04:42	@mperham Is there an issue or PR we can track (perhaps this one) w/r/t > I'm rewriting the manager right now and making the shutdown timeout more strict We're going to try setting our `-t` option to 6 or 7 seconds for now, but would like to have something to track to know if/when we can remove that workaround and go back to the defaults.	stevenharman	mperham
2591	2015-12-23 17:29:41	@BenTalagan If you lower it, you increase the odds of duplicate job execution. The correct answer is to use USR1 or the `Sidekiq::Process#quiet!` API to signal your deploy in advance.	mperham	BenTalagan
2591	2015-12-23 21:18:36	@mperham Really sorry, I think I'm still not clear at all. Correct me if I'm wrong, what I understand about sidekiq's behaviour on shutdown is the following : 1 - On SIGTERM, stop polling for jobs 2 - Wait 'timeout' seconds (8 by default) for every running job to have a chance to finish gracefully. 3 - Send a Sidekiq::Shutdown interrupt to any remaining thread to 'kill' them, then call wait on ea…	BenTalagan	mperham
2587	2015-10-06 20:02:06	Tried all of them and no one is working for me nor for @rikas . All of these issues are closed and there're still people having the problem.	pepibumur	rikas
2587	2016-07-14 09:29:28	@TheJefe thx	villins	TheJefe
2587	2016-07-29 07:40:36	@TheJefe thx man, problem solved!	xofred	TheJefe
2586	2016-01-29 18:48:12	@zedtux It's been done correctly. You add the gem to your Gemfile, everything else just works.	mperham	zedtux
2586	2016-01-29 19:01:23	@mperham you're right there is a message explaining that the gem is missing and to install it in case he'd like to still use namespaces, but it could also suggest to review the configuration in order to remove the namespace parameter in case he don't care about it.	zedtux	mperham
2585	2015-10-02 16:06:57	@mbutsko Why don't you add it?	mperham	mbutsko
2583	2015-10-02 17:50:03	Also, note that concurrent-ruby actors cannot perform blocking I/O because they use a shared pool of Threads, instead you must split your Actors into compute and I/O instances? Seems even more developer-unfriendly. :-( https://github.com/ruby-concurrency/concurrent-ruby/blob/master/doc/actor/main.md#io-cooperation @searls I'm definitely not trying to slag c-r here but giving it an honest evaluati…	mperham	searls
2583	2015-10-02 17:51:48	@mperham All of our high-level abstractions support thread pool configuration via dependency injection. The patter of having one global thread pool for IO-intensive tasks and another for fast, non-blocking tasks is a patter we borrow from Clojure. Nothing more.	jdantonio	mperham
2583	2015-10-02 17:53:58	@mperham I'm not going to lie--I've looked at the source of Sidekiq and given _a lot_ of thought to how c-r could be used instead of Celluloid. I'm happy to spike something out for you to look at.	jdantonio	mperham
2583	2015-10-02 18:00:23	@jdantonio I see, so I could have a thread pool for one type of Actor so that Actor instances (e.g. Sidekiq::Processor) could perform blocking I/O without worry? Rad. Could I size the default thread pool size if I know how many Actors I'll have and that way every thread can do blocking I/O without issue? Sidekiq has 3-4 singleton Actors (Manager, Fetcher, Scheduler, etc) + a set of Processors. I …	mperham	jdantonio
2583	2015-10-02 18:02:42	@jdantonio Are you going to Rubyconf? We could pair there one night and spike something if this doesn't happen before.	mperham	jdantonio
2583	2015-10-02 18:06:04	@mperham Yes to all the above. Not only can you configure the global thread pools, but we also have `SingleThreadExecutor` for when you want a single thread (another idea borrowed from Java). A STE is basically a pool of 1 with a queue. Internally it monitors the thread so should something happen to it, it will be restarted. So that's a very good option for those singleton instances. I'm attendin…	jdantonio	mperham
2583	2015-10-02 18:10:03	@jdantonio Sounds good, let's meet up at Rubyconf and see what needs to be done then.	mperham	jdantonio
2583	2015-10-02 18:50:23	Regarding making the actors to feel more OOP, see what @inecas did [here](https://github.com/Dynflow/dynflow/blob/95fa3872ddbfecc3e18e492bbc2a7822120ad07b/lib/dynflow/actor.rb#L3-L8). @mperham great news that you are considering c-r :) I would love to join the discussion on RubyConf. Most of the actor implementation is my contribution so I should be able to answer any questions you might have.	pitr-ch	mperham
2583	2015-10-02 19:56:11	@mperham the explosion in little gem means that celluloid team saw (finally) that they're providing too many features inside the celluloid "framework-not-gem" (what do futures have to do with the actor pattern?). I think that they're separating now and bundling all together for backwards compatibility, in the future you only add what you really need. Which in your case, means the basic celluloid …	HoneyryderChuck	mperham
2583	2015-10-02 20:13:31	@mperham I agree with @jdantonio. I have switched some simple code away from Celluloid because the gains from the abstractions were outweighed by the hidden complexity. Sidekiq is a pretty static system, so having a few thread-pools and queues would be enough to achieve the same behaviour. I would love to see an prototype of Sidekiq on c-r. I have a feeling that the heavy weight associated with C…	halorgium	jdantonio
2583	2015-10-02 20:13:31	@mperham I agree with @jdantonio. I have switched some simple code away from Celluloid because the gains from the abstractions were outweighed by the hidden complexity. Sidekiq is a pretty static system, so having a few thread-pools and queues would be enough to achieve the same behaviour. I would love to see an prototype of Sidekiq on c-r. I have a feeling that the heavy weight associated with C…	halorgium	mperham
2583	2015-10-02 20:41:44	@halorgium I think you're right. Sidekiq _should be_ simple enough to port to a simpler abstraction. We'll see what if anything comes of it.	mperham	halorgium
2583	2015-10-03 11:36:17	Thank you for the feedback @tarcieri. I wasn't aware of your efforts to use concurrent-ruby. I would have been happy to offer you assistance had I known, but you never submit any Issues to us nor contacted anyone on the team. In all of the performance tests we've done, implementations using c-r significantly outperform Celluloid--even on MRI--so I don't know why your experience was different. If …	jdantonio	tarcieri
2581	2015-10-29 19:00:46	Unfortunately I didn't got rid of it. Following @mperham advice I tuned up my settings but my Redis still gets a lot of brpop queries with a response time varying from 64ms to 3s with a cpm of 20. Is this related to my Redis hosting service or to an improper configuration of Sidekiq, I don't know. I guessing there's something between the concurrency value and the number of queues...	loto	mperham
2581	2016-03-18 20:59:22	@L-Oto @randomm I'm having the same worrisome results in my newrelic dashboard: @mperham Does sidekiq block on brpop for the duration of the background job?	onomated	randomm
2581	2016-03-18 20:59:22	@L-Oto @randomm I'm having the same worrisome results in my newrelic dashboard: @mperham Does sidekiq block on brpop for the duration of the background job?	onomated	mperham
2581	2016-03-18 22:48:41	@onomated You _want_ that behavior. That's what sidekiq is doing while it's waiting for work. It's a long running blocking operation because redis can then tell sidekiq about work as soon as it arrives. The alternative would be polling which we certainly don't want. I see the same thing in my new relic dashboard. No worries.	ryansch	onomated
2581	2016-03-19 01:28:47	Thanks for explaining @ryansch	onomated	ryansch
2581	2016-06-24 15:40:49	@ryansch > You want that behavior. That's what sidekiq is doing while it's waiting for work. It's a long running blocking operation because redis can then tell sidekiq about work as soon as it arrives. The alternative would be polling which we certainly don't want. > I see the same thing in my new relic dashboard. No worries. Does that mean that using the same redis db for caching and sidekiq cau…	bf4	ryansch
2566	2015-10-06 16:18:24	That's right, thanks for helping @natematykiewicz	mperham	natematykiewicz
2561	2015-09-19 09:42:29	@elrakita thanks for contribution! :star2: But you forgot add translation for `NotYetEnqueued` ([link](https://github.com/mperham/sidekiq/blob/master/web/locales/en.yml#L77)). After that I'll merge your PR :smiley:	davydovanton	elrakita
2561	2015-09-19 10:01:06	@davydovanton Added missing translation.	elrakita	davydovanton
2561	2015-09-19 10:01:54	@elrakita Thanks!	davydovanton	elrakita
2560	2015-09-29 15:02:58	@codebender it's not working even after I add that line. Here's my full configuration for the Rails app: Any clues?	rikas	codebender
2560	2015-09-29 18:13:29	@mguentner with that line I get "Forbidden" when trying to access the sidekick web interface. Before I was getting it only when trying to click action buttons inside "Retry" tab.	rikas	mguentner
2560	2015-10-07 22:49:27	@juanibiapina Have you tried cloning the sidekiq repo, and running [myapp](https://github.com/mperham/sidekiq/tree/master/myapp)? Can you reproduce the `forbidden` response there? What kind of auth are you using? Can you paste your sidekiq config?	codebender	juanibiapina
2560	2015-10-20 16:34:36	@codebender works. Thank you very much!	hendricius	codebender
2560	2015-10-20 17:29:39	I'm also behind a haproxy, I guess that should be the problem @juanibiapina	rikas	juanibiapina
2560	2015-12-01 16:32:56	@codebender , the problem seems to be Chrome then, could you confirm this? ( i have checked opera and Firefox and they work as expected.) And, if this issue is generated by chrome, you think that is a good way to disable sidekiq web security? Anyway, i send feedback to chrome with no expectations of any response. Thanks for your time.	gotttlieb	codebender
2560	2015-12-01 18:36:22	@gotttlieb I was able to reproduce the problem when Chrome was in --disable-web-security mode. If that mode is turned off (the default) in Chrome, sidekiq web works just fine for me.	codebender	gotttlieb
2560	2015-12-02 17:38:12	@codebender @mguentner Thanks! Setting `X-Forwarded-Proto` in Nginx helped me! My setup: Nginx (on 443 port/HTTPS) -> Unicorn (via socket) -> Rails -> Sidekiq::Web (mounted in routes.rb) I think `403` error was due to the [Rack::Protection::HttpOrigin](https://github.com/sinatra/rack-protection/blob/master/lib/rack/protection/http_origin.rb) activity.	907th	mguentner
2560	2015-12-02 17:38:12	@codebender @mguentner Thanks! Setting `X-Forwarded-Proto` in Nginx helped me! My setup: Nginx (on 443 port/HTTPS) -> Unicorn (via socket) -> Rails -> Sidekiq::Web (mounted in routes.rb) I think `403` error was due to the [Rack::Protection::HttpOrigin](https://github.com/sinatra/rack-protection/blob/master/lib/rack/protection/http_origin.rb) activity.	907th	codebender
2560	2015-12-03 08:48:58	@codebender @mguentner @mperham I've [updated the wiki](https://github.com/mperham/sidekiq/wiki/Monitoring#rack-session-and-protection-against-web-attacks) and added a note about Rack::Protection and links to possible solution for `403 Forbidden` error (link to this issue and the article).	907th	mguentner
2560	2015-12-03 08:48:58	@codebender @mguentner @mperham I've [updated the wiki](https://github.com/mperham/sidekiq/wiki/Monitoring#rack-session-and-protection-against-web-attacks) and added a note about Rack::Protection and links to possible solution for `403 Forbidden` error (link to this issue and the article).	907th	mperham
2560	2015-12-03 08:48:58	@codebender @mguentner @mperham I've [updated the wiki](https://github.com/mperham/sidekiq/wiki/Monitoring#rack-session-and-protection-against-web-attacks) and added a note about Rack::Protection and links to possible solution for `403 Forbidden` error (link to this issue and the article).	907th	codebender
2560	2016-09-29 15:09:03	@jfgrissom That has the potential to open up your sidekiq interface over http. It's usually better to set the X-Forwarded-Proto with the same component that's doing your ssl termination (F5 LTM Virtual Server in your case). Example from our haproxy config: (We accept PROXY on 443 and standard TLS on 8443.)	ryansch	jfgrissom
2555	2015-10-29 09:11:44	+1 it's very very annoying bug, spent hours tracking it, using sidekiq 3.5.1 solution from @inkstak worked, but also curious about implications	antulik	inkstak
2555	2016-01-20 01:00:34	I am also having an issue with Sidekiq::Web's sessions using Sidekiq 3.5.4 and Rails 3.2.22, and I am using the DB session store. Just upgraded from a pre 3.4.2 version, which did not have this issue. The @inkstak fix worked for me as well.	kgx	inkstak
2555	2016-02-17 21:56:19	I also ran into some troubles related to Sidekiq::Web's sessions and was able to resolve them using... My app is using sidekiq 4.1.0 on rails 3.2 and mounting `Sidekiq::Web` into the main Rails app in `config/routes.rb` using: (the constraint checks for an authenticated admin user) The main Rails app uses The problem I was running into was that, after authenticating as an admin user in the main a…	TylerRick	inkstak
2552	2015-09-16 05:35:49	@mperham do you recommend creating custom methods in the worker class?	krzkrzkrz	mperham
2552	2015-09-16 12:33:16	Workers are normal Ruby objects. Treat them as such. On Tue, Sep 15, 2015 at 10:35 PM, Christian Fazzini < notifications@github.com> wrote: > @mperham https://github.com/mperham do you recommend creating custom > methods in the worker class? > > — > Reply to this email directly or view it on GitHub > https://github.com/mperham/sidekiq/issues/2552#issuecomment-140631068.	mperham	mperham
2546	2015-09-09 21:18:34	@mperham you are welcome :)	davydovanton	mperham
2541	2015-10-06 16:06:15	@GermanDZ Nope, callback jobs are guaranteed to be created only once as Sidekiq Pro tracks which ones have been triggered. Jobs can be executed multiple times though.	mperham	GermanDZ
2541	2015-11-06 20:23:31	@ggilder I'd love to fix it but no one, including myself, can reproduce the problem. :-( We need to understand why the batch data is disappearing.	mperham	ggilder
2541	2015-11-06 22:50:25	@GermanDZ That should not be the case. Sidekiq Pro tracks if it has fired the complete callback and will not issue redundant callbacks.	mperham	GermanDZ
2541	2015-11-07 07:09:04	I know, I've read the code but not debugged it. But that is what I've observe every day. On Fri, Nov 6, 2015, 23:50 Mike Perham notifications@github.com wrote: > @GermanDZ https://github.com/GermanDZ That should not be the case. > Sidekiq Pro tracks if it has fired the complete callback and will not issue > redundant callbacks. > > — > Reply to this email directly or view it on GitHub > https://g…	GermanDZ	GermanDZ
2541	2015-11-07 16:56:23	@GermanDZ I'm not sure I have a test which verifies my claim that so I will write one next week and see if that reproduces your finding. Can you open an issue?	mperham	GermanDZ
2541	2015-12-04 18:26:13	@sax we've seen this happen with race conditions when we purposefully break the atomicity of `batch.jobs` -- basically the batch "completes" before another job is enqueued in that batch (granted, I think we have a fairly advanced use case). Is it possible for you, if you do not already have an `on_success` callback to create one, and to add logging in that callback saying that it ran for a certai…	jonhyman	sax
2541	2015-12-04 20:19:01	@sax Could you post a full backtrace and the code for the worker which is enqueuing other jobs?	mperham	sax
2541	2015-12-05 01:22:10	@mperham I work with @sax.. One other artifact I am seeing is that when this error occurs the sidekiq_retries_exhausted block was getting called multiple times for the same class/args. We are using uniq extension as well as an fyi. Not sure if this is related but just something observed. We will update the sidekiq-pro version and monitor it.	mattcamuto	sax
2541	2015-12-05 01:22:10	@mperham I work with @sax.. One other artifact I am seeing is that when this error occurs the sidekiq_retries_exhausted block was getting called multiple times for the same class/args. We are using uniq extension as well as an fyi. Not sure if this is related but just something observed. We will update the sidekiq-pro version and monitor it.	mattcamuto	mperham
2541	2015-12-08 23:53:51	@sax I would be very careful with that code, you're treading on thin ice depending on implementation details. If you wish to parallelize batch creation, you should create initial meta-jobs in the batch which themselves create a subset of the actual jobs atomically.	mperham	sax
2541	2015-12-09 00:24:32	@sax fwiw we do something similar, it's part of what causes us to break the atomicity (though it's one reason of many, but RAM definitely is a consideration). Instead of subclassing to your extent, we just use private APIs to register a fake jid in the batch and then mark it as being successful. It's hacky, but IMO less so than your solution which enqueues a bogus job (that has to be found and re…	jonhyman	sax
2541	2015-12-09 00:35:28	@jonhyman ahah. Yeah, that might be a better solution for us. This could very well be causing our problem. Is your code in a sharable state? If not, I'll see if I can make something with less monkeying.	sax	jonhyman
2541	2016-02-08 19:52:30	@mperham Ok, I may have figured out how to "reproduce" this issue. It appears to happen if a batch "succeeds" and then has more added to it. Here's the code that does it: The "DummyBatch" is just a no-op. Essentially, the first job finishes but we still have reference to the batch and we start adding to it again. This causes the batch to get "broken" and results in the batch saying it's from the …	kbacha	mperham
2541	2016-02-08 21:09:24	@kbacha Sadly, that is expected behavior. Once you have defined a batch's first `jobs` block, the system is asynchronous and you cannot edit it further externally without facing race conditions. The only way to safely add jobs to a batch is from within a job in that batch. Otherwise you need to handle the case where the batch is finished, i.e. gone. For instance, you could set a custom flag for t…	mperham	kbacha
2541	2016-02-08 21:12:44	@mperham Yea, I understand that it's expected behavior, I'm backing out the code that was resulting in these races. I just thought I would point it out since it causes this exact error. Basically, we get the implicit type conversion error, and the batches are older than 46 years, and clicking on the batch results in a 500. Maybe we should only let you call `batch.jobs` once? And after that the ba…	kbacha	mperham
2541	2016-02-08 21:21:18	@mperham I suppose the only thing it needs to do is to throw an exception if you initialize with a bid but that bid doesn't exist. Would that work?	kbacha	mperham
2540	2015-10-12 03:30:59	@mperham, I didn't see where the "accesskey" attribute was ever used. But, I did use it to define the bindings using unobtrusive javascript. That way, you don't have to maintain what constants get looped over to define bindings. You can just add the "accesskey" attribute to any nav link. https://github.com/natematykiewicz/sidekiq/commit/3d0ff1712bb541b133dd7a1e788200aab93b1154	natematykiewicz	mperham
2535	2015-09-05 12:03:46	so, may be you're right. Thanks for catch @seuros	davydovanton	seuros
2535	2017-03-12 05:19:21	@davydovanton can we reopen this PR ?	seuros	davydovanton
2533	2015-09-04 20:38:23	Yeah, I saw that issue and it prompted the investigation into memory. If this happens again I'll update the issue with logs and comments, but I think the main culprit's been identified. Thanks for the happy hour support earlier today, @mperham.	geoffharcourt	mperham
2531	2015-09-02 22:27:11	Interestingly, that method is exactly the same on `v3.5.0` so this may still be an issue. @sanjayprabhu Can you reproduce this on the newest releases of sidekiq and sidekiq-pro?	ryansch	sanjayprabhu
2531	2015-09-03 04:08:21	@sanjayprabhu I think you're right that the code can be improved. SIGINT is not expected in production though, it's typically only used in development mode for Ctrl-C handling. Can you reproduce with the expected TERM signal? Can you send a PR with your suggested fix against master?	mperham	sanjayprabhu
2523	2015-08-31 19:17:47	@jcarbo thanks for contribution! :+1: ~~Your changes looks really cool, @mperham what do you think about this feature?~~ (I'm really slow writing :disappointed:)	davydovanton	jcarbo
2523	2015-08-31 19:17:47	@jcarbo thanks for contribution! :+1: ~~Your changes looks really cool, @mperham what do you think about this feature?~~ (I'm really slow writing :disappointed:)	davydovanton	mperham
2523	2015-08-31 19:54:11	@mperham makes sense - I didn't love this being a javascript-based solution, especially the part where it piggybacks the ajax request, but I wasn't exactly sure the best way to maintain state across polls server-side. FWIW I modeled it off of [this snippet](https://github.com/mperham/sidekiq/blob/master/web/assets/javascripts/dashboard.js#L92-L120) of `dashboard.js` which maintains the state on t…	jcarbo	mperham
2517	2015-08-29 21:36:47	@seuros that's my understanding too, about `2.2` testing the latest `2.2.x` release.	aprescott	seuros
2514	2015-09-01 01:50:50	thanks @davydovanton	VoTaiTri	davydovanton
2507	2015-08-27 10:02:59	@mperham and for others wondering - The issue was in our shards.yml, we did not mention pool size. By default it picks up 5 for shards. This should even perhaps be considered as a small note in the sidekiq wiki for all postgres users, who are using octopus and sharding.	pratik60	mperham
2503	2015-08-21 12:30:25	@seuros yes, of course it will separate plugin for sidekiq like as [sidekiq-statistic](https://github.com/davydovanton/sidekiq-statistic) (or may be it will one part of this plugin). In this thread I want discuss this feature and how I or we can create this.	davydovanton	seuros
2498	2015-08-17 15:59:11	You are seeing threads, not processes. Press Shift-H in htop to show only processes. Read the man page for more info. @pratik60 Your application is occupying tremendous memory. Sidekiq runs your application code. You need to tune your application memory usage.	mperham	pratik60
2498	2015-08-18 01:02:16	@mperham thanks :+1:	TangMonk	mperham
2491	2015-12-11 16:20:05	Thanks for answering this @mark-ellul. Looks like I did the same.	bartimaeus	mark-ellul
2487	2016-02-04 06:21:31	I just wanted to add that we ran into the same issue. Key components: `rails 4.2.5` `sidekiq 4.0.1` `sidekiq-pro 3.0.0` `devise 3.5.2` Sidekiq was mounted via `mount Sidekiq::Web => 'sidekiq'` in our Rails application. Submitting forms in the Sidekiq UI failed with the "Forbidden" message and no backtrace. And the solution by @dalibor fixed it. We were on `rack-protection 1.5.0` and updating to `…	mrnugget	mperham
2487	2016-02-04 06:21:31	I just wanted to add that we ran into the same issue. Key components: `rails 4.2.5` `sidekiq 4.0.1` `sidekiq-pro 3.0.0` `devise 3.5.2` Sidekiq was mounted via `mount Sidekiq::Web => 'sidekiq'` in our Rails application. Submitting forms in the Sidekiq UI failed with the "Forbidden" message and no backtrace. And the solution by @dalibor fixed it. We were on `rack-protection 1.5.0` and updating to `…	mrnugget	dalibor
2487	2016-03-15 19:08:07	@mrnugget where do I set	syedhassan	mrnugget
2487	2016-03-16 08:29:24	@syedhassan Wherever you want. I set these in `config/initializers/sidekiq.rb` where I also configure Sidekiq.	mrnugget	syedhassan
2487	2016-05-11 18:56:49	I'm getting a similar error @emilkarl. Did you ever find a solution?	DrMavenRebe	emilkarl
2487	2016-05-11 19:52:20	@DrMavenRebe: Yes, it is the session store. Seems like the session key is the same for my login system and sidekiq. Each sidekiq request resets or changes this and makes the "auth session" for the page invalid. My solution for now is to use different browsers for it. Im using Chrome to check the system and Safari to check Sidekiq status. That way I can use both at the same time.	emilkarl	DrMavenRebe
2487	2016-11-01 19:55:46	Note that in Rails 4.2+ the token has changed to `secret_key_base` and can be accessed by `Rails.application.secrets.secret_key_base`. That being said, @mrnugget's solution doesn't seem to be working for me.	gabeodess	mrnugget
2483	2015-08-12 16:45:37	@soapy1 Any reason why you can't create the directory in your `Dockerfile`?	ryansch	soapy1
2483	2015-08-15 14:35:40	@ryansch we are trying to avoid adding it to the `Dockerfile` because we use the same one to create two images that differ by the command you pass into it. And, both images do not require `tmp/pids/sidekiq.pid`. However, I think this is a problem that can be solved using [ansible files](http://docs.ansible.com/ansible/file_module.html) so I'm going to explore that now.	soapy1	ryansch
2483	2015-08-17 14:02:54	@soapy1 Have a look at the way elasticsearch deals with entrypoint scripts: https://github.com/docker-library/elasticsearch/blob/258e9b89c3fe675b966a49deb0c26727c7d20551/1.7/docker-entrypoint.sh I've used that in our `Dockerfile`s for simple things like `mkdir -p tmp/pids`.	ryansch	soapy1
2482	2015-12-17 17:51:41	This issue still persists for me. @mperham any ideas what could be causing this?	panmari	mperham
2475	2015-08-05 16:26:05	@elia if you send PR, please fix `kill` in [this method](https://github.com/mperham/sidekiq/blob/5ffac099418d833934768d08c11d4ed436791323/bin/sidekiqctl#L66-L80) too :blush:	davydovanton	elia
2474	2015-08-05 19:21:14	@paulfri glad to know that i am not alone :) i can confirm that issue continues. new screenshot: https://yadi.sk/i/0omrAlGAiHtuT what i found that besides configuration in initializer, i have in my `unicorn.rb` file: can this affect reliable push somehow?	Saicheg	paulfri
2471	2015-07-31 21:30:35	@mperham Is there any way for me to grab the jids in the success callback as well? I saw this issue https://github.com/mperham/sidekiq/issues/2458 and it seems like their problem was my solution. Can I still grab all the JIDs in redis somewhere?	scottchiang	mperham
2471	2015-07-31 22:05:19	@scottchiang what's your use case? Deletion of large sets can be very disruptive on Redis, so it's much better for Sidekiq to slowly drain its `-jids` set. Am curious about what you need the jids for.	jonhyman	scottchiang
2471	2015-08-03 16:47:33	@jonhyman I actually use batches for a single job. I'm using batches just for the callback functionality. I have an table in my database that has `jid` as one of its columns. Inside the callback, I need to query for that object using `jid`.	scottchiang	jonhyman
2462	2015-07-28 22:09:36	http://www.sinatrarb.com/configuration.html > :sessions - enable/disable cookie based sessions > Support for encrypted, cookie-based sessions are included with Sinatra but are disabled by default. Enable them with: > > set :sessions, true > Sessions are implemented by inserting the Rack::Session::Cookie component into the application’s middleware pipeline. @jc00ke, perhaps you want to re-open `Si…	jonhyman	jc00ke
2462	2015-07-28 22:39:42	I can confirm that using the `enable-sessions-in-web-ui` branch does fix the problem @mperham	hbrysiewicz	mperham
2461	2015-07-28 21:30:29	Hi @mperham I actually did consult the Padrino team before bringing this back to the Sidekiq team. https://github.com/padrino/padrino-framework/issues/1944 who seem to think it is a Sidekiq issue. The standalone doc you have referenced does not actually fix the issue. I realize both teams want to blame the other but would you mind just looking at the example repo or maybe talking to the Padrino t…	hbrysiewicz	mperham
2460	2015-07-28 18:13:53	Looks like @jonhyman is shooting for vice president in my administration.	mperham	jonhyman
2460	2015-07-28 19:39:10	@jonhyman Thanks for the suggestion! I know basic auth is simple, but for many users of sidekiq I imagine that is good enough. I have always used Sidekiq Web along side a rails app, but it seems with this latest change it must run in its own process because of the rails bug I mentioned above. It would be great for us to have an out of the box solution to this. So here is my question: Is it possib…	codebender	jonhyman
2460	2015-07-29 16:44:42	@mperham I can confirm that with your monkey patch https://github.com/rails/rails/issues/15843#issuecomment-125784043 sidekiq web is working in my rails app...:see_no_evil:...:crying_cat_face:	codebender	mperham
2459	2015-07-25 03:26:26	@mperham Yes I've searched the issues. You locked the other issue that I commented on immediately after I commented. @jonhyman Yes, I have a session store. Per my `session_store.rb` initializer:	mhuggins	mperham
2459	2015-07-25 03:26:26	@mperham Yes I've searched the issues. You locked the other issue that I commented on immediately after I commented. @jonhyman Yes, I have a session store. Per my `session_store.rb` initializer:	mhuggins	jonhyman
2459	2015-07-27 13:49:16	@jasonneylon @jonhyman There is a workaround to getting this to work in padrino posted by @ujifgc - https://github.com/padrino/padrino-framework/issues/1944	pchaganti	jasonneylon
2459	2015-07-27 13:49:16	@jasonneylon @jonhyman There is a workaround to getting this to work in padrino posted by @ujifgc - https://github.com/padrino/padrino-framework/issues/1944	pchaganti	jonhyman
2459	2015-07-27 16:32:10	I am using Sidekiq in a Sinatra app, and it was broken by the 3.4.2 upgrade as well. The workaround from the Padrino issue @pchaganti mentioned resolved this for me also. In my "config.ru" file :	sci-phi	pchaganti
2459	2015-08-19 21:23:02	@sci-phi: Thanks for the tip, I've iterated on it; rather than reversing the entire middleware stack with `@middleware.reverse!`, it's possible to just bump the last-added middleware to the front: They're equivalent when there's only the two items total, but perhaps handles larger middleware stacks better. (This remains an ugly workaround, not a good solution.)	pda	sci-phi
2457	2016-07-05 15:37:32	And we will be happy when the feature is merged, whenever that may be @mperham. Thanks for all your hard work!	fusion2004	mperham
2457	2016-09-25 14:45:30	@jrochkind it's an [ActiveSupport::Reloader](http://api.rubyonrails.org/classes/ActiveSupport/Reloader.html). The primary PRs are https://github.com/rails/rails/pull/17102 (the interlock API), and https://github.com/rails/rails/pull/23807 (the executor/reloader abstraction). The relevant API documentation is very vague, partly because that's the point of the abstraction: the API is not offering t…	matthewd	jrochkind
2457	2016-09-25 15:01:50	Thanks @matthewd! With regard to it being intended to be an abstraction, yeah, followed, what's needed is documentation for _how_ one is meant to write code using the new Interlock API such that your code can let it "take care of whatever details are necessary to allow your supplied block of code to run safely", as you say. That's exactly what I want to know. I don't necessarily need to know what…	jrochkind	matthewd
2449	2015-07-22 14:25:11	@mperham it made me confused because it worked with previous versions. BTW, thanks for your quick response +1 +1 +1 +1	thomastran	mperham
2449	2015-08-10 20:37:59	@mperham Hi, I am using ActiveJob with Sidekiq and I want to add some Sidekiq specific configuration (retries related). In view that I can not include Sidekiq::Worker in an ActiveJob subclass. What would you recommend me to do?	edipox	mperham
2449	2015-08-11 00:32:43	@edipox ActiveJobs cannot use the Sidekiq native API; it makes no sense to include Sidekiq::Worker in an ActiveJob::Base, which is why it was made an error. If you want to tune sidekiq_options, you need to make your jobs native Sidekiq::Workers.	mperham	edipox
2438	2015-07-29 14:19:52	@digitalextremist byebug don't work with these engines. Maybe you can use their respective debuggers.	seuros	digitalextremist
2438	2015-07-30 00:37:43	@seuros ah, well I will add `Gemfile` and `gemspec` conditions where appropriate then, because the gem is a dependency by default, regardless of which engine is in use.	digitalextremist	seuros
2438	2015-08-13 18:34:08	@mperham have you done any additional testing with 0.17.0? There are some memory leak fixes in there that we're interested in, so am keen on trying out 0.17.0 in the coming weeks.	jonhyman	mperham
2438	2015-08-13 18:38:34	I haven't done any testing; I was waiting for sign off before trying it out. @digitalextremist You ok with this now?	mperham	digitalextremist
2438	2015-08-13 19:03:51	I'll retry removing `byebug` to be able to test `jruby` and `rbx` today .. otherwise I did `50,000` jobs with `mri-2.2.2` no problem @mperham.	digitalextremist	mperham
2438	2015-08-13 19:52:36	@mperham results: `jruby-1.7.20` passed without event, like `mri-2.2.2` `rbx-2.5.8` segfaulted, but when retested with a partial job queue it passed. Refilled job queue and reran and reproduced segmentation fault. Reran with partial job queue: segmentation fault. Reran with even smaller job queue: segmentation fault. Reran with even smaller even smaller job queue: segmentation fault. Reran with e…	digitalextremist	mperham
2438	2015-08-14 02:15:22	@mperham has anyone reported segfaults with `rbx`? That's the last thing I'm troubleshooting but I suspect it's not `Celluloid` doing that.	digitalextremist	mperham
2438	2015-08-14 02:34:35	I have customers that use MRI and JRuby, but I don't know of anyone using rubinius so I'm OK with the current state. > On Aug 13, 2015, at 19:15, Donovan Keme notifications@github.com wrote: > > @mperham has anyone reported segfaults with rbx? That's the last thing I'm troubleshooting but I suspect it's not Celluloid doing that. > > — > Reply to this email directly or view it on GitHub.	mperham	mperham
2438	2015-08-14 03:12:52	@mperham isolated this to a thread issue in `Rubinius`, in associated ticket ( #2489 ) @brixen & team will need to diagnose and patch for complete `Rubinius` compatibility. Moving to `rbx-2.5.2` introduces non-`segfault` error and process becomes a zombie. Until I am shown otherwise, I believe this is not `Celluloid` related. So... you are clear to ship it //	digitalextremist	mperham
2438	2015-08-15 05:46:25	@mperham that should be totally fine, too.	digitalextremist	mperham
2435	2015-07-14 10:31:44	Interesting. Thanks @seuros!	davydovanton	seuros
2431	2015-07-15 15:58:22	I'm curious if we should expose the ability to not use `brpoplpush` but rather an `rpoplpush` followed by a short `sleep` as @cainlevy suggested. Sidekiq-Pro could either detect this itself using `info` or have a config option. We have a lot of connected clients as well. Taking a look at our `brpoplpush` in New Relic right now, that the standard deviation is more than 1 second (and the max is 5 s…	jonhyman	cainlevy
2431	2015-07-16 08:29:16	First feedbacks: 1. Yes the timeout changes a lot depending on the number of clients. Tuning `hz` is useful since for each call the function will try to process at least 50 clients, so with HZ=100 it processes 50*100 clients each second. With 5000 clients the average delay in returning is 0.5 seconds. However this is not good, we need something more deterministic and I'm fixing it. 2. I don't und…	antirez	cainlevy
2431	2015-07-16 13:04:55	@antirez that was quick! The commit looks great. I'll aim to test it out today. > Even if the timeout can get longer, if the client is blocked and a message arrives into a list, the client is correctly unblocked and the message sent to the client. The problem I observed was when the message arrived on the list after the client timeout (5 seconds) but before the server timeout (1-10 seconds): - 0 …	cainlevy	antirez
2431	2015-07-16 16:12:51	Thanks @cainlevy, so it's the Ruby side that disconnects the client actively for client-side timeout. Now I understand. Probably (but it's just a far shot) what happens is that the socket waits for the Ruby garbage collector in order to be reclaimed (and actually closed)? If possible the Ruby client, on timeout, should call the appropriate method in order to close the underlying TCP socket ASAP, …	antirez	cainlevy
2431	2015-07-16 16:19:45	Thank you @antirez! Is there no way to perform client timeout processing in a separate thread, to reduce latency?	mperham	antirez
2431	2015-07-16 16:53:46	You are welcome @mperham. There is no problem of computational intensive task that adds latency, checking even 10k clients per second does not introduce any latency, even so if evenly computed in HZ different function calls in an incremental way. The problem is that currently we are _brute forcing_ the problem by rotating the list of clients searching for timed out ones. This is technically dumb,…	antirez	mperham
2431	2015-07-16 17:29:03	@antirez I found a moment to try https://github.com/antirez/redis/commit/25e1cb3f040262deb13c9be6a07e19b6cac485f0, and it works beautifully. With 2040 connected clients, `time redis-cli blpop test 1` takes ~1.1s on Redis 3.1.999, compared to ~7s on Redis 3.0.2. > Unfortunately I'm not fixing 2.8 as well since I can't just cherry pick and the details are different. Works for me. We'll tune `hz` un…	cainlevy	antirez
2431	2015-07-16 17:29:03	@antirez I found a moment to try https://github.com/antirez/redis/commit/25e1cb3f040262deb13c9be6a07e19b6cac485f0, and it works beautifully. With 2040 connected clients, `time redis-cli blpop test 1` takes ~1.1s on Redis 3.1.999, compared to ~7s on Redis 3.0.2. > Unfortunately I'm not fixing 2.8 as well since I can't just cherry pick and the details are different. Works for me. We'll tune `hz` un…	cainlevy	mperham
2428	2015-07-10 17:08:32	@mperham I'd be curious to **learn** a little bit more about the reasoning behind this. Is there anything in `Sidekiq::ScheduledSet` implementation or the Redis behaviour that can't easily be replicated in Sidekiq::Testing?	vroy	mperham
2428	2015-07-10 17:10:43	@vroy Same reason ActiveRecord doesn't have a testing mode: it's a layer on top of a data model and therefore doesn't make a lot of sense to mock out.	mperham	vroy
2423	2015-07-07 14:31:03	I did, found out I made a very rookie mistake. D: Should have been Derp. Sorry @mperham ! Thank you for taking the time to reply, cheers!	PDaily	mperham
2412	2015-06-29 14:36:26	@mperham if you want use pure css I can add `overflow` for redis url. But this include some problems. For example you can check this PR #2393 where you can see what will happen for window users. But anyway I think that long redis url it's big problem for web UI.	davydovanton	mperham
2412	2015-06-29 19:34:49	@mperham okay, I close it	davydovanton	mperham
2411	2015-06-29 08:55:04	@edwinv hello! I understand right that you have long redis db url?	davydovanton	edwinv
2411	2015-06-29 09:00:10	@davydovanton 70 characters long. We use an Amazon AWS internal hostname to connect to Redis. Addition: I can confirm that the issue is fixed when the host is shorter!	edwinv	davydovanton
2411	2015-06-29 09:28:19	@edwinv and which version of sidekiq are you use?	davydovanton	edwinv
2402	2015-06-22 10:36:11	@iainbeeston hello Can you display you worker code? or you have this warning for any worker?	davydovanton	iainbeeston
2402	2015-06-22 10:46:03	No this happens immediately after sidekiq starts, and repeats (every second or so) for as long as sidekiq is running. When a worker is started it doesn't show (as I said it appears to be when the fetcher is looking for a job to run) On Mon, 22 Jun 2015 at 11:36 am, Anton Davydov notifications@github.com wrote: > @iainbeeston https://github.com/iainbeeston hello > Can you display you worker code? …	iainbeeston	iainbeeston
2400	2015-09-24 18:17:01	@davydovanton Thanks for the explanation. :)	rshiva	davydovanton
2400	2015-09-24 20:40:39	@rshiva you are welcome :)	davydovanton	rshiva
2400	2015-10-09 17:02:04	@davydovanton didn't want to open a new issue for this but was wondering the same as @inspire22, if I just include hiredis in my Gemfile, does sidekiq-pro switch to using that or do I need to specify a config option? Had trouble finding an answer to that.	javierjulio	davydovanton
2400	2015-10-09 17:02:04	@davydovanton didn't want to open a new issue for this but was wondering the same as @inspire22, if I just include hiredis in my Gemfile, does sidekiq-pro switch to using that or do I need to specify a config option? Had trouble finding an answer to that.	javierjulio	inspire22
2400	2015-10-09 17:05:35	@javierjulio	mperham	javierjulio
2400	2015-10-09 17:10:55	@mperham thank you!	javierjulio	mperham
2397	2015-06-19 16:50:57	@mperham can you try installing `celluloid-essentials` first? It's currently at `0.20.0.pre17` ... but it'd be easier to just pin versions in your gemspec/Gemfile and `bundle update`	digitalextremist	mperham
2397	2015-08-20 17:03:22	@mperham Will you be releasing to RubyGems or bumping the version on this? I got stuck in limbo locked to Celluloid 0.16.1 (which is no longer on RubyGems?).	dja	mperham
2397	2015-08-20 17:22:37	Not for this. Bundle update sidekiq should update the gems. > On Aug 20, 2015, at 10:03, Daniel Jacob Archer notifications@github.com wrote: > > @mperham Will you be releasing to RubyGems or bumping the version on this? I got stuck in limbo locked to Celluloid 0.16.1 (which is no longer on RubyGems?). > > — > Reply to this email directly or view it on GitHub.	mperham	mperham
2397	2015-08-20 20:00:39	@mperham Will `bundle update sidekiq` update Sidekiq's dependencies? I'm in the same boat as @danieljacobarcher , have celluloid locked to Celluloid 0.16.1, and `bundle update sidekiq` is updating Sidekiq to the latest, but it's not touching Celluloid.	dubilla	mperham
2397	2015-08-20 22:02:45	@mperham Yeah, it didn't handle the yank gracefully, unfortunately. Anyway, updating our Gemfile with your suggestion worked! Thanks a ton for the assistance.	dubilla	mperham
2395	2015-06-18 23:09:27	Rails.cache.write("results:rates:#{job_id}", rates) But I just noticed that it's most likely another issue. rates consists of rates << Rate.new( :supplier_id => candidate.supplier_id, :candidate_id => candidate.id, :total => result.total, :catering => result.catering, :arrival => options['arrival'], :departure => options['departure'], :nightly_rate => result.per_night, :breakfast => result.breakf…	dcdieci	ismaelga
2394	2015-06-18 19:28:36	@aprescott, I'm going to take a look at this. Thank you very much for showing your code!	geoffharcourt	aprescott
2387	2015-06-16 20:15:01	@mperham, this happens a lot, CinemaWorker is in the workers folder actually. I have feeling it is a memory issue. Can it be? For autoloading or require, do u have any suggestion to read. I can also add smth in sidekiq wiki for autoloading.	sahin	mperham
2383	2015-10-08 13:44:35	@ryansch - What kind of service do you use for alerting? Can you I know some other options?	VishalRam	ryansch
2380	2015-06-08 21:17:43	@mbajur hello! I think you have a problem with your `User-Agent` value ( I mean `'User-Agent' => 'opera'` ). Please try set any of [this](http://www.useragentstring.com/pages/Opera/) values for opera.	davydovanton	mbajur
2375	2015-06-03 11:11:11	@mrsimo please squash your commits :blush:	davydovanton	mrsimo
2375	2015-06-03 11:15:12	@mrsimo thank you for contributing :tada:	davydovanton	mrsimo
2366	2016-03-01 03:56:48	@thisisole i'm having the same issue but can't determine the solution. Please could you explain?	GrouponANZ	thisisole
2356	2015-05-17 04:28:50	@newdark if you turn on polling, the footer will update every two seconds. The time is meant to represent when the page was rendered so you know how old the data is. Sidekiq uses UTC everywhere (e.g. log output). I don't want to show timezone-specific times in one place but not others.	mperham	newdark
2355	2015-05-16 00:01:46	@JuanitoFatas I think that you need change mailing list URL to https://groups.google.com/forum/?fromgroups#!forum/sidekiq :smiley:	davydovanton	JuanitoFatas
2348	2015-05-13 22:39:53	Yes, that would be great @jonhyman.	johnathanludwig	jonhyman
2344	2015-05-12 22:27:17	Got to the bottom of this, but not sure how we'd prefer to get it fixed. The issue isn't actually the middleware tracing itself, but the fact that we default to using New Relic's middleware from Sinatra. The code in question that injects the middlewares during building the app is at https://github.com/newrelic/rpm/blob/6b310a9428618d4b611806c83014cb6e5365adc2/lib/new_relic/agent/instrumentation/s…	jasonrclark	mperham
2344	2015-05-12 22:35:18	I'm not @mperham but calling `Sidekiq::Web.settings` seems far cleaner.	aprescott	mperham
2344	2015-05-12 22:41:12	@aprescott That wouldn't work because the app needs to have instance-specific data: the redis pool to use. In effect I create "instances" by creating custom subclasses for each sharded instance of `Sidekiq::Pro::Web`. Sinatra allows this because `settings` is per-class.	mperham	aprescott
2344	2015-05-12 22:53:36	All the agent's does here is add middlewares to Sinatra's list for startup. So `app` passed to `Sharding#initialize` is just the next callable thing in the middleware chain. Without the agent it's the Sinatra app, with the agent it happens to be one of our middlewares instead. I see why the custom subclasses messes with accessing settings. Didn't have sharding configured on the test app, so I mis…	jasonrclark	mperham
2344	2015-05-12 23:07:38	@mperham if you switch the `app.use` lines, does it still work? With `Rack::Logger` followed by `Sharding`, `Rack::Logger` is called first, which asks `Sharding` for a response, which then goes to the app. So it's working because `Sharding`'s `@app` is the application itself. If you flip the two, do you get the `NoMethodError` from `@app.settings`? My guess is yes, because `Sharding` is calling o…	aprescott	mperham
2341	2015-05-10 12:25:13	@mperham AR pool size is 60 and the Sidekiq concurrency is 2	penso	mperham
2336	2015-05-07 15:58:46	@mperham ok! Will do.	mikz	mperham
2331	2015-05-05 15:55:08	@edwinv yes, you are right. I create PR with fix for this problem	davydovanton	edwinv
2329	2015-04-28 23:23:52	thanks @mperham	carlosbrb	mperham
2328	2015-04-28 18:39:56	@newdark thanks! But could you display some screenshots with bug and your solution?	davydovanton	newdark
2328	2015-04-28 18:43:08	Sure @davydovanton, here is what I am seeing. I should of looked closer at this with the issue #2205 however I missed this when I tested out the changes. ![screen shot 2015-04-28 at 1 41 39 pm](https://cloud.githubusercontent.com/assets/13140/7377496/58b7eb7e-edac-11e4-8931-05bcc30af60d.png)	newdark	davydovanton
2326	2015-04-28 06:19:48	@maccman you can check your redis memory stats with `INFO` command in redis-cli:	davydovanton	maccman
2326	2015-10-28 09:32:16	hi @davydovanton ! I have quite the same error but I don't have a `maxmemory` [gist](https://gist.github.com/guinslym/ab877162f389660acceb) my error (sidekiq.log; wich is now 1GB of logs)	guinslym	davydovanton
2326	2015-10-28 14:05:17	@guinslym Did you read this: ERROR: MISCONF Redis is configured to save RDB snapshots, but is currently not able to persist on disk. Commands that may modify the data set are disabled. Please check Redis logs for details about the error.	mperham	guinslym
2326	2015-10-28 15:52:20	Ok thanks @mperham :+1: I followed the answer of this post [stackoverflow](https://stackoverflow.com/questions/19581059/misconf-redis-is-configured-to-save-rdb-snapshots)	guinslym	mperham
2325	2015-04-25 13:36:31	@aprescott oh... you're damn right! I can just check if the worker need to skip itself at the very beginning! Thanks a lot!	lazywei	aprescott
2325	2015-04-25 13:38:35	@mperham do you think it is okay if I follow @aprescott 's suggestion -- instead of remove from queue, we just check if the worker need to skip or not?	lazywei	aprescott
2325	2015-04-25 13:38:35	@mperham do you think it is okay if I follow @aprescott 's suggestion -- instead of remove from queue, we just check if the worker need to skip or not?	lazywei	mperham
2325	2015-04-25 13:45:10	Absolutely that's the best course of action. > On Apr 25, 2015, at 06:38, Chih-Wei (Bert) Chang notifications@github.com wrote: > > @mperham do you think it is okay if I follow @aprescott 's suggestion -- instead of remove from queue, we just check if the worker need to skip or not? > > — > Reply to this email directly or view it on GitHub.	mperham	aprescott
2325	2015-04-25 13:45:10	Absolutely that's the best course of action. > On Apr 25, 2015, at 06:38, Chih-Wei (Bert) Chang notifications@github.com wrote: > > @mperham do you think it is okay if I follow @aprescott 's suggestion -- instead of remove from queue, we just check if the worker need to skip or not? > > — > Reply to this email directly or view it on GitHub.	mperham	mperham
2317	2015-04-23 18:02:59	@jonhyman Nice. Can you share what interval and number of pollers you're currently running?	cainlevy	jonhyman
2317	2015-04-23 18:16:06	@mperham Agreed that electing a single Poller is a lot of complexity for the problem. It sounds cool, but not pragmatic. That's why I'd be happy to elect one myself via an option to disable that actor on all but one or two processes. We haven't rolled Sidekiq out to anything in production yet, so this is definitely theoretical. But unless we can use a static polling interval and trust Redis to ha…	cainlevy	mperham
2317	2015-04-23 18:16:06	@mperham Agreed that electing a single Poller is a lot of complexity for the problem. It sounds cool, but not pragmatic. That's why I'd be happy to elect one myself via an option to disable that actor on all but one or two processes. We haven't rolled Sidekiq out to anything in production yet, so this is definitely theoretical. But unless we can use a static polling interval and trust Redis to ha…	cainlevy	jonhyman
2313	2015-04-23 00:49:03	thanks for the thought, @tarcieri. for sidekiq/web, "rack-able" is probably a key feature, no?. on the rack side of things, i've been using roda lately and really like it, but still not "bare rack".	kenichi	tarcieri
2313	2015-04-23 04:29:36	@kenichi's point about mounting it as rack middleware is spot on. That's the way we run a lot of our Sidekiq dashboards at Square	tarcieri	kenichi
2309	2015-04-21 21:39:04	@nolman thank you for contribution :thumbsup:	davydovanton	nolman
2308	2015-04-21 17:19:37	@jasonmp85 We all improve one step at a time. :smile:	mperham	jasonmp85
2306	2015-06-03 19:55:18	It worked for me when I specified the queues as Mike mentioned: So @dftaher you must be having a different issue than I was.	andrewhavens	dftaher
2302	2016-01-04 08:39:46	We sometimes have this kind of error too. Our base worker class implements a dedup-system exactly like @mockdeep 's one, accessing correct queue via `self`: Running Sidekiq 4.0.1 on ruby 2.3.0, we have a more detailed error message: My 2 cents.	bobmaerten	mockdeep
2300	2015-04-16 14:49:09	@davydovanton just checked -- and both contexts are 'development'	avifoxi	davydovanton
2300	2015-04-17 17:11:57	@avifoxi sorry I have no idea why this is happening(I don't have the required amount of data). But may be I can help you if you give simple application with this bug. :smiley: _P.S.: sorry for delay :sweat_smile:_	davydovanton	avifoxi
2300	2016-11-11 23:35:52	@avifoxi dunno if this problem is still affecting you, but I was having this same problem and it seems to be an ordering issue...when I booted the rails server _before_ booting Redis and Sidekiq, the jobs did not kick off properly. However, when I made sure to boot Rails after Redis and Sidekiq, `perform_async` worked just fine from within the Rails app.	joshreback	avifoxi
2297	2015-04-20 19:01:50	@substars what kind of affects do you mean? all travis jruby tests has passed :grimacing:	davydovanton	substars
2297	2015-04-20 20:46:55	@substars sorry, I found lost comment in my mail client :confused:	davydovanton	substars
2296	2015-04-09 22:31:46	@mperham I fixed cache for `strings` method and add test case where I send three request with different locales	davydovanton	mperham
2293	2015-04-14 21:10:06	@mperham what do you think about @dmitry idea?	davydovanton	dmitry
2293	2015-04-14 21:10:06	@mperham what do you think about @dmitry idea?	davydovanton	mperham
2291	2015-04-07 19:09:21	okay :) _P.S.: @adisos please, in future, add `[skip ci]` text to commit message for doc and locale changes_	davydovanton	adisos
2291	2015-04-07 19:10:16	@adisos thanks :+1:	davydovanton	adisos
2290	2015-04-07 18:56:32	So, I create simple prototype for scheduled page: ![download](https://cloud.githubusercontent.com/assets/1147484/7030924/cd61950c-dd70-11e4-93a3-490a3c17486b.png) @seuros and @mperham what do you think?	davydovanton	seuros
2290	2015-04-07 18:56:32	So, I create simple prototype for scheduled page: ![download](https://cloud.githubusercontent.com/assets/1147484/7030924/cd61950c-dd70-11e4-93a3-490a3c17486b.png) @seuros and @mperham what do you think?	davydovanton	mperham
2290	2015-04-07 20:32:07	yes, @mperham I agree with you - `750px`\+ isn't correct value. But I have checked screen width for iphone 6+ in chrome mobile mode and this equal `414px`. Also I think that center is great place for checkbox, @seuros what do you think?	davydovanton	seuros
2290	2015-04-07 20:32:07	yes, @mperham I agree with you - `750px`\+ isn't correct value. But I have checked screen width for iphone 6+ in chrome mobile mode and this equal `414px`. Also I think that center is great place for checkbox, @seuros what do you think?	davydovanton	mperham
2290	2015-04-07 23:00:31	@davydovanton center is fine too.	seuros	davydovanton
2288	2015-04-06 20:57:19	@mperham sorry, but I forgot to add this changes to `CHANGELOG` :sweat: May be I need update this?	davydovanton	mperham
2283	2015-05-29 20:54:33	@mperham No, that should not be the case. In my case, Sidekiq runs on a single Heroku Dyno that has been restarted after I flushed the Redis database.	pixelate	mperham
2279	2015-04-01 14:15:25	@mperham Thanks for merging :+1:	ferdinandrosario	mperham
2277	2015-03-31 22:17:25	@mperham could you explain why do it [check](https://github.com/mperham/sidekiq/pull/2277/files#diff-7123f67bfb91cbf5f0f0b409724a8152L24) if `url == ''` ? It seems to me it's excess condition. Also I changed navbar behaviour. Now if you have 2+ plugins you will see dropdown button, else you will see link to plugin page.	davydovanton	mperham
2277	2015-03-31 22:22:00	@davydovanton Which line of code? Where?	mperham	davydovanton
2277	2015-04-01 21:41:49	@mperham good idea! But I want to try write js code which will replace navbar links on dropdown button if screen width less than navbar `<ul>` block. That is why I changed PR status on **wip** :smiley:	davydovanton	mperham
2277	2015-04-02 22:13:01	@mperham I completed this PR :tada: Also I updated PR description. Please check this :grimacing:	davydovanton	mperham
2276	2015-04-08 20:58:40	@seuros if you do not mind, I can do it today :smiley_cat:	davydovanton	seuros
2272	2015-03-30 09:42:00	@karlingen hello, I think you can find answer [here](http://stackoverflow.com/a/28414483) :smiley:	davydovanton	karlingen
2272	2015-03-30 11:35:01	Thanks @davydovanton !	karlingen	davydovanton
2270	2015-03-27 23:42:32	@mperham I changed helper. But rubinius test is failed in [this](https://github.com/mperham/sidekiq/blob/master/test/test_retry.rb#L165) and [this](https://github.com/mperham/sidekiq/blob/master/test/test_retry.rb#L186) tests. It's normal? %)	davydovanton	mperham
2270	2015-03-28 00:06:19	@mperham I'm sorry, but i don't understand you correctly :sweat: What do you mean by multiple blocks? Something like this: ?	davydovanton	mperham
2270	2015-03-28 00:16:29	Exactly. > On Mar 27, 2015, at 17:06, Anton Davydov notifications@github.com wrote: > > @mperham I'm sorry, but i don't understand you correctly > What do you mean by multiple blocks? Something like this: > > # in partial #1 > > <% add_to_head do %> > <link rel="stylesheet" href="css1.css"/> > <% end %> > > # in partial #2 > > <% add_to_head do %> > <link rel="stylesheet" href="css2.css"/> > <% e…	mperham	mperham
2270	2015-03-28 12:59:07	@mperham I have a little problem with procs in erb, that why I'll hold PR a little :worried:	davydovanton	mperham
2270	2015-03-30 00:42:35	@mperham I solved my problem with erb :tada: and also I wrote a [post](https://medium.com/@anton_davydov/rendering-block-content-from-erb-619d761ed889) about solving this problem :smile:	davydovanton	mperham
2264	2015-03-29 06:04:33	@mperham let me know if there's anything I can do to make this happen. I'd love to contribute.	samuelreh	mperham
2263	2015-03-25 15:43:52	@x235 I think you need to pull the latest master. This was removed in 3.3.1.	mperham	x235
2258	2015-03-24 22:00:20	@mperham okay, i will fix it :ok_hand:	davydovanton	mperham
2256	2015-03-24 19:55:34	@mperham that's clean enough for me :-) But I forgot to mention that my use case (indeed very specific) implies not knowing a priori the available (as in _already downloaded_) files. This is because I download them asynchronously but also notify their availability in sequential ordering. So, for example, if I download log_a2.csv before log_a1.csv, I can't process it until I've finished downloadin…	olistik	mperham
2256	2015-03-25 08:07:50	@mperham yes, I could use a solution like this, but isn't the purpose of abstractions to keep away the lower details allowing the user to focus as much as possible on the highest details? Don't you think that a DSL that wraps the execution of several jobs into a batch, customizable by concurrency level and execution ordering would allow a simpler user level code? :-)	olistik	mperham
2256	2015-03-25 15:28:20	@olistik Sidekiq provides features which are "safe" and scalable. Adding distributed locking and process coordination is never safe or scalable, especially in a generic form that anyone can use. That's why I recommend the application do the heavy lifting. The app developer is in the best position to determine the safest, easiest way to coordinate the work.	mperham	olistik
2256	2015-03-25 18:37:23	@mperham fair enough :-) That generic feature, if feasible, would probably deserve a bigger wrapper around Sidekiq instead of being embedded into it.	olistik	mperham
2254	2015-03-24 16:42:35	@sdeframond Unfortunately people report Sidekiq as the source of memory leaks all the time. Because it is a framework, it gets blamed for every leak. How do you know the fault isn't in Sinatra, MRI, Rack, json or other library?	mperham	sdeframond
2254	2015-03-24 17:19:25	@sdeframond could you tell me the version of sidekiq-pro & ruby you are running ?	seuros	sdeframond
2254	2015-03-24 17:20:42	@seuros Let's not be rude please. Issues can be frustrating for all involved. He is using Sidekiq Pro so he is entitled to some amount of support, I just can't afford to chase after every reported memory leak.	mperham	seuros
2254	2015-03-24 17:22:07	@sdeframond @mperham Sorry.	seuros	sdeframond
2254	2015-03-24 17:22:07	@sdeframond @mperham Sorry.	seuros	mperham
2254	2015-03-24 17:23:38	@sdeframond There is a know memory leak in ruby 2.2.0.	seuros	sdeframond
2254	2015-03-24 17:36:02	@seuros oh, good to know. We are using ruby 2.2.0. This is not really critical for us right now. Just something to keep watching. I definitely understand that chasing every single dependency's memory leak is close to impossible. It is good to know that ruby itself may be the source of the issue though :smile: Still, this is an issue, for both you and me ;)	sdeframond	seuros
2251	2016-02-15 16:52:14	@mperham Processing queue in random order has practical use case: I have got a queue of pages (URLs) to download. These URL points to several servers. Jobs for each of servers are enqueued almost consecutive to the queue. That means: - I may case load issues on the server (when several workers work in concurrent). - If one of the server time-outs then whole queue is locked (even if I have several…	lksv	mperham
2251	2016-02-15 16:56:14	@lksv The right solution is [rate limiting](https://github.com/mperham/sidekiq/wiki/Ent-Rate-Limiting). There is no way to implement random pick from a Redis list safely and efficiently.	mperham	lksv
2251	2016-02-15 17:15:09	You can introduce randomness somewhere. One design could be to save urls to a database with a random number in a known range (like 0-9999), then have the enqueued job randomly read a url based on randomness (the job generates random numbers in the range and queries the db for urls). Another design could be to enqueue each job at a random time in the future, say within 0 and 100 seconds. Sent from…	jonhyman	lksv
2251	2016-02-16 07:20:40	thanks @jonhyman , I though this way too: - enqueue to more queues (lets say 10 for my case) which will be processed with the same sidekiq process. - within the worker randomly re-enqueue some jobs to later instead of processing them (could be even used with perform_in with random time). ...but the easiest solution is yours (enqueue jobs directly at random time in the future). Thanks.	lksv	jonhyman
2249	2015-03-24 16:04:33	@mperham so made those adjustments to our deps yesterday and everything is locked up again this morning. :-( Our worker dynos and AWS system are all still running and haven't restarted the process that I can tell. The sidekiq admin dashboard shows 12k jobs enqueued, 0 busy workers, and the Busy tab shows no processes or jobs executing. I'm going to tune the concurrency on the heroku dynos back do…	bdmac	mperham
2244	2015-03-19 15:58:37	@ncri, you could use globalid gem. But as @mperham said it better to have full control.	seuros	ncri
2244	2015-03-19 15:58:37	@ncri, you could use globalid gem. But as @mperham said it better to have full control.	seuros	mperham
2244	2015-03-19 17:59:07	@seuros globalid looks useful, yes	ncri	seuros
2243	2015-04-09 17:19:45	@kochka Show us your browser language preferences.	mperham	kochka
2237	2015-03-16 12:15:47	Thanks @mperham!	veverkap	mperham
2232	2015-04-11 17:47:16	@seuros That looks to be a good solution too.	ismaelga	seuros
2232	2015-04-11 21:40:45	@ismaelga We've had this discussion before. The UI is optional and Rubygems does not support optional dependencies so we're stuck with this behavior unless we add some sort of Sinatra version check. I'd be ok with that. We're not going to split it into a separate gem.	mperham	ismaelga
2222	2015-03-12 10:02:03	Hi @mperham I'm trying to get it working with upstart. I'm using Vagrant locally as my dev environment, and tried putting this into `/etc/init/sidekiq.conf` I use this command and get this feedback: That works, but... When I try to run it as a service, I get this: I get the same message when I do: Is there something wrong with my config?	npearson72	mperham
2210	2015-03-18 15:33:06	Are you using dotenv or something similar, @paul-ylz ? I'm having this [issue with dotenv](https://github.com/bkeepers/dotenv/issues/134#issuecomment-83017566)	PedroSena	paul-ylz
2210	2015-03-19 01:26:45	@PedroSena I was storing parameters in `/etc/environment`. My issue was solved by adding `source /etc/environment` before initializing sidekiq in the upstart .conf file.	paul-ylz	PedroSena
2210	2015-03-19 19:27:47	Thanks @paul-ylz , I moved my parameters to the same file and now it is working as it should, however I'm not using dotenv on production anymore	PedroSena	paul-ylz
2209	2015-03-01 18:31:10	@seuros jruby-19 refers to the current jruby used in 1.9 mode. 1.9 is the default since jruby 1.7. Both jruby and jruby-19mode refer to jruby 1.7.19 so I don't think it's necessary.	PragTob	seuros
2207	2015-03-01 15:20:40	@seuros, Thanks. It's works. Every change in my job file I need restart sidekiq :/ So boring. I'll close the issue.	marciovicente	seuros
2207	2015-03-01 15:57:44	@marciovicente Reloading is not thread-safe so Sidekiq can't use it. OTOH, Workers are designed to be very easy to TDD. If you use TDD, you'll find you don't need to restart Sidekiq much at all.	mperham	marciovicente
2206	2015-03-20 21:19:22	@mperham We have a couple folks on our team seeing this behavior. I use Bundler bin stubs in my project, so `sidekiq` should be the same as `bundle exec sidekiq`... right? Any further thoughts?	jcarlson	mperham
2206	2015-05-31 23:11:12	@mperham I found the culprit! We had this gem installed in our project: https://github.com/johnvoloski/spring-commands-sidekiq For whatever reason, that gem defaults to the `test` environment when starting through Spring. Nuked that gem, all is well.	jcarlson	mperham
2204	2015-02-27 06:44:02	@newdark can you try #2205 ?	seuros	newdark
2203	2015-02-25 09:56:59	@seuros thanks! :star2: :tada: :collision:	davydovanton	seuros
2201	2015-02-24 23:36:42	This is almost certainly due to a recent change in connection_pool 2.1.1. https://github.com/mperham/connection_pool/pull/67 Your Redis connections are being discarded for some reason. @ryansch Can you share your solution or link to your original issue?	mperham	ryansch
2201	2015-12-08 00:55:08	@jschairb That's likely a connection leak somewhere in your application. Use the `id` support to determine whose connection is leaking. https://github.com/redis/redis-rb/blob/master/CHANGELOG.md#322	mperham	jschairb
2200	2015-02-22 19:01:01	@jonhyman I could but that wouldn't solve the problem. The problem is the callbacks are already a job themselves and Sidekiq enqueues them in the same queue as the rest of the jobs. @mperham So the jobs do not know what the batch class is when they create the callback job? How about making it a global setting that people could set in their Sidekiq initializer or config. Not as customizable but it…	johnathanludwig	mperham
2200	2015-02-22 19:01:01	@jonhyman I could but that wouldn't solve the problem. The problem is the callbacks are already a job themselves and Sidekiq enqueues them in the same queue as the rest of the jobs. @mperham So the jobs do not know what the batch class is when they create the callback job? How about making it a global setting that people could set in their Sidekiq initializer or config. Not as customizable but it…	johnathanludwig	jonhyman
2200	2015-02-23 18:26:40	@johnathanludwig Never mind, I could do it without a network trip.	mperham	johnathanludwig
2200	2015-03-12 16:17:06	@mperham I assume that you thought about publishing the queue name to the batch and getting it back in the `multi` which adds successes/failures?	jonhyman	mperham
2200	2016-02-24 18:18:41	@mperham It took a bit of searching to find this. Would it be possible to update the [wiki page](https://github.com/mperham/sidekiq/wiki/Batches) with this option? Unless there is somewhere else to find it that I simply overlooked. Thanks!	mhuggins	mperham
2200	2016-02-24 18:28:58	@mhuggins The wiki is publicly editable. Added here: https://github.com/mperham/sidekiq/wiki/Batches#callback-details	mperham	mhuggins
2199	2015-02-20 22:39:23	@seuros I appreciate your response. We are using bundler 1.8.2. When running with the previous Gemfile, we would get a notice that having multiple sources is a problem.	veverkap	seuros
2199	2015-02-20 22:49:01	Okay, thanks @seuros! And @mperham do you have any docs for existing customers that you can point me at? Thanks!	veverkap	seuros
2199	2015-02-20 22:49:01	Okay, thanks @seuros! And @mperham do you have any docs for existing customers that you can point me at? Thanks!	veverkap	mperham
2199	2015-02-20 22:49:49	@veverkap I don't but I can write up something in the wiki since I'm sure it will come up repeatedly over the next few years.	mperham	veverkap
2199	2015-02-22 04:57:06	@veverkap can you try it out with Bundler 1.7.13? I think this is a bug that was introduced in Bundler 1.8. There's a pending fix at bundler/bundler#3427.	TimMoore	veverkap
2199	2015-02-23 16:48:26	@TimMoore we are good if we use 1.7.13. I see your changes were merged, so I'll have to test that as well.	veverkap	TimMoore
2199	2015-02-25 15:55:47	Thanks @TimMoore!	veverkap	TimMoore
2199	2015-03-02 08:36:19	@veverkap / @mattvanhorn would you be able to test out a fix? https://github.com/TimMoore/bundler/tree/revert-local-rubygems Clone that repo, check out the `revert-local-rubygems` branch, then run `rake install` to install the patched version.	TimMoore	mattvanhorn
2199	2015-03-02 08:36:19	@veverkap / @mattvanhorn would you be able to test out a fix? https://github.com/TimMoore/bundler/tree/revert-local-rubygems Clone that repo, check out the `revert-local-rubygems` branch, then run `rake install` to install the patched version.	TimMoore	veverkap
2199	2015-03-05 23:31:45	@TimMoore @veverkap were your comments about the `!` in `sidekiq-pro!`? I'm trying to switch to using the block form of `source` and it seems that I cannot, on Bundler 1.8.3 and 1.8.4, avoid a `!` showing up in my Gemfile.lock after I change to using the block form of source. Is this a known problem? Should I create an issue with Bundler?	aprescott	veverkap
2199	2015-03-05 23:31:45	@TimMoore @veverkap were your comments about the `!` in `sidekiq-pro!`? I'm trying to switch to using the block form of `source` and it seems that I cannot, on Bundler 1.8.3 and 1.8.4, avoid a `!` showing up in my Gemfile.lock after I change to using the block form of source. Is this a known problem? Should I create an issue with Bundler?	aprescott	TimMoore
2199	2015-03-11 13:41:24	@TimMoore the one I described? I had that same issue on both 1.8.3 and 1.8.4. It seems that 1.8.5 was just released today, too, and has the same problem: all gems referenced via a `source` block end up in `Gemfile.lock` with a `!`, even though they're not referring to local gems.	aprescott	TimMoore
2197	2015-02-19 14:42:14	@nicolas-besnard , yes. You just need the workers class and their dependencies.	seuros	nicolas-besnard
2196	2015-02-19 16:46:28	@mperham	sahin	mperham
2196	2015-02-19 17:43:33	@sahin In case you haven't seen it, my recommendations for recurring jobs: https://github.com/mperham/sidekiq/wiki/Scheduled-Jobs#recurring-jobs	mperham	sahin
2196	2015-02-19 18:11:13	@mperham I know this very well. Even we had a yml and load in the init. recurring-jobs is very minimalist and good enough. We moved to sidetiq. because I feel sidetiq way of doing recurring is more sidekiq way :) like below, u create a class with perform , sidetiq has a UI ( which is a plus)	sahin	mperham
2188	2015-02-12 21:45:57	@mperham all tests passed :tada:	davydovanton	mperham
2187	2015-02-11 22:07:03	@machineboy2045 Try it several times and give me the times. Are you on 3.3? The poll time is actually random based on `config.poll_interval` and defaults to 15. Have you customized that or are you using the default?	mperham	machineboy2045
2187	2015-02-11 22:15:19	@machineboy2045 and I are co-workers on the same codebase. Yes we are using 3.3. We have not customized poll time. We are using rails 4.2 Our sidekiq.rb initializer looks like this (does anything look suspicious?):	homanchou	machineboy2045
2187	2015-03-31 23:58:14	@david-vega It's not 16 queues, it's 16 Sidekiq processes. Number of queues does not matter.	mperham	david-vega
2187	2015-04-01 17:25:27	@david-vega Correct. Randomness is required or else all processes would check at the same time. If you need guaranteed timing precision at the second granularity, Sidekiq cannot do that.	mperham	david-vega
2186	2015-02-11 16:37:03	@mperham what are my options here then? Should I keep on using the deprecated `.deliver(retry: false)` option until this is fixed?	karlingen	mperham
2186	2015-02-14 16:28:45	@seuros thanks for taking the time to sort this one out!	karlingen	seuros
2186	2015-02-17 14:57:43	@mperham can we not keep this issue open?	karlingen	mperham
2186	2015-02-26 17:32:34	@seuros anything new regarding this issue?	karlingen	seuros
2185	2016-08-08 09:45:15	Sorry for the necro but @pkmishra did you find a way to work around this?	maran	pkmishra
2177	2015-03-10 05:12:22	@samnang provided https://github.com/samnang/sidekiq_memory does this not suffice?	alexfalkowski	samnang
2168	2015-01-29 18:42:23	@mperham snap :)	aprescott	mperham
2164	2015-01-28 18:28:20	@mperham additional `a comment to the top of each file` + my commit?	davetoxa	mperham
2160	2015-01-27 21:21:13	@mperham does this also include not using `app/workers/` for Sidekiq-only, ActiveJob-incompatible classes, as per https://github.com/mperham/sidekiq/pull/1909#issuecomment-53081866?	aprescott	mperham
2159	2015-01-30 18:32:08	@itamarhaber Thanks for chiming in but I don't understand your comment. This Lua operation might mutate any number of lists with keys like "queue:$NAME". I assume that Redis Cluster will shard those lists across many different nodes, not the same node. I don't know of any customers running Redis Cluster to be honest. It's been "not production ready", under development for years now. Is anyone act…	mperham	itamarhaber
2159	2015-01-30 18:44:32	I admit possessing perhaps 0.1% knowledge of Sidekiq :smile: Based on my brief exchange with @ryansch and this thread, I proposed you ensure all relevant keys are on the same shard and in the same slot. The quickest way to do it is with a hashtag (e.g. `{sidekiq}queue:$NAME`) and have all keys sit in the same place. That, of course, may turn that slot red hot with activity so a better way of part…	itamarhaber	ryansch
2155	2015-01-26 17:53:14	@mperham unfortunately this job will never be exhausted, Sidekiq will retry it after 2 hours... forever. :(	dlibanori	mperham
2152	2015-01-24 19:40:57	@mperham, what are your thoughts of an interface that's like this? Could make this a bit easier for people to do things like update their code to dynamically use a different queue (e.g., high/med/low priority queues based on customer level). I'm happy to submit a pull if so.	jonhyman	mperham
2145	2015-01-22 16:36:48	@ewamarciniak That's the upside to turning the existing jobs into no-ops. You don't have to store `jid`s and look them up to cancel/reschedule stuff.	ryansch	ewamarciniak
2145	2015-01-22 17:32:21	We have millions of jobs in our `ScheduledSet` at any given time, and what @mperham is saying about looking up the job by JID rings very true to us. We used to search the set and even zscan it to find jobs when we needed to cancel them, but it was too inefficient. We have a small set of jobs which are user-cancelable or reschedulable, maybe a few thousand of the millions. The way in which we hand…	jonhyman	ryansch
2145	2015-01-22 17:32:21	We have millions of jobs in our `ScheduledSet` at any given time, and what @mperham is saying about looking up the job by JID rings very true to us. We used to search the set and even zscan it to find jobs when we needed to cancel them, but it was too inefficient. We have a small set of jobs which are user-cancelable or reschedulable, maybe a few thousand of the millions. The way in which we hand…	jonhyman	mperham
2142	2015-01-16 23:37:10	Fwiw I agree with @mperham here. Optimizing the network roundtrips is much more important, especially for these calls which are really fast on Redis. Sent from my mobile device On Jan 16, 2015 6:30 PM, "Mike Perham" notifications@github.com wrote: > I'm not clear what you are trying to optimize with the additional > complexity. Are you trying to minimize Redis operations? I'd much rather > avoid …	jonhyman	mperham
2142	2015-01-17 21:55:30	Fantastic work, @ismaelga! 3x improvement!!	mperham	ismaelga
2142	2015-01-28 16:10:41	So, now it has a small transformation, of getting list of queues, is it? @ismaelga `Sidekiq::Stats.new.queues` -> `Sidekiq::Stats::Queues.new.lengths`	davetoxa	ismaelga
2142	2015-01-28 16:47:34	@davetoxa ^^^	mperham	davetoxa
2142	2015-01-28 17:08:23	@mperham :smiley: :+1:	davetoxa	mperham
2139	2015-01-22 14:00:56	@mperham : Could you give me any advice how to track this down? Cheers!	fiedl	mperham
2139	2015-01-22 16:59:07	@fiedl It would be useful to have a successful stack trace involving `cached` to compare to.	ryansch	fiedl
2139	2015-01-23 22:51:11	@ryansch I've used the rails console to call `cached(:name)` directly. [This is the **trace.txt produced by this code**](https://trello-attachments.s3.amazonaws.com/50006d110ad48e941e8496d2/54b319d8b888d9c7dbb43a2a/c32636249e39d89308fc0b8a4272d8da/successful-cached-name.trace.txt). Thanks!	fiedl	ryansch
2139	2015-01-23 23:46:48	@mperham Thanks, looking for alias methods got me on the right track. I've got some further testing to do, but I think this code has been responsible: I'm using this code to rescue from cases where the class fetched from the cache isn't loaded, yet. I'll post my results here and then I'll close the issue.	fiedl	mperham
2132	2015-01-11 21:44:44	That's my prime suspect. I got another box spinning with the exact same setup on another provider and will keep an eye on things. I'm pretty sure it's nothing to do with sidekiq, but thought it's better to share this just in case... Thanks for the quick response and suggestions, @mperham. If you'd rather close this issue, then please do. Otherwise, I promise to keep you posted as soon as I find a…	gingerlime	mperham
2131	2015-01-09 23:46:58	Thanks @mperham. Any insight into why it never seems to happen on the writes, just the reads?	samuelreh	mperham
2130	2015-01-23 17:38:25	@aprescott Good catch, fixing now.	mperham	aprescott
2130	2015-01-26 17:44:34	@aprescott beta2 is out. I'm working on #2154 right now but your issues should be fixed.	mperham	aprescott
2125	2015-01-09 16:45:22	@mperham Perfect, thanks	bnorton	mperham
2121	2015-01-07 21:04:19	@jonhyman Yes, in Development I can get everything working and enqueue the workers without an issue. Simply changing rails to run in production mode causes workers to not enqueue for whatever reason. @ryansch here is a copy of the Gemfile: https://gist.github.com/zeknox/0694a76e9026da5d68cc	zeknox	ryansch
2121	2015-01-07 21:04:19	@jonhyman Yes, in Development I can get everything working and enqueue the workers without an issue. Simply changing rails to run in production mode causes workers to not enqueue for whatever reason. @ryansch here is a copy of the Gemfile: https://gist.github.com/zeknox/0694a76e9026da5d68cc	zeknox	jonhyman
2121	2015-01-07 21:05:00	@mperham Here is what my initializer looks like: <pre> Sidekiq.configure_server do |config| config.redis = { url: 'redis://127.0.0.1:6379/12' } end Sidekiq.configure_client do |config| config.redis = { url: 'redis://127.0.0.1:6379/12' } end </pre>	zeknox	mperham
2121	2015-01-07 21:07:29	@ryansch here is a copy of `Sidekiq::Testing.__test_mode` <pre> $ rails c -e production Loading production environment (Rails 4.2.0) 2.1.1 :001 > Sidekiq::Testing.__test_mode => :inline </pre>	zeknox	ryansch
2121	2015-09-30 21:53:34	@mcollie1 https://github.com/mperham/sidekiq/blob/master/lib/sidekiq/cli.rb#L156	mperham	mcollie1
2120	2015-01-07 17:39:12	Wow. Thanks for reporting and thanks for fixing, @mperham! Sent from my mobile device On Jan 7, 2015 12:36 PM, "Mike Perham" notifications@github.com wrote: > Closed #2120 https://github.com/mperham/sidekiq/issues/2120 via > d1191ca3b3c62982f32d02c4c5b80ecf2269fb2c. > > ## > > Reply to this email directly or view it on GitHub > https://github.com/mperham/sidekiq/issues/2120#event-215421187.	jonhyman	mperham
2120	2015-02-13 00:18:35	@mperham I appreciate this change! Since upgrading from `1.9.1` to `1.9.2` I have seen a significant performance regression. Do you have tests that can check this or would you like some diagnostic data?	parhamr	mperham
2120	2015-02-13 00:27:26	Can you give more versions: Ruby, sidekiq, sidekiq pro? Ruby 1.9 support is pretty frozen at this point, any possibility of upgrading Ruby and sidekiq? > On Feb 12, 2015, at 16:18, Reid Parham notifications@github.com wrote: > > @mperham I appreciate this change! Since upgrading from 1.9.1 to 1.9.2 I have seen a significant performance regression. Do you have tests that can check this or would yo…	mperham	mperham
2107	2014-12-30 02:39:54	Oh, no! That's not good to hear, I guess... :fearful: Thanks, @mperham! Hope @tarcieri can chime in. I thought about filing this issue in Celluloid's repository, but couldn't get a working example using plain Celluloid, without Sidekiq.	deborasetton	mperham
2107	2015-01-03 01:12:43	Hey @deborasetton ! I checked this out and I think it boils down to this method: https://github.com/celluloid/celluloid/blob/a6584e787926de193b3aa64c70f03f125e3dc8cc/lib/celluloid/internal_pool.rb#L145 When the condition is raise'd up, this code is never able to run and doesn't clean up after itself. I believe this comes up because Celluloid captures Exception in a pool which Sidekiq is using. I …	sb8244	deborasetton
2107	2015-01-05 13:31:16	Thanks, @sb8244 and @tarcieri! That was really quick and the discussion that lead to the fix was very informative!	deborasetton	sb8244
2104	2015-07-29 08:57:38	@mattherick The problem with my app was that I somehow manage to add the following code inside config.ru: Once removed, everything worked! http://stackoverflow.com/questions/27672310/why-is-redis-namespacing-with-sidekiq-not-working	karlingen	mattherick
2103	2014-12-26 22:26:05	Correct. Thanks @jc00ke ! I missed that bit when looking for the web UI docs (which i did not realize was under the heading "Monitoring").	cpg	jc00ke
2099	2015-01-06 15:55:07	@moserke Could you squash your commits ?	seuros	moserke
2097	2014-12-24 23:13:34	@jejacks0n are you suggesting removing the `execute_job` hook entirely? That will break any code that now depends on that hook, which I myself have written and presumably others have too, on the assumption that it would be a supported feature.	aprescott	jejacks0n
2097	2014-12-24 23:18:02	@aprescott not really, but I didn't like how the tests fail to utilize it, so if you do anything with it, you must also patch the test harness, which then got me thinking that that was probably a really bad approach -- I mean, if that's the case, someone can change the real implementation, but the tests happily pass. Deploy to production, and :boom:. That's all I really want to solve here, is to …	jejacks0n	aprescott
2097	2014-12-24 23:29:41	@aprescott no, I have a test that calls `MyWorker.perform_async`, if you follow what that does in the code, when you've configured `Sidekiq::Testing.inline!`, it goes through `Client#raw_push`, which then calls `MyWorker.perform_one`.. which then currently calls the `MyWorker#execute_job` method -- which is not the same as the desired path, which lives in `Processor#execute_job`. So if you change…	jejacks0n	aprescott
2097	2014-12-24 23:35:32	@jejacks0n oh, hm. I'd only concerned myself with `MyWorker#execute_job` up to this point.	aprescott	jejacks0n
2097	2014-12-24 23:47:15	@aprescott it can be useful and clean though, and so that was my first attempt with this PR. @mperham had some valid feedback, so the only alternative I saw at a fix (current draft of this PR) is to extract it out to a higher level so it can be shared cleanly -- I'm unsure about how he'll feel about this though. As a last resort I offer to remove it and still provide some of the cleanup around th…	jejacks0n	aprescott
2096	2014-12-23 15:51:12	@mperham that works. It seems like this is something that Sidekiq Pro should always ignore for test environments, instead of pushing the responsibility into each app, what do you think?	aprescott	mperham
2096	2014-12-23 18:03:11	I don't know how to implement that. How do I know it's the test env? Sidekiq can't require Rails and this is the client side so Sidekiq's env setting isn't relevant. > On Dec 23, 2014, at 07:51, Adam Prescott notifications@github.com wrote: > > @mperham that works. It seems like this is something that Sidekiq Pro should always ignore for test environments, instead of pushing the responsibility in…	mperham	mperham
2096	2014-12-23 22:26:50	@mperham in a test environment, can Sidekiq not check if `require "sidekiq/testing"` has happened and/or if `Sidekiq::Testing.enabled?`/`Sidekiq::Testing.inline?` is configured appropriately?	aprescott	mperham
2095	2014-12-26 16:44:45	@scootklein I'm unclear how how is your ELB usage related to Redis? Are you using ElasticCache for Redis? I wonder if this is caused when ELB or EC fails over due to load. Using Timeout.timeout is definitely sketchy with Sidekiq. For others, this issue is linked to redis/redis-rb#490.	mperham	scootklein
2093	2014-12-18 16:39:22	@seuros but it works on staging machine with corresponding environment variable passed to sidekiq binary(in processes it shows 10 workers). Even if the problem was with the environment, you can see 37 busy workers on screenshot which is more than 35 which is set for production	rustamagasanov	seuros
2093	2014-12-18 16:41:28	@mperham thank you for quick reply and explanation! I guess, I can close this then.	rustamagasanov	mperham
2088	2014-12-16 17:54:07	@mperham it would be cool to have better profiling in ruby. Either way, it was a suggestion, I'll keep it in my version while I'am profiling the production environment and son revet back to Sidekiq's original gem.	felipeclopes	mperham
2088	2015-01-23 09:20:04	@mperham I stumbled across your `rb_profile_frames()` issue earlier today as I bumped up against the same problem. I was a bit too impatient to wait for the function to be added in Ruby 2.x, so I hacked support for it into a [fork](https://github.com/glassechidna/stackprofx) of `stackprof`. Emphasis on "hack". In any case, it allowed me to make a [middleware](https://github.com/glassechidna/stack…	aidansteele	mperham
2088	2015-01-23 09:20:04	@mperham I stumbled across your `rb_profile_frames()` issue earlier today as I bumped up against the same problem. I was a bit too impatient to wait for the function to be added in Ruby 2.x, so I hacked support for it into a [fork](https://github.com/glassechidna/stackprofx) of `stackprof`. Emphasis on "hack". In any case, it allowed me to make a [middleware](https://github.com/glassechidna/stack…	aidansteele	felipeclopes
2088	2015-01-23 22:46:11	@aidansteele Looks promising. Keep it up, Ruby needs better developer tools.	mperham	aidansteele
2086	2015-01-13 23:09:54	By popular [demand](https://github.com/taskrabbit/resque-bus/issues/10) @bleonard the author of resque-bus has gracefully supported a [refactoring](https://github.com/taskrabbit/resque-bus/pull/13) that will allow for other adapters and already includes a test Sidekiq adapter. I am quite impressed with this gem with its clean DSL, intelligent architecture and thorough test suite . It is being use…	jonsgreen	mperham
2086	2015-01-13 23:16:31	@jonsgreen YAY!! I have looked at `resque-bus` and is indeed very impressive work, `sidekiq` will be a welcomed integration. As always thanks @mperham @bleonard	kapso	jonsgreen
2086	2015-01-13 23:16:31	@jonsgreen YAY!! I have looked at `resque-bus` and is indeed very impressive work, `sidekiq` will be a welcomed integration. As always thanks @mperham @bleonard	kapso	mperham
2086	2015-01-14 00:31:06	By popular demand. ha! I agree with the rename @mperham - suggestions welcome. I was just thinking 99% of what we have now is called something (background-bus?) resque-bus requires that and adds the resque adapter. sidekiq-bus would do the same for sidekiq. maybe delayed_job if anyone is still into that one.	bleonard	mperham
2086	2015-01-17 01:10:28	Just an update on this thread. I made this: https://github.com/queue-bus/sidekiq-bus The generic (same as the base case) specs pass, but it could use sidekiq-specific integration tests and rake jobs that make things a bit easier (the resque ones are in there for reference). Maybe some actual in-app testing too :-) If you have any issues, please make them on that repo. @jonsgreen is helping out.	bleonard	jonsgreen
2085	2014-12-10 22:20:15	@substars can you squash your commits ?	seuros	substars
2073	2014-12-04 20:09:33	@halorgium How's that look?	mperham	halorgium
2073	2014-12-18 17:24:43	@halorgium What's the prognosis? Do we want to use TaskThread or TaskNone (or whatever it's called)?	mperham	halorgium
2073	2014-12-19 19:21:19	@mperham `TaskThread` seems to be stable. I haven't made much more progress on `TaskInline`. There are edge cases and tests which requires suspending being possible.	halorgium	mperham
2072	2014-12-04 17:27:07	@ollie check out https://github.com/govdelivery/sidekiq-retries	substars	ollie
2072	2014-12-04 17:33:45	That response and closing the issue actually feels like shoving something off the table. That feels arrogant. Thanks @substars, I'll take a look.	ollie	substars
2072	2015-01-08 05:42:12	@pomartel What is the actual problem? Why is that error raised? Sidekiq does not have any knowledge about Rails and I really don't want to add Rails-specific code paths if possible.	mperham	pomartel
2072	2015-01-08 18:37:03	@mperham The Deserialization error happens because of a record not found exception. This typically happens when I queue a job to happen at a later time and meanwhile the object on which the job was set to run is deleted. An example scenario : 1- A new user registers to the application and a welcome email is set be delivered 1 day from now. 2- The user deletes his account. 3- A deserialization err…	pomartel	mperham
2072	2015-01-08 19:06:04	@pomartel That is exactly why I told the Rails team that GlobalID is a bad idea and why Sidekiq doesn't do it already. Looking up records means dealing with exceptions and various edge cases (e.g. transaction boundaries) that the application really should be responsible for. I was overruled in the matter.	mperham	pomartel
2072	2015-07-23 05:14:28	I didn't really see anyone explaining the way I see this, so I'm trying now: Some exceptions just don't make sense to be retried at all - a cliche example is the `ActiveRecord::RecordNotFound`. Applications that interact with third-party services on behalf of users might face exceptions like `SomeService::ProfileNotFound` that don't make sense to be retried as well. So, for cases like this, I fee…	rafaelsales	mperham
2072	2015-07-23 13:21:42	@aprescott Thanks for your attention here. Adding a global non-retry list with the scenarios I described doesn't really mean we would silently fail. I still implement the Sidekiq global exception handler to notify me on Rollbar properly when I know it's something I should be aware of. My point is: I'm currently about to refactor fair amount of code to stop using `Model.delay.method` because when …	rafaelsales	aprescott
2072	2015-07-23 16:27:01	@rafaelsales ah, the case is where `ARModel.operation` should ordinarily raise, but where adding `.delay` should not retry if it does raise? It does seem fairly niche. Does the custom exception handler idea in a third party gem work?	aprescott	rafaelsales
2072	2015-07-23 16:34:04	@aprescott Yes. There are really some cases where `ar_model.operation` would work but `ar_model.delay.operation` won't - you can see the image I posted above. If the job takes like 30 minutes to get executed and the record was removed meanwhile. There are other scenarios and exceptions that I had ignored in nearly every job and I would put in a global retry ignore list if possible	rafaelsales	aprescott
2072	2015-11-19 21:24:13	@jellybob that sounds different. Is it not handled by a configuration of `retry: 0` on the worker? From [the wiki](https://github.com/mperham/sidekiq/wiki/Error-Handling#dead-job-queue): > Only jobs configured with 0 or greater retries will go to the Dead Job Queue.	aprescott	jellybob
2070	2014-12-03 18:01:53	@mperham Thanks for the quick reply! I'm going to see if fiddling with `MALLOC_ARENA_MAX` alleviates the problem.	silasjmatson	mperham
2069	2014-12-02 16:11:08	@mperham nothing blocking here - but it adds a bit of "what is happening here?" when it's the first time you look at the batch UI. Thanks!	thbar	mperham
2065	2015-03-30 08:13:11	@ryansch can you have a look if I can give you ssh access to a debian test environment? This will help me update the sidekiq package in debian.	pravi	ryansch
2065	2015-04-29 22:30:51	Hi! I think I found the problem. In @pravi's situation, the name of the directory contains a '~'. The assert_file method calls shellescape to deal with directories with spaces in the name. But shellescaped directory/filenames cannot be correctly used with File.exists? This is @pravi's situation: The problem will also occur if ~ is replaced by +, which are two canonical separators for the Debian d…	boutil	pravi
2065	2015-05-02 06:27:47	@ryansch would it be possible to allow ~ and + in filenames?	pravi	ryansch
2065	2015-05-02 19:54:38	@pravi, the assert_file method is defined in rails, not in sidekiq. So the request for support of special characters in filenames in assert_file should go to Rails developers.	boutil	pravi
2059	2014-12-11 10:59:32	@Kooky021 : You can set workers number in sidekiq.yml Right now you have 25	seuros	Kooky021
2057	2014-11-26 14:40:29	@bschaeffer : update to 3.3.0.	seuros	bschaeffer
2057	2014-11-26 15:57:03	@seuros : thank 3.3.0 works upd:	dammer	seuros
2056	2014-11-19 18:17:58	@mperham :thumbsup:	tarcieri	mperham
2056	2014-11-20 05:44:56	@mperham This appears to fix the Sidekiq shutdown issue we've run into. :+1:	ezkl	mperham
2056	2014-11-20 21:09:07	@mperham can we get a release?	thommahoney	mperham
2056	2014-11-20 22:44:21	Thank you @mperham	thommahoney	mperham
2055	2014-11-19 19:46:45	I just realized that I wasn't properly setting the poll interval for the environment I was testing it in. I'm really sorry for making that bone head mistake. I think part of what threw me off was that the default should have been 15 seconds, but the times seemed really random. Now with the setting marked properly I'm seeing zrangebyscore call come in about every 1-1.5 seconds. I'm still seeing so…	nicolo	mperham
2048	2014-11-23 02:18:13	@enricostano Out of interest, are you running Sidekiq in it's own container separate from your app? I'm seeing some people running them both in the same container but that's then two processes running in one Docker container which is as I understand it not desirable.	philostler	enricostano
2048	2014-11-24 02:18:02	@philostler my plan is to use one docker container per piece: 1 for redis, 1 for app, 1 for sidekiq, 1 for db, etc. Still a WIP though.	enricostano	philostler
2048	2014-11-24 12:11:19	@Silex As far as I understand, having one process per container is best practice as it's separating your concerns, provides potentially better resilience (depending on your setup... e.g. better failure over, simpler maintenance, rolling upgrades etc) and doesn't provide any nasty surprises as usually it's 1 process per container. That being said, I did a bit of reading over the weekend and some p…	philostler	Silex
2048	2014-11-24 18:55:19	@philostler: thanks for the explanation.	Silex	philostler
2047	2014-11-11 17:28:43	@mperham fair enough. I'll do that.	bmarini	mperham
2046	2014-11-11 19:11:19	@mperham: Pushed that change. Purely documentation and synching the two examples now.	sorentwo	mperham
2044	2014-11-07 15:45:10	@mperham: yes, likely thread safety issues but I don't see how it can corrupt something "read-only" like `ENV` (not that any of you confirmed that ruby backticks actually uses `ENV['PATH']`). Here is some code: Here is the curl call: I'm aware that you probably want more code but I'd rather try to isolate it and get something reproducible so you have a testcase. That's why I'm asking about guidan…	Silex	mperham
2044	2014-11-07 15:51:30	@seuros: I never said ENV was read-only, I'm saying it doens't make sense for `ENV['PATH']` to suddenly return nil or an empty string (not that we even asserted this is what happens).	Silex	seuros
2044	2014-11-07 16:54:40	@mperham: alright, thanks for the idea. I added some `ENV` dumping to the logs in the hope that it'll at least help us assert this is a PATH issue. I now need for the bug to show up again, which didn't happen since I upgraded the gems, so I'll close this and reopen when/if I have more data. Thanks guys for all the informations.	Silex	mperham
2043	2014-11-05 19:02:34	@seuros I'm not sure why loggers can't be initialized before?	kenips	seuros
2043	2014-11-05 19:07:23	Because we have to parse the arguments first to build the options. I could refactor that to initialize the logger inside `setup_options` if @mperham has not objection.	seuros	mperham
2041	2014-11-05 17:10:27	@kenips Do you want to send the PR, else i will do it.	seuros	kenips
2041	2014-11-05 18:18:03	@seuros go for it. If not I can come back to this tomorrow :) thanks!	kenips	seuros
2039	2014-11-13 00:29:59	@aprescott Thanks!	imWildCat	aprescott
2036	2014-11-12 22:19:41	@mperham Any thoughts? @seuros Yes, the Celluloid version should be relaxed if and when this is merged.	petergoldstein	seuros
2036	2014-11-12 22:19:41	@mperham Any thoughts? @seuros Yes, the Celluloid version should be relaxed if and when this is merged.	petergoldstein	mperham
2036	2014-11-13 18:43:45	@petergoldstein could you please relax Celluloid version in this PR ?	seuros	petergoldstein
2036	2014-11-13 18:48:08	@seuros Done.	petergoldstein	seuros
2032	2014-10-29 15:21:14	@Silex run `Sidekiq::Stats.new.reset` and then `flushall` - its helps why sometimes it stucked and flush and restart does not help? ![qkb6ohv](https://cloud.githubusercontent.com/assets/417317/4828302/31ddd772-5f7f-11e4-81c8-42baf7e63238.png)	davetoxa	Silex
2030	2015-02-27 05:57:45	@seuros Can `default_worker_options` be configured in sidekiq.yml or must that happen in an initializer?	ethagnawl	seuros
2030	2015-02-27 06:13:01	@ethagnawl, initializer AFAIK.	seuros	ethagnawl
2030	2015-02-27 06:25:51	@seuros Good to know. Thanks for the prompt response!	ethagnawl	seuros
2028	2014-10-28 15:01:20	@mperham should we raise if an old version of redis is detected ?	seuros	mperham
2028	2014-10-28 15:30:48	@seuros Sure. Here's how to fetch the version:	mperham	seuros
2026	2014-10-31 15:29:58	@hrangel can you say which gem?	aprescott	hrangel
2025	2014-11-01 21:35:16	I think @jonhyman brings up a good point. I think the need for using unique jobs are attempts at throttling solutions. We want to do something repeatedly but prevent overlap: starting another same job when the first one is still going. Like, "download inventory for every merchant every 15 minutes, but if job is not finished don't enqueue this again". Maybe I'm off topic a bit, but maybe instead o…	homanchou	jonhyman
2022	2014-10-30 19:02:05	@brandonhilkert , we are in rails 4.1.6, we have hundreds of worke 1 example: if cinema[:showtimes_updated_at]["day#{date.wday}"] == params[:date] logger.info("Skiping #{params}") next end	sahin	brandonhilkert
2020	2014-10-22 21:08:07	@sax there's no way for Batch to guarantee it's always at the end of the chain. Some other code could run afterwards and inject another middleware. I'll be honest: I'm not sure there's a good solution for this, esp when 3rd party plugins are involved. I can only support and ensure compatibility between Sidekiq and Sidekiq Pro features. Having a pluggable system means flexibility but also giving u…	mperham	sax
2019	2014-10-21 14:56:16	@seuros squashed! :+1:	dlackty	seuros
2012	2014-10-26 13:44:31	it's still working great for us. @oleander I recommend reading the docs for `rack-timeout`; does a great job of explaining why timeout is dangerous: https://github.com/heroku/rack-timeout#timing-out-inherently-unsafe We do use Rack timeout in our web apps but that's mostly because we do all of the important work in separate Sidekiq apps that have a lot of code dedicated to making the jobs transac…	subelsky	oleander
2012	2014-10-27 03:12:15	@oleander @subelsky can you post an example sidekiq config using `resolv-replace`? Google doesn't render anything relevant at the moment Is it only a matter of putting `require 'resolv-replace.rb' ` in an initializer (`config/initializers/require.rb`)?	krzkrzkrz	oleander
2012	2014-10-27 03:12:15	@oleander @subelsky can you post an example sidekiq config using `resolv-replace`? Google doesn't render anything relevant at the moment Is it only a matter of putting `require 'resolv-replace.rb' ` in an initializer (`config/initializers/require.rb`)?	krzkrzkrz	subelsky
2012	2014-10-27 06:31:42	@krzkrzkrz That's what it says here: http://www.subelsky.com/2014/05/fixing-socketerror-getaddrinfo-name-or.html I'm adding `require 'resolv-replace.rb'` to my config/initializers/sidekiq.rb - fingers crossed	SirBertly	krzkrzkrz
2012	2014-10-27 14:22:24	@krzkrzkrz We run all of our Sidekiq workers as standalone Ruby apps but yeah something like that ought to work. We use something like this sanitized file to initialize Sidekiq: and the `Procfile` that requires the above code looks something like:	subelsky	krzkrzkrz
2012	2015-02-25 21:47:50	@oleander I see nothing helpful in the TTIN output, unfortunately.	mperham	oleander
2012	2015-02-27 16:27:05	@oleander Ok, I just noticed it but both do have a subtle weirdness: almost all threads are blocked in this `handle_interrupt` routine, which I don't think is normal: I suspect a Ruby VM bug. Upgrade to the latest version of MRI possible please.	mperham	oleander
2012	2015-03-12 15:03:18	Hi guys, I'm facing a similar issue. Once or twice a day sidekiq stops proccessing any new workers (though sidetiq stills enqueuing new jobs), it appears alive with `ps aux | grep sidekiq` with `[15 of 15 busy]`. The output of `kill -TTIN <sidekiq_pid>` is https://gist.github.com/rapofran/83afa64161c20b0f9a8d As you can see there are workers that talk to Rserve through rserve-client, and they see…	rapofran	mperham
2012	2015-03-12 15:30:54	@rapofran Please do not hijack someone else's issue. Open your own. Your threads are all locked up talking to Rserve, this is a bug in rserve-client, you need to be able to set network timeouts:	mperham	rapofran
2012	2015-03-12 15:42:33	@mperham thanks! and sorry for hijack someone else's issue	rapofran	mperham
2012	2015-12-01 20:22:06	I've done some experimentation over the past 300M background jobs and found that the following setup works. - sidekiq 3.3.0 - ruby 2.2.1 - rails 4.0.13 The sidekiq init file has the following line to ensure that `resolv-replace` is loaded. @mperham Thanks for your help!	oleander	mperham
2010	2014-10-17 14:03:11	@jonhyman could you exemplify how can I use this batch feature to solve the problem? Many thanks!	nicolasiensen	jonhyman
2010	2014-10-17 16:35:27	@nicolasiensen , since you are using AR, you can use [GlobalId](https://github.com/rails/globalid) to serialize your model.	seuros	nicolasiensen
2010	2014-10-17 17:55:30	@mperham, @seuros thanks for your reply	nicolasiensen	seuros
2010	2014-10-17 17:55:30	@mperham, @seuros thanks for your reply	nicolasiensen	mperham
2006	2014-10-17 14:37:32	@mperham Thanks for quick response. It turns out that I didn't get the difference between the `timeout` setting in `config/sidekiq.yml` and the argument that is passed to `sidekiqctl` by my Capistrano deployment. As I understand now is that the setting in `config/sidekiq.yml` is for Sidekiq to complete the jobs itself before stopping itself. The number of seconds passed into `sidekiqctl` is the "…	michiels	mperham
2003	2014-10-15 04:18:34	@mperham https://gist.github.com/4d2ad902c1813876f8d1 - Gemfile.lock Unfortunately, I cannot give you SSH access, as this is our production environment	krzkrzkrz	mperham
2003	2014-10-15 09:46:29	Sorry @mperham its https://gist.github.com/09efa886d5a09e676da2	krzkrzkrz	mperham
2003	2014-10-16 03:53:33	@mperham I only see TID in the sidekiq.log which log are you referring to for the TTIN?	krzkrzkrz	mperham
2003	2014-10-16 04:06:12	See Signals wiki page. `kill -TTIN $sidekiq_pid` On Wed, Oct 15, 2014 at 8:53 PM, Christian Fazzini <notifications@github.com > wrote: > > @mperham https://github.com/mperham I only see TID in the sidekiq.log > which log are you referring to for the TTIN? > > — > Reply to this email directly or view it on GitHub > https://github.com/mperham/sidekiq/issues/2003#issuecomment-59310862.	mperham	mperham
2003	2014-10-26 08:35:26	Thanks @krzkrzkrz for posting this!! @mperham I'll gladly give you ssh access to my server when this happens to me(every day it happens sporadically, and I can't figure out the common factor). I have been trying to debug this problem for a couple of months now. It seem like sidekiq just falls asleep.	SirBertly	krzkrzkrz
2003	2014-10-26 08:35:26	Thanks @krzkrzkrz for posting this!! @mperham I'll gladly give you ssh access to my server when this happens to me(every day it happens sporadically, and I can't figure out the common factor). I have been trying to debug this problem for a couple of months now. It seem like sidekiq just falls asleep.	SirBertly	mperham
2003	2014-10-27 04:18:32	@mperham https://gist.github.com/ccb74e6c91e69c5bb70f the sidkiq log when I issue the kill -TTIN command	krzkrzkrz	mperham
2003	2014-10-27 06:25:03	I am curious, when accessing Sidekiq's dashboard. Does Sidekiq check if the background process is running and if it isn't, attempts to run it? This certainly seems like the case. But would like to verify. I suspect that the Sidekiq process stops (for whatever reason), and nothing is there to "wake it up" again. If so, perhaps monit/upstart could be the solution here. Your thoughts @mperham ?	krzkrzkrz	mperham
2003	2014-10-27 16:40:30	Ah..ok, so my sidekiq dies....@krzkrzkrz is this the same thing that's been happening to you?	SirBertly	krzkrzkrz
2003	2014-10-27 16:53:10	Hi @mperham I do have both those files on my server.	SirBertly	mperham
2003	2014-10-28 03:01:13	@sirBertly today the jobs were "stuck" again. 20k jobs or so. Going onto Sidekiq's dashboard, made Sidekiq start the jobs again. @mperham it seems the Web UI (Sidekiq's dashboard) starts the job processing again though. I'll have to wait until tomorrow to see if the sidekiq process is running or not, via `pa -aux`. If the process isn't running, then something must have made it crash, and if so, t…	krzkrzkrz	mperham
2003	2014-10-30 03:13:59	Today the jobs were "stuck" again. `ps aux | grep sidekiq` returned: Which means the process was running, never crashed, but "stuck"! Going on the dashboard started working on the queue. i.e. the queue started to go down. Frustrating, because the logs dont really indicate anything. @mperham any other ideas I should try? @sirBertly how are things on your end?	krzkrzkrz	mperham
2003	2014-10-30 08:17:24	@krzkrzkrz ok, looks like yours is a little different from mine. My sidekiq process seems to crash. My response to `ps aux | grep sidekiq` is `deploy 29839 0.0 0.1 10464 928 pts/0 S+ 10:54 0:00 grep --color=auto sidekiq`. I haven't started it lately as I wanted to troubleshoot when I get some time. My stacktrace looks as follows: This is from my last deploy(when the USR1 was issued and sidekiq re…	SirBertly	krzkrzkrz
2003	2014-11-01 07:28:53	@oleander Yup! That works, thanks again! @krzkrzkrz I had noticed that sidekiq craps out when it loses connection to redis, for whatever reason. I solved this with a monitor. I'm using monit, sorry @mperham, I had it installed before I found out about inspector. I'll probably change this later.. and	SirBertly	krzkrzkrz
2003	2014-11-01 07:28:53	@oleander Yup! That works, thanks again! @krzkrzkrz I had noticed that sidekiq craps out when it loses connection to redis, for whatever reason. I solved this with a monitor. I'm using monit, sorry @mperham, I had it installed before I found out about inspector. I'll probably change this later.. and	SirBertly	oleander
2003	2014-11-01 07:28:53	@oleander Yup! That works, thanks again! @krzkrzkrz I had noticed that sidekiq craps out when it loses connection to redis, for whatever reason. I solved this with a monitor. I'm using monit, sorry @mperham, I had it installed before I found out about inspector. I'll probably change this later.. and	SirBertly	mperham
2003	2014-11-01 07:45:05	@seuros Yes! That's the plan. I had monit in place and I want to monitor this first and make sure that I actually fixed my issues before tinkering with new stuff.	SirBertly	seuros
2003	2014-11-06 16:36:41	@krzkrzkrz One fellow's "stuck" Sidekiq was fixed by adding `require 'resolv-replace'` to his sidekiq.rb initializer. Have you tried that?	mperham	krzkrzkrz
2003	2014-11-06 16:41:51	@krzkrzkrz I added require 'resolve-replace' in an initializer file and monit, though everyone advices to use inspector	SirBertly	krzkrzkrz
2003	2014-11-11 06:14:53	@krzkrzkrz I have no advice. Maybe start here: https://www.youtube.com/watch?v=VV7b7fs4VI8	mperham	krzkrzkrz
2003	2014-11-12 14:32:21	@krzkrzkrz Could you run `kill -TTIN $sidekiq_pid` and post the output?	oleander	krzkrzkrz
2003	2014-11-14 01:58:01	@oleander when shoudl I run this? When the queue is stuck? Or when there is a queue that is being processsed? Also, will this destroy all currently queued jobs? As in, will I lose these jobs permanently?	krzkrzkrz	oleander
2003	2014-11-19 09:29:08	@arrowcircle Try removing `sidekiq-limit-fetch`. I used the gem before and it resulted in an array of problems, one being unprocessed jobs.	oleander	arrowcircle
2003	2014-11-20 09:10:32	@oleander, I updated sidekiq to 3.2.6 and now it works perfect. `sidekiq-limit-fetch` don't cause any problems	arrowcircle	oleander
2003	2014-12-09 05:42:36	@mperham `kill -TTIN $sidekiq_pid` on queued workers will kill the jobs permanently?	krzkrzkrz	mperham
2003	2014-12-11 19:59:34	@mperham My bad about the TTIN. Anyhow I figured out that the issue was celluloid @ version 16. Backed it to 15.2 and working fine again.	sarmiena	mperham
2003	2014-12-11 20:10:32	Upgrade sidekiq. 3.3.0 works great with 16. > On Dec 11, 2014, at 11:59, aldo sarmiento notifications@github.com wrote: > > @mperham My bad about the TTIN. Anyhow I figured out that the issue was celluloid @ version 16. Backed it to 15.2 and working fine again. > > — > Reply to this email directly or view it on GitHub.	mperham	mperham
2003	2015-01-15 00:56:28	@krzkrzkrz Really? But why did the jobs start processing when you visited Dashboard? I seem to have the same problem, but restarting sidekiq seems to work for me. What is the sidekiq version you are running on right now?	chinshr	krzkrzkrz
2003	2015-01-20 04:05:42	@chinshr Yea that's the only odd result about this. It seems like the issue happens when several hundred jobs are put into the queue at a time. They start re-processing once you visit the Dashboard. Perhaps this strange behavior is due to high CPU spikes over a constant period of time. Some process' act funny in situations like this. Not sure if Sidekiq could have handled this better. The way for…	krzkrzkrz	chinshr
2003	2015-02-09 20:14:50	@krzkrzkrz Thanks. My jobs are getting processed without problems (>200k/day) after figuring out that setting `reaping_frequency` on a MySQL connection will actually create a MySQL segfault and halt the sidekiq process. Removing `reaping_frequency` setting solved my problem along with making my jobs [thread safe](https://github.com/mperham/sidekiq/wiki/Problems-and-Troubleshooting).	chinshr	krzkrzkrz
2003	2015-03-20 17:15:49	@jobygoude I'd recommend upgrading to Ruby 2.2.	mperham	jobygoude
2003	2016-03-17 08:59:14	@jobygoude ,yes, I use rubyracer in my project. Okay, I will try this. Do you know what cause this problem?	imgarylai	jobygoude
2003	2016-03-17 16:09:09	@jobygoude After I change rubyracer to nodejs. The problem still exist. Here is what I see on the web UI: <img width="1415" alt="screen shot 2016-03-18 at 12 00 36 am" src="https://cloud.githubusercontent.com/assets/1407908/13852327/9106a106-ec9c-11e5-9c5a-34df01d3e307.png"> Inside the rollbar page: | Job | Argument | | --- | --- | | Rollbar::Delay::Sidekiq | please look in gist: https://gist.git…	imgarylai	jobygoude
2003	2016-03-17 16:32:26	@imgarylai Please don't resurrect old issues. Open your own new issue and we'd be glad to help.	mperham	imgarylai
2003	2016-03-18 02:56:59	@mperham sorry for that. I will open a new issue. Thank you.	imgarylai	mperham
1999	2014-10-12 05:30:49	Nice. Thanks @mperham	ChunAllen	mperham
1999	2015-08-06 05:52:14	Hi @mperham, `MyMailer.delay.my_new_mail` has async the mail through sidekiq 3.4.2, ruby 2.2.1 and rails 4.2.1 . And, inside the mailer i want `jid` as like below:	shreeramneupane	mperham
1999	2015-08-06 05:53:38	@shreeramneupane You cannot get the JID when using the delayed extensions.	mperham	shreeramneupane
1999	2015-10-12 13:30:24	Hi @mperham, When I use delay for job_id =MyWorker.delay_for(2.day).perform_async(self.id) And, inside the worker jid get changed, is not same as which I get in job_id --- But when I use perform at job_id = MyWorker.perform_at(2.day.from_now, self.id) And, inside the worker jid remain same as we get in job_id Can you please tell me this difference(delay_for and perform_at). I am unable to find th…	sumitisrani	mperham
1999	2015-10-12 14:53:57	@sumitisrani Don't use delay on a Worker.	mperham	sumitisrani
1999	2015-10-23 07:07:56	Hi @mperham, I am using perform at to delay the job job_id = MyWorker.perform_at(2.day.from_now, self.id) But when my job run jid get change, the jid is not same as which I get when I schedule the job. I saved that jid in my DB and when my job run I find the records with jid, update the record in my DB. But due jid get change I am unable to find out the record and my job get failed. My sidekiq ve…	sumitisrani	mperham
1999	2016-03-22 15:06:17	@mperham - Could you expand on "Don't use delay on a Worker?" I'm converting a previous implemenation that used a worker (and some wonky `raise`s to implement a retry strategy) into a more pro-active retry that calls `.delay_for(5.minutes)` within the worker to schedule the next attempt, if needed. Should I not be calling `delay_for` within a worker? Can you point to an example of how a method ca…	dhempy	mperham
1999	2016-03-22 15:55:15	Thanks, @mperham ! :-) I'll give that a whirl!	dhempy	mperham
1994	2014-10-08 17:40:35	@aripollak Yes.	seuros	aripollak
1993	2014-10-13 20:37:22	@anazar Are you using any 3rd party Sidekiq extensions?	mperham	anazar
1993	2014-10-13 21:33:03	@mperham - only sidekiq-failures and we removed it to rule that out as an issue.	anazar	mperham
1993	2014-11-12 11:12:01	@rmbl Is it the sidetiq issue? I have the same problem, could you please specify which versions of sidetiq you revert back to? I am currently using sidekiq (3.2.6), celluloid locked to (0.15.2) & sidetiq (0.6.3)	kxhitiz	rmbl
1993	2014-12-18 17:04:56	@subelsky That does require your Sidekiq process to be responding. If all workers are "stuck", it won't work because the job will never be pulled from Redis.	mperham	subelsky
1989	2014-10-07 17:28:59	Bundler isn't required. Sidekiq assumes that the first thing you do to use Sidekiq code is `require 'sidekiq'`. Anything else can get into the load problems that @indirect is mentioning.	mperham	indirect
1989	2014-10-07 18:11:36	So I guess ultimately I don't care about this in real life, but it seems weird to deliberately create a situation where either a file doesn't require a thing before it calls that thing, since it means exceptions are easily possible. It also seems weird to create a circular dependency (and ruby or rubygems will call you out on that by printing a warning). I required sidekiq/worker by itself becaus…	indirect	indirect
1988	2014-10-06 18:30:48	@seuros I agree in spirit but we do it elsewhere in the codebase so there is precedent.	mperham	seuros
1987	2014-10-06 16:33:56	@joshmyers I had a similar issue recently that turned out to be a problem with the ActiveRecord pool/reaping configuration. Do you have anything custom configured for that in your application?	bensie	joshmyers
1987	2014-10-06 16:57:11	@bensie Not AFAIK. We have set a ( generous ) database.yml pool size of 150 using the mysql adapter, to allow enough connections for workers, unicorn etc.	joshmyers	bensie
1987	2015-01-14 11:47:57	@diddeb I would recommend you to open a new ticket as this was closed by @joshmyers	Davidslv	diddeb
1987	2015-01-14 11:47:57	@diddeb I would recommend you to open a new ticket as this was closed by @joshmyers	Davidslv	joshmyers
1987	2015-01-14 11:51:07	@Davidslv :+1:	diddeb	Davidslv
1987	2015-05-14 14:18:21	@mperham Do you have any idea what might be causing this? We are hitting this pretty regularly (several times a day) and cannot afford to reduce concurrency. Can I do anything to help debug this? celluloid 0.16.0 and sidekiq 3.3.4	kremso	mperham
1987	2015-05-14 14:35:22	@kremso I need a backtrace or crash report of some type.	mperham	kremso
1987	2015-08-17 10:10:31	We are calling a (sometimes slow) http service from our workers. I noticed that at the time when sidekiq crashes we also observed increased response times from the service to the point that the http requests from workers timeout. I put up a minimal setup that simulates this and it can reproduce the issue reliably; see here https://gist.github.com/kremso/ffee0659f40ea630825f It takes around a minu…	kremso	mperham
1987	2015-09-13 21:01:35	@guyisra Not that I'm aware of.	mperham	guyisra
1987	2015-09-14 08:25:08	@guyisra: you can monitor your processes with [eye](https://github.com/kostya/eye), [god](http://godrb.com/) or [bluepill](https://github.com/arya/bluepill). If you can't prevent the crash, they can at least restart the component when it does. Imho it's best practice to do this for all your processes, including the web-server. Additionally you can have them monitor CPU load and/or memory consumpt…	milgner	guyisra
1987	2015-09-14 08:51:11	@guyisra In this particular case, sidekiq crashes (the process terminates). If you run it from init then you can configure it to start automatically again (like https://github.com/mperham/sidekiq/tree/master/examples/upstart).	kremso	guyisra
1984	2014-10-08 18:00:29	@mperham Super excited for this fix. Do you mind pushing it to ruby gems? It still shows the latest version as 3.2.5 Thanks!	comjf	mperham
1983	2014-10-06 00:37:48	(I work with @jkasten2) So it seems like the best solutions in our case would be doing one of the following: 1. Better parallelize our long-running jobs 2. Switch to running Sidekiq with JRuby to avoid the GIL issue 3. Use delayed_job or Resque instead for these jobs.	gdeglin	jkasten2
1979	2014-10-02 16:57:54	@beauby Remove all your explicit requires. If you start Rails with `bundle exec ...`, it should just work.	mperham	beauby
1979	2014-10-02 17:03:15	@beauby do you have capistrano/bundler in your Capfile ?	seuros	beauby
1975	2014-10-09 19:43:05	@mperham I followed your advice here but now getting occasional errors like #1468 where a batch's pending count goes negative. This is what we're doing: did I miss something, so that the new job gets officially added to the batch?	subelsky	mperham
1974	2014-10-03 13:03:13	I would like to add to @comjf above that we have the same issue as well with Foreman -> Upstart since we upgraded from Sidekiq 3.0.X to 3.2.4	mskog	comjf
1974	2014-10-03 19:19:55	@mperham Is there any way that the code that checks the number of processes to calculate the wait-time multiplier could clean out dead processes the way that ProcessSet does? As far as I remember it does a straight `redis.scard 'processes'` call and doesn't use the ProcessSet class. Maybe if that sounds like a decent idea I can take a stab at a PR implementing it.	epchris	mperham
1974	2014-10-03 19:20:53	@mskog @comjf @seuros yeah, I believe there was a regression in the underlying threading library that cause some issues with shutdown, look at the changelog for 3.2.5.	epchris	mskog
1974	2014-10-03 19:20:53	@mskog @comjf @seuros yeah, I believe there was a regression in the underlying threading library that cause some issues with shutdown, look at the changelog for 3.2.5.	epchris	comjf
1974	2014-10-03 19:20:53	@mskog @comjf @seuros yeah, I believe there was a regression in the underlying threading library that cause some issues with shutdown, look at the changelog for 3.2.5.	epchris	seuros
1974	2014-10-03 19:22:52	Sounds like a great pr. Love to see it. > On Oct 3, 2014, at 12:19, Chris TenHarmsel notifications@github.com wrote: > > @mperham Is there any way that the code that checks the number of processes to calculate the wait-time multiplier could clean out dead processes the way that ProcessSet does? As far as I remember it does a straight redis.scard 'processes' call and doesn't use the ProcessSet cla…	mperham	mperham
1973	2014-09-29 21:30:25	@mperham The second element of the array is the suffix of the class (e.g. label-primary => primary) - from any of the selection listed at http://getbootstrap.com/components/#labels.	pgeraghty	mperham
1973	2014-09-29 21:32:33	@pgeraghty let use background-color instead	seuros	pgeraghty
1973	2014-09-29 21:56:40	@mperham let keep this open and see if there is interest. wdyt ?	seuros	mperham
1972	2014-09-29 15:50:00	@Nowaker is right that AJ will be a major source of Sidekiq users. We need a new wiki page which covers basic usage. It might be very simple but it should be there just so people know how easy it is to use.	mperham	Nowaker
1972	2014-09-29 23:08:16	@seuros @mperham yes https://github.com/mperham/sidekiq/wiki/Active-Job	rselk	seuros
1972	2014-09-29 23:08:16	@seuros @mperham yes https://github.com/mperham/sidekiq/wiki/Active-Job	rselk	mperham
1972	2014-09-29 23:22:21	@rselk Awesome work. I might fine tune the third sentence so it doesn't scare people as much but the rest of the content looks great.	mperham	rselk
1972	2014-09-29 23:33:27	@Nowaker , it a wiki. You can edit it too. :)	seuros	Nowaker
1966	2014-09-23 22:03:32	@seuros No plugins. Just installed sidekiq this morning.	bobber205	seuros
1965	2014-09-22 15:55:27	@aprescott good point. Reliable fetch doesn't respect the `retries` configuration option and #1493 does appear to touch on this, assuming that the "easy win" @mperham talks about isn't the final solution for #1493. I'll close out as a duplicate and watch that issue.	jonhyman	aprescott
1963	2014-09-26 08:47:15	@seuros it happens on 0.15.2 and 0.16. We deployed it to production and it does not get stuck for 3 days so far (was stuck twice a day on staging). Don't have an idea why.	jumski	seuros
1963	2014-10-30 03:31:33	@jumski @seuros I am facing a similar issue (https://github.com/mperham/sidekiq/issues/2003) wondering if you managed to find a fix on your end?	krzkrzkrz	jumski
1963	2014-10-30 03:31:33	@jumski @seuros I am facing a similar issue (https://github.com/mperham/sidekiq/issues/2003) wondering if you managed to find a fix on your end?	krzkrzkrz	seuros
1963	2014-10-30 16:02:46	it started working on fresh production server, was failing on staging dont really have any clues :( 2014-10-30 4:31 GMT+01:00 Christian Fazzini notifications@github.com: > @jumski https://github.com/jumski @seuros https://github.com/seuros I > am facing a similar issue (#2003 > https://github.com/mperham/sidekiq/issues/2003) wondering if you > managed to find a fix on your end? > > — > Reply to t…	jumski	jumski
1963	2014-10-30 16:02:46	it started working on fresh production server, was failing on staging dont really have any clues :( 2014-10-30 4:31 GMT+01:00 Christian Fazzini notifications@github.com: > @jumski https://github.com/jumski @seuros https://github.com/seuros I > am facing a similar issue (#2003 > https://github.com/mperham/sidekiq/issues/2003) wondering if you > managed to find a fix on your end? > > — > Reply to t…	jumski	seuros
1963	2014-11-23 12:17:46	@kxhitiz Sidetiq randomly stops processing jobs - unrelated entirely to this sidekiq issue. See https://github.com/tobiassvn/sidetiq/issues/116	lypanov	kxhitiz
1963	2014-11-23 12:21:04	@mperham We have some networking issues occurring around 4am nightly on a recurring basis - hosting company seems incapable of fixing it alas. Due to this even with 3.2.5 we're seeing the system simply stop processing. Is it possible the timeouts are still too low for the Redis work around you introduced with 3.2.2? We'd preferably like it to just never stop trying :)	lypanov	mperham
1963	2014-11-23 12:36:32	@mperham Ignore that last one noticed there is a duplicate of this issue which provides various suggestions. I'll try 3.2.6 / TTIN / resolv-replace. If still broken will comment again.	lypanov	mperham
1963	2014-11-24 05:14:27	@lypanov coincidentally, the networking issues you are describing that occur at 3-5am nightly also happen to us, around that time. As in Sidekiq stops processing any jobs and the queue just keeps getting larger, even if the Sidekiq process is still running in the background. However, our Redis server is hosted on AWS Elastic Cache. Do you know by chance if your hosting company is using AWS as wel…	krzkrzkrz	lypanov
1963	2014-11-24 08:15:50	@krzkrzkrz With sidetiq IIRC we were seeing it on a nightly basis. Without it happens maybe once every 2 weeks. Not AWS no.	lypanov	krzkrzkrz
1963	2016-11-14 22:39:01	@jdurand That logging doesn't help. You need to follow the directions noted on the Problems and Troubleshooting wiki page.	mperham	jdurand
1963	2016-11-15 13:23:58	In case anyone ends up here with a similar problem, exit status 137 means your process was killed by Linux’s OOM (Out of Memory) killer. @mperham: sorry for the trouble, but I think documenting this here might help others Googling this, and incidentally reduce the number of tickets being opened related to memory bloat issues.	jdurand	mperham
1961	2015-10-26 11:53:14	@mperham I tried to make your solution work on my machine. But I'm running through some issues. This is what I'm doing: 1. I have 2 app both on Rails, 1 is admin and the other one is frontend. 2. I have about five workers in the admin which work great 3. I have one worker in the frontend to clean all the caches. 4. Both these apps use the same redis db but have different sidekiq processes 5. Now,…	pamio	mperham
1961	2015-10-26 15:31:34	@pamio Your problem is that you are using namespaces, so kq_admin's push will have the kq_admin namespace. You can't change the namespace in Client.push. Either stop using them or you will need to use Sidekiq's sharding support.	mperham	pamio
1961	2015-10-27 04:59:09	@mperham, its now working with the suggested change. However, the very reason I brought namespace into the picture was that I read somewhere on stackoverflow to have namespaces to avoid conflicts with other sidekiq processes. So one sidekiq process with namespace 'A' would always consume jobs from namespace A and another process with namespace 'B' would consume respectively. Anyway, its working n…	pamio	mperham
1961	2015-10-27 05:01:31	@mperham, Thanks for additional knowledge.	pamio	mperham
1959	2014-09-29 17:16:36	@mperham I can get you a backtrace. There's also one in the gist linked from #1022: https://gist.github.com/yangchenyun/5849852	aprescott	mperham
1959	2014-09-29 17:21:22	@aprescott I suspect that logging is out of date. I'm hoping to get something with Sidekiq 3.x and Celluloid 0.15.2 as I can't repro with current gem versions.	mperham	aprescott
1956	2014-09-28 19:32:54	@ryansch I need this today or you don't make the launch cutoff.	mperham	ryansch
1953	2014-09-18 13:01:51	thanks @mperham. Believe me I strictly adhere to the Sidekiq Way :tm: everywhere else, but in this app we're constrained by outside resources -- there's a limit to how many Sidekiq workers I can spin up before I run out of DB connections, so I see this as a way to avoid having to beef up my database for now, especially since I only intermittently need this capability. Also some of our jobs are lo…	subelsky	mperham
1950	2014-09-18 09:28:00	Oh found that: https://github.com/StatusPage/librato-sidekiq/issues/7 @mperham thanks for your help!	thibaudgg	mperham
1949	2014-09-17 06:34:58	No I'm not pushing jobs into Redis manually there, it seems to only happens on jobs that have a retry count > 1 so maybe the `"enqueued_at"` is wrongly set in the retry process somewhere... @seuros thanks for the quick fix!	thibaudgg	seuros
1949	2014-11-13 08:07:56	@aripollak Thanks for that one!	thibaudgg	aripollak
1946	2014-09-29 09:49:31	@kosh-jelly We are only running around 30 threads. The issue still persists unfortunately. I posted a few more details here: http://stackoverflow.com/questions/26096939/ruby-http-not-threadsafe-hangs-at-tcpsocket - The problematic line is: https://github.com/ruby/ruby/blob/ruby_2_1/lib/net/http.rb#L879 Unfortunately this really exceeds my knowledge of ruby. @mperham Have a you had somebody using …	hendricius	kosh-jelly
1946	2014-09-29 09:49:31	@kosh-jelly We are only running around 30 threads. The issue still persists unfortunately. I posted a few more details here: http://stackoverflow.com/questions/26096939/ruby-http-not-threadsafe-hangs-at-tcpsocket - The problematic line is: https://github.com/ruby/ruby/blob/ruby_2_1/lib/net/http.rb#L879 Unfortunately this really exceeds my knowledge of ruby. @mperham Have a you had somebody using …	hendricius	mperham
1946	2014-09-29 10:07:13	@hendricius I use Rbx instead of MRI for that.	seuros	hendricius
1946	2014-09-29 10:47:33	@hendricius, 50 threads is with the HTTPClient gem which avoids ruby's net/http altogether.	kosh-jelly	hendricius
1946	2014-09-29 16:45:12	@hendricius Tons of users use Sidekiq to crawl in the background. I don't know what they use but I would use Net::HTTP. It's the API that is the most battle-tested.	mperham	hendricius
1943	2014-09-10 22:31:33	@ryansch that's a good point. That'd probably be a deal-breaker if Sidekiq intends to support parallel testing. If it is, perhaps it would be better to keep it similar to how it was before but simply use `klass.execute_job(worker, args)` instead of `worker.perform`. That should at least keep the consistency of `execute_job` and not lose thread-safety? (I have no idea if it's trivial or difficult …	aprescott	ryansch
1943	2014-12-18 18:09:18	@mperham is this no longer being considered for merging?	aprescott	mperham
1939	2014-09-10 17:59:22	Will do, thank you @mperham !	darkside	mperham
1938	2014-09-10 14:53:03	Thanks @aprescott. But the objective here is not to support keyword args. That's my use case, but it's to provide an API that allows a relatively easy way to override how perform is called, for any use case.	jejacks0n	aprescott
1938	2014-09-10 16:28:54	@mperham two things, not part of a gem, but something I'll likely gist about -- and I'm fine making them protected or something else. Like I said, it's really more about allowing this by simply breaking out the code that determines worker, and builds args from the part that calls it. I like `execute_job`, and will change this PR to reflect that, along with providing some tests. Would you merge it…	jejacks0n	mperham
1938	2014-09-10 17:16:14	@mperham thanks for your time, and the library!	jejacks0n	mperham
1938	2014-09-10 19:31:16	@aprescott awesome! that's basically what the intention is. =) If there are smaller, more direct methods it'll make it easier to reopen/extend functionality. I only had this specific need, and there's some additional thought in how it can be abstracted so it's not part of the class methods (eg. a service object that knows how to deal _only_ with the worker), but that's something to discuss and fo…	jejacks0n	mperham
1938	2014-09-10 19:31:16	@aprescott awesome! that's basically what the intention is. =) If there are smaller, more direct methods it'll make it easier to reopen/extend functionality. I only had this specific need, and there's some additional thought in how it can be abstracted so it's not part of the class methods (eg. a service object that knows how to deal _only_ with the worker), but that's something to discuss and fo…	jejacks0n	aprescott
1938	2014-10-19 19:10:57	@mperham wondering when this might get merged into sidekiq pro? Have been waiting on that before moving forward with a few internal adjustments.	jejacks0n	mperham
1937	2014-09-14 22:59:21	@homanchou would it be possible for you to bisect celluloid if you can easily reproduce this issue?	tarcieri	homanchou
1934	2014-09-10 15:52:41	@vibhor86 I've released timers 4.0.1 which should help address this. Can you give it a try?	tarcieri	vibhor86
1934	2014-09-11 04:18:53	@tarcieri Here's the report after updating timers version to 4.0.1 | RSS | VSZ | PID | Info | | --- | --- | --- | --- | | 318632 | 3284648 | 48202 | Initial | | 372012 | 3343996 | 48202 | 20K job runs | | 373372 | 3293768 | 48202 | 20K job runs | | 375960 | 3293768 | 48202 | 20K job runs | The leak seems to persist...	vibhor86	tarcieri
1934	2014-09-11 04:54:47	@vibhor86 can you post a graph of the JVM heap as observed by VisualVM or YourKit? Numbers like that aren't particularly helpful. The default JRuby heap size is 512MB (I think) so unless your objects live entirely in eden space the old generation will continue to grow until it approaches that ceiling, after which the JVM will GC the old generation. If things are working correctly, you should see …	tarcieri	vibhor86
1934	2014-09-11 05:04:49	@tarcieri Sure thing. Thanks for introducing VisualVM and YourKit. I'll post more info soon.	vibhor86	tarcieri
1934	2014-10-12 21:52:04	@vibhor86 So, is it leaking?	ioquatix	vibhor86
1934	2014-12-10 16:53:04	@ioquatix: The live bytes seem to be increasing... Any tips on interpreting it differently and effectively?	vibhor86	ioquatix
1934	2014-12-10 21:48:58	@vibhor86 Can you please give more detailed information about what is going on?	ioquatix	vibhor86
1933	2014-09-09 15:21:00	@seuros Absolutely right but I don't see any alternative in this case. We need to use deliver_now in Rails 4.2 to avoid that warning.	mperham	seuros
1931	2014-09-08 15:55:02	@mperham Thanks for the answer, I took a better look on it, makes sense, sorry, my mistake. I wanted to use the same interface but with different connection, and that doesn't make sense at all. :( I want to be able to use the connection pool connection to store and retrieve keys without using the default namespace of the connection (`sidekiq`), but I still want Sidekiq's to store it's data normal…	estevaoam	seuros
1931	2014-09-08 15:55:02	@mperham Thanks for the answer, I took a better look on it, makes sense, sorry, my mistake. I wanted to use the same interface but with different connection, and that doesn't make sense at all. :( I want to be able to use the connection pool connection to store and retrieve keys without using the default namespace of the connection (`sidekiq`), but I still want Sidekiq's to store it's data normal…	estevaoam	mperham
1930	2014-09-09 08:40:30	@keithpitt thanks for pointing out. Should we better close this one, and track this problem on #1929 instead?	samnang	keithpitt
1930	2014-09-11 05:29:14	@samnang yeah, probably a good idea :)	keithpitt	samnang
1929	2014-09-08 07:53:31	@mperham I've seen this today as well. I'm currently using this to restart sidekiq: And in the log I just get this: Is there something you'd like me to try? This is what I'm seeing when I run `ps aux` - I've got 2 rogue sidekiq processes there. (Note, there are 2 sidekiq processes there from the 2 previous deploys I did)	keithpitt	mperham
1929	2014-09-08 12:52:55	+1 `sidekiq 2.17.7 xpto [0 of 25 busy] stopping` @keithpitt same env here	plentz	keithpitt
1929	2014-09-08 12:54:24	@ttasanen I'm running 3.2.3 fine in production right now. My guess is that it's something in celluloid, seeing as the issue only appeard when I bundle updated, which included a bump in the celluloid gem.	keithpitt	ttasanen
1929	2014-09-08 14:24:36	@mperham maybe we should release 3.2.5 with a lock ? WDYT ?	seuros	mperham
1929	2014-09-08 15:17:50	@mperham any updates? any release?	sahin	mperham
1929	2014-09-08 15:22:53	@sahin `gem 'celluloid', '0.15.2'` in Gemfile will solve the problem.	mperham	sahin
1929	2014-10-20 18:25:30	@ioquatix see https://github.com/celluloid/celluloid/issues/466	tarcieri	ioquatix
1927	2014-09-05 16:43:13	@mperham not sure what to tell you! The log shows no sign of any retries being attempted for that job, until the manual retry when `DEBUG: enqueued retry` shows up.	aprescott	mperham
1927	2014-09-05 17:33:49	@aprescott : Same Timezone ?	seuros	aprescott
1927	2014-09-05 17:34:07	@seuros same timezone, yes, although I'd have thought we'd be on UTC everywhere for Sidekiq purposes?	aprescott	seuros
1927	2014-09-08 23:10:25	@aprescott Can you repro with a trivial Rails app?	mperham	aprescott
1924	2014-09-05 15:07:59	@redbeard Thank you for your work. I'm closing this PR now.	seuros	redbeard
1923	2014-09-04 06:09:17	@pbhogan In rails 4.2, you are supposed to use deliver_later. Configure Activejob to use Sidekiq as backend.	seuros	pbhogan
1923	2014-09-04 13:49:34	@seuros Actually, I'm on Rails 4.1.5 Whatever change was made to break `__send__` affects 4.1 too. I just looked at edge to see how they were handling their own delivery jobs.	pbhogan	seuros
1923	2015-08-02 23:36:48	@chibicode The delayed extensions are back to normal in the latest version.	mperham	chibicode
1921	2014-09-08 13:56:28	@larryzhao Any update ?	seuros	larryzhao
1921	2014-09-08 16:16:41	@mperham @seuros Sorry that I forgot to update the thread in time. After changing to 2.1.2, it had crashed once and running OK for the rest of days ( like 4 days ). So I think I could say it's all right for now. I think I could close this thread for now, and maybe reopen it when the error comes back again. Thanks you all for the help. Larry	larryzhao	seuros
1921	2014-09-08 16:16:41	@mperham @seuros Sorry that I forgot to update the thread in time. After changing to 2.1.2, it had crashed once and running OK for the rest of days ( like 4 days ). So I think I could say it's all right for now. I think I could close this thread for now, and maybe reopen it when the error comes back again. Thanks you all for the help. Larry	larryzhao	mperham
1919	2014-09-01 03:16:18	@aprescott It's an "opt-in with foreknowledge" vs "let's hope it doesn't break" approach. @jonhyman Any chance you can test this week? A successful real world smoke test would make me more comfortable with rolling it into `jobs` directly.	mperham	aprescott
1919	2014-09-01 03:16:18	@aprescott It's an "opt-in with foreknowledge" vs "let's hope it doesn't break" approach. @jonhyman Any chance you can test this week? A successful real world smoke test would make me more comfortable with rolling it into `jobs` directly.	mperham	jonhyman
1919	2014-09-04 20:57:29	@mperham We've created a few hundred batches since my last comment, I think we're good for 1.8.0 if you want to release it now.	jonhyman	mperham
1917	2014-09-29 16:46:34	@subelsky Brilliant. That's a great solution.	mperham	subelsky
1916	2014-08-31 14:11:43	@mperham thanks，we will upgrading。	leyafo	mperham
1916	2014-09-10 07:28:46	Hi @mperham. we upgrade to 2.17.7, which has the same problem.	leyafo	mperham
1916	2014-09-10 13:16:05	@mperham What's celluloid?	leyafo	mperham
1916	2014-09-10 14:24:56	@seuros Ok，I will try it. ## Join Sent with Sparrow (http://www.sparrowmailapp.com/?sig) On Wednesday, September 10, 2014 at 9:23 PM, Abdelkader Boudih wrote: > this : https://github.com/celluloid/celluloid > in your gemfile > gem 'celluloid', '0.15.2' > > — > Reply to this email directly or view it on GitHub (https://github.com/mperham/sidekiq/issues/1916#issuecomment-55113945).	leyafo	seuros
1916	2014-09-29 07:19:34	@mperham Thanks	leyafo	mperham
1914	2014-08-27 20:49:41	@mperham I got your points. I think some people would love to have little cost of linear scanning etc etc to have a better UI while they are using the UI which is very low overhead in redis. I know(installed/use) all the extensions in the extension wiki page :). sidekiq_monitor is good but they have mysql dependency. So I will go for a building a different gem, if people like it, I will bring int…	sahin	mperham
1913	2014-08-26 20:35:11	@mperham can you share the steps to create application.js from its component libraries? Is it just normal concatenation or some other changes are made? What are the two libraries? Is it jquery and jquery-timeago? Also how about dashboard.js?	pravi	mperham
1913	2014-08-26 20:48:44	@pravi Correct : For application.js jQuery v1.8.2 and jquery-timeago . For Dashboard.js D3 : http://d3js.org/ Ricksaw : https://github.com/shutterstock/rickshaw It just concatenation with no modification to the originals.	seuros	pravi
1913	2014-09-08 13:57:58	@pravi Do you need more info ?	seuros	pravi
1913	2014-09-08 14:06:50	On Monday 08 September 2014 07:28 PM, Abdelkader Boudih wrote: > @pravi https://github.com/pravi Do you need more info ? I'm good for now. I will have to package two libraries and regenerate the javascript file by concatenating when I build sidekiq package (debian is strict about building binaries from source). Would it be possible to implement the concatenation in ruby? So I get the combined fil…	pravi	pravi
1913	2014-09-09 16:13:30	@seuros , I just used a simple cat during deb package build time (each min.js come from a package of its own and they are generated from their normal js file during their package build). cat /usr/share/javascript/jquery/jquery.min.js /usr/share/javascript/jquery-timeago/jquery.timeago.min.js > web/assets/javascripts/application.js cat /usr/share/javascript/d3/d3.min.js /usr/share/javascript/ricks…	pravi	seuros
1912	2014-08-26 14:50:12	I've tried it and it works: https://github.com/cristianbica/test-aj-sidekiq.git sidekiq.log development.log PS: @seuros I still like the autoloading stuff in rails and you should leave the PR there :)	cristianbica	seuros
1910	2014-08-22 16:21:21	@aprescott it won't affect non-Rails project. @mperham I think we can clean up a little more while still on 3.x without breaking anything. But i think we should turn off the monkeypatching by default. Something like we did in RSpec with the `.should` syntax. We should encourage users to create workers instead of using the delay. With the introduction of AJ in 4.2, we have deliver_now and deliver_…	seuros	mperham
1910	2014-08-22 16:21:21	@aprescott it won't affect non-Rails project. @mperham I think we can clean up a little more while still on 3.x without breaking anything. But i think we should turn off the monkeypatching by default. Something like we did in RSpec with the `.should` syntax. We should encourage users to create workers instead of using the delay. With the introduction of AJ in 4.2, we have deliver_now and deliver_…	seuros	aprescott
1909	2014-08-22 15:56:03	I'm reluctant to pull in features that no one is asking for. The syntax for creating a worker is already so lightweight that this is really optimizing something which isn't painful in the first place. @aprescott Worker is what we're stuck with now, for legacy reasons. If I had to do it all over again, I'd seriously consider using Job instead.	mperham	aprescott
1909	2014-08-22 15:57:55	@mperham under the assumption that this generator would even exist (I've never needed one, personally), would it not make sense to push for the preferred naming convention of Job over Worker? I know the name doesn't actually matter to Sidekiq, but consistency between Sidekiq "install"s on common naming patterns is good to have I think.	aprescott	mperham
1909	2014-08-22 16:14:00	@aprescott This is a WIP. I know it easy to create a worker, but the generator will generate/destroy the test file too. I often create a worker and forget to add test for it. With this generator, i will have pending tests since the files will be present but empty. @mperham I prefer if we keep worker since we could have /jobs for activejobs and /workers for sidekiq workers. The /jobs folder will b…	seuros	mperham
1909	2014-08-22 16:14:00	@aprescott This is a WIP. I know it easy to create a worker, but the generator will generate/destroy the test file too. I often create a worker and forget to add test for it. With this generator, i will have pending tests since the files will be present but empty. @mperham I prefer if we keep worker since we could have /jobs for activejobs and /workers for sidekiq workers. The /jobs folder will b…	seuros	aprescott
1909	2014-08-22 17:15:54	@mperham, can you review the new commit ? especially the minitest template. This implemetation is working, but we should later use `hook_for :test_framework` instead of these methods.	seuros	mperham
1908	2014-08-25 09:05:07	@divineforest : By building a demo app that reproduce this error .	seuros	divineforest
1906	2014-08-25 14:10:35	@Keita-N , If you use an older version of cliver, the bug will go away.	seuros	Keita-N
1906	2014-08-25 14:21:31	@seuros ,I use cliver (0.3.2) that's latest version.	Keita-N	seuros
1906	2014-08-25 14:55:29	@seuros , I tried cliver(0.3.1) and (0.2.1). but got the same result.	Keita-N	seuros
1904	2014-08-19 14:47:27	@seuros Having a different queue for each priority and using strict priorities could accomplish some of this, but anytime a new priority is needed it would require a code push to update the queues config. Is there a different way that you can see to accomplish this that I'm just missing?	bobbrez	seuros
1903	2014-08-19 15:42:50	@seuros Notice the first two look like spikes. That's an increment by one. The latest one is flat on top because it incremented by 1 twice.	mperham	seuros
1903	2014-08-19 19:50:28	@seuros I suppose I can make a video instead. During that last spike one job was processed but the count went from 19 to 21. I'm not using Sidekiq Pro. No callbacks the code that is running is: It's the same as the previous jobs, but this one takes longer, however I should probably remove the long running external call of the job to test the same code, perhaps it isn't the length of time. That ju…	chrisnicola	seuros
1901	2015-02-11 14:37:20	@henriquecf, sidekiq 2 is unsupported. Please upgrade to latest version.	seuros	henriquecf
1901	2015-02-11 16:39:57	@henriquecf Sidekiq 2 is still supported but only major bugs or security issues will be fixed. I prefer stability versus fixing every last bug at this point.	mperham	henriquecf
1900	2014-08-16 18:06:31	Makes sense! Thanks for the thoughts @mperham	shedd	mperham
1897	2014-08-13 12:14:50	@seuros Yeah, looks awesome So, I should repair tests first :) ![53eb568838d387458063d5c3](https://cloud.githubusercontent.com/assets/417317/3905121/57d46960-22e3-11e4-983d-f41a17730601.png) ![53eb56260077911c01b4fee8](https://cloud.githubusercontent.com/assets/417317/3905111/285a23d2-22e3-11e4-8a22-afcf8c217a68.png)	davetoxa	seuros
1897	2014-08-13 15:49:24	Thanks! @seuros If you merge a feature or bug fix, would you also be sure to add a note to Changes.md? For example, this deserves a note but 1898 would not.	mperham	seuros
1897	2014-08-13 15:51:44	@mperham , i got distracted, sorry. I already did it , i can push it once i return to my computer.	seuros	mperham
1894	2014-08-12 20:34:34	Thanks @mperham, working fine. I had already tested `retry: 0` but dead queue don't update in dashboard web monitor. The stats request (/sidekiq/dashboard) don't return dead queue.	rodolfospalenza	mperham
1892	2014-08-12 19:06:10	@aprescott , I try to the best design possible... Let me see how it looks like. If we separate it, it will motivate people to update their gem for < 3.2 @seuros, you are right, but there is smth important here, even the list is open to contribute, it is under sidekiq or @mperham so It is some kind of reference. I remember that I downloaded so many of these gem, didnt work, lose workers's jobs, si…	sahin	mperham
1892	2014-08-12 19:06:10	@aprescott , I try to the best design possible... Let me see how it looks like. If we separate it, it will motivate people to update their gem for < 3.2 @seuros, you are right, but there is smth important here, even the list is open to contribute, it is under sidekiq or @mperham so It is some kind of reference. I remember that I downloaded so many of these gem, didnt work, lose workers's jobs, si…	sahin	seuros
1892	2014-08-12 19:06:10	@aprescott , I try to the best design possible... Let me see how it looks like. If we separate it, it will motivate people to update their gem for < 3.2 @seuros, you are right, but there is smth important here, even the list is open to contribute, it is under sidekiq or @mperham so It is some kind of reference. I remember that I downloaded so many of these gem, didnt work, lose workers's jobs, si…	sahin	aprescott
1891	2014-08-15 12:29:05	@mperham :+1:	davetoxa	mperham
1891	2014-08-30 21:48:43	@maccman I added a section about using Redis here, feel free to edit as you see fit: https://github.com/mperham/sidekiq/wiki/Connecting-to-Redis#using-redis	mperham	maccman
1889	2014-08-10 20:30:31	Thanks for the feedback! @seuros I tried out a middleware solution ( https://gist.github.com/samsm/d05203adc8c4c89ca829 ) I don't think it would work without allowing one process to kill other processes, but maybe I'm being narrow-minded about that. The middleware is a cool feature. @mperham I think what you are saying is correct about Heroku's treatment of workers defined in a Procfile and run t…	samsm	seuros
1889	2014-08-10 20:30:31	Thanks for the feedback! @seuros I tried out a middleware solution ( https://gist.github.com/samsm/d05203adc8c4c89ca829 ) I don't think it would work without allowing one process to kill other processes, but maybe I'm being narrow-minded about that. The middleware is a cool feature. @mperham I think what you are saying is correct about Heroku's treatment of workers defined in a Procfile and run t…	samsm	mperham
1888	2014-08-12 16:36:23	@ryansch How's this look? The current behavior will create an empty batch if the bid is nil which is bad. This will return nil instead.	mperham	ryansch
1881	2014-08-06 18:37:24	@mperham Thank you for your quick respond.	joshidhruv	mperham
1881	2014-08-06 18:41:19	@mperham I have one more question about worker in heroku if you have any idea. is there any way to tell sidekiq process to restart/reopen/close after you reach some memory peak. heroku gives me R14 Error which is Exceed Memory. There is lot if question out there but not a single good solution.	joshidhruv	mperham
1877	2014-08-07 23:24:16	@dtuite are you using any Sidekiq plugins? We are using https://github.com/mhfs/sidekiq-failures and https://github.com/brainopia/sidekiq-limit_fetch Rails 4.0.8 & Ruby 2.0.0-p481	nick-desteffen	dtuite
1877	2014-08-07 23:28:37	@nick-desteffen Why are you using sidekiq-failures?	mperham	nick-desteffen
1877	2014-08-07 23:29:56	@nick-desteffen can you replicate this bug with in a blank app ?	seuros	nick-desteffen
1877	2014-08-07 23:34:21	Yeah I'm using sidekiq-failures. Will remove it and test as soon as I get a chance. On 8 Aug 2014 00:24, "Nick DeSteffen" notifications@github.com wrote: > @dtuite https://github.com/dtuite are you using any Sidekiq plugins? We > are using https://github.com/mhfs/sidekiq-failures and > https://github.com/brainopia/sidekiq-limit_fetch > > — > Reply to this email directly or view it on GitHub > htt…	dtuite	dtuite
1877	2014-08-08 17:10:36	@dtuite I don't think this is an issue with Sidekiq, it's something to do with Rails constraints. I removed it and have no issues, however that isn't a good solution for obvious reasons. Also we only have the issue in load balanced environments. Not sure if that helps you at all, we haven't yet found a solution.	nick-desteffen	dtuite
1877	2014-08-08 17:20:53	Guys I'm away for the weekend with very limited email access. Will try to investigate further on Monday. Thanks for your help so far. On 8 Aug 2014 18:10, "Nick DeSteffen" notifications@github.com wrote: > @dtuite https://github.com/dtuite I don't think this is an issue with > Sidekiq, it's something to do with Rails constraints. > > I removed it and have no issues, however that isn't a good solu…	dtuite	dtuite
1877	2014-08-11 12:46:52	@nick-desteffen I agree. Thanks for the info about the clean project you managed to get it working in. I'll close this issue for now and I'll post again if I can figure out a solution.	dtuite	nick-desteffen
1876	2014-08-05 18:10:50	@mperham I've tried but no result. Process name didn't change. ![screen02](https://cloud.githubusercontent.com/assets/415928/3816092/85949c26-1ccb-11e4-9452-376bb67f0c29.png)	targence	mperham
1876	2014-08-06 11:10:55	@mperham, @seuros I've found a way how to use labels. I'ts ok for me. ![ewrwer](https://cloud.githubusercontent.com/assets/415928/3825909/00dac7aa-1d5a-11e4-9316-a0a62f53b56c.png)	targence	seuros
1876	2014-08-06 11:10:55	@mperham, @seuros I've found a way how to use labels. I'ts ok for me. ![ewrwer](https://cloud.githubusercontent.com/assets/415928/3825909/00dac7aa-1d5a-11e4-9316-a0a62f53b56c.png)	targence	mperham
1867	2014-07-29 12:58:41	wow, that was fast! thanks @seuros @mperham !	subelsky	seuros
1867	2014-07-29 12:58:41	wow, that was fast! thanks @seuros @mperham !	subelsky	mperham
1857	2014-07-22 03:49:36	@mperham , we dont use any extension or delayedjob... This is happening the web UI and we are getting this error in the retries tab or in dead jobs tab. in UI is says Internal Server Error , the stacktrace I copied was from nginx's error log.	sahin	mperham
1857	2014-07-22 04:50:52	@sahin The code path you are triggering is only executed for `Sidekiq::Extensions::DelayedClass` jobs. https://github.com/mperham/sidekiq/blob/master/lib/sidekiq/api.rb#L208 That's why I suspect you are using the delayed extensions. I don't know anything about mongoid so I can't really comment what could trigger that new error.	mperham	sahin
1856	2014-07-21 20:56:59	@seuros yes, it was a fresh deploy, new branch and everything Here's my initializer: REDIS_HOST gets written as "localhost" for these tests. Here's my Gemfile:	AndydeCleyre	seuros
1856	2014-07-21 21:10:50	@seuros alright, I'll try to give that a shot if I can, but right now resque is part of our project. Here's the error:	AndydeCleyre	seuros
1856	2014-07-21 21:21:42	@seuros It's probably not a good idea to tell people to remove gems from their app unless we have data that leads us to believe it's a possible cause. @AndydeCleyre Can you pop into rails console and execute a delay or a sidekiq_delay or do you get the same error?	mperham	seuros
1856	2014-07-21 21:21:42	@seuros It's probably not a good idea to tell people to remove gems from their app unless we have data that leads us to believe it's a possible cause. @AndydeCleyre Can you pop into rails console and execute a delay or a sidekiq_delay or do you get the same error?	mperham	AndydeCleyre
1856	2015-02-28 03:40:50	@mperham is there any way by which delay instance method to get work with normal class objects(not active record)?	sachin87	mperham
1856	2015-02-28 03:50:24	Nope. Jobs should be simple arguments, not complex stateful Ruby objects. > On Feb 27, 2015, at 19:40, Sachin Singh notifications@github.com wrote: > > @mperham is there any way by which delay instance method to get with normal class objects(not active record)? > > — > Reply to this email directly or view it on GitHub.	mperham	mperham
1849	2014-07-17 16:48:28	@chrisgogreen why not make an internal fork with your UI tweaks and deploy that?	tarcieri	chrisgogreen
1849	2014-07-17 16:51:23	If you think you can do a better ui design, i think @mperham won't be against. But the logo should stay.	seuros	mperham
1846	2014-09-08 13:11:26	@mperham Without knowing how extensive implementation work would be, I'd argue this violates the principle of least surprise. When running Sidekiq tests inline or draining them, especially as client middleware is run, I'd expect server middleware to run. It's essentially already an integration test at the point of providing inline/drain, just with an important caveat that one of two types of midd…	jpcody	mperham
1845	2014-07-15 06:15:05	Agree with the api of `done?` not being *stable nor public. Track progress as the job runs and sure when it is killed then we will have the latest checkpoint even in the case that 100 items takes more than `:timeout` number of seconds to process. Thanks @mperham	bnorton	mperham
1843	2014-07-12 12:41:05	Super! Thanks for your help with this @seuros. I'll rework the implementation and get some tests around it today or tomorrow.	mikegee	seuros
1843	2014-07-14 01:13:28	We just rely on our logs for this. Sidekiq's dashboard is helpful put it's useful to dig into the logs for a stack trace, surrounding info messages, etc. I'm with @mperham here, I don't think it should have a specialized config option for what is essentially log info.	jonhyman	mperham
1843	2014-07-14 01:18:47	@mikegee ignore earlier comment. Didn't see full thread in my email.	jonhyman	mikegee
1843	2014-07-14 01:57:17	@mikegee The point is to avoid lots of little flags for every possible edge case. Sidekiq's mantra is "simple, efficient". Simplicity is achieved not by adding features but by explicitly not adding them where possible. Sometimes that means we don't handle rare edge cases perfectly. Error messages shouldn't be megabytes in size. The root error is elsewhere and I don't want to complicate Sidekiq mi…	mperham	mikegee
1839	2014-07-19 13:58:02	@mperham (I didn't delete anything) The unlisted repos, i'm not sure about their fate.	seuros	mperham
1832	2014-07-08 13:39:06	@seuros not really :( What can I say is that we have 432 models on it and a lot of subfolders. What exactly are you looking for?	sobrinho	seuros
1831	2014-07-07 20:33:33	@seuros yeah that's too much of a hack for my liking ;) also, it's not completely reliable, as there is a chance of losing the job between the Redis pop instruction and the saving of the params. @jonhyman yeah man it looks great, but I use it in maybe 10 apps that are in production. I can't go drop $7,500 to cover them all, and then continue to up that by $750 every time I deploy something new.	ryana	seuros
1831	2014-07-07 20:33:33	@seuros yeah that's too much of a hack for my liking ;) also, it's not completely reliable, as there is a chance of losing the job between the Redis pop instruction and the saving of the params. @jonhyman yeah man it looks great, but I use it in maybe 10 apps that are in production. I can't go drop $7,500 to cover them all, and then continue to up that by $750 every time I deploy something new.	ryana	jonhyman
1831	2014-07-07 20:36:08	@ryana Pro is $750 per year per company. If all ten apps are running for the same company, you just need one license. If you are running a consultancy and there's 10 apps for 10 clients, then you need 10 licenses - 1 per client.	mperham	ryana
1831	2014-07-07 20:36:31	@ryana , i don't think you have to spend 7500$ for your app if they are for the same client.	seuros	ryana
1831	2014-07-07 20:41:33	@mperham good to know about the $750/company. I guess technically all but 1 of those apps fall under the umbrella of one LLC (not clients of that LLC).... Interesting. I'll consider that. Thanks!	ryana	mperham
1813	2014-06-30 05:25:14	@mperham Will do!	sentience	mperham
1813	2014-06-30 07:15:03	How’s that look, @mperham? I’ve made the tests show up as pending on Ruby < 2.1.0, since they cannot pass without `Exception#cause`.	sentience	mperham
1810	2014-06-30 22:56:02	@seuros Thank you so much for your help.	mperham	seuros
1809	2014-06-29 05:39:27	@mperham my sidekiq in my deploy script looks like this: set :sidekiq_cmd, "bundle exec sidekiq" set :sidekiqctl_cmd, "bundle exec sidekiqctl" set :sidekiq_timeout, 10 set :sidekiq_role, :app set :sidekiq_pid, "#{current_path}/tmp/pids/sidekiq.pid" set :sidekiq_processes, 2 So to answer your question, yes it appears so. How would that affect a spike in db connections?	JohnMerlino1	mperham
1809	2014-06-29 05:48:17	@mperham What I don't understand is if my rails application set pool size to 50 for the postgresql database. Then why are more connections being used than the limit specified? Shouldn't they just start to block once 50 connections have been made?	JohnMerlino1	mperham
1809	2014-06-29 05:56:18	@mperham ok I am using Phusion Passenger/apache. I am not using the preworker multi-threaded module. I am using the prefork module, which spawns a process with a single thread. Just to confirm, since you seem knowledgeable on the subject, for each tcp connection to my web server, does that spawn a single process which means 50 connections for each process? Or does the Ruby on Rails application it…	JohnMerlino1	mperham
1807	2014-06-28 23:23:20	@mperham well, guess that's the good news...it should work bad news, not for me any suggestions on how to troubleshoot? i should note that i can queue and run jobs async just fine from a worker dyno on heroku, but does not work in the web dyno	cscairns	mperham
1807	2014-06-28 23:36:10	Give me more info. Initializer, config file, worker code, etc. how do you know the job isn't getting to Redis? > On Jun 28, 2014, at 16:23, Chris Cairns notifications@github.com wrote: > > @mperham well, guess that's the good news...it should work > > bad news, not for me > > any suggestions on how to troubleshoot? > > — > Reply to this email directly or view it on GitHub.	mperham	mperham
1806	2014-07-07 21:23:50	@mperham I guess I am not sure at which point I should define the conditional Redis connection depending on the environment. Let's say I am just using the por example: https://github.com/mperham/sidekiq/blob/master/examples/por.rb If I do the conditional `if environment` right before defining the worker class, I get an `undefined local variable or method `environment' for main:Object` At which po…	novito	mperham
1804	2014-06-30 01:36:41	Thank you very much @mperham and @tarcieri. I got it.	arthurbryant	tarcieri
1804	2014-06-30 01:36:41	Thank you very much @mperham and @tarcieri. I got it.	arthurbryant	mperham
1803	2014-06-25 18:18:34	@jonleighton Have you thought about having cap tell monit to restart? That's the approach I use with chef and eye to restart sidekiq.	ryansch	jonleighton
1798	2014-06-25 15:33:59	@webhat Would you please close this if Sidekiq 2 fixes the issue for you?	mikegee	webhat
1798	2014-09-25 12:24:14	@mperham It is NOT caused by Typhoeus, please be careful in future when to advice things or not. It is in fact a libcurl issue that typhoeus is making use of and has been fixed quite a time ago.	mcb	mperham
1798	2014-09-25 15:58:35	@mcb That's a distinction lost on most users. They just know that if they stop using Typhoeus, the crash goes away. This is the drawback to using native libraries and why I recommend against using native gems if possible. nokogiri had years of crashes due to libxml/xslt bugs.	mperham	mcb
1796	2015-04-30 08:13:26	I've got the same issue that happens from time to time with 1 of the worker we developed. @tonkapark Do you confirm the issue disappeared once you upgraded to Ruby 2.1.1 ? @mperham Could you please elaborate a bit on the root cause of this issue when using Sidekiq 3.x with Ruby 1.9.3 if you know what it is ?	lfarcy	tonkapark
1796	2015-04-30 08:13:26	I've got the same issue that happens from time to time with 1 of the worker we developed. @tonkapark Do you confirm the issue disappeared once you upgraded to Ruby 2.1.1 ? @mperham Could you please elaborate a bit on the root cause of this issue when using Sidekiq 3.x with Ruby 1.9.3 if you know what it is ?	lfarcy	mperham
1796	2015-04-30 13:13:07	@lfarcy upgrading Ruby resolved this issue.	tonkapark	lfarcy
1796	2015-04-30 13:25:32	@tonkapark Thx for the response.	lfarcy	tonkapark
1791	2014-06-22 20:09:51	@jonleighton Can you double check and close this issue if it looks correct?	mperham	jonleighton
1791	2014-07-04 14:45:03	Cc @jonleighton > On Jul 4, 2014, at 6:28, Fabio Kreusch notifications@github.com wrote: > > A couple additional info: the uninitialized constant mentioned above is an ActiveRecord model under app/models inside a Rails engine. > > — > Reply to this email directly or view it on GitHub.	mperham	jonleighton
1791	2014-07-04 14:58:55	@fabiokr are you seeing the issue inside the Sidekiq process? do you have a standard `config/{application,environment}.rb`? does it work the first time then fail on subsequent jobs?	jonleighton	fabiokr
1791	2014-07-04 16:07:07	@jonleighton Btw, this is Rails 3.2.19. Yes, it happens under the Sidekiq process. For the specific environment files, we share some of the configurations within the engine like this: Also, it fails in the first time a job is run and on subsequent runs as well.	fabiokr	jonleighton
1791	2014-07-04 21:13:16	Right, I've realised that the solution I suggested is only compatible with Rails 4+, since `config.eager_load` was only added in Rails 4. Sorry about that. @mperham what do you want to do? I guess the options are: 1. Drop support for Rails 3.2 2. Add extra hacks to support both Rails 3.2 and Rails 4+	jonleighton	mperham
1791	2014-07-04 21:33:18	I can't really drop 3.2 without a major version bump. When does 3.2 go EOL? > On Jul 4, 2014, at 14:13, Jon Leighton notifications@github.com wrote: > > Right, I've realised that the solution I suggested is only compatible with Rails 4+, since config.eager_load was only added in Rails 4. Sorry about that. @mperham what do you want to do? I guess the options are: > > Drop support for Rails 3.2 > A…	mperham	mperham
1791	2014-09-15 23:39:05	@stouset Please prove it with a simple app which reproduces the problem.	mperham	stouset
1791	2015-08-19 13:45:54	Had a custom directory inside `app/models` (eg. `app/models/foo-bar/`) that was throwing errors when starting Sidekiq in development. Doing exactly what @ryansch resolved it.	shime	ryansch
1791	2016-08-20 04:44:36	@pmatsinopoulos I have no interest in changing the behavior for Rails 3 and 4. You might be interested in this pull request https://github.com/mperham/sidekiq/pull/2457	mperham	pmatsinopoulos
1786	2015-03-30 02:50:32	@ezilocchi, which gem did you end up using, or did you customize log message when server picks up a job to include args? FYI warning includes: args in log 2015-03-30T02:03:44.212Z 3 TID-or9azxdfo WARN: {"retry"=>false, "queue"=>"data_default", "class"=>"Bam", "args"=>["54ed06db6235000"], "jid"=>"ecda47e40ee045fc8452239a", "enqueued_at"=>1426933296.3268554}	khoan	ezilocchi
1786	2015-04-05 16:05:46	@khoan To be honest with you, I don't remember quite well. I think that I followed a different approach. And thank you very much, I couldn't find it when I was working on it.	ezilocchi	khoan
1786	2015-04-07 12:11:07	@ezilocchi that's cool. thanks.	khoan	ezilocchi
1786	2016-09-08 00:35:08	A small tweak to @timdorr's patch - this relies on `super` to help ensure you'll pick up future changes to Sidekiq's server logging. In this case including the "BID" in the logging. https://github.com/mperham/sidekiq/blob/master/lib/sidekiq/middleware/server/logging.rb	Empact	timdorr
1784	2014-11-24 23:44:51	@e-fisher The only memory leak I'm aware of is in the Celluloid [`timers`](https://github.com/celluloid/timers/blob/master/CHANGES.md#401-2014-09-10) gem. Make sure you are running the latest version. I do strongly urge everyone to monitor their processes; I'd recommend [Inspeqtor](https://github.com/mperham/inspeqtor) over monit. ;-)	mperham	e-fisher
1784	2014-11-24 23:53:05	@mperham I'm using the latest version of timers gem (4.0.1). Any ideas what else could be causing it?	e-fisher	mperham
1784	2014-11-24 23:55:30	@e-fisher Nope.	mperham	e-fisher
1782	2014-06-16 17:17:40	@tdantas That doesn't make a difference. What @aprescott says is correct.	etagwerker	aprescott
1782	2014-06-16 17:29:06	@mperham Interesting! The code you pasted works for me. Does it use `ConnectionPool` automatically? The complexity in my code was so that Sidekiq used the `connection_pool` gem.	etagwerker	mperham
1782	2014-06-16 17:32:28	@mperham Awesome. Thanks, Mike!	etagwerker	mperham
1778	2014-06-20 20:28:37	@mperham I did some experimenting with a global method or as a configuration option, but there's definitely some friction. Consider the following, simplified example extracted from `test/test_extensions.rb`: Ideally, we'd like to be able to put a call to `Sidekiq.disable_extensions!` at `Mark 2 which would then lead to a NoMethodError exception at Mark 3. Since no other Sidekiq code executes betw…	hundredwatt	mperham
1778	2014-06-20 20:47:16	@mperham What about https://github.com/hundredwatt/sidekiq/commit/17d134b577121ceabea48f192e6f67688afecceb, specifically: https://github.com/hundredwatt/sidekiq/blob/17d134b577121ceabea48f192e6f67688afecceb/lib/sidekiq/extensions/object.rb? I decided to put the `Sidekiq.run_extension_load_hooks!` in Object#method_missing so it would work outside of Rails. This could easily be adapted to the appro…	hundredwatt	mperham
1778	2014-06-28 22:22:18	@mperham leveraging `remove_delay!`, this commit patches extension loading so we can prevent the extensions from ever being loaded in a Rails app: https://github.com/hundredwatt/sidekiq/commit/8cf0bf447c690e5681f4b25efa9dc17559f7968a That would complete the approach we described above. Thoughts?	hundredwatt	mperham
1778	2014-06-28 22:49:26	@mperham wiki updated: https://github.com/mperham/sidekiq/wiki/Delayed-extensions. Thanks for your feedback, this was an interesting exploration!	hundredwatt	mperham
1772	2014-06-18 17:35:36	@joeunrue Sorry I don't have an answer for you. As you might expect, this is the worst type of issue and one I can't really diagnose. :-(	mperham	joeunrue
1766	2014-06-07 03:30:11	@jinutm Please read the docs. https://github.com/mperham/sidekiq/wiki/Deployment	mperham	jinutm
1764	2014-06-05 18:31:54	@mperham ahh makes sense. These are the only 2 workers running on heroku, have moved everything else to other platforms	subelsky	mperham
1762	2014-07-01 04:09:12	@mperham Awesome, thanks. Any plans of doing a release?	kapso	mperham
1762	2014-07-01 04:10:45	Sometime in the next week. > On Jun 30, 2014, at 21:09, Kapil notifications@github.com wrote: > > @mperham Awesome, thanks. Any plans of doing a release? > > — > Reply to this email directly or view it on GitHub.	mperham	mperham
1757	2014-06-04 14:01:07	@chendrix I started https://github.com/aprescott/sidekiq-symbols to see if it's feasible to move this behaviour out to a gem.	aprescott	chendrix
1744	2014-06-01 11:56:05	@mperham this change assumes that we have a worker monitoring the default queue. After upgrading to 1.7.2, I woke up this morning to a default queue full of `Sidekiq::Batch::Lifecycle` jobs, not sure how I can process them other than by adding `-q default` to my sidekiq initialization command	subelsky	mperham
1744	2014-06-01 13:09:07	Yep, I had a bad feeling about releasing this as a patchlevel. Sorry, i'll fix today. > On Jun 1, 2014, at 4:56, Mike Subelsky notifications@github.com wrote: > > @mperham this change assumes that we have a worker monitoring the default queue. After upgrading to 1.7.2, I woke up this morning to a default queue full of Sidekiq::Batch::Lifecycle jobs, not sure how I can process them other than by a…	mperham	mperham
1736	2014-05-27 12:39:23	hey @mperham , have you ever try to set trim mode in the App ? maybe theses trim problems could be solved at all. @subelsky try it yourself just to verify if it helps you. find your sidekiq gem open in your editor the file in gem **sidekiq/web.rb** and insert this line as below	tdantas	subelsky
1736	2014-05-27 12:39:23	hey @mperham , have you ever try to set trim mode in the App ? maybe theses trim problems could be solved at all. @subelsky try it yourself just to verify if it helps you. find your sidekiq gem open in your editor the file in gem **sidekiq/web.rb** and insert this line as below	tdantas	mperham
1736	2014-05-27 13:40:13	Got it, I think it's something Rails configures globally: `ActionView::Base.erb_trim_mode='%<>-'` to activate all the trim options in ERB. Notice that @subelsky isn't using Rails whereas my test suite does reference Rails.	mperham	subelsky
1736	2014-05-27 13:44:52	Hey ! @mperham amazing. Using **set :erb, { trim: '-' }** didn't not work ? Sinatra uses Tilt, and every render it will initialize the proper engine and pass options. Nice work !	tdantas	mperham
1736	2014-05-27 14:00:58	:thumbsup: yeah ! got it ! The ideia was just to prevent future PR with ERB trim configured in the views. @subelsky could you try to verify if it works on your code ? setup the **set :erb, { trim: '-' }** on sidekiq/web.rb ?	tdantas	subelsky
1717	2014-05-22 02:30:29	@jmcomets How about tracking the user_id => sidekiq_jid map in redis? Something like: [untested, needs refactored]	mikegee	jmcomets
1709	2015-10-02 10:38:52	@mperham Sorry to bother you with an already closed issue. I think this should be implemented even if you think it's a smell. There are a number of custom queues created by third party code there are out of user control. I was recently bitten by a typo in `config/sidekiq.yml`, I wrote `mailer` instead of `mailers` and all my messages remained in queue because of this. There are lot of gems ([Acti…	fabn	mperham
1706	2014-05-15 21:02:41	Thank you for the replies! :smiley: @aprescott I will try it. @mperham can you show me an example please? I don't understand what you mean with reusable Module.	phlegx	mperham
1706	2014-05-15 21:02:41	Thank you for the replies! :smiley: @aprescott I will try it. @mperham can you show me an example please? I don't understand what you mean with reusable Module.	phlegx	aprescott
1706	2014-05-15 21:27:57	Thank you @mperham! :smiley:	phlegx	mperham
1703	2014-05-14 06:08:03	@mperham you should totally add this to the web UI. Also, would it make sense for redis get updated with the process state? If it is "quiet", it'd be nice to know that fact.	halorgium	mperham
1699	2014-05-20 14:35:11	@mperham my first draft: https://github.com/yelled3/sidekiq-activerecord you're welcome to review it :-)	yelled3	mperham
1699	2014-05-20 22:04:39	@mperham i'm not 100% with the class names and some of the method names... WDYT?	yelled3	mperham
1697	2014-05-13 15:48:40	@hendricius No need to apologize, this is one reason why you are a customer: support. There's no dead event: the failed jobs might be retrying for weeks. If you want to ensure Redis is kept clean you should attach a sensible TTL to all data in Redis. Your success callback can still clean things up manually of course but you'll want that second layer of defense to ensure you don't have a leak.	mperham	hendricius
1697	2014-05-13 16:35:00	@mperham okdoki. Thank you!	hendricius	mperham
1696	2014-05-12 13:51:34	@jonhyman - Unfortunately I don't have the time in ms for those lines. The scenario you mentioned is possible. I will try to get higher resolution timestamp to prove it.	motymichaely	jonhyman
1696	2014-05-13 01:03:26	@motymichaely You could artificially slow down the workers with `sleep` in your testing.	mikegee	motymichaely
1691	2014-05-09 23:37:20	@mperham, thank you for your explanation. Sorry, yes, I realise I was confusing above by calling it the payload, when it is more metadata. I am glad to hear that Sidekiq is still compatible with Resque job payloads. I am a little disappointed that attempting to monitor Resque workers using the Sidekiq API or UI will no longer work; I am concerned that perhaps mixing Sidekiq with Resque might not …	tiredpixel	mperham
1679	2014-04-29 15:17:50	@jonhyman thanks for the feedback, I'm just about done with a deployment that'll do the same. I'll just close this issue as I can tell you from trying to use the Thread local for sidekiq_pool that the implementation would need to be totally changed especially to work with puma/jruby.	dbelwood	jonhyman
1679	2014-04-29 15:33:39	@dbelwood Exactly. It would require pretty major reworking of the Sidekiq API.	mperham	dbelwood
1674	2014-04-25 05:34:30	@mperham - you are right. I have tried ways to add a flag before extensions are added. BUT the gem loads into the stack before any flag / settings in initializers are called. So, for an end user to avoid those methods, he has to manually modify the gem and set the flag - Not possible. Any thoughts / ideas? I will be happy to implement	devaroop	mperham
1668	2014-04-23 04:20:16	I have the same issues with sidekiq pro's batches. I've been thinking about how to solve it recently. Thanks @ghempton for the example middleware use case. Edit: To be clear, I'm not sure I'll be able to personally code up a solution to this in the near term. I'm blocked on a few other tasks at work right now.	ryansch	ghempton
1668	2014-04-23 04:28:26	The issue is that client and server are mutually exclusive. By default a process, including rake tasks and test runners, are client processes so they don't run configure_server to configure server middleware. > On Apr 22, 2014, at 21:20, Ryan Schlesinger notifications@github.com wrote: > > I have the same issues with sidekiq pro's batches. I've been thinking about how to solve it recently. Thanks…	mperham	ghempton
1668	2014-04-23 13:34:58	@mperham That was my original thought as well. There is certainly some tension between the client/server domains and full stack testing.	ryansch	mperham
1668	2014-04-24 15:13:49	@ghempton Middleware logic should be orthogonal to worker logic. You can test your server middleware in isolation just like any other component, e.g.:	mperham	ghempton
1666	2014-04-25 00:56:51	Hey @mperham the explanation is rather simple. If anybody anywhere defines a module called ActiveRecord in the codebase, then sidekiq will try to call .clear_active_connections! on Base, which may not even exist. This patch may be overly pessimistic, but a good improvement would be to switch on the existence of ActiveRecord::Base, rather than ActiveRecord.	Empact	mperham
1666	2014-04-25 03:11:23	The correct thing to do is only inject the AR middleware upon AR initialization in the railtie. > On Apr 24, 2014, at 17:56, Ben Woosley notifications@github.com wrote: > > Hey @mperham the explanation is rather simple. If anybody anywhere defines a module called ActiveRecord in the codebase, then sidekiq will try to call .clear_active_connections! on Base, which may not even exist. > > This patc…	mperham	mperham
1664	2014-04-22 03:15:34	Got it. Thanks for the answer, @mperham.	andrisetiawan	mperham
1660	2014-04-18 15:45:46	@mperham oh, I hadn't even thought of that. I guess that's an argument for solving it in N places with ActiveSupport (or a gem with only the subset you want)? If most applications using Sidekiq also use Rails then for the majority of users it's not an added dependency. I obviously can't judge the downsides for non-Rails people though. (Still want to throw a vote into getting batch support in test…	aprescott	mperham
1660	2014-04-18 16:25:53	@mperham since `perform_async` is caught by `inline!` testing, I guess I'm not too worried about that limitation. But consistency around `Hash#[]` with strings and symbols is probably preferable so that batches aren't a special case?	aprescott	mperham
1660	2014-06-03 22:19:25	As @aprescott stated in the issue #1757 that I opened, named parameters (a language implementation) have the same issue as regular-ole-symbol-hashes. So if it remains as no plans to implement, in my opinion, there also needs to be very clear documentation that "Using named parameters is also not permitted for the N instances in the Sidekiq public API"	chendrix	aprescott
1660	2014-06-03 22:45:04	@chendrix Does any Ruby job system support keyword arguments today?	mperham	chendrix
1652	2014-04-14 18:10:48	@mperham I think you can fix this with [`word-break: break-all`](http://css-tricks.com/almanac/properties/w/word-break/) on the `td`. You might need `word-break: break-word` for WebKit too.	aprescott	mperham
1645	2014-04-13 23:47:09	Thanks @seuros, this fixed my issue!	marcqualie	seuros
1641	2014-04-14 07:40:50	Hi @mperham Its not an application specific error. The reason for saying this is, I tried same code with same data at different places: 1. Linode Server 2. Production Env in local machine 3. Digital Ocean. It works absolutely fine at 1 & 2. It doesn't work on digital ocean server. It works well sometimes and at times it produces above errors.	nikunj0407	mperham
1640	2016-09-16 09:30:47	@mperham is there any example file to completely setup sidekiq with `redis`, `rails 4`, `nginx`, `unicorn`.	kaleemullah360	mperham
1639	2014-04-08 15:43:37	@jonhyman Are you possibly sharing jobs between two different processes, i.e. the hostname, queue and index are all the same value so they share the same internal queue?	mperham	jonhyman
1636	2014-05-15 23:36:43	@balen , i renamed the method . You can use : when rbx 2.2.7 is release (next week, apparently) , you can use the official gem again.	seuros	balen
1634	2014-08-14 19:08:17	@elaser Did you end up updating the `openssl` version on your Heroku dyno, or what?	mecampbellsoup	elaser
1628	2014-04-18 04:07:16	@subelsky Any word here?	mperham	subelsky
1627	2014-09-12 18:48:38	@mperham this doesn't work for me on Sidekiq 3.1.4 when I added it the following way: I also dug into the source code and found a way to do it using the config object, but that didn't work either, and I forgot exactly what I did.	wideopenspaces	mperham
1626	2014-04-01 15:15:25	@barmstrong Right now tracking queue depth or latency would need to be done outside of Sidekiq since there's no good place to do it in the Sidekiq code. The Sidekiq::Queue#{size,latency} API exposes those numbers so it's easy to sample via a cron job and send those numbers to your favorite metrics service.	mperham	barmstrong
1626	2015-05-05 06:10:39	@mperham Having the number of processed jobs per queue would also be very helpful - I don't think that is currently recorded/exposed; is it?	Notalifeform	mperham
1626	2015-05-05 20:29:05	@Notalifeform, hello! You can find sidekiq history project in this repository [davydovanton/sidekiq-history](https://github.com/davydovanton/sidekiq-history) (sorry this is GSoC project because that I don't accept any PR). And if you have any proposals or ideas - I will happy if you share them :smiley:	davydovanton	Notalifeform
1624	2014-04-27 16:35:25	I agree with @mperham...it's his library, he can use :heart: if he wants to :-) Maybe you can help fix the issue in Rubinius?	headius	mperham
1623	2014-03-31 14:44:45	@mahemoff I really don't see how someone can be surprised that 2.x and 3.x are not compatible. The Web UI, client and server are all packaged into one gem to ensure all three are compatible. You're generally safe if the patch levels are different but certainly not major versions.	mperham	mahemoff
1622	2014-05-17 14:55:59	@homanchou Does the Dashboard update like normal? Open an app console: what does `Sidekiq.redis {|c| c.smembers("processes") }` output?	mperham	homanchou
1619	2014-03-29 20:04:01	@seuros https://github.com/mperham/sidekiq/wiki/Delayed-Extensions	mperham	seuros
1618	2014-04-26 03:39:38	@rafaelfranca Is this line necessary? My understanding is no. https://github.com/mperham/sidekiq/blob/master/lib/sidekiq/rails.rb#L13	mperham	rafaelfranca
1616	2014-04-15 15:47:26	@jimun did you manage to solve this issue? i'm having the same error using sidekiq with sidetiq	pablocrivella	jimun
1616	2014-05-03 11:25:24	@pablocrivella I ran into this the other day and found that downgrading Sidekiq to 2.17.7 seems to fix it.	thetron	pablocrivella
1614	2014-04-02 14:06:18	@pawel2105 could you fill an issue in the capistrano-sidekiq repo, i might be able to assist you. you can use use `sidekiq:cleanup` to clean up any unused pidfile and `sidekiq:respawn` to start the missing workers.	seuros	pawel2105
1614	2014-04-02 17:21:24	@seuros will do.	pawel2105	seuros
1612	2015-09-20 00:08:54	@mperham just out of curiosity what library/tools would you suggest for really long running jobs (days or weeks, e.g. collecting twitter streaming data)?	glampr	mperham
1612	2015-09-20 02:00:59	@glampr Go.	mperham	glampr
1605	2014-03-26 17:36:28	@lipanski I don't want to make things too complicated. This is a good opportunity for 3rd party gems to add richer functionality. As you note, the built-in logging is simple and can be removed to use something else. I know there are add-on gems already which enhance logging but I don't see them listed on the Related Projects wiki page. You'll have to hunt around: "gem list -r sidekiq" would be a …	mperham	lipanski
1603	2014-03-27 03:48:55	@jonhyman I'm envisioning serious limitations with the sharding support. Major features, like the API, will not support sharding and continue to work only with the global Redis pool. You'll need to have a separate web process with the Sidekiq Web UI for each Redis server, the statistics will be completely separate, etc. Reasonable?	mperham	jonhyman
1603	2014-03-27 07:49:28	@mperham yeah I know that I'll have to work around the global limitations (I already am working on separate rackup configs for the web UI here). I would hope eventually the global state could be removed and injected in for the API and everything else, though. Maybe for 4.0. ;)	jonhyman	mperham
1597	2014-03-31 14:35:30	@ali-bugdayci I'm thinking the issue is on the client-side when putting the data **into** Redis, not on the server-side which is what you are checking.	mperham	ali-bugdayci
1597	2014-05-20 07:49:14	@kellysutton did you have special characters in the hash?	hendricius	kellysutton
1597	2014-05-31 21:40:30	@subelsky with ruby 2+, you can do Encoding.default_external is by default UTF8 if you ENV["LANG"] has utf8	seuros	subelsky
1597	2014-05-31 22:25:23	To be clear, this is not something sidekiq can do for you. Gems should not be altering process-wide settings. That's what the application should do. > On May 31, 2014, at 14:40, Abdelkader Boudih notifications@github.com wrote: > > @subelsky with ruby 2+, you can do > > Encoding.default_internal = Encoding.default_external > Encoding.default_external is by default UTF8 > > — > Reply to this email…	mperham	subelsky
1597	2014-06-01 08:55:18	Sure, but this does not solve the issue with serialsation in redis. I think that's the core problem of this ticket, or? @mperham previously opened a ticket in the `redis-rb` repo. https://github.com/redis/redis-rb/issues/421	hendricius	mperham
1597	2014-10-30 13:14:42	Hi, I'm a maintainer to redis-rb. Is this still an issue? I spent a few minutes running the samples @ali-bugdayci posted and everything seems to be working fine. If not, can anyone create a standalone example that I could run on my box and see what's going on? Basically the Redis client is honoring `Encoding.default_external` when reading data from Redis because that's what `Encoding.default_exte…	djanowski	ali-bugdayci
1594	2014-03-24 17:54:40	@ksheurs I don't have specific recommendations as I'm not terribly familiar with Heroku. Perhaps a good question to send to Librato support?	mperham	ksheurs
1594	2014-11-14 19:25:39	@mperham I had the same question. It's not really specific to Heroku -- how do you wire up Sidekiq's stats to Librato? There's nothing in there docs I can see about how to directly send statsd info to them without using their REST API	subelsky	mperham
1594	2014-11-14 19:43:54	You'd need to run a custom Statsd process. Not sure if Heroku supports that or if you'd need something custom in ec2. > On Nov 14, 2014, at 11:25, Mike Subelsky notifications@github.com wrote: > > @mperham I had the same question. It's not really specific to Heroku -- how do you wire up Sidekiq's stats to Librato? There's nothing in there docs I can see about how to directly send statsd info to t…	mperham	mperham
1589	2014-03-22 20:29:04	@mperham yes, we run this as a standalone app. I can use this hack while awaiting 3.0.	subelsky	mperham
1585	2014-03-27 21:34:11	@scootklein Can you confirm the redis chatter is from the Scheduler? If your Processors are dead/stuck, the Fetcher should not be doing anything. What Ruby version?	mperham	scootklein
1585	2014-06-12 03:44:50	@scootklein Any new detail or can I close this?	mperham	scootklein
1573	2014-03-21 14:41:59	@mperham thank you! deploying this now!	subelsky	mperham
1567	2014-03-16 11:04:46	i think @godfat 's idea is good. We could make translation better within a context instead of looking simple word.	weichienhung	godfat
1567	2014-03-16 11:59:50	@mperham I think we probably shouldn't have two dialects for this, and I don't have strong opinions over my version, so it's ok to pick one over the other. If I knew there's one translation already, I wouldn't have tried to translate. So feel free to close this without merging. @weichienhung Thanks for agreeing on that. Does this also mean you approved my translations? :P Or do you have any ideas…	godfat	mperham
1567	2014-03-16 11:59:50	@mperham I think we probably shouldn't have two dialects for this, and I don't have strong opinions over my version, so it's ok to pick one over the other. If I knew there's one translation already, I wouldn't have tried to translate. So feel free to close this without merging. @weichienhung Thanks for agreeing on that. Does this also mean you approved my translations? :P Or do you have any ideas…	godfat	weichienhung
1551	2014-03-20 18:23:50	@mperham -- we're still trying to track down this issue.... we run a minimum of 1 heroku worker and scale up from there. What we're seeing is that after running for a long time the main heroku worker `sidekiq_worker.1` seems to grind to a hault. In the case of this morning the jobs were still in the busy queue but they had actually been processed... just not removed from the busy queue. worker1 w…	anazar	mperham
1551	2014-03-22 16:03:58	@anazar have not seen that, sorry	subelsky	anazar
1550	2014-03-12 23:55:59	@mperham, this is great. how about also separating the web-ui , I am not sure about pro UI, but sidekiq come to the point ( fame and code size) that it might be logical to separate.	sahin	mperham
1550	2014-03-13 00:15:40	I want to keep the UI integrated. > On Mar 12, 2014, at 16:55, sahinboydas notifications@github.com wrote: > > @mperham, this is great. how about also separating the web-ui , I am not sure about pro UI, but sidekiq come to the point ( fame and code size) that it might be logical to separate. > > — > Reply to this email directly or view it on GitHub.	mperham	mperham
1549	2014-03-12 15:42:05	@jonhyman ### redis-cli info Server redis_version:2.8.7 redis_git_sha1:00000000 redis_git_dirty:0 redis_build_id:8a4b2cac15686a65 redis_mode:standalone os:Linux 3.2.0-36-virtual x86_64 arch_bits:64 multiplexing_api:epoll gcc_version:4.6.3 process_id:951 run_id:2ce417bcbdcd91983200e55872872da6dbd2aa84 tcp_port:6379 uptime_in_seconds:15287 uptime_in_days:0 hz:10 lru_clock:1051844 config_file:/etc/r…	seyhunak	jonhyman
1549	2014-03-12 15:47:13	@mperham Using for cache stuff, and for some counters.	seyhunak	mperham
1540	2014-03-10 22:40:50	@ngw, please close the issue if you don't need more assistance.	seuros	ngw
1534	2014-03-09 16:12:09	@scootklein Any chance for a PR soon or do you want me to reimplement this?	mperham	scootklein
1534	2014-03-09 17:42:05	i’ll get you something tonight ## sbk On Sunday, March 9, 2014 at 10:12 AM, Mike Perham wrote: > @scootklein (https://github.com/scootklein) Any chance for a PR soon or do you want me to reimplement this? > > — > Reply to this email directly or view it on GitHub (https://github.com/mperham/sidekiq/issues/1534#issuecomment-37130610).	scootklein	scootklein
1532	2014-03-06 16:28:37	@avishai I believe we should use User Jobs: http://upstart.ubuntu.com/cookbook/#user-jobs It looks like they are enabled in 12.04LTS.	mperham	avishai
1527	2014-03-07 07:20:45	@jonhyman - This is happening randomly... maybe once or twice a day... but when it does the jobs don't finish processing. We know this because we adding logging around the jobs. When it happens we are typically seeing a lot of these errors: There are a couple jobs where we have the establish a connection with a new database and I think this might be what's causing the issue. It seems like calling…	anazar	jonhyman
1527	2014-03-07 13:19:32	Sorry we don't use active record so I do not have experience with it. Sent from my mobile device On Mar 7, 2014 2:20 AM, "Adam" notifications@github.com wrote: > @jonhyman https://github.com/jonhyman - This is happening randomly... > maybe once or twice a day... but when it does the jobs don't finish > processing. We know this because we adding logging around the jobs. > > When it happens we are …	jonhyman	jonhyman
1527	2014-03-07 22:23:55	@mperham - here is the basic worker that just uploads a file to s3. I can try to monkeypatch AR but it does seem like it's setting the pool size correctly. The strange this is that despite setting all the configs to increase timeout, pool, ect before establishing any connections I'm still randomly getting this. There doesn't appear to be any reason why. Here's an example of my worker.	anazar	mperham
1527	2014-03-17 18:02:13	@mperham I'm having the same problem. Right now we're chasing down a bug with Heroku's Ruby 2.0 installation where `Net::HTTP` can cause a segfault when connecting to certain SSL hosts. When this happens, Sidekiq crashes and any jobs being worked get stuck in the busy queue. When the dyno reboots, these jobs never get worked again but just stay in the queue forever. I played around with some code…	subelsky	mperham
1527	2014-03-17 18:19:55	@subelsky when the dyno reboots, does its hostname change? If so, then I would expect the jobs to stay stuck in the queue.	jonhyman	subelsky
1527	2014-03-17 20:54:52	Glad to see this is not just me. We're also still having the same issues as @subelsky as well... sounds like the exact same problem. Also using the `sidekiq -i $DYNO` trick. @subelsky -- we're actually seeing the jobs eventually disappear from the busy queue (after an hour or so) but they often never get processed.	anazar	subelsky
1527	2014-03-17 21:14:53	@mperham a quick workaround would be to let them pass in the hostname via something like `-h` instead of using `Socket.gethostname`. Heroku users could then do something like `-i $DYNO -h heroku`. Though if you have a real solution in mind, I think that's preferable to a hack.	jonhyman	mperham
1527	2014-03-18 00:01:52	@mperham in sync, the more I thought about it, the more brittle it became.	jonhyman	mperham
1527	2014-03-18 00:57:27	@mperham I can write up some zombie job rescue code, but is there something missing from my code above? Seems like it was not copasetic with batches. Maybe I should push them without the original `jid` but I was trying to disturb the messages as little as possible	subelsky	mperham
1527	2014-03-18 20:05:27	@mperham per your request I made a new issue #1573	subelsky	mperham
1527	2014-03-18 20:07:38	Thanks! May I close this issue @anazar? Can you confirm your lost jobs are due to changing hostnames?	mperham	anazar
1527	2014-04-21 18:31:59	@mperham I'm not having this problem any more, the fix works great	subelsky	mperham
1526	2014-03-02 23:03:16	@daveharris I literally know nothing about the Mongo space. I'll let @jonhyman speak for Sidekiq since he's an expert in both areas.	mperham	jonhyman
1526	2014-03-02 23:03:16	@daveharris I literally know nothing about the Mongo space. I'll let @jonhyman speak for Sidekiq since he's an expert in both areas.	mperham	daveharris
1526	2014-03-02 23:08:50	Hi @jonhyman, Yes I have read your gist - I wanted to do that but was put off by the Monkey Patching. Would you suggest that we Monkey Patch until Mongoid v4 actually supports connection pooling? My understand of your Monkey Patch is to store to Mongoid connection at the level of a Fiber, rather than a Thread - is that correct? I see [talk of running in production with the Ruby 1.9.3 version](htt…	daveharris	mperham
1526	2014-03-02 23:08:50	Hi @jonhyman, Yes I have read your gist - I wanted to do that but was put off by the Monkey Patching. Would you suggest that we Monkey Patch until Mongoid v4 actually supports connection pooling? My understand of your Monkey Patch is to store to Mongoid connection at the level of a Fiber, rather than a Thread - is that correct? I see [talk of running in production with the Ruby 1.9.3 version](htt…	daveharris	jonhyman
1526	2014-03-02 23:11:45	@daveharris No problem. I hope you and @jonhyman can figure out a solution; I'm sure there are others with the same issue.	mperham	jonhyman
1526	2014-03-02 23:11:45	@daveharris No problem. I hope you and @jonhyman can figure out a solution; I'm sure there are others with the same issue.	mperham	daveharris
1526	2014-03-02 23:30:52	Hey @daveharris, I'm on my phone so sorry that I might be brief and not link to lines of code. Moped and Mongoid store information about the session in Thread.current thread-local variables which are local to Fibers (each Fiber has a different variable stack not visible to each other). Celluloid uses fibers around its threads, so when one terminates, the session also terminates. Sidekiq never did…	jonhyman	jonhyman
1526	2014-03-02 23:30:52	Hey @daveharris, I'm on my phone so sorry that I might be brief and not link to lines of code. Moped and Mongoid store information about the session in Thread.current thread-local variables which are local to Fibers (each Fiber has a different variable stack not visible to each other). Celluloid uses fibers around its threads, so when one terminates, the session also terminates. Sidekiq never did…	jonhyman	daveharris
1526	2014-03-02 23:31:12	And yes, just write a quick Middleware to clear out the identity map. It should be almost identical to kiqstand, just get rid of the disconnect sessions line. Sent from my mobile device On Mar 2, 2014 6:29 PM, hyman.jon@gmail.com wrote: > Hey @daveharris, I'm on my phone so sorry that I might be brief and not > link to lines of code. > > Moped and Mongoid store information about the session in Th…	jonhyman	jonhyman
1526	2014-03-02 23:31:12	And yes, just write a quick Middleware to clear out the identity map. It should be almost identical to kiqstand, just get rid of the disconnect sessions line. Sent from my mobile device On Mar 2, 2014 6:29 PM, hyman.jon@gmail.com wrote: > Hey @daveharris, I'm on my phone so sorry that I might be brief and not > link to lines of code. > > Moped and Mongoid store information about the session in Th…	jonhyman	daveharris
1526	2014-03-03 00:00:46	Hi @jonhyman, Thank you so much for the explanation - I now understand. I've implemented in development and seems to work exactly as you say - I can see mongostat connections go up and down by 25 when I start and stop sidekiq. Thanks again - it's was super confusing with so many technologies in play and so much talk about the issue. Dave	daveharris	jonhyman
1526	2014-03-03 00:05:04	You're welcome! Best of luck in prod! Sent from my mobile device On Mar 2, 2014 7:00 PM, "Dave Harris" notifications@github.com wrote: > Hi @jonhyman https://github.com/jonhyman, > > Thank you so much for the explanation - I now understand. > > I've implemented in development and seems to work exactly as you say - I > can see mongostat connections go up and down by 25 when I start and stop > side…	jonhyman	jonhyman
1526	2015-07-22 10:12:15	The updated URL for the google group discussion is: https://groups.google.com/forum/#!topic/mongoid/8rpSlgsRSSc And the gist can be found here: https://gist.github.com/markmeeus/6412088 And the one by @jonhyman (ruby 2.0) is here: https://gist.github.com/jonhyman/7751687	amitsaxena	jonhyman
1525	2014-03-07 07:51:49	@mperham , I just had 1590 workers, but there should be 1200. I would love to test it. is it master? or which branch?	sahin	mperham
1525	2014-03-07 13:17:51	It's the heartbeat branch. > On Mar 6, 2014, at 23:51, sahinboydas notifications@github.com wrote: > > @mperham , I just had 1590 workers, but there should be 1200. I would love to test it. is it master? or which branch? > > — > Reply to this email directly or view it on GitHub.	mperham	mperham
1523	2014-03-01 21:00:55	@justindowning That's a great start! Thanks. Now I want even more: 1. A full ANSI drawing 2. Animated kicker, like the sidekiq.org logo. Slide the kicker to the right and knock the logo at an angle. Basically I really want to push the boundaries of what we could do in a modern terminal. I wonder who could do this? I'd be willing to pay money for a really impressive animation.	mperham	justindowning
1518	2014-03-02 22:39:35	@brainopia I think , we are using the latest version. let me try again. sidekiq-limit is a cool plugin. we want to use it...	sahin	brainopia
1518	2014-03-02 22:54:28	@andyt That's precisely what we have now, and it's no longer a good fit for our workload.	jelder	andyt
1518	2014-03-02 22:59:14	@jelder Yeah, that's exactly what I mean. You cannot depend on MailWorker processing if HeavyWorker takes all workers within a process. You should have one or more Sidekiq processes that are **not** processing the heavy queue to ensure other queues are being processed in tandem. Please remember that Sidekiq is only one tool in your toolkit. It's not appropriate for literally all work. I try to ex…	mperham	jelder
1512	2014-03-28 20:05:59	@DaveCollinsJr Sidekiq's retry policy is meant to handle the 90% use case. There will always be cases where a project wants a different policy but I prefer not to provide functionality with 1000 config knobs to twiddle. If you want a different policy, just fork RetryJobs and replace it in the middleware stack with your own copy.	mperham	DaveCollinsJr
1508	2014-03-13 13:59:22	@sb4m You'll need to upgrade to Sidekiq 3.0, which is the master branch. It's not be released as a gem yet.	mperham	sb4m
1507	2014-02-23 01:19:31	@mperham - Thanks for the answer! Any suggestions on how to ensure that this doesn't happen? We need to be able to ensure that 100% of jobs are retried and processed. I can't tell (without writing more code to log everything) if these jobs are completing and then sidekiq is failing to remove the worker or if the jobs just are erroring and not retrying.	anazar	mperham
1507	2014-02-23 01:35:01	Sidekiq Pro's reliable fetching solves the segfault problem. > On Feb 22, 2014, at 17:19, Adam notifications@github.com wrote: > > @mperham - Thanks for the answer! Any suggestions on how to ensure that this doesn't happen? We need to be able to ensure that 100% of jobs are retried and processed. I can't tell (without writing more code to log everything) if these jobs are completing and then side…	mperham	mperham
1505	2014-02-28 04:00:02	@mperham I just want to note here that I've been seeing this half-crashed behavior, too. My sidekiq.log includes a big segfault stacktrace, but the sidekiq process sticks around. I don't have any reason to think sidekiq is doing something wrong. (In my case tiny_tds is the culprit.) I just thought you might like to know that a segfault doesn't always completely kill the process. Not that this mak…	mikegee	mperham
1502	2014-02-25 20:52:46	@emptyflask I'm having the same issue (using 2.17.6), what exactly did you do to fix it? Thanks.	fjyaniez	emptyflask
1502	2014-02-25 21:06:11	@fjyaniez just upgrade sidekiq, deploy (twice, since it will crash the first time), and future deployments will be error free.	emptyflask	fjyaniez
1500	2014-02-22 02:08:23	@vivekgs2007 I can't walk you through basic bundler usage. You've got a version conflict in your Gemfile you need to solve. There's no bug here so closing...	mperham	vivekgs2007
1500	2014-02-22 05:16:35	No that conflict i solved. And I find where is that bug its in redis db. I flush the redis db and start the server... It's working fine now.. Thx for ur time.... The failed workers are making problems On 22 Feb 2014 07:38, "Mike Perham" notifications@github.com wrote: > @vivekgs2007 https://github.com/vivekgs2007 I can't walk you through > basic bundler usage. You've got a version conflict in you…	vivekgs2007	vivekgs2007
1493	2014-03-24 22:51:55	@dwbutler The LILO guarantee is thrown out the window once a job fails, whether by normal exception or process crash. Sidekiq master (v3.0) solves the Workers tab filling up issue. The easy win here is to push recovered jobs to the back of the public queue, rather than immediately reprocessing them. I'll think about what else I can do to help.	mperham	dwbutler
1485	2015-01-20 22:20:59	@mperham I'd be down to test 2.0.	aprescott	mperham
1485	2015-02-08 06:08:40	@harlow Nope, OtherWork, SomeWork1 and SomeWork2 will all process in parallel but MyCallback is guaranteed to run before SomeCallback. A nested batch is useful when a subset of jobs need their own callbacks. If you want OtherWork to happen after SomeWork*, you need to chain the batches by creating the b batch in SomeCallback instead.	mperham	harlow
1485	2015-02-08 17:04:08	@mperham thanks. Sorry for asking in two places... I realized after the Tweet that a code sample would help me better convey what I was trying to ask! This all makes sense now -- I'll fire off another batch in the callback. Thanks for all the swift replies. We're refactoring a few of our long running jobs into batches and the results thus far are looking great!	harlow	mperham
1484	2014-02-27 22:18:27	@mperham have been running on ruby 2.0 for a while, no crashes. Seems like a Ruby VM issue.	kapso	mperham
1484	2014-02-27 22:24:41	@kapso 2.1.1 came out recently, it might be worth your time to see if the crash was fixed.	mperham	kapso
1480	2014-02-14 16:40:35	@mperham It would be nice to be able to configure this globally. That way, running `Model.delay.do_something(model_id)` on a missing model wouldn't get retried. If it would be done application side, the `.delay` call would have to be retred on a missing model. vs If the above were repeated across multiple asynchronous actions, it would be pretty repetitious when all you're doing is wrapping a sta…	seanpdoyle	mperham
1480	2014-02-14 16:58:54	You just need to add a rescue to do_something. You don't need a full Worker. > On Feb 14, 2014, at 8:40, Sean Doyle notifications@github.com wrote: > > @mperham It would be nice to be able to configure this globally. That way, running > > Model.delay.do_something(model_id) on a missing model wouldn't get retried. > > If it would be done application side, the .delay call would become verbose by wr…	mperham	mperham
1470	2014-02-08 20:52:22	@mperham Machine! Thank you!	allaire	mperham
1469	2014-02-08 04:16:33	@mperham Thanks for the info, that's what I thought, I rolled my own. I'll close this but I have one more question, when I stop sidekiq via upstart using /sbin/stop, sidekiq leaves the pidfile, is this normal? I have the exact same upstart script for puma (using foreman export), and puma seems to cleanup it's pidfile before quit. Thank you	allaire	mperham
1469	2014-02-08 04:21:31	I don't believe you are supposed to use a pidfile with Upstart. > On Feb 7, 2014, at 20:16, Mathieu Allaire notifications@github.com wrote: > > @mperham Thanks for the info, that's what I thought, I rolled my own. > > I'll close this but I have one more question, when I stop sidekiq via upstart using /sbin/stop, sidekiq leaves the pidfile, is this normal? I have the exact same upstart script for …	mperham	mperham
1468	2014-02-14 05:07:52	@charlieok Two suggestions: 1. extend your shutdown timeout with `-t` to minimize the number of jobs pushed back to Redis. The default is 8 seconds only because of Heroku. If you're running on your own system, you should probably up that to 30 seconds or more. 2. ensure that your deployment process quiets the Sidekiq processes at the start so Sidekiq knows it will be shutting down in the near fut…	mperham	charlieok
1467	2014-02-07 23:09:49	@mperham - I'm new here... when will this be in sidekiq-pro? Thanks!	ctaintor	mperham
1462	2014-02-08 21:21:16	@troessner This can be done through statsd. We use both datadog and librato metrics to collect statsd data, they both can be used instead of Graphite so you don't have to maintain your own Graphite instance. And to @andyt's point, statsd can collect TONS more data for monitoring all different types of things. It's a worthy investment of your time and not something I should reinvent.	mperham	andyt
1462	2014-02-08 21:21:16	@troessner This can be done through statsd. We use both datadog and librato metrics to collect statsd data, they both can be used instead of Graphite so you don't have to maintain your own Graphite instance. And to @andyt's point, statsd can collect TONS more data for monitoring all different types of things. It's a worthy investment of your time and not something I should reinvent.	mperham	troessner
1461	2015-11-28 07:30:10	@mperham I did not add any specs yet and did not do a pull request, but please take a look if that makes sense to be merged to Sidekiq. It's not always possible to keep all jobs idempotent, we download big amounts of data and process them, and Sidekiq is good at this even with MRI, but just one iteration of our worker thread could take half an hour or longer and in case of restart we then have to…	heaven	mperham
1461	2015-11-28 17:06:20	@heaven Something like this is far simpler:	mperham	heaven
1461	2015-11-30 07:20:22	@mperham any thoughts about this? Do you think this could be merged into Sidekiq eventually? This does not break the concept of idempotent jobs but adds an ability to gracefully terminate jobs by setting a single `terminated` flag on the job. And it's up to developers which concept to use and when. For my current project over 90% of all jobs are idempotent, but those 10% still exists and need a s…	heaven	mperham
1459	2014-02-04 07:06:13	@mperham I think you misunderstand me. In my use case, some job takes too long and I could not figure out how to kill a single job (which is probably running in a thread)	joneslee85	mperham
1458	2014-02-03 05:15:49	@jonhyman Ok. thanks for clarifying my doubt.	karunakaran	jonhyman
1452	2014-01-25 20:04:29	@mperham what's your thought on fixing this. After a little digging I noticed this could be fixed by changing the cloning to a json dump + parse at: https://github.com/mperham/sidekiq/blob/cd151319988474f4e355ec5a29b3981139e0eef8/lib/sidekiq/processor.rb#L138	betelgeuse	mperham
1447	2014-01-23 17:47:27	@mperham that was it. I added `require 'sidekiq/pro/api'` to `config.ru` (standalone app) and it works. Thanks!	jelder	mperham
1442	2014-01-27 10:54:17	@jjb where did you start investigating? We have a similar problem with ruby 2.0. Right now we just restart every day.	hendricius	jjb
1442	2014-01-27 17:31:47	@hendricius i didn't profile the code itself at all yet, still just looking for patterns in the larger memory usage trends could you post your own graphs/numbers for MRI?	jjb	hendricius
1438	2014-01-22 16:20:00	Thanks @mperham, I feel like I've seen timing issues on occassion when my tests directly interact with Redis, was the only reason I mentioned it. Probabaly poor coding on my part. ;)	mbhnyc	mperham
1438	2014-04-08 14:56:44	@lserman did you ever fix that problem? I’m having the same issue right now and disabling 3rd party stuff doesn’t seem to help.	ghost	lserman
1436	2014-03-24 15:54:47	@sauliusgrigaitis : Sidekiq removed support for capistrano .	seuros	sauliusgrigaitis
1435	2014-02-04 05:46:24	@mikegee You should be able to start new Sidekiq processes with Upstart by passing in an new index: `sudo start sidekiq index=2` Adjusting based on load is an exercise for the reader. :-D	mperham	mikegee
1423	2014-01-10 19:59:13	@mperham Updated to just remove the .async, left everything else the same now.	jonhyman	mperham
1421	2014-01-09 20:38:56	Hey @mperham, thanks for sharing my post! I hope it will be helpful for someone. As far as I learnt from some time spent with profiler there is no actual leak in Sidekiq itself. I'm not exactly sure, but there was nothing suspicious in reports generated from heap dump. Also I was experimenting with long-running workers on Ruby 2.1. My production setup includes periodical job that quiets sidekiq w…	krasnoukhov	mperham
1421	2014-01-09 20:44:51	Thanks for sharing @krasnoukhov, much appreciated! :metal:	mperham	krasnoukhov
1414	2015-01-28 21:39:49	@mperham FYI that more than 1 database per Redis instance is deprecated and won't be supported in Cluster mode (but will in non-cluster mode): https://groups.google.com/forum/#!topic/redis-db/x3-6GByC3xE. My recommendation is that at the end of the post: multiple Redis instances (on the same host). Redis is single-threaded, so you're not getting any concurrency advantages by splitting it up acros…	jonhyman	mperham
1409	2013-12-25 19:46:05	@mperham It's been a busy hour. :)	petergoldstein	mperham
1406	2014-01-02 20:52:09	@mperham thoughts on releasing 2.17.2? I'll test this out to ensure that it is in fact fixing the issue.	jonhyman	mperham
1406	2014-01-10 16:40:58	@mperham Unfortunately this didn't fix the issue, though it seems to have reduced some of its occurrences. I added more logging, it looks like the Fetcher is still picking up jobs on its way to shut down. I'll keep investigating.	jonhyman	mperham
1400	2014-04-09 17:58:22	@rajofchennai Did you ever report this to curb or find a fix? We have had a similar issue reported against JRuby and I'd like to get to the bottom of it: jruby/jruby#752	headius	rajofchennai
1400	2014-04-29 00:39:34	@headius I've had the same problem fyi for a few weeks now on MRI 2.1.0 and Rails 4.2, tried using `gem 'curb', github: 'taf2/curb'`, but still seeing it.	mahemoff	headius
1400	2014-06-12 04:01:11	@mahemoff Are you using the latest version of typheous?	mperham	mahemoff
1397	2014-01-03 10:27:31	@mperham Well it's important for us to be able to test mixed instant/scheduled jobs, so we'll maintain this strategy ourselves as a monkey patch. Or do you have an other suggestion how to do this?	jjoos	mperham
1397	2014-01-15 07:51:37	@jonhyman Thanks, we're already testing it in our unit tests like that. Our objective is to cover the execution of the job in our integration test. Especially the order in which the jobs are executed and at which time (`timecop`), seem important to make these as realistic as possible (without waiting days for our integration tests ;)).	jjoos	jonhyman
1390	2013-12-10 23:44:18	@zenspider You going to be using Sidekiq or just poking around?	mperham	zenspider
1386	2013-12-09 21:43:57	@mperham check out https://github.com/mperham/sidekiq/pull/1387	jonhyman	mperham
1386	2013-12-12 16:08:03	@alexfarrill Both @mperham and I were unable to get this working within reasonable timeboxes in #1387. I'm going to update the changelog to remove the line which says that USR1 exits after stopping. I confirmed that the wiki still says that USR1 only stops workers, it does not exit the program.	jonhyman	alexfarrill
1386	2013-12-12 16:08:03	@alexfarrill Both @mperham and I were unable to get this working within reasonable timeboxes in #1387. I'm going to update the changelog to remove the line which says that USR1 exits after stopping. I confirmed that the wiki still says that USR1 only stops workers, it does not exit the program.	jonhyman	mperham
1386	2013-12-12 16:23:06	Thanks Jonathan and Mike for giving this a shot, if I have some time to experiment with this later this month I will also give it a try. This has been motivated by the use case of a long running worker (~30 minute jobs) that we don't want to kill or wait to complete during deployment. For this worker, operating on its own queue, I am working on a different solution: we don't kill the worker durin…	alexfarrill	alexfarrill
1384	2013-12-07 07:39:02	@ixti This should already be working via https://github.com/rollbar/rollbar-gem/blob/master/lib/rollbar/sidekiq.rb . If not, please open an issue/pull request there.	brianr	ixti
1384	2013-12-07 23:25:16	@mperham @brianr oh, that's embarrassing... will try to never commit anything when it's 5am and i'm just about to go to sleep... Thanks guys, all good!	ixti	brianr
1384	2013-12-07 23:25:16	@mperham @brianr oh, that's embarrassing... will try to never commit anything when it's 5am and i'm just about to go to sleep... Thanks guys, all good!	ixti	mperham
1380	2013-12-05 01:10:50	@jonhyman, that works, but we want to avoid adding extra worker dynos on Heroku if at all possible.	silasjmatson	jonhyman
1380	2013-12-05 01:16:04	That sidekiq-limit_fetch looks awesome! Thanks @jonhyman ! We'll try it out.	jamonholmgren	jonhyman
1378	2013-12-03 19:40:04	Thanks a ton @mperham, is this in the docs somewhere for idiots like me?	mbhnyc	mperham
1378	2013-12-03 19:41:35	In bold on the best practices page. > On Dec 3, 2013, at 11:40, mbhnyc notifications@github.com wrote: > > Thanks a ton @mperham, is this in the docs somewhere for idiots like me? > > — > Reply to this email directly or view it on GitHub.	mperham	mperham
1374	2013-12-15 01:09:06	@damien-roche There's something missing here. You say you're sending the email via http api calls to the bulk email service, but your code looks like vanilla ActionMailer usage. Does this invoke an http call somehow: `UserMailer.newsletter(user).deliver`?	mikegee	damien-roche
1374	2013-12-15 01:15:00	@mikegee I'm using [postmark-rails](https://github.com/wildbit/postmark-rails) which uses a postmark API on the backend (via `action_mailer.delivery_method`).	damien-roche	mikegee
1374	2013-12-15 03:14:28	I would audit that gem to make sure it's thread safe and well written. Never heard of it before. > On Dec 14, 2013, at 17:15, Damien Roche notifications@github.com wrote: > > @mikegee I'm using postmark-rails which uses a postmark API on the backend (via action_mailer.delivery_method). > > — > Reply to this email directly or view it on GitHub.	mperham	mikegee
1368	2013-11-28 13:56:41	gnaarrgh! this fixed it! thanks @jonhyman and sorry for the annoyance!	benben	jonhyman
1365	2014-03-18 17:39:31	This can be due to an old, runaway Sidekiq process that is "stealing" jobs off the queue. Make sure you kill old processes. @felipeclopes Your config is somewhat complex, can you reproduce without all the 3rd party extensions?	mperham	felipeclopes
1365	2014-03-18 17:58:58	@mperham technically any of those extensions should interfere in the delay extension jobs, but also it would be very hard to reproduce in my exact environment. As you mentioned, I already checked for old Sidekiq processes running and I didn't found in any of my servers. So just to make sure it is now a known problem, is there any problem if I have Sidekiq running in a different server than the re…	felipeclopes	mperham
1365	2014-03-18 18:01:23	@felipeclopes it's absolutely ok to have sidekiq running on a different machine from Redis.	mperham	felipeclopes
1364	2013-11-25 22:16:33	@kevinzen Sounds good. Feel free to close this PR if you want to start fresh.	mperham	kevinzen
1364	2013-12-18 04:25:42	@kevinzen I took a quick look. The biggest issue I see is that it has a nasty race condition where the network could go down after a PING has been PONG'd but before the actual operation has been performed.	mperham	kevinzen
1362	2014-05-09 09:14:16	@felixbuenemann Where did you place the id Sidekiq.server? conditional statement? I am not sure why this solved the issue for you.	andreacfm	felixbuenemann
1361	2013-11-23 21:35:50	@jonhyman Oh I see. Your PR changed the semantics of USR1. It's meant to be a quiet signal: finish your work in progress. You must send TERM to get Sidekiq to actually shutdown. Some people have lobbied for this change but I'm always reluctant to change semantics unless there's an obvious advantage. wdyt?	mperham	jonhyman
1361	2013-11-24 04:52:08	@jonhyman It's designed to work with standard Capistrano deploys: notify sidekiq via USR1 it will be shutting down as early as possible during the deploy and then shut down Sidekiq as late as possible with TERM. Since capistrano deploys usually take a minute or two, this gives a good amount of time to shutdown. I don't prefer either semantic right now. I do know that I won't accept this PR as is …	mperham	jonhyman
1361	2013-11-24 09:10:10	Mike, I can suggest two alternative solutions to this: 1) implement a new signal that sidekiq recognizes as "quiet, stop when finished". 2) implement a setting in sidekiq.yml that modifies the usr1 signal behaviour to "stop when finished". If i'm getting your vibe, perhaps the first is more desireable to you, perhaps it's a variation of #1358. Perhaps it's something you might consider adding as a…	alexbeeck	jonhyman
1361	2013-11-24 22:06:17	@alexbeeck Thanks for offering the code, it's more than 90% of people do. I'll stick with @jonhyman's new semantic. I don't believe it will break the Capistrano integration because sidekiqctl should quietly exit if a stop command is issued for a process that does not exist. We do find quiet Sidekiq processes hanging around occasionally for whatever reason; this should reduce that.	mperham	alexbeeck
1361	2013-11-24 22:06:17	@alexbeeck Thanks for offering the code, it's more than 90% of people do. I'll stick with @jonhyman's new semantic. I don't believe it will break the Capistrano integration because sidekiqctl should quietly exit if a stop command is issued for a process that does not exist. We do find quiet Sidekiq processes hanging around occasionally for whatever reason; this should reduce that.	mperham	jonhyman
1354	2014-06-27 06:47:30	@mperham We’re wrestling with this as well. Would you welcome a pull request to fix this when Sidekiq is running on Ruby 2.1 (where `Exception#cause` is available)?	sentience	mperham
1354	2014-06-27 06:52:47	Yes! > On Jun 26, 2014, at 23:47, Kevin Yank notifications@github.com wrote: > > @mperham We’re wrestling with this as well. Would you welcome a pull request to fix this when Sidekiq is running on Ruby 2.1 (where Exception#cause is available)? > > — > Reply to this email directly or view it on GitHub.	mperham	mperham
1351	2016-02-16 21:52:43	@galxy25 Whichever is actually using the connection.	mperham	galxy25
1344	2013-12-12 11:32:29	Hey @dmke, I was looking to contribute to sidekiq and this struck my eye. Would be willing to take a look at this issue as well if you don't have time or want help.	TalkativeTree	dmke
1344	2013-12-12 15:46:30	@TalkativeTree Sure, I'm kind of busy right now...	dmke	TalkativeTree
1342	2015-02-24 23:29:46	@jonsgreen Definitely make it a constant or memo if possible. The whole point of a pool is to cache a valuable resource.	mperham	jonsgreen
1341	2013-11-15 02:26:04	This definitely seems like a time configuration issue. Either at the database level or at the machine level. If it was at the database level, I would assume you would be able to reproduce this issue locally. But at @mperham suggested it's likely to be at the machine level. Does there happen to be a significant difference between your local time and the time on the machine?	aackerman	mperham
1341	2013-11-21 00:58:07	@bourgeois what is the scale of the time difference, if you enqueue a job several days in the future does it run immediately? If not, at what future time will it not run immediately. Also can you provide an example, raw values that would be input as the time for `perform_at`?	aackerman	bourgeois
1341	2013-12-01 20:18:25	@bourgeois any word?	mperham	bourgeois
1336	2013-12-25 01:28:50	@corny Yes, I think that would be a good idea. I also had to hack together a tiny rack module to 'mount' the Sidekiq UI Sinatra app (since Rails 2.3 does not support mounting of engines). There was another one-line change that I had to make to get the class loading dependencies to run without failures. I'll try to get a wiki page together after the holidays. Is there any specific error that you a…	willsu	corny
1336	2014-01-02 17:41:28	@corny Ok wow, that's much simpler than my implementation. I'll give that one a try for myself. Thanks for the info.	willsu	corny
1334	2013-12-01 20:18:50	@marclennox Any word?	mperham	marclennox
1334	2013-12-01 22:28:10	I've been working with "gem" inside my lib directory for now, for ease of development. It works fine this way. Once I'm ready I'll spin it back out into gem and see what happens. Go ahead and close it for now, I'll reopen if necessary. On 1 December 2013 15:18, Mike Perham notifications@github.com wrote: > @marclennox https://github.com/marclennox Any word? > > — > Reply to this email directly or…	marclennox	marclennox
1333	2013-11-18 18:33:23	@Shpigford We implemented dynamic queue names by subclassing BasicFetch in sidekiq. Check out our blog post: https://zeropush.com/blog/dynamic-queues-in-sidekiq Does that work for your use case?	snatchev	Shpigford
1331	2013-11-12 23:03:13	For the record @jmdeldin is a Clymb co-worker of mine. This is an issue we're having right now. I just realized that we run sidekiq.conf through ERB by default, so we can just do this: @jmdeldin Please verify and close if this proves to be the case.	mperham	jmdeldin
1331	2013-11-12 23:33:38	Yep! That does the trick. Thanks, @mperham!	jmdeldin	mperham
1311	2013-11-04 19:05:58	@mperham Wow that was a quick response! When I run the same statements in irb I get the same results as you have. When I do the same thing in `rails c`, I get the error. We have some additional sidekiq extensions (sidekiq-benchmark, sidekiq-superworker, sidekiq_monitor, sinatra for sidekiq web monitoring) and I think the issue is probably due to some cross-incompatibility there. I'm going to try …	MrLeebo	mperham
1311	2013-11-05 16:33:20	@MrLeebo Thanks for following up. I bet someone will find that tidbit very useful a month from now. Are you using the latest version? If so, you might want to report the problem to the Puppet folks.	mperham	MrLeebo
1311	2013-11-05 21:57:44	@mperham I agree, thanks for your help. I'm using the latest which at the time of this post is v3.3.1. I logged the <a href="https://projects.puppetlabs.com/issues/23072">bug report</a> on Puppet's issue tracker in case anyone wants to lend their upvotes.	MrLeebo	mperham
1311	2013-11-13 16:58:35	@cscairns Did you figure out the cause? The way I got to puppet was to load each gem that I thought might be the problem one at a time in irb and test to see if the output changed. In irb: Then look in your Gemfile for a list of gems that might be causing the conflict and `require` each one at a time. Until you find the one that changes the result. In my case, I knew it only happened in the devel…	MrLeebo	cscairns
1310	2013-11-10 02:53:16	Capistrano has changed the internals of their invocations. Meaning if the `sidekiq/capistrano` integration isn't required in the right place it won't work correctly. This issue is as @terracatta stated, it's practice to require `sidekiq/capistrano` in the `Capfile` from now on. I have made updates to the wki with more information, https://github.com/mperham/sidekiq/wiki/Deployment#capistrano. I d…	aackerman	terracatta
1310	2013-11-15 03:17:38	@kryachkov, @cthulhu, @ook, are any of the three of you still experiencing issues? Does requiring `sidekiq/capistrano` in the Capfile work for you?	aackerman	kryachkov
1310	2013-11-15 03:17:38	@kryachkov, @cthulhu, @ook, are any of the three of you still experiencing issues? Does requiring `sidekiq/capistrano` in the Capfile work for you?	aackerman	cthulhu
1310	2013-11-15 03:17:38	@kryachkov, @cthulhu, @ook, are any of the three of you still experiencing issues? Does requiring `sidekiq/capistrano` in the Capfile work for you?	aackerman	ook
1310	2013-11-15 06:09:54	@aackerman yes, it works.	kryachkov	aackerman
1310	2013-11-15 09:19:55	@aackerman yes works.	cthulhu	aackerman
1309	2013-12-01 20:23:44	@deadlyicon No offense taken, please don't take my forthrightness as anything else! I think redis= should raise an error too. Let me check out your PR.	mperham	deadlyicon
1309	2014-01-13 06:49:22	Hi @mperham, looks like you added this feature, then pulled it back out. I assume this isn't going to happen. Would you please close the linked issue (#1319) with a note that it isn't being implemented at this time? Thanks!	mikegee	mperham
1307	2017-01-02 19:11:22	@mperham For what it’s worth, there are constant-time algorithms for random queue popping (pick a random number *i*, between 0 and n; read the *i*th element and then replace it with the *n*th element). I was also hoping for this feature. Maybe something just for Sidekiq Pro?	sferik	mperham
1307	2017-01-02 19:17:27	@sferik I'm not clear those algorithms will work when X Sidekiq threads are all trying to pop a job at the same time. I'd have to use Lua which would add a lot of overhead to the fetch scheme. I don't think there's enough demand to warrant me building and supporting this feature but the [Fetch API](https://github.com/mperham/sidekiq/blob/master/lib/sidekiq/fetch.rb#L5) is stable and designed for …	mperham	sferik
1305	2013-11-15 03:25:00	This looks good to me, what about you @mperham?	aackerman	mperham
1303	2013-11-02 23:25:23	@ohenak In the future, please don't take over someone else's issue. Open your own new issue. Your issue is completely different from @abhasg's issue. Both of those look like user error. I think the first is due to pushing nil onto a queue somehow. The second is due to an overloaded Redis instance. Sidekiq is trying to shut down but Redis is refusing to accept any more data.	mperham	abhasg
1303	2013-11-02 23:25:23	@ohenak In the future, please don't take over someone else's issue. Open your own new issue. Your issue is completely different from @abhasg's issue. Both of those look like user error. I think the first is due to pushing nil onto a queue somehow. The second is due to an overloaded Redis instance. Sidekiq is trying to shut down but Redis is refusing to accept any more data.	mperham	ohenak
1300	2013-11-02 13:26:35	@mperham heh, there are only two options for the embedded twitter feed that comes from twitter; a 'light' theme and a 'dark' theme. @unity if you're referring to [here](https://github.com/seaofclouds/tweet) for jquery.tweet, since the twitter API changes in June 2013, that project no longer works without some kind of server support. Twitter doesn't offer a lot of choices for customization :/	aackerman	unity
1300	2013-11-02 13:26:35	@mperham heh, there are only two options for the embedded twitter feed that comes from twitter; a 'light' theme and a 'dark' theme. @unity if you're referring to [here](https://github.com/seaofclouds/tweet) for jquery.tweet, since the twitter API changes in June 2013, that project no longer works without some kind of server support. Twitter doesn't offer a lot of choices for customization :/	aackerman	mperham
1300	2013-11-02 18:10:28	We can think of offering something with hull.io, we alleviate the need for a Backend. Right now we only support user-authenticated calls but if there is demand for it we could do this with proper caching etc. — romain@hull.io http://hull.io On Sat, Nov 2, 2013 at 2:26 PM, Aaron Ackerman notifications@github.com wrote: > @mperham heh, there are only two options for the embedded twitter feed that c…	unity	unity
1300	2013-11-02 18:10:28	We can think of offering something with hull.io, we alleviate the need for a Backend. Right now we only support user-authenticated calls but if there is demand for it we could do this with proper caching etc. — romain@hull.io http://hull.io On Sat, Nov 2, 2013 at 2:26 PM, Aaron Ackerman notifications@github.com wrote: > @mperham heh, there are only two options for the embedded twitter feed that c…	unity	mperham
1300	2013-11-06 04:11:35	This looks fantastic, thanks @aackerman.	mperham	aackerman
1298	2013-10-30 21:46:44	Thank you @mperham I tried your suggestion using 2.15.2 sadly its not resolving the problem. Do you have a suggestion on how to debug this? Perhaps log the exact location the private_pub call is trying to connect to? Im using sidekiq failures to get the provided stack trace which is not helping that much.	rubytastic	mperham
1298	2013-10-31 10:34:59	@mperham Perhaps I should consider moving the part of code that sends data to web socket channel ( private pub call ) outside of the worker. anyway Its quite a frustrating issue. Thank you for your support.	rubytastic	mperham
1296	2013-10-31 16:44:36	@juanibiapina Can you detail how the new sidekiq_default_hooks is working for you? Just updated and no calls to sidekiq are being made during deploy. In my case at least sidekiq_default_hooks is never being set to true at the time the if check is made. ??	phallstrom	juanibiapina
1296	2013-11-01 12:21:25	@phallstrom I'm using it set to false only. Haven't tried it set to true in a fresh project.	juanibiapina	phallstrom
1296	2013-11-01 18:07:56	@juanibiapina @mperham From what I can tell, the hooks will never be set with the current method as that variable isn't defined when this file is loaded. My first thought was to move this check into the rake tasks themselves and always define the hooks, but that would mean calling them directly may not work. I'm not sure if rake will tell you the task that invoked this task or not. Alternatively …	phallstrom	juanibiapina
1296	2013-11-06 18:37:41	@juanibiapina Any opinions on making the sidekiq tasks available all the time and then tying them into capistrano hooks only if you include the capistrano file? I'm happy to do the work...	phallstrom	juanibiapina
1289	2013-11-05 22:23:43	@jjyr Using if in that way to do a host redirect with nginx is considered an anti-pattern. See: http://wiki.nginx.org/Pitfalls Scroll down to the "Server Name" heading to see a similar example and the correct solution.	ryansch	jjyr
1289	2013-11-06 01:50:57	@rahilsondhi issues similar to these are generally problems with web server configuration and specific to the project. I would be glad to offer help if you could open your own ticket and provide some more specific information about your configuration.	aackerman	rahilsondhi
1289	2013-11-21 00:59:38	@jjyr are you still having issues with nginx Forbidden responses?	aackerman	jjyr
1289	2013-11-21 03:49:17	@aackerman Yes, I will update this issue if I find any way solve this problem .	jjyr	aackerman
1289	2015-07-22 18:56:28	@JamesChevalier let me know if you figure out how to get this working with Rails. I'm getting "Forbidden" white screens as well.	typeoneerror	JamesChevalier
1289	2015-07-22 19:53:35	@JamesChevalier hmm, yeah, I saw that. Not using any sidekiq plugins, just the "out of the box" mount route.	typeoneerror	JamesChevalier
1289	2015-09-15 18:49:46	It would seem that this only works when you are using cookie_store as your session backend. My application is using Redis for sessions and deleting/retying jobs in Sidekiq flat out will not work. If I switch to cookie store, then it starts working (without specifying a domain key). I am assuming the problem here is that SidekiqWeb does not "know" how to use the Redis session backend and this brea…	tanelsuurhans	mperham
1289	2015-09-29 15:00:42	@mperham yes, I know... I added that to my configuration but I'm still having the issue.	rikas	mperham
1289	2015-10-02 21:33:42	Ok. Turns out that the difference was that production has multiple app instances. Sinatra, if given no secret for cookie session storage, generates a random one as the server starts. So I end up with different secrets on different app instances and cookies signed on one instance are not recognized on other one, which leads to new session with new csrf token, which does not match authenticity toke…	dreyks	mperham
1289	2015-10-02 21:35:52	@dreyks Sidekiq is not in the business of creating/managing sessions. That's why this issue has been so painful: I can't control it. The application must provide a valid session.	mperham	dreyks
1289	2015-10-02 21:41:59	@tanelsuurhans yeah, this seems not to work out of the box for certain situations	dreyks	tanelsuurhans
1289	2015-10-03 09:18:39	@mperham as you rightly said it's up to the app to provide a valid session, but I think it's also up to Sidekiq to provide means of doing this. How about something like this Then if one wants to use say Redis for storing sessions, it can be done with something like This is only a sketch, if you're interested I can pull it together into a PR	dreyks	mperham
1289	2015-10-03 17:52:43	@dreyks That's a silly amount of preamble when the user just needs to do this: Sidekiq::Web.use Rack::Session::Redis	mperham	dreyks
1289	2015-11-23 17:31:07	@jhollinger Try this instead of your code: Your stack must not be running rack-protection since it initializes the csrf token here: https://github.com/sinatra/rack-protection/blob/master/lib/rack/protection/authenticity_token.rb#L24	mperham	jhollinger
1289	2015-11-23 17:59:35	@jhollinger Good info. If I say `enable :sessions`, Sinatra is suppose to supply a working session to the app. If your environment is not doing that, something is wrong. You might want to step into that line executing in a debugger. I'd bet you have some other gem hacking up Sinatra/Rack.	mperham	jhollinger
1289	2015-12-21 21:12:41	Dug into this issue a little more by trying to trace down where things go wrong - because I can clearly see the session being present and a CSRF value being store, but for some reason the values don't match (the one from the session vs the one submitted with a form). The way Sinatra handles sessions when you just say `enable :sessions` is to use Rack::Session::Cookie and generate a `:secret` as a…	tanelsuurhans	mperham
1289	2015-12-21 21:16:14	@tanelsuurhans FYI this is the latest find: https://github.com/mperham/sidekiq/issues/2730	mperham	tanelsuurhans
1289	2015-12-21 21:19:46	Ha @mperham, while it directly does not solve the issue - as its not wildcard domain session related - it does contain the solution that I was looking for. I can set the missing session value for all nodes like this: `Sidekiq::Web.set :session_secret, Settings.sidekiq_secret` So instead of trying to make it use Rack::Session::Cookie once more (which had no effect), I can set the cookie secret val…	tanelsuurhans	mperham
1289	2016-01-01 00:46:54	@aquach Great summary. My takeaway: if you have problems, remove any Sinatra customization in your code except for `Sidekiq::Web.set :session_secret, "SECRET"` Thank you for your hard work.	mperham	aquach
1289	2016-03-05 22:13:02	TY @aquach , your link to #2560 fixed this for me very quickly on Rails 4.2/sidekiq 4/ puma/nginx.	benhoxie	aquach
1289	2016-07-07 11:22:26	Thanks a bunch @jhollinger	gizipp	jhollinger
1289	2016-10-17 03:38:11	@matisoffn Did you ever find a fix for Heroku?	bradurani	matisoffn
1289	2016-10-17 12:07:56	@bradurani What I mentioned [here](https://github.com/mperham/sidekiq/issues/1289#issuecomment-232330804) also runs on heroku.	31piy	bradurani
1289	2016-10-20 11:18:30	@bradurani Yes. We have a micro rails app in combination with three heroku buildpacks: 1. https://github.com/dpiddy/heroku-buildpack-runit.git 2. heroku/ruby 3. https://github.com/ryandotsmith/nginx-buildpack.git Please refer to the above git repos for more info.	31piy	bradurani
1288	2013-10-30 12:39:14	@mperham great, thanks!	tisba	mperham
1286	2013-10-27 19:45:08	@sanditiffin Apropos of nothing, Sidekiq no longer requires `slim`. You can remove that gem if you don't use it either.	mperham	sanditiffin
1281	2013-10-25 22:10:39	@jbgo :+1: to your solution, but it is a circular dependency not a superclass mismatch. What's happening is that the class definition in contact.rb hasn't been completed so `Contact` still doesn't exist when it loads the concern. By defining the module in the concern as `module Contact::Avatarable` it triggers `const_missing` so `ActiveSupport::Dependencies` will try to load contact.rb. It sees t…	pixeltrix	jbgo
1281	2014-01-08 19:22:32	@chaizhenhua As the issue states, this is a problem in your app code, not Sidekiq. You'll have to fix the bug, we can't.	mperham	chaizhenhua
1281	2014-01-08 19:37:43	@mperham OK. I will check my codes. but why it works after first crash?	chaizhenhua	mperham
1281	2014-01-09 04:01:14	@chaizhenhua because the constant has now been loaded and `load_missing_constant` is not called	pixeltrix	chaizhenhua
1281	2014-01-09 07:25:25	@pixeltrix thanks for your reply, but i still don't know how to fix it. do you have any suggestion?	chaizhenhua	pixeltrix
1281	2014-01-09 07:54:39	@chaizhenhua not without seeing your code, no - other than defining things like this: rather than but you'll have to post some code if you want anything more specific.	pixeltrix	chaizhenhua
1281	2014-01-09 11:47:15	@pixeltrix I tried again. when i set concurrency to 1 in sidekiq.yml and restart sidekiq it wont crash. but when set concurrency back to 25 sidekiq crash again. My codes looks like this, Handler::Poller will be included by multi classes.	chaizhenhua	pixeltrix
1281	2014-01-09 14:54:23	hi @pixeltrix @mperham, please take a look at this gist https://gist.github.com/chaizhenhua/8335236. I think the crash is due to thread race condition. in my module code there are many dynamic methods. the module need some time to load, and other thread try to load the same module again, and then sidekiq crash. Is it a bug? or how to avoid the crash?	chaizhenhua	pixeltrix
1281	2014-01-09 14:54:23	hi @pixeltrix @mperham, please take a look at this gist https://gist.github.com/chaizhenhua/8335236. I think the crash is due to thread race condition. in my module code there are many dynamic methods. the module need some time to load, and other thread try to load the same module again, and then sidekiq crash. Is it a bug? or how to avoid the crash?	chaizhenhua	mperham
1281	2014-01-22 16:15:17	@pixeltrix, I faced the circular dependency problem as well. In my app, there are around 100 models. I want to make them to be organized in a proper namespace and good directory structure. Therefore, I layout my models in this way: app/models/yoolk/listing.rb app/models/yoolk/listing/communication.rb app/models/yoolk/listing/extra_communication.rb The question is that: I have to define those mode…	chamnap	pixeltrix
1281	2014-01-22 16:32:30	@chamnap yes, that should work because the `Yoolk` constant will be defined in the `require_dependency`.	pixeltrix	chamnap
1281	2014-01-23 04:29:07	@pixeltrix, I tried it, and it still has problem. I have no idea to fix this.	chamnap	pixeltrix
1281	2014-01-23 05:06:20	@chamnap I just replicated your structure in a new Rails app and it worked fine - I suggest you create a new issue on the Rails bug tracker with simple steps to reproduce and a backtrace. Once you've done that I will take a further look. Either way this is isn't a problem with Sidekiq so we should move the discussion.	pixeltrix	chamnap
1281	2014-01-23 08:59:21	@pixeltrix, I fixed the problem now. The thing is that this problem only exists in development environment. In production or staging environment, it works quite well. In development, it happens when concurrency is greater than 1. It logs a few errors (circular dependency) at the beginning, and then it works as normal. In my app, those models are inside rails engine, which is used among other rail…	chamnap	pixeltrix
1281	2014-01-23 10:29:04	@chamnap the general rule of thumb I follow is to properly nest class/module definitions and `require_dependency` is your friend. There's often a discrepancy between development and production because a class contains `Object` in its `ancestors` whereas a module doesn't, e.g: This causes problems because when `const_missing` is triggered inside a class, ruby will then search for the missing const…	pixeltrix	chamnap
1281	2014-01-25 09:27:56	@pixeltrix, Thanks for the advise. I think the problem in development is because ActiveSupport Depedencies is not threadsafe, http://blog.plataformatec.com.br/tag/eager-load/. That's why sidekiq tries to eager load everything in https://github.com/mperham/sidekiq/blob/master/lib/sidekiq/cli.rb#L201. In the codebase, I didn't change anything:	chamnap	pixeltrix
1281	2014-02-19 09:30:23	This is the scenario described earlier in this discussion - have you tried writing it this way: I haven't tested this but this is the layout you need to adopt - my only concern is that `Validate` may clash with an existing Active Record constant. To any future person looking at this ticket please leave @mperham alone - this isn't anything to do with Sidekiq - use one of the regular Ruby/Rails sup…	pixeltrix	mperham
1281	2016-11-03 14:38:42	@pratik60 that advice might be appropriate for Rails 3.x, but for modern Rails, it is sufficient to add to your `config/application.rb` something like	bf4	pratik60
1280	2013-10-28 17:02:05	Makes sense, thanks @mperham. If you think of something and would like me to help implement it then let me know.	GAV1N	mperham
1272	2015-02-27 05:14:22	@newdark Please don't comment on ancient issues; open a new issue if it's something you feel needs work.	mperham	newdark
1270	2013-10-21 19:55:31	@mperham the tests should pass now :) Thanks	salimane	mperham
1269	2016-05-13 18:04:37	@salimane did you find a solution on using `sidekiq-unique-jobs` and `rspec-sidekiq` together ? 30 months later, we are still having this issue	mathieujobin	salimane
1269	2016-05-13 19:59:51	@mathieujobin no, I've just stopped using `sidekiq-unique-jobs` :)	salimane	mathieujobin
1267	2013-10-21 16:05:28	@mperham Indeed a Ruby issue. For now was not able to upgrade to Ruby 2, mine being a bit old app. Uninstalling ruby 1.9.3 and then installing it with <tt>rvm install 1.9.3 --with-gcc=clang</tt> fixed the issue for me. Thanks!	ankit8898	mperham
1263	2013-10-19 18:00:04	@mperham the job's pretty complicated and split across several layers so not easy to show it here. The timing is around the most critical (and slowest) part that is common between running in foreground and background. Our comments probably crossed paths but I did think of that and changed concurrency to 1 as mentioned in the second comment here. It didn't help the runtime though.	bdmac	mperham
1263	2013-10-19 19:39:14	I get an average processing time of **150.10ms** locally. My local is about is as close to prod (or in this case staging)-parity as I would be comfortable with. I use foreman locally with a procfile matching what I use on Heroku. I even pulled down my sendgrid config from my staging config on Heroku to be sure that the mailer is running similarly... I can't imagine this being a Redis problem sinc…	bdmac	mperham
1263	2013-10-23 04:00:18	@mperham I doubt it since there's not really a filesystem to speak of there... not sure it would be able to write the HTML file. I'll try to see if someone's gotten that working but so far not much luck.	bdmac	mperham
1263	2014-01-02 13:53:22	@bdmac Did you find a resolution? I'm interested in knowing about it, if so.	mikegee	bdmac
1263	2016-12-06 10:53:20	@bdmac did his fix ever have any effect? feeling like dealing with same issue as well.	bloolizard	bdmac
1263	2017-01-11 16:53:11	@Nattfodd You are performing very compute-intensive tasks, which do not scale across threads on MRI due to the GIL. That's not "normal" server-side code.	mperham	Nattfodd
1259	2014-05-05 19:48:51	@ppolv I see no problems but it's unnecessary complexity with connection_pool 2.0.	mperham	ppolv
1258	2013-10-17 02:51:49	@mperham do you think this is something which `celluloid` could also benefit from? We do actually have an async DNS in `celluloid-io`, but not everyone will be using that.	halorgium	mperham
1258	2013-10-17 03:00:54	I'm not sure. That blog post is ancient so it's unclear if this is still a problem with MRI. The GIL is still there so it's possible that calls into libc's DNS resolution don't release the GIL. I don't want to cargo cult so it'd be nice to have someone knowledgable chime in. > On Oct 16, 2013, at 19:51, Tim Carey-Smith notifications@github.com wrote: > > @mperham do you think this is something wh…	mperham	mperham
1257	2014-07-23 16:06:25	@ralph-tice You can't use sidekiq.yml to set the current environment. You can have environment-specific sections for other options.	mperham	ralph-tice
1254	2013-10-19 22:58:02	@mperham Fair enough. I've modified the files to load up the right capistrano code based on it's version.	phallstrom	mperham
1252	2013-10-21 15:43:04	@mperham It works only with the first database (`0`). I'd also like to be able to configure my redis connection with all the options supported by the Redis driver. I'll take a look.	jlecour	mperham
1252	2013-10-21 18:06:20	Since I really need this, I'll do something. Also, @mperham, great variant of PDI ;)	jlecour	mperham
1252	2013-10-21 18:37:41	@mperham @jlecour here you go :) #1270	salimane	jlecour
1252	2013-10-21 18:37:41	@mperham @jlecour here you go :) #1270	salimane	mperham
1252	2013-10-21 20:41:37	Thanks a lot @salimane	jlecour	salimane
1248	2013-10-15 01:23:45	@sosaucily Anyone can edit the wiki. Feel free to add links on the Testing and Related Projects pages.	mperham	sosaucily
1244	2013-10-11 10:35:52	@ondrejbartas which ruby version and sidekiq version? paste your sidekiq.yml	fred	ondrejbartas
1240	2013-10-10 23:41:09	@cpuguy83 It's more of a design and support issue. It's a good thing™ to have your workers separate from your web processes. This way you can cycle each independently, e.g.	mperham	cpuguy83
1236	2013-11-21 00:36:12	@kapso are you still seeing issues connecting to redis? I would be happy to help figure this out.	aackerman	kapso
1233	2013-10-06 23:11:02	@tarcieri this is a test-only change. I guess bundler won't do the upgrade though.	halorgium	tarcieri
1233	2013-10-06 23:54:16	@halorgium it's already locked at >= 0.15.1, not sure what the problem would be in requiring an upgrade considering this was the only change in the release	tarcieri	halorgium
1233	2013-10-06 23:59:04	@tarcieri so true! thanks!	halorgium	tarcieri
1231	2013-10-08 01:45:46	@mperham this is what I meant - they are just stuck at enqueued and scheduled. ![sidekiq-stuck](https://f.cloud.github.com/assets/794915/1285918/422cfd0a-2fbb-11e3-888c-587744ede296.png) I also caught a different error - perhaps this could provide more hint?	kenips	mperham
1231	2013-10-08 02:01:29	And nothing in the logs? > On Oct 7, 2013, at 18:45, Ken Ip notifications@github.com wrote: > > @mperham this is what I meant - they are just stuck at enqueued and scheduled. > > — > Reply to this email directly or view it on GitHub.	mperham	mperham
1231	2013-10-08 02:36:22	@mperham My apologies I updated the original comment instead of posting another one. Here's the log again (since you appear to be replying from email). I can now confirm this to be the issue. It appeared before and I did not catch it. And running `bundle exec sidekiq -c 1` seems to solve the issue.	kenips	mperham
1231	2013-10-08 02:42:33	I would upgrade JRuby if you can. There have been fiber issues with previous releases that are fixed in 1.7.5. > On Oct 7, 2013, at 19:36, Ken Ip notifications@github.com wrote: > > @mperham My apologies I updated the original comment instead of posting another one. Here's the log again (since you appear to be replying from email). > > 2013-10-07T13:57:51Z 9990 TID-1j1yho WARN: Sidekiq died due t…	mperham	mperham
1229	2013-10-03 22:20:49	@kapso I ran into the same problem and the solution for me was to define a to_json_hash method on my objects which the JSON gem can process. It would almost be better if it only took string arguments...	graphex	kapso
1220	2015-01-20 23:56:36	> $ bundle > Fetching source index from http://www.mikeperham.com/rubygems/ > Retrying source fetch due to error (2/3): Bundler::HTTPError Could not fetch specs from http://www.mikeperham.com/rubygems/ > Retrying source fetch due to error (3/3): Bundler::HTTPError Could not fetch specs from http://www.mikeperham.com/rubygems/ > Could not fetch specs from http://www.mikeperham.com/rubygems/ Just r…	nickmerwin	mperham
1220	2015-01-21 00:14:16	Thanks @ryansch, worked.	nickmerwin	ryansch
1215	2013-09-30 18:56:58	Thank you @mperham just updated from sidekiq version 1.12.1 to the newest one and everything is working properly.	felipeclopes	mperham
1215	2014-05-29 12:00:08	@felipeclopes @mperham how were you able to get around the fact that sidekiq uses `brpop` and twemproxy not supporting it?	gjohnson	mperham
1215	2014-05-29 12:00:08	@felipeclopes @mperham how were you able to get around the fact that sidekiq uses `brpop` and twemproxy not supporting it?	gjohnson	felipeclopes
1213	2013-09-30 15:27:42	Sidetiq has a known issue using 100% CPU when starting, that's why I ask. @mbhnyc I don't endorse any particular 3rd party addons to Sidekiq. I don't use any so I don't have any experience with them. Yep, it would allow you to drop clockwork.	mperham	mbhnyc
1213	2013-10-01 18:44:51	@mbhnyc Running clockwork as a separate process is for suckers: https://gist.github.com/cpuguy83/6782863	cpuguy83	mbhnyc
1213	2013-10-01 19:36:34	@cpuguy83 Ooooo interesting. Thanks for the tip.	mbhnyc	cpuguy83
1213	2013-11-21 00:34:13	@icicle-deploy are you still seeing this issue?	aackerman	icicle-deploy
1213	2013-11-21 06:19:01	@aackerman Yes, we are still facing the issue. We even scaled our server from small instance to medium instance. Everytime sidekiq starts processing jobs, CPU Utilization is 100%. If you want I share screenshot from cloud watch monitoring and htop from server, on your email.	icicle-deploy	aackerman
1213	2013-12-02 19:51:57	@icicle-deploy This may actually be caused by kiqstand. Kiqstand essentially destroys DB sessions once the job is complete. The next time a worker is run Mongoid is reestablishing a connection with MongoDB. Try https://github.com/cpuguy83/mongoid_connection_pool instead of kiqstand and see if it helps. In Mongoid 4.0 there should be no need for Kiqstand or the mentioned gem	cpuguy83	icicle-deploy
1213	2014-03-10 15:46:40	@mperham I think it safe to close this one too.	seuros	mperham
1205	2013-12-04 16:12:41	@donaldpiret Yep, `expires_in` should be possible to implement.	mperham	donaldpiret
1202	2013-11-21 00:32:55	@jc00ke did you have any more info to post on this, I would be happy to help if you can provide more context?	aackerman	jc00ke
1202	2014-07-11 06:04:36	@mperham not much to go on here but sounds similar to what I've been emailing you about.	bdmac	mperham
1202	2014-07-20 01:02:55	@mperham I know you said it might help to make an issue of what we've been discussing here but I think this is basically the same thing we were seeing happen when using sidetiq which used scheduled jobs under the covers. As mentioned via email, since switching to sidekiq_cron those jobs no longer fail BUT I do still think there is a serious problem with sidekiq scheduled jobs (which is why sideti…	bdmac	mperham
1202	2014-07-20 03:07:07	What would you like to do at this point? Maybe you can repro it with a minimal rails app? > On Jul 19, 2014, at 18:02, Brian McManus notifications@github.com wrote: > > @mperham I know you said it might help to make an issue of what we've been discussing here but I think this is basically the same thing we were seeing happen when using sidetiq which used scheduled jobs under the covers. As mentio…	mperham	mperham
1202	2014-07-20 03:14:38	I'm out of ideas at this point. Just leaving it as a note here and I'll continue to try to think on it and update this with any new info. I have a feeling a minimal app with minimal load would struggle to repro this sadly.~ Brian On Sat, Jul 19, 2014 at 8:07 PM, Mike Perham notifications@github.com wrote: > What would you like to do at this point? Maybe you can repro it with a minimal rails app? …	bdmac	mperham
1198	2013-09-26 23:40:14	@naaano This PR makes the current code better. No one is claiming it is perfect.	mperham	naaano
1198	2013-09-26 23:40:51	@naaano In other words, I await your pull request. :-)	mperham	naaano
1194	2013-09-21 22:36:13	@cyrez That's a good point, you could very well be right. How do we restart the Manager properly?	mperham	cyrez
1194	2013-09-21 22:46:11	@cpuguy83 is correct. One side note is that relying on the registry to call to the manager does mean that old processors will always talk to the latest manager rather than the one which they were started from. If you head down this route, it would pay to check that `Celluloid::Actor[:manager]` is the original Manager. Also, I would suggest namespacing the registry entry as currently the key is gl…	halorgium	cpuguy83
1194	2013-09-22 00:23:05	@halorgium wouldn't it be nice, if it is possible to tell a supervisor what to do if a actor crashes? @mperham looks good to me	cyrez	halorgium
1194	2013-09-22 00:23:05	@halorgium wouldn't it be nice, if it is possible to tell a supervisor what to do if a actor crashes? @mperham looks good to me	cyrez	mperham
1194	2013-09-22 09:21:58	@cyrez we've thought about [this](https://trello.com/c/lK3blhY1).	halorgium	cyrez
1193	2013-09-21 13:38:10	This is really great feature. Thanks @ryansch	fred	ryansch
1193	2013-09-23 18:54:06	@mperham That should run without any failures. I see you've already updated the changelog.	ryansch	mperham
1193	2013-09-25 17:12:45	@mperham Bump.	ryansch	mperham
1193	2013-09-25 17:15:05	Thanks @ryansch, this is a great improvement. Do you want commit access?	mperham	ryansch
1193	2013-09-25 17:18:34	@mperham Sure, but I'll still run all changes through pull requests to get them reviewed. :-)	ryansch	mperham
1193	2013-09-25 17:23:56	@mperham Do you want me to update the wiki now or when 2.15.0 drops?	ryansch	mperham
1187	2013-09-22 21:31:58	@mperham What if it were just next to the the Sidekiq branding, and drop "Status" Here is a (very) rough cut-paste of this: ![image](https://f.cloud.github.com/assets/799078/1188411/55fa9e12-23ce-11e3-887e-63c978507a80.png)	cpuguy83	mperham
1187	2013-09-22 21:33:21	@cpuguy83 I think that looks fantastic.	mperham	cpuguy83
1179	2013-09-12 20:48:05	Okay. So I think I'm wrong about fog. That stacktrace was from my local machine when I was trying to replicate the issue. I now think that I'm having a separate issue in production (Heroku). I waited for the production workers to freeze. Then got a new TTIN stacktrace. https://gist.github.com/ekosz/6543313 A couple weird things for this one: 1) Though I only have 10 workers there were 19 threads …	ekosz	tarcieri
1178	2013-09-11 12:43:21	@fred is right, 200 is too aggressive. I would go with 50 max. I can't diagnose your ES problems, there's not enough detail. Make sure you are running the latest versions of any ES gems so you have the latest bug fixes.	mperham	fred
1176	2013-09-11 12:56:32	@halorgium OK, but is it done when invoking the rake task? Shouldn't this be done _by_ the rake task?	jlecour	halorgium
1176	2013-09-12 21:37:37	@jlecour The issue is that `minitest` uses an `at_exit` hook to _start_ the test suite. `celluloid` uses an `at_exit` hook to shutdown the system. This is definitely an incompatibility with the 2 gems; could you file this issue to the celluloid repo? Note: this affects `rspec` and `sinatra` autorun too. /cc celluloid/celluloid#162	halorgium	jlecour
1176	2013-09-13 12:12:39	@jlecour this will be the change made between `0.14` and `0.15` of celluloid. sidekiq needs to add the `Celluloid.boot` before starting the test-suite. We need to figure out how to support this. /cc @tarcieri	halorgium	jlecour
1176	2013-09-21 23:33:07	@mperham I understand. Part of the problem is that I could not find a way in `minitest` to add a hook before the suite starts. In 0.14, we did not disable the thread pool after shutdown and this resulted in unsafe behaviour after this point. In our test suites, we do a complete shutdown/boot (not a huge overhead) between each test to give good isolation. I would recommend heading this direction f…	halorgium	mperham
1175	2013-09-11 00:40:52	@rszabo TracePoint is probably your best bet as far as figuring out what your app is doing in regard to CPU: http://www.ruby-doc.org/core-2.0.0/TracePoint.html Celluloid does not run any services that will consume CPU when idle. You'll need to figure out which thread is actually doing something.	tarcieri	rszabo
1161	2013-09-06 06:30:54	@tarcieri it looks like this is another untested case in `Actor` this time. We can move this issue to the celluloid issue tracker.	halorgium	tarcieri
1160	2013-09-05 02:23:54	@mperham it seems to be a config option. @henry74 might i suggest you use the full path, sidekiq does not warn you if the file does not exist.	halorgium	mperham
1160	2013-09-05 02:23:54	@mperham it seems to be a config option. @henry74 might i suggest you use the full path, sidekiq does not warn you if the file does not exist.	halorgium	henry74
1160	2013-09-05 02:49:43	@halorgium It is picking up the worker files I've required within the same sidekiq.rb file so it's certainly able to read the file.	henry74	halorgium
1160	2013-09-05 02:52:13	@mperham If it's a bug, what is the suggested way to configure sidekiq outside the context of a rails or web application given I am kicking off sidekiq with the foreman command and a config file. If you look at line 19 in this file https://github.com/mperham/sidekiq/blob/master/lib/sidekiq.rb, the default includes an example of the require statement:	henry74	mperham
1151	2013-08-31 21:39:10	@mperham I don't see anything like that towards the end of the file: Could there be another issue?	JohnMerlino1	mperham
1148	2013-11-05 09:17:08	@barmstrong did you ever found the source of your problem? I'm having a similar issue with Sidekiq + Nokogori...	sylg	barmstrong
1148	2013-11-05 20:41:05	@barmstrong Are you running mongoid with the identity map enabled? Kiqstand will clear it out after each worker is done with a job but if your jobs are large and load a lot of documents, you'll consume all available memory. See: http://mongoid.org/en/mongoid/docs/identity_map.html#unit_of_work Scroll down to "Rake Tasks and Background Jobs".	ryansch	barmstrong
1148	2014-08-05 22:43:15	I am also having same situation. Heroku worker eats all the memory that is available. Is there any cap or limit we can set. I did lots of search didnt get lucky. @mperham . I am using sidekiq with anemone gem. Going thru 1000 websites and looking for specific word. Using betch of 50 per loop. Still it eats everything.> Also @kwent and @barmstrong .did you guys find any luck.?	joshidhruv	kwent
1148	2014-08-05 22:43:15	I am also having same situation. Heroku worker eats all the memory that is available. Is there any cap or limit we can set. I did lots of search didnt get lucky. @mperham . I am using sidekiq with anemone gem. Going thru 1000 websites and looking for specific word. Using betch of 50 per loop. Still it eats everything.> Also @kwent and @barmstrong .did you guys find any luck.?	joshidhruv	barmstrong
1148	2014-08-05 22:43:15	I am also having same situation. Heroku worker eats all the memory that is available. Is there any cap or limit we can set. I did lots of search didnt get lucky. @mperham . I am using sidekiq with anemone gem. Going thru 1000 websites and looking for specific word. Using betch of 50 per loop. Still it eats everything.> Also @kwent and @barmstrong .did you guys find any luck.?	joshidhruv	mperham
1148	2016-11-03 08:53:58	@barmstrong - Ugh! Migrating to aws. Seem to be following your github threads.. PS. you wrote this on my birthday! Haha. Lets catch up soon.	acanyon	barmstrong
1136	2013-08-26 21:39:09	@mperham thanks. what do i need to upgrade? if you don't mind linking me, thanks.	masterkrang	mperham
1130	2013-08-25 03:05:20	@killion I removed myself from your repo because you did not tell me why you granted me access. You'll need to grant me access again.	mperham	killion
1130	2013-08-25 03:09:11	@mperham Sorry about that, we were trying to follow the diagnostics used in other issues. I re-added you. Thanks.	killion	mperham
1129	2013-08-23 18:01:37	Do you have any techniques for doing this? @JoshSmith and I have been going nuts with print statements to no avail.	venkatd	JoshSmith
1129	2013-08-23 20:24:30	@venkatd the simplest thing you can do is remove the code in question from a Sidekiq context and see if you still get a `SystemStackError`	tarcieri	venkatd
1123	2013-08-21 23:29:14	Hello @mperham you can test it by running: sidekiq -c 10 -r ./examples/cron.rb And I though about this problem. I reused Poller class which works for enqueuing delayed jobs and secondly I use redis sorted set for remembering which job and when it was last enqueued, so there will be no problem with electing any process for it. Ondrej	ondrejbartas	mperham
1123	2013-08-24 18:45:25	Had the same problem. Came up with the hackiest solution to this issue: have a job schedule it's own next run using MyWorker.perform_at. Check out [Scheduled Jobs](https://github.com/mperham/sidekiq/wiki/Scheduled-Jobs) for more info. @mperham, any thoughts on whether or not you want to include a scheduled component? It's not a small decision.	bwthomas	mperham
1123	2013-08-24 19:46:51	@bwthomas Self-scheduling jobs are a reasonable approach, provided you don't need perfect tick-tock scheduling. I've done that too. I'm unlikely to pull this in. It's too complex. If I'm going to support a feature for years, I want to implement it myself so I know the code and any limitations very well. There's nothing that says this can't be published as an add-on gem though.	mperham	bwthomas
1123	2013-08-25 09:44:38	Hello @mperham, I am going to release it as separate gem (https://github.com/ondrejbartas/sidekiq-cron), but I would like to know what do you think about my approach? Is bad, crazy, nice ... ? I will let you know when I will finish testing and publishing first version of it. Thank you. Ondej	ondrejbartas	mperham
1121	2013-09-04 18:50:03	@mperham, any update regarding this?	yabawock	mperham
1121	2013-12-19 11:42:16	@yabawock did you ever publish this as a gem?	eljojo	yabawock
1115	2013-08-19 22:03:44	@cmer I understand your need and I think you've made a reasonable case for it. I'm struggling to fit it in the right place without opening a can of complexity or a new way for users to misconfigure Sidekiq. Part of me wants to outsource the whole retry mechanism to another gem that can configured a little more. You can also replace the retry mechanism today by forking and replacing the RetryJobs …	mperham	cmer
1115	2014-03-26 21:32:12	This defeats the purpose @readysetawesome. The error should be reported after x number of attempts but not before. We're running this in production and it's been invaluable. Too bad it's not in core because I strongly believe it should be given how basic this functionality is.	cmer	readysetawesome
1111	2013-08-21 21:49:27	@mperham I'm currently experiencing a similar behavior, where the batch 'notify' (Campfire) before a batch is actually completed. In Campfire I'll get a message like this: Sidekiq finished batch 429ac86dcc000f9e in 4 seconds, 117 of 118 successfully. But in actuality the batch has a size in thousands. It's almost appears as if the queue is working faster then the batch can iterate overs the rows …	ttdonovan	mperham
1111	2013-08-21 22:55:21	@mperham Just tossing out an idea. What about some kind of lock/unlock mechanism for batches. Before `batch.jobs` you do a `lock` and after the `jobs` block an `unlock`. Any jobs reporting back to the back cannot trigger the `on_success` or `on_complete` if the batch is in a locked state. My previous example would look something like this. The `unlock` method would remove the locked state and do …	ttdonovan	mperham
1111	2013-08-25 03:44:59	@ttdonovan Locking is **always** a bad time in network services. So much room for deadlock and error edge cases. But your point is taken, I'll ponder it. I don't want the cure to be worse than the disease, so to speak.	mperham	ttdonovan
1111	2013-08-30 00:41:48	@mperham My issues with the batches was resolved by using `Sidekiq::Client.push_bulk` in the batch's jobs block. This is not mention on wiki Batches page. It was not until I starting digging into the source that this solution became obvious for my problem. If it's mentioned elsewhere in the wiki I must have missed it.	ttdonovan	mperham
1111	2013-09-12 03:16:12	@uiltondutra Please remove that gist immediately. You're publishing Pro code. You have some good ideas, would you mind if I re-implement something that solves the problem? I don't plan on using your code though.	mperham	uiltondutra
1111	2013-09-12 11:48:50	@mperham I meant no harm. The patch is useless without context. This problem compromises greatly the usage of the batch feature. It would be great to have an official solution available.	uiltondutra	mperham
1109	2013-08-17 04:27:59	Sidekiq Pro needs to bulk_requeue upon shutdown just like the basic Sidekiq gem does since all jobs are acknowledged when the worker is terminated via Sidekiq::Shutdown. @paulwalker I don't understand your request.	mperham	paulwalker
1109	2013-08-18 07:57:14	@mperham I've seen Sidekiq::Shutdown errors raised within the process. Is this something that can trapped with a Sidekiq worker?	paulwalker	mperham
1109	2013-08-18 20:16:35	@paulwalker That error is raised when a Processor does not complete its current job within N seconds, where N defaults to 8 (since Heroku gives processes 10 seconds to exit). You should not rescue it. When Sidekiq comes back up, it will restart the same job.	mperham	paulwalker
1104	2013-08-20 16:18:19	@mperham How about letting the developer decide how to serialize/deserialize objects of ANY kind? I've written this as a monkey patch. It works great, and makes total sense: https://github.com/elado/sidekiq_custom_serializer Here's the ActiveRecord example: https://github.com/elado/sidekiq_custom_serializer/blob/master/lib/sidekiq_custom_serializer/extensions/active_record.rb	elado	mperham
1100	2013-10-21 08:27:36	@fred +1	dminchev	fred
1098	2014-01-30 17:48:20	+1 @mperham You asked me to create an issue for this on twitter (@bentsolutions), but it seems like the issue already exists	codebender	mperham
1095	2013-08-06 21:40:38	@tarcieri How could that happen? Sidekiq::Processor#initialize does literally nothing that could throw an error.	mperham	tarcieri
1095	2013-08-06 22:11:16	@mperham no idea, and Sidekiq::Processor#initialize indeed looks trivial. But it's definitely blowing up in initialize somehow: See: https://github.com/celluloid/celluloid/blob/0-14-stable/lib/celluloid.rb#L140 @rajofchennai do you see an error for Sidekiq::Processor occurring around the same time?	tarcieri	rajofchennai
1095	2013-08-06 22:11:16	@mperham no idea, and Sidekiq::Processor#initialize indeed looks trivial. But it's definitely blowing up in initialize somehow: See: https://github.com/celluloid/celluloid/blob/0-14-stable/lib/celluloid.rb#L140 @rajofchennai do you see an error for Sidekiq::Processor occurring around the same time?	tarcieri	mperham
1095	2013-08-06 22:14:55	@tarcieri Only thing I could think of is a OOM situation or lower-level OS failure to allocate the object.	mperham	tarcieri
1095	2013-08-06 22:23:16	@mperham could be! this could potentially happen if the OS was unable to spawn a thread	tarcieri	mperham
1095	2013-08-07 06:05:17	@rajofchennai yes, if the thread terminates before `#initialize` completes I'd expect this, which happens when Sidekiq shuts down	tarcieri	rajofchennai
1095	2013-08-07 08:34:29	@tarcieri makes sense @mperham I send TERM to sidekiq and wait for sometime then send QUIT signal to make sure the process is killed. Is there a cleaner way to do the same?.	rajofchennai	tarcieri
1095	2013-08-07 08:34:29	@tarcieri makes sense @mperham I send TERM to sidekiq and wait for sometime then send QUIT signal to make sure the process is killed. Is there a cleaner way to do the same?.	rajofchennai	mperham
1095	2013-08-07 08:42:53	@mperham maybe we need Celluloid::Actor.raise for this use case: https://github.com/mperham/sidekiq/blob/master/lib/sidekiq/manager.rb#L168	tarcieri	mperham
1095	2013-08-07 10:01:49	Sidekiq doesn't respond to QUIT. You want USR2 and then TERM. On Aug 7, 2013, at 1:34, rajofchennai notifications@github.com wrote: > @tarcieri makes sense > > @mperham I send TERM to sidekiq and wait for sometime then send QUIT signal to make sure the process is killed. Is there a cleaner way to do the same?. > > — > Reply to this email directly or view it on GitHub.	mperham	tarcieri
1095	2013-08-07 10:01:49	Sidekiq doesn't respond to QUIT. You want USR2 and then TERM. On Aug 7, 2013, at 1:34, rajofchennai notifications@github.com wrote: > @tarcieri makes sense > > @mperham I send TERM to sidekiq and wait for sometime then send QUIT signal to make sure the process is killed. Is there a cleaner way to do the same?. > > — > Reply to this email directly or view it on GitHub.	mperham	mperham
1095	2013-08-07 10:03:40	Wait, I'm all wrong. Check the Signals wiki page. I think QUiT then TERM is right. On Aug 7, 2013, at 1:34, rajofchennai notifications@github.com wrote: > @tarcieri makes sense > > @mperham I send TERM to sidekiq and wait for sometime then send QUIT signal to make sure the process is killed. Is there a cleaner way to do the same?. > > — > Reply to this email directly or view it on GitHub.	mperham	tarcieri
1095	2013-08-07 10:03:40	Wait, I'm all wrong. Check the Signals wiki page. I think QUiT then TERM is right. On Aug 7, 2013, at 1:34, rajofchennai notifications@github.com wrote: > @tarcieri makes sense > > @mperham I send TERM to sidekiq and wait for sometime then send QUIT signal to make sure the process is killed. Is there a cleaner way to do the same?. > > — > Reply to this email directly or view it on GitHub.	mperham	mperham
1078	2013-07-29 18:44:32	@cpuguy83 I actually have had 2 apps that had the same issue. On MRI everything precompiles just fine. If I switch to RBX on Heroku (it might be outdated, pretty sure it installs rc1), then for some reason a lot of my JS/CSS simply isn't compiled, breaking the app. It's like it precompiles N amount of characters and then just stops.	mrrooijen	cpuguy83
1076	2013-07-27 17:05:58	@mperham I've updated this to add a status page for scheduled jobs. I also upped the truncation to 2000 characters on the summary pages and display the full argument set on the status page.	jonhyman	mperham
1070	2013-09-14 09:07:06	@graphex This might indeed be an issue in ActiveSupport's JSON encoder. I am working on a refactor (rails/rails#12183) that would probably fix this. Can you provide a test case, code snippet or a test app that reproduces this problem? Are you overriding `#to_json` in your custom objects by any chance?	chancancode	graphex
1069	2015-06-30 08:47:15	@subelsky by any chance, were you able to try the alternate method suggested in production? Is the code available anywhere maybe? I'm running into a number of issues ([more info here](https://groups.google.com/d/msg/sidekiq/_eFQGtAWm6E/1UXOPstW7ggJ)), so this could help. Thanks!	thbar	subelsky
1069	2015-06-30 12:17:43	@subelsky no problem - thanks anyway, I'm investigating this possibility to solve my issue, appreciated!	thbar	subelsky
1067	2013-07-20 14:38:57	@hak8or No problems, glad it was something easy for me to recognize and diagnose. Easy issues are always welcome, it's the hard ones I don't like! :-)	mperham	hak8or
1067	2014-03-18 23:02:48	@karlwilbur I bet you're still hitting a Redis 2.2 instance. `Sidekiq.redis {|c| p c.info }`	mperham	karlwilbur
1061	2015-07-28 19:27:25	@amiel Sounds right.	mperham	amiel
1061	2015-07-28 19:28:12	@mperham thanks!	amiel	mperham
1058	2013-07-15 21:07:12	@mperham let's say a 25 thread limit has been reached for the process. Yet I continue to add workers. What happens to those other workers? Are they stored in a queue in redis or are they ignored since the thread limit has been reached?	JohnMerlino1	mperham
1058	2013-07-15 21:14:25	@JohnMerlino1 You should probably read the Internals wiki page. In a word, yes, that's how it works. Jobs are pulled from redis when a Processor is available to work on a job.	mperham	JohnMerlino1
1058	2013-07-15 21:15:54	@JohnMerlino1 that's exactly how sidekiq works. for example, if you want up to 10 concurrently threads then run sidekiq with -c 10. on my dual-core server I only use 4 threads... but for my mail servers I set sidekiq to use 100 threads, which gives 100 concurrently smtp connections.	fred	JohnMerlino1
1053	2013-07-16 04:00:42	@ilyakatz Using the inline approach just makes jobs be executed immediately instead of relying on calling _.drain_. Personally I've been using the fancy rspec matchers from [rspec-sidekiq](https://github.com/philostler/rspec-sidekiq) to test enqueuing behaviours and just test the .perform on workers as normal Ruby objects.	darkside	ilyakatz
1053	2013-09-21 22:22:44	Just merged, thanks @ryansch!	mperham	ryansch
1053	2013-11-05 22:46:42	thanks @ryansch @mperham, just picked up the new version with updates	ilyakatz	ryansch
1053	2013-11-05 22:46:42	thanks @ryansch @mperham, just picked up the new version with updates	ilyakatz	mperham
1049	2013-07-10 15:33:43	@mvoto is exactly right.	mperham	mvoto
1047	2013-12-02 16:39:59	@rubytastic The advice is **if you create a Thread manually within a Worker, use `with_connection` inside that thread**. 95% of people using Sidekiq don't create their own threads so this advice should be very rare and not needed for most people.	mperham	rubytastic
1047	2013-12-04 13:50:01	@x3qt , @mperham Perhaps _this_ is the issue and not sidekiq problem: https://github.com/rails/rails/issues/12867 I have tried both with and without sidekiq running. Seems the issue persist in both cases and is related to active record (?)	rubytastic	x3qt
1047	2013-12-04 13:50:01	@x3qt , @mperham Perhaps _this_ is the issue and not sidekiq problem: https://github.com/rails/rails/issues/12867 I have tried both with and without sidekiq running. Seems the issue persist in both cases and is related to active record (?)	rubytastic	mperham
1047	2014-06-07 20:54:50	Sorry to resurrect a long since closed issue but figured I would mention this since it caused me a headache for a few days... @rubytastic I am not sure how you are using ActiveRecord (i.e. within rails or by itself) but one thing to to look out for is load order when requiring Sidekiq and ActiveRecord. I came across this issue recently while using ActiveRecord outside of Rails and I was (quite st…	jasontruluck	rubytastic
1046	2013-07-08 18:29:53	@mperham This is the desktop view: http://cl.ly/image/1G3P313r1O35 This is the mobile view: http://cl.ly/image/1j3s0f3G3B1P	manishval	mperham
1046	2013-07-08 18:34:18	@manishval You can just drop images right onto the text editor, then they will display inline.	mperham	manishval
1046	2013-07-08 18:40:14	@mperham I think CloudApp is down. Here they are though: ### Desktop ![sidekiq-live-poll-location](https://f.cloud.github.com/assets/1205026/763454/c80b0634-e7fd-11e2-9e63-5dea6fafea9b.png) ### Mobile ![sidekiq-mobile](https://f.cloud.github.com/assets/1205026/763446/8f40ab38-e7fd-11e2-8be9-7300a9d0f10e.png)	manishval	mperham
1046	2013-07-11 22:37:50	@mperham so display the summary how it is right now with the two columns?	manishval	mperham
[truncated: 1,569 more rows]
