# Supplementary material for: Status, identity, and language: A study of issue discussions in GitHub
Source: PLoS One. 2019 Jun 14;14(6):e0215059. doi: 10.1371/journal.pone.0215059 (PMC6568400; doi:10.1371/journal.pone.0215059)
Supplement: S2 Data — (ZIP) [file pone.0215059.s003.zip › sample_46_projs_issues/karpathy_convnetjs/issue_comments_REPLACECODE.csv]

issue_num	datetime	body	login	close_date
82	2017-02-24 06:11:37	Anybody manage to implement A3C using convnetjs ?	gitricko
81	2017-01-15 07:45:36	It seems like there are two bugs in the master branch: 1) unlike the other training parameters, the training method, `method`, is not exported when executing `reset_all() `(line 616); 2) the bound on the number of popping images in the "Example predictions on Test set" section does not work: images keep popping until Chrome eats all the memory (lines 452-453).	ychervonyi
80	2016-11-23 02:38:14	Fix usage of document.getElementById	Larry850806	2016-11-25 00:57:14
80	2016-11-25 00:57:17	ty	karpathy	2016-11-25 00:57:14
79	2016-10-31 12:18:48	I feel it's a really stupid node question to ask, but really can't figure it out after a few hours. So here is the code that embarrasses me: > var convnetjs = require("convnetjs"); var net = new convnetjs.Net(); var brain = new convnetjs.deepqlearn.Brain(3, 2); Basically it couldn't find Brain function: > weiwe-macbookpro:test weiwe$ node index.js /Users/weiwe/test/index.js:5 var brain = new conv…	windmaple
78	2016-10-24 22:04:36	I was wondering if there is a missing sqrt call on this line https://github.com/karpathy/convnetjs/blob/master/src/convnet_trainers.js#L117 According to this article (links to adadelta paper)http://sebastianruder.com/optimizing-gradient-descent/index.html#adadelta it would suggest that: <S_CODE_TOKEN> should be: <S_CODE_TOKEN> Would be great if someone could correct my understanding if not.	SundeepK	2016-10-24 22:05:39
78	2016-10-24 22:05:39	Ah looks like I miss read the parenthesis! Looks fine.	SundeepK	2016-10-24 22:05:39
77	2016-10-03 10:52:40	This is a javascript project and it's better to use javascript/bash/commandline tools to build it. **Objective is:** To remove Java dependencies. A simple bash/commandline script can do what's there inside `compile/` folder. For utmost cross platform compatibility, we can use `node` directly. Or, to not need a dependency for node too, a cross platform script might do the work. But, I prefer node …	inancgumus
76	2016-09-26 17:23:28	Hello, the automatic.html demo refers to importTrainData() but I cannot find where it is defined. Can you help? Thanks. Guido	gbugmann	2016-09-27 16:05:24
76	2016-09-27 16:05:24	I got a bit confused with the two versions of automatic.html (one in the master -needing automatic.js- and one in the release version where ImportTrainData is defined in the html file). All clear now. Note also that Chrome is blocking the loading of local data. IE and Firefox are ok.	gbugmann	2016-09-27 16:05:24
75	2016-09-26 16:34:32	Apple are green and poison are red !	Pascal66
74	2016-09-26 09:32:45	this.actions = []; this.actions.push([1,1]); this.actions.push([0.8,1]); this.actions.push([1,0.8]); this.actions.push([0.5,0]); this.actions.push([0,0.5]);	Pascal66
74	2016-12-31 05:14:38	I am slowly working through the rldemo and this is what I have: <S_CODE_TOKEN> This should help a bit. Sorry that the distance ahead is vague. I am not familiar with the calculations used for moving (two inputs that combine rotation and distance).	rajshah4
73	2016-09-23 16:55:52	Since i've successfully adapted and trained my network. How can i use it to predict a result ? say i've 4 entry and 3 output to make on choice i want to give 4 new entry to the trained network and get back 1 of the 3 possible choice. and certainly retrain with the new value if it appear that the result is wrong ? thank you	Pascal66
72	2016-09-19 17:31:19	Hello, I'm a new comer to deep learning. And I'm just curious about why you use javascript to implement convnet that need expensive computation ? Why not just use python, or c++ ? Is there any specific reason ?	YuChunLOL
72	2016-09-19 19:53:57	I believe this was just meant as a demo, it's not a framework to be used for production applications. The datasets are modest and the use of JavaScript makes it more simple to do the beautiful presentations without a lot dependencies and glue code complicating everything.	davidparks21
72	2016-09-21 17:47:28	I think that JavaScript is perfectly fine for AI and in some cases there is no other option, such as running in a web browser or a (hybrid) mobile APP . Performance-wise there is no reason to believe that JavaScript would perform significantly slower than Python. The reason why Python is used over C++ is not performance, it is the ecosystem. For fast execution Python or C++ might not even be the …	uiteoi
72	2016-10-01 17:04:36	JS is the best solution and everyone should go for it. It is faster then everything else because it is distributed. It is not necessary the main idea of this framework, although, should be. Consider using only 10% of computer power on every visitor of a popular website and you can easily get hundreds/thousands computing hours a day. The best part, you get it for free.	MariasStory
72	2016-10-28 15:42:11	Personally, I think Javascript is not exactly a good idea, despite my own interest in this. Some of the bigger deep networks are too big to fit into the browser. For example, VGG 19 layers, which is around 500MB+, something that size would be difficult to handle in browsers. If you're looking to seriously train and play with deep learning, I'd suggest going with Caffe. Also, for beginners, Caffe …	LimeCookies
72	2016-11-15 22:32:49	there is port for c# https://github.com/cbovar/ConvNetSharp and behold it **isn't** worthless piece of garbage, it actually compiles! I guess you can convert it to c++ for turbo needs.	radioman
72	2016-11-16 10:01:20	@YuChunLOL **convnetjs** is an excellent library for in-browser visualizations / interactive demos. However, given numerical performance of V8 (JavaScript) and derivates, it is far from being optimal for production use (read it number crunching and analysis). As @uiteoi suggested you might want to have a look on **TensorFlow** or **Caffe**. @MariasStory > JS is the best solution and everyone shou…	ktamiola
71	2016-08-20 20:53:33	Remove a few useless lines in pooling layer.	JanHalozan
70	2016-08-04 18:00:22	Hi Andrej, I recently ran the trainer demo on MNIST and wondered why the Adam optimizer performs so much more worse than Adadelta. I think I found a little bug in the Adam implementation. According to the Adam Paper-v8 https://arxiv.org/pdf/1412.6980v8.pdf **Algorithm 1** (p. 2) the bias estimates use division instead of multiplication. The fixed version behaves significantly better when running …	janhuenermann
69	2016-08-01 20:59:37	Hi Andrej, I modified the LocalResponseNormalization layer according to http://stackoverflow.com/a/33967339/5200303 to reproduce the same results as in Caffe (for both forward and backward passes). I tested and verified the results within CaffeJS but not explicitly in ConvNetJS. Best, Christoph	chaosmail
68	2016-07-18 21:18:59	getParamsAndGrads had been deoptimized.	nakosung
68	2016-07-18 21:20:17	Hunted down by`--trace-deopt --trace-opt-verbose`.	nakosung
67	2016-05-30 10:02:33	gulp integration	qcgm1978
66	2016-04-14 15:24:56	Sir, We are very interested in your work and are excited to contribute to your project. Sir, it would be of great help if you kindly help us to understand how you take input in the MNIST Demo. We cannot find the specific codes which help you to take the sample inputs. Any help for external sources and experts will also be helpful and appreciated. Thanks in advance.	rekon	2016-05-11 21:58:45
66	2016-05-11 21:59:45	I got it	rekon	2016-05-11 21:58:45
65	2016-04-03 03:11:02	hey ! I get the following error : TypeError: Vw is undefined I am 100% sure its because I set up the convnet for regression incorrectly since if I try the example given in the getting started it works fine. var layer_defs = []; layer_defs.push({type:'input', out_sx:1, out_sy:1, out_depth:2}); layer_defs.push({type:'fc', num_neurons:5, activation:'sigmoid'}); layer_defs.push({type:'regression', nu…	franciscovargas
64	2016-03-29 09:29:37	I would like to know how to design CNN(this modules) to handle multiple outputs instead of binary outputs. For example, I would like to retrieve relevant words (not a word) given an image. Any idea? Thanks	wfidditch
64	2016-06-06 10:37:25	@wfidditch cut each letter in image to separate image, then determine each separate letter and combine back to word	axvm
64	2016-06-07 07:56:19	@wfidditch did you have in mind here generating matrix of classes as opposed to a binary vector?	ktamiola
63	2016-03-02 19:47:15	Hi, Thanks a ton for the fantastic library! I'm using a deep network for NLP, with a varying input size of 12000 down to 4000 nodes. I've made sure to enable 8GB for RAM for node: `node --max-old-space-size=8192` My network looks like this (although I'd like to try different types and architectures): <S_CODE_TOKEN> My data has been parsed in a json array of objects, which I then randomly shuffle …	alexge233
63	2016-03-07 18:15:31	Hello, I'm back with more questions. I've implemented the [Average Cross-Entropy/Log Loss Error Function](https://en.wikipedia.org/wiki/Cross_entropy) for my ideal and prediction values. 1. When running more than one hidden layer, all my network values propagate `Nan`. Is this intended behavior, loss of precision, or a bug? 2. When using only one hidden layer, I get convergence on absolute values…	alexge233
63	2016-04-03 04:26:49	^ for a similar set up I have the same issue :+1:	franciscovargas
62	2016-01-31 03:43:07	I'm curious why the input gradients are zero'd out in FullyConnLayer.backward() and not the biases and filter gradients. So zero out input, filter and bias gradients like this: <S_CODE_TOKEN> Instead of the original: <S_CODE_TOKEN> When I use the original code, my 1 layer, 1 neuron net oscillates around the training set rather than steadily decreasing the cost. When I zero the input, filter and g…	lakowske
62	2017-03-06 15:41:08	I think he is summing up the gradients over all training results for a given minibatch. The network is forward/back-propped against a number of samples from a minibatch, the gradients are summed up at each backward() pass, then averaged before weight update. The averaging happens here: convnetjs_trainers.js, line 91: `gij = (l2grad + l1grad + g[j]) / this.batch_size; // raw batch gradient` here's…	andyatgh
61	2016-01-24 16:04:51	Hello, Andrej @karpathy I think here should be (1-this.drop_prob). Let's consider probability = 0.1 - we should drop 10% and after that scale weights only slightly onto 0.9. WBR, Dmitriy	avdmitry
61	2016-01-24 17:23:51	E[weight] = drop_prob_0 + (1-drop_prob)_w[i] = (1-drop_prob)*w[i], so I agree with @avdmitry	jruales
61	2016-01-24 17:44:18	@avdmitry 's solution agrees with Figure 2 in the third page of the dropout paper: http://www.cs.toronto.edu/~rsalakhu/papers/srivastava14a.pdf The Keras library takes a different approach (but still somewhat equivalent): it divides by the retain probability during training time so that during testing the dropout layer is just an identity function https://github.com/fchollet/keras/blob/master/ker…	jruales
60	2015-12-28 18:05:32	Hi dude, This is a long-due fix for using `deepqlearn` in `nodejs`, as I mentioned in issue #48 I noticed `convnet.js` is compiled from multiple sources, so I added the needed code too. Tested in `nodejs`; you may wish to test in browser first before merging.	kengz
59	2015-12-14 19:40:33	I wrote a very simple simulation to test the Reinforcement Learning Module. I only set up the current action as input, and the output is "left" or "right". Going right feeds the reward 1 back into the network while going left returns the reward -1. To my astonishment, returning an hour later after I let it train, the 'creature' was moving very confidently to the left, and only to the left! Goes w…	tenshis
59	2015-12-20 09:42:10	Welcome to the world of QLearning with function approximation! Especially neural networks. Convergence is not guaranteed, and indeed it doesn't converge more often than it does. A lot of parameter tweaking is necessary. It would be awesome if someone with more experience could share some insight on why this happens and how to improve the algorithm.	okh1
58	2015-12-10 20:12:06	Using a hash reduces the `arrUnique` function's time complexity from n<sup>2</sup> to n.	hammeiam
57	2015-12-07 01:51:34	The following is my understanding about the backward function in deepqlearn.js. If it is in learning process, after one forward path, it begins to do backward propagation. It does SGD with a batch size of N. Those N samples are randomly selecting from replay memory. The code seems to show that the weight matrix of the network is updated N times by calling the backward function once. But in my opi…	Cyndilee
57	2015-12-09 23:17:38	It works as you expect. Don't confuse two different functions: Brain.backward() and Trainer.train(). The backward function from deepqlearn.js doesn't update the network's weights, it just calls the train function, which does update the weights, but it does so in batch.	okh1
56	2015-12-05 15:43:24	I wonder if anyone converted pre-trained Caffe (or any else) models like AlexNet, VGG, HYBRID to ConvNet.js format? If not, how could it be possible?	kilickaya
56	2015-12-05 19:38:11	there wouldn't be, you can't use a VGGNet in Javascript :) Maybe one day...	karpathy
56	2016-01-19 10:39:26	Mh, what is the reason for this?	marcj
56	2016-01-19 10:41:58	Probably due to memory issues (A bowser is allowed to only use 500MB memory..)	kilickaya
56	2016-06-01 23:56:42	and models like that will take way too long for a js script to evaluate, not to mention to train.	codinfox
56	2016-06-02 08:34:59	> and models like that will take way too long for a js script to evaluate, not to mention to train. we were recently talking about this in the context of the Brain.js and synaptic frameworks. The idea now is to support a different back-end that supports GPU-level parallelization via OpenCL using the arrayfire-js bindings. Obviously, that will not help with the browser use-case, but the discussion…	UniqueFool
55	2015-11-09 04:48:27		GritBear	2015-11-09 04:49:18
55	2015-11-09 04:49:18	this is a mistake :) please ignore	GritBear	2015-11-09 04:49:18
54	2015-11-03 23:08:01	Is there any way to read Brain data from stored JSON? toJSON + fromJSON combo doesn't seem to work.	Thandriel
54	2015-11-29 15:44:15	I think it works, at least I used it in node js. Converting brain to string (t); <S_CODE_TOKEN> Loading brain from string (t); <S_CODE_TOKEN>	libraua
54	2015-12-01 18:26:15	I'm trying to save the learning progress and being able to load it later. Process you described seems to save only the network structure. Edit: I'm the OP. I didn't notice I'm logged in with my work account :)	brezinajn
54	2015-12-01 20:10:15	I probably stupid, but what do you mean by "saving learning progress"?	libraua
54	2015-12-04 17:39:34	I think he want for exemple load a trained brain and work with neural network without re-train it	BurakDev
54	2015-12-06 16:51:15	Thanks, that's much better phrasing :). Yes that's exactly what I want to achieve.	brezinajn
54	2015-12-06 21:53:38	Hi, I am having a similar problem. I save the network to a JSON file using <S_CODE_TOKEN> and load it back up with <S_CODE_TOKEN> The file saves the network correctly but after loading it back up and calling <S_CODE_TOKEN> it returns NaN instead of one of the outputs from the network. Not entirely sure why that is the case other than the JSON file not being loaded correctly for some reason althou…	craigmcmillan01
54	2015-12-06 22:28:26	@craigmcmillan01 If you using node.js I guess you should try use readFileSync instead. cause as understand your code working asynchronously, which probably mean that in the moment you call for brain.forward(state); brain is still empty. I used something like that. <S_CODE_TOKEN>	libraua
54	2015-12-06 22:45:53	@libraua Thanks! that was exactly the issue.	craigmcmillan01
54	2016-09-17 22:54:58	Are you talking about brain.js data? As in from: https://github.com/harthur-org/brain.js ?	robertleeplummerjr
53	2015-10-20 18:55:25	I get a warning every loop when running the brain demo code: <S_CODE_TOKEN> This is the basic code from demo/rldemo.html <S_CODE_TOKEN>	salamanders
53	2016-01-24 01:40:30	@salamanders – were you able to solve this issue?	nemo
53	2016-01-27 02:55:36	I'm also experiencing this. @salamanders, @nemo - did you figure this out? I note that the comment for "RegressionLayer" in convnet.js says that: <S_CODE_TOKEN> so it seems to me that warning might be out-of-date, as y can either be an Array or a structure (like this) for the regression layer?	DrGlennn
53	2016-01-27 05:30:03	Gah, sorry about this. Do `brain.backward([reward])` edit: also fixed on site.	karpathy
53	2016-01-27 06:50:14	@karpathy - That didn't work for me. This is because the "y" variable in the train function is a structure ({dim: i, val:x}, not an Array, in the case of the deep-q-learning example.	DrGlennn
53	2016-01-27 06:50:17	hey @karpathy – that actually doesn't fix the problem. You can get rid of the warning by changing this line in `deepqlearn.js#254`: <S_CODE_TOKEN> to <S_CODE_TOKEN> Though, I'm not sure if this breaks anything or not.	nemo
53	2016-01-27 07:16:28	@nemo - While that removes the logged error (because you're now sending in an Array), I think the logic in the RegressionLayer "backward" function is no longer correct. The this.out_depth variable is 5, but y is a 1-dimensional array - so when you loop i from 0 to 5, the loss function becomes undefined (NAN) for i>0. I didn't see any errors in the output, but (to me at least) I don't think this w…	DrGlennn
53	2016-01-27 07:27:54	@DrGlennn – I thought the backward function is the one in the `RegressionLayer` class (which accounts for an arrayed y value. <S_CODE_TOKEN>	nemo
53	2016-01-27 20:59:54	I am not getting the error from the latest hosted build - but I may not be running it the same way, I had to whip together what I _think_ I did last time.	salamanders
53	2016-01-27 23:31:18	@nemo - Yes. The backward function is the one in the `RegressionLayer` and, in general, it will handle an Array (as per the code you included). However, this won't work correctly when the array you are sending in is an array of a single element like: `[{dim: 0, val:2.356]` If you just convert `{dim:0, val:2.356}` into an array (by putting [] around it) then it will use that code, but will loop fr…	DrGlennn
52	2015-09-30 22:51:43	@karpathy, I've corrected a typographical error in the documentation of the [convnetjs](https://github.com/karpathy/convnetjs) project. You should be able to merge this pull request automatically. However, if this was intentional or if you enjoy living in linguistic squalor, please let me know and [create an issue](https://github.com/thoppe/orthographic-pedant/issues/new) on my home repository.	orthographic-pedant
51	2015-09-18 10:19:02	Main script can't be used in WebWorker. Breaks because of a reference to the window object at the end of the script.	eivbsmed
50	2015-09-10 11:28:21	Like others I am have been using ConvNetJS in Node.js, server-side. In order to actually use MagicNet from Node.js given a CSV or similar data, however, one needs to implement preprocessing code like that in automatic.js. To avoid rewriting such code, in my own experimental branch I separated the preprocessing code out of automatic.js, leaving only the UI layer there. I have tested it and am happ…	bittlingmayer
50	2015-09-20 19:02:24	Hey, thank you for opening an issue about this. You're right of course. The whole MagicNet code is weirdly done and not nearly feature-complete enough. I am thinking of removing all of the functionality and the demo from ConvNetJS entirely, because it's probably deceiving or confusing people.	karpathy
50	2015-09-20 19:05:29	It's also worse: You have to store the exact preprocessor mappings with the model checkpoint so that they can be applied identically to test data. If the preprocessor methods are called on test data then it will generate "garbage" mapping indices and the performance will be random. Thoughts? If none I'll probably remove MagicNet from ConvNetJS in a few days.	karpathy
50	2015-09-21 08:32:01	I will leave to you, to decide whether you want this to be a demo, and strictly pedagogic, or a lib on which devs actually rely. Let's assume strictly pedagogic. It is, I think, really useful to have one Browser Demo that takes arbitrary CSV data. (And making it easy to preload iris.csv and a few similar well-known minisets from diverse domains is instructional too.) But the magic part and associ…	bittlingmayer
50	2015-09-21 12:17:15	I think Ideally I'd like ConvNetJS to be a small core library that devs can rely on. Except I'm just barely familiar with Node - this complicates things :)	karpathy
50	2015-09-21 13:55:03	In that case I think some good net that requires only a .csv | 2D array | JSON and a label column index would be good. To be honest I only learnt Node while playing with MagicNet. (As an aside: consider creating an Org 'convnetjs' ie github.com/convnetjs while it is still available, and then you can decide later to transfer this repo to there. Transferring is easy and all issues history, referenc…	bittlingmayer
49	2015-08-28 14:11:30	Just ripped the files from the cs.stanford.edu/people/karpathy/... Tried to minimise changes, personally I think it's best to avoid hosting any of these external libs locally. For the data files, because of the requests for the .txt one must still run a server to load the demo page. I did not check if other demos are similarly broken when running locally.	bittlingmayer	2015-09-21 12:04:21
49	2015-08-28 14:29:37	Hmmmm I agree in general it's just that I'm worried of bloating the core library with all these appendages and extra data files, etc. Do you happen to know how large these files are in terms of kb?	karpathy	2015-09-21 12:04:21
49	2015-08-29 08:11:29	The data files together are 4.2 MB. The additional JS libs are negligible (< 100KB). I agree bloat is a concern, not in terms of KB but in terms of readability. We could just link to https://archive.ics.uci.edu/ml/machine-learning-databases/iris/iris.data etc. According to Talebian antifragility they will probably outlive this repo. Same for the JS, including jQuery. Or we could make it work at l…	bittlingmayer	2015-09-21 12:04:21
49	2015-08-29 12:59:59	I checked now, some of the other demos also have broken deps, mostly to MNIST data.	bittlingmayer	2015-09-21 12:04:21
49	2015-09-10 11:29:33	Friendly ping :-)	bittlingmayer	2015-09-21 12:04:21
49	2015-09-20 19:13:47	Very sorry for late reply on these, too busy with other things :( I think I'm going to remove MagicNet altogether, which will deprecate this PR and we can keep the core library lean.	karpathy	2015-09-21 12:04:21
49	2015-09-21 08:37:00	That works too. :-) However because the other demos have the same problem, we should probably create an Issue then, to track what is needed for any dev to build the site (whether that is changing the source to point to external versions, adding data files to the repo or creating instructions in the README about how to get them).	bittlingmayer	2015-09-21 12:04:21
49	2015-09-21 12:04:21	I mostly thought of the demos as a dump of some example code that people might refer to. Ideally it would be as you describe. But many of the demos require data (e.g. CIFAR images), which I think are too large to be put in the repo. At the very least in any case all of this should be documented in the README, which I should do. I'm going to close this issue and in short term will update Readme. T…	karpathy	2015-09-21 12:04:21
48	2015-08-28 13:35:13	Followed your example and suddenly it cannot find `deepqlearn`. I'm doing this in Node.js. <S_CODE_TOKEN> Seems like it can't find deepqlearn. Saw under `node_modules/convnet/deepqlearn.js` there's an export statement; but your `package.json` specifies `convnet.js` as the `main`.	kengz
48	2015-08-28 14:25:39	You have to require deepqlearn by itself and separately, I think. Does that work? It's not part of the library as default, it's only provided on a side because I didn't want to bloat the library.	karpathy
48	2015-08-28 14:29:04	Yes I can do this <S_CODE_TOKEN> but then the deepqlearn wouldn't recognize its neighbor in `node_modules/convnetjs` <S_CODE_TOKEN>	kengz
48	2015-08-28 14:33:00	Crap. I don't have experience with nodejs, so I didn't really foresee these issues and dependency problems. I'm not sure I fully understand why convnetjs is not defined, when you've already required it first, shouldn't the variable exist? Not sure how to fix this in cleanest way	karpathy
48	2015-08-28 14:40:37	Yeah node.js has a slightly different way of importing dependencies. A quick and dirty solution is to simply go into `node_modules/convnetjs/build/deepqlearn.js` manually and add these two lines at the top: <S_CODE_TOKEN>	kengz
48	2015-11-02 13:21:32	@kengz can `convnetjs` work good in node js?	SimplyY
48	2015-11-02 16:03:11	@SimplyY If by that you mean if it can run like an efficient program on Java/C++, then yes. Nodejs is a complete and performant language like Python. I just wanted to get rid of the browser dependency here and use convnet like a programming library.	kengz
47	2015-08-26 19:38:19	How would I go about if I wanted to save the experiences of the "Brain" object in Deep Q-Learning, and subsequently restore them and continue training? It seems that saving the "experience" object would suffice but I'm not sure.. Thanks	yconst
47	2015-11-29 16:13:43	I think this would help. Converting brain to string (t); <S_CODE_TOKEN> Loading brain from string (t); <S_CODE_TOKEN>	libraua
46	2015-08-26 07:24:40	As per #32, I've been trying to rewrite convnetjs using SIMD and Typed Objects, which are both proposals for ECMAScript 2016 (ES7). In the end I also ended up rewriting most of the code in ES6 and changed the build process to use [Babel](https://babeljs.io/) and Browserify. Unfortunately, it appears as though the Typed Objects proposal is about to be changed substantially, and SIMD is going to be…	thomasfoster96
46	2015-08-26 22:38:39	Sorry that I haven't looked through your code in more detail, but in your Typed Objects usage, do you need these features: - Pointers from Typed Objects to other Typed Objects, or JS objects? - Modifying a Typed Object directly after it's been created? Or observing a modification by changing the underlying array? I'm wondering if this problem can be solved part of the way with value types. We may…	littledan
46	2015-08-26 23:21:22	@littledan As far as I know, probably not to the former and yes to the latter. A bit of background: The convnetjs library works using Vols, which are objects with two properties, `w` and `dw`, which are both three-dimensional arrays, as well as three other properties `sx`, `sy` and `depth`, which hold the sizes of the arrays. Currently the Vols are objects and the `w` and `dw` properties are one-…	thomasfoster96
46	2015-08-27 00:11:59	It sounds to me like this would be compatible with using value types (even if typed objects might make more sense--I don't know enough about the application to determine one way or another). Assuming you had multidimensional arrays (which has already been efficiently implemented in JS with ndarrays), value types would let you read an immutable object out of the Float64Array which represents the (…	littledan
46	2015-08-27 01:08:36	Sounds like Value Types might do - as long as `sx`, `sy` and `depth` could be implemented as getters on the `VolType`'s prototype chain. > Looks like you're only modifying that object within the array, not when you have a particular instance of it, so that would work. Not quite sure I follow - do you mean that the array is being modified in place? Regarding Float64x2, I was using it because chang…	thomasfoster96
46	2015-08-27 01:27:45	I mean that the array is being modified in place, as opposed to the objects being modified directly and having that be reflected in the array. Also, for modifications that are made in the array "behind the back of the elements"--do these need to be reflected in the objects that are read out of the array, or is it OK if reading the array element has the semantics of copying the object out of the a…	littledan
46	2015-08-27 02:20:24	> Also, for modifications that are made in the array "behind the back of the elements"--do these need to be reflected in the objects that are read out of the array, or is it OK if reading the array element has the semantics of copying the object out of the array? The former would be greatly preferred. I don't think copying makes much sense for this use case - if someone was to use a `VolType` usi…	thomasfoster96
45	2015-08-24 12:57:18	When you train a network for regression and that you want to predict only one value it is very tricky that the trainer should take **an array of one value**: <S_CODE_TOKEN> i just added a console log so that beginners users realise this quickly (i've seen two people fall in this trap in a short interval).	vallettea	2015-08-25 11:11:30
45	2015-08-24 15:36:51	You're right, it's a tricky part. I burned myself a few times too. Is there an off by one error in your code? Should you be subtracting -1 from the index?	karpathy	2015-08-25 11:11:30
45	2015-08-24 15:42:45	oops sorry about that. just corrected	vallettea	2015-08-25 11:11:30
45	2015-08-25 11:11:33	Thanks!	karpathy	2015-08-25 11:11:30
44	2015-08-24 08:41:34	Hi, newbie machine learner here. I am trying to classify news articles based on their headlines, mainly into two classes : "crime" and "non crime". I have used [Natural](https://github.com/naturalnode/natural)'s NaiveBayes Classifier, but I want to improve upon the accuracy. Will SVM improve the prediction, and if so please guide me how to implement it using your library! Btw, i love reading your…	koustuvsinha
43	2015-08-15 00:08:42	In your code you specify that <S_CODE_TOKEN> This is fine and makes sense how ever this volume calculation is odd to me. <S_CODE_TOKEN> In your lecture notes you say H2 = (H1 - F) + (2 \* P) / S + 1 H2 = (32 - 5) + (2 \* 2)/ 1 + 1 H2 = (27) + (4) / 2 H2 = 15.5 W2 = (W1 - F) + (2 \* P) / S + 1 W2 = 15.5 D2 = K D2 = 16 Resulting Volume 15.5 \* 15.5 \* 16 I am confused about how you arrived at 32 x …	ArEnSc	2015-08-15 00:34:46
43	2015-08-15 00:15:10	H2 = (32 - 5) + (2 \* 2)/ 1 + 1 = 32 - 5 + 4 + 1 = 32, not 15.5. This is elementary school stuff ;) also make sure you're not missing brackets, the formula is H2 = ((H1 - F) + (2 \* P)) / S + 1 On Sat, Aug 15, 2015 at 1:08 AM, Michael Chung notifications@github.com wrote: > In your code you specify that > > layer_defs.push({type:'input', out_sx:32, out_sy:32, out_depth:3}); // declare size of inp…	karpathy	2015-08-15 00:34:46
43	2015-08-15 00:21:34	LOL OMg I need sleep thanks hahahaha	ArEnSc	2015-08-15 00:34:46
42	2015-07-29 14:29:30	Hi Andrej, Is there a thorough explanation of the inner workings of convnet.js & deepqlearn.js? I have some question marks to clarify Marco	marcoippolito
42	2015-07-29 16:34:48	I'm afraid not, beyond what's in the code. Or can ask here EDIT: also some docs on main convnetjs.com page	karpathy
42	2015-07-29 17:27:26	Ok. I'm going to sum up all my skimmed doubts in a list (hopefully not that long). (I've been reading https://github.com/cs231n/cs231n.github.io/blob/master/convolutional-networks.md and some doubts were already solved). Thanks for support Andrej. Marco	marcoippolito
42	2015-08-06 10:12:38	Hi Andrej, my objective is to use the Deep Reinforcement Learning approach and algorithms for intelligent web crawling, as (actually briefly) showed by the paper "Learning to Surface Deep Web Content"-Zhaohui Wu, Lu Jiang, Qinghua Zheng, Jun Liu: www.aaai.org/ocs/index.php/AAAI/AAAI10/paper/viewFile/1652/2326 I put in a,starting (please forgive me if in future I will have few other doubts to clar…	marcoippolito
42	2015-08-18 16:17:32	1. those two x are not same and have nothing to do with each other 2. yes 3. it's a loop going backwards I assume 4. see cs231n notes under Inverse Dropout 5. that's backward pass for a neormalization layer. gradient computation 6. that adam formula is some kind of simplified version of Adam that works similarly, I think. Isn't my code 7,8. can't remember 7. no reference, it's just decayed slowly…	karpathy
42	2015-08-19 10:26:59	Hi Andrej, thank you very much for kindly answering most of my questions. Sorry for candidly asking you again, but I still have left 2 doubts from my previous long list. 1) https://github.com/karpathy/convnetjs/blob/master/src/convnet_vol.js#L51 "var ix=((this.sx \* y)+x)this.depth+d": since var Vol = function(sx, sy, depth, c) and var n = sxsy*depth sx: dimension of width sy: dimension of height…	marcoippolito
42	2017-01-29 21:19:00	I see this thread is quite old, but who knows maybe it be useful to someone. Read "Playing Atari with Deep Reinforcement Learning" first. deeplearn.js is basically impl. of what is written there. You might understand better what's going on with 2. in particular. Here is my short explanation. You have three things: State of your system, Action taken upon some action and NN with input. Input to NN …	soswow
41	2015-07-28 21:47:10	`lambda` parameter was redundant and has been removed.	kashif	2015-08-01 11:45:27
41	2015-08-01 11:45:30	thanks!	karpathy	2015-08-01 11:45:27
40	2015-07-22 08:27:42	Noticing a framerate drop with nets loaded from JSON. Setup a test in jsfiddle with the library included, only thing which jumped out at me was `dw` in `Vol.toJSON` so added to see if that helped. http://jsfiddle.net/MrYellow/xLy0Lp45/7/ 1. Hit start 2. Run until loss drops. 3. Log some timings. 4. Save/Load. 5. Re-enable learning. I'm going from 145-150 or so to 120.	mryellow
40	2015-07-22 10:10:12	I think this must be because some Typed Arrays somehow got made into ordinary JS arrays. I can't remember if I properly account for this in the loading JSON. It might be that it simply loads the arrays and somewhere it forgets to make sure that the Vols use typed ones.	karpathy
40	2015-07-22 10:28:17	Was thinking maybe an array growing or losing some properties so sounds right. I saw a few Vols around... `ConvLayer`, has `filters` and `biases` (filled by `biases.fromJSON`, which has no Vol inside but uses `global.zeros`).	mryellow
40	2015-07-23 05:29:55	`FullyConnLayer.fromJSON`: - `filters` empty before `push`. - `biases` redefined before `fromJSON`. - Each filter uses `Vol.fromJSON`. `ReluLayer`: - All straight assignment. `Vol.fromJSON`: - Redefines with `global.zeros(n)`. `zeros`: - `Float64Array`. So I guess (without logging the output of all this stuff) that means the input isn't growing or defined as the wrong object types. Could it be re…	mryellow
39	2015-07-19 19:46:50	There is syntax error at line 47.	riantsoa	2015-07-26 12:57:03
39	2015-07-19 19:47:21	There is syntax error on line 47.	riantsoa	2015-07-26 12:57:03
39	2015-07-26 12:57:07	odd, thank you for the fix.	karpathy	2015-07-26 12:57:03
38	2015-07-09 10:05:10		korczis	2015-07-09 10:42:28
38	2015-07-09 10:42:32	thx!	karpathy	2015-07-09 10:42:28
37	2015-06-20 19:51:25	I've added [Adam](http://arxiv.org/pdf/1412.6980.pdf) to the list of trainers, using the same implementation as in Torch7's [optim](https://raw.githubusercontent.com/torch/optim/master/adam.lua).	Kaixhin	2015-06-21 13:21:44
37	2015-06-21 13:21:47	Sure, thank you!	karpathy	2015-06-21 13:21:44
37	2015-06-21 14:19:54	I also updated the [trainer demo](https://cs.stanford.edu/people/karpathy/convnetjs/demo/trainers.html), so you can update your website to reflect the addition of Adam. I would also suggest updating the [documentation](https://cs.stanford.edu/people/karpathy/convnetjs/docs.html) on Trainers to include Adam, Windowgrad and Nesterov, as they are implemented but not actually mentioned in the docs.	Kaixhin	2015-06-21 13:21:44
36	2015-06-11 04:49:27	installing convnetjs for node.js via `npm install convnetjs` gets you [this version](https://www.npmjs.com/package/convnetjs) last published a year ago. should it be updated? the version currently on npm doesn't expose the deepqlearn module, which i needed, so i put together [a fork](https://github.com/garbados/convnetjs) of convnet that uses npm to build, compile, test, and expose the library. i…	garbados
36	2015-07-21 20:30:25	Seems the author has removed compiled files and broken the package management. https://github.com/karpathy/convnetjs/issues/12#issuecomment-54083992	mryellow
36	2015-07-21 20:32:53	sorry about this. I'm a bit of an `npm` noob as well, so that doesn't help. Any recommendations for what should be done to make this clean? I could try look over the `npm` docs again and figure out if I could update the repository properly.	karpathy
36	2015-07-21 20:40:19	I know bower better than npm far as the styles... They tend to put compiled versions in a `dist` directory which is pretty standard across most packages. For more complex deployments I'd usually have gulp tasks for handling all this stuff, so you'd just run `npm install` and `gulp build`. This would then run `bower install`, and any custom stuff. At the end of the day, `npm install convnetjs --sa…	mryellow
36	2015-07-21 21:02:36	Righto, I see the issue with compiled versions being committed, was thinking different workflow where you have something like gulp making sure developers are testing on a built version from their source. So you really do want to avoid commit compiled versions..... Something like this might work: Work in `develop` branch. `.gitignore` the whole `build` directory. Put `deepqlearn.js`, `util.js` and…	mryellow
35	2015-06-01 02:06:25	This should fix mnist example	cbovar	2015-06-02 04:05:40
34	2015-05-07 23:00:45	Just an aesthetic suggestion, but I think it would be nice if the toy 2D classification demo (http://cs.stanford.edu/people/karpathy/convnetjs/demo/classify2d.html) used the Marching Squares algorithm so that the classification boundary looked smooth and not blocky. See also: http://jamie-wong.com/2014/08/19/metaballs-and-marching-squares/	jruales
33	2015-05-07 09:27:22	I extracted styles and javascript from all the demo files, explicitly declared several magic constants in mnist and cifar demos, unified the javascript for mnist and cifar10 into one js file, moved js and css files to respective folders and updated references in html added ability to test with own image in cifar10 and mnist demos still left to do: refactor and/or unify the javascript files for th…	pavelpep	2015-05-07 21:08:48
33	2015-05-07 18:02:42	Whoa, nice! This looks like an extensive commit; I assume you verified that the demos work? I skimmed through the changes but I don't think I'll have time for a thorough look.	karpathy	2015-05-07 21:08:48
33	2015-05-07 20:43:42	Yes, I tested all the demos and they behave correctly. I also checked the console for errors and unimported js/css files, all clear :)	pavelpep	2015-05-07 21:08:48
33	2015-05-07 21:08:58	looks good, great, thank you!	karpathy	2015-05-07 21:08:48
33	2015-05-07 21:36:48	My pleasure! Great job on the whole project :)	pavelpep	2015-05-07 21:08:48
33	2015-05-31 11:28:21	@pavelpep should it be `<image_channels` rather than `<3` [here](https://github.com/karpathy/convnetjs/blob/72b4719f6b7bf1ce460549a9b2c2070a7e653bc6/demo/js/images-demo.js#L24) and [here](https://github.com/karpathy/convnetjs/blob/72b4719f6b7bf1ce460549a9b2c2070a7e653bc6/demo/js/images-demo.js#L60)? Thanks for the work! (Should I do a pull request if I spot such error?)	cbovar	2015-05-07 21:08:48
33	2015-05-31 18:32:33	@cbovar nice catch! You are correct, it should be `<image_channels` instead of `<3`	pavelpep	2015-05-07 21:08:48
32	2015-04-12 07:17:13	SIMD instructions are going to be available in ECMAScript 7, and are already supported in Firefox and Crosswalk. Plus, there's a Typed Arrays based polyfill available at https://github.com/johnmccutchan/ecmascript_simd. For projects using convnetjs, especially on mobile, SIMD might make everything a bit faster.	thomasfoster96
32	2015-04-12 18:12:07	interesting! thanks for pointing this out, I wasn't previously aware of it. I think the ultimate frontier of JS DeepLearning is still on GPU. It would be ideal if there was some Tensor object in JS with various operations that can happen on GPU or CPU. The CPU part could maybe use the SIMD instruction set for additional speed when on CPU. Cool stuff!	karpathy
32	2015-04-13 02:48:13	Perhaps [Typed Objects](http://wiki.ecmascript.org/doku.php?id=harmony:typed_objects) (again, Firefox only for now) and [Parallel JavaScript](http://wiki.ecmascript.org/doku.php?id=strawman:data_parallelism) might be worth a look? Typed Objects could make going between CPU and GPU pretty easy. I might fork the repo and see if I can get SIMD and Typed Objects working in Firefox.	thomasfoster96
32	2015-04-17 03:02:05	@karpathy I've been playing around with Typed Objects and to me it seems to best way to use Typed Objects would be to have a `VolType` class that extends `StructType`. This would allow Vols to be very memory efficient and performant, and allow efficient arrays of Vols. Sounds pretty good to me :smile:. This is a (broken) implementation of `VolType`: <S_CODE_TOKEN> The VolType class could be used …	thomasfoster96
32	2015-04-17 21:32:22	Nice, thanks for looking into this. Maybe it's possible to check if the user has TypedObject.float64 arrays available and if so, use them under the hood. We already do this with the implementation of zeros(), using typed arrays when possible. Unfortunately, I think it's not very clean to put this in with the other code base because I traded speed for modularity, and have all kinds of math impleme…	karpathy
32	2015-04-18 01:18:38	I'd agree that using Typed Objects won't go very well with the current codebase. I ended up actually sort of rewriting ConvNetJS anyway (I turned the concatenation of files into ES6 modules, and turned the pseudo-classes used into ES6 Classes), so you if you take a look at [thomasfoster96/convnetjs](https://github.com/thomasfoster96/convnetjs) the /src directory looks completely different. Not to…	thomasfoster96
31	2015-03-24 03:30:37	I'm was really happy to see this library and your post (Hacker's Guide to Neural Networks). I work mostly with Javascript on the server and client and am considering building a some machine learning functionality in our web application. We are also working towards taking it offline, so a pure JS solution is really interesting. However, a lot of people dismiss JS as a good language for this kind o…	jefffriesen	2016-04-13 01:38:49
31	2016-04-13 01:38:49	If ever there is a good example for going ML in the browser, it's this: http://playground.tensorflow.org/ Closing...	jefffriesen	2016-04-13 01:38:49
30	2015-03-14 02:11:28	Hi Andrej, Just asking out of politeness really. Are you ok with my using convnetjs as a 'reference implementation' for my gpu-based neural net library? I doubt my maths a bit :-P and convnetjs seems to be widely used, therefore highly likely to have good correctness, and relatively straightforward to read, therefore ideal for a 'reference implementation'? I've provisionally added it here https:/…	hughperkins	2015-11-11 14:32:20
30	2015-03-16 11:33:22	(Interestingly, found a bug like this :-) I mean, in my own code. Not a maths issue, just a my-programming-sucks issue :-P https://github.com/hughperkins/ClConvolve/commit/84350b34ab2b95e70990d57152c927775e328ed4 )	hughperkins	2015-11-11 14:32:20
29	2015-02-27 02:41:57	On the page [ConvNetJS Automatic Prediction Demo](http://cs.stanford.edu/people/karpathy/convnetjs/demo/automatic.html) would you please add a download button to help export the model? When I try to copy and paste the model (I tried it a few different ways), it freezes or fails: I think it is the size. Regardless, it would be convenient, and this looks like a good example of [how to do it with HT…	az0	2015-02-27 04:17:56
29	2015-02-27 04:17:56	`stty cbreak` helps to paste large items in the terminal.	az0	2015-02-27 04:17:56
28	2015-02-09 02:27:38	Fixed some inconsistencies and minor typos in formatting. Changes made to the files are circled. ![screen shot 2015-02-08 at 6 20 30 pm](https://cloud.githubusercontent.com/assets/7351267/6100227/da923666-afbf-11e4-9acb-994aac7a0d53.png) - Last bullet point had a period while the others did not - Demo and code were not capitalized and is inconsistent with the rest of the file ![screen shot 2015-0…	jasonly	2015-02-09 02:41:51
28	2015-02-09 02:41:56	Haha! Thank you :)	karpathy	2015-02-09 02:41:51
28	2015-02-09 02:42:39	No problem! This project looks exciting!	jasonly	2015-02-09 02:41:51
27	2015-01-23 20:45:31	Dear Andrej, I really like your deep q-learning demo page :+1: May I ask if you, or anyone you know have tried to use Torch, Theano or Caffe, with iPython notebooks or something else to build a GPU version of the demo? I realize this would be a lot of work, but it would also be a lot of fun :+1: Since you have made the big first step of proof of principle that it can be done, it also gives a clea…	AjayTalati	2015-02-09 15:31:07
27	2015-02-13 10:49:15	Thanks! I'm not aware of any other implementation right now.	karpathy	2015-02-09 15:31:07
26	2015-01-18 21:12:24	Hello I am a beginner and not sure this is the correct place to post for 'support' so please forgive me ahead of time I would like to present a scenario and ask which type of neural network I should be using to solve it and anything else I should be aware of when I implement it as a beginner to neural networks but apt user of javascript I'm building something that would give me data about the gam…	slifin
26	2015-01-18 21:24:05	Nice, neat application! I think this would be pretty hard for someone with very little experience. I could wire it up with custom code, but don't think ConvNetJS supports such architecture. As simple thing you could probably build a network that does prediction for the n-th step (individual network for each n). The way to input the data would be to discretize all cards to 1-of-k encodings. For ex…	karpathy
26	2015-01-18 21:45:35	Btw if you were willing to learn much more about Neural Nets, you could try reading through our class notes http://cs231n.stanford.edu/syllabus.html . The class is technically about Computer Vision, but a lot of the stuff can be taken and directly applied to any kind of data (including this) in straight-forward manner.	karpathy
26	2015-01-18 21:46:52	How would the neural networks work together? The prediction/patterns would ideally come from knowing that players typically play certain cards in certain orders, wouldn't the neural networks be isolated from each other and not understand what was played in the turn before? edit: Thank you for the reading material	slifin
26	2015-01-18 21:53:35	I think a recurrent network would be best to model this problem, but it is beyond the scope of a beginner and beyond the scope of ConvNetJS. My project RecurrentJS could be used to build this, but only if you know your neural nets (e.g. the class). Otherwise, the option I'm suggesting above is to have independent neural nets for each step. One net predicts the second card given first One net pred…	karpathy
26	2015-03-25 17:05:24	I have a similiar question, so I will put it under the same issue. I am wondering what kind of a NN to use or even figure out how a problem like this could be approached. So, can we have a neural network that given a number ( say 32 ) gives you back an equation ( 8*4 or 1+1+1+....32 times). It can give back only 1 answer or multiple ( whichever is simpler ). The problem I have with a NN in this s…	ganarajpr
26	2016-06-13 11:36:03	Dear Andrej. Great work it is really impressive. I read your class notes and your presentation on neuraltalk. I was particularly interested on combining RNN or LSTM(=recurrentjs) with convnet. You talk as well about transfer learning. Do you have a js example or could you direct me to literature on transfer learning or combining LSTM with other algorithms. Thanks a lot for your help	ivanjacobs
25	2015-01-08 13:59:48	mnist folder is not available inside demo folder. can you please send this missing code.	bjambu20	2015-01-08 17:54:00
25	2015-01-08 17:54:00	It was too large to include. My online demo has a pointer to it in the source files. (on my public page)	karpathy	2015-01-08 17:54:00
24	2014-12-27 22:04:40	Hello All - Was wondering if this was intended behavior? Been reading the source over the holidays and noticed that in the MaxOut's constructor: (convnet_layers_nonlinearities.js:128) this.switches = global.zeros(**_this.out_sx_this.out_sy*this.out_depth***); // useful for backprop Which doesn't seem to match with the from_json initialization: (convnet_layers_nonlinearities.js:224) this.switches …	arminius2
23	2014-12-22 20:54:52	I have some trouble with the parameters of MagicNet: <S_CODE_TOKEN> Is <b>train_data</b> a JSON string, an object, a CSV string, etc? Also, what format would <b>train_labels</b> be in? Could you provide an example of each? Thanks!	dokinoki	2015-01-17 04:07:56
23	2015-01-17 04:07:56	Found it :D <b>The MagicNet class takes a training set (as a list of convnetjs.Vols and training labels). </b> <S_CODE_TOKEN>	dokinoki	2015-01-17 04:07:56
22	2014-11-30 22:22:00	doesn't seem to brake anything, but who knows, right?	torrmal	2014-12-02 19:24:24
22	2014-12-02 19:24:50	whoops, thanks. I was copy pasting some code around and didn't change it properly.	karpathy	2014-12-02 19:24:24
21	2014-11-19 20:22:11	Can a network that is already trained be serialized? In which format can it be serialized? Can I train a network with other tools and let convnetjs only read it?	MartinThoma
21	2014-11-19 20:24:56	Hi Martin, A network that was trained in ConvNetJS can be serialized with net.toJSON(), as mentioned in docs. And then loaded with net.fromJSON() Currently there is no support for taking a net from other tools/libraries and converting them to ConvNetJS. I've converted Caffe Alexnet reference model in my own branch but it was too messy and hacky to release. So it's possible if you're willing but n…	karpathy
21	2014-11-19 20:30:49	Hi Andrej, Thank you for the quick response. I am working with neural networks for handwriting recognition (see http://martin-thoma.com/write-math/ if you are interested). I used a university-internal Python toolkit which is based on Theano to train with the GPU. The network in JSON format needs about 8.1 MiB which is much bigger than it needs to be because JSON doesn't store big float matrices e…	MartinThoma
21	2014-11-19 20:36:47	Good question, I only had a brief look at some of these. bson and similar protocols seem like a possibility but I've never fully investigated it. I've also considered super hacky ways where I would create a regex over the JSON to manually trim all floats to only a few significant digits, since these networks don't need all that precision at test time (they do in train time) Andrej On Wed, Nov 19,…	karpathy
21	2015-03-15 20:08:19	Hi Andrej, When you said that converted alexnet from Caffe, what made it messy? are there particular things that caffee does in alexnet that currently convnetjs doesn't support? Jorge	torrmal
21	2015-03-15 20:44:34	Yeah the more annoying one was group convolution (the parameter group:2). That's the point where I gave up because I was too lazy to implement it, although it probably would have been not too difficult. In particular, the AlexNet is broken down into two streams due to historical reasons, since there were difficulties in fitting the full model on a single GPU. So with K filters looking at input vo…	karpathy
20	2014-11-07 16:51:21		hartca	2014-11-07 21:28:54
20	2014-11-07 21:28:57	thanks!	karpathy	2014-11-07 21:28:54
20	2014-11-07 21:46:27	No problem.	hartca	2014-11-07 21:28:54
19	2014-11-06 06:51:06	In convent_net.js, line 133: "var layer_reponse = this.layers[i].getParamsAndGrads();" e..., it means 'layer_response'??	neutronest	2014-11-07 21:30:25
19	2014-11-07 21:30:25	Thanks! Luckily it doesn't introduce a bug, but yeah it's a typo. I'll fix it next update perhaps.	karpathy	2014-11-07 21:30:25
18	2014-10-29 13:54:00	Added Nesterov trainer. Code adapted from Caffe: https://github.com/BVLC/caffe/issues/53 https://github.com/BVLC/caffe/blob/master/src/caffe/solver.cpp	pgmmpk	2014-10-29 18:10:09
18	2014-10-29 18:09:57	Thanks! It's a little tricky to derive the nesterov update "backwards", but this looks right to me. It also matches the Caffe implementation, which I will assume was appropriately scrutinized before commit. The slight discrepancy is a minus sign backwards, which stems from the fact that Caffe does the update with a minus sign, keeping the semantics of a gradient throughout, while ConvNetJS simply…	karpathy	2014-10-29 18:10:09
17	2014-10-01 18:42:50	I was looking through your code and you initialize the gradient to be zero on each backward pass, won't this impact the use of `batch_size`? Doesn't the gradient need to be added up so that you get the average gradient for the weight update? You already set the gradient to zero on each weight update.	jgbos	2014-10-01 19:25:35
17	2014-10-01 18:51:21	I'm not sure which lines you're referring to. I initialize the gradient to zero but only with respect to data. The gradient on the weights doesn't get reset and keeps accumulating (until a batch update).	karpathy	2014-10-01 19:25:35
17	2014-10-01 19:25:35	Oh shoot, I was looking at the data not the filters. Sorry.	jgbos	2014-10-01 19:25:35
17	2014-10-01 21:49:54	No worries, thanks for bringing this potential issue up anyway!	karpathy	2014-10-01 19:25:35
16	2014-09-24 22:02:31	I was in the documenting mood today so I decided to use jsdoc to document `convnet_layers_input.js`. I don't know if this is appropriate for your project or not, but if it is I can document some more modules too.	rylans	2015-06-26 18:21:53
15	2014-09-24 17:42:26	Fix small typo in README. 'intall' to 'install'	rylans	2014-09-24 17:43:09
15	2014-09-24 17:43:05	thanks :)	karpathy	2014-09-24 17:43:09
14	2014-09-10 06:01:26	I try to train magicnet on a simple data set, about 100 data records, it run over 100+ hours and seems will run forever without return. When I input less than 40 records, it would work fine.	newebug
14	2014-09-10 06:23:27	The MagicNet will never stop - the idea is that the longer it runs the better its predictions will be. You have to decide for yourself when you want to stop training. The first time the MagicNet is ready to predict is when it first calls finishedBatch callback, and every time the callback is called, its predictions will improve. Just stop when you get impatient.	karpathy
14	2014-09-10 08:53:58	Thanks for quick reply. I train it with less than 40 records data, it will fire finishedBatch quickly, when I train it with 100+ records data, it won't finish after 100+ hours, is these normal?	newebug
13	2014-09-01 08:07:19	(this is a continuation of the discussion started in #11, so it can be 'closed' cleanly) > ... jpcnn, which in turn relies on underscore ... Hmm - that _is_ a lot of machinery to include 100-200 lines of WebGL. The least-intrusive method for including the end result (i.e. what the client sees) would be to have a separate `convnet.webgl.min.js` which, if it's there, sets up a webgl flag for the re…	mdda
13	2014-09-03 19:29:59	From what I see in `jpcnn`, there's a lot of machinery in `jpcnn.js` that's duplicative of what you have in `convnet.js`. Most of the calculations are still in javascript (in particular, it seems that all the WebGL results seem to be brought back to javascript Arrays, rather than being held in GPU memory for the next layer). The two big sets of WebGL'd stuff are 'GEMM' and 'max' / 'maxPatch', wit…	mdda
13	2014-09-05 18:48:32	Hi Martin, I think this is all from JetPac, but Pete is now at Google. By the way, when I hacked around with JPCNN I was able to get exact same outputs from ConvLayer and jpcnn's GEMM, and also note that there is a trivial way to convert between them, because we both store values in the same packing order in the 1D array: <S_CODE_TOKEN> and I can also get identical outputs from Conv layer and fro…	karpathy
13	2014-09-15 05:15:12	So I hacked on this a bit today and created a second target convnet-webgl.js, which is the same build as vanially convnetjs, but also includes jpcnn and it overwrites ConvLayer with a WebGL version. (but it backs up the old ConvLayer into ConvLayerCPU). I also wrote jasmin tests to verify that it returns same result (both forward and backward pass). It's not commited anywhere but temporarily I pu…	karpathy
13	2014-09-15 18:31:48	I'm guessing that you're right on the single batch vs 128 at once as being a big source of the speed difference. There's also the possibility (which I haven't checked out) that the convolution matrix could be encouraged to be stored in more 'local' GPU memory in WebGL (local accesses much quicker than 'global' ones, though have to be explicit on GPU). Similarly, the rows/columns of the matrices c…	mdda
13	2015-01-19 19:18:34	@Maratyszcza do you think that it could take a speedup using fusion.js?	bhack
13	2015-01-19 19:26:44	@bhack I am not related to [fusion.js](https://code.google.com/p/fusionjs/) project. If you mean [Furious.js](https://github.com/hpcgarage/furious.js), it does not aim at small matrix manipulations.	Maratyszcza
13	2015-01-19 19:31:12	Yes sorry I meant Furious.js. So your effort "blis for the web" it was not related to Furious?	bhack
13	2015-01-19 19:34:16	@bhack It is intended to be integrated into Furious.js, but it is not there yet. And in any case, it would only help for large matrices/NDArrays	Maratyszcza
13	2015-11-29 21:51:25	@karpathy Just wondering if there's been any progress on this, as I haven't been able to find much else about it online. I'd like to use your deep q learning code to try and train an agent on Go, as most of the necessary additional code is already available online in javascript, but I'm not sure how slow training would be without the speedup of a gpu.	ssampang
13	2015-12-02 17:51:09	I'm thinking about pulling together all the pieces on this topic (GPU acceleration via WebGL) into a standalone library (possibly using the jetpac code as a starting point) for accelerating deep learning and other machine learning applications in the browser. My hope is to provide a base for libraries like this one (and new entrants) to build on, and (hopefully) get performance gains that approac…	waylonflinn
13	2015-12-04 08:37:58	@waylonflinn Definitely. GPU acceleration right from the browser could lead to some very cool and useful demo pages that don't need any extra setup to run - not to mention the wide applicability if you didn't tie it to ConvNetJS specifically.	ssampang
13	2015-12-04 14:27:45	@ssampang Glad to hear! I created a repository to track progress. No code there yet, but expect a basic implementation of `gemm` in the next couple of days! [weblas](https://github.com/waylonflinn/weblas) I also have an update on the GPU `gemm` code from the Deep Belief SDK. It looks like it doesn't run in Chrome anymore (and possibly has issues in a few other browsers). If anyone is interested i…	waylonflinn
13	2016-02-17 16:37:22	Wanted to post a quick update here, for interested parties. I've [fully converted](http://waylonflinn.github.io/DeepBeliefSDK/) the jetpac demo to use weblas, producing close to a 2x speedup. The `GEMM` function, in particular, is about 4x faster. The key to this speedup was a combination of the factors that @mdda outlines above. Namely: transposing the second matrix, full packing of RGBA element…	waylonflinn
13	2016-04-07 16:07:31	There's been a release of [a library](http://gpu.rocks/) for converting JS functions to GPU calculations with fallbacks to JS which could make it pretty easy to have complex matrix math done on the GPU while not having to worry about doing it in both GLSL and JS.	RangerMauve
13	2016-08-21 03:36:53	hi guys, i am really interested in this. what is the current state?	haehn
13	2016-08-25 13:09:33	Hey everyone. I'm about to resume development on my convolutional neural net library powered by weblas (an in browser computation library powered by the GPU). Weblas was about five to ten times faster than gpu.js on the relevant functions last time I checked. Library is here: https://github.com/waylonflinn/webnn	waylonflinn
12	2014-09-01 06:18:28	(this is just an end-stop for the discussion started in #11, so it can be 'closed' cleanly) The two 'constructed files' include `build/convnet.js` and `build/convnet.min.js` Pedantically Martin :-)	mdda	2014-09-01 18:29:26
12	2014-09-01 18:29:26	Thanks for the fork of the issue. In previous versions of ConvNetJS I included the compiled library inside git repo in the `build` directory. I removed these so that it is easier to submit patches to ConvNetJS without always having to submit the compiled library as well. The built files are now part of **releases** of the library. I will also keep this link to [convnet-min.js](http://cs.stanford.…	karpathy	2014-09-01 18:29:26
12	2015-07-21 20:32:52	This isn't going to work with package management paradigm, you need the files compiled for deployment. Otherwise there is nothing runnable in the packages. Another approach might be to compile them using gulp, grunt, npm or whatever, but really the compiled source should be in a directory and committed to the master branch. If you wish to remove it during development, can `gitignore` and then `gi…	mryellow	2014-09-01 18:29:26
11	2014-08-29 14:35:18	I noticed that the ConvLayer.forward is being benchmarked by `convnet-benchmarks` - and I thought have a go at some optimisation. With a little type-hinting here and there (plus some slight loop-order modifications, and constant extraction), I think I've got at least a 2x speed-up (YMMV, of course). It's functionally identical (AFAICT). Here's the run-down of the benchmark timings <S_CODE_TOKEN> …	mdda	2014-09-01 18:24:58
11	2014-08-31 05:34:28	This is a Awesome, thanks a lot for looking into it - I wasn't aware of type hinting. I included build/convnet.js and the minified version for convenience, but I agree that it's a little messy with it there. Do you know what people usually do in these cases? I'd like to release the latest built version here on Github. And we should definitely fold this into convnetjs, replacing the old code. I'll…	karpathy	2014-09-01 18:24:58
11	2014-08-31 09:45:51	Looks like the right way to do binary/machine-generated assets is with "releases". First, git rm `./build/convnet.*js`, then add them to `.gitignore`. Then, use a script like `https://pypi.python.org/pypi/ghrelease/0.1.2` to upload the `convnet.min.js` asset individually. Perhaps the version number could be (for instance) `2014.08.31`, so as to avoid version increment anxiety... It's not ideal, t…	mdda	2014-09-01 18:24:58
11	2014-08-31 09:55:49	The type-hinting (particularly on `stride`) was a big win (and that should be placeable higher up the food chain, so that it works more generally too). The other win was re-ordering the loops, so that they execute more in order of memory placement (row-wise, rather than column-wise), since that apparently makes the code more cache-friendly. Surprisingly, factoring out in-loop constants (like the …	mdda	2014-09-01 18:24:58
11	2014-08-31 17:33:20	Thanks, I thought releases might be the preferred way. I noticed a few repos using them for this purpose but never fully read up on it. My WebGL implementation is essentially a wrapper around some core functions inside jpcnn (a really nice library from Pete Warden). Among other things he implemented gemm ("General Matrix Multiply" as seen in BLAS) in WebGL. This can be used to do very fast convol…	karpathy	2014-09-01 18:24:58
11	2014-08-31 18:02:55	Great! Thanks for pointing me towards Peter Warden, whose blog (http://petewarden.com/) is super-interesting & in-depth. And, in case anyone else is looking for the WebGL behind the jpcnn library : have a look at https://github.com/jetpacapp/DeepBeliefSDK/blob/gh-pages/JavascriptLibrary/jpcnn.js#L1954 I'll check back in a day or two, and see how 'mergeable' my patch will be by then. All the Best …	mdda	2014-09-01 18:24:58
11	2014-09-01 00:49:41	Ok, I removed the built library from repo and created a release instead. I also folded your optimizations into ConvLayer (slightly modified), and also tweaked the backward pass so that the same optimizations are applied to backprop for Conv layer. Now moving on to incorporating the GPU code. It's a little tricky because it relies on jpcnn, which in turn relies on underscore. I'm not sure what the…	karpathy	2014-09-01 18:24:58
11	2014-09-01 18:24:58	Thanks Martin, end result of this issue: the ConvLayer is now twice as fast (both forward and backward pass). For future (dramatic) improvements we are moving towards WebGL. Closing the issue.	karpathy	2014-09-01 18:24:58
10	2014-08-29 09:16:31	I noticed that `convnet_layers_transform.js` is missing, when required by `build.xml`. In the same commit, where that requirement appeared in `build.xml`, a bunch of code for `QuadTransformLayer` appeared in `build/convnet.js`. Is there a file that you haven't `git add`ed? All the Best Martin :-)	mdda	2014-08-31 05:21:07
10	2014-08-31 05:21:07	Thanks for pointing this out, this is a vestige of a failed experiment that I forgot to clean up. Sorry about that, thanks!	karpathy	2014-08-31 05:21:07
9	2014-07-29 21:52:46	At http://cs.stanford.edu/people/karpathy/convnetjs/demo/cifar10.html , for me at least, the "Current Image" field is broken - the `src` attribute is empty.	nathanleclaire	2014-07-30 00:02:02
9	2014-07-30 00:02:02	Hi Nathan, thanks for reporting this. This is actually a non-issue, there used to be an image there and I moved it away, but forgot to take away the associated text. The current image is displayed in the "input" layer. Thanks!	karpathy	2014-07-30 00:02:02
8	2014-06-28 20:13:00	To add convnetjs to the bower repository, just run the following. <S_CODE_TOKEN> If you have any questions, please let me know.	levicc00123	2014-06-30 16:16:13
7	2014-06-28 20:03:00	If you don't know, [Bower](http://www.bower.io) is a package manager for javascript libraries, I use bower when working on my web apps, and It'd be useful if I could add convnetjs to my current project. I've taken the liberty of creating a bower.json file and I'll have a pull request for you in a jiffy.	levicc00123	2014-08-03 23:35:32
7	2015-07-21 20:29:02	It's true.... Without having the compiled versions you're left with an empty directory which can't be used in a deployment. This means the `npm` and `bower` installs are incomplete. https://github.com/karpathy/convnetjs/issues/12#issuecomment-54083992	mryellow	2014-08-03 23:35:32
5	2014-05-07 12:43:29	Hey, Awesome job! I'm learning a bunch. My question => how I can I save a trained network as JSON? (and load it back up again) I noticed it was done in some of the demos, but I didn't see how to do so in the Docs. Thank again!	iraladson	2014-05-08 19:00:54
5	2014-05-07 19:30:05	Ah, good point thanks for bringing this up, I will mention it in docs. As shown in the demos, to save network: <S_CODE_TOKEN> and to load network back up: <S_CODE_TOKEN> and and this point net2 should be identical to your original net. EDIT: I also now updated the docs. Thanks!	karpathy	2014-05-08 19:00:54
4	2014-04-29 19:45:03	I'm new to node and npm so I might be doing something wrong, but when I try: <S_CODE_TOKEN> I get: <S_CODE_TOKEN>	cjauvin	2014-05-08 18:41:55
4	2014-05-01 03:58:34	Hey, npm is being very annoying and refusing to upload my package, always with a different mysterious error. I will look into this in next few days, I know it's an issue and I apologize.	karpathy	2014-05-08 18:41:55
4	2014-05-08 12:45:06	https://github.com/npm/npm/issues/5181#issuecomment-42544945	stephenmathieson	2014-05-08 18:41:55
4	2014-05-08 12:55:42	It's something weird in the `"files"` key. If you remove it, it works just fine: <S_CODE_TOKEN>	stephenmathieson	2014-05-08 18:41:55
4	2014-05-08 18:41:53	Thanks a bunch, I removed "files" key and created a separate directory for the npm publishing and got it to work. Just Unbelievable. The "files" key comes straight from npm docs.	karpathy	2014-05-08 18:41:55
3	2014-04-19 09:50:03	# Summary This diff implements DropConnect, following the paper in http://cs.nyu.edu/~wanli/dropc/dropc.pdf. "When training with Dropout, a randomly selected subset of activations are set to zero within each layer. DropConnect instead sets a randomly selected subset of _weights_ within the network to zero. Each unit thus receives input from a random subset of units in the previous layer." DropCon…	ajtulloch
2	2014-01-06 07:36:17	Switched mnist and cifar10 demos to using setInterval as mentioned in #1	JimAllanson	2014-01-07 07:46:08
2	2014-01-07 07:46:00	Added the change myself since you went missing :), really does seem to be faster though, nice! Closing this pull.	karpathy	2014-01-07 07:46:08
1	2014-01-05 12:53:17	I had a go at using typed arrays (where available) for w & dw in Vol (and return value of zeros function). Running in Chrome Canary, there seems to be a bit of a performance increase - the first 1000 examples in the MNIST demo went from taking ~16s to ~12s on my machine (Chrome 34.0.1769.2, Windows 8.0).	JimAllanson	2014-01-07 08:26:19
1	2014-01-05 13:06:49	Hey, thanks for the changes I'll have a look. I did of testing myself but never saw significant boosts in performance. I also read this StackOverflow post: http://stackoverflow.com/questions/13328658/are-the-advantages-of-typed-arrays-in-javascript-is-that-they-work-the-same-or-s that seems to suggest that the JIT compilers can decide to be optimistic and sub in a typed array if they see that you…	karpathy	2014-01-07 08:26:19
1	2014-01-05 14:10:57	I did some rough profiling on MNIST with window.performance.now() and got these per step averages https://gist.github.com/JimAllanson/eebe8f82c9d5d0fbbee2 - I also tried swapping out the setTimeout(fn, 1) for setInterval(fn, 0) on the main loop which seemed to shave an extra couple of milliseconds off while staying responsive (in Chrome at least).	JimAllanson	2014-01-07 08:26:19
1	2014-01-05 22:17:04	Ahh, I was worried about responsiveness so used 1 and then forgot all about tuning this. That's great! We should definitely have some code, maybe in test/ for running a detailed speed benchmark to validate these decisions more quantitatively, with a per-layer timing breakdowns, and also running the forward backward many times in loop to allow the JIT compiler to work its magic a bit.	karpathy	2014-01-07 08:26:19
1	2014-01-05 23:48:20	question, doesn't floatArray return array of undefined when you use new Array(n) from zeros, if the browser lacks support for typed array? bug?	karpathy	2014-01-07 08:26:19
1	2014-01-06 07:39:24	Ah, good catch, I forgot to add that back in after I added the typedArray function. I'll put some of my performance testing code into a standalone benchmark file when I get a chance. I've opened another PR for the setInterval change, though I've just noticed you've made some commits since I took my fork, so I'll get your changes & reopen it for easier merging if you like.	JimAllanson	2014-01-07 08:26:19
1	2014-01-06 07:51:40	i did, a few commits but there are no other ones in my pipeline anymore for tonight. Reopen if you can with latest changes.	karpathy	2014-01-07 08:26:19
1	2014-01-07 08:26:19	I also noticed a large increase, incorporated the idea (since you went missing for the PR resubmit). Closing.	karpathy	2014-01-07 08:26:19
1	2014-01-07 10:10:21	Thanks for handling this manually, I was intending to resubmit last night but ended up getting tied up with work.	JimAllanson	2014-01-07 08:26:19
