# Supplementary material for: Status, identity, and language: A study of issue discussions in GitHub
Source: PLoS One. 2019 Jun 14;14(6):e0215059. doi: 10.1371/journal.pone.0215059 (PMC6568400; doi:10.1371/journal.pone.0215059)
Supplement: S2 Data — (ZIP) [file pone.0215059.s003.zip › sample_46_projs_issues/karpathy_convnetjs/issue_comments_mentioned_committer_NOCODE_FULLBODY.csv]

issue_num	datetime	body	login	mention_login
53	2016-01-27 06:50:14	@karpathy - That didn't work for me. This is because the "y" variable in the train function is a structure ({dim: i, val:x}, not an Array, in the case of the deep-q-learning example.	DrGlennn	karpathy
53	2016-01-27 06:50:17	hey @karpathy – that actually doesn't fix the problem. You can get rid of the warning by changing this line in `deepqlearn.js#254`: to Though, I'm not sure if this breaks anything or not.	nemo	karpathy
33	2015-05-31 11:28:21	@pavelpep should it be `<image_channels` rather than `<3` [here](https://github.com/karpathy/convnetjs/blob/72b4719f6b7bf1ce460549a9b2c2070a7e653bc6/demo/js/images-demo.js#L24) and [here](https://github.com/karpathy/convnetjs/blob/72b4719f6b7bf1ce460549a9b2c2070a7e653bc6/demo/js/images-demo.js#L60)? Thanks for the work! (Should I do a pull request if I spot such error?)	cbovar	pavelpep
33	2015-05-31 18:32:33	@cbovar nice catch! You are correct, it should be `<image_channels` instead of `<3`	pavelpep	cbovar
32	2015-04-17 03:02:05	@karpathy I've been playing around with Typed Objects and to me it seems to best way to use Typed Objects would be to have a `VolType` class that extends `StructType`. This would allow Vols to be very memory efficient and performant, and allow efficient arrays of Vols. Sounds pretty good to me :smile:. This is a (broken) implementation of `VolType`: The VolType class could be used like this: The …	thomasfoster96	karpathy
13	2015-11-29 21:51:25	@karpathy Just wondering if there's been any progress on this, as I haven't been able to find much else about it online. I'd like to use your deep q learning code to try and train an agent on Go, as most of the necessary additional code is already available online in javascript, but I'm not sure how slow training would be without the speedup of a gpu.	ssampang	karpathy
13	2016-02-17 16:37:22	Wanted to post a quick update here, for interested parties. I've [fully converted](http://waylonflinn.github.io/DeepBeliefSDK/) the jetpac demo to use weblas, producing close to a 2x speedup. The `GEMM` function, in particular, is about 4x faster. The key to this speedup was a combination of the factors that @mdda outlines above. Namely: transposing the second matrix, full packing of RGBA element…	waylonflinn	karpathy
61	2016-01-24 16:04:51	Hello, Andrej @karpathy I think here should be (1-this.drop_prob). Let's consider probability = 0.1 - we should drop 10% and after that scale weights only slightly onto 0.9. WBR, Dmitriy	avdmitry	karpathy
52	2015-09-30 22:51:43	@karpathy, I've corrected a typographical error in the documentation of the [convnetjs](https://github.com/karpathy/convnetjs) project. You should be able to merge this pull request automatically. However, if this was intentional or if you enjoy living in linguistic squalor, please let me know and [create an issue](https://github.com/thoppe/orthographic-pedant/issues/new) on my home repository.	orthographic-pedant	karpathy
46	2015-08-26 23:21:22	@littledan As far as I know, probably not to the former and yes to the latter. A bit of background: The convnetjs library works using Vols, which are objects with two properties, `w` and `dw`, which are both three-dimensional arrays, as well as three other properties `sx`, `sy` and `depth`, which hold the sizes of the arrays. Currently the Vols are objects and the `w` and `dw` properties are one-…	thomasfoster96	karpathy
