# Supplementary material for: Status, identity, and language: A study of issue discussions in GitHub
Source: PLoS One. 2019 Jun 14;14(6):e0215059. doi: 10.1371/journal.pone.0215059 (PMC6568400; doi:10.1371/journal.pone.0215059)
Supplement: S2 Data — (ZIP) [file pone.0215059.s003.zip › sample_46_projs_issues/karpathy_convnetjs/issue_first_in.csv]

53	nemo	2016-01-27 06:50:17
53	DrGlennn	2016-01-27 06:50:14
32	thomasfoster96	2015-04-17 03:02:05
52	orthographic-pedant	2015-09-30 22:51:43
33	pavelpep	2015-05-31 18:32:33
33	cbovar	2015-05-31 11:28:21
46	thomasfoster96	2015-08-26 23:21:22
13	ssampang	2015-11-29 21:51:25
13	waylonflinn	2016-02-17 16:37:22
61	avdmitry	2016-01-24 16:04:51
