# Supplementary material for: Status, identity, and language: A study of issue discussions in GitHub
Source: PLoS One. 2019 Jun 14;14(6):e0215059. doi: 10.1371/journal.pone.0215059 (PMC6568400; doi:10.1371/journal.pone.0215059)
Supplement: S2 Data — (ZIP) [file pone.0215059.s003.zip › sample_46_projs_issues/karpathy_convnetjs/issue_comments_mentioned_NOCODE_FULLBODY.csv]

issue_num	datetime	body	login	mention_login
72	2016-11-16 10:01:20	@YuChunLOL **convnetjs** is an excellent library for in-browser visualizations / interactive demos. However, given numerical performance of V8 (JavaScript) and derivates, it is far from being optimal for production use (read it number crunching and analysis). As @uiteoi suggested you might want to have a look on **TensorFlow** or **Caffe**. @MariasStory > JS is the best solution and everyone shou…	ktamiola	MariasStory
72	2016-11-16 10:01:20	@YuChunLOL **convnetjs** is an excellent library for in-browser visualizations / interactive demos. However, given numerical performance of V8 (JavaScript) and derivates, it is far from being optimal for production use (read it number crunching and analysis). As @uiteoi suggested you might want to have a look on **TensorFlow** or **Caffe**. @MariasStory > JS is the best solution and everyone shou…	ktamiola	uiteoi
72	2016-11-16 10:01:20	@YuChunLOL **convnetjs** is an excellent library for in-browser visualizations / interactive demos. However, given numerical performance of V8 (JavaScript) and derivates, it is far from being optimal for production use (read it number crunching and analysis). As @uiteoi suggested you might want to have a look on **TensorFlow** or **Caffe**. @MariasStory > JS is the best solution and everyone shou…	ktamiola	YuChunLOL
64	2016-06-06 10:37:25	@wfidditch cut each letter in image to separate image, then determine each separate letter and combine back to word	axvm	wfidditch
64	2016-06-07 07:56:19	@wfidditch did you have in mind here generating matrix of classes as opposed to a binary vector?	ktamiola	wfidditch
61	2016-01-24 17:23:51	E[weight] = drop_prob_0 + (1-drop_prob)_w[i] = (1-drop_prob)*w[i], so I agree with @avdmitry	jruales	avdmitry
61	2016-01-24 17:44:18	@avdmitry 's solution agrees with Figure 2 in the third page of the dropout paper: http://www.cs.toronto.edu/~rsalakhu/papers/srivastava14a.pdf The Keras library takes a different approach (but still somewhat equivalent): it divides by the retain probability during training time so that during testing the dropout layer is just an identity function https://github.com/fchollet/keras/blob/master/ker…	jruales	avdmitry
54	2015-12-06 22:28:26	@craigmcmillan01 If you using node.js I guess you should try use readFileSync instead. cause as understand your code working asynchronously, which probably mean that in the moment you call for brain.forward(state); brain is still empty. I used something like that.	libraua	craigmcmillan01
54	2015-12-06 22:45:53	@libraua Thanks! that was exactly the issue.	craigmcmillan01	libraua
53	2016-01-24 01:40:30	@salamanders – were you able to solve this issue?	nemo	salamanders
53	2016-01-27 02:55:36	I'm also experiencing this. @salamanders, @nemo - did you figure this out? I note that the comment for "RegressionLayer" in convnet.js says that: so it seems to me that warning might be out-of-date, as y can either be an Array or a structure (like this) for the regression layer?	DrGlennn	nemo
53	2016-01-27 02:55:36	I'm also experiencing this. @salamanders, @nemo - did you figure this out? I note that the comment for "RegressionLayer" in convnet.js says that: so it seems to me that warning might be out-of-date, as y can either be an Array or a structure (like this) for the regression layer?	DrGlennn	salamanders
53	2016-01-27 06:50:14	@karpathy - That didn't work for me. This is because the "y" variable in the train function is a structure ({dim: i, val:x}, not an Array, in the case of the deep-q-learning example.	DrGlennn	karpathy
53	2016-01-27 06:50:17	hey @karpathy – that actually doesn't fix the problem. You can get rid of the warning by changing this line in `deepqlearn.js#254`: to Though, I'm not sure if this breaks anything or not.	nemo	karpathy
53	2016-01-27 07:16:28	@nemo - While that removes the logged error (because you're now sending in an Array), I think the logic in the RegressionLayer "backward" function is no longer correct. The this.out_depth variable is 5, but y is a 1-dimensional array - so when you loop i from 0 to 5, the loss function becomes undefined (NAN) for i>0. I didn't see any errors in the output, but (to me at least) I don't think this w…	DrGlennn	nemo
53	2016-01-27 07:27:54	@DrGlennn – I thought the backward function is the one in the `RegressionLayer` class (which accounts for an arrayed y value.	nemo	DrGlennn
53	2016-01-27 23:31:18	@nemo - Yes. The backward function is the one in the `RegressionLayer` and, in general, it will handle an Array (as per the code you included). However, this won't work correctly when the array you are sending in is an array of a single element like: `[{dim: 0, val:2.356]` If you just convert `{dim:0, val:2.356}` into an array (by putting [] around it) then it will use that code, but will loop fr…	DrGlennn	nemo
53	2016-01-27 23:31:18	@nemo - Yes. The backward function is the one in the `RegressionLayer` and, in general, it will handle an Array (as per the code you included). However, this won't work correctly when the array you are sending in is an array of a single element like: `[{dim: 0, val:2.356]` If you just convert `{dim:0, val:2.356}` into an array (by putting [] around it) then it will use that code, but will loop fr…	DrGlennn	salamanders
48	2015-11-02 13:21:32	@kengz can `convnetjs` work good in node js?	SimplyY	kengz
48	2015-11-02 16:03:11	@SimplyY If by that you mean if it can run like an efficient program on Java/C++, then yes. Nodejs is a complete and performant language like Python. I just wanted to get rid of the browser dependency here and use convnet like a programming library.	kengz	SimplyY
46	2015-08-26 23:21:22	@littledan As far as I know, probably not to the former and yes to the latter. A bit of background: The convnetjs library works using Vols, which are objects with two properties, `w` and `dw`, which are both three-dimensional arrays, as well as three other properties `sx`, `sy` and `depth`, which hold the sizes of the arrays. Currently the Vols are objects and the `w` and `dw` properties are one-…	thomasfoster96	littledan
33	2015-05-31 11:28:21	@pavelpep should it be `<image_channels` rather than `<3` [here](https://github.com/karpathy/convnetjs/blob/72b4719f6b7bf1ce460549a9b2c2070a7e653bc6/demo/js/images-demo.js#L24) and [here](https://github.com/karpathy/convnetjs/blob/72b4719f6b7bf1ce460549a9b2c2070a7e653bc6/demo/js/images-demo.js#L60)? Thanks for the work! (Should I do a pull request if I spot such error?)	cbovar	pavelpep
33	2015-05-31 18:32:33	@cbovar nice catch! You are correct, it should be `<image_channels` instead of `<3`	pavelpep	cbovar
32	2015-04-17 03:02:05	@karpathy I've been playing around with Typed Objects and to me it seems to best way to use Typed Objects would be to have a `VolType` class that extends `StructType`. This would allow Vols to be very memory efficient and performant, and allow efficient arrays of Vols. Sounds pretty good to me :smile:. This is a (broken) implementation of `VolType`: The VolType class could be used like this: The …	thomasfoster96	karpathy
13	2015-01-19 19:26:44	@bhack I am not related to [fusion.js](https://code.google.com/p/fusionjs/) project. If you mean [Furious.js](https://github.com/hpcgarage/furious.js), it does not aim at small matrix manipulations.	Maratyszcza	bhack
13	2015-01-19 19:34:16	@bhack It is intended to be integrated into Furious.js, but it is not there yet. And in any case, it would only help for large matrices/NDArrays	Maratyszcza	bhack
13	2015-11-29 21:51:25	@karpathy Just wondering if there's been any progress on this, as I haven't been able to find much else about it online. I'd like to use your deep q learning code to try and train an agent on Go, as most of the necessary additional code is already available online in javascript, but I'm not sure how slow training would be without the speedup of a gpu.	ssampang	karpathy
13	2015-12-04 08:37:58	@waylonflinn Definitely. GPU acceleration right from the browser could lead to some very cool and useful demo pages that don't need any extra setup to run - not to mention the wide applicability if you didn't tie it to ConvNetJS specifically.	ssampang	waylonflinn
13	2015-12-04 14:27:45	@ssampang Glad to hear! I created a repository to track progress. No code there yet, but expect a basic implementation of `gemm` in the next couple of days! [weblas](https://github.com/waylonflinn/weblas) I also have an update on the GPU `gemm` code from the Deep Belief SDK. It looks like it doesn't run in Chrome anymore (and possibly has issues in a few other browsers). If anyone is interested i…	waylonflinn	ssampang
13	2016-02-17 16:37:22	Wanted to post a quick update here, for interested parties. I've [fully converted](http://waylonflinn.github.io/DeepBeliefSDK/) the jetpac demo to use weblas, producing close to a 2x speedup. The `GEMM` function, in particular, is about 4x faster. The key to this speedup was a combination of the factors that @mdda outlines above. Namely: transposing the second matrix, full packing of RGBA element…	waylonflinn	mdda
13	2016-02-17 16:37:22	Wanted to post a quick update here, for interested parties. I've [fully converted](http://waylonflinn.github.io/DeepBeliefSDK/) the jetpac demo to use weblas, producing close to a 2x speedup. The `GEMM` function, in particular, is about 4x faster. The key to this speedup was a combination of the factors that @mdda outlines above. Namely: transposing the second matrix, full packing of RGBA element…	waylonflinn	karpathy
61	2016-01-24 16:04:51	Hello, Andrej @karpathy I think here should be (1-this.drop_prob). Let's consider probability = 0.1 - we should drop 10% and after that scale weights only slightly onto 0.9. WBR, Dmitriy	avdmitry	karpathy
52	2015-09-30 22:51:43	@karpathy, I've corrected a typographical error in the documentation of the [convnetjs](https://github.com/karpathy/convnetjs) project. You should be able to merge this pull request automatically. However, if this was intentional or if you enjoy living in linguistic squalor, please let me know and [create an issue](https://github.com/thoppe/orthographic-pedant/issues/new) on my home repository.	orthographic-pedant	karpathy
46	2015-08-26 23:21:22	@littledan As far as I know, probably not to the former and yes to the latter. A bit of background: The convnetjs library works using Vols, which are objects with two properties, `w` and `dw`, which are both three-dimensional arrays, as well as three other properties `sx`, `sy` and `depth`, which hold the sizes of the arrays. Currently the Vols are objects and the `w` and `dw` properties are one-…	thomasfoster96	karpathy
13	2015-01-19 19:18:34	@Maratyszcza do you think that it could take a speedup using fusion.js?	bhack	Maratyszcza
