# Supplementary material for: Status, identity, and language: A study of issue discussions in GitHub
Source: PLoS One. 2019 Jun 14;14(6):e0215059. doi: 10.1371/journal.pone.0215059 (PMC6568400; doi:10.1371/journal.pone.0215059)
Supplement: S2 Data — (ZIP) [file pone.0215059.s003.zip › sample_46_projs_issues/teamcapybara_capybara/issue_comments_REPLACECODE.csv]

issue_num	datetime	body	login	close_date
1848	2017-03-23 02:09:39	## Meta Capybara Version: 2.8.1 Driver Information (and browser if relevant): Poltergeist, Chrome ## Expected Behavior within '.main-navigation' do click_link 'Blog' end should find the link 'Blog' ## Actual Behavior Failure/Error: click_link 'Blog' Capybara::ElementNotFound: Unable to find link "Blog" ## Steps to reproduce <S_CODE_TOKEN> If I move the Blog link outside of the .collapse div test …	dxypher	2017-03-23 05:18:42
1848	2017-03-23 05:18:42	The .collapse would by default be non-visible on the page -- save_and_open_page just saves the HTML without the CSS - a better test for you would be `save_and_open_screenshot` which will actually show what is visible and non-visible on the page. If you haven't clicked on the button to toggle the menu before attempting to click the link then it definitely won't work. If you have then show your ful…	twalpole	2017-03-23 05:18:42
1847	2017-03-16 22:25:19	The markdown formatting in `History.md` is messed up. This PR gets History.md looking awesome again.	roberts1000	2017-03-16 22:35:41
1847	2017-03-16 22:35:38	Hmmm -- not sure what happened there - thanks.	twalpole	2017-03-16 22:35:41
1847	2017-03-16 22:45:12	Thanks for merging. Any interest in renaming History.md to CHANGELOG.md if I submit another PR? I typically look for a CHANGELOG.md first, when a new gem version comes out. Seems like more and more gems are using a CHANGELOG.md instead of a History.md lately.	roberts1000	2017-03-16 22:35:41
1847	2017-03-16 22:52:17	@roberts1000 Not really	twalpole	2017-03-16 22:35:41
1847	2017-03-16 22:53:00	Roger. Thanks for considering.	roberts1000	2017-03-16 22:35:41
1846	2017-03-15 14:29:29	## Meta Capybara Version: 2.12.1 Driver Information (and browser if relevant): selenium-webdriver 3.3.0 ## Expected Behavior Test should not fail with exception #<NameError: undefined local variable or method `base' for nil:NilClass> ## Actual Behavior Testcase fails with #<NameError: undefined local variable or method `base' for nil:NilClass> ## Steps to reproduce Since update from capybara 2.11…	Aqualon	2017-03-15 17:28:28
1846	2017-03-15 14:46:16	Please show an example of a test that causes this	twalpole	2017-03-15 17:28:28
1846	2017-03-15 16:12:51	If found this minimal testcase breaking with capybara 2.12.1 and working with 2.11.0 <S_CODE_TOKEN> If I remove the `include Capybara::Node::Matchers`, the test works. With it I get the error <S_CODE_TOKEN> The include happens in an internal gem used to set up integration tests across teams in my company, so I don't know exactly what was the use case behind adding it. But to me it looks like this…	Aqualon	2017-03-15 17:28:28
1846	2017-03-15 16:39:20	@Aqualon Thanks for that - investigating	twalpole	2017-03-15 17:28:28
1846	2017-03-15 16:51:07	@Aqualon What driver are you using?	twalpole	2017-03-15 17:28:28
1846	2017-03-15 17:09:41	@Aqualon I think it looks like your inclusion of Capybara::Node::Matchers is overriding the == method of nil, or Symbol ? -- Capybara::Node::Matchers is only for inclusion into Capybara::Node::Base and Capybara::Node::Simple - so I think this is user error and you're going to have to figure out why you're including Capybara::Node::Matchers anywhere else.	twalpole	2017-03-15 17:28:28
1846	2017-03-15 17:28:28	Confirmed - by including Capybara::Node::Matchers into global scope you've included it into the Object class irb(main):005:0> include Capybara::Node::Matchers => Object irb(main):006:0> Object.ancestors => [Object, Capybara::Node::Matchers, Kernel, BasicObject] which includes it into almost everything, including NilClass -- You can't do that.	twalpole	2017-03-15 17:28:28
1845	2017-03-11 20:58:38	## Meta Capybara Version: 2.12.1 Driver Information (and browser if relevant): Selenium Webdriver (chrome, phantomjs, probably others) ## Expected Behavior Capybara changes current scope and document on within_frame method usage. Similar to `text` method https://github.com/teamcapybara/capybara/blob/master/lib/capybara/node/document.rb#L23 the `title` method should depend on a current document. #…	romikoops
1845	2017-03-11 22:38:28	Using the code https://gist.github.com/twalpole/1147a74a892607f19b3a22d34dd937d3 , this works correctly for both Poltergeist and capybara-webkit, but fails for Selenium. This is a bug in selenium-webdriver and should be reported there. It could possibly be worked around in Capybara::Selenium::Driver but I would not accept any changes in Capybara::Node::Document .	twalpole
1845	2017-03-11 23:02:15	@twalpole Thanks a lot for your quick feedback. I have corrected affected drivers. You are right, originally I tested on phantomjs driver (selenium-webdriver gem). You also are right regarding edge case when a title is missing in a frame. I proposed a raw code. If the bug is fully connected with selenium-webdriver gem, I suggest to post the corresponding issue there and close this one. At least o…	romikoops
1845	2017-03-13 18:23:08	After looking at this further, it may actually be Poltergeist and capybara-webkit that are producing the incorrect result here. selenium-webdriver is following the webdriver spec which states that `title` is the title of the top level browsing context, not of the current browsing context. @route @mhoran @jferris Do any of you have any input on which should be the correct interpretation of `#title`	twalpole
1845	2017-03-13 19:57:01	Looks like inconsistency here. I found #current_url also works differently for different drivers. I am author Howitzer gem. It uses capybara. To make sure a correct frame is opened I need to validate the frame url and title. Unfortunatelly, right now I have to go with monkey patching Capybara::Selenium::Driver https://github.com/strongqa/howitzer/blob/master/lib/howitzer/web/capybara_methods_prox…	romikoops
1845	2017-03-13 20:13:25	@romikoops Yes there is currently some inconsistency between drivers behavior in this but since we generally tend to lean towards the webdriver definition of things we'll probably end up making the current selenium behavior the "correct" one - which is that title and current_url refer to the top level browsing context and not the frames as specified here - https://w3c.github.io/webdriver/webdrive…	twalpole
1845	2017-03-13 21:54:09	Interesting. It certainly makes sense that the title would correspond to what is shown in the title bar of my browser. However, we went out of our way to support extracting the title from the current frame context. The same goes for `#current_url`, and I'm sure other methods (since the webdriver spec came along after we wrote capybara-webkit.)	mhoran
1845	2017-03-13 22:29:16	@mhoran Yeah -- I'm wavering between whether Capybara should add `frame_url` and `frame_title` driver methods (and then maybe allow a parameter for assert_current_path, assert_title to choose that the user wants frame level) or make seleniums `title` and `current_url` return the frames info when in the frame context. The first would more align with the webdriver spec (and I prefer to go towards t…	twalpole
1845	2017-03-14 03:40:49	Yeah, I agree. I think the top frame makes sense. On Mon, Mar 13, 2017 at 03:29:21PM -0700, Thomas Walpole wrote: > @mhoran Yeah -- I'm wavering between whether Capybara should add `frame_url` and `frame_title` driver methods (and then maybe allow a parameter for assert_current_path, assert_title to choose that the user wants frame level) or make seleniums `title` and `current_url` return the fra…	mhoran
1845	2017-03-14 16:51:26	I think we should follow webdriver spec and there's always a way for users to find a "proper" title or url for a frame without monkey patching capybara just using proper xpath inside within_frame right?	route
1845	2017-03-14 17:01:24	@route - yes there is. Ok, so I think the consensus is that current_url and title when called on the session should return the top level context url and title (that which would be shown in the browser) which is how selenium currently works. For Capybara 2.14, not the 2.13 release going out today/tomorrow, I'll add tests for that (will require changes in poltergeist and capybara-webkit) and look a…	twalpole
1845	2017-03-14 18:09:15	@twalpole yep perfect	route
1845	2017-03-14 18:39:44	@twalpole Amazing! Let me know if I can help you with something.	romikoops
1844	2017-03-07 22:11:35	@jferris @mhoran @jonleighton @route FYI: I plan to do a Capybara 2.13.0 within the next week or so. The only change that affects drivers currently is the expectation of the ability to return elements from evaluate_script. For Poltergeist that ability is already in the master branch, and capybara-webkit has an open PR to support it. The other major change (which doesn't affect drivers) is the add…	twalpole	2017-03-16 20:55:44
1844	2017-03-16 20:55:44	Released	twalpole	2017-03-16 20:55:44
1843	2017-03-07 13:48:37	Follow up to #1841 and rails/rails#28254 * Remove all references to `Test::Unit` * Add `Capybara::Minitest::Assertions` and `require`s to all Minitest/Rails examples.	lucasmazza	2017-03-07 17:32:56
1843	2017-03-07 16:13:05	Please don't completely remove the Test::Unit instructions (it's still technically supported), I am fine with removing the references to it from the MiniTest sections though.	twalpole	2017-03-07 17:32:56
1843	2017-03-07 16:49:12	@twalpole thanks for the feedback - I brought back a `Test::Unit` specific section to the README and left the Rails/Minitest after it.	lucasmazza	2017-03-07 17:32:56
1843	2017-03-07 17:32:50	Thanks! - merging	twalpole	2017-03-07 17:32:56
1842	2017-03-07 09:31:47	## Meta Capybara Version: 2.12.1 Driver Information (and browser if relevant): Poltergeist Rails: 5.0.2 Rack: 2.0.1 ## Expected Capybara should start a Rack server able to handle X-FORWARDED-FOR headers. ## Actual case The way Capybara fires up the rack server is similar to: https://github.com/rack/rack/issues/990 . Therefore browser requests going through a proxy won't reach the actual Rails ser…	rschellhorn	2017-03-09 17:37:51
1842	2017-03-08 17:20:38	X-FORWARDED-FOR contains the original client and proxies visited along the route, so I assume you actually mean X-FORWARDED-HOST? Since we don't necessarily know what the full uri is going to be (the user can change Capybara.app_host, /etc/hosts, local DNS routing, etc) and I would guess a config using X-FORWARDED-HOST when testing is pretty rare, this is probably up to the user to just set their…	twalpole	2017-03-09 17:37:51
1842	2017-03-08 17:29:39	Also, what have you set Capybara.server to? If you haven't set it, try `Capybara.server = :puma` (It defaults to webrick which is what your links seem to mention as being problematic)	twalpole	2017-03-09 17:37:51
1842	2017-03-09 09:25:16	Thanks for the last reply. Puma works like a charm! Some background: We use Capybara to test a React (through create-react-app) front-end with a Rails backend. Create-react-app just enabled X-FORWARD headers for their built in proxy capabilities.	rschellhorn	2017-03-09 17:37:51
1842	2017-03-09 17:37:51	Closing this since it sounds like it's just a limitation of Webrick, which will not be the default whenever 3.0 launches and Capybara is easily switched to puma (which with rails 5+ you really want to do anyway otherwise ActionCable in process testing won't work)	twalpole	2017-03-09 17:37:51
1841	2017-03-06 20:16:50		twalpole	2017-03-06 23:57:27
1841	2017-03-06 20:17:45	See https://github.com/rails/rails/issues/28254	twalpole	2017-03-06 23:57:27
1840	2017-03-06 16:24:20	This is more of an issue with Capybara and IDE integration. As such, I wasn't sure of the best place to post this. I'm finding that if you use the following structure in RubyMine (or IntelliJ IDE with the Ruby plugin), you get an error indicated for the code. Although the code still works. Here is the code: <S_CODE_TOKEN> The second line is the one that leads to a contextual error in RubyMine. Sp…	jeffnyman	2017-03-06 20:21:52
1840	2017-03-06 17:36:16	I don't use an RubyMine or IntelliJ so I have no way to replicate this, however the code called by `Capybara::Selenium::Driver.new` is https://github.com/teamcapybara/capybara/blob/master/lib/capybara/selenium/driver.rb#L35 . From that we can see it defined as `def initialize(app, options={})`, so it takes 1 or 2 parameters and the code you show is calling it with 2 so the error doesn't really ma…	twalpole	2017-03-06 20:21:52
1840	2017-03-06 18:19:10	Agreed. I am in process of doing just that with JetBrains and will report back when I get a response. The code assist in RubyMine ("jump to declaration") is pointing to these two locations: Driver (Capybara in capybara.rb) Driver (Capybara in capybara/driver/node.rb) I note that in the first of those, the following lines are being jumped to: <S_CODE_TOKEN> I don't know if that's what is throwing …	jeffnyman	2017-03-06 20:21:52
1840	2017-03-06 20:21:52	Ok - closing this for now then, we can reopen if JetBrains gets back to you and it does turn out to be a Capybara issue.	twalpole	2017-03-06 20:21:52
1839	2017-02-28 10:23:36	## Meta Capybara Version: 2.12.1 Driver Information (and browser if relevant): selenium-webdriver 3.1.0 with Firefox 51 ## Expected Behavior When a ``click_link`` returns successfully, the link is being clicked. ## Actual Behavior The ``click_link`` returns, but the link is not clicked. We have been observing this problem in one of our apps where we navigate through clicks and Firefox would not l…	rbu	2017-03-06 12:05:30
1839	2017-02-28 10:24:59	For what it's worth, we are seeing this bug on pre-geckodriver builds too (Capybara 2.10.1, Selenium 2.53.3, Firefox 45 ESR).	rbu	2017-03-06 12:05:30
1839	2017-02-28 10:35:37	left: minimized, showing bug. right: not minimized, expected behavior. ![cut](https://cloud.githubusercontent.com/assets/65913/23401961/ebfc75d0-fda9-11e6-828a-0bc323f272f7.gif)	rbu	2017-03-06 12:05:30
1839	2017-02-28 13:08:16	I would like to add that we have manually inserted a <S_CODE_TOKEN> whenever we switch browsers, which seems to have made this problem at least happen less often. However, I'm not yet convinced it is a workaround, as we still have test flakiness which might originate from this bug.	dwt	2017-03-06 12:05:30
1839	2017-02-28 17:07:46	After a quick look, changing your code to 3.times do click_link('UI Kit') sleep 1 click_link('Buttons') puts("Loaded Buttons page #{has_text?('the button classes on an')}") click_link('Dashboard') puts("Loaded Dashboard page #{has_text?('Total Sales today')}") sleep 1 end seems to make the behavior when minimized match the behavior when not minimized. This would tend to imply that your animations…	twalpole	2017-03-06 12:05:30
1839	2017-02-28 19:06:03	I've been having similar problem with Capybara2 with recent FF and chrome drivers. What I have observed is that if an element is not visible in the browser window (i.e. needs scrolling down), then it does not get clicked even though capybara finds it. You can reproduce this issue by making the window small such that an element is not visible. I added a click to "Maps". If the window shows Maps li…	rugill	2017-03-06 12:05:30
1839	2017-02-28 19:14:29	@rugill If that is this issue then it would be a selenium bug (or possibly geckodriver/chromedriver) and not much Capybara can do about it - although I don't know why adding sleeps would make it pass then (unless the page is animating something as selenium scrolls it so the click ends up in the wrong place - would still be a selenium bug)	twalpole	2017-03-06 12:05:30
1839	2017-02-28 20:43:58	@rugill I just noticed the point (35, 24) that it's trying to click at. That point would put it behind the fixed header so I would expect another element to receive the click, i.e. it's behaving correctly. The thing is that when an element needs scrolling to be seen selenium attempts to scroll it to the top of the page, there's a capability 'elementScrollBehavior' that you can set to 1 which will…	twalpole	2017-03-06 12:05:30
1839	2017-02-28 21:12:31	I've been doing more testing with this and I agree with @twalpole conclusion. I'll check into his suggestion about elementScrollBehavior with FF and see if it helps my test. Thanks.	rugill	2017-03-06 12:05:30
1839	2017-03-01 11:50:37	@twalpole thanks for the feedback. While the page I linked has animations, I have been able to reproduce this issue on a page that has no animated menu as well, but since it's not a public application, I cannot share that link unfortunately. The reason this is confusing to me is that even if the animation is running slower, I would expect it to *not find* the link. On the other hand, if the link …	rbu	2017-03-06 12:05:30
1839	2017-03-01 17:04:50	@rbu I can't say 100% for sure without a lot more debugging of that page but it appears the menu is swallowing all other clicks while it's animating, so the click is actually happening it's just not triggering any actions. Then adding a sleep delays enough that the animation has finished and the click is no longer swallowed by the menu. Your second description would most likely be a geckodriver/m…	twalpole	2017-03-06 12:05:30
1839	2017-03-06 12:05:30	@twalpole, Thank you for the feedback. As I mentioned, I was not able to reduce the core Firefox/Selenium issue further so it could become a good bug report. I'll close this for now, as you point out it is not a Capybara issue. As a sidenote, do you know if Selenium accepts bugs written using the Capybara API?	rbu	2017-03-06 12:05:30
1838	2017-02-24 12:29:06	**Note:** This is for issues with Capybara. If you have a howto type question, please ask on the mailing list as requested in the README: http://groups.google.com/group/ruby-capybara ## Meta Capybara Version: <!-- 2.7.0? --> 2.7.0 Driver Information (and browser if relevant): <!--capybara-webkit --> capybara-webkit 1.11.1 qt 5.0 qt5-webkit-common-5.6.2-alt0.M80P.1 ## Expected Behavior `fill_in('e…	majioa	2017-02-24 17:11:58
1838	2017-02-24 17:11:58	Capybara-webkit is a driver that can be used with Capybara and is located at https://github.com/thoughtbot/capybara-webkit . If this issue is capybara-webkit specific then you'll need to discuss it over at that project. The first thing they will likely tell you to do is to update to the latest release of both capybara-webkit and capybara, and then to make sure the element is actually visible on t…	twalpole	2017-02-24 17:11:58
1837	2017-02-21 01:32:36	## Meta Capybara Version: 2.12.1 Driver Information (and browser if relevant): all defaults ## Expected Behavior Be able to assert: <S_CODE_TOKEN> ## Actual Behavior Assertion fails, because `current_url` does not contain the `#code=magic` <S_CODE_TOKEN> ## Steps to reproduce Visited a URL that redirects to a url like: "http://callback.google.com#code=magic" (Note: This is part of the standard OA…	aminariana	2017-02-23 18:33:12
1837	2017-02-21 06:00:13	If by "all defaults" you mean the rack-test driver, it ignores all host names and all requests are directed straight to the app under test so it's never going to do anything correctly with an outside url. If instead you mean the selenium driver then please provide an url we can visit, and any steps required there to actually produce the issue you're seeing, because the following code shows the UR…	twalpole	2017-02-23 18:33:12
1837	2017-02-23 18:33:12	Closing, we will reopen if/when enough info to reproduce is provided.	twalpole	2017-02-23 18:33:12
1836	2017-02-19 01:29:34	This is a port of 8ba2fa825f6e28cdf7233679b0a145cd09ffc2c3. If not planning to commit to the master branch, please close it. Thanks!	y-yagi	2017-02-20 07:11:53
1836	2017-02-20 07:12:00	Thanks	twalpole	2017-02-20 07:11:53
1835	2017-02-16 13:38:05	https://github.com/jruby/jruby/issues/4212 - this bug is still unfixed and they've suggested a fix will be in 9.2.0.0. Because of that, https://github.com/teamcapybara/capybara/commit/f7e537006af5cf882bc3df4317d2974bf392c974 breaks Capybara 2.12.0 for JRuby above 9.1.5.0. This is our case - we use JRuby 9.1.7.0 and Capybara 2.12.0 doesn't work.	boris-petrov	2017-02-17 02:31:42
1835	2017-02-16 19:16:33	Hmmm -- I could have sworn this was fixed in 9.1.6.0, did they revert? Also it's passing the tests we have for it. What error, specifically, are you seeing?	twalpole	2017-02-17 02:31:42
1835	2017-02-16 21:38:31	Actually it passes the tests locally, but does appear to be causing hangs on travis -- I'm just going to remove lazy results evaluation from JRuby totally (without version check) and we'll worry about re-enabling it later. I'll release a 2.12.1 later today (California) once all the tests pass.	twalpole	2017-02-17 02:31:42
1835	2017-02-17 02:31:42	Fixed via https://github.com/teamcapybara/capybara/commit/1b65bf243c506ede3a14d57faa985616a92e505d and 2.12.1 released	twalpole	2017-02-17 02:31:42
1834	2017-02-06 17:57:06	**Note:** This is for issues with Capybara. If you have a howto type question, please ask on the mailing list as requested in the README: http://groups.google.com/group/ruby-capybara ## Meta Capybara Version: capybara (2.12.0, 2.11.0) capybara-mechanize (1.5.0) Driver Information (and browser if relevant): mechanize (2.7.5) ## Expected Behavior I expected the tests to work / pass ## Actual Behavi…	gbonk	2017-02-06 19:17:24
1834	2017-02-06 17:58:26	Here's the output of the error I now receive ` Basic Site Validation, via Mechanize Using Capybara, return an HTTP 200 (FAILED - 1) Failures: 1) Basic Site Validation, via Mechanize Using Capybara, return an HTTP 200 Failure/Error: visit "/" TypeError: The second parameter to Session::new should be a rack app if passed. # ./spec/index_mech_spec.rb:15:in `block (2 levels) in <top (required)>' Fini…	gbonk	2017-02-06 19:17:24
1834	2017-02-06 18:00:10	I removed 2.12 and now the test passes. ` onk@ICC11167 MINGW64 /c/dev/devops-poc (master) $ gem uninstall capybara Select gem to uninstall: 1. capybara-2.11.0 2. capybara-2.12.0 3. All versions > 2 Successfully uninstalled capybara-2.12.0 gbonk@ICC11167 MINGW64 /c/dev/devops-poc (master) $ rspec spec/index_mech_spec.rb Basic Site Validation, via Mechanize Using Capybara, return an HTTP 200 Finish…	gbonk	2017-02-06 19:17:24
1834	2017-02-06 19:16:41	That's a new error that was added in 2.12 to notify you that you're passing an invalid parameter (perviously the parameter was just ignored) - what are you doing at ./spec/index_mech_spec.rb line 15	twalpole	2017-02-06 19:17:24
1834	2017-02-06 19:40:35	Sorry I thought the files were attached. Please take a look. [spec_helper.txt](https://github.com/teamcapybara/capybara/files/755670/spec_helper.txt) [index_mech_spec.txt](https://github.com/teamcapybara/capybara/files/755669/index_mech_spec.txt)	gbonk	2017-02-06 19:17:24
1834	2017-02-06 19:42:32	Our tests are setup to change the driver as they require because we have so many tests and different drivers. If you could explain as to how to properly pass in the proper app, I would be greatly appreciative. The only known work around that I had was just passing in "anything" as the value is/was ignored or note useful. Has that changed ?	gbonk	2017-02-06 19:17:24
1834	2017-02-06 20:09:15	As documented - https://github.com/teamcapybara/capybara#setup - Capybara.app needs to be a rack app (or nil if you're not having Capybara run the app under test), not a string. So if using mechanize you can probably just set `Capybara.app = nil` if you're not testing a local app. Also rather than setting Capybara.current_driver in a before block you should just be able to add `:driver => :mechan…	twalpole	2017-02-06 19:17:24
1833	2017-02-01 23:08:08	Support the return of elements in nested structures (Arrays, Hashes) from evaluate_script	twalpole	2017-02-02 17:40:55
1832	2017-01-31 11:58:54	**Note:** This is for issues with Capybara. If you have a howto type question, please ask on the mailing list as requested in the README: http://groups.google.com/group/ruby-capybara ## Meta Capybara Version: <!-- 2.8.1? --> Driver Information (and browser if relevant): Implement support to AngularJS implementations. Would it be possible for the Capybara to implements support to all AngularJS dir…	giovanicosta	2017-01-31 16:40:15
1832	2017-01-31 16:40:15	Capybara focuses on adding interaction for standard HTML elements, and is not currently interested in adding methods to handle the JS framework du jour elements/widgets. If you wanted to create a separate gem that provides selectors for angular elements (using Capybara.add_selector) on top of Capybara feel free.	twalpole	2017-01-31 16:40:15
1831	2017-01-29 13:45:33	## Meta Capybara Version: 2.12.0 ## Expected Behavior Capybara starts Puma server with host and port settings defined in config. ## Actual Behavior When using Puma 3.7.0 server is started on tcp://0.0.0.0:3000. Capybara.server_port and Capybara.server_host are ignored. My config: > Capybara.javascript_driver = :poltergeist > Capybara.server = :puma > Capybara.server_host = '127.0.0.1' > Capybara.…	ditch0	2017-02-21 06:35:56
1831	2017-01-29 16:47:32	I can't reproduce this behavior, do you have your own `Capybara.register_server(:puma)` block defined?	twalpole	2017-02-21 06:35:56
1831	2017-01-29 17:10:44	I have replicated this, but have no clue why --I think it's a bug in puma	twalpole	2017-02-21 06:35:56
1831	2017-01-29 17:34:22	Puma is now automatically loading `config/puma.rb` and overwriting the settings Capybara passes it - Not sure why though	twalpole	2017-02-21 06:35:56
1831	2017-01-29 18:29:59	Until a new Capybara release is made or Puma is fixed you can workaround this issue by putting Capybara.register_server :puma do |app, port, host| require 'rack/handler/puma' Rack::Handler::Puma.run(app, Host: host, Port: port, Threads: "0:4", config_files: ['-']) end in your code before specifying `Capybara.server = :puma` which will prevent puma from loading config/puma.rb and use the passed in…	twalpole	2017-02-21 06:35:56
1831	2017-02-09 14:09:08	We'll fix this in 3.7.1, should push it out soon.	nateberkopec	2017-02-21 06:35:56
1831	2017-02-13 20:51:08	@nateberkopec Any update on a puma 3.7.1 release?	twalpole	2017-02-21 06:35:56
1831	2017-02-21 06:35:56	Fixed in puma 3.7.1	twalpole	2017-02-21 06:35:56
1830	2017-01-27 20:59:42		twalpole	2017-01-27 21:56:29
1830	2017-01-27 21:27:31	Does it support unwrapping? (https://github.com/SeleniumHQ/selenium/blob/selenium-3.0.1/rb/spec/integration/selenium/webdriver/driver_spec.rb#L182) I think support for it is also needed as behaviour is surprising otherwise.	abotalov	2017-01-27 21:56:29
1830	2017-01-27 21:52:57	@abotalov No - it supports returning AN element -- It's not going to run through objects to figure out whether or not they have elements in them at the current time. If you want to implement that and submit a PR - feel free	twalpole	2017-01-27 21:56:29
1830	2017-01-28 22:36:46	@abotalov Actually - I've implemented full unwrapping for selenium - Just need to check it can work with Poltergeist and CapybaraWebkit too	twalpole	2017-01-27 21:56:29
1829	2017-01-26 21:56:01	This updates the rack_test driver so that calling Node#click on a checkbox or radio_button can change the state of the element.	twalpole	2017-01-27 21:57:06
1828	2017-01-16 20:47:26	…textarea elements - This makes Noed#text return the original text from textarea elements like selenium does, rather than a new value that is set to the element. Technically, according to the spec, I think `#text` should return nothing on a textarea since the text content isn't actually shown - and innerText returns blank. Currently though all drivers return the initial page content of textarea e…	twalpole	2017-01-18 16:43:38
1827	2017-01-13 05:33:13	When we experimented moving our suite to BrowserStack, `page.current_url` was often returning nil. Calling `have_current_path` and `page.current_path` would raise: `NoMethodError: undefined method 'path' for nil:NilClass`, with no intelligent waiting for BrowserStack to finally return a valid url. This PR modified to only call those methods if the parsed URI is not nil. If it's nil, @actual_path …	dylanlive	2017-01-13 23:48:47
1827	2017-01-13 05:49:26	Hmm, I was seeing this locally too. `Capybara::Session DSL` tests don't seem to let me stub `current_url` to return nil. Any ideas?	dylanlive	2017-01-13 23:48:47
1827	2017-01-13 08:26:14	Per BrowserStack, apparently it's intentional for Selenium to return nil. They disclosed this to me in an email: > We were able to confirm that this is the default behaviour of Selenium when a webpage is currently in loading state. Basically, Selenium responds /provides a particular value to a getCurrentUrl() method according to the current status of the webpage. If the webpage is still loading i…	dylanlive	2017-01-13 23:48:47
1827	2017-01-13 09:55:38	Could you also, perhaps, file an issue in https://github.com/w3c/webdriver? Currently the specification doesn't seem to say anything about what behaviour should be in this case.	abotalov	2017-01-13 23:48:47
1827	2017-01-13 18:47:03	Interesting, I've never seen Selenium return nil fro current_url when used with anything else, but this code doesn't complicate anything so I'm fine to add this. The tests are failing on the DSL portion (They are run against DSL, rack_test and selenium) because during DSL testing @session isn't actually a Capybara::Session instance. You should be able to mock using allow_any_instance_of(Capybara:…	twalpole	2017-01-13 23:48:47
1827	2017-01-13 22:44:09	@twalpole Yeah I hadn't either until we experimented moving our suite to BrowserStack. I've noticed a lot of latency in general. Regardless, I figured it wouldn't hurt to prevent this issue from raising an exception in Capybara. Thanks for the suggestion! I've updated the mock, squashed commits, and updated. @abotalov I'll take a look into this.	dylanlive	2017-01-13 23:48:47
1826	2017-01-09 22:26:38	Ruby 2.4.0 has an issue where using Forwardable delegators can produce random errors https://bugs.ruby-lang.org/issues/13107?next_issue_id=13106&prev_issue_id=13111 This works around if for the methods we have seen errors on from rack-test. The other option is to just wait for 2.4.1 to release where the issue has been fixed.	twalpole	2017-01-10 19:02:31
1826	2017-01-10 10:34:46	2.4.0 may cause a number of issues in various gems. So, perhaps, it doesn't make much sense to do patches for them at gem level.	abotalov	2017-01-10 19:02:31
1826	2017-01-10 19:02:31	@abotalov Yeah - I think I'm just going to mark 2.4.0 as allowed failures on travis and ignore it for now - 2.4.0 is basically unusable if anything included into a project uses delegators from forwardable.	twalpole	2017-01-10 19:02:31
1825	2017-01-03 22:18:28	When running Capybaras tests we are getting occasional failures on the rack_test tests Failure/Error: process(:get, last_response["Location"], {}, env) if last_response.redirect? TypeError: wrong argument type Integer (expected Proc) # ./lib/capybara/rack_test/browser.rb:39:in `block in process_and_follow_redirects' These errors (when they occur) are in random tests, and I think are probably a bu…	twalpole	2017-01-10 19:30:34
1825	2017-01-03 22:18:55	@abotalov Have you come across this or do you have any ideas about the cause?	twalpole	2017-01-10 19:30:34
1825	2017-01-05 07:37:04	I have found out that it also happens in `html` method where `last_response` is used: * ./lib/capybara/rack_test/browser.rb:94:in `html' (https://travis-ci.org/teamcapybara/capybara/jobs/188745458) Also it sometimes happens more than one time per build - https://travis-ci.org/teamcapybara/capybara/jobs/188644698 It happens in different specs all the time.	abotalov	2017-01-10 19:30:34
1825	2017-01-05 07:54:49	Yeah, last_response is forwarded with def_delegator. I'm leaning towards believing this is a bug in ruby 2.4	twalpole	2017-01-10 19:30:34
1825	2017-01-05 07:56:13	It might be given there were many changes in Forwardable, but it has to be proven with PoC, I think.	abotalov	2017-01-10 19:30:34
1825	2017-01-05 08:07:57	Agreed - short term I may monkey patch rack_test and see if the issue goes away	twalpole	2017-01-10 19:30:34
1825	2017-01-05 09:02:51	I'm running a test set with the last_response method monkey patched to just call rather than use the implementation of def_delegator - will see how that goes https://travis-ci.org/teamcapybara/capybara/builds/189108461	twalpole	2017-01-10 19:30:34
1825	2017-01-05 19:22:30	So after monkey patching around the def_delegator I've run the full build 3 times on travis and the error has not occurred -- I think this pretty conclusively proves it's an issue in the ruby 2.4 delegator code. Created issue with ruby-core - https://bugs.ruby-lang.org/issues/13107	twalpole	2017-01-10 19:30:34
1825	2017-01-10 01:05:56	This is indeed a bug in the MRI ruby optimizer, it has been fixed in trunk so will be fixed in ruby 2.4.1	twalpole	2017-01-10 19:30:34
1825	2017-01-10 19:30:34	Closing since it's a Ruby 2.4.0 bug.	twalpole	2017-01-10 19:30:34
1824	2017-01-03 20:26:39	## Meta Capybara Version: 2.4.4 Driver Information: selenium-webdriver 3.0.5 Firefox 50.1.0 ## Expected Behavior I should be able to have duplicate `expect(page).to have_content("content")` statements, with `click_on "button"` in between, and another `click_on "button 2"` after, and it should click the 2nd button ok. ## Actual Behavior The 2nd `click_on` (`click_on "button 2"`) doesn't work every…	davidwparker	2017-01-03 21:57:43
1824	2017-01-03 21:35:30	What do you mean by "doesn't work" / "hangs"? Does an error occur?	abotalov	2017-01-03 21:57:43
1824	2017-01-03 21:48:55	Yes, apologies. It fails on the line after `click_on "Manage Relationships`: <S_CODE_TOKEN> with the error: <S_CODE_TOKEN> (which passes ok on either using `sleep` or changing the latter `have_content`)	davidwparker	2017-01-03 21:57:43
1824	2017-01-03 21:57:43	This sounds like it is probably expected behavior because (depending on exactly what clicking on "+ Relationship" does) `click_on` just clicks the button, it doesn't wait for anything to happen since it has no idea what is going to happen (and hence no idea how to wait for it). This means if you check for the content "Shelby Mustang GT", click on "+ Relationship", and then check for the content "…	twalpole	2017-01-03 21:57:43
1824	2017-01-03 22:02:21	Thanks @twalpole - I'm not entirely sure of the expected behavior yet (I just inherited this codebase and I don't have anyone that I can ping questions to). I'll continue to explore it and if it turns out to be unexpected, then I'll be back. Thanks for the follow up- that makes sense to me!	davidwparker	2017-01-03 21:57:43
1823	2017-01-03 19:23:25	This changes the :style option for `attach_file` to :make_visible which takes true or a hash of style options to change. If `true` is specified it currently applies opacity:1, display: 'block'. Still considering how to handle errors/the changes not making the field visible, currently it warns and then raises an error about not finding the element -- probably should just raise an error about the s…	twalpole	2017-01-09 18:20:38
1823	2017-01-03 22:12:02	@abotalov Can you think of any other style changes that would make sense for the default (true) option to make. It could do things like make the position absolute and move the element to the top of the page, etc - but that might be going too far and better suited for people to specify as custom changes if needed. I believe the majority of cases (of hidden file inputs) I see currently are just the…	twalpole	2017-01-09 18:20:38
1823	2017-01-05 07:54:42	By the way, a file input can have `opacity: 0`, `display: block` and be interactable in Selenium.	abotalov	2017-01-09 18:20:38
1823	2017-01-05 07:57:49	@abotalov Which version of selenium? That would violate the definition of interactibility from the webdriver spec https://www.w3.org/TR/webdriver/#element-interactability	twalpole	2017-01-09 18:20:38
1823	2017-01-05 21:55:02	Spec with the following passes in Chrome (Chromedriver 2.27) with selenium-webdriver 3.0.5 on this branch: <S_CODE_TOKEN> (just remove `:make_visible` from some written test) I see Webdriver spec but it seems this part isn't currently implemented according to it.	abotalov	2017-01-09 18:20:38
1823	2017-01-05 22:18:32	Interesting, I would have sworn that didn't work previously. It definitely violates the webdriver definition of intractability since opacity: 0 is specifically mentioned	twalpole	2017-01-09 18:20:38
1823	2017-01-05 22:35:40	This may not be needed (in the current form) with the current versions of drivers since they appear to allow setting file inputs when hidden (using visible: false option) - need to figure out what exactly the CSS settings were for people whom that doesn't work for	twalpole	2017-01-09 18:20:38
1823	2017-01-05 22:48:57	@abotalov Ok -- that example does fail when testing Selenium with Firefox without marionette (<= 2.47) - with a Selenium::WebDriver::Error::ElementNotVisibleError eror, but it looks like geckodriver and chromedriver support attaching a file to non visible file inputs	twalpole	2017-01-09 18:20:38
1822	2017-01-03 08:45:34	Behaviour was changed in https://github.com/teamcapybara/capybara/commit/b13e4d3887bfbfd9bcd765c7292554a95b52f549	abotalov	2017-01-03 09:34:34
1822	2017-01-03 09:57:41	Thanks	twalpole	2017-01-03 09:34:34
1821	2017-01-03 00:08:38	@jferris @mhoran @jonleighton @route FYI: I plan to do a Capybara 2.12.0 within the next week or two. Two changes that affect drivers are 1. Optional driver support for simple argument passing to execute_script/evaluate_script (including page elements). 2. Session#switch_to_frame - requires the driver to support the Driver#switch_to_frame API There were also some tests added around #disabled? beh…	twalpole	2017-01-22 21:11:23
1821	2017-01-07 16:11:46	@twalpole Do we have both in poltergeist?	route	2017-01-22 21:11:23
1821	2017-01-07 16:29:51	@route - Yes, I implemented both in Poltergeist (not released yet though), it should be passing all the capybara master branch tests.	twalpole	2017-01-22 21:11:23
1821	2017-01-22 21:11:23	Released	twalpole	2017-01-22 21:11:23
1820	2017-01-02 21:19:27	Add assertions to match all/none of a group locators applied to a specific selector type.	twalpole	2017-01-02 23:21:24
1820	2017-01-03 08:46:12	Could you please say if you see the benefit of using these methods instead of just: <S_CODE_TOKEN> ?	abotalov	2017-01-02 23:21:24
1820	2017-01-03 09:29:47	@abotalov `page.assert_all_of_selectors(:css, '#my_div', 'a.not_clicked') ` is slightly less typing and reads fine - see the rails PR linked above	twalpole	2017-01-02 23:21:24
1819	2017-01-01 14:38:54	**Note:** This is for issues with Capybara. If you have a howto type question, please ask on the mailing list as requested in the README: http://groups.google.com/group/ruby-capybara ## Meta Capybara Version: <!-- 2.8.1? --> 2.11.0 Driver Information (and browser if relevant): <!-- selenium-webdriver 2.53.4 with Firefox 47.0.1? capybara-webkit? Poltergeist? --> <S_CODE_TOKEN> ## Expected Behavior…	roroco	2017-01-02 05:07:11
1819	2017-01-02 04:57:29	I fix it, see [my stackoverflow question](http://stackoverflow.com/questions/41416278/capybara-stuck-when-use-chromedriver/41421522#41421522)	roroco	2017-01-02 05:07:11
1818	2016-12-30 20:38:30	…ince they are so often hidden on the page - This adds a :style option to the attach_file method which allows for modifying the file inputs CSS before attempting to attach the file. This is because it's pretty standard for a file input to be hidden in some way for styling reasons, and attach_file requires the input to be visible to attach the file with no other way of interacting with it. This ju…	twalpole	2017-01-02 23:20:22
1818	2017-01-03 09:16:07	Do you think one may misunderstand `:style` option and think that it finds an element with a given style? (as majority of other `Capybara::Node::Actions` options are shared with `Finders` and some of them have options like `:class`, `:name`, `:id`, `:placeholder`) Do you think that it would be better to rename it to e.g. `preset_style`?	abotalov	2017-01-02 23:20:22
1818	2017-01-03 09:25:00	@abotalov Yeah - I originally had it as :style_change but didn't like that -- I'm not sure I like `preset_style`, maybe `set_style` - I'll think about it	twalpole	2017-01-02 23:20:22
1818	2017-01-03 09:29:25	Is the only reason to have `style` option to make the input field visible? If so, is there a way to implement an option to make the element visible (and hide the details from users) without setting style explicitly? For example: <S_CODE_TOKEN>	strika	2017-01-02 23:20:22
1818	2017-01-03 09:30:46	@strika - no there isn't due to the many ways an element can be hidden	twalpole	2017-01-02 23:20:22
1818	2017-01-03 09:33:18	OK. Thanks.	strika	2017-01-02 23:20:22
1818	2017-01-03 19:00:27	With a night of sleep on this, I like the idea put forward by @strika, with a minor extension. We could have a `make_visible: true` option that defaults to setting something like `opacity: 1, display: block` - and if that doesn't work for a specific users site they can set it to a hash of settings to change.	twalpole	2017-01-02 23:20:22
1818	2017-01-03 19:24:06	See PR #1823	twalpole	2017-01-02 23:20:22
1817	2016-12-29 23:50:00		twalpole	2016-12-30 02:35:49
1816	2016-12-29 18:20:04	## Meta Capybara Version: **2.7.1** Driver Information (and browser if relevant): **rack-driver** ## Expected Behavior Descendant fields of `<fieldset disabled>` should be treated as disabled too by rack-driver. (Reference: `disabled` attribute https://developer.mozilla.org/en/docs/Web/HTML/Element/fieldset#Attributes) ## Actual Behavior Descendant fields of `<fieldset disabled>` are treated as e…	eliotsykes	2016-12-30 02:36:29
1816	2016-12-29 23:51:24	Thanks for this report. Clear, understandable, all relevant info, and a way to reproduce - perfect :) PR #1817 should fix it, just waiting for the tests to pass.	twalpole	2016-12-30 02:36:29
1816	2016-12-30 02:36:29	Fixed via PR #1817 - It will be in the next release	twalpole	2016-12-30 02:36:29
1816	2016-12-30 09:33:08	Thank you for the kind words @twalpole, its the least I could do as a longtime user of Capybara, - and thank you even more for the fix. I've realized my reproduction case above is incomplete, it doesn't cover ancestor fieldsets that aren't direct parents. I'm unsure if the changes at https://github.com/teamcapybara/capybara/pull/1817/files#diff-7064352df631f346ca44fb93af7af952R96 will cover this …	eliotsykes	2016-12-30 02:36:29
1816	2017-01-02 06:11:37	I believe it should cover that scenario But will confirm tomorrow	twalpole	2016-12-30 02:36:29
1816	2017-01-02 20:08:19	I added a test to make sure it works with nested.	twalpole	2016-12-30 02:36:29
1815	2016-12-29 09:19:07	Hope this will save few minutes for other developers. Thanks.	strika	2016-12-30 20:41:14
1815	2016-12-29 09:58:45	This is only true if you've required capybara/rails and not set anything else.	twalpole	2016-12-30 20:41:14
1815	2016-12-29 10:52:37	I see. Any suggestions how a developer can know where a screenshot is going to be saved? (Without digging into the [code](https://github.com/teamcapybara/capybara/blob/1730fd91e7a7e6c02a9492682c595bceb2448648/lib/capybara/session.rb#L821-L829)).	strika	2016-12-30 20:41:14
1815	2016-12-29 23:53:45	@strika Rather than saying "If the application that you are testing is a Rails app" say something like "If you have required capybara/rails Capybara.save_path will default to ..."	twalpole	2016-12-30 20:41:14
1815	2016-12-30 09:09:01	Thanks. I updated the PR. Is it a problem that this doesn't cover all cases (e.g. it doesn't mention `Capybara.save_and_open_page_path`)?	strika	2016-12-30 20:41:14
1815	2016-12-30 20:39:37	@strika save_and_open_page_path is deprecated so it doesn't matter	twalpole	2016-12-30 20:41:14
1815	2016-12-30 20:41:22	Thanks	twalpole	2016-12-30 20:41:14
1814	2016-12-28 19:37:19	This PR attempts to issue a warning whenever a class that has included Capybara::DSL includes another module that shadows some of the Capybara::DSL methods. If you are expecting the methods to be shadowed they can be added to the array Capybara.expected_shadowed_dsl_methods to suppress the warning, or set it to nil to disable completely. Specifically this is an attempt to notify users of the case…	twalpole
1814	2017-01-05 21:09:32	IMO this alone might be not a quiet good solution to the underlying issue. User should be able to use both Capybara's and RSpec-Expectations APIs. `all`/`within` have useful implementations in both libraries. Let's see what ways we have: * User includes RSpec::Matchers after Capybara::DSL. Here we can: - Recommend to use `all` and `within` via a session object (page) - Add `within_element` method…	abotalov
1814	2017-01-05 21:40:03	@abotalov The issue this is proposed to solve is really the `within` issue when RSpecs matchers override Capybaras version of the method. In all the other cases of `all` and `within` the user ends up with some sort of error which allows them to, eventually, work out that it's calling the wrong method. With RSpecs `within` overriding Capybaras though it just ends up with the test silently ignoring…	twalpole
1814	2017-02-22 14:48:05	This is great! We were just running into false positive `within` problems because we included `RSpec::Matchers` after `Capybara::DSL`. I didn't spend enough time figuring out why it only seemed to happen sometimes, but having a warning would have definitely saved some headaches!	axlekb
1814	2017-02-23 07:36:20	@axlekb Yeah -- it's still being considered, want to make sure it doesn't potentially create issues for people who aren't having the problem to start with.	twalpole
1813	2016-12-23 20:23:53	This adds support for `exact_text` option on selector queries, and an 'exact' option on title and text queries. The thought is that an `exact` option always affects the primary function of the query - so the title in title queries, text in text queries, locator in selector queries. The `exact_text` option on selector queries can be true/false in which case it will affect the `text` option, or it …	twalpole	2016-12-27 18:19:39
1812	2016-12-23 00:24:41	Let `execute_script` and `evaluate_script` optionally take arguments that will get passed to the scripts as `arguments`. Selenium supports passing elements as arguments too.	twalpole	2016-12-23 17:23:50
1812	2016-12-23 09:04:34	By the way this feature was rejected several times before: https://github.com/teamcapybara/capybara/issues/1662, https://github.com/teamcapybara/capybara/issues/1297, https://github.com/teamcapybara/capybara/pull/938	abotalov	2016-12-23 17:23:50
1812	2016-12-23 16:11:30	@abotalov Yes it was, because it was reported to not be possible (or very difficult) in other drivers. What has changed is that I went ahead and implemented it for Poltergeist - https://github.com/teampoltergeist/poltergeist/pull/838 - so it's not a Selenium specific feature anymore	twalpole	2016-12-23 17:23:50
1811	2016-12-20 18:02:50	The required `with` option to Node#fill_in masks the ability to pass a `with` option through to the fillable_field finder used to locate the field. This allows that with a `currently_with` option.	twalpole	2016-12-27 18:19:59
1810	2016-12-19 22:18:07	Attempt to fix Issue #1809. This allows for chrome having an extra iframe on the about:blank page when JS is disabled - not sure why and long term should probably be something fixed by chrome/chromedriver	twalpole	2017-01-09 18:23:03
1810	2017-01-03 21:55:24	I googled a bit, and it seems this frame may be added by Chromedriver itself - https://chromium.googlesource.com/chromium/src/+/lkcr/chrome/test/chromedriver/chrome/navigation_tracker.cc But code contains the following: <S_CODE_TOKEN> Maybe, it's not removed if JS is disabled. What do you think? If that is the case, I think it would be better to file an issue in chromedriver's tracker.	abotalov	2017-01-09 18:23:03
1810	2017-01-03 22:06:03	@abotalov Definitely seems that it's not removed. This PR doesn't really do anything that will break things so it should be safe to merge, just waiting for a response from the OP of Issue #1809 to make sure if fixed the issue for them. There's also the question of whether or not there's much use in trying to use Capybara with Chrome when javascript is disabled -- Haven't really tried anything to …	twalpole	2017-01-09 18:23:03
1810	2017-01-09 18:23:03	This went along with Issue #1809 - Closing due to lack of feedback	twalpole	2017-01-09 18:23:03
1809	2016-12-18 09:47:16	## Meta Capybara Version: 2.2.1, 2.11.0 Driver Information (and browser if relevant): selenium-webdriver 3.0.3 using ChromeDriver 2.26.436421 (6c1a3ab469ad86fd49c8d97ede4a6b96a49ca5f6) to drive Chrome 55 Other: Tests are running with Cucumber 2.4.0 ## Expected Behavior Capybara should reset the session after each scenario with no issues. ## Actual Behavior When JavaScript is disabled, ChromeDrive…	wildlyinaccurate	2017-01-09 18:21:29
1809	2016-12-19 17:35:47	This sounds like a Chrome bug -- have you reported it to that project? Or the chromedriver project	twalpole	2017-01-09 18:21:29
1809	2016-12-19 21:52:44	I haven't reported it to ChromeDriver because I assume it's a "feature" rather than a bug. I was wondering whether Capybara would solve this by going back to using an empty HTML document rather than navigating to about:blank? Is there a reason that about:blank is preferred?	wildlyinaccurate	2017-01-09 18:21:29
1809	2016-12-19 22:24:38	@wildlyinaccurate about:blank is preferred because the empty HTML document caused all sorts of issues with other browsers in selenium, and isn't necessarily available when Capybara is set to not run its own server. Not sure how having an extra iframe in the about:blank page could be considered a "feature", it's completely against the idea of about:blank. Anyway, try the extra_dummy_frame branch a…	twalpole	2017-01-09 18:21:29
1809	2016-12-19 22:49:40	Thanks, I'll give that branch a go. I'll also have a play around with ChromeDriver and see if I can comfirm whether execute_script still functions correctly.	wildlyinaccurate	2017-01-09 18:21:29
1809	2016-12-21 20:57:06	@wildlyinaccurate Any feedback on the branch?	twalpole	2017-01-09 18:21:29
1809	2016-12-21 21:05:07	Nope, I'm sans computer at the moment. I'll check back in after the holidays.	wildlyinaccurate	2017-01-09 18:21:29
1809	2017-01-03 18:54:27	@wildlyinaccurate Any update on this?	twalpole	2017-01-09 18:21:29
1809	2017-01-09 18:21:29	Closing due to lack of response - we can reopen if/when feedback is provided	twalpole	2017-01-09 18:21:29
1808	2016-12-16 19:23:18	As the largest part of Issue #1248 this allows for per session configuration of the relevant global options. The feature is hidden behind the `Capybara.per_session_configuration` swtich.	twalpole
1807	2016-12-16 15:17:14	Ruby 2.4.0 unifies Fixnum and Bignum into Integer. https://bugs.ruby-lang.org/issues/12005 Just modified `Fixnum` to `Integer`. As a result of that will fix `warning: constant ::Fixnum is deprecated` warning in Ruby 2.4.0+. Thanks.	koic	2016-12-16 19:15:01
1807	2016-12-16 19:15:04	LGTM - Thanks	twalpole	2016-12-16 19:15:01
1806	2016-12-16 02:20:01	## Meta 'capybara', '~> 2.10', '>= 2.10.1' Driver Information (and browser if relevant): 45.5.0 firefox ESR ## Expected Behavior should able to select hapus select 'hapus', :from => :toggle_action I also have been try to use find('#toggle_action').click sleep 2 find('#toggle_action').find(:xpath, 'option[2]').select_option select('hapus') find(:xpath, './/*[@id="toggle_action"]/option[@value="del…	LamhotJM	2016-12-16 19:12:48
1806	2016-12-16 18:58:23	What version of selenium-webdriver are you using? If your step is green, what makes you believe the item is not selected?	twalpole	2016-12-16 19:12:48
1806	2016-12-16 19:12:48	The following code works fine for me - closing until enough information is provided to replicate the issue <S_CODE_TOKEN>	twalpole	2016-12-16 19:12:48
1805	2016-12-15 21:23:36	![image](https://cloud.githubusercontent.com/assets/1217/21242517/01479002-c315-11e6-9726-1755620e4dfc.png)	alexspeller	2017-01-10 20:41:18
1805	2017-01-10 22:07:35	w00t	simi	2017-01-10 20:41:18
1804	2016-12-14 12:44:56	This commit injects the CSS as internal, and the images as Base64 allowing to have an HTML screenshot looking much better. Regarding the code, I don't like to pass the session as parameter to the helper methods, but it was even worst to me to have those methods in the `Capybara::Session` class. I was tempted to create a `Capybara::HtmlTransformer` class which would embed this code and called from…	zedtux	2016-12-14 18:08:06
1804	2016-12-14 14:20:48	I will check and fix the tests soon.	zedtux	2016-12-14 18:08:06
1804	2016-12-14 15:04:27	Also I was thinking of adding an option in order to enabled/disable this feature	zedtux	2016-12-14 18:08:06
1804	2016-12-14 18:08:06	Hi - thanks for the efforts, however the point of saving the page is to look at the HTML as your app rendered it, so drastically changing the page isn't really something I consider desirable. We do provide the `asset_host` setting which can be set so you can load up the saved page and load the assets from a different base url if wanted, and if you really want to see what the page looked like in t…	twalpole	2016-12-14 18:08:06
1804	2016-12-14 18:16:51	Thank you @twalpole for your fast reply. > [...] changing the page isn't really something I consider desirable This is the reason why in my last comment I suggested to add an option to enable/disable it. > We do provide the asset_host setting which can be set so you can load up the saved page and load the assets from a different base url ... This option require to have a running server, where my …	zedtux	2016-12-14 18:08:06
1804	2016-12-14 18:36:03	Yes - it requires a running server, but that's easy enough to setup and means the page is loading the same way it would in production. Yes - screenshot requires a driver that supports taking screenshots, and that is only the JS supporting drivers, however with the amount of JS/CSS used in apps today the rack-test driver really is very limited and most people are using one of the JS drivers. I sti…	twalpole	2016-12-14 18:08:06
1804	2016-12-14 19:06:56	Okay, thank you, I'll check with the `capyabara-screenshot` gem if they accept my code (I have the feeling to be the guy looking for friends 😄, or a kind of Repo-less).	zedtux	2016-12-14 18:08:06
1804	2016-12-14 20:14:13	@zedtux Why don't you create your own gem - name it capybara-finalize-page or something and release that, rather than trying to get it included into another gem?	twalpole	2016-12-14 18:08:06
1804	2016-12-15 18:01:50	Just to avoid people having n amount of gems to be installed for just 20 lines of code. But in the end, if event `capybara-screenshot` doesn't want my code, I will do a gem for sure :)	zedtux	2016-12-14 18:08:06
1803	2016-12-09 02:22:59	Issue #1365	twalpole	2016-12-09 22:31:05
1802	2016-12-05 01:55:55	## Meta **Capybara Version:** 2.7.1 **Driver Information:** capybara-webkit 1.11.1 ## The problem Using `.set()` works well, but neglects to fire JavaScript events. This creates an issue when javascript events must be fired when a user types into a `contenteditable` field (eg. when using redactor, Froala). This was mentioned in #310. One solution is to set the field using javascript: (froala exam…	jeremylynch	2016-12-05 04:20:01
1802	2016-12-05 04:20:01	This is driver specific behavior - you need to file this issue over on the capybara-webkit project	twalpole	2016-12-05 04:20:01
1801	2016-11-30 10:35:44	When using the gem [capybara-screenshot](https://github.com/mattheworiordan/capybara-screenshot), sometimes I get a BadURI error, because the current URL of the application has the following form: `http://someNormalUrl/some_normal_path/some_id##other_stuff` (Note the two hashes) When there is this type of url capybara throws the error and the screenshot is not saved, which is bad because we want …	mduqueoviedo	2016-11-30 19:39:50
1801	2016-11-30 13:28:33	Yep, this is happening really often. Looking forward to merging of this pull request.	altmer	2016-11-30 19:39:50
1801	2016-11-30 15:39:33	Randomly encoding a URL is not the solution to this issue, and will just end up breaking path marchers etc in people's code. The proper solution is to figure out why the driver is returning an invalid URL from current_url. What driver are you using?	twalpole	2016-11-30 19:39:50
1801	2016-11-30 15:44:48	I am using Poltergeist as driver. I'd gladly fix this in my code or in the capybara-screenshot gem instead, but the issue raises when calling this method, it is so deep in execution that I had to put the fix here.	mduqueoviedo	2016-11-30 19:39:50
1801	2016-11-30 16:04:48	it sounds like it's something that should be fixed in Poltergeist so it's current_url method returns a valid URL. That will need tests for different urls to make sure it never double encodes, etc	twalpole	2016-11-30 19:39:50
1801	2016-11-30 17:04:51	Looking at this further - it appears selenium returns the same invalid URL if you have invalid urls in links, etc. You can't visit those urls through Capybara directly (via a `vist` call) though because they are technically invalid and should be http://someNormalUrl/some_normal_path/some_id#%23other_stuff to be valid. Calling encode however turns it into http://someNormalUrl/some_normal_path/some…	twalpole	2016-11-30 19:39:50
1801	2016-11-30 17:07:40	@mduqueoviedo What framework are you using that ends up producing technically invalid URLs?	twalpole	2016-11-30 19:39:50
1801	2016-11-30 17:15:05	For completeness the spec that covers this is https://tools.ietf.org/html/rfc3986#section-3.5 where fragment = *( pchar / "/" / "?" ) pchar = unreserved / pct-encoded / sub-delims / ":" / "@" unreserved = ALPHA / DIGIT / "-" / "." / "_" / "~" pct-encoded = "%" HEXDIG HEXDIG sub-delims = "!" / "$" / "&" / "'" / "(" / ")" / "*" / "+" / "," / ";" / "="	twalpole	2016-11-30 19:39:50
1801	2016-11-30 19:39:50	Closing in favor of 95173f04c3f5a8984949e738ebafaf530479257b now merged into master	twalpole	2016-11-30 19:39:50
1801	2016-12-01 08:25:59	Awesome, thanks! Just FYI, I am using Angular 1 as frontend framework, and following their way of indicating frontend routes.	mduqueoviedo	2016-11-30 19:39:50
1800	2016-11-29 16:37:10	Hello I'm just upgrading to rails 5, specifically 5.0.0.1 and I'm getting a lot of deprecation warnings that look like the following: ` DEPRECATION WARNING: #original_exception is deprecated. Use #cause instead. (called from process at /Users/LuisMiguelDelgado/.rvm/gems/ruby-2.3.1/bundler/gems/capybara-6234d2d20b63/lib/capybara/rack_test/browser.rb:61)` I was getting varied deprecation warnings w…	8vius	2016-11-29 17:17:41
1800	2016-11-29 17:17:41	Since that line (and no where else in Capybara) mentions `original_exception` it's not a Capybara issue.	twalpole	2016-11-29 17:17:41
1799	2016-11-23 19:54:46		twalpole	2016-11-23 22:58:15
1798	2016-11-22 16:29:38	It looks like the message for marionette is different than for the old version. Because of this, when Firefox shuts down too quickly, the "unknown error" thrown by the driver will make the entire RSpec test suite fail. The issue can be reproduced using: * capybara 2.10.1 * selenium-webdriver 3.0.1 * geckodriver 0.11.1 * firefox 49.0.1 * Ubuntu 14.04 (tested on both Ubuntu and Mac OS, but the issu…	psyho	2016-11-23 19:55:12
1798	2016-11-22 16:42:29	How is your firefox being shut down before the driver calls quit? This really seems like something that should be fixed in selenium/geckodriver rather than us continuing to add more and more strings for each different browser selenium supports.	twalpole	2016-11-23 19:55:12
1798	2016-11-23 09:08:37	@twalpole I haven't debugged how it happens. `quit` is being called by Capybara and it raises an exception. I noticed that the same exception, with a different message is being handled already in Capybara code, so I updated the code to preserve the same behaviour against the latest versions of Firefox/geckodriver. All I can add is that Firefox is shut down without any processes hanging around aft…	psyho	2016-11-23 19:55:12
1798	2016-11-23 17:11:44	The problem is that "Failed to decode response from marionette" doesn't mean the same thing as "can't communicate" to me (one of them comes from a selenium grid, one from geckodriver I think) - and the fact that it's being returned in an `UnknownError` makes it tough to say what it means and whether it should be ignored or not. I also don't want to start adding constants for every message we're g…	twalpole	2016-11-23 19:55:12
1798	2016-11-23 19:55:12	Closing this in favor of PR #1799	twalpole	2016-11-23 19:55:12
1797	2016-11-21 10:58:48	The link http://jnicklas.github.com/capybara/ in the description at the top of the github page is broken. It returns a 404.	grichmond-mdsol	2016-11-21 17:06:31
1797	2016-11-21 17:06:31	Fixed - thanks for pointing this out.	twalpole	2016-11-21 17:06:31
1796	2016-11-20 21:06:34	## Meta Capybara Version: 2.7.1 Driver Information (and browser if relevant): Firefox Versoin: 47.0.1 Selenium-Webdriver Verstion: 2.53.4 Nothing else custom configured such as Poltergeist, etc. ## Expected Behavior Following save_and_open_page with fields filled in the codebase (*and* working behind the scenes if I enable `click_button 'Log in'`), I should see the user email and the user passwor…	Schwad	2016-11-20 21:30:25
1796	2016-11-20 21:30:25	save_and_open_page saves the current HTML and attributes. Filling in a field only changes the value property (not attribute) so it won't be shown in the saved page. If you need to see the current state, use save_screenshot instead.	twalpole	2016-11-20 21:30:25
1796	2016-11-20 22:11:05	Thanks for this @twalpole . For those who may visit this issue in the future having a similar problem, be sure to: - Set default_driver as selenium - If you want to replicate the functionality of save_and_open_page with `save_screenshot`, I found `save_and_open_image` from the [capybara-screenshot](https://github.com/mattheworiordan/capybara-screenshot) gem helpful.	Schwad	2016-11-20 21:30:25
1796	2016-11-21 02:45:17	@Schwad There is also `save_and_open_screenshot` which doesn't need the capybara-screenshot gem.	twalpole	2016-11-20 21:30:25
1795	2016-11-17 22:44:10	I ran into a situation where I've got multiple matching nodes for a query, and always need to pick the last one. I added this as a patch to my tests, and figured I'd clean it up for upstream, as others might find it useful.	booch	2016-11-17 23:30:14
1795	2016-11-17 23:30:14	Thanks for the effort, however I don't really want to add any more matching strategies currently - they're confusing enough for people already. For ones own use in a project rather than patching in a last strategy I think I'd instead write a method to include in the features - something like <S_CODE_TOKEN>	twalpole	2016-11-17 23:30:14
1794	2016-11-16 12:12:48	I'd like to propose a feature: `be_readonly` as in addition to `be_disabled` so a spec can be written to check against HTML 5 elements that have the `readonly` attribute, e.g.: <S_CODE_TOKEN>	ain	2016-11-16 13:43:04
1794	2016-11-16 13:42:20	The be_xxxx matchers are provided by RSpec for all boolean (name ends in ?) methods on the element, so if you're using a version new enough to have Element#readonly? (2.8 iirc) this should already be provided. That being said, those marchers don't provide any waiting/retrying behavior, and a much better way to test for this is the have_field matcher <S_CODE_TOKEN>	twalpole	2016-11-16 13:43:04
1794	2016-11-16 14:02:01	Thanks for prompt feedback!	ain	2016-11-16 13:43:04
1793	2016-11-16 09:22:29	I'm writing a capybara/rspec test for a web app that opens a popup window containing a form that needs to be submitted. Immediately upon submission of the form, the javascript logic in the popup window would automatically close the popup window. Now I would intermittently get `Net::ReadTimeout` errors because of this, I'm assuming because the selenium webdriver cant recover when the popup closes …	samgavinio	2016-11-17 04:04:50
1793	2016-11-16 13:20:15	This sounds driver specific. What driver/versions are you using?	twalpole	2016-11-17 04:04:50
1793	2016-11-17 03:52:19	Versions are: capybara (2.7.1) selenium-webdriver (2.51.0)	samgavinio	2016-11-17 04:04:50
1793	2016-11-17 04:04:50	Upgrade to the latest version of capybara (2.10.1) and selenium-webdriver 2.53.4 if using FF and needing full functionality - 3.0.x if using chrome with it	twalpole	2016-11-17 04:04:50
1793	2016-11-17 07:25:37	Experiencing this still in capybara (2.10.1) and selenium-webdriver 2.53.4. Here's some older related selenium issues for reference: https://github.com/seleniumhq/selenium-google-code-issue-archive/issues/3291 https://github.com/seleniumhq/selenium-google-code-issue-archive/issues/7534 Since it seems to be a selenium driver issue it's probably a good idea to keep this closed. Thanks.	samgavinio	2016-11-17 04:04:50
1792	2016-11-15 17:18:25		twalpole	2016-11-16 14:11:00
1791	2016-11-15 16:58:00		twalpole	2016-11-15 16:58:15
1790	2016-11-14 17:52:10	There is currently an issue where if you use the text option combined with visible: :hidden option in a selector the text will never match. This fixes that	twalpole	2016-11-14 18:56:04
1789	2016-11-09 19:38:37	Potential alternate to PR#1787	twalpole	2016-11-10 17:20:42
1788	2016-11-09 19:13:25	## Meta capybara (2.10.1) Occurs for both: poltergeist (1.11.0) with phantomjs 2.1.1 selenium-webdriver (2.53.4) with firefox 47.0.1 ## Expected Behavior `.text` that returns a string should be able to use `have_content` against all parts of that string ## Actual Behavior When the string includes HTML, `have_content` appears to interpolate the string as HTML and only searches what would be render…	ronwsmith	2016-11-09 19:19:36
1788	2016-11-09 19:19:36	You're trying to use have_content incorrectly. Like all of Capybaras matchers they are used with elements. If you call it on text `Capybara.string` is used to convert that text to elements by parsing it as HTML. The correct usage is as you show at the end <S_CODE_TOKEN> This is behaving exactly as expected	twalpole	2016-11-09 19:19:36
1788	2016-11-09 20:19:32	Appreciate the insight @twalpole . I wasn't familiar with the `Capybara.string` behavior. Note to anyone else reading this issue: `has_content?` throws a `NoMethodError` on a string, but `have_content` converts it to an element.	ronwsmith	2016-11-09 19:19:36
1788	2016-11-09 20:45:01	@ronwsmith Yes because `has_content?` is a method on Capybara::Node::Element - `have_content` is a Capybara provided RSpec matcher - they're completely different things. If you're working with strings you should just be using the normal string methods and/or RSpec matchers designed for working with strings	twalpole	2016-11-09 19:19:36
1787	2016-11-09 15:10:31	Speed up interactions with checkbox / radio where input is hidden but label is not by * not waiting to find checkbox if not visible * not waiting while trying to set value on checkout box `cbox.set` if not visible Before this the default behaviour was to wait until the time out before checking if could interact via the label.	mrloop	2016-11-10 08:36:06
1787	2016-11-09 18:41:18	This speedup would be nice to have however in the current form it will attempt to call set on a non-visible element if allow_label_click is false (default) which is not acceptable. Also, it may be better to change this so all the logic is inside a synchronize block so the whole thing gets retried rather than worrying about the wait time on each separate call.	twalpole	2016-11-10 08:36:06
1787	2016-11-09 19:18:35	Thanks for the quick review @twalpole > in the current form it will attempt to call set on a non-visible element if allow_label_click is false (default) which is not acceptable. Where `allow_label_click` is false the implemention in this PR will raise at [line 156](https://github.com/mrloop/capybara/blob/d8d57df8bef11ddf674e3a6f9f5a89b6fd576acb/lib/capybara/node/actions.rb#L156) `cbox = find(:che…	mrloop	2016-11-10 08:36:06
1787	2016-11-09 19:44:44	You are correct, my mistake. So really the only behaviors that would be changed are the the error message that is raised if the wait time is mentioned in the error message and what happens if the user passes a `visible` option in. An alternate implementation that would provide similar results is PR #1789 but without changing the current behavior at all.	twalpole	2016-11-10 08:36:06
1787	2016-11-09 20:08:14	@twalpole great I'll try out #1789 with test suite tomorrow. (UTC+00:00)	mrloop	2016-11-10 08:36:06
1787	2016-11-09 20:11:42	@mrloop Thanks -- let me know if it behaves basically equivalent to this PR and then I'll have to decide which way to go.	twalpole	2016-11-10 08:36:06
1787	2016-11-10 08:36:02	@twalpole #1789 working as expected. I'll close this PR in favour of yours. Thanks for coming up with better solution and I now know capybara internals a little bit better :)	mrloop	2016-11-10 08:36:06
1786	2016-11-08 22:46:01		twalpole	2016-11-09 00:03:48
1785	2016-11-04 09:46:57	Broken `ActionView::Template::Error` with rails v4.2.1 ## Meta Capybara Version: 2.10.1 Driver: Poltergeist ## Expected Behavior Should see <S_CODE_TOKEN> ## Actual Behavior Instead i see <S_CODE_TOKEN> ## Steps to reproduce 1. Write a rails view 2. Put a `raise "Boom!"` inside a view. <S_CODE_TOKEN> 3. Write an integration test for this view <S_CODE_TOKEN> 4. Observe weird exception <S_CODE_TOKE…	mluts	2016-11-09 00:04:49
1785	2016-11-04 17:13:29	I just had the same exact problem.	adimichele	2016-11-09 00:04:49
1785	2016-11-06 00:42:45	Hmmm --- that's the way it used to be but was changed to get the cause set properly for JRuby - guess that's not going to work. Have to experiment a bit with this	twalpole	2016-11-09 00:04:49
1785	2016-11-09 00:04:48	Should be fixed through PR# 1785	twalpole	2016-11-09 00:04:49
1784	2016-11-03 13:39:51	Here's a fix for some Ruby warnings.	amatsuda	2016-11-03 17:54:58
1784	2016-11-03 17:55:01	Thank you very much	twalpole	2016-11-03 17:54:58
1783	2016-11-03 12:03:43	## Meta Capybara Version: 2.10.1 Driver Information (and browser if relevant): selenium-webdriver 3.0.0 with Chrome 54.0.2840.90 ## Expected Behavior Chrome should open the URL passed in at Session.visit() ## Actual Behavior Chrome opens data:, and visit() fails ## Steps to reproduce @session = Capybara::Session.new(Capybara.current_driver) @session.visit <URL> # Chrome does not open the URL	Logout22	2016-11-03 12:43:09
1783	2016-11-03 12:43:09	I removed the .chromedriver-helper directory in my home, and then it worked. Must have been misconfigured accidentally. Sorry!	Logout22	2016-11-03 12:43:09
1783	2016-11-17 22:02:37	Same problem here `Chrome 54.0.2840.98` `chromedriver 2.25.426935` Anyone else got this and solved it?	kikocastro	2016-11-03 12:43:09
1782	2016-11-01 15:09:32	## Meta Capybara Version: Various ones, Have upgraded through 2.8 through to 2.10.1 2.53.4 Latest stable 2 webdriver ## Expected Behavior When A Crash occurs either through a failure or timeout, the driver.quit hook should run, and run fast (Of magnitude seconds). ## Actual Behavior When our script times out due to the `REASON: Net::ReadTimeout` it takes nearly 3mins to run the command : `Capybar…	luke-hill	2016-11-01 18:00:48
1782	2016-11-01 16:21:30	All Capybara does when you call driver.quit is call quit on the Selenium::Webdriver object, so any delay is going to be in selenium not in Capybara. Your driver configuration may affect that (if you've changed the default selenium timeouts for instance) but there's nothing Capybara can do about it, and I'll guess not much selenium will do about it since they've moved on to 3.0+	twalpole	2016-11-01 18:00:48
1782	2016-11-01 16:42:12	I have changed the default timeouts (This is a remote instance), the timeout has been changed to 120s for remote grid drivers. However it seems as though when we get a Net::Timeout it can't quit in a timely fashion. Typically this is only an issue on Internet Explorer. On other areas of the site when it crashes it only takes 1-2 secs to call and run this command, so I'm thinking it's an issue lin…	luke-hill	2016-11-01 18:00:48
1782	2016-11-01 18:00:48	@luke-hill There's nothing Capybara can do - If you've changed the selenium timeouts to 120s and when you tell selenium to quit it's taking around 120s I think it's pretty clear selenium is using the timeout you've set to attempt to talk to the driver again - You should probably file an issue with selenium - but again they've moved on to v3.0+ so not sure if they'll really do much.	twalpole	2016-11-01 18:00:48
1782	2016-11-02 07:57:39	The thing is it's not taking "around" 120s. It's taking 150s. If it was taking 120s, I would assume it's timing out "again" calling the quit command. But I'll do as you've requested and place a follow-up in the selenium-group.	luke-hill	2016-11-01 18:00:48
1781	2016-10-31 17:00:25	This adds setting to the selenium driver to trigger local/sessionStorage clearing during `#reset!`	twalpole	2016-10-31 18:46:25
1780	2016-10-28 10:26:45	## Meta Capybara Version: 2.7.1 Driver Information (and browser if relevant): selenium-webdriver (2.51.0) with Firefox 46.0 ## Steps to reproduce Use `find_field('Name')` on the following html: <S_CODE_TOKEN> ## Expected Behavior Element should be found as `find_field` method looks at `label` according to documentation. ## Actual Behavior If I use method `find_field('Name')` on this html it doesn…	ievgenChernikov	2016-10-28 16:34:02
1780	2016-10-28 16:34:00	This is because Capybara follows the HTML spec and doesn't know anything about react. The HTML spec states that labels are linked to inputs either by wrapping them or with a `for` attribute equal to the `id` attribute of the input. It's easy enough to add data-reactid label linking to the field selector if you want it in your own project - something like <S_CODE_TOKEN> should work but Capybara is…	twalpole	2016-10-28 16:34:02
1779	2016-10-27 16:53:45		twalpole	2016-10-31 18:35:28
1779	2016-10-27 16:55:14	Waiting for feedback from Issue #1776	twalpole	2016-10-31 18:35:28
1778	2016-10-27 15:19:05	Hi everyone! I faced with such problem - I've got SPA which needs access to microphone. Before any actions, user have to give permissions for browser to use mic, so the prompt window appears. Is it possible to emulate permissions whatever?	rockandruby	2016-10-27 16:52:23
1778	2016-10-27 16:52:22	Closing since you failed to read the issue template	twalpole	2016-10-27 16:52:23
1777	2016-10-18 14:59:25	## Meta Capybara Version: 2.10.1 Driver Information (and browser if relevant): Poltergeist 1.11.0 / PhantomJS 2.1.1 ## Steps to reproduce On a page with multiple checkbox `<input>` tags: <S_CODE_TOKEN> ## Expected Behavior Check first `count` checkboxes. ## Actual Behavior <S_CODE_TOKEN> FYI - Changing `each.with_index` to `each_with_index` works.	dvandersluis	2016-10-18 18:26:46
1777	2016-10-18 15:08:10	`#all` returns a Capybara::Result not an Array - if you want accces to all the methods on an array you can call `#to_a` on it. <S_CODE_TOKEN>	twalpole	2016-10-18 18:26:46
1777	2016-10-18 15:32:56	Actually, thinking about this -- the only reason it doesn't work is because the #each implemented in Capybara::Result doesn't return an enumerator when called without a block. I'm going to implement that, but for future info Capybara::Result is not guaranteed to behave exactly like an Array but can be converted to an array as shown above if necessary.	twalpole	2016-10-18 18:26:46
1777	2016-10-18 18:26:46	Fixed via 4bd9806804c71e939188e720e8bb10fcb8cf9530	twalpole	2016-10-18 18:26:46
1777	2016-10-18 18:27:25	Thanks!	dvandersluis	2016-10-18 18:26:46
1777	2016-10-18 20:16:24	@dvandersluis You're welcome, thanks for pointing this out. On a side note, rather than `all('input[type=checkbox]')` Capybara does provide a [:checkbox selector](https://github.com/jnicklas/capybara/blob/master/lib/capybara/selector.rb#L298) , so you could just do `all(:checkbox)` which also supports a number of filter options too	twalpole	2016-10-18 18:26:46
1776	2016-10-13 21:34:57	## Meta This is a followup to https://code.google.com/p/selenium/issues/detail?id=7405. Capybara Version: 2.10.1 Driver Information (and browser if relevant): selenium-webdriver 2.53.4 with Firefox 47.0.1 on OS X Sierra ## Expected Behavior Improve waiting for the window to resize. Here is how it could work for maximize (but similar technique could be applied to `resize_window_to`). <S_CODE_TOKEN…	pkmiec	2016-10-31 18:37:13
1776	2016-10-14 17:15:06	@pkmiec The problem is there really is no way to know when maximize has finished. Your method assumes the size has started changing within .05 seconds and will never spend more than .05 seconds without changing. Those might be valid assumptions but I'm not convinced of that. Since you're calling maximize you're obviously interested in some change that occurs when the window size changes, so the p…	twalpole	2016-10-31 18:37:13
1776	2016-10-14 19:22:00	You're right there is no way to tell for sure. I was just suggestion something which I think could work than the simple sleep 0.1.	pkmiec	2016-10-31 18:37:13
1776	2016-10-15 00:17:26	I guess it wouldn't hurt to do something like this, although it should be implemented in Window#maximize not in the driver - PRs welcome	twalpole	2016-10-31 18:37:13
1776	2016-10-15 07:42:39	Another issue with this is that window could already be maximized when `#maximize` is called.	abotalov	2016-10-31 18:37:13
1776	2016-10-26 22:07:04	@pkmiec Please give the window_size_change_wait branch a try and see if that would work for you	twalpole	2016-10-31 18:37:13
1776	2016-10-26 22:08:40	@twalpole will do .. thanks	pkmiec	2016-10-31 18:37:13
1776	2016-10-30 20:46:38	@twalpole i tested it on my giant monitor and it works.	pkmiec	2016-10-31 18:37:13
1776	2016-10-31 18:37:13	Closed via b8bd553a7d7a14a56d7527f0600bcf56a30c87c2	twalpole	2016-10-31 18:37:13
1775	2016-10-13 16:48:39	PR #1774 But checking for a specific message in the exception to limit the number of errors ignored	twalpole	2016-10-18 15:00:35
1775	2016-10-13 16:51:28	Potential fix for Issue #1773 - waiting for feedback from @dylanlive before merging	twalpole	2016-10-18 15:00:35
1775	2016-10-13 18:46:34	@twalpole Tested and verified this will catch the case of a user closing the browser on Grid. Unfortunately I don't believe it will catch other Grid connection issues, such as an SO_TIMEOUT. SO_TIMEOUT's also fall under `Selenium::WebDriver::Error::UnknownError`, but have a different exception message. The easy solution would be to add another expected message to catch, but I fear the maintenance…	dylanlive	2016-10-18 15:00:35
1775	2016-10-13 19:08:59	@dylanlive Ugh -- and this is the problem with UnknownError - I'm not interested in maintaining the strings and really don't want to just ignore all the errors - how often are you getting these errors? There's an argument to be made that SO_TIMEOUT is an error some people would actually want to know about since the timeouts could potentially be adjusted.	twalpole	2016-10-18 15:00:35
1775	2016-10-13 19:46:16	@twalpole I concur :P Reasonable argument that people would want to know about it; however, the exception will likely still be raised during test execution (which can be caught in an rspec around block). If the session was already terminated, does it make sense for quit to raise an exception? Likely the same argument could be used for `Errno::ECONNREFUSED`. As for my experience with the SO_TIMEOU…	dylanlive	2016-10-18 15:00:35
1775	2016-10-18 15:03:57	I've merged in the catching of the general 'Error communicating with the remote browser' error since it probably means the browser is gone and really isn't providing any useful info that could be used to diagnose any issue. I'm not, as of now, comfortable doing the same with SO_TIMEOUT errors because I feel those would tend to indicate an issue between the client and the grid which should be diag…	twalpole	2016-10-18 15:00:35
1774	2016-10-13 02:29:20	Potential solution for #1773. Upon quitting the browser, this catches a `Selenium::WebDriver::Error::UnknownError` exception, which is raised when there is a server-side issue communicating with the browser. If the remote browser session is terminated for a server-side reason, Capybara will be able to assign `@browser` to nil upon quitting.	dylanlive	2016-10-13 16:50:23
1774	2016-10-13 16:20:49	As mentioned in Issue #1773 I'm reticent since I don't want to end up hiding actual errors people may need to know about -- Was there a message with the error you're receiving that could be used to narrow the errors that get ignored?	twalpole	2016-10-13 16:50:23
1774	2016-10-13 16:50:23	@dylanlive Please try the selenium_quit_error branch/PR #1775 and see if that solves the issue you're having - Closing this in favor of the more limited error ignoring (assuming it works)	twalpole	2016-10-13 16:50:23
1773	2016-10-13 02:13:36	## Meta Capybara Version: 2.10.1 Driver Information (and browser if relevant): selenium-webdriver 2.53.4, RSpec 3.4.0, Selenium Grid v.2.53.1 ## Summary When a remote Selenium Grid session is disconnected unexpectedly, it's difficult to recover. A `Selenium::WebDriver::Error::UnknownError` exception is raised [upon exit](https://github.com/jnicklas/capybara/blob/master/lib/capybara/selenium/drive…	dylanlive	2016-10-18 20:09:04
1773	2016-10-13 03:06:29	I'm reticent to add a rescue for UnknownError here since it could potentially hide real issues-- it would be much better is selenium actually responded with a specific error when communication has died. For your use case you could just do something along the lines of <S_CODE_TOKEN> Additionally - fully emptying the session pool is a bad idea if you are or ever start to use multiple sessions at on…	twalpole	2016-10-18 20:09:04
1773	2016-10-18 20:09:04	c64ca0f3cd26a57b20b72f71297a4e5f92cb7715 Should catch the error generated when the remote browser died. I'm cautious about swallowing other errors that may hide issues the user should be fixing. If there are more needing to be caught in custom situations you can easily prepend a module to swallow those errors too.	twalpole	2016-10-18 20:09:04
1772	2016-10-10 21:46:04	This defines the return type for node actions not otherwise defined as being the element being interacted with. This allows for chaining some actions on elements, or checking their state, etc. <S_CODE_TOKEN>	twalpole	2016-10-11 16:08:25
1772	2016-10-11 16:08:21	The return types of these methods were undefined before do defining them in a minor version release should be fine.	twalpole	2016-10-11 16:08:25
1771	2016-10-08 00:25:19	Update Travis to use /dev/urandom when installing JRuby to work around the lack of entropy in /dev/random. Change how app exceptions are raised from tests so the cause is properly set in JRuby Disable Capybara::Result element evaluation optimization when using JRuby due to a bug in lazy enumerator evaluation - https://github.com/jruby/jruby/issues/4212	twalpole	2016-10-08 00:53:00
1770	2016-10-05 22:17:26	Allow to keep expression filter definitions more modular by allowing declaration outside of the main selector expression - work in progress	twalpole
1769	2016-10-04 19:14:46	Generally prefer the ruby 1.9 hash format over hashrocket	twalpole	2016-10-05 16:22:03
1768	2016-10-03 10:01:33	**Note:** This is for issues with Capybara. If you have a howto type question, please ask on the mailing list as requested in the README: http://groups.google.com/group/ruby-capybara ## Meta Capybara Version: 2.7.1 <!-- 2.8.1? --> Driver Information (and browser if relevant): selenium-webdriver 2.53.4 <!-- selenium-webdriver 2.53.4 with Firefox 47.0.1? capybara-webkit? Poltergeist? --> ## Expecte…	om-nishu-trantor	2016-10-03 16:01:10
1768	2016-10-03 16:01:10	:prefer_exact affects the behavior of finders through the :exact option, which as explained [here](https://github.com/jnicklas/capybara#exactness) only affects XPath#is expressions (which are used in most of Capybaras built-in specialized selectors when looking for things like label contents). It does not affect the :text option which can be passed to finders. match :prefer_exact also doesn't hav…	twalpole	2016-10-03 16:01:10
1768	2016-10-04 07:02:16	:+1: It works.	om-nishu-trantor	2016-10-03 16:01:10
1767	2016-10-03 01:33:39	This allows for a selector to have a default visibility setting. This means a custom selector written to find input elements of type = "hidden" won't need to specify visible: false in the options every time it's used when it would only ever make sense to use the selector if visible: false/:all/:hidden was specified. <S_CODE_TOKEN> without the visibility setting this would have to be used like <S_…	twalpole	2016-10-03 20:31:43
1766	2016-09-30 15:09:40	According to #1755 in 2.9.x we are going to be able to do: `expect(page).to have_field(class: 'xxx', with: 'value')` It's not working for me, <S_CODE_TOKEN> The complete example, <S_CODE_TOKEN> Poltergeist 1.10.0 / Phantomjs 2.1.1	vizcay	2016-09-30 16:29:17
1766	2016-09-30 15:19:03	Unfortunately I may have mispoken in #1755 - and the ability to do it exactly like that may not be there until 2.10 (I have to read what I put in the release announcement and determine whether it can be released as a "bug" fix or whether its a "new" feature). For now you should be able to do <S_CODE_TOKEN> or <S_CODE_TOKEN> or use the master branch - 9e581b0802d199a957e24c05120e4286c9f36ebd is th…	twalpole	2016-09-30 16:29:17
1766	2016-09-30 15:30:22	Ok I will stick to, `expect(page).to have_selector(:field, class: 'xxx', with: 'value')` that is working meanwhile. Thanks	vizcay	2016-09-30 16:29:17
1766	2016-09-30 15:43:55	@twalpole also I found this but not sure if it's a bug or not supported (hidden field): <S_CODE_TOKEN>	vizcay	2016-09-30 16:29:17
1766	2016-09-30 16:29:17	@vizcay The :field selector - https://github.com/jnicklas/capybara/blob/master/lib/capybara/selector.rb#L53 - is specifically defined not to include fields of type 'hidden'. To test for that you'd need to do something like <S_CODE_TOKEN> or if you're doing it a lot, create your own custom selector <S_CODE_TOKEN> which you could then use as <S_CODE_TOKEN> The need to pass 'visible: false' to that …	twalpole	2016-09-30 16:29:17
1766	2016-09-30 17:10:46	@twalpole yes but usually I'm checking the value of a field: `expect(page).to have_css('input[type="hidden"][value="xxx"].retencion_ganancias_destroy', visible: false)` that looks like too much.. so I will explore the custom selector route.. this will be ideal: `page.has_selector?(:hidden_field, class: 'retencion_ganancias_destroy', with: 'xxx')` Thanks	vizcay	2016-09-30 16:29:17
1766	2016-09-30 17:59:20	@vizcay to add value checking to the custom selector, just add a 'with' filter (or import it from the field filter set) <S_CODE_TOKEN> or <S_CODE_TOKEN>	twalpole	2016-09-30 16:29:17
1766	2016-09-30 18:06:16	@vizcay Just as a note -- the reason to implement the :with filter through a filter rather than through the xpath/css expression (like the :name expression filter in the example above) is that you usually want to be testing the current value property whereas the xpath/css query would test the attribute as it was set when the page loaded.	twalpole	2016-09-30 16:29:17
1765	2016-09-30 03:31:10	As with links, button elements may consistent entirely of an image. In such cases, one may identify the button using the value of the descendant image's alt attribute (as a screen reader would).	elliterate	2016-09-30 18:07:12
1765	2016-09-30 04:42:56	@elliterate you need to use different text for your added button so it doesn't cause ambiguous issues with the other tests. Other than that this looks good.	twalpole	2016-09-30 18:07:12
1765	2016-09-30 18:07:09	Thanks!	twalpole	2016-09-30 18:07:12
1764	2016-09-28 20:54:50		twalpole	2016-09-29 16:07:55
1763	2016-09-26 17:27:12	Allow to pass a block that will be used to filter results once all other filters have passed.	twalpole	2016-10-03 00:58:28
1763	2016-09-26 21:35:08	Out of curiosity - why did you decide that it would be better to leave a warning rather than implement the same behaviour for `has_css?`, etc.?	abotalov	2016-10-03 00:58:28
1763	2016-09-29 16:26:41	@abotalov It was an intermediate step while I thought about whether it made sense to have on all the specialized matchers/finders or only on the general versions	twalpole	2016-10-03 00:58:28
1762	2016-09-21 19:06:23	allow_click_label won't actually click the label if the radio button/checkbox is "hidden" by being shifted off the page to a negative location. This occurs because both poltergeist and capybara-webkit (would have the issue if it supported Capybara 2.8+) both consider elements shifted off the page with negative positions to be visible whereas selenium-webdriver does not.	twalpole	2016-09-21 23:15:18
1762	2016-09-21 23:15:18	Fixed via 272a052f68c6079ae90940910b5da0bc197faf07	twalpole	2016-09-21 23:15:18
1761	2016-09-14 16:29:19	I have a test in which I select an option from a dropdown in a form, then click the submit button. I noticed this test was failing (intermittently, oddly enough) and when I dug deeper, I discovered the reason: Selecting an option from a dropdown will cause that dropdown to remain open. This means that the following click does not actually submit the form, but merely serves to lose focus from the …	phillipspc	2016-09-19 19:29:02
1761	2016-09-14 17:02:55	What driver are you using? Is this a normal select where you're calling `select('something', from: 'something else')`, or is it a select replacement widget? Are there change event listeners on the select that could be causing this? Show some code that's having the issue.	twalpole	2016-09-19 19:29:02
1761	2016-09-15 14:06:07	Hi @twalpole I'm using Selenium as the driver. The failing test code looks like this: <S_CODE_TOKEN> and passes when I add `page.execute_script("$('#scheduled_report_hour_of_day_to_send').blur()")` before the assertion. Really nothing noteworthy about the HTML this tests... There should be no conflicting listeners on the select. If this is not the standard/expected behavior from capybara (leaving…	phillipspc	2016-09-19 19:29:02
1761	2016-09-15 16:35:45	@phillipspc That is definitely not the expected behavior since selecting the option clicks on the option it should behave just like with a user. I'm actually a little surprised that your tests work at all since `click_button` occurs asynchronously (doesn't wait for the click to submit a request, etc) so I would expect assert_difference to routinely fail - unless you're doing something like sharin…	twalpole	2016-09-19 19:29:02
1761	2016-09-15 21:21:00	@phillipspc Also, what browser are you using with Selenium?	twalpole	2016-09-19 19:29:02
1761	2016-09-19 16:56:11	@twalpole using firefox with selenium	phillipspc	2016-09-19 19:29:02
1761	2016-09-19 17:10:11	@phillipspc Without a reproducible example I don't think there's much we can do here. We have a number of tests - like https://github.com/jnicklas/capybara/blob/master/lib/capybara/spec/session/select_spec.rb#L43 - that are run against selenium w/firefox (and chrome) which select items and then click buttons and they pass every time.	twalpole	2016-09-19 19:29:02
1761	2016-09-19 19:29:01	@twalpole thats fine. thanks for taking a look. We're also on an older version, so that may be a factor.	phillipspc	2016-09-19 19:29:02
1760	2016-09-13 18:10:36	Add Node#matches_xpath?/matches_css? sugar for matches_selector?	twalpole	2016-09-13 20:35:55
1759	2016-09-13 18:03:49	@jferris @mhoran @jonleighton @route FYI: I plan to do a Capybara 2.9.0 release end of this week/beginning of next - There should be no changes that affect drivers.	twalpole	2016-09-19 21:54:56
1759	2016-09-14 01:02:34	Thanks for the heads up! Unfortunately we're still struggling with our TravisCI configuration, but it does look like progress is being made on moving capybara-webkit over to Circle. That should get us unblocked in catching up on the 2.8 release, and it sounds like there should be no issues with 2.9.	mhoran	2016-09-19 21:54:56
1759	2016-09-19 21:54:56	released	twalpole	2016-09-19 21:54:56
1758	2016-09-13 06:05:21	I have a strange failure with the default driver, but only on CircleCI, not on my vagrant dev box running Ubuntu. The failure is that an assertion of a class being on the body tag does not work: <S_CODE_TOKEN> `puts body.html` clearly indicates the class is present. Also changing the driver to `:webkit` makes it pass. I realize this is probably not enough to analyze the problem, but I'm not sure …	gtd	2016-09-13 06:33:37
1758	2016-09-13 06:29:09	Nokogiri 1.5.11 is 3 years old and had tons of issues in parsing and processing xml. Since that's what Capybara uses to find elements when using the rack-test driver I would first try updating to a newer version of nokogiri. If that doesn't fix it you might want to try asking on the mailing list. You should also get used to using `assert_selector('body.splash')` rather than `assert has_selector?(…	twalpole	2016-09-13 06:33:37
1758	2016-09-13 06:33:37	Yeah I had to do a bit of work to update other dependencies to get nokogiri updated, but it is indeed fixed in 1.6.8. Thanks for the quick response.	gtd	2016-09-13 06:33:37
1757	2016-09-13 01:58:05	MIME::Types.type_for('xxx.csv') returns an obsolete type first, which is not how the docs describe - http://www.rubydoc.info/gems/mime-types/MIME/Types#type_for-instance_method . According to the docs they should be in priority order with non-obsolete types before obsolete types. This works around that issue. - Issue #1756	twalpole	2016-09-13 05:14:57
1756	2016-09-13 00:21:41	I'm attaching a file to a file field like ths: `attach_file('Csv', Rails.root.join('test', 'fixtures', 'push_notifications_valid_upload.csv'))` If I debugger in the controller, I see this <S_CODE_TOKEN> If I attach the same file in a browser and submit, the content type is "text/csv" - so it seems that the test suite is incorrect. Is this a bug? Configuration problem? Is there a way to stub the c…	ghost	2016-09-13 05:15:20
1756	2016-09-13 01:31:17	I assume you're using the rack-test driver? The mime-types gem is used to select the first mime-type that matches the given filename. According to the docs http://www.rubydoc.info/gems/mime-types/MIME/Types#type_for-class_method they should be sorted with non-obsolete before obsolete, however from your report it would appear that is not happening. What version of mime-types are you suing?	twalpole	2016-09-13 05:15:20
1756	2016-09-13 01:33:10	2.99.2 I also tried bumping to 3.1 and that didn't help.	ghost	2016-09-13 05:15:20
1756	2016-09-13 01:39:51	Seems like mime-types sorting is fully broken then	twalpole	2016-09-13 05:15:20
1756	2016-09-13 01:58:51	@josh-m-sharpe Please try the mime_types_broken branch and see if that fixes the issue for you.	twalpole	2016-09-13 05:15:20
1756	2016-09-13 02:16:13	Yep - that branch looks good!	ghost	2016-09-13 05:15:20
1756	2016-09-13 05:15:20	Fixed in master	twalpole	2016-09-13 05:15:20
1755	2016-09-12 00:06:36	Hi, I've been using capybara for quite a time and always struggle with the situtation to check for fields (inputs) values changed after ajax or js given the case that they don't have a reliable name, id or label to match them. I develop accounting applications where is quite common to have _tables_ of things were records are added dinamically via JS. Given that: - the inputs can't have a predefin…	vizcay	2016-09-12 00:47:44
1755	2016-09-12 00:47:44	Assuming you're using a recent version of you could just do <S_CODE_TOKEN> assuming you're not going to have random other inputs in that row that would have values of 125.00. If you really want to verify it's the one with class of .subtotal you could do something like <S_CODE_TOKEN> which will retry for the value to change. If you're using the master branch you can just do <S_CODE_TOKEN> In the f…	twalpole	2016-09-12 00:47:44
1755	2016-09-13 14:31:21	@twalpole: Great, I think that `expect(page).to have_field(class: 'subtotal', with: '125.00')` is by far the best syntax.. that will be on 2.8.2 ?	vizcay	2016-09-12 00:47:44
1755	2016-09-13 14:53:52	@vizcay It's a new feature so it will be in 2.9.0	twalpole	2016-09-12 00:47:44
1754	2016-09-10 18:53:45	This adds custom yard handlers, tags, and templates to support documenting the built-in selectors	twalpole	2016-09-13 18:08:20
1753	2016-09-09 13:56:10	my app has many tables, so the truncation strategy is taking longer and longer to execute. with close to 800 cucumber scenarios. that's a lot of DB cleaning happening in between. for often a few rows. so I am told the transaction strategy should be much faster. but most of my cucumber scenarios are tagged `@javascript` which spawn a different thread and so I am using a connection pool, hack that …	mathieujobin	2016-09-09 14:38:39
1753	2016-09-09 14:38:39	Capybara specifically recommends using the truncation or deletion strategy when running JS tests due to the number of potential issues that trying to share a db connection can cause, and we can't provide help if you're choosing not to take that advice. Additionally there is a potential issue of after_commit callbacks not being run when using transaction mode. In the future please ask howto questi…	twalpole	2016-09-09 14:38:39
1753	2016-09-09 15:15:50	thank you !	mathieujobin	2016-09-09 14:38:39
1752	2016-09-07 19:13:45	This allows for a :class option to passed to many selectors for filtering	twalpole	2016-09-08 04:45:02
1751	2016-09-06 11:06:17	It was not obvious at all where to get them. Mozilla.com forces the latest version upon users.	vassilevsky	2016-09-06 16:51:19
1751	2016-09-06 16:51:27	thanks	twalpole	2016-09-06 16:51:19
1750	2016-09-02 16:14:55		khasinski	2016-09-03 18:09:48
1750	2016-09-03 18:09:44	Thanks!	twalpole	2016-09-03 18:09:48
1749	2016-09-01 18:57:58		twalpole	2016-09-01 18:58:48
1748	2016-08-30 18:40:02	Move some helper methods into BaseQuery - the helpers are marked as api private so should be ok to move in a minor version release	twalpole	2016-08-31 20:30:39
1747	2016-08-30 17:22:13		twalpole	2016-08-31 16:55:19
1746	2016-08-26 09:25:51	I try couple way but just not working. <S_CODE_TOKEN> all of these not working <S_CODE_TOKEN> Full RSpec: <S_CODE_TOKEN> Google Search Result about "Capybara placeholder" are all from 2013 or before. After I read document I still don't know how.. http://www.rubydoc.info/github/jnicklas/capybara/master/Capybara/Node/Actions#fill_in-instance_method Maybe you guys can put some example here? https://…	1c7	2016-08-26 10:57:23
1746	2016-08-26 10:37:32	What do you mean by "not working"? Do you get an error, does it just not fill in, etc? What driver are you using? What version of Capybara are you using?	twalpole	2016-08-26 10:57:23
1746	2016-08-26 10:57:23	@twalpole Thank for reply!, Sorry for incomplete information. Problem already solved, I just give up on using placeholder, Just use the ID of the <input> element <S_CODE_TOKEN> This work for me one of my html <S_CODE_TOKEN> Thanks again have a nice day :D	1c7	2016-08-26 10:57:23
1746	2016-08-26 11:24:32	Ok <S_CODE_TOKEN> should have worked too	twalpole	2016-08-26 10:57:23
1745	2016-08-24 21:11:49	The :exact option only has an effect when used with selector expressions built using XPath#is - warn when used with CSS expressions or XPath strings. Additionally, stop resolving results twice when using :smart or :prefer_exact match mode and the selector would have no difference between exact and not exact.	twalpole	2016-08-25 17:03:20
1744	2016-08-23 00:50:09	The current statement in the README is technically incorrect. This is the code that should work to use Selenium 3.0 with the legacy Firefox driver. <S_CODE_TOKEN> If this PR is too wordy, maybe the information and above code could be put somewhere else and referenced by link in the README.	titusfortner	2016-10-18 14:58:22
1744	2016-08-23 01:53:12	While this is technically correct - Firefox 48 with selenium-webdriver 2.53.4 and marionette: true is basically unusable with Capybara due to multiple missing/broken features, and selenium-webdriver 3 beta w/ FF 47.0.1 and the legacy driver adds no benefit. Rather than deal with all the bug reports that will get filed we are going to stick with the current statement. Once selenium-webdriver 3 rel…	twalpole	2016-10-18 14:58:22
1744	2016-08-23 02:50:49	> selenium-webdriver 3 beta w/ FF 47.0.1 and the legacy driver adds no benefit Except that it does provide benefit because things have been updated that are not backported to 2.x. But I get your point that it is beta and that you don't want to confuse people unnecessarily. I would still urge: 1. Recommending ESR which doesn't auto-update and will get security patches rather than 47.0.1. This is w…	titusfortner	2016-10-18 14:58:22
1744	2016-08-23 04:36:27	@titusfortner Unless I missed a recent commit, Selenium 3 (selenium-webdriver 3.x) is currently feature incomplete (when used with marionette) - There is no way to request the current value or any other property of a Selenium::WebDriver::Element - In Selenium 2.x requesting the value of an "attribute" of a Selenium::WebDriver::Element would give you the property if it existed and was a simple typ…	twalpole	2016-10-18 14:58:22
1744	2016-08-23 05:00:07	You are conflating everything upstream of Capybara as "Selenium" which is inaccurate. Selenium is the code that gets sent to binary executables, and those executables are somewhat inconsistent in the results they provide (pretty much all of them except for chromedriver & IEDriver at this point). Selenium itself is not feature incomplete, and as far as Ruby is concerned there are minimal functiona…	titusfortner	2016-10-18 14:58:22
1744	2016-08-23 05:28:47	@titusfortner I'm not conflating everything as Selenium, I fully understand the lines between them and I'm up to date on the spec changes going on in Webdriver. W3CBridge provides an #element_value method which I don't believe is exposed through Selenium::WebDriver::Element (implemented via the W3C getProperty API which geckodriver supports) but would solve the value issue - and I believe I saw c…	twalpole	2016-10-18 14:58:22
1744	2016-08-23 10:19:59	Ah yes, sorry; sure enough the Ruby bindings were behind. That's been fixed in master. Thanks. For now everything is still going through the `Element#attribute` method, so it should be all backwards compatible. I'll take a look at the #element_value method, I have no idea why that one was never exposed in the Element class.	titusfortner	2016-10-18 14:58:22
1744	2016-08-31 23:52:31	@titusfortner Is a nightly build of the selenium-webdriver gem generated anywhere that can be downloaded for our automated tests? I was using it directly from the selenium github repo but since the switch to using the atom for getAttribute that's no longer possible. I would like to be able to notify remove the disclaimer as soon as our tests pass with it, which will hopefully be soon with the swi…	twalpole	2016-10-18 14:58:22
1744	2016-09-01 02:52:49	Yeah, I'm not super happy with that, either. I was hoping that once we deprecated the legacy Firefox & Safari drivers we wouldn't need to do any build process at all for the Ruby code, but I guess it makes sense that where JWP drivers use the atoms, w3c should not. I have a local Jenkins I use to run Watir specs on Selenium master. I shallow clone Selenium and run: `./go //rb:gem:build` Then set …	titusfortner	2016-10-18 14:58:22
1744	2016-09-01 03:52:01	@titusfortner Thanks - I'll give something like that a try - on a side note I'm slightly shocked by the size of the atom produced - 37k over the wire every time the value of an "attribute" is requested seems a tad excessive although it does keep it down to one request.	twalpole	2016-10-18 14:58:22
1744	2016-09-01 16:18:00	Huh, that's interesting. The one that we've had stored in the Watir project for years is only 4k. There might be a compile issue, I'll check with Simon & Jason.	titusfortner	2016-10-18 14:58:22
1744	2016-09-01 19:13:04	@titusfortner Ok - building the current selenium-webdriver and testing with FF 49 gets Capybara down to 13 test failures - mostly sending keys to prompt modals (keySequence.join is not a function), missing mouse move action, sending "special" keys (:space & :backspace - ignored, shifted keys - the shift is not released when sent as an array of multiple key combos), and extra key events with code …	twalpole	2016-10-18 14:58:22
1744	2016-09-01 20:22:46	@titusfortner Actually it appears the shifted keys issue is a selenium-webdriver issue. [Current versions](https://www.w3.org/TR/webdriver/#element-send-keys) of the webdriver spec appear to have removed the NULL resetting key modifiers that used to be in the [spec](https://www.w3.org/TR/2015/WD-webdriver-20150803/#sendkeys) . It would appear selenium-webdriver needs to either stop accepting acce…	twalpole	2016-10-18 14:58:22
1744	2016-09-01 21:58:35	@twalpole - 3.0.0.beta3 is now released with the latest updates Simon suggested he'd follow up on this tomorrow as far as what the w3c spec should do for the send keys. Speaking of Capybara tests. How do I run a single selenium test, I couldn't find documentation on it? I miss the ability to right click in Rubymine and run a single spec. :)	titusfortner	2016-10-18 14:58:22
1744	2016-09-02 00:14:32	@titusfortner Because of the way most of Capybaras tests are included in the project so the other driver authors can run them against their own drivers the easiest way to run a single test is to tag it and then use the -t flag with rspec <S_CODE_TOKEN> since you probably want to be running against marionette something like below should work <S_CODE_TOKEN>	twalpole	2016-10-18 14:58:22
1744	2016-09-02 00:29:32	@twalpole, Thanks! Yeah the Watir project currently uses a submodule for running watirspecs with different projects. Submodules are kind of a pain, though, so we are considering the option of something similar to what Capybara does. It seems to be substituting one type of pain for another, though. :)	titusfortner	2016-10-18 14:58:22
1744	2016-09-04 19:49:18	@twalpole - fwiw, getAttribute is down to 7KB in beta3.1 :)	titusfortner	2016-10-18 14:58:22
1744	2016-09-05 20:59:52	@titusfortner that's much better :)	twalpole	2016-10-18 14:58:22
1744	2016-10-18 14:58:22	Closing in favor of the updated message that's now in the README	twalpole	2016-10-18 14:58:22
1743	2016-08-22 06:44:58	run capybara test for index action, it will be passed even if ajax call returns 500. Is it possible to fail test for such cases? <S_CODE_TOKEN>	solutus	2016-08-22 07:02:15
1743	2016-08-22 07:02:15	Ask howto questions on the mailing list as requested in the readme	twalpole	2016-08-22 07:02:15
1742	2016-08-19 02:56:50		sanemat	2016-08-19 16:58:20
1742	2016-08-19 16:58:25	Thanks!	twalpole	2016-08-19 16:58:20
1741	2016-08-18 20:36:23	This allows for options to be passed through to the xpath/css expression builders so that filtering can be done in the original xpath/css rather than requiring more communications with the browser when possible. It also implements the :id, :name, :placeholder filters using this feature.	twalpole	2016-08-29 19:27:00
1740	2016-08-18 17:06:18	Fix issue with error message when expected text is missing but contains regex special characters	twalpole	2016-08-18 17:39:06
1739	2016-08-18 02:54:02	When the text as invalid Regexp is given to `#have_text`, it raises the following error: <S_CODE_TOKEN> We expect an error `Capybara::ExpectationNotMet`, not a `RegexpError`.	tricknotes	2016-08-18 17:07:53
1739	2016-08-18 05:15:10	Good catch - I'll look at this/merge in tomorrow - thanks	twalpole	2016-08-18 17:07:53
1739	2016-08-18 17:07:53	Pulled into PR #1740 - will merge when tests pass - closing this PR	twalpole	2016-08-18 17:07:53
1738	2016-08-11 08:07:55	If the test cases were executed on selenium grid, there is no need to check the file locally as all test will be executed on remote. I'd suggest to provide a new option 'check', then user can choose if check file existence or not before setting path.	jinyulin	2016-08-11 17:39:16
1738	2016-08-11 17:39:16	When using with selenium grid and attach_file you should be setting the file_detector in your driver settings - https://github.com/SeleniumHQ/selenium/blob/a81b559fe727c3ab4b5810bcc64da7182579c7a5/rb/lib/selenium/webdriver/common/driver_extensions/uploads_files.rb#L52 - so that the test files are kept with your tests and uploaded to the test instances as needed. If you really don't want to do tha…	twalpole	2016-08-11 17:39:16
1737	2016-08-10 19:12:31		CGA1123	2016-08-10 21:48:53
1736	2016-08-09 18:57:15	I have a new-ish rails5 app which I'm trying to test with the latest version capybara and rspec. I have a test with two expectations. When both expectations are run, the second test always fails. When only one is run (regardless of each one, it passes as expected). After switching to chromedriver, I see that after the first test the browser navigates to about:blank, and the commands from the seco…	danielwestendorf	2016-08-09 19:23:40
1736	2016-08-09 19:23:40	Please ask howto questions on how he mailing list as requested in the README	twalpole	2016-08-09 19:23:40
1736	2016-08-09 19:27:56	This seems more like a bug to me, but I'll ask there, thanks.	danielwestendorf	2016-08-09 19:23:40
1736	2016-08-09 19:51:53	@danielwestendorf It's such a simple use case it's way more likely to be a configuration issue on your end than a bug in Capybara.	twalpole	2016-08-09 19:23:40
1736	2016-08-09 19:57:35	It totally was, thanks!	danielwestendorf	2016-08-09 19:23:40
1735	2016-08-08 09:13:22	I didn't have this error before upgrade (rails 4.2), but once I upgraded to rails 5.0.0, I got this error. NoMethodError: undefined method `click' for nil:NilClass I know that the HTML doesn't have the DOM element that is being clicked but I don't know why this error is now showing?	salmagomaa	2016-08-08 19:11:32
1735	2016-08-08 19:11:32	Without you providing the code causing the error there is nothing we can say. I will reopen if you provide enough info for us to troubleshoot or you can ask for help on the mailing list as mentioned in the README.	twalpole	2016-08-08 19:11:32
1735	2016-08-10 14:09:14	Thanks it was my code error!	salmagomaa	2016-08-08 19:11:32
1734	2016-08-05 22:37:01	This lazily evaluates the results from `#all` when possible. Not sure if this is a good idea or not since it potentially delays the evaluation of visibility	twalpole	2016-08-15 22:08:10
1733	2016-08-03 21:00:17	This idea has been [discussed before](https://github.com/jnicklas/capybara/pull/1101) but I thought I'd float a less in your face version. Something like.. <S_CODE_TOKEN> or <S_CODE_TOKEN> or <S_CODE_TOKEN> If that still increases the size of the API more than the feature is worth it then no problem.	thehenster	2016-08-03 22:42:20
1733	2016-08-03 22:41:44	I think the `click_link` and `fill_in` examples seem like they would be really rare cases and probably better served by just scoping to a region of the page. Most cases of the `find` example are probably better served by doing something along the lines of `find("div.item:last-of-type")` when possible which then doesn't have the downsides of #all/#first	twalpole	2016-08-03 22:42:20
1732	2016-08-03 20:19:47	This adds support for matching on the aria-label attribute when finding fields/links/buttons (as requested in Issue #1528). Support for the aria-labelledby attribute is not provided. It is easy enough to add for the case where aria-labelledby is a single value ( something like `XPath.attr(:'aria-labelledby').equals(XPath.anywhere()[XPath.string.n.is(locator)].attr(:id))` ), however aria-labelledb…	twalpole	2016-08-15 18:33:12
1731	2016-08-03 17:26:09	Hi I am trying to set up a test suite for a new Rails 5 app. I am getting `ArgumentError: rack-test requires a rack application, but none was given` Happy to give more information on my set up to get some help please. <S_CODE_TOKEN> <S_CODE_TOKEN> <S_CODE_TOKEN> As a side note I also tried with webkit driver in the configure block but got another error: <S_CODE_TOKEN>	cwyn	2016-08-03 18:34:40
1731	2016-08-03 18:34:40	Please ask howto questions on the mailing list as requested in the README	twalpole	2016-08-03 18:34:40
1730	2016-07-29 21:51:26	Hi, I have noticed that the RSpec matchers for asserting :count, :minimum, :maximum on an element return a purely boolean response but I imagine most folks would benefit from seeing what the found count was in relation to the expectation. Current: <S_CODE_TOKEN> Proposed: <S_CODE_TOKEN> The proposed is based on what RSpec currently returns for its [Comparison Matchers](https://www.relishapp.com/r…	tk8817	2016-07-29 22:56:00
1730	2016-07-29 22:44:48	Capybaras matchers do provide the counts - #<Capybara::ExpectationNotMet: expected to find css "h1, p" 5 times, found 4 matches: ... -, but has_validation_errors? isn't provided by Capybara, so I have no idea what matcher that actually is. What library provides it, and how are you calling it?	twalpole	2016-07-29 22:56:00
1730	2016-07-29 22:56:00	From the error message I would guess you're calling something like expect(page.has_validation_messages?(count: 1)).to be true If so that will never have a better error message, since you're calling a boolean method with RSpecs built-in comparison matcher. When using capybaras matchers you would do something like <S_CODE_TOKEN> which would give the nice error message with count details, if on the …	twalpole	2016-07-29 22:56:00
1729	2016-07-29 03:03:48	Any type of edit path edit_posts.. etc and even visit('/posts/1/edit') both return an error: No Path matches "http:/127.0.0.1:3000/posts/1/MyText" With MyText being the value I have in a fixture file map_layers.yml in the field layer_url. Changing the fixture text to edit fixes the issue. Seems strange however.	Fladdermuz	2016-07-29 03:55:52
1729	2016-07-29 03:55:52	I'm not sure what this has to do with Capybara, sounds like you're redirecting requests and are shadowing one of your url helpers with a local attribute. Capybara doesn't overwrite any route helpers, or have anything to do with them.	twalpole	2016-07-29 03:55:52
1729	2016-07-29 03:58:45	No and no. Just started after installing the Gem. Probably something else then.	Fladdermuz	2016-07-29 03:55:52
1728	2016-07-28 10:04:12	I have come across several use cases where the field value is not completely predictable, but always follows a pattern. It would be nice to be able to match the field value using a regular expression. Please let me know how to improve this PR in any way. I could not find any direct documentation of the field selector options. Let me know if there is documentation i should update. This PR is based…	donv	2016-08-01 21:17:51
1728	2016-07-28 17:10:55	Documentation should be updated for the find_field, has_field?, and has_no_field? methods	twalpole	2016-08-01 21:17:51
1728	2016-07-30 09:03:02	@twalpole Hi! I updated the doc for the find_field, has_field?, and has_no_field? methods and changed the tests to use some Regexp features.	donv	2016-08-01 21:17:51
1728	2016-08-01 20:31:19	@twalpole Thanks for the tip. I changed the type identifier separator to comma with a trailing space.	donv	2016-08-01 21:17:51
1728	2016-08-01 21:18:00	Thanks for the PR !	twalpole	2016-08-01 21:17:51
1728	2016-08-01 21:19:27	Thanks for merging! 😄	donv	2016-08-01 21:17:51
1727	2016-07-26 12:41:08	Hi, Is there any way I can configure the duration of wait_for_pending_requests() ? This is really useful when using REPL (e.g. binding.pry) for debugging, because often we need to pause the execution more than 60 seconds to inspect variables etc. Thanks	hgani	2016-07-26 14:26:13
1727	2016-07-26 14:26:13	Not currently, it's hard coded at 60 seconds, https://github.com/jnicklas/capybara/blob/master/lib/capybara/server.rb#L91 PRs welcome	twalpole	2016-07-26 14:26:13
1726	2016-07-26 09:24:28	Is there a way to have partial matching? E.g. I have this url: /people?name="John"&sort_by=name And I want to match `name="John"` part. Is it possible?	Vanuan	2016-07-26 14:23:28
1726	2016-07-26 14:23:27	You can use a Regexp, for any further details or any other howto questions please ask on the mailing list as requested in the README	twalpole	2016-07-26 14:23:28
1726	2016-07-26 14:34:37	Thanks	Vanuan	2016-07-26 14:23:28
1725	2016-07-22 17:42:11	RSpec 3.5 added a new config.shared_context_metadata_behavior setting - http://rspec.info/blog/2016/07/rspec-3-5-has-been-released/ . If this is set to `:apply_to_host_groups` the background/given/given! aliases will no longer be automatically included into features. This PR fixes that issue.	twalpole	2016-07-22 20:00:21
1724	2016-07-22 15:27:16	Hi, I get the following error: <S_CODE_TOKEN> By copying the sample code from the README into my spec: <S_CODE_TOKEN> ## System Info Stack: <S_CODE_TOKEN> --- `rails_helper.rb`: <S_CODE_TOKEN> --- `spec/support/capybara.rb`: <S_CODE_TOKEN>	amingilani	2016-07-22 18:46:04
1724	2016-07-22 16:12:03	Temporary fix: I got around the issue by replacing `background` with `before`, and `given` with `let`	amingilani	2016-07-22 18:46:04
1724	2016-07-22 16:32:03	Duplicate of Issue #1723 - @Fahrenhei7 What was your configuration mistake?	twalpole	2016-07-22 18:46:04
1724	2016-07-22 16:38:59	@amingilani I notice from your code sample that you are loading all files in spec/support/*_/_.rb but you list your filename as rspec/support/capybara.rb (rspec vs spec) is that just a typo? Also, are you changing RSpecs new shared_context_metadata_behavior setting?	twalpole	2016-07-22 18:46:04
1724	2016-07-22 18:46:01	@twalpole sorry, that was a typo, fixed, everything is in `spec/` And YES! I had `config.shared_context_metadata_behavior = :apply_to_host_groups` because the comment above said: <S_CODE_TOKEN> Changing it back fixed it! I'm closing this issue, but can you please explain what happened? And if this will be a problem with Rspec 4 comes out?	amingilani	2016-07-22 18:46:04
1724	2016-07-22 19:28:31	@amingilani The way Capybara includes the aliases into the tests uses shared contexts which in previous versions of RSpec would automatically get included based on metadata. If shared_context_metadata_behavior == :trigger_inclusion (default in 3.5) that behavior continues, however if changed to :apply_to_host_groups that behavior changes and the automatic inclusion no longer happens. The change i…	twalpole	2016-07-22 18:46:04
1724	2016-07-22 19:29:35	@twalpole: Makes sense! Thank you for the explanation!	amingilani	2016-07-22 18:46:04
1724	2016-07-22 20:05:09	@amingilani 09138cdcd74db3b3928d67ffbbc8010f860658f2 is the fix being merged into master, if you want to give it a try	twalpole	2016-07-22 18:46:04
1723	2016-07-19 19:12:41	undefined method `background' for RSpec::ExampleGroups::CreateNewAchievement:Class I got errors like this when use "background" and "given" methods in rails 5. But with methods before and let everything goes great. Rspec version 3.5.1 Capybara version 2.7.1	fahrenq	2016-07-20 15:49:01
1723	2016-07-19 19:59:47	@Fahrenhei7 Show an example test that gives this this error.	twalpole	2016-07-20 15:49:01
1723	2016-07-19 21:17:59	<S_CODE_TOKEN>	fahrenq	2016-07-20 15:49:01
1723	2016-07-19 23:24:22	Are you requiring 'capybara/rspec' somewhere? After RSpec::Core::Version::STRING has been defined?	twalpole	2016-07-20 15:49:01
1723	2016-07-20 04:57:07	No. But I have this specs in spec/features and have `config.infer_spec_type_from_file_location!` in configuration of rspec.	fahrenq	2016-07-20 15:49:01
1723	2016-07-20 05:11:47	I tried, and even if i require 'capybara/rspec' somewhere in rails_helper, for example after 'rspec/rails' or wherever, I receive the same error.	fahrenq	2016-07-20 15:49:01
1723	2016-07-20 05:29:31	@Fahrenhei7 Not sure what to tell you -- `background` and `given` are aliases that are set up in rspec/capybara/features.rb which is required by capybara/rspec - https://github.com/jnicklas/capybara/blob/master/lib/capybara/rspec/features.rb#L3 There are set up via a shared_context that is applied to any test that has the metadata capybara_feature: true. That metadata is set when you use `feature…	twalpole	2016-07-20 15:49:01
1723	2016-07-20 06:35:40	Thanks! I finally found the issue. I missed one step in including capybara to rails app. Just got misleading, why everything from capybara worked, but the aliases. Thanks for your time! Sorry, for my inadvertence.	fahrenq	2016-07-20 15:49:01
1722	2016-07-15 19:33:06	This changes the expected frame api for drivers from `within_frame` to `switch_to_frame` accepting either the frame elment, :parent, or :top to switch to the given frame, the parent frame, or the outermost frame. @jferris @mhoran @jonleighton @route Please give your thoughts? I'd like to make this change in Capybara 2.8, however if there are reasons this couldn't be implemented relatively quickly…	twalpole	2016-07-18 18:36:43
1722	2016-07-15 19:39:40	I don't think this should be a problem in capybara-webkit.	jferris	2016-07-18 18:36:43
1722	2016-07-18 18:35:10	Ok - doesn't look like it's an issue for poltergeist either - merging	twalpole	2016-07-18 18:36:43
1721	2016-07-14 00:46:53	@jferris @mhoran @jonleighton @route Heads up - I plan to release Capybara 2.8.0 some time next week. The only real changes are for ease of usability Capybara will now attempt to click on the labels of checkboxes/radio-buttons if the checksbox/radio button is non-visible, and removal of the need to pass a nil to most node action when a selector is not wanted. Currently poltergeist is passing all …	twalpole	2016-08-16 18:51:21
1721	2016-07-14 00:49:13	Note: This will likely be the last 2.x Capybara release, and will then be moving to drop support for ruby < 2.2 , etc	twalpole	2016-08-16 18:51:21
1721	2016-07-21 16:54:53	I decided to add the new frames API for drivers to 2.8 - and it will get released next week rather than this week - PR #1722 . Poltergeist support for it is already merged in master.	twalpole	2016-08-16 18:51:21
1721	2016-07-26 10:53:40	Thanks for heads up! Oh I missed frame API :)	route	2016-08-16 18:51:21
1721	2016-07-28 17:48:34	Barring any last minute issues - this will be released tomorrow	twalpole	2016-08-16 18:51:21
1721	2016-07-29 00:29:54	If @jferris doesn't get to this tomorrow, I hope to have some time over the weekend to look into it.	mhoran	2016-08-16 18:51:21
1721	2016-07-29 01:03:03	@mhoran Would you prefer I push a release until the beginning of next week?	twalpole	2016-08-16 18:51:21
1721	2016-07-29 01:13:28	If there's no rush, it'd be great to be compatible with 2.8 out the gate.	mhoran	2016-08-16 18:51:21
1721	2016-07-29 18:47:28	@mhoran Okay - I'll delay until the beginning of next week - let me know if there are any issues.	twalpole	2016-08-16 18:51:21
1721	2016-07-29 20:06:53	@mhoran I understand Chromium is being investigated for the next development of capybara-webkit but any chance of capybara-webkit doing a release that requires Qt 5.5+ , gets rid of the font override hack, etc -- People using older versions of Qt really seem to be the major source of issues with capybara-webkit.	twalpole	2016-08-16 18:51:21
1721	2016-07-30 13:25:06	@twalpole we had intended to release 2.0 at some point and drop support for Qt 4.8, but had no intentions of requiring a certain Qt 5 version. Unfortunately, I think a number of users are still on Qt 5.2 (Ubuntu trusty). Debian jessie provides 5.3, and to get 5.4, Ubuntu wily is required. 5.5 is only available in Ubuntu xenial, and Debian unstable includes 5.6 (which no longer includes the QtWebK…	mhoran	2016-08-16 18:51:21
1721	2016-08-01 01:28:25	Well, I just spent my whole evening trying to get https://github.com/thoughtbot/capybara-webkit/pull/923 merged in, but it seems JRuby on Travis with Trusty is broken beyond repair. I just noticed that the Capybara `.travis.yml` allows failures on JRuby, and you're seeing the same issue. Trusty is now required for Qt 5 tests, and I was hoping to merge in https://github.com/thoughtbot/capybara-web…	mhoran	2016-08-16 18:51:21
1721	2016-08-01 04:05:00	Please feel free to file JRuby issues for failures that do not match behavior under MRI. We want to help you get it green.	headius	2016-08-16 18:51:21
1721	2016-08-01 16:23:33	@headius I don't think it's a JRuby issue, but rather a Travis-CI issue with JRuby configuration. @mhoran Yeah I gave up on trying to get the JRuby travis config to work.	twalpole	2016-08-16 18:51:21
1721	2016-08-16 18:51:21	Released	twalpole	2016-08-16 18:51:21
1720	2016-07-13 18:12:03	This fixes issue #1719 by making it clearer why server errors are appearing from test code.	twalpole	2016-07-13 19:04:39
1719	2016-07-13 17:44:23	When a server error is raised during synchronize, the exception cause is set to the currently caught exception (ExpecationNotMet, etc) - This is potentially confusing - see http://stackoverflow.com/questions/38332619/capybara-not-waiting-on-expect	twalpole	2016-07-13 19:05:00
1719	2016-07-13 19:05:00	Fixed via PR #1720	twalpole	2016-07-13 19:05:00
1718	2016-07-03 09:57:41	Hello, It seems like Rack 2.0 was released few days ago, and the latest version no longer supports Ruby 1.9.3. This breaks Capybara for Ruby 1.9.3 users. Thanks.	amitz	2016-07-03 13:59:23
1718	2016-07-03 13:59:23	You need to specify rack < 2.0 in your projects Gemfile - Capybara will not be limiting the version of rack it supports since that would prevent people on modern versions of ruby from using rails 5, and rack < 2 is not a dependency of Capybara.	twalpole	2016-07-03 13:59:23
1718	2016-07-03 14:01:57	Isn't it possible to check for the current Ruby version and pick the right depenecy in the gemspec file? I have seen it in the past on other gems. This I guess will streamline the experiance for Ruby 1.9.3 (if any left besides me? :-))	amitz	2016-07-03 13:59:23
1718	2016-07-03 18:49:27	@amitz - Not in any kind of reliable supported manner - Really bundler/gem should add a feature to not consider gems that specify a ruby version above what you're running, but as of now thats not there. Same issue occurred with mime-types 3 -- There's nothing Capybara can do about it, and the version is not a dependency of Capybara so it shouldn't be specified as one. It's a dependency of your pr…	twalpole	2016-07-03 13:59:23
1718	2016-07-03 20:16:43	@twalpole - Fair enough. Thanks for detailed answer. I'll state anyhow that the rack version that support Ruby 1.9.3 and should be forced in the Gemfile is "**1.6.4**" -(in-case someone will stumble upon this thread in the future with the same problem). Thanks.	amitz	2016-07-03 13:59:23
1717	2016-06-30 18:33:22	Rack is one of capybara dependenty, before it did not have any Ruby version requirements and could be instaled automaticly. But today a new rack gem was released (version 2.0.1). It has minimum requirement of Ruby 2.2. This may cost a confision. It would be good if capybara could restrict that rack up to verion 2 is used.	kristineKronberga123	2016-06-30 19:21:11
1717	2016-06-30 19:21:10	Doing that would prevent people who are running ruby 2.2+ from using new rack gems, and Capybara has no issues itself running with the new rack. This should not be a restriction specified in Capybara.	twalpole	2016-06-30 19:21:11
1716	2016-06-30 14:31:53	I just had a play with [the request counter](https://github.com/jnicklas/capybara/commit/998350091be30fd84e102755f009304cc45e26dc) implemented in Capybara 2.7. It was interesting to me because we have had something quite similar in a test suite I work with for a while, so I thought it could be an opportunity to remove that custom code. Our implementation looks like this (it's not CPU-threadsafe b…	jonleighton	2016-06-30 14:48:24
1716	2016-06-30 14:48:24	> (FWIW, yes my DatabaseCleaner.clean code is definitely running after Capybara's after hook.) Sorry! I'm wrong about this :( Turns out my understanding of RSpec's ordering was wrong, as this test demonstrates: <S_CODE_TOKEN> Outputs: <S_CODE_TOKEN> I'm going to close this and try again.	jonleighton	2016-06-30 14:48:24
1716	2016-06-30 14:56:53	@jonleighton Great that someone else is looking at this, since we've had some people who think it's causing issues (Issue #1715) but I don't see how it could be (maybe they have order issues with the database_cleaner fater block too). An important thing to notice is that wait_for_pending_requests is only called after the session has set the page back to about:blank so there really shouldn't be an…	twalpole	2016-06-30 14:48:24
1716	2016-06-30 15:55:03	Ok, here's what I have found out: 1. As demonstrated above, RSpec after hooks run in the _reverse_ of the order that they are defined. The last one runs first. 2. I get deadlocks and other race conditions if my `DatabaseCleaner.clean` hook runs before Capybara's reset hook. 3. Therefore, I need to define my `DatabaseCleaner.clean` hook before `capybara/rspec` is defined 4. This is actually more d…	jonleighton	2016-06-30 14:48:24
1716	2016-06-30 17:26:04	@jonleighton Just to point out -- using `append_after` is the recommended standard config - https://github.com/DatabaseCleaner/database_cleaner#rspec-with-capybara-example	twalpole	2016-06-30 14:48:24
1715	2016-06-28 19:07:23	~~Capybara 2.7.0 and 2.7.1 introduced some unbelievably non-deterministic timing failures (very frustrating) into our test suite.~~ When a single spec is run, it passes (**consistently**). When run with other feature specs locally or on CI, it fails (**consistently fails in 1 place when entire suite is run**) ~~As far as I can tell, this behavior is not present on Capybara 2.6.2~~ ~~This seems li…	jasonfb	2016-06-30 21:00:36
1715	2016-06-28 19:08:22	our actual failure. only fails when I run the whole suite or run the suite on the CI server <S_CODE_TOKEN>	jasonfb	2016-06-30 21:00:36
1715	2016-06-28 19:09:59	here's the spec, as will see there is already a **sleep 5** at the end of my spec which appears to do nothing and does not help whatsoever with the timing problems. https://gist.github.com/jasonfb/986b99a459308ca2ade4212900d740f6	jasonfb	2016-06-30 21:00:36
1715	2016-06-28 19:11:56	full gemflie lock, showing all versions https://gist.github.com/jasonfb/8e2e0f3f9c1ba1fc9f8d6f77e49517c9	jasonfb	2016-06-30 21:00:36
1715	2016-06-28 19:16:15	I am going back & forth between PhantomJS 2.1.1 and Phantom JS 2.0.0. So far 2.0.0 looks more stable and consistent. (With 2.1.1 I was seeing the driver lock-up on my CI server, like freeze halfway through and all subsequent tests fail. 2.0.0 does not show this behavior)	jasonfb	2016-06-30 21:00:36
1715	2016-06-28 19:16:51	I am leaving all this documentation here because it seems to us that later versions the problems are getting worse not better, so this is warning to others.	jasonfb	2016-06-30 21:00:36
1715	2016-06-28 20:06:17	@jasonfb This is probably a better question for SO. That being said, are you checking the database for a record after creating that record through the UI?	adsteel	2016-06-30 21:00:36
1715	2016-06-28 20:58:00	@jasonfb There is no way for premature truncation to occur while you're still in a test (unless you've really screwed up your database_cleaner config somehow, or you're doing parallel tests on the same database). What could happen prior to 2.7.0 is the test could finish and the database gets cleaned while there were still unfinished (and not waited for the visible results of) requests being execu…	twalpole	2016-06-30 21:00:36
1715	2016-06-28 21:01:45	@jasonfb Also I'm a little shocked that after running a bunch of tests your test would still be referencing a Spree::Variant with 'id'=2, since a few tests in I would expect to see ids higher than 2 - or is that seed data created with fixed ids or something?	twalpole	2016-06-30 21:00:36
1715	2016-06-28 21:10:22	@jasonfb Also are there tables you've excluded from being cleaned by database cleaner -- are you sure `variant: boxer_briefs_18_hour.variants.first` is actually returning a variant with a null deleted_at?	twalpole	2016-06-30 21:00:36
1715	2016-06-29 00:20:19	@twalpole thanks for all that attention, much appreciated. I think the auto-increment isn't reset on the test dbs, thus causing the growing id numbers as you pointed out. Will go through your other points as well one-by-one. Thanks. It certainly feels like something is funky with the db cleaner setup. as well, I will try to see if I can re-do those mocks and just do proper log-ins.	jasonfb	2016-06-30 21:00:36
1715	2016-06-29 00:35:58	@jasonfb Just to clarify -- If a bunch of previous tests had occurred I would expect a number higher than 2 (so its the fact the number is so low that makes me question whats going on)-- Not resetting the auto-increment helps mitigate caching issues since each test ends up accessing resources with unique ids	twalpole	2016-06-30 21:00:36
1715	2016-06-30 21:00:36	We solved this ---- it was _really_ hard. @twalpole You were right, the problem was in our setup. Specifically, and importantly (documenting here), capybara-webkit will hold onto a cache of endpoints that are set to cache (makes sense, sort of). That means that even if you `Rails.cache.clear` on the server (which we tried), the headless driver has already cached our endpoint from a previous spec.…	jasonfb	2016-06-30 21:00:36
1715	2016-06-30 21:21:34	@jasonfb The poltergeist 1.10.0 I released the other day added `driver.clear_memory_cache` which will clear out the cache - you could try calling that in a before block - not sure if capybara-webkit has a similar option or not	twalpole	2016-06-30 21:00:36
1715	2016-06-30 21:29:33	Nice, thanks.	jasonfb	2016-06-30 21:00:36
1715	2016-06-30 21:31:20	@reidcooper @jasonfb :mountain_railway:	jasonfb	2016-06-30 21:00:36
1714	2016-06-23 14:56:14	If you search for "ignore_hidden_elements" in https://github.com/jnicklas/capybara/blob/master/lib/capybara/spec/session/has_text_spec.rb, there are two tests where the description and contents don't match up. Just happened to see it looking into other stuff, and I don't know it enough to make a PR at this point, but thought I would report it at least. <S_CODE_TOKEN>	henrik	2016-06-23 16:41:00
1714	2016-06-23 16:41:00	Good catch! - fixed - thanks	twalpole	2016-06-23 16:41:00
1713	2016-06-17 17:54:58	When running the following script: <S_CODE_TOKEN> I can see from the command line that the thin server has booted. I can also manually visit the URL and it works. Error: <S_CODE_TOKEN> Gem version: 2.7.1 Ruby version: 2.3.1 Thin Version: 1.7.0 From what I can tell, inside Capybara::Server, the `@server_thread.join(0)` always returns false. This is used to determine if the server is `responsive?`	stevebooks	2016-06-18 17:12:54
1713	2016-06-17 18:39:07	More info: `Capybara.server_host = "localhost"` fixes it. 😞 This took a while to debug. Anything we can do here so that others don't run into the same issue?	stevebooks	2016-06-18 17:12:54
1713	2016-06-18 17:12:54	You should be using the 3 parameter version of the server block which also provides the expected host <S_CODE_TOKEN>	twalpole	2016-06-18 17:12:54
1712	2016-06-14 13:04:53	After updating driver to marionette all fill_in methods stop working Look at this string https://github.com/jnicklas/capybara/blob/master/lib/capybara/selenium/node.rb#L52 It is always true, because now self[:readonly] is equal "false" (for inputs tags) which is boolean true.	SanderMander	2016-06-14 14:54:17
1712	2016-06-14 14:54:17	Work to support marionette is underway in the marionette branch where this issue has already been fixed - marionette w/ selenium is not really ready for prime time yet - select/deselect of multiple selects doesn't work, multiple sessions don't work due to port conflicts, exexute_script can't access page defined functions, etc. you're better off sticking with FF 46 until 47.0.1 is released which s…	twalpole	2016-06-14 14:54:17
1712	2016-06-14 15:00:36	See Issue #1709 and issue #1710	twalpole	2016-06-14 14:54:17
1711	2016-06-13 10:31:11	This is occasionally useful. For example in a recent application I'm using SauceLabs, and I'd like to iterate through all session in order to close them in a different way.	jnicklas	2016-07-05 16:38:08
1711	2016-06-13 10:32:33	It's potentially somewhat confusing, since it might well contain sessions not used in the current test, or nto contain a manually started session, so I'm not sure if this is really a fantastic idea. Thought I'd propose it anyway, since I've been finding myself calling `send(:session_pool)` a few times now.	jnicklas	2016-07-05 16:38:08
1711	2016-06-21 17:05:59	I'm not really sure this is a great idea either - will leave open while considering it more.	twalpole	2016-07-05 16:38:08
1711	2016-07-05 16:38:08	I don't think I want to add this at the moment (for the reasons you brought up), and it's easy enough for people to work around if they really need the access.	twalpole	2016-07-05 16:38:08
1711	2016-07-05 21:49:16	👍	jnicklas	2016-07-05 16:38:08
1710	2016-06-11 19:00:46	As of a future FF, Firefox driver in Selenium will no longer work, and support will have to be provided through marionette. Work has begun on support for marionette in the marionette branch of Capybara but there are still a lot of things broken and many tests that run fine separately but fail when run as part of the test suite. If anyone can figure out how to select/deselect a single option in a …	twalpole	2017-01-10 20:28:51
1710	2016-06-13 22:57:35	Couple gotchas about the `wires` binary: - Per the [Mozilla docs](https://developer.mozilla.org/en-US/docs/Mozilla/QA/Marionette/WebDriver): - "Even though the project has been renamed to GeckoDriver, many of the selenium clients look for the old name. **You need to rename the binary file to 'wires' (the old name) and ensure it is executable.**" - If running specs launches Wireshark instead of yo…	gmcnaughton	2017-01-10 20:28:51
1710	2016-06-13 23:04:18	Another gotcha is that multiple sessions don't work because selenium-webdriver doesn't set a unique marionette-port for each instance of firefox launched - this means the second sessions instance of wires/geckodriver connects/attempts to connect to the first sessions instance of firefox and the first session then goes nuts -- actions occurring twice, random errors, etc.	twalpole	2017-01-10 20:28:51
1710	2016-06-16 14:50:38	Another gotcha is that this call errors: <S_CODE_TOKEN> unknown option: profile Without the profile option it "works" as before.	juanibiapina	2017-01-10 20:28:51
1710	2016-06-16 18:30:46	So is there a way to work with a custom profile?	tucknats	2017-01-10 20:28:51
1710	2016-06-16 18:44:12	@juanibiapina good point, I got that error too! I haven't found a workaround for specifying a profile yet. (In our case, we're using a profile to set a custom user-agent).	gmcnaughton	2017-01-10 20:28:51
1710	2016-06-16 19:21:17	@juanibiapina Looking through the selenium and geckodriver code it looks like profile is now supposed to be passed through firefox_profile in the capabilities --- https://github.com/SeleniumHQ/selenium/blob/master/rb/lib/selenium/webdriver/remote/capabilities.rb#L245 and https://github.com/mozilla/geckodriver/blob/4cbbc79ad487a7b1d8defd66be2923af6febf33e/src/marionette.rs#L331 -- unfortunately th…	twalpole	2017-01-10 20:28:51
1710	2016-06-23 16:38:08	FYI - all current changes on the marionette branch have been merged into the master branch -- This does not mean marionette works fully with Capybara, we are dependent on a number of fixes in selenium and geckodriver before it will be fully usable.	twalpole	2017-01-10 20:28:51
1710	2016-06-23 18:40:08	@twalpole Thanks! 👍	gmcnaughton	2017-01-10 20:28:51
1710	2016-06-30 17:48:56	Update: geckodriver 0.9.0 fixes the multiple session issues but appears to break a lot of other things since it appears to now return attribute values with no way to access attribute properties (with selenium-webdriver 2.53.4) -- Basically I think marionette is going to be unusable with Capybara until selenium-webdriver v3 launches.	twalpole	2017-01-10 20:28:51
1710	2016-07-13 02:00:02	Yet another gotcha, `geckodriver` [explicitly does not support Firefox 47](https://github.com/mozilla/geckodriver#supported-firefoxen). Is there an alternative that gets selenium working on Firefox 47, or do we just wait until 48 comes out?	mockdeep	2017-01-10 20:28:51
1710	2016-07-13 03:00:23	@mockdeep That really just means they won't fix any issues that only occur with 47 - It "works" with 47, if we define "works" as starts up firefox and some things happen, but it's definitely not fully functional with the latest selenium-webdriver on any current version of firefox (47, 48 beta, 49 alpha) at the moment.	twalpole	2017-01-10 20:28:51
1710	2016-07-13 14:45:12	@twalpole unfortunately it doesn't do much for me. It boots up the browser and doesn't get past the login page. Do we have any sense at what point there will be a stable alternative?	mockdeep	2017-01-10 20:28:51
1710	2016-07-13 18:28:09	@mockdeep That really depends on the selenium-webdriver release schedule. From looking at the code I assume it will come in selenium-webdriver v3 which I would expect to be released relatively soon after Firefox 48 if that really no longer works with FirefoxDriver. For now you should just stay with FF 47.0.1 and selenium-webdriver 2.54.3 and not use marionette/geckodriver	twalpole	2017-01-10 20:28:51
1710	2016-07-13 18:36:21	@twalpole selenium-webdriver 2.54.3 doesn't work for me with FF 47. I get an unable to connect error: <S_CODE_TOKEN>	mockdeep	2017-01-10 20:28:51
1710	2016-07-13 19:03:01	@mockdeep Whoops typo -- it's selenium-webdriver 2.53.4 - and FF 47.0.1 . The .0.1 is very important 47.0.0 doesn't work -- It's what the capybara tests are currently run with and works fine - works locally too.	twalpole	2017-01-10 20:28:51
1710	2016-07-13 19:04:43	Ah, okay. I'm still on 47.0, so will report back when then next release comes through.	mockdeep	2017-01-10 20:28:51
1710	2016-07-29 22:02:38	Selenium-webdriver released 3.0.0.beta1 today - running it with Capybara, the latest geckodriver (0.9.0), and FF 48beta7 things are still massively broken - https://travis-ci.org/jnicklas/capybara/jobs/148403787 . A large part of that is due to the fact there is no way to access the current value of an element (it only returns the attribute not property), but there's also things like clicking on …	twalpole	2017-01-10 20:28:51
1710	2016-08-02 18:10:24	FF48 released today - Until selenium-webdriver and geckodriver provide a few more features it's basically unusable with Capybara so don't update.	twalpole	2017-01-10 20:28:51
1710	2016-08-23 01:03:16	> Basically I think marionette is going to be unusable with Capybara until selenium-webdriver v3 launches. The great thing about geckodriver now is that its usability is completely independent of the Selenium release cycle. Part of the reason for the missing features is because it is implementing everything entirely based on the new [w3c spec](w3c.github.io/webdriver/webdriver-spec.html), which i…	titusfortner	2017-01-10 20:28:51
1710	2016-08-23 01:41:07	@titusfortner It's independent of the Selenium release cycle if we write a driver directly against geckodriver. If we continue using Selenium then a lot of it is still dependent on the Selenium release cycle. My personal view is that releasing Selenium 3 before it has comparable feature support with the Selenium 2.x and FirefoxDriver is just a recipe for tons of bug reports, but thats not my deci…	twalpole	2017-01-10 20:28:51
1710	2016-08-23 02:58:41	geckodriver will be just like chromedriver, completely independent of Selenium releases. The browser manufacturer will keep their latest drivers compatible with the latest version of Firefox. The only conflation with a Selenium release is that 3+ defaults to geckodriver instead of the legacy driver, which as we've discussed in the PR is configurable. :) My point is merely that the release of sele…	titusfortner	2017-01-10 20:28:51
1710	2016-08-23 04:42:58	@titusfortner The issue is that while geckodriver can change how its features work, unless Selenium 3 is providing access to them then we are tied to the selenium releases - as per my comment on PR# 1744 - Providing access to the element value and the element properties would actually make marionette eminently more usable (although the select issues would still be a problem until the next FF rele…	twalpole	2017-01-10 20:28:51
1710	2016-10-10 19:23:09	Update : Geckodriver 0.11.1 was released - current failures in the capybara test suite when using geckodriver 0.11.1, master branch of selenium-webdriver and firefox 50.0b5 - https://travis-ci.org/jnicklas/capybara/jobs/166497395 . Summary: 1. I would hope the passing text to a system prompt modal will be fixed before Selenium 3 releases 2. mouseMoveTo errors are dependent on FF implementing the …	twalpole	2017-01-10 20:28:51
1710	2016-10-11 00:23:38	Because marionette is a w3c implementation and Geckodriver is still considered alpha, the Selenium team does not plan to hold up the 3.0 release for Firefox issues. These are Selenium 4.0 concerns. On Oct 10, 2016 12:23, "Thomas Walpole" notifications@github.com wrote: > Update : Geckodriver 0.11.1 was released - current failures in the > capybara test suite when using geckodriver 0.11.1, master …	titusfortner	2017-01-10 20:28:51
1710	2016-10-11 01:04:37	@titusfortner The only issue I stated I hoped would be fixed before Selenium 3 release is the system prompt modal text - which is defined in the w3c spec to pass the text as a "value" parameter - https://w3c.github.io/webdriver/webdriver-spec.html#dfn-send-alert-text . Appears selenium-webdriver doesn't do that. The other issues are all dependent on FF feature implementation - hence the "timefram…	twalpole	2017-01-10 20:28:51
1710	2016-10-11 18:32:42	Yes, that was a recent change in the spec to require everything to pass results in "value", but what is causing the text to alert failure is this: https://bugzilla.mozilla.org/show_bug.cgi?id=1255906 The new 'value' expectation also broke the window size / position when going through the standalone server for Firefox / geckodriver (that one still works with Ruby directly).	titusfortner	2017-01-10 20:28:51
1710	2016-10-11 21:02:17	@titusfortner While the mozilla bug is part of the issue, I believe the current issue being seen is that selenium-webdriver passes the text as a "text" parameter - https://github.com/SeleniumHQ/selenium/blob/master/rb/lib/selenium/webdriver/remote/w3c_bridge.rb#L174 - rather than a "value" parameter as the spec requires and it appears geckodriver expects. That then produces a "Missing 'value' par…	twalpole	2017-01-10 20:28:51
1710	2016-10-14 09:35:21	`selenium-webdriver` 3 has been released! https://rubygems.org/gems/selenium-webdriver/versions/3.0.0	lucascaton	2017-01-10 20:28:51
1710	2016-10-14 17:18:22	@lucascaton Yep - and if you want to use it with Chrome it should work fine. If you want to use it with new versions of Firefox (>= 48) then the limitations of no system prompt modals, mouse interaction more than a standard left click, or complex sets of characters including modifier keys being sent to elements still apply and there's nothing Capybara can do about it. Apparently you should be abl…	twalpole	2017-01-10 20:28:51
1710	2016-11-16 00:58:41	I figure since the question of porting the old FireFox profile config to Marionette was brought up in this thread it couldn't hurt to follow up on what happened. @gmcnaughton did you ever get the profile options working? I am having trouble determining if I am passing through the profile options correctly. The old way of configuring the browser using Capybara was the following: <S_CODE_TOKEN> now…	dunban1	2017-01-10 20:28:51
1710	2016-11-16 18:52:15	@dunban1 Try something like <S_CODE_TOKEN>	twalpole	2017-01-10 20:28:51
1710	2016-11-17 18:28:44	@dunban1 Good question! I haven't had a chance to try again. Personally we're still blocked by https://github.com/mozilla/geckodriver/issues/93 (support for self-signed certificates), so we're still running our test suite under FF 45. @twalpole Thanks for the sample code (and all your work on this)!	gmcnaughton	2017-01-10 20:28:51
1710	2016-11-22 01:21:49	Thank you for your responses @twalpole and @gmcnaughton I get the following error with the code snippet: <S_CODE_TOKEN> when I add this line `Capybara.default_driver = :selenium` at the top. I get the following error instead: <S_CODE_TOKEN> The registration of the driver seems to be failing and it tries to use the fall back default which fails as well without proper configuration? Perhaps there i…	dunban1	2017-01-10 20:28:51
1710	2016-11-22 01:51:05	@dunban1 This is getting well off topic for the issue at hand. The README has a number of examples for calling `register_driver`, if those aren't enough please ask your howto questions on the mailing list as requested in the README.	twalpole	2017-01-10 20:28:51
1710	2016-11-22 22:33:50	For anyone that finds this thread and was looking for an answer to how to use firefox_options to configure the FireFox profile. The conversation shall be continued here: https://groups.google.com/forum/#!topic/ruby-capybara/AyAcBX9-lIE @gmcnaughton FYI if you're eventually going to stop using FF47 once Marrionette stabilizes I would imagine you will need this answer as well.	dunban1	2017-01-10 20:28:51
1710	2017-01-10 20:28:50	I'm closing this issue since it's documented in the README and Capybara will be swapping to default to Chrome when Capybara 3 releases	twalpole	2017-01-10 20:28:51
1710	2017-01-10 23:09:35	System prompt modals are fixed in the selenium-webdriver master branch so selenium-webdriver > 3.0.5 when released should have that functionality. That just leaves mouse interaction other than a standard left click, or modifier keys being sent to elements as the features that would limit use of current FF with selenium-webdriver	twalpole	2017-01-10 20:28:51
1710	2017-01-11 06:48:33	For Capybara try this steps After downloading geckodriver and Added it into Path: Make sure your selenium webdriver is '3.0.0' Capybara.default_driver = :selenium Capybara.register_driver :selenium do |app| browser = (ENV['BROWSER'] || 'firefox').to_sym Capybara::Selenium::Driver.new(app, browser: browser, marionette: true) end	rafiqdeen	2017-01-10 20:28:51
1710	2017-01-11 07:23:12	@rafiqdeen ??? Do you have a problem using that? Yes it will "work" but the features mentioned previously will not work (i.e.. no hover, no drag_to, no right_click, no double_click, etc, etc)	twalpole	2017-01-10 20:28:51
1710	2017-01-29 08:03:43	Is there any update on this issue? Has anything got capybara + selenium + geckodriver working?	jeremylynch	2017-01-10 20:28:51
1710	2017-01-30 08:08:24	@mrjlynch - it works just fine unless you need more complicated keyboard/mouse interactions. That part of the spec was recently agreed on and Mozilla is working hard to finish that implementation. Oh, and I thought I'd already released all of the important updates. I'll get selenium-webdriver 3.0.6 out soon with the system prompt modal fix; sorry for that delay.	titusfortner	2017-01-10 20:28:51
1710	2017-02-03 00:30:23	@titusfortner how do you install `geckodriver`? Here is what I tried in vain: 1. Download Geckodriver from here: https://github.com/mozilla/geckodriver/releases 2. Unzip and run the executable (geckodriver) 3. Run export PATH=$PATH:downloads/geckodriver I also tried renaming `geckodriver` to `wired` (and updating path accordingly)	jeremylynch	2017-01-10 20:28:51
1710	2017-02-03 01:50:45	Options: 1. Find a path that is already on PATH and stick geckodriver there 2. Do what you did but use a full path instead of a relative path 3. Do: `gem install webdrivers` and it will manage all of the drivers for you. It automatically makes sure that you are on the latest version.	titusfortner	2017-01-10 20:28:51
1710	2017-02-03 03:43:54	Thanks @titusfortner, got it working (thanks to option 3) It seems very buggy. <S_CODE_TOKEN> Do you know when chrome will be supported?	jeremylynch	2017-01-10 20:28:51
1710	2017-02-03 03:54:32	Glad you got it working. What is buggy? Chrome is already supported it just isn't the default. The latest geckodriver finally supports mouse movements and Lucas has a pr to selenium with an implementation based on specs, but it isn't quite ready yet.	titusfortner	2017-01-10 20:28:51
1710	2017-02-03 04:32:52	@mrjlynch You need to specify :chrome for the browser, and install chromedriver. The only features that currently fail with Capybara and the newest version of selenium-webdriver with the newest version of FF are 1. system prompt modals - fixed in the master branch of selenium, will be in the next release 2. mouse interaction more than a standard left click - as @titusfortner mentioned it's coming…	twalpole	2017-01-10 20:28:51
1710	2017-03-08 18:10:47	#drag_to and #hover support are fixed as of geckodriver 0.15 selenium-webdriver 3.3 and firefox 53b1 . - # right_click and #double_click will also probably work if the element is in the visible window (none of these appear to scroll elements out of view into view)	twalpole	2017-01-10 20:28:51
1709	2016-06-11 18:54:34	FF 47 is broken when attempting to use with selenium-webdriver 2.53+ - Apparently a new release of FF should be coming next week that fixes this. https://github.com/SeleniumHQ/selenium/issues/2110	twalpole	2016-06-30 16:51:18
1709	2016-06-16 22:30:58	Same problem for me. I tried going to an older FF and then had other problems 😿	QuotableWater7	2016-06-30 16:51:18
1709	2016-06-16 22:51:12	@QuotableWater7 What other problems did you have -- you should be able to rollback to FF 46, turn off updates and be good to go. This Issue was put here as an informational item to explain the current issue -- hopefully they release 47.0.1 soon	twalpole	2016-06-30 16:51:18
1709	2016-06-16 22:54:45	When I'm on FF 46, here is an issue I'm seeing: <S_CODE_TOKEN>	QuotableWater7	2016-06-30 16:51:18
1709	2016-06-16 22:55:38	The spec runs perfectly on our CI though (we use Solano)	QuotableWater7	2016-06-30 16:51:18
1709	2016-06-16 23:28:40	@QuotableWater7 It's probably due to window size - so on your machine the default window size is different than on the CI setup and that leads to elements overlapping others (fixed header/footer, etc) - try resizing your window for that test.	twalpole	2016-06-30 16:51:18
1709	2016-06-22 03:53:56	how to rollback to FF 46 in Linux?	rafiqdeen	2016-06-30 16:51:18
1709	2016-06-22 23:03:49	@rafiqdeen It depends on what particular flavor of Linux you're using and which package manager.	twalpole	2016-06-30 16:51:18
1709	2016-06-23 04:36:10	@twalpole I am using ubuntu 14.04 LTS and I tried Synaptic package manager but it shows only 28.0 version.	rafiqdeen	2016-06-30 16:51:18
1709	2016-06-23 16:44:03	@rafiqdeen http://askubuntu.com/questions/428772/how-to-install-specific-version-of-some-package/428778	twalpole	2016-06-30 16:51:18
1709	2016-06-28 16:28:20	Firefox 47.0.1 has been released, and appears to also have issues with selenium-webdriver - stick with 46.0.1 for now	twalpole	2016-06-30 16:51:18
1709	2016-06-30 16:51:18	Firefox 47.0.1 works correctly with selenium-webdriver 2.53.4	twalpole	2016-06-30 16:51:18
1709	2016-07-27 05:47:26	@ZigmaZigmax The errors you are getting are coming from selenium-webdriver and nothing to do with Capybara. Capybaras own tests run with selenium-webdriver 2.53.4 and Firefox 47.0.1 without issue, so I would suggest making sure you are actually running FF 47.0.1 and that you don't have any hung processes hanging onto ports. If both of those are fine check out the issue reports at the selenium pro…	twalpole	2016-06-30 16:51:18
1709	2016-07-28 10:47:57	Oh, I am sorry, I am new to this, But I tried capybara, I thought selenium is the only driver to launch firefox, will capybara itself can launch Firefox and do UI functional test?	ZigmaZigmax	2016-06-30 16:51:18
1708	2016-06-11 08:09:58	Surrounding the `Named sessions` and `Using the sessions manually` section in `Using sessions`, To make it easier to look for how Capybara managed sessions.	suemoc	2016-07-11 21:25:26
1707	2016-06-07 02:33:01	I propose extending the Capybara DSL with yet another method, `#replace_html`, which would literally replace the current page source code. Or maybe there is such functionality already, but I haven't noticed it? ### The use case I am developing a service which provides a set of JavaScript widgets which are intended to be embedded in 3rd-party websites. In order to test the widget, I need to prepar…	skalee	2016-06-07 09:00:43
1707	2016-06-07 09:00:43	If you just want your own content to be loaded, create your own "app" and use that <S_CODE_TOKEN> Modifying a pages content really isn't something the Capybara project needs/wants to do.	twalpole	2016-06-07 09:00:43
1706	2016-06-06 13:56:23	Hello, I have this menu in rails : <S_CODE_TOKEN> where he boekhouding choice needs to be clicked so the rekening schema choice is visible. Now I test the menu like this : <S_CODE_TOKEN> this one fails with this message : <S_CODE_TOKEN> when I change the webdriver to webkit everythings works fine	ghost	2016-06-07 18:29:15
1706	2016-06-07 09:02:19	Please ask howto questions on the mailing list as requested in the README. If you think you've found an actual issue with Capybara then please provide a reproducible example that we can test with.	twalpole	2016-06-07 18:29:15
1706	2016-06-07 10:43:08	I think I have found a actual issue. I have given the rails and test data which you can test on in my first respons. if you need more , im willing to give you more info. You can also use alll the code of the site, Im making now. The url is : https://github.com/rwobben/paytime so to reproduce this : 1) clone my repo : git clone https://github.com/rwobben/paytime.git 2) bundle install 3) rspec	ghost	2016-06-07 18:29:15
1706	2016-06-07 18:29:15	This is intermittent because you have an issue with animation -- while the link is moving its possible for a click to occur in the wrong place and therefore be ignored (or be clicked in the right place but swallowed by one of the JS libraries while its sliding down). This is not a capybara issue but rather an issue with the individual drivers (in this case selenium-webdriver, but poltergeist and …	twalpole	2016-06-07 18:29:15
1705	2016-05-17 22:46:59	Hello, I have a warning in capybara when passing to rails 5.0.rc1. DEPRECATION WARNING: env is deprecated and will be removed from Rails 5.1 (called from process at /usr/local/var/rbenv/versions/2.3.1/lib/ruby/gems/2.3.0/bundler/gems/capybara-6b12bc496f1d/lib/capybara/rack_test/browser.rb:61) Thank you for your amazing gem !	tibastral	2016-06-01 18:56:49
1705	2016-05-17 23:21:26	The `env` being accessed there is a passed in parameter - not sure why that would be generating a rails deprecation - do you have a bigger stack trace?	twalpole	2016-06-01 18:56:49
1705	2016-05-18 09:32:31	Nop, since it's not an error, but just a deprecation, no idea to get a bigger stack trace...	tibastral	2016-06-01 18:56:49
1705	2016-05-18 16:24:23	hmnmm -- I'm not seeing it in any of my projects using 5.0.0.rc1 -- what other gems are you using?	twalpole	2016-06-01 18:56:49
1705	2016-05-18 16:26:19	also you can open your copy of the capybara gem and add a break (pry, byebug, etc) where the deprecation is coming from and look at the stack trace there to see if it provides any clue	twalpole	2016-06-01 18:56:49
1705	2016-05-18 17:23:05	That's the trace : /usr/local/var/rbenv/versions/2.3.1/lib/ruby/gems/2.3.0/bundler/gems/capybara-6b12bc496f1d/lib/capybara/rack_test/browser.rb:62:in `process' /usr/local/var/rbenv/versions/2.3.1/lib/ruby/gems/2.3.0/bundler/gems/capybara-6b12bc496f1d/lib/capybara/rack_test/browser.rb:39:in`block in process_and_follow_redirects' /usr/local/var/rbenv/versions/2.3.1/lib/ruby/gems/2.3.0/bundler/gems/…	tibastral	2016-06-01 18:56:49
1705	2016-05-18 17:43:23	I'm guessing its coming from your app or middleware used by your app and something is filtering the stack trace	twalpole	2016-06-01 18:56:49
1705	2016-05-18 18:36:12	Nop my app is not using env Sent from my iPhone > On 18 mai 2016, at 19:43, Thomas Walpole notifications@github.com wrote: > > I'm guessing its coming from your app or middleware used by your app and something is filtering the stack trace > > — > You are receiving this because you authored the thread. > Reply to this email directly or view it on GitHub	tibastral	2016-06-01 18:56:49
1705	2016-05-18 18:59:45	@tibastral it doesn't have to be your code -- it could be middleware installed by some other gem -- the `env` referred to in the method in Capybara is a local variable hash that is passed in so there's no reason for that to output a deprecation notice, which would mean it has to be coming from some code called from the `send` - one last thing to try would be to open your copy of the actionpack ge…	twalpole	2016-06-01 18:56:49
1705	2016-06-01 18:56:49	I'm closing this since I can't replicate it - If someone can provide an example that replicates it we can reopen.	twalpole	2016-06-01 18:56:49
1704	2016-05-16 16:02:04	I cannot seem to find an option to disable automatic redirection. I need to test the redirect whether it's a 301 or 302 header response.	rsiddle	2016-05-16 16:59:50
1704	2016-05-16 16:59:50	Capybara is designed to mimic a user - they don't see the redirect response, they see the page redirected to - hencen most Capybara drivers don't provide it to you. You can technically do it with the rack_test driver by registering one created with the `follow_redirects: false` option but it usually easier to just test for redirect responses in your controller specs/tests.	twalpole	2016-05-16 16:59:50
1703	2016-05-16 14:51:17	I have the following test and development group in my Gemfile: <S_CODE_TOKEN> After install, and before I made any changes to my spec_helper or rails_helper files, I could not run guard-rspec anymore. I got the following error: <S_CODE_TOKEN> Any leads on why this might happen?	b-d-b	2016-05-16 17:02:02
1703	2016-05-16 17:02:02	No clue -- look further up the stacktrace to see where the error is coming from. Please ask howto question in the mailing list as requested at the top of the README	twalpole	2016-05-16 17:02:02
1702	2016-05-16 13:16:09	I had cross-contamination between tests, which was a real hell to debug. For workaround I ended up doing this: <S_CODE_TOKEN> But it's really a bug in capybara that it allows this cross-test contamination, and it should clear `localStorage` as well as any other kind of HTML5 browser state between tests. Presumably this kind of code ought to go to `Capybara::Selenium::Driver#reset!`, and to simila…	taw	2016-05-16 17:08:49
1702	2016-05-16 17:08:49	This has been discussed previously and the performance hit for doing this every test when most apps don't depend on localStorage was decided to be not worth it. If you have a need for it adding an after block as you have works fine. This is documented in the Session#reset method - http://www.rubydoc.info/gems/capybara/Capybara/Session#reset%21-instance_method - PRs documenting it in the README wo…	twalpole	2016-05-16 17:08:49
1702	2016-05-16 23:10:29	This feels like a very bad decision. What developer sees without this reset is tests failing randomly (based on random seed) on CI, but every one of them working just fine when ran individually every time - and none of the standard ways to debug it are going to be helpful. This hacky `after` hook (which I think only works reliably enough for single origin tests suites, there ought to be a more pr…	taw	2016-05-16 17:08:49
1702	2016-05-17 01:10:53	@taw The fact that this has come up a couple of times in the last 3 years shows how little it actually affects people. The "hacky"??? after hook is exactly how it would be implemented in Capybara if it ever was, so I'm not really sure what your issue with that is. As stated in the Session#reset documentation - the decision was made not to reset localstorage since Capybara has no way of knowing ev…	twalpole	2016-05-16 17:08:49
1702	2016-05-17 14:22:24	Considering how difficult to debug problems like this are, the fact that it showed up multiple times suggest it probably affects a lot of people, but they just shrug it off with "capybara is inherently unreliable" (a very common attitude).	taw	2016-05-16 17:08:49
1701	2016-05-13 13:53:32	I am navigating through a Rails-backed website with Backbone and Bootstrap on front-end. Sign in page doesn't pose any problems, but return from the click on sign-in button takes a few extra seconds after the home page has loaded (in chromedriver). All pages for signed-in user are almost entirely dynamically generated. Everything (including `page.find(:xpath,'//html')`) is a stale element on the …	akseiya	2016-05-17 17:28:38
1701	2016-05-16 17:11:42	are you inside a within block? if so the element you are within has probably been removed from the page. If not, we need a minimal reproducible example to debug this.	twalpole	2016-05-17 17:28:38
1701	2016-05-17 09:21:59	@twalpole : No, no `within` in this case. I actually tried to use `#app-navigation` as selector for a `within` initially and then realized the error pops up even for a plain `find(:xpath,'//html')`. I'm not sure how to proceed with minimal reproducible debug. Between submitting the sign-in form and the attempt to access the dashboard page there is a lot of proprietary code at work.	akseiya	2016-05-17 17:28:38
1701	2016-05-17 10:03:06	In case the problem was not flaky enough, it doesn't reoccur today. Transition from sign-in page to dashboard is fluid, there's no delay in `irb`'s return from `click_button 'Sign in'`, Capybara finders work fine.	akseiya	2016-05-17 17:28:38
1701	2016-05-17 17:28:38	I would say look at whatever code was changed between yesterday and today - anyway doesn't seem like its actually an issue in Capybara - closing	twalpole	2016-05-17 17:28:38
1701	2016-05-18 08:57:48	It was indeed a `within`, just a one I did miss, apologies for the waste of time.	akseiya	2016-05-17 17:28:38
1700	2016-05-11 17:54:54		twalpole	2016-05-16 18:02:47
1699	2016-05-10 10:41:20	Hello there, I have a CSS class with multiple dots in it's name. I'm trying to use the following: <S_CODE_TOKEN> The HTML itself looks like this: <S_CODE_TOKEN> And it seems that Capybara is not finding the class I need. I keep getting: `Unable to find css ".my.very.important.class"` Do I need to somehow escape the dots in the class name, or is this not supported at all? Thank you! P.S Using Capy…	ramunasm	2016-05-10 14:41:12
1699	2016-05-10 14:41:10	Please ask how to questions on the mailing list as requested in the README - or read up on CSS escaping just as you would have to do to target that class in a normal .css file	twalpole	2016-05-10 14:41:12
1698	2016-05-09 22:21:07	Alternate to PR #1697 - This changes selenium-webdriver to ignore unexpected alerts (raise an error) rather than the default of dismissing them which allows us to accept the alert from before unload and therefore allow unload to continue.	twalpole	2016-05-11 17:52:36
1698	2016-05-10 09:06:03	It doesn't seem particularly nice to have to change the default value, but I guess modifying the `options` could be tricky since someone can specify their own capabilities?	jnicklas	2016-05-11 17:52:36
1698	2016-05-10 09:23:16	Works brilliantly though! I think behaviour wise this is far better than my PR.	jnicklas	2016-05-11 17:52:36
1698	2016-05-10 17:36:12	@jnicklas - Updating the defaults seemed like the easiest way to make sure it was set all the time (unless overridden by the users options) - there really doesn't seem to be another place in the selenium API to do it nicely.	twalpole	2016-05-11 17:52:36
1697	2016-05-09 15:32:00	Unfortunately the current way of doing this is prone to race conditions. See #1696. Selenium does not provide any API to check if a modal is open, and simply trying to close it and catching the error is very, very slow on Firefox. One quirk though is that Selenium returns the text of any open modal as the return value of `navigate.to`. Why? I have no idea. Is this even an official/intentional API…	jnicklas	2016-05-11 17:51:43
1697	2016-05-09 16:45:20	Pretty sure selenium used to raise an error if you tried to navigate away while a modal was visible, so this must be a recent behavior change - maybe they replaced the error with returning the text?	twalpole	2016-05-11 17:51:43
1697	2016-05-09 19:05:34	I think the root cause of this is that selenium (with firefox at least) is dismissing the unhandled alert itself and no longer raising the error it used to (99% sure it used to). Dismissing the alert rather than accepting it appears to prevent the location change so everything fails. @jnicklas - could you try setting the desired capability "unexpectedAlertBehaviour" (note English spelling of beha…	twalpole	2016-05-11 17:51:43
1697	2016-05-09 22:22:24	@jnicklas Please look at PR #1698 and give your thoughts on that as opposed to this one.	twalpole	2016-05-11 17:51:43
1697	2016-05-11 17:51:34	Closing in favor of PR #1698	twalpole	2016-05-11 17:51:43
1696	2016-05-09 14:20:17	#1672 introduced behaviour which tries to make sure that resetting the session is going to close any alerts from a `beforeunload` handler. Unfortunately, if such an alert is already open, there's a race condition where Capybara never navigates to about:blank and thus gets stuck in a loop trying to check for no content, which never happens. This causes the session reset to time out with an error l…	jnicklas	2016-05-11 17:53:01
1696	2016-05-09 22:42:51	This issue is caused by selenium defaulting to dismissing unexpected alerts, which causes the navigation to about:blank to abort. We catch this and attempt to accept the alert, but since the alert has already been dismissed seleniums alertTimeout (which I don't see a way to override but might be missing something) takes over and selenium waits for 2 seconds before telling us the modal has already…	twalpole	2016-05-11 17:53:01
1696	2016-05-11 17:53:01	Fixed via PR #1698	twalpole	2016-05-11 17:53:01
1695	2016-05-02 20:20:54		twalpole	2016-05-04 19:35:35
1694	2016-05-01 17:46:54	Currently each session creates a server object which creates a counter object. Some of these servers instance are not actually booted up but instead requests are served by an existing server object. This results in sessions that query the incorrect counter to see that requests have ended. If we make the counter tied to the app instance and accessible based on that it would potentially solve this …	twalpole
1694	2016-07-25 16:43:13	Doing this may actually end up creating deadlocks during reset of sessions with multiple sessions accessing the same server - not sure if this is a good idea or not -- one way around it would be to split resetting the session and waiting for the requests to all finish - so that all sessions could first be reset and then wait for all the sessions requests to finish	twalpole
1693	2016-04-29 18:22:52	2.7 potential fix for Issue #1692 - Working on a better solution for 2.8	twalpole	2016-05-01 17:31:05
1692	2016-04-28 09:52:29	The `wait_for_pending_requests` method on Server was introduced in 2.7.0, but unfortunately this method is not enough to prevent requests from hitting the server after reset. I have pretty definitive proof of this race condition occuring, and I think I have an explanation of what's happening: - `wait_for_pending_requests` called, counter is zero, method returns - request starts, hits server, coun…	jnicklas	2016-05-01 17:44:20
1692	2016-04-28 17:54:56	@jnicklas I think this may need more analysis - The way it works currently - Session#reset! calls driver.reset! which should be synchronous and not return until the browser has moved from the current page to about:blank (or equivalent). There should be no way for the browser to initiate another request after this (if it is happening then I would think thats a driver bug). Then wait_for_pending_re…	twalpole	2016-05-01 17:44:20
1692	2016-04-28 19:02:43	@jnicklas Do you happen to be opening multiple windows in the session (and not closing them) where this is happening (as opposed to multiple sessions) ? I think only the currently active window gets navigated to about: blank on driver#reset! (in selenium) which means you could potentially be getting a request initiated from another window.	twalpole	2016-05-01 17:44:20
1692	2016-04-28 19:49:44	I do have multiple sessions, but not multiple windows in this test. I can't really explain it either, and it's super hard to create a reproducible test case, but I'm _sure_ that the app is indeed receiving requests in between `wait_for_pending` and `reset`. One possible factor is that we're using Puma as the server for Capybara, and not WebRICK. Could it be an explanation that Puma is "holding" a…	jnicklas	2016-05-01 17:44:20
1692	2016-04-28 20:28:46	I think I actually managed to repro this! https://gist.github.com/jnicklas/754cc8ed42122f52b92abc7196c437e9 It's a bit weird, I'll admit and it took some fiddling with the parameters to get it to fail like this. The Queue is there to make sure that something like I/O flushing doesn't affect the result, the result is the same when using `puts` directly though. As you can see in the sample output, …	jnicklas	2016-05-01 17:44:20
1692	2016-04-28 20:29:35	I'm not sure about the repro though, it's really complicated, so please double check that I haven't done anything dumb.	jnicklas	2016-05-01 17:44:20
1692	2016-04-28 20:38:44	I guess puma could be holding a queue of requests -- hmmm -- - I'll take a look at the repro case in a bit	twalpole	2016-05-01 17:44:20
1692	2016-04-28 20:40:58	The repro doesn't use Puma, just webrick.	jnicklas	2016-05-01 17:44:20
1692	2016-04-28 22:10:18	Ok - playing with the repro.rb file --- If instead of `oReq.open("GET", "/ajax");` one does oReq.open("GET", "/ajax" + counter) - it works properly. So I thought maybe it was timing so I added var constant = 10 and did oReq.open("GET", "/ajax" + constant) - still failed, and it fails even if counter is initially 1. For some reason if the browser has already made a request to the URL - the before_…	twalpole	2016-05-01 17:44:20
1692	2016-04-29 06:33:42	Yeah, this whole thing is super weird. It's kind of fascinating that this issue actually cropped up pretty consistently in a real app, given how hard it is to replicate. I get the same behaviour with Chrome btw, so I don't think it's anything browser specific.	jnicklas	2016-05-01 17:44:20
1692	2016-04-29 17:46:11	@jnicklas Found it - each session creates it's own instance of Server, but doesn't actually start it up when it's sharing between sessions, this means it actually ends up looking at the wrong request counter when trying to close the second session. I thought I had made sure this case was taken care of, but I guess not. A potential solution would be to just reset sessions in the reverse order they…	twalpole	2016-05-01 17:44:20
1692	2016-04-29 17:49:48	Actually hashes do iterate in insertion order (since ruby 1.9) so that may actually be a solution to this issue - You may still want to use `Capybara.reuse_server = false` since that ensures errors are raised in the session that created them too.	twalpole	2016-05-01 17:44:20
1692	2016-04-29 18:25:27	@jnicklas Please try PR #1693 and see if it fixes the issue on your real app (without Capybara.reuse_server = false). If so it'll be a good enough fix for 2.7 and for 2.8 I think I'll look at making it so there is an instance of Counter per app instance and the sessions access the correct one.	twalpole	2016-05-01 17:44:20
1692	2016-05-01 17:44:20	I've released this as 2.7.1 with the reversing of session resets which should fix this issue for now. `Capybara.reuse_server = false` will also definitely fix the issue since each session would have a server tracking its requests.	twalpole	2016-05-01 17:44:20
1691	2016-04-27 17:27:30	Calling switch_to.parent_frame to return from the current frame fails if the frame has been removed from inside itself. Reverting to our previous method of storing the frame stack and then iterating back through it solves this.	twalpole	2016-04-27 18:45:16
1690	2016-04-27 17:24:20	When using within_frame with the selenium driver, if the frame is removed from within the frame when capybara attempts to return to the parent frame an error is raised - http://stackoverflow.com/questions/35769366/a-is-null-error-while-clicking-on-element-containing-javascript-in-capybara-s?noredirect=1#comment61326872_35769366	twalpole	2016-04-27 18:51:30
1690	2016-04-27 18:51:30	Fixed via PR #1691 - will release in 2.7.1	twalpole	2016-04-27 18:51:30
1689	2016-04-27 08:18:29	error - <S_CODE_TOKEN> debugging result - <S_CODE_TOKEN> then the console crashes without an error	danilvoe	2016-04-29 19:41:48
1689	2016-04-27 08:40:53	setting Capybara.configure do |config| config.javascript_driver = :webkit config.current_driver = :webkit config.run_server = false end Capybara::Webkit.configure do |config| config.allow_unknown_urls config.skip_image_loading end	danilvoe	2016-04-29 19:41:48
1689	2016-04-27 10:40:14	the problem occurs when you use gem searchkisk when performing indexing	danilvoe	2016-04-29 19:41:48
1689	2016-04-27 11:02:42	problem only occurs if you are using - Capybara::DSL	danilvoe	2016-04-29 19:41:48
1689	2016-04-27 17:50:26	Somehow you've created an endless loop between two methods - this could occur if Capybara and Searchkick are included into the same object and have some methods named identically. That being said, there is no reason for those two gems to be included into the same model, so my guess is you're doing something wrong, like including Capybara::DSL into Object?	twalpole	2016-04-29 19:41:48
1689	2016-04-28 05:48:55	For yet need both gem. I gave up mixing Capybara :: DSL, and the problem has disappeared, if it is possible to make so that the mixing does not interfere with searchkisk would be great if you can not make it possible to close the issue.	danilvoe	2016-04-29 19:41:48
1689	2016-04-28 06:13:47	I don't understand what you're asking - what class are you including Capybara::DSL into?	twalpole	2016-04-29 19:41:48
1689	2016-04-29 19:41:48	Closing due to lack of response, we can reopen if/when more info is provided	twalpole	2016-04-29 19:41:48
1688	2016-04-24 07:03:05	Please have a look at https://github.com/mattheworiordan/capybara-screenshot/issues/170 After I **upgraded Capybara to 2.7.0** the screenshot gem produced the **screenshots in the project root instead of the default tmp/capybara** and deleted my project directory (really happy to commit to local git very often _lol_). When I set the path with **save_and_open_page_path it is working** but warning …	AntonTrapp	2016-04-25 02:37:42
1688	2016-04-25 02:37:42	capybara-screenshot passes absolute paths to capybara, if it's ignoring save_path it's because it hasn't yet been updated to be compatible with capybara 2.7	twalpole	2016-04-25 02:37:42
1688	2016-04-25 04:15:02	Thank you very much for the information!	AntonTrapp	2016-04-25 02:37:42
1688	2016-04-26 19:37:48	@twalpole thanks for the response. To save me trawling through the changes in 2.7, any chance you can suggest what needs to change to be compatible then?	mattheworiordan	2016-04-25 02:37:42
1688	2016-04-26 19:57:54	@mattheworiordan The first thing save_page and save_screenshot do is call [prepare_path](https://github.com/jnicklas/capybara/blob/master/lib/capybara/session.rb#L729) passing in the filename/path passed to them and the default extension types (html/png). If Capybara.save_path is defined Capybara should handle relative filenames correctly and you should be able to just pass a relative filename/pa…	twalpole	2016-04-25 02:37:42
1687	2016-04-21 23:32:39	This will allow #check, #uncheck, #choose to click an associated label to toggle the checkbox/radio button state if the checkbox/radio button are not inter-actable (non-visible)	twalpole	2016-04-25 02:36:08
1686	2016-04-19 16:53:25	I found the discussion on stackoverflow [multiple-sessions-in-capybara](http://stackoverflow.com/questions/36712779/multiple-sessions-in-capybara/36721112?noredirect=1#comment61033495_36721112) very enlightening. Please include the examples in the Capybara README.md. I believe that others would benefit. Thank you.	mikejramsey56	2016-04-22 18:02:43
1686	2016-04-22 18:02:43	Fixed via README update	twalpole	2016-04-22 18:02:43
1685	2016-04-18 16:00:02	We've got a bug in our code that shows up depending on the users browser timezone. We've been able to fix it, but would love to have an acceptance test to ensure it doesn't happen again, but we have trouble trying to influence the timezone that capybara is using for it's javascript operation (currently with poltergeist as the driver). We've found a few resources online, e.g. http://stackoverflow.…	tansaku	2016-04-18 16:31:31
1685	2016-04-18 16:31:31	Please ask howto questions on the mailing list as requested in the README - also note that TZ in the "browser" is not a function Capybara has any control over - although the specific driver you're using may be able to set it.	twalpole	2016-04-18 16:31:31
1685	2016-04-19 07:06:24	apologies - sorry - most other projects are happy to get general questions in their issues and I keep forgetting that capybara is an exception to that. Thanks for your input.	tansaku	2016-04-18 16:31:31
1684	2016-04-14 21:12:37	Make locator optional in finders and actions where it makes potential sense	twalpole	2016-04-20 20:06:58
1683	2016-04-13 19:07:25	gem version 2.7.0 also using gem `capybara-screenshot` 1.0.12 ### Steps to Reproduce 1. Setup `env.rb` with `Capybara.save_and_open_page_path = 'tmp/screenshots'` 2. Run your tests with a failure 3. Observe that there is a deprecation warning to use `#save_path` instead 4. Observe that there are both the .png (screenshot) and .html (page) files in `./tmp/screenshots` 5. Change the line in `env.rb…	f3ndot	2016-04-13 19:50:19
1683	2016-04-13 19:50:19	capybara-screenshot passes absolute paths to `#save_screenshot` and has not been updated to use `#save_path` - If you call page.save_screenshot yourself you will see that it does use `#save_path` when passed a relative path (or nothing). Closing since it's an issue in capybara-screenshot	twalpole	2016-04-13 19:50:19
1682	2016-04-13 10:16:39	I am using rspec 3.4 and have updated capybara from 2.6.2 to 2.7 today. After the update a few tests failed, e.g.: expect("<input value=\"published,unpublished\" class=\"hidden form-control\" type=\"hidden\" name=\"search[state]\" id=\"search_state\" />").to have_css('input[type="hidden"]') - works under 2.6.2	Nghi93	2016-04-13 15:54:38
1682	2016-04-13 15:54:38	Assuming you mean expect(page).... (rather than an empty string) this is as expected, the fact it worked in 2.6.2 with the rack-test driver was a bug. An input of type hidden is not visible on the page and is therefore not found by default. Passing `visible: :all` as an option to find will make Capybara find invisible elements too	twalpole	2016-04-13 15:54:38
1681	2016-04-09 17:01:31	When i try to upload 1 image for testing, it works fine. However, I hit an error when I upload 2 images (2 single file upload) Any kind soul to help on this issue i faced? Below is my code with the error encountered. attach_file 'category_image', "spec/support/images/test.jpg" attach_file 'category_banner', "spec/support/images/test.jpg" NoMethodError: undefined method `banner_will_change!' for #…	yongquanben	2016-04-09 17:52:47
1681	2016-04-09 17:52:47	Please ask howto questions in the mailing list as requested at the top of the README - you'll want to post a stacktrace for the error when you do.	twalpole	2016-04-09 17:52:47
1680	2016-04-09 12:20:21	RSpec expectations allows you to [compose matchers](https://www.relishapp.com/rspec/rspec-expectations/v/3-4/docs/compound-expectations) with `and` (`&`) and `or` (`|`). It seems it's not possible to use composed matchers with capybara: <S_CODE_TOKEN> (I also tried with `or`)	agross	2016-04-09 17:16:53
1680	2016-04-09 15:18:11	This is tested for in the specs so it should work, make sure rspec/expectations is required before capybara.	twalpole	2016-04-09 17:16:53
1680	2016-04-09 17:16:53	Thanks, running `RSpec.configure` before requiring capybara did the trick.	agross	2016-04-09 17:16:53
1679	2016-04-07 00:31:53	Implementation of reusable sets of filters for selectors - This came out of Issue #1463 . I'm not convinced this is hugely useful, although for projects that build a large number of custom selectors it may be. Thinking about it.	twalpole	2016-04-26 00:06:16
1679	2016-04-26 00:05:57	I've decided I like this for sharing filters between selectors - merging	twalpole	2016-04-26 00:06:16
1678	2016-04-06 20:03:39	A "bald contenteditable" is one added to an element like this: <S_CODE_TOKEN> Rather than this: <S_CODE_TOKEN> The latter is currently supported by Capybara, but the former is not.	chadoh	2016-04-07 02:12:25
1678	2016-04-06 20:05:55	So far, all I've added is a test to expose the problem. However, I have not had luck running this test locally! Is there a way that I can run a single test locally? I tried to do this in several different ways, such as the trusty `rspec lib/capybara/spec/session/node_spec.rb:129`, but everything I tried (other than the hella-lengthy & noisy `rake`) gave me this error: <S_CODE_TOKEN>	chadoh	2016-04-07 02:12:25
1678	2016-04-06 20:34:40	@chadoh add a tag to the test you want to run separately <S_CODE_TOKEN> then you can do <S_CODE_TOKEN> to run just that test - remove the tag before committing	twalpole	2016-04-07 02:12:25
1678	2016-04-06 20:46:41	BTW -- https://developer.mozilla.org/en-US/docs/Web/HTML/Global_attributes/contenteditable -- contenteditable is an enumerated attribute - not a boolean one. As such <S_CODE_TOKEN> is not valid - and it must be assigned a value of "true", "", or "false"	twalpole	2016-04-07 02:12:25
1678	2016-04-06 21:28:11	@chadoh - Here is the link to the HTML spec about the contenteditable attribute - https://w3c.github.io/html/editing.html - Not specifying any value leads to "the inherit state, which is the missing value default (and the invalid value default)." - so it is not the same as contenteditable="true" and the element should only be editable if it has an editable parent - I think this PR is probably inv…	twalpole	2016-04-07 02:12:25
1678	2016-04-07 02:12:25	Ah, good catch @twalpole! Thanks!	chadoh	2016-04-07 02:12:25
1677	2016-04-06 18:34:07	This adds a label selector that finds label by id or text, and also support a :for filter that takes either a string to match against the 'for' attribute or a field element that the label is associated with	twalpole	2016-04-06 19:39:18
1676	2016-04-05 16:44:55	Deprecate save_and_open_page_path in favor of save_path. The setting is used by save_page, save_and_open_page, save_screenshot, and save_and_open_screenshot so the name save_and_open_page_path doesn't really make sense. The behavior is also changing when any of the mentioned methods are passed a relative path it will now be interpreted as relative to the setting of Capybara.save_path, whereas pre…	twalpole	2016-04-05 18:16:23
1675	2016-04-05 10:00:50	The anchor links in the table of contents at http://www.rubydoc.info/github/jnicklas/capybara/master don't work, because `yard`'s auto anchors differ from the content. But GitHub's work. So I added explicit heading anchors so they should work on both sites.	afoster	2016-04-05 16:40:40
1675	2016-04-05 16:40:54	Thanks!	twalpole	2016-04-05 16:40:40
1674	2016-04-05 00:04:45	@jferris @mhoran @jonleighton @route Heads up - I plan to release Capybara 2.7.0 in the next few days. I believe the only changes that are relevant for drivers are the deprecation of #browser_initialized from the driver public API, and the requirement that Driver#reset! now be synchronous. Tests were added for this behavior and both capybara-webkit and poltergeist appear to pass, so no updates sh…	twalpole	2016-04-07 16:21:33
1674	2016-04-05 00:07:48	Awesome! The middleware sounds like a great feature.	mhoran	2016-04-07 16:21:33
1674	2016-04-05 09:17:54	@twalpole thanks for heads up, agree on middleware wanna see it in action.	route	2016-04-07 16:21:33
1674	2016-04-07 16:21:33	Released	twalpole	2016-04-07 16:21:33
1673	2016-04-04 23:04:07	Warn when unused parameters are passed to SelectorQuery	twalpole	2016-04-04 23:07:00
1673	2016-04-04 23:06:44	Fixes issue #1395	twalpole	2016-04-04 23:07:00
1672	2016-04-04 19:07:29	Make sure `#reset` for the selenium driver is synchronous and handles modals that may appear.	twalpole	2016-04-04 21:40:18
1672	2016-04-04 22:36:22	This is amazing! Thank you so much for putting so much effort into this.	jnicklas	2016-04-04 21:40:18
1672	2016-04-04 22:39:01	@jnicklas you're welcome -- I tried it with capybara-webkit and poltergeist and the removal of the assert_no_selector in Session#reset! didn't appear to affect them, so hopefully it doesn't --- I'm sure we'll hear if it does :)	twalpole	2016-04-04 21:40:18
1671	2016-03-30 19:25:29	I think that this was a futile attempt to resolve problems with restting sessions which should be much better handled by the addition of `wait_for_pending_requests`. Closes #1670	jnicklas	2016-04-04 21:31:23
1671	2016-03-30 20:55:02	The problem with wait_for_pending_requests is that it's not 100% reliable when a server is shared between sessions	twalpole	2016-04-04 21:31:23
1671	2016-03-31 06:13:31	Interesting! Why is that? Regardless I'm not actually convinced that the assert removed in this PR actually does _anything_, at least for Selenium. Other drivers might rely on it to some extent, I'm not sure, but I'm pretty sure that `nagivate.to` is synchronous for Selenium, so this really _shouldn't_ make any difference.	jnicklas	2016-04-04 21:31:23
1671	2016-04-01 16:20:09	I misspoke on this, the issue with wait_for_pending_requests, when the server is shared, is that the middleware has no way to determine which session the requests are coming from, so reseting one session will wait for both sessions requests to end which, as far as reset being synchronous is concerned, isn't really an issue. I'll add a test to make sure reset is synchronous and then look at mergin…	twalpole	2016-04-04 21:31:23
1671	2016-04-04 21:31:23	Included in PR#1672	twalpole	2016-04-04 21:31:23
1670	2016-03-30 18:16:47	So this issue is totally my fault :( I'm experiencing an intermittent failure in an application where an alert appears just after a browser has reset the session, since it's in an unload handler. Here's how Capybara currently implements reset: <S_CODE_TOKEN> In my case `assert_no_selector` is raising an unhandled alert error. The reason `assert_no_selector` is called here in the first place is to…	jnicklas	2016-04-04 21:40:21
1670	2016-03-30 18:18:38	Stack trace: https://gist.github.com/jnicklas/f921d3e671547dc175c9f413c6da5426	jnicklas	2016-04-04 21:40:21
1670	2016-03-30 20:51:06	We can fix this in the selenium driver by checking for no elements in its reset! method, but removing the check from Session#reset! would be a breaking change for all the other drivers	twalpole	2016-04-04 21:40:21
1670	2016-03-30 21:56:59	@jnicklas Does the change in the selenium_driver_reset_synchronous branch fix your issue?	twalpole	2016-04-04 21:40:21
1670	2016-03-30 22:20:13	@mhoran @route @jonleighton @jferris Is reset! in your drivers currently synchronous, if not is it something that could be easily implemented?	twalpole	2016-04-04 21:40:21
1670	2016-03-31 02:18:31	We don't do anything explicitly asynchronous in capybara-webkit on reset, and removing the `assert_no_selector` resulted in no failures. I'm in the process of porting capybara-webkit over to Chromium Embedded (CEF), as QtWebKit is dead. CEF is much more asynchronous than QtWebKit, and I've made every effort to wrap up asynchronous calls to be synchronous. However, there could be an issue here, an…	mhoran	2016-04-04 21:40:21
1670	2016-03-31 16:18:54	@twalpole I believe that poltergeist works properly on this	route	2016-04-04 21:40:21
1670	2016-12-23 22:13:24	@mhoran Thanks for mentioning capybara-webkit is moving to use CEF. Just to report that we did run into the async session reset issue with capybara-webkit (sometimes session wasn't reset in time and leaked into the following spec). Adding back the single `assert_no_selector` line in capybara seems to solved it. I am not sure if it's worth digging into the root cause at this point, but wonder if y…	starsirius	2016-04-04 21:40:21
1670	2016-12-23 22:22:40	@starsirius Do you happen to be using database_cleaner, and are triggering clean with an `after` block, rather than an 'append_after' block as database_cleaner recommends? - https://github.com/DatabaseCleaner/database_cleaner#rspec-with-capybara-example	twalpole	2016-04-04 21:40:21
1670	2016-12-23 23:30:33	@twalpole No. My app doesn't have a database so we don't use database_cleaner. By the way, the temporary fix in my own [fork](https://github.com/starsirius/capybara/commit/c056ddb7979804d5ef4fdf31eca2621a9889886d) (capybara 2.7.1, because of capybara-webkit, + that single `assert_no_selector` line) seems to fix the issue. :(	starsirius	2016-04-04 21:40:21
1669	2016-03-27 18:27:15	I am testing an OAuth 2 provider using Oauth2 gem, Capybara, RSpec and Poltergeist. The Capybara server does not seem to respond to the Oauth2 requests: <S_CODE_TOKEN> Capybara setup: <S_CODE_TOKEN> It seems that the server only responds when there is a `visit`, `get` or other HTTP request called from within the spec. I guess that the server is started and stopped with each request. This creates …	georgeu2000	2016-03-27 19:01:15
1669	2016-03-27 19:01:15	OK, I found the issue. The spec must be tagged as `:js`. Otherwise it uses Rack::Test and the server is not started.	georgeu2000	2016-03-27 19:01:15
1668	2016-03-24 18:19:25	Move the html element selector definitions from the xpath gem into the capybara selectors and modify them so nil locators devolve into just finding element types	twalpole	2016-03-24 21:19:15
1668	2016-03-30 13:11:59	:tada:	jnicklas	2016-03-24 21:19:15
1667	2016-03-18 21:40:46	In eventmachine/eventmachine#703, we found that Capybara.server_host defaults to `127.0.0.1`, while Thin defaults to `localhost`. With the new EventMachine 1.2.0 gem, we're using the system's `getaddrinfo` to return both IPv4 and IPv6 addresses in whichever order the local operating system prefers. This allows Thin to bind to `::1` by default, but Capybara's default of `127.0.0.1` fails to connec…	sodabrew	2016-03-19 19:28:21
1667	2016-03-18 21:58:32	https://github.com/jnicklas/capybara/commit/89d00c4f0801a1d00f57c4bedb81c23b888e18df - host (which over time became the server_host value) was specifically set to 127.0.0.1 many years ago to "prevents some issues" . I have no clue what those issues were, or if they would still be issues. Other than that this makes sense to me - lets see if @jnicklas has any recollection of what the issues were? :)	twalpole	2016-03-19 19:28:21
1667	2016-03-18 22:49:25	I think that it was maybe some kind of CORS issue? I can't quite remember. Also it's possible that `localhost` is not actually set, if it's not included in the host file. On the other hand from what I understand `localhost` should be resolved by DNS if it's not set in the local configuration. I do want to point out thought that this is a breaking change. A lot of people have written a lot of test…	jnicklas	2016-03-19 19:28:21
1667	2016-03-19 19:28:21	@sodabrew As @jnicklas pointed out, this would be a breaking change - so I'm not going to merge it. I did however cherry pick the second commit which makes find_available_port check for a port on the correct interface. For your team to maintain the same behavior it should just be a matter of you setting `Capybara.server_host = 'localhost'` now	twalpole	2016-03-19 19:28:21
1667	2016-03-19 21:20:58	Yes sounds reasonable, thanks! And I've at least made a little paper trail so someone with this error and the updated EventMachine should be able to find this config workaround easily on their favorite search engine :)	sodabrew	2016-03-19 19:28:21
1666	2016-03-14 21:55:26	My observers work fine in my app and in my regular tests, but Capybara feature tests do not trigger any observers, no matter what I try. Has anyone dealt with this or is this a known or intentional behavior? I'm using the latest version of RSpec, Capybara (github masters) and Rails 5.0.0beta3.	gregblass	2016-03-14 23:58:42
1666	2016-03-14 23:58:42	Ask questions on the mailing list as requested in the README	twalpole	2016-03-14 23:58:42
1666	2016-03-15 00:01:09	Sorry about that, and done.	gregblass	2016-03-14 23:58:42
1666	2016-07-28 15:04:59	Linking to the mailing list post in case others find this: https://groups.google.com/forum/#!searchin/ruby-capybara/rails-observers/ruby-capybara/lRb_i_52O6g/M5lHyjKoKQAJ	phereford	2016-03-14 23:58:42
1665	2016-03-10 05:55:57	I added Session#last which returns the last node found matching the given criteria.	Tmee	2016-03-17 01:31:01
1665	2016-03-17 00:07:25	Hi @jnicklas, any thoughts on bringing this into the next release?	Tmee	2016-03-17 01:31:01
1665	2016-03-17 00:21:33	@Tmee jnicklas doesn't really work on Capybara anymore - I'm the person doing most development nowadays. My concern is whether `#last` justifies expanding the API . Often while testing one wants to access the first element (or at least an element if any matches exist), I'm not sure how often last would be used, and it's already easy enough to just do `all(...).last`	twalpole	2016-03-17 01:31:01
1665	2016-03-17 00:25:45	#first and #all (and #last if added) also have the major downside of being non-reloadable elements, which can lead to all sorts of flaky test issues.	twalpole	2016-03-17 01:31:01
1665	2016-03-17 00:26:07	ah, sorry about the @mention jnicklas. Ok, I noticed I was typing `all(...).last` a bunch and thought it would be nice to have a `last(...)` similar to the awesome `first(...)` finder. But no worries, thanks for getting back to me!	Tmee	2016-03-17 01:31:01
1665	2016-03-17 00:27:41	If you don't mind explaining - what type of testing are you doing that you're calling `all(..).last` all the time?	twalpole	2016-03-17 01:31:01
1665	2016-03-17 00:33:11	Just UI automation specs with selenium. There have been a hand full of times, similar to the amount I use #first, that I've wanted to check the last element in table or in a list where I have to write out `all(...).last`.	Tmee	2016-03-17 01:31:01
1665	2016-03-17 00:54:30	ok -- in most cases you're better off using last-child/last-of-type css selectors with `#find` if/when possible - People really tend to overuse #all/first and it causes a large number of the issues people have with Capybara being 'flaky' due to it's lack of waiting behavior and the resultant elements being non-reloadable	twalpole	2016-03-17 01:31:01
1665	2016-03-17 01:30:44	ok, thanks for the info!	Tmee	2016-03-17 01:31:01
1664	2016-03-10 05:14:50	I added Session#last which will return the last found node for a given criteria. I used the Session#first as a model for documenting, but if I need to edit/add anything to the PR just let me know!	Tmee	2016-03-10 05:34:12
1663	2016-03-09 15:04:17	Hi, I'm using the Rails 5 beta 3 with action cable, the integration works fine in development but when I try a feature test through capybara, it doesn't seem to hit the channel actions. I'm using Portergeist and configured puma as capybara's server. Also I'm using es5-shim and es6-shim. Has anyone else experienced this or knows any workaround? Thanks!	smarquez1	2016-03-10 06:22:34
1663	2016-03-10 06:22:34	Use the master branch and specify `Capybara.server = :puma`	twalpole	2016-03-10 06:22:34
1662	2016-03-05 19:01:43	Hi, First off - I've been using capybara for a few years now and i love it. So thanks for all the hard work. :) Feature request: `execute_script` should accept optional `*args` attribute. Note: I'm more than happy to work on a pull request for this feature, but wanted to open an issue first to discuss to see if this had already been thought of and not implemented for some reason. Use case: I am u…	tommyh	2016-03-06 01:31:48
1662	2016-03-06 00:52:05	This has been discussed before, and as you surmised the issue is whether or not it's possible to pass element references to the browser in the other available drivers. It requires elements having a unique id that can be sent back and forth, as well as the ability to serialize/deserialize random other arguments and then pass them through to JS to be evaluated. When this was previously discussed it…	twalpole	2016-03-06 01:31:48
1662	2016-03-06 01:31:21	Gotcha, I've confirmed that the other drivers don't have it in their public api, and I'm not motivated enough to chase down if the unique id requirement has been improved. Glad you gave me this feedback before I invested time in a pull request. :) Now that I think of it, I might try monkey patching this behavior in our project. If I do that, I'll post that code on this issue if it would help othe…	tommyh	2016-03-06 01:31:48
1662	2016-03-07 09:47:22	If you are only using one driver (ie Selenium because you're using Sauce Labs), then here's a monkey patch which has been working well for me so far: <S_CODE_TOKEN>	tommyh	2016-03-06 01:31:48
1661	2016-03-01 09:34:53	Hi @jnicklas I got a module named `addressable` in `app/models/concerns`, to manage `addresses` `phones` and `faxes`. After I upgrade `capybara` to latest version, all my feature tests were failed. And failure message: <S_CODE_TOKEN> I noticed version 2.6.2 is forced dependency on gem `addressable`, did it override my `Addressable` ? and what need I do? Any thoughts?	cod7ce	2016-03-01 13:14:06
1661	2016-03-01 13:14:06	Move Capybara back to 2.5.x, or change/scope the name of your addressable module	twalpole	2016-03-01 13:14:06
1661	2016-04-12 20:27:59	Why should client code be changed because of a test dependency ? That is still an issue imho.	kofronpi	2016-03-01 13:14:06
1661	2016-04-13 17:35:28	@kofronpi - so if you had an app dealing with rodents that happened to have a Capybara model in it, you would require Capybara to change its class/module names so you can use it to test?	twalpole	2016-03-01 13:14:06
1660	2016-02-26 19:35:51	This PR adds some missing documentation for the `attach_file` method, which takes an options hash but didn't previously document what parameters it accepted. Please let me know if the descriptions make sense. This is a fix for #1659	alextaylor000	2016-03-01 19:01:08
1660	2016-02-26 21:10:37	I've added a couple of comments to clarify things -- Also when adding documentation only PRs - if you add [ci skip] to end of your commit message it will prevent travis from wasting time doing builds	twalpole	2016-03-01 19:01:08
1660	2016-02-27 22:34:08	@twalpole, thanks for the feedback (and the tip about `[ci skip]`). I've updated the PR based on your feedback. One thing I wasn't entirely sure about was what the default value for `multiple` is. From what I understand about [how the Selector is loaded](https://github.com/jnicklas/capybara/blob/master/lib/capybara/selector.rb#L283), it appears to be `true`, but let me know if I've got this wrong.	alextaylor000	2016-03-01 19:01:08
1660	2016-02-28 18:11:22	@alextaylor000 From https://github.com/jnicklas/capybara/blob/master/lib/capybara/selector.rb#L287 you can see the `multiple` option doesn't have a default, so it's ignored unless passed in. A `default` option would be passed in if there was a default value (like the `disabled` filter above) -- `boolean: true` is just a syntactic sugar instead of passing `valid_values: [true,false]` to the filter	twalpole	2016-03-01 19:01:08
1660	2016-02-29 06:42:00	Thanks for the notes, I think I was looking too far into `file` to figure out those default values. PR has been updated.	alextaylor000	2016-03-01 19:01:08
1660	2016-03-01 19:01:11	Thanks!	twalpole	2016-03-01 19:01:08
1659	2016-02-25 20:21:05	The documentation for `Capybara::Node::Actions#attach_file` doesn't specify the options that can be passed to it - for example, passing `:match => :first` to get the first match in the case of ambiguous selectors. I'm happy to submit a PR updating the relevant docs, I just wanted to confirm that the valid options are whatever is valid for `Class: Capybara::Query`, i.e.: <S_CODE_TOKEN> Thanks :)	alextaylor000	2016-03-06 00:54:56
1659	2016-02-25 20:36:07	The allowed options would be the ones allowed by #find plus any extras added by the :file_field selector however some don't really make any sense - :text for instance since a file field doesn't have text content, the count ones (count, maximum, minimum, between) don't really make any sense in this context, visible doesn't make sense since you can't set an invisible file field - disabled for the s…	twalpole	2016-03-06 00:54:56
1659	2016-02-26 01:36:57	Great, thanks @twalpole! PR is cookin'.	alextaylor000	2016-03-06 00:54:56
1659	2016-03-06 00:54:56	Closed through PR #1660	twalpole	2016-03-06 00:54:56
1658	2016-02-23 14:29:34	In the README, "rspec" was misspelled as "rpsec" in one place. While I was in there, I noticed a few spots where the official "RSpec" capitalization wasn't used, so I went ahead and made those consistent as well. Thanks for this great library! Hopefully someday I'll have a more substantive PR to contribute =]	CodingItWrong	2016-02-24 03:50:14
1658	2016-02-24 03:50:18	Thanks	twalpole	2016-02-24 03:50:14
1657	2016-02-23 13:21:28	I have issue with testing uploading multiple files with `capybara` using `cocoon`. How can I find all fields with id: "image" and attach to each of them file? I found some decision, but it don`t work: <S_CODE_TOKEN> <S_CODE_TOKEN> Error: `Unable to find file field #<Capybara::Element tag="input" path="/html/body/div/div/div/form[@id='new_post']/div[@id='educations']/div[1]/input[@id='image']">`	TeTiRoss	2016-02-23 16:35:35
1657	2016-02-23 16:35:35	questions on how to use capybara are not issues. Please post questions to the mailing list as requested in the README	twalpole	2016-02-23 16:35:35
1656	2016-02-23 02:13:41		JuanitoFatas	2016-02-24 03:49:07
1656	2016-02-24 03:49:09	Thanks	twalpole	2016-02-24 03:49:07
1655	2016-02-19 04:19:26	We are using ~> 2.6.0 and started receiving a visibility related regression. We're doing: <S_CODE_TOKEN> but get warnings the element next to it would receive the click <S_CODE_TOKEN> It turns out this is because of an extra long option causing the displayed options to be very wide; and Capybara thinks that the non-displayed options would overlap, maybe due to z-index?, with the selected option. …	CloCkWeRX	2016-02-19 04:45:28
1655	2016-02-19 04:41:26	Since all capybara does for select_option when using selenium is tell selenium to click the option unless it's already selected -- this would seem to be a selenium issue. If you're not already using the latest selenium-webdriver try updating - If you are you may want to report an issue on the selenium project. As a side note you could write your code as <S_CODE_TOKEN> it's not a great benefit whe…	twalpole	2016-02-19 04:45:28
1655	2016-02-19 04:45:28	Looks like https://github.com/SeleniumHQ/selenium/commit/b21a4f52d37588d2938aace2f47c93d442cd052e is probably the fix for your issue - and was released in selenium-webdriver 2.52.0	twalpole	2016-02-19 04:45:28
1654	2016-02-17 00:23:34		twalpole	2016-03-09 22:06:29
1654	2016-02-17 00:24:45	ActionCable can't be tested using webrick -- allow for registering server types to make it easier to use other server types. :webrick and :puma registrations provided	twalpole	2016-03-09 22:06:29
1653	2016-02-16 10:20:13	Is there any work in progress that will address the issue raised in this SO post: http://stackoverflow.com/questions/17203986/setting-a-cookie-with-javascript-doesnt-work-in-poltergeist-and-or-phantomjs And in particular a good way of addressing this issue without going through the deprecated browser method? Many thanks in advance	tansaku	2016-02-16 13:58:28
1653	2016-02-16 13:58:26	Ask questions on the mailing list as requested in the README,and when you do make it clear what exactly you're asking about since that SO question has an accepted answer	twalpole	2016-02-16 13:58:28
1652	2016-02-04 09:57:58	Hello, I'm using capybara, to visit page, I put path such as "admin_root_path" but I got an error <S_CODE_TOKEN> It's really hard to fix.. Please let me know why it works like this. Actually this code was going well few months ago but I don't know why it's not working now. Thank you!	whitelka	2016-02-08 22:27:30
1652	2016-02-04 13:07:24	Same here. The error was introduced at version 2.6.0.	Sa-ryong	2016-02-08 22:27:30
1652	2016-02-04 18:07:33	What do you have Capybara.app_host set to?	twalpole	2016-02-08 22:27:30
1652	2016-02-08 16:47:07	Oh, I was testing scoped route. For me, Capybara.app_host is set to "op.lvh.me:3000".	Sa-ryong	2016-02-08 22:27:30
1652	2016-02-08 21:20:51	This url lacks a scheme. It should probably be `http://op.lvh.me:3000`	abotalov	2016-02-08 22:27:30
1652	2016-02-08 22:27:30	Yeah -- it's unfortunate naming since Capybara.app_host (as shown in the readme) really is more of a base_url than a hostname -- change it to what @abotalov has specified and the issue should go away - If not we can reopen this	twalpole	2016-02-08 22:27:30
1651	2016-02-03 21:34:36		twalpole	2016-03-25 16:42:11
1650	2016-02-03 19:44:44		twalpole	2016-02-17 00:23:02
1649	2016-02-01 18:58:35	# visible?, #disabled?, #checked?, #selected? should return a boolean as documented - this was not the case with the rack_test driver which was instead returning the attribute value for some of the predicates.	twalpole	2016-02-01 21:05:07
1648	2016-02-01 17:06:28		paulmenzel	2016-02-01 17:16:59
1648	2016-02-01 17:17:03	thanks	twalpole	2016-02-01 17:16:59
1647	2016-01-29 09:00:53	Hi, we have a test <S_CODE_TOKEN> However, this fails, even if the element has this class. `textarea[:class]` is empty. Interacting with the browser sometimes seems to fix the issue. Some pictures: <img width="787" alt="screen shot 2016-01-29 at 9 59 28 pm" src="https://cloud.githubusercontent.com/assets/30030/12671316/96fe6bbe-c6d3-11e5-82e3-6b3097185e39.png"> After clicking some other fields, g…	ioquatix	2016-01-29 11:46:31
1647	2016-01-29 11:46:31	Okay, after a lot of mucking about, I found out the following. Firstly, I was only updating the validity on 'input' event. <S_CODE_TOKEN> But it appears that the `fill_in` method only triggers `blur`. After adding that event `on('input blur', ...)` it worked as expected.	ioquatix	2016-01-29 11:46:31
1647	2016-01-29 11:46:57	Perhaps it should be considered to trigger input event when `fill_in` is used, but this may or may not be a bug.	ioquatix	2016-01-29 11:46:31
1646	2016-01-28 14:26:27		cafedomancer	2016-01-29 18:36:05
1646	2016-01-29 18:36:08	Thaks	twalpole	2016-01-29 18:36:05
1645	2016-01-28 14:07:27	Hey guys, I'm getting this exception and I can't figure out why. <S_CODE_TOKEN>	chalmagean	2016-01-28 19:32:22
1645	2016-01-28 15:32:25	@chalmagean You'll have more luck with questions on either the mailing list or stackoverflow.	adsteel	2016-01-28 19:32:22
1645	2016-01-28 19:32:21	Closing since this is a question and not an issue - please read the top of the README	twalpole	2016-01-28 19:32:22
1644	2016-01-27 21:37:11	Yesterday, the tests in my project were passing. Today, the fail because of > ". . . /gems/activesupport-4.2.5.1/lib/active_support/dependencies.rb:274:in `require': cannot load such file -- addressable (LoadError) > from /usr/local/rvm/gems/ruby-2.1.3@ion_documentation_engine/gems/activesupport-4.2.5.1/lib/active_support/dependencies.rb:274:in`block in require'" The only 2 gems that changed in t…	hb9358	2016-01-27 23:43:22
1644	2016-01-27 22:09:01	Hmmm -- it shouldn't be --- 2.6.1 was released because addressable wasn't being included in the current_path_query file - not sure why it would be failing for you.	twalpole	2016-01-27 23:43:22
1644	2016-01-27 22:12:54	What version of addressable was being loaded in your gemfile.lock?	twalpole	2016-01-27 23:43:22
1644	2016-01-27 22:22:21	Ok -- found it -- require 'addressable' would require addressable 2.4.0 to work --- I will release Capybara 2.6.2 soon to fix that oversight	twalpole	2016-01-27 23:43:22
1644	2016-01-27 22:28:10	Awesome was just about to respond with a sample Gemfile.lock. :+1: Thanks	chrismitchell	2016-01-27 23:43:22
1644	2016-01-27 23:27:08	I just had a same issue, I resolved it by requiring `addressable/uri` in /lib/capybara/queries/current_path_query.rb:1 this is because the addressable is not a file	rezadehganpour	2016-01-27 23:43:22
1644	2016-01-27 23:32:15	:speech_balloon: @rezadehganpour > I just had a same issue, I resolved it by requiring addressable/uri in /lib/capybara/queries/current_path_query.rb:1 > > this is because the addressable is not a file It _is_ a file in addressable 2.4.0. The issue is that Capybara 2.6.1 created a dependency on addressable 2.4.0 but its gemspec allows any version of addressable (including 2.3.8, which I had, whic…	mjgiarlo	2016-01-27 23:43:22
1644	2016-01-27 23:43:22	2.6.2 released - should be fixed	twalpole	2016-01-27 23:43:22
1644	2016-01-27 23:51:20	:clap: @twalpole	mjgiarlo	2016-01-27 23:43:22
1644	2016-01-28 04:39:48	2.6.2 fixed the issue for me, thanks @twalpole and @hb9358 for reporting.	chrismitchell	2016-01-27 23:43:22
1644	2016-01-28 04:41:04	Yea same here. thanks!	rezadehganpour	2016-01-27 23:43:22
1643	2016-01-27 19:02:05	The following commit used `Addressable` to normalize path comparisons: https://github.com/jnicklas/capybara/commit/d6a824c00e8ab9e1d9c76651c729ebe866b2e14b However, it's now causing a `NameError` exception if the addressable gem is not loaded in the project, so we're requiring it in this specific location. _Note:_ It isn't failing in the Capybara suite because `launchy` is required in a bunch of …	jmbejar	2016-01-27 19:36:48
1643	2016-01-27 19:37:01	Good catch -- thanks.	twalpole	2016-01-27 19:36:48
1642	2016-01-22 11:12:27	Just a syntactic sugar method that would make RSpec expectations a little better to read. Usage in RSpec would be: <S_CODE_TOKEN> Compared to the current available: <S_CODE_TOKEN> @twalpole	syndbg	2016-01-22 17:49:24
1642	2016-01-22 12:43:32	Hmm... the Travis Selenium driver doesn't support `#status_code`. What's the preferred approach here when you want to test driver-dependant logic?	syndbg	2016-01-22 17:49:24
1642	2016-01-22 17:49:24	@syndbg The reason Capybara doesn't already have a have_status_code matcher is because it doesn't really make a lot of sense to check in feature tests (rather in controller tests where capybara isn't used). There are two reasons for this: 1. Capybara attempts to emulate a user as much as possible and users don't really see response codes. 2. Browsers automatically follow redirects, etc - so you c…	twalpole	2016-01-22 17:49:24
1641	2016-01-21 10:13:32	Steps to reproduce: Capybara.app_host = 'http://example.com/#/' Capybara.visit('line/1') ExpR: Opens http://example.com/#/line/1 ActR: Opens http://example.com/line/1	askaa	2016-05-04 20:45:30
1641	2016-01-22 17:52:17	I'm curious as to why you'd ever set Capybara.app_host to 'http://example.com/#/' ??	twalpole	2016-05-04 20:45:30
1641	2016-01-22 18:59:30	I guess such approach is used sometimes for single page applications.	abotalov	2016-05-04 20:45:30
1641	2016-01-22 19:46:33	@abotalov In that case I think one should just call visit('#/line/1') then so it's clear in the test you're setting the target - otherwise calling visit('line/1') is going to be pretty confusing to most people	twalpole	2016-05-04 20:45:30
1641	2016-05-04 20:45:30	IMHO this behavior wouldn't make sense -- if you want to visit based on the target portion of the URL then include the '#' in the visit method, otherwise the test becomes ambiguous	twalpole	2016-05-04 20:45:30
1640	2016-01-20 14:35:38	Currently, considering rather widely accepted front end conventions, e.g. BEM, the Capybara locator logic of `text, id, title or nested image's alt attribute` isn't catering the needs very well. Scenario: only classes used in HTML with all content coming from CMS. I'd suggest finding a better way for the `locator` and/or also add support for class-based matching.	ain	2016-01-20 18:10:06
1640	2016-01-20 18:10:06	Please read README.md and CONTRIBUTING.md 1. Class based matching is a nightmare in most apps for the reason that classes are specifically designed for reuse on multiple elements which makes most queries ambiguous. 2. The goal of Capybara is to emulate a user as much as possible, so it doesnt matter where the content for the page is coming from since we're dealing with the assembled displayed pag…	twalpole	2016-01-20 18:10:06
1639	2016-01-20 01:26:03	…etween sessions. When using multiple sessions with the same app Capybara, by default, reuses the server. This means when errors are raised in a session, or requests are made from the browser (ajax, etc) we have no way of knowing which session they are associated with, and therefore errors get raised in only the first session. A setting Capybara.reuse_server was recently merged into Capybara, but…	twalpole
1638	2016-01-18 23:06:13		y-yagi	2016-01-18 23:42:14
1638	2016-01-18 23:42:18	Good catch -- thanks	twalpole	2016-01-18 23:42:14
1637	2016-01-18 22:59:46	This adds Capybara.reuse_server (defaults to true). When set to false Capybara will not create a new server on a new port for each session which allows for raising server errors in the session which caused them. This also includes PR #1545 which adds tracking of open requests and delays during session reset until there are no open requests. This behavior is tested with both reuse_server = true an…	twalpole	2016-01-18 23:51:59
1637	2016-01-19 01:44:22	Thank you :heart:	jhawthorn	2016-01-18 23:51:59
1637	2016-08-02 23:12:30	@twalpole I am not sure if I understand what `Capybara.reuse_server` is doing. I'm using RSpec and configured Capybara to use Unicorn as a server (what I use in prod). I would expect that with `reuse_server = false` and `Capybara.reset_sessions!` after each spec, a new Unicorn server would be started for each spec. Am I misunderstanding how this is supposed to work?	jgonera	2016-01-18 23:51:59
1637	2016-08-03 02:35:40	@jgonera Capybara.reuse_server determines whether a new app server is run for each session or whether one is shared between multiple sessions. There is no setting in Capybara that would automatically shut down and start a new server for each spec - it could make testing painfully slow for no real benefit	twalpole	2016-01-18 23:51:59
1637	2016-08-03 15:41:43	@twalpole Thank you for a fast reply. What do you mean by "app server?" I thought that Unicorn was the app server in my case. Anyway, I do realize that it would make everything slower but I have a legitimate reason for that. If I stub out calls that my app does to third-party services, the stubs will not be "unstubbed" after each example if I'm running Unicorn. The reason for that, I think, is th…	jgonera	2016-01-18 23:51:59
1637	2016-08-03 17:45:20	By app server I mean the server instance that is started - in your case that would be Unicorn ( btw, you should really update to the register_server syntax for servers). Stubbing/mocking is not recommended while running feature tests for many reasons, and with Unicorn I guess there's another one. Additionally I would guess it also breaks Capybaras open request tracking. If you insist on stubbing …	twalpole	2016-01-18 23:51:59
1637	2016-08-03 21:24:46	> By app server I mean the server instance that is started - in your case that would be Unicorn So shouldn't `reuse_server = false` start a new Unicorn for each spec, given that [Capybara resets the session after each example](https://github.com/jnicklas/capybara/blob/07e777742532ba4a0e4957f3241fc4fb6a903e86/lib/capybara/rspec.rb#L21)? This is getting a bit off-topic, but let me just ask one more…	jgonera	2016-01-18 23:51:59
1637	2016-08-03 22:17:01	No it shouldn't start a new Unicorn - reset_session! resets changes in the session (basically removes cookies and goes back to a blank page) it doesn't delete the session and create a new one. If you create multiple capybara sessions using the same driver and application, when `refuse_server` is true there will only be one server serving all those sessions, if `refuse_server` is false there will …	twalpole	2016-01-18 23:51:59
1637	2016-08-03 22:32:57	I see, thanks!	jgonera	2016-01-18 23:51:59
1636	2016-01-17 16:02:01	I experience slow (some minutes) boot time of the server when using a javascript driver. I saw it was blocking during `connect` but that no server was running at this time, the server is only started after a first connection failure. I have been using the following quick workaround as monkey patch since months: https://gist.github.com/anonymous/9b160239c098aefb266f, which prevent doing the first …	tjouan	2016-01-17 18:35:32
1636	2016-01-17 18:35:32	The "mailing list" is linked to right from the top of the README - Need help? Ask on the mailing list (please do not open an issue on GitHub): http://groups.google.com/group/ruby-capybara" The monkey patch you have been using breaks the use of Capybara with multiple sessions, and is why you have test failures after applying it. Capybara will sshare one server thread amongst multiple sessions that…	twalpole	2016-01-17 18:35:32
1636	2016-01-30 13:52:36	Thank you for your fast and detailed answer, On 2016-01-17 10:35:41 -0800, Thomas Walpole wrote: > The monkey patch you have been using breaks the use of Capybara with multiple sessions, and is why you have test failures after applying it. Capybara will sshare one server thread amongst multiple sessions that use the same application instance to reduce memory usage, etc. Because of this the sessio…	tjouan	2016-01-17 18:35:32
1635	2016-01-15 14:11:38	Hello Some background: Rails app. Background jobs. I'm running Sidekiq with multiple theads, each one of them is using Capybara, Poltergeist and PhantomJS in order to test and take screenshots of different pages. I'm hitting critical memory quota exceeded errors in my worker. It seems highly likely that I'm collecting multiple instances of PhantomJS on my worker, despite the jobs finishing as exp…	tomgallagher	2016-01-15 16:21:48
1635	2016-01-15 16:21:47	Please ask how to questions on the mailing list as requested in the readme	twalpole	2016-01-15 16:21:48
1635	2016-01-16 03:38:38	OK will do. Apologies.	tomgallagher	2016-01-15 16:21:48
1634	2016-01-14 18:16:45	@jferris @mhoran @jonleighton @route - Just a heads up that I plan to hopefully release Capybara 2.6 this coming weekend. I don't believe there is anything that should affect driver authors, it's mainly to get released support for rack 2.0 (rails 5) in the rack_test driver.	twalpole	2016-01-17 23:59:08
1634	2016-01-15 00:27:09	Thanks for the heads up! We'll follow close behind with a release of capybara-webkit. Could you ping us on this thread when it's out?	mhoran	2016-01-17 23:59:08
1634	2016-01-15 00:45:21	Will do	twalpole	2016-01-17 23:59:08
1634	2016-01-15 12:34:14	Thanks for updates!	route	2016-01-17 23:59:08
1634	2016-01-17 23:52:31	@jferris @mhoran @jonleighton @route - 2.6.0 is released	twalpole	2016-01-17 23:59:08
1633	2016-01-13 05:26:59	I want to write some acceptance test cases for a website using capybara with selenium webdriver, but i dont know how to start and write test cases ,can you please any one tell me the sample example for that, I tried in many ways with the help of google but i have not received the exact details of it, Please provide me a doc if possible. that is very impotent for me. example: I want to open just l…	karunakarkarna	2016-01-13 05:51:36
1633	2016-01-13 05:51:36	Please ask how to questions on the mailing list as requested in the README	twalpole	2016-01-13 05:51:36
1632	2015-12-30 05:02:48	The Selenium project has moved from code.google.com to github.com, so this commit modifies the link to the correct wiki page. There are a few more mentions of code.google.com where two issues are linked, but the migration to github.com has not included the historical issues, so those links cannot be updated. The links themselves, though, do still continue to work.	Nitrodist	2015-12-31 01:27:25
1632	2015-12-31 01:27:31	Thanks	twalpole	2015-12-31 01:27:25
1631	2015-12-29 17:46:34	Hi there! I posted a question on the popular Q&A site StackOverflow the other day (http://stackoverflow.com/questions/34500357/capybara-with-selenium-not-rendering-partial) but the more I think about it the more I am starting to be convinced that the problem is laying in the Capybara gem itself or possibly in the seleinum-webkit driver. I have a Foundation 5 modal window that is hidden by default…	illegalnumbers	2015-12-29 18:14:37
1631	2015-12-29 18:14:37	Without a reproducible example we can interact with there is no way to debug this. If you can provide a simple reproducible example that shows the issue, and/or a way for us to interact with it then we can potentially look at it. Without that, all we can really say is there are thousands of people a day clicking on links that have JS actions that make modals appear and it works for them, so the i…	twalpole	2015-12-29 18:14:37
1630	2015-12-26 16:06:58	Points out specifically what RSpec configuration option is being referred to when '`spec/features`' is being suggested as the place to put capybara specs. Alternative instructions for Rails applications has also been added.	Nitrodist	2016-01-14 21:45:13
1629	2015-12-23 00:38:02	hi, just to know first if it was actually ready to use it with rails5 Then, compared to the use i could have in previous rails version, I'm quite stuck with (for example) the following : `Failure/Error: visit("/users/sign_in") ArgumentError: wrong number of arguments (0 for 1..2)` And it goes like this for any urls listed in routes that have been tried, that involves devise (a direct access to th…	bbnnt	2015-12-23 14:52:09
1629	2015-12-23 01:47:57	I assume you're using the rack_test driver, if so use the master branch with rack 2.0	twalpole	2015-12-23 14:52:09
1629	2015-12-23 08:25:20	@twalpole I have those two in my gemfile <S_CODE_TOKEN> Here (https://github.com/plataformatec/devise/issues/3870) was the cause of this problem	bbnnt	2015-12-23 14:52:09
1628	2015-12-23 00:04:45	The new [`have_current_path`](https://github.com/jnicklas/capybara/pull/1567) matcher is super useful, so it'd be good to mention it in the docs.	yozlet	2015-12-23 19:02:19
1628	2015-12-23 19:02:25	Thanks	twalpole	2015-12-23 19:02:19
1627	2015-12-20 09:23:50	Hi, I've got the following part of a form: <S_CODE_TOKEN> In my `spec`, I try to click the `Update account` button using capybara: <S_CODE_TOKEN> It's always the `Delete my account` button which is being clicked (+ the validation is automatically confirmed). No matter how I try to target the `Update account` button, it's always the wrong one being triggered and so my test obviously fails. If I re…	andersennl	2015-12-21 15:00:43
1627	2015-12-20 14:33:24	What driver are you using?	twalpole	2015-12-21 15:00:43
1627	2015-12-21 07:22:56	@twalpole I didn't set any specific driver so I guess I'm using `:rack_test`.	andersennl	2015-12-21 15:00:43
1627	2015-12-21 15:00:43	Ok, so the rack_test driver doesn't support any JS or most CSS. Because of this there would be no confirmation since its JS driven. Without seeing the rest of your form, I'm going to assume it also has JS dependent behavior and what you're actually seeing is the results of clicking the correct button in a non-JS supporting browser. You can test that by disabling JS in your browser or just looking…	twalpole	2015-12-21 15:00:43
1626	2015-12-16 21:53:16	I'm using Capybara 2.5 Issue: this line: `find_field('stateAuthority', disabled: :all)` returns an error in my tests <S_CODE_TOKEN> documentation: http://www.rubydoc.info/github/jnicklas/capybara/master/Capybara%2FNode%2FFinders%3Afind_field thanks for your time.	cguanzon	2015-12-16 22:23:47
1626	2015-12-16 22:23:44	You're reading the docs for the master branch, if you look at the docs for the version you're using - http://www.rubydoc.info/gems/capybara/2.5.0/Capybara/Node/Finders#find_field-instance_method you'll see that feature isn't supported. If you want to use it you'll need to specify the master branch of Capybara in your Gemfile for now <S_CODE_TOKEN>	twalpole	2015-12-16 22:23:47
1625	2015-12-15 14:12:27	I would love to call `xfeature` for pedning feature and `ffeature` for focused feature	Bartuz	2015-12-22 17:33:16
1625	2015-12-15 14:12:37	https://github.com/jnicklas/capybara/pull/1624	Bartuz	2015-12-22 17:33:16
1625	2015-12-22 17:33:16	Closed via PR #1624	twalpole	2015-12-22 17:33:16
1624	2015-12-15 14:09:04	Introducing `xfeature`, `ffeature` and `fscenario`	Bartuz	2015-12-21 16:45:16
1624	2015-12-15 14:50:43	How does the test output look like: ![test_output](https://cloud.githubusercontent.com/assets/4388676/11813798/1f745b00-a33b-11e5-9dad-9bc2a6339232.png)	Bartuz	2015-12-21 16:45:16
1624	2015-12-16 23:46:16	Only Ruby 1.9.3 build (the second one? there are two builds on 1.9.3) fails. https://travis-ci.org/jnicklas/capybara/jobs/96986194 with message: <S_CODE_TOKEN> Any assistance?	Bartuz	2015-12-21 16:45:16
1624	2015-12-17 00:16:04	As a guess RSpec 2.2 doesn't support exclude_pattern= -- don't break out these tests into a separate task and just test for the metadata in the test rather than that true == true.	twalpole	2015-12-21 16:45:16
1624	2015-12-17 09:55:38	@twalpole I have merged these tasks and refactored focus tag specs	Bartuz	2015-12-21 16:45:16
1624	2015-12-18 10:08:32	rbx-2 uses rspec-core 3.4.1 and fails after removing rspec 2 aliases. need to investigate	Bartuz	2015-12-21 16:45:16
1624	2015-12-20 15:17:13	Ok looks like the tests pass, please squash this down to one commit	twalpole	2015-12-21 16:45:16
1624	2015-12-20 20:21:08	Should I force push to `bartuz/master` or create new PR?	Bartuz	2015-12-21 16:45:16
1624	2015-12-20 20:33:13	Just squash and force push, and in the future please create a feature branch in your repo for changes, rather than doing it in master	twalpole	2015-12-21 16:45:16
1624	2015-12-20 20:39:19	@twalpole thanks you assistance and patience! :)	Bartuz	2015-12-21 16:45:16
1624	2015-12-21 16:45:22	Thanks a lot!	twalpole	2015-12-21 16:45:16
1623	2015-12-11 00:28:54	There are no errors, it just doesn't actually drag the element to the specified location. I'm using `:sauce` as the `javascript_driver`.	meenie	2015-12-11 00:50:10
1623	2015-12-11 00:50:10	That's a driver issue - report it at the driver project	twalpole	2015-12-11 00:50:10
1622	2015-12-09 10:54:44	I was getting a circular require warning while running the `rspec-rails` test suite. This should fix it. Also took the chance to remove some unnecessary requires in other places.	deivid-rodriguez	2015-12-23 19:41:51
1622	2015-12-21 16:51:40	hmmm -- this will break things for anyone who is just doing require 'capybara' currently -- I have to take the time to go back through the older readmes and see when that was the last suggested way to use capybara	twalpole	2015-12-23 19:41:51
1622	2015-12-21 21:26:44	I just looked at [this version](https://github.com/jnicklas/capybara/blob/d2265a3a06146a18daea3f9809ad16845cb79817/README.md) of the README (back in 2009) and it seems to make the same suggestions as now.	deivid-rodriguez	2015-12-23 19:41:51
1622	2015-12-23 19:41:53	Ok -- we'll give it a try and hope no one screams	twalpole	2015-12-23 19:41:51
1622	2016-02-13 15:13:58	Hi. On RSpec we pin to the oldest version of capybara we support, which is currently the 2.2.x series. Would it be possible to get this patch backported into the 2.2.x series and released? If not, it's a non-issue, but if you can, that'd be great!	samphippen	2015-12-23 19:41:51
1621	2015-12-08 05:13:21	`Capybara::Node::Matchers#assert_selector` and its negation, `assert_no_selector` are boolean and are expected to only return `true` or `false`. However, in the case of `false`, rather than just returning `false`, they are implemented with a `raise` & `rescue` `return false`, resulting in bad performance, i.e. (pseudocode): <S_CODE_TOKEN> Example use case is when branching logic based on the exis…	Kache	2015-12-08 06:23:14
1621	2015-12-08 06:23:14	You don't understand what you're actually testing here - it has nothing to do with exceptions and everything to do with Capybaras waiting behavior - if that's not enough explanation I'll add more details tomorrow when I have time	twalpole	2015-12-08 06:23:14
1621	2015-12-08 07:55:53	It sounds like you're referring to the `Capybara::Node::Base#synchronize` wait/retry behavior. I picked up Capybara for use as a common Ruby API for automating both PhantomJS and Chrome, and I did not expect `has_css` to wrap a test/assertion framework. I suppose since Capybara is _intended_ to be a testing framework, `has_css` is synonymous with "`assert_has_css`". It wouldn't be out of the ques…	Kache	2015-12-08 06:23:14
1621	2015-12-08 16:54:48	Correct, this has to do with the #synchronize wait/retry behavior When you call has_css? the code will check for the existence of matching elements, if elements exist it will return true immediately, if they don't it will continue checking for up to Capybara.default_max_wait_time seconds for the element to appear. If after that time matching element(s) have not appeared it will return false. When…	twalpole	2015-12-08 06:23:14
1620	2015-12-07 21:29:43	I know that I can use the workaround Capybara.ignore_hidden_elements = false, but it seems to me that the visible flag set to false should account for opacity 0 objects on the page.	kleinab	2015-12-07 23:32:50
1620	2015-12-07 22:28:40	Please provide an example that shows this issue	twalpole	2015-12-07 23:32:50
1620	2015-12-07 22:44:10	Example: HTML: <S_CODE_TOKEN> Ruby: <S_CODE_TOKEN> Shouldn't the foo line also return "Hello world"? Or is there another solution?	kleinab	2015-12-07 23:32:50
1620	2015-12-07 22:55:33	ok, so neither of those raises an "element not found" so the title of this issue is incorrect. #text takes a parameter of whether or not to return invisible text as documented here - https://github.com/jnicklas/capybara/blob/1a9417061c08194d9c4332cbbac186798cd5978a/lib/capybara/node/element.rb#L55 . Because of this your .bar example should also return an empty string as written, what driver are y…	twalpole	2015-12-07 23:32:50
1620	2015-12-07 23:34:55	Thanks for your help>	kleinab	2015-12-07 23:32:50
1619	2015-12-07 19:49:10	Much nicer than very old PNGs. ![image](https://cloud.githubusercontent.com/assets/65950/11637816/ac1c251a-9cf1-11e5-8de7-a32178a33ca6.png)	olivierlacan	2015-12-22 17:55:53
1618	2015-12-03 07:28:06	The page have header `<meta http-equiv="Content-Type" content="text/html; charset=shift_jis">`, select tags <S_CODE_TOKEN> I want click `<option value="2">2:株式会社ブレインテスト</option>` but is not working with code `select('2:株式会社ブレインテスト', from: 'sel01')` It is happen errors `Capybara::ElementNotFound: Unable to find option "2:株式会社ブレインテスト"` I using debug to see text of option tag '2:株式会社ブレインテスト'. This i…	vihc	2015-12-03 11:24:02
1618	2015-12-03 11:23:35	Using <S_CODE_TOKEN> the test <S_CODE_TOKEN> works fine for me with both the rack_test and selenium drivers - If you're using a different driver it may be a bug in that driver and should be reported on that drivers project, otherwise you'll need to provide a minimal failing exampl, and then we can reopen this	twalpole	2015-12-03 11:24:02
1617	2015-12-02 19:16:38	I am not 100% sure that this is the only change necessary, but the tests pass. As per gemnasium recommendation https://gemnasium.com/jnicklas/capybara mime-types repo, with version info in readme: https://github.com/mime-types/ruby-mime-types/ ![screen shot 2015-12-02 at 11 15 57 am](https://cloud.githubusercontent.com/assets/578159/11541262/26694498-98e6-11e5-80fe-1145086c2f56.png) ![screen shot…	compwron	2015-12-08 17:31:27
1616	2015-12-01 19:31:19	Not sure what's up, I think it's a bug in Capybara as I can't otherwise determine what I'm doing wrong here. I recently upgraded Rails from 4.1.0 to 4.2.5 and then this particular test started failing: <S_CODE_TOKEN> The browser window loads appropriately it just never finds the Edit link that is present on the page. All the actual functionality appears to work appropriately. If I just have a vis…	illegalnumbers	2015-12-01 23:08:02
1616	2015-12-01 19:35:23	What is the actual html when the page is open (rather than the erb), and what exactly is the error you're getting	twalpole	2015-12-01 23:08:02
1616	2015-12-01 21:27:09	Error I am getting is: <S_CODE_TOKEN> Which makes sense because the click_link to the edit should load the edit page which has that form in it. The html is below. <S_CODE_TOKEN> The strange part is when I have a binding.pry added to the page before the click_link call (so I could see what renders) and then continue execution the test seems to work. Is it an async problem related to the visit call?	illegalnumbers	2015-12-01 23:08:02
1616	2015-12-01 21:40:54	Does the page a user is directed to after logging in have a link with 'Edit' in it?? It is possible that you are actually clicking the link on that page before the visit call has actually changed to the business_info_path(user.business) page. You can check that by doing <S_CODE_TOKEN> after the visit, or an expectation for text/elements that would only be on that page. You could also change to <S…	twalpole	2015-12-01 23:08:02
1616	2015-12-01 22:55:28	Awesome, thank you! It does actually have a link on the page with that text in it...that is very strange now that I double check on that rendered HTML that it is not present there...that would explain at least what I thought was voodoo. Now the crazy thing is why is it rendering when I see the actual page when the test harness runs but not in the HTML. I'll try those steps and report back what I …	illegalnumbers	2015-12-01 23:08:02
1615	2015-11-29 01:27:56	mime-types 3.0 removed support for Ruby 1.9.3. > Version 3.0 is a major release that requires Ruby 2.0 compatibility and removes deprecated functions. ref: https://github.com/mime-types/ruby-mime-types/ Capybara depends on `>= 1.16`, and claims 1.9 support in the README. This was previously reported for mime-types 2.0 at https://github.com/jnicklas/capybara/issues/1173, where it was suggested to …	xaviershay	2015-11-29 02:06:00
1615	2015-11-29 02:06:00	I see no reason to limit people running ruby 2.0+ to mime-types < 3 - yes if you're still running 1.9.3 you will need to lock mime-types in your own gem file, but capybara works with 2 or 3	twalpole	2015-11-29 02:06:00
1615	2015-11-29 02:33:15	at the very least shouldn't this be called out in the README? It currently claims 1.9 support with no caveats, but it won't work out of the box. (FWIW I'd be ok with just officially dropping 1.9 support since it was EOLed in February)	xaviershay	2015-11-29 02:06:00
1615	2015-11-30 02:46:19	The fact is that Capybara will work with any available version of mime-types >= 1.16 -- mime-types v3+ won't work with ruby 1.9.3 but that's not a limitation of capybara, its really a limitation of bundler and the gem dependency system that it won't pick a lower acceptable version of mime-types when running with ruby < 2. The error message that is returned is pretty clear - "Gem::InstallError: mi…	twalpole	2015-11-29 02:06:00
1615	2015-12-09 15:54:05	The build should be fixed though (or the failures ignored / 1.9 support dropped). It could be possible too to specified correct conditional dependencies with a hack like this: https://github.com/astashov/debugger-xml/commit/c67ef5b88e168cfebab30231017710f39e3b36c9.	deivid-rodriguez	2015-11-29 02:06:00
1615	2016-01-29 04:31:14	I'm a newbie trying to build and install the capybara-webkit gem, following the Windows instructions in [https://github.com/thoughtbot/capybara-webkit/wiki/Installing-Qt-and-compiling-capybara-webkit]. I'm tripping up on the last step in the instructions with the mime-types error ("mime-types-data requires Ruby version >= 2.0."), because I've followed the instructions pretty closely and used Ruby…	stby-telstra	2015-11-29 02:06:00
1615	2016-04-22 15:30:48	I'm having the same issue on a Debian Wheezy and Ubuntu 14.04 installation, both with Ruby 1.9.3 installing Rails 4.2.6, did any of you guys got it working?	gtbono	2015-11-29 02:06:00
1615	2016-04-22 19:51:34	@gtbono If your problem is your project not installing then in your projects Gemfile specify `gem 'mime-types', '< 3.0'` , if your problem is building capybara-webkit then thats a different project and you would need to ask over on it.	twalpole	2015-11-29 02:06:00
1614	2015-11-27 11:08:43	# Outcome <S_CODE_TOKEN> # Expected <S_CODE_TOKEN> # Versions <S_CODE_TOKEN>	runephilosof	2015-11-27 16:22:27
1614	2015-11-27 12:04:43	Here is a test that confirms the bug: ## Testcase <S_CODE_TOKEN> ## Result: <S_CODE_TOKEN>	runephilosof	2015-11-27 16:22:27
1614	2015-11-27 16:22:27	This is not a bug, but rather by design. The `exact` option doesn't affect the `text` option - but rather "Control whether `is` expressions in the given XPath match exactly or partially" -http://www.rubydoc.info/gems/capybara/Capybara/Node/Finders#all-instance_method . In practice this means it affects the locators passed to the specialized finders - ie `find_link('Test', exact: true)` or `find(:…	twalpole	2015-11-27 16:22:27
1613	2015-11-25 10:06:14	I am trying to perform swipe action for `particular element`. But capyabra is swiping `full page`. My code <S_CODE_TOKEN>	Aravin	2015-11-25 14:40:20
1613	2015-11-25 14:40:20	#touch_action isn't provided by capybara, so I think you're reporting this issue on the wrong project	twalpole	2015-11-25 14:40:20
1612	2015-11-23 19:54:21	https://github.com/sparklemotion/nokogiri/blob/v1.6.6.x/CHANGELOG.rdoc#1664--2015-11-19	Kosmas	2015-11-23 21:21:20
1612	2015-11-23 21:21:20	We're not going to bump the minimum supported version of nokogiri in the capybara gem. This is something that should be handled in the project using capybara and is only relevant if the person is using the vendored versions of libxml2 and libxslt. The current spec of >= 1.3.3 does not prevent use of the newest release	twalpole	2015-11-23 21:21:20
1611	2015-11-22 13:16:31	I intend to open a PR to address this issue, just don't have the time right this minute :) When using `have_current_path` to match the request path and query string, it does not work with non alpha numeric characters, most importantly for checkbox arrays In my case, when searching "Location" objects by an array of categories passed in via a checkbox array <S_CODE_TOKEN> produces this <S_CODE_TOKE…	lukerollans	2016-01-17 23:16:50
1611	2015-11-22 15:52:04	what driver are you seeing this with? It seems like more of an issue with the return of current_url/path from the driver, I don't think we want to encoding every url passed in to the matcher	twalpole	2016-01-17 23:16:50
1611	2015-11-23 01:19:03	It's not a JS spec, so whichever driver is default. Do you still think it may be a driver issue?	lukerollans	2016-01-17 23:16:50
1611	2015-11-23 19:56:37	The default driver is racktest, and I'm 95% sure this is going to be a driver specific thing. The have_current_path matcher works by calling URI.parse on what the driver returns for current_url and then using the relevant parts.	twalpole	2016-01-17 23:16:50
1611	2015-12-28 18:42:55	So this is because the racktest driver returns unescaped urls for current_url even when the url visited was escaped (other drivers don't do that). As a workaround short term you could call URI.unescape on the path you're passing to have_current_path.... I need to find time to look into the rack_test driver and figure out why it's doing that, or maybe just update have_current_path to compare again…	twalpole	2016-01-17 23:16:50
1610	2015-11-21 00:33:09	Hi, I have the following setup in my `env.rb` <S_CODE_TOKEN> Running my cucumber tests works just fine with this. I want to go an extra step and run my cucumber tests on different browsers and OS. I have a `browsers.json` file and I try to register the driver from my Rakefile. This is what I have so far: <S_CODE_TOKEN> It is basically copying most of my content of env.rb into the Rakefile. I also…	jrm2k6	2015-11-21 00:35:46
1610	2015-11-21 00:35:46	Moved to mailing-list	jrm2k6	2015-11-21 00:35:46
1609	2015-11-19 21:48:36	Update: ## The problem is solved. It was caused by firefox. Firefox input tag's maxlength always return -1 instead of 524288. Thanks! I am using Capybara to test this JavaScript with Selenium as the webdriver and Firefox v 42.0 as the browser that interprets the JavaScript. I am seeing some odd behavior and I am not sure if Capybara is behaving correctly or if it is some other system. I think it …	KingsleyZ	2015-11-19 23:15:14
1608	2015-11-18 23:17:07	I am writing a massive to test UI. Basically after you click a button (id=add-split-transaction), a new row will be append to the UI with div id split-transaction-3. Click the button again, a new div block split-transaction-4 will be generated. Here is the code. I am trying to generate 100 rows but it says cannot find split-transaction-3. If I don't put everything in a loop. It works. <S_CODE_TOK…	KingsleyZ	2015-11-18 23:29:40
1608	2015-11-18 23:29:40	Ask howto questions in the mailing list as requested in the README	twalpole	2015-11-18 23:29:40
1607	2015-11-18 20:41:58	Created with https://github.com/dkhamsing/frankenstein ### GitHub Corrected URLs | Was | Now | | --- | --- | | http://github.com/travisjeffery/timecop | https://github.com/travisjeffery/timecop | | https://github.com/bmabey/database_cleaner | https://github.com/DatabaseCleaner/database_cleaner | | https://github.com/jonleighton/poltergeist | https://github.com/teampoltergeist/poltergeist | ### Ot…	ReadmeCritic	2015-11-18 21:40:14
1607	2015-11-18 21:40:18	thanks	twalpole	2015-11-18 21:40:14
1607	2015-11-18 22:32:54	:smile:	ReadmeCritic	2015-11-18 21:40:14
1606	2015-11-18 04:07:13	I'm getting errors after every scenario, the problem is this: <pre> Locator not implemented (WARNING: The server did not provide any stacktrace information) Command duration or timeout: 41 milliseconds Build info: version: '2.48.2', revision: '41bccdd', time: '2015-10-09 19:59:12' System info: host: 'IE11WIN10', ip: '192.168.179.55', os.name: 'Windows 10', os.arch: 'x86', os.version: '10.0', java…	haonoy	2015-11-18 07:10:17
1606	2015-11-18 04:58:36	According to http://stackoverflow.com/questions/31748000/not-able-to-locate-the-element-using-xpath-locator-for-edge-driver-instance-of-s there is no xpath support in Edge, which would mak capybara unusable with it - I don't currently have access to a Windows 10 system to test with so can't confirm it myself	twalpole	2015-11-18 07:10:17
1606	2015-11-18 05:19:02	Here's a status page for for the edge webdriver - https://dev.windows.com/en-us/microsoft-edge/platform/status/webdriver/details/ - not sure if I'm reading it correctly but I think it's saying there's a preview release of the driver that has xpath support	twalpole	2015-11-18 07:10:17
1606	2015-11-18 07:10:17	@twalpole Thank you for your answer - you can download Windows10 virtual machine from https://dev.windows.com/en-us/microsoft-edge/tools/vms/mac/ :)	haonoy	2015-11-18 07:10:17
1605	2015-11-16 00:18:26	I can't sign out of my app in RSpec/Capybara. A failing example: <S_CODE_TOKEN> I run a simple log-in, log-out example: <S_CODE_TOKEN> The `user_id` is somehow being persisted in the session after its deletion in the `sign_out` method. If I follow the same steps in the browser manually, I get <S_CODE_TOKEN> as expected. Since this problem is occurring within a single test, I don't think this is a…	githorse	2015-11-16 02:25:11
1605	2015-11-16 02:25:11	Please ask howto questions in the mailing list as requested in the README, and include details about which driver you're using, what the steps are doing, etc. As a guess though I would say you're using selenium as the driver and your sign_out step isn't looking for any results after redirecting to the root path , so the second visit test_path is actually occurring before the sign_out redirect occ…	twalpole	2015-11-16 02:25:11
1605	2015-11-20 14:35:45	Hi @twalpole, I'm using the Poltergeist driver actually. I'm still confused about how to get this working, since the redirect does not get performed even if I add a line after `sign_out`: <S_CODE_TOKEN> I've posted this on the mailing list [here](https://groups.google.com/forum/#!topic/ruby-capybara/y_Eay2zTvfc).	githorse	2015-11-16 02:25:11
1604	2015-11-13 10:07:58	(sorry, I initially accidentally hit the return button before filling in the description ^^° here goes) I'm using capybara 2.5.0 along with rspec-rails 3.4.0. In a feature spec scenario I haven't yet implemented, my spec passes with something akin to: <S_CODE_TOKEN> I don't know how this could pass. I've been following the rspec documentation: https://www.relishapp.com/rspec/rspec-mocks/v/3-3/doc…	Bastes	2015-11-13 21:23:25
1604	2015-11-13 10:35:15	A little digging later with pry-byebug reveals that: <S_CODE_TOKEN> Always yields "true" somehow in my context. I tried then: <S_CODE_TOKEN> What I got was (as expected) the error message from the controller (the controller create action hasn't been implemented yet, so it ends in a 500 error). Of course, the content the matcher shouldn't be finding yet finds is nowhere in this content. I'll conti…	Bastes	2015-11-13 21:23:25
1604	2015-11-13 10:54:56	More digging: If I try to assert wether text is there on a page that's implemented (not a 500 error) the check is made and fails when it should, succeeds when it should.	Bastes	2015-11-13 21:23:25
1604	2015-11-13 16:44:37	This is something that is pretty heavily tested in this project so I would doubt there's an error with it in Capybara (not impossible, just highly unlikely). Much more likely is that your 500 error page is showing the source code of where the error was thrown from on it, which will include the text you're searching for.	twalpole	2015-11-13 21:23:25
1604	2015-11-13 21:11:09	That could explain it ; I'll see wether the string was part of the error. Though, and I don't mean to criticize just for the sake of it, I'd be less surprising if Capybara was to fail the scenario automatically when it receives a 500 error (with of course some way to disable that behaviour on the off-chance someone actually needs to check that a 500 error is raised through a scenario?). As a proj…	Bastes	2015-11-13 21:23:25
1604	2015-11-13 21:16:28	@twalpole Diagnosis confirmed ^^d I'll patch my own spec to check wether a 500 error happened, but in case you have an idea on how to implement a safeguard to raise an error automatically in a scenario when a 500 error is raised, I'd be glad to contribute and try to implement it.	Bastes	2015-11-13 21:23:25
1604	2015-11-13 21:20:36	@Bastes If the app actually raised an error then Capybara will raise the error and fail the test (assuming Capybara.raise_server_errors is true (default) ), however in your case the app isn't actually raising an error, its returning a valid webpage - just happens to be a webpage about an internal error the app caught.	twalpole	2015-11-13 21:23:25
1604	2015-11-13 21:23:25	@Bastes Also you could probably turn off whatever is producing detailed error pages in test mode - you wouldn't want that info displayed in production mode, so by default have it off in test mode too. (If in rails check that better-errors isn't loaded in the test environment for instance - not sure what other settings might need to be checked). Then the source code won't be displayed in the error…	twalpole	2015-11-13 21:23:25
1604	2015-11-13 21:27:55	@twalpole Ah, there's the culprit then. Thanks a lot for your help, better_errors was indeed loaded in dev and test mode, and disabling it raises the errors in the scenario as it should. Cheers, and sorry for the noise ^^°	Bastes	2015-11-13 21:23:25
1604	2015-12-04 16:53:59	This happened to me as well. It was very confusing behavior.	tarr11	2015-11-13 21:23:25
1603	2015-11-10 22:24:08	https://stackoverflow.com/questions/33640613/clicking-an-icon-with-capybara	Deekor	2015-11-10 22:36:13
1602	2015-11-10 18:05:58	<S_CODE_TOKEN> I couldn't reproduce it but does anyone know why this would happen?	nambrot	2015-11-10 18:28:16
1602	2015-11-10 18:28:16	Ask questions on the mailing list as requested in the README	twalpole	2015-11-10 18:28:16
1602	2015-11-10 18:57:37	Sorry. Fwiw, I figured it out why it failed. Adding an empty space inside the `div` makes it discoverable for Capybara	nambrot	2015-11-10 18:28:16
1602	2015-11-10 19:14:06	Correct because without content or set sizes a div is not visible on the page -- asking on the mailing list would have got you the answer	twalpole	2015-11-10 18:28:16
1601	2015-11-09 00:26:11	The `Object` class in Ruby defines an instance method named `method` that receives a symbol a returns a `Method` object. Byebug uses this method to grab information about the parameters of each frame in the backtrace. The `Capybara::RackTest::Form` class defines a method called `method`, overriding the method mentioned above. This case could probably be rescued in `byebug`, but since the method i…	deivid-rodriguez	2015-11-09 00:58:56
1601	2015-11-09 00:58:59	LGTM - thanks	twalpole	2015-11-09 00:58:56
1601	2015-11-09 01:09:26	Thanks!	deivid-rodriguez	2015-11-09 00:58:56
1600	2015-11-08 09:13:23		AhmedKamal20	2015-11-09 00:37:15
1600	2015-11-09 00:37:20	thanks	twalpole	2015-11-09 00:37:15
1599	2015-11-06 14:58:36	When testing an action that redirects offsite it is useful to be able to not follow redirects just temporarily when it is enough to assert that a redirection has occured to the correct location. Currently when using the Capybara::RackTest::Driver an attempt to redirect to an external site results in a request with the same path to the app currently under test. Most of the time this will cause a t…	thehenster	2015-11-09 00:56:27
1599	2015-11-09 00:56:27	Thanks for the effort but I'm not going to include for a couple of reasons 1. Capybara really is the wrong tool to be using if you're checking result status codes, as evidenced by the fact you have to go to driver specific methods to access them 2. if you want a driver that doesn't redirect you can just register a :racktest_no_redirect driver and use that for the specific tests you don't want red…	twalpole	2015-11-09 00:56:27
1598	2015-11-04 14:45:06	I am currently trying to run a rspec test with Capybara and Database cleaner and I repetitively receive this threading error with Mysql. Gemfile.lock rspec (3.3.0) capybara (2.4.4) capybara-webkit (1.4.1) database_cleaner (1.5.1) <S_CODE_TOKEN> spec_helper.rb <S_CODE_TOKEN> The Spec File <S_CODE_TOKEN> Now the webpage screenshot shows up correct, however, I feel like its something to do with the …	reidcooper	2015-11-04 17:43:09
1598	2015-11-04 17:43:09	You're sharing the database connection between the test and server threads and/or you have AJAX requests still occurring when database cleaner is trying to truncate the database - either way this should be asked on the mailing list as requested in the README	twalpole	2015-11-04 17:43:09
1597	2015-11-03 18:54:38	I read the existing documentation, but I was still having trouble with a single element (I was missing the `first('a')` part), so I thought another example would help someone else.	jaredbeck	2016-01-14 21:52:03
1597	2016-01-14 23:31:39	Thanks Thomas	jaredbeck	2016-01-14 21:52:03
1596	2015-11-03 14:32:03	The page I'm testing has `<base>` starting with `/` tag, so local htm dump can't find CSS, etc. because the scheme is `file://`. So I would like to force the correct base in my tests. I guess the original author https://github.com/jnicklas/capybara/commit/e0591fef5c9b4de9d56f71608043c86aed6a8fa4 made this function ignoring it the base tag already exists because he didn't want to bother with regex…	Nakilon	2015-11-03 17:04:30
1596	2015-11-03 16:12:38	Test `"executes successfully even if the page is missing a <head>"` appears to work not fully correctly with selenium driver because Firefox adds tags on his own: `"<html xmlns=\"http://www.w3.org/1999/xhtml\"><head></head><body>Bar</body></html>"` I spotted it when for some reason `$& + "` instead of `"\\0` didn't work despite the http://stackoverflow.com/a/32409118/322020	Nakilon	2015-11-03 17:04:30
1596	2015-11-03 17:04:30	Thanks for the efforts, however this isn't something I'm going to be merging into Capybara in the near future for a few reasons. 1) the decision to not modify the base tag if it already existed was made in the discussion when this feature was added (not just because someone didn't want to write a regex) - https://github.com/jnicklas/capybara/pull/958 - Also your current replacement regex has at l…	twalpole	2015-11-03 17:04:30
1596	2015-11-04 20:08:22	4) Existing regexes are not fully tested for the same reason. Why then they are in the project?	Nakilon	2015-11-03 17:04:30
1596	2015-11-04 20:46:13	Huh? The project has been built over quite a bit of time and there very well may be pieces that aren't fully tested. That doesn't mean just because someone says "I'm sure it's fine" we should assume it is,especially since in this case its definitely not fine (see issue 1). Next time you may be better off opening an issue about new functionality to discuss whether it is something that project woul…	twalpole	2015-11-03 17:04:30
1595	2015-11-02 16:06:31	When testing a page with JS that hides and shows certain elements, it's useful to know whether a test failure means that an element has failed to render, or has rendered but become invisible (or failed to become visible). For instance, some jQuery plugins will take existing elements and hide them, adding some other elements onto the page that use the originals as storage. If your tests are writte…	alexch	2016-07-21 19:14:15
1595	2015-11-02 18:28:15	+1	harlantwood	2016-07-21 19:14:15
1595	2015-11-02 19:13:58	I've added a couple of comments, but overall I'm iffy on this. Yes it would probably be helpful for some people to have this type of error message, but it's also the kind of thing that will encourage people to just pass :all into their text queries to get tests passing -- which is not something that should be encouraged.	twalpole	2016-07-21 19:14:15
1595	2015-11-04 21:02:11	I'm not convinced it would encourage people to just pass :all into their text queries just to get their tests to pass. If some people don't care about their tests being accurate then there's not much a reasonable error message can do for them :-). And it's not suggesting any action, just pointing out the (possibly new or changed) reality and giving a clue -- which I would have appreciated when wo…	alexch	2016-07-21 19:14:15
1595	2015-11-12 17:49:09	Just the one small change I commented on above, and then it looks good to me. when you've made that change please squash the commits, and then I'll merge it in	twalpole	2016-07-21 19:14:15
1595	2016-07-21 19:14:15	This was squashed and merged as 51c83ed5a93f7a6f36f27019927d2ee7c4e2d599	twalpole	2016-07-21 19:14:15
1594	2015-10-29 18:48:09	I have some code in a controller laid out like the following that does a redirect to an external url. This code works in my actual environment but when the test I wrote below runs using capybara with selenium I get a routing error. I shouldn't get a routing error since I should just be doing a redirect to an external service. Not sure whats up here, I think it's a bug in capybara. spec <S_CODE_TO…	illegalnumbers	2015-10-29 22:46:45
1594	2015-10-29 22:37:05	What exactly is the error? and are you 100% sure that you're running it with the selenium driver and not with the rack-test driver?	twalpole	2015-10-29 22:46:45
1594	2015-10-29 22:46:45	Capybara is for use in integration/feature tests. Since browsers actually follow redirects you can't check for them other than checking you end up on the final url - if you want to verify that a redirect (http 301, 302) is returned you should be doing that in a controller/request spec. Also, comparing to current_path immediately when using real browsers is problematic because visit can/will retur…	twalpole	2015-10-29 22:46:45
1594	2015-10-30 01:14:27	Sorry on the late response - yes I am sure I'm running it with the selenium driver. The problem was that I was getting a <S_CODE_TOKEN> where xyz was the route that I was redirecting to (outside of my site) based on the posting in my controller, it was a strange problem. I agree that it could be easier to just check that a redirect is returned from a controller spec but it seems odd that the beha…	illegalnumbers	2015-10-29 22:46:45
1594	2015-10-30 01:48:13	It shouldn't lead to a no route error unless you haven't tagged the test for js and are therefore using the rack-test driver which ignores the hostname	twalpole	2015-10-29 22:46:45
1594	2015-10-30 02:16:59	Hm, it appears that my spec helper didn't infer my spec type correctly based on location and was defaulting to rack-test. My apologies on that! I still get the following error though after using the code you posted: <S_CODE_TOKEN>	illegalnumbers	2015-10-29 22:46:45
1594	2015-10-30 03:27:25	Make sure you're using capybara 2.5	twalpole	2015-10-29 22:46:45
1594	2015-10-30 16:26:10	Updated, appears to be working now. Thanks @twalpole ! I'll be sure to give you a twitter shout out :)	illegalnumbers	2015-10-29 22:46:45
1593	2015-10-29 14:26:09	Hi guys, I had some code working until it started failing some days ago (possibly since Chrome got updated). I'm using the `open_new_window` function. I've isolated it and it still fails... Ruby version: 2.1.2 Selenium driver + Chrome v46.0.2490.71 (64-bit) Code: <S_CODE_TOKEN> Error: <S_CODE_TOKEN> Any clue? Thanks in advance!	aadoello	2015-11-16 18:47:12
1593	2015-10-29 16:01:29	One possibility is that Chrome is taking longer to open the new window, could you try increasing `Capybara.default_max_wait_time` and see if that fixes things for you?	twalpole	2015-11-16 18:47:12
1593	2015-10-29 16:49:16	Hi Thomas, Thanks for your help. Unfortunately I already tried that. I set it to 10 seconds and didn't work. I don't think it's time-related, it's more like Capybara just can't open the window and doesn't realise about it... any other idea? 2015-10-29 17:01 GMT+01:00 Thomas Walpole notifications@github.com: > One possibility is that Chrome is taking longer to open the new window, > could you try …	aadoello	2015-11-16 18:47:12
1593	2015-10-29 17:25:32	Well Capybara does realize it can't open the window - that's what the error is saying :) All calling open_new_window does is execute "window.open()" in the browser, so as long as there is a current browser on which to call that then there aren't really many things to go wrong. A few things to try 1. visit a page before calling open_new_window to make sure there is actually a browser window to run…	twalpole	2015-11-16 18:47:12
1593	2015-11-16 18:47:12	Closing due to lack of followup	twalpole	2015-11-16 18:47:12
1592	2015-10-29 14:23:54	Appears that rack 2 (for Rails 5) has broken capybara's click_button method. Now getting "undefined method `normalize_params' for Rack::Utils:Module" error when we using capybara's click_button method. - After porting to Rails 5, I get this error with at least 3 repos: <S_CODE_TOKEN> To Reproduce, you can do the following: - Example repo (I remove all but 1 test) with error: - git clone https://g…	jasnow	2015-10-29 14:36:52
1592	2015-10-29 14:36:52	This should already be fixed in the master branch, please try using that	twalpole	2015-10-29 14:36:52
1592	2015-10-29 14:38:49	You are right - Sorry for the issue.	jasnow	2015-10-29 14:36:52
1592	2015-12-19 20:10:03	When is the next release of capybara gem?	jasnow	2015-10-29 14:36:52
1592	2015-12-19 20:21:49	No current date set - use the master branch	twalpole	2015-10-29 14:36:52
1592	2015-12-19 20:35:40	OK	jasnow	2015-10-29 14:36:52
1592	2016-08-25 00:07:50	I've faced this same issue and upgrading to a newer version fixed it for me. In my case, I've used: <S_CODE_TOKEN>	embs	2015-10-29 14:36:52
1591	2015-10-28 13:53:50	The command <S_CODE_TOKEN> triggers the error message `Options passed to Capybara::Node#set but the driver doesn't support them` on Mac OSX 10.11 using either poltergeist or capybara-webkit driver. Which driver supports the `fill_options` functionality?	m1racoli	2015-10-28 14:15:49
1591	2015-10-28 14:15:49	Ask "how to" questions in the mailing list as requested in the README	twalpole	2015-10-28 14:15:49
1590	2015-10-28 04:33:25	I want to compare the expected path and current path to justify whether the test is passed I found the method Capybara::SessionMatchers#assert_current_path. I guess this method can fulfill my requirement. But when i wrote <S_CODE_TOKEN> in my test, the error showed no #assert_current_path method I've seen the Capybara::Session has included the Capybara::SessionMatchers. I'm confused of why i cann…	JevanWu	2015-10-28 06:01:21
1590	2015-10-28 06:01:21	Ask "how to" questions on the mailing list as requested in the README	twalpole	2015-10-28 06:01:21
1589	2015-10-23 07:29:45	I have a page that on page load, does an ajax request to an external server. I want to mock that request. I have been using sinon.js to mock the ajax requests to external servers when there is a DOM event. In this case is easy since I create a sinon server right before testing the event. After triggering the event with Capybara I respond to the request with sinon and it works. However, when the r…	lmuntaner	2015-10-23 14:35:05
1589	2015-10-23 14:35:05	Please ask how to questions on the mailing list as requested in the README	twalpole	2015-10-23 14:35:05
1589	2015-10-23 14:38:14	Oops!! So sorry about that!!	lmuntaner	2015-10-23 14:35:05
1588	2015-10-22 10:58:17	The default finding method is by_css. I would love if it was by_xpath if selector begins with "//" (and maybe ".//") because I use xpath in 30-50% of selectors.	Nakilon	2015-10-22 16:06:22
1588	2015-10-22 16:06:22	Capybara isn't going to start trying to detect the type of selectors by default because that just ends up opening a can of worms. However, if you want to add the behavior for your project it's easy enough to replace the current :xpath selector with one with a match proc that will make your wanted behavior happen. Executing something like the following code after Capybara has loaded its builtin se…	twalpole	2015-10-22 16:06:22
1587	2015-10-13 16:10:21	Hello, I have an input field with no name, id or label, that I need to write an expectation on. You can target this with a css selector using the `input[value='foo']` or a similar xpath, because it will match all inputs regardless. However, in my case, the value of the input is being changed by javascript. An xpath selector would fail in this case because ["The XPath query is run against the html…	phillc	2015-10-13 16:38:34
1587	2015-10-13 16:38:34	I haven't specifically tried it but I would guess <S_CODE_TOKEN> would probably do what you want, if not you can always add your own selector type with Capybara.add_selector(:react_field) { ... } and then do expect(page).to have_selector(:react_field, 'selector', filter1: 'blah blah', ...) with whatever type of xpath and filters you want	twalpole	2015-10-13 16:38:34
1587	2015-10-13 16:44:39	Empty string and nil do not work in this case. Will try adding my own selector, thanks.	phillc	2015-10-13 16:38:34
1586	2015-10-12 12:16:26	I run tests with Capybara -> WebdriverRemote -> Firefox -> xvfb launching them as: `java -jar selenium-2.47.1.jar -role hub` `java -jar selenium-2.47.1.jar -role webdriver -hubHost 127.0.0.1` They are hanging on `visit` starting exactly from **the second test** in 10% of test runs. ![screen shot 2015-10-08 at 13 47 01](https://cloud.githubusercontent.com/assets/2870363/10427816/5adf8426-70f5-11e5…	Nakilon	2015-10-12 17:41:09
1586	2015-10-12 17:41:09	Since all capybara is doing is requesting selenium-webdriver to visit a url I would guess you've run into a bug in selenium and should report it over on that project. I do have a concern about your test code though - in your before block the <S_CODE_TOKEN> there is no guarantee the previous click has actually changed the current_host immediately so it's possible that equality test is failing when…	twalpole	2015-10-12 17:41:09
1585	2015-10-08 18:47:54		nambrot	2015-10-12 17:43:17
1585	2015-10-12 17:43:20	thanks	twalpole	2015-10-12 17:43:17
1584	2015-10-08 11:38:44	Looks like chaining `#text` doesn't mind nodes visibility: <S_CODE_TOKEN> Shouldn't it be described somewhere in docs or is it a bug?	Nakilon	2015-10-08 16:51:27
1584	2015-10-08 16:51:27	all returns a Capybara::Result object which doesn't have a #text method, so I'm not really sure what code you're calling. Have you added methods to Capybara::Result? If you've included the capybara dsl into Object, then I guess it could be calling capybaras text method, but that would be calling it for the entire page, which I guess could output what you're showing. Either way this isn't a bug in…	twalpole	2015-10-08 16:51:27
1583	2015-10-06 21:46:52	html files produced by capybara when running `save_and_open_page` are saved in `tmp/capybara` which from time to time needs clearing out. I noticed this page on SO http://stackoverflow.com/questions/19342578/how-to-make-rake-tmpclear-also-clear-tmp-capybara and wondered if capybara should be applying this task to rake somehow for clearing capybara tmp files as part of `rake tmp:clear` or have I m…	amnesia7	2015-10-06 21:52:41
1583	2015-10-06 21:52:41	Capybara doesn't do any cleanup of tmp files -- you need to handle that yourself	twalpole	2015-10-06 21:52:41
1583	2015-10-24 14:25:15	Just got a response from rails issue about this and looks to be a straightforward addition to allow this cleanup to be added if it's worth it: https://github.com/rails/rails/issues/22050#issuecomment-150812209 Any more thoughts @twalpole or is it still not worth adding?	amnesia7	2015-10-06 21:52:41
1583	2015-10-24 17:18:20	where to save the files by default is set by Capybara.save_and_open_page_path - so if a user sets that in code that isn't loaded by the Rakefile then the task would be cleaning the wrong thing, also Capybara isn't rails only so adding this for everyone wouldn't make much sense. Capybara won't be adding this to the project, if you want it in your projects as explained in the rails teams response i…	twalpole	2015-10-06 21:52:41
1582	2015-10-06 20:50:12	This fixes #1579 - selected filter always allows invisible options - options filter allows invisible options if the select itself is invisible - with_options filter allows invisible options if the select itself is invisible	naw	2015-10-06 22:27:57
1582	2015-10-06 21:06:32	I think it needs a test for a visible select with a non-visible but selected option - otherwise looks good to me	twalpole	2015-10-06 22:27:57
1582	2015-10-06 21:36:57	My original HTML for the selected spec was actually like that, but then I noticed that selenium considers an invisible selected option as visible. That makes sense --- if you load a form with a pre-selected invisible option into Firefox or Chrome, the option is indeed visible. Originally, I had a test to verify a visible select with an invisible option would _not_ pass the options filter, but the…	naw	2015-10-06 22:27:57
1582	2015-10-06 21:48:31	We're saying that a selected option is checked against selected whether it's visible or not, so if firefox happens to ignore display: none on an option that is selected I think it's fine -- other drivers may not and the test will be verifying that the option is included in the selected filter	twalpole	2015-10-06 22:27:57
1582	2015-10-06 22:03:18	Added a commit to address your suggestion. I can squash it if it looks OK to you.	naw	2015-10-06 22:27:57
1582	2015-10-06 22:14:37	looks good -- go ahead and squash and I'll merge it in	twalpole	2015-10-06 22:27:57
1582	2015-10-06 22:16:15	Squashed. Thanks for your quick attention to this.	naw	2015-10-06 22:27:57
1582	2015-10-06 22:28:01	thanks for the work!	twalpole	2015-10-06 22:27:57
1581	2015-10-06 20:29:26	I am trying to write test cases using Capybara with Selenium and am running into an issue <S_CODE_TOKEN> The application opens up in a firefox browser, but after couple of seconds it closes and a new blank window/browser is shown. Could you give inputs on how I can resolve this problem?	haridak	2015-10-06 21:09:13
1581	2015-10-06 21:09:13	Please ask howto questions on the mailing list as requested in the README	twalpole	2015-10-06 21:09:13
1581	2015-10-06 21:22:08	Sure, thanks	haridak	2015-10-06 21:09:13
1580	2015-10-03 13:23:43	I have an AJAX link that updates each click. The first time it's executed it works fine. But as the link is replaced it becomes escaped only in the Capybara test and becomes an invalid URI. Using - Rails 4.1.13 - Capybara 2.4.4 - Capybara-WebKit 1.5.1 I'm using Rails' UJS to execute JavaScript in the current page which simply rewrites the div cell with the same link and a counter. <S_CODE_TOKEN> …	danielpclark	2015-10-03 13:54:21
1580	2015-10-03 13:54:21	My bad. The JavaScript isn't executing. After changing it so it doesn't replace the link I checked the response and page itself becomes the JavaScript returned instead of executing it to update the page. <S_CODE_TOKEN>	danielpclark	2015-10-03 13:54:21
1579	2015-10-02 23:53:02	`page.have_select('Label', visible: false, selected: 'selected option')` The select will be found (even though it is hidden), but the selected option will not be found because it (and its text) are hidden. I would have expected the filter to match even if the option is hidden (if `visible: false` is specified). Fixing it seems like it would require a change to the filter system in general. As far…	naw	2015-10-06 22:27:57
1579	2015-10-03 00:05:41	I think the selected filter should never care about the visibility status of the options at all --- if they're selected they should be matched	twalpole	2015-10-06 22:27:57
1579	2015-10-03 01:35:53	In that case, the fix is easy: https://github.com/naw/capybara/commit/e855c2d5da38bad2ae94ebc9860112c745a9ecf1 What do you think about visibility in the other filters, such as `options` and `with_options`?	naw	2015-10-06 22:27:57
1579	2015-10-03 17:05:04	options and with_options are slightly more complicated - if the select isn't visible (which can be checked from the node element) then there's no point checking the visibility of the options since they can't be visible so they should probably all be considered. If the select is visible (which can again be checked from the node) then we obviously want visible options, but do we want hidden options…	twalpole	2015-10-06 22:27:57
1578	2015-10-02 00:03:06	The explicit dependency on this Rack method breaks when upgrading to Rack 2 because Rack::Utils.normalize_params has been moved since this commit https://github.com/rack/rack/commit/7e7a3890449b5cf5b86929c79373506e5f1909fb There's [a very similar version in Rack::QueryParser](https://github.com/rack/rack/blob/master/lib/rack/query_parser.rb#L78), but it has the downside of trying to make a hash o…	tjgrathwell	2015-10-28 19:32:42
1578	2015-10-03 17:19:37	hmmm -- I don't really like the idea of copying the whole method over, and would prefer if it was possible to do using functionality provided by rack 2 - however I understand that may not be possible. I need to think about this for a bit	twalpole	2015-10-28 19:32:42
1578	2015-10-13 08:20:19	:+1: Thank you @tjgrathwell this bug has been here for months. I decided to search and found your PR because I wanted to put my [WIP Rails Authenticator](https://travis-ci.org/hello-gem/hello) back testing with rails:master Now my specs work again :heart: https://travis-ci.org/hello-gem/hello/builds/85068627 I had also tried your first approach, @twalpole I can validate that it does not work beca…	thejamespinto	2015-10-28 19:32:42
1578	2015-10-28 19:45:20	This is merged into master and I added rack 2 and sinatra 2.2.0-alpha to the beta-versions test for travis	twalpole	2015-10-28 19:32:42
1577	2015-10-01 16:08:51	I am using Capybara 2.4 for web page scraping and was having a memory leak issue with phantomjs remaining in memory and consuming resources. According to the Poltergeist webpage, they suggest using a Capybara method to fix this problem: <S_CODE_TOKEN> Now the issue is that whenever I do Capybara.visit after quitting the driver, I receive the error: <S_CODE_TOKEN> I believe resetting the session s…	wakproductions	2015-10-01 16:36:27
1577	2015-10-01 16:36:27	Capybara doesn't support operation after you call driver specific messages on the poltergeist driver, you should post this question either in the mailing list or over on the poltergeist project	twalpole	2015-10-01 16:36:27
1576	2015-09-20 13:06:06	Hi, How much work do you think it would be to have a very basic driver for HTML strings using webkit or selenium? I know I can already use the Node matchers on strings, but I'd like to be able to save a rendered screenshot in order to help debug our View and Cell specs. I'm happy to look into this myself, but I'd like it if someone with knowledge of the capybara internals could give me a steer on…	samstickland	2015-09-21 15:51:51
1576	2015-09-21 15:51:51	To save a rendered screenshot of a string - you would need to load the string into webkit or selenium so they can process and render the css. If you know its a static html string without any JS or anything you could save it to a file and then open that file in FF or whatever. However, wouldn't it just be easier to set up your tests to rerun failing tests in selenium or webkit and save a screensho…	twalpole	2015-09-21 15:51:51
1575	2015-09-19 03:53:08	- Allowing `true`, `false`, or `:all` for all selectors with the `:disabled` option - Adding `:skip_if` option to `Filter` to skip the filter (i.e. return `true`) if this value is passed I added the `:skip_if` option to `Filter` because so many selectors had this `:disabled` option and adding the logic to each seemed too repetitive. If there's a preferred alternate approach or a better name than …	jillianrosile	2015-09-19 18:43:32
1575	2015-09-19 03:56:59	And right after I submit this I notice that @twalpole submitted the same thing earlier today. Oops. Well, here's another idea of how to approach it.	jillianrosile	2015-09-19 18:43:32
1575	2015-09-19 18:46:07	@jillianrosile Thanks for this -- great idea on the :skip_if option. I made one change so the skip_if value doesn't need to be specified in the valid_values - merged in to master	twalpole	2015-09-19 18:43:32
1575	2015-09-19 20:37:36	Thanks! Looked at your follow-up commit and I like it. Makes sense to not have to repeat the parameter in both `:valid_values` and `:skip_if`.	jillianrosile	2015-09-19 18:43:32
1574	2015-09-18 19:47:31		twalpole	2015-09-19 18:46:21
1574	2015-09-19 18:46:40	Closed in favor of #1575	twalpole	2015-09-19 18:46:21
1573	2015-09-08 12:34:27	I am trying to assert if text for a given node matches value returned from an API but when API returns nil for a value, it still passes. <S_CODE_TOKEN> if the API.value is nil the test still passes. Should text eq be used here?	sharmarahul	2015-09-08 22:32:44
1573	2015-09-08 22:32:44	This is as designed, have_content verifies the page/element contains the passed string at least once (or more if any of the count options are passed) - if you want to check for an exact match you need to pass a regex to have_content	twalpole	2015-09-08 22:32:44
1572	2015-09-08 11:44:58	Hello Team, Could you please help me, I haven't found anything about this question in the internet - how to perform adfs authentication with capybara? On the beginning of page loading I have this login pop-up: <img width="476" alt="screen shot 2015-09-08 at 14 42 53" src="https://cloud.githubusercontent.com/assets/3985704/9733997/6bab7c92-5638-11e5-8b15-4dbaebb78048.png"> are there ways to enter …	KaterynaTs	2015-09-08 14:43:47
1572	2015-09-08 14:43:47	Please ask how to questions on the mailing list as requested in the README	twalpole	2015-09-08 14:43:47
1572	2015-09-08 15:11:54	Thank you, [done in Google group](https://groups.google.com/forum/#!topic/ruby-capybara/X1RQGUjMVDM).	KaterynaTs	2015-09-08 14:43:47
1571	2015-08-31 04:56:18	As of [1.0.0](https://github.com/jnicklas/capybara/blob/master/History.md#deprecated), deprecated features are I think easy to understand better section of another.	y-yagi	2015-09-01 16:05:19
1570	2015-08-27 23:54:09	This reimplement Session#visit usuing URI#merge. It was initially aimed at fixing Issue #1348, but I decided that #1348 wasn't really a valid use of #visit.	twalpole	2015-09-08 22:29:10
1569	2015-08-25 22:38:32		twalpole	2015-08-25 22:38:39
1568	2015-08-25 15:23:16	The method used in the example doesn't exist!	hashrocketeer	2015-08-25 15:35:55
1568	2015-08-25 15:35:55	Duplicate of #1565 and others	twalpole	2015-08-25 15:35:55
1567	2015-08-24 18:58:10		twalpole	2015-08-25 18:33:48
1566	2015-08-21 19:40:58		twalpole	2015-08-26 05:57:51
1566	2015-08-21 19:55:32	@jferris @jonleighton @mhoran @route It's been a while since the last Capybara release and some of the features I wanted to add have been delayed (proxy support for selenium driver). My current plan is to release the current set of updates as 2.5 in the next few days/week, and then do a 2.6 with the other planned updates in the next couple of months. I don't think there is much in 2.5 that will a…	twalpole	2015-08-26 05:57:51
1566	2015-08-21 21:44:51	Thanks for the heads up. We've not yet implemented `send_keys` in capybara-webkit, though I do have a work in progress. Also, we'd like to cut our own version 2.0 to drop some deprecated features, so it probably makes sense to coordinate the release.	mhoran	2015-08-26 05:57:51
1566	2015-08-25 23:06:01	@mhoran I'm pretty much ready to do a 2.5 release, would it be of any benefit to do an rc1 release first?	twalpole	2015-08-26 05:57:51
1566	2015-08-26 02:18:44	I'd say go ahead and release 2.5. I think the only issue we have at the moment is `send_keys`, which shouldn't be too difficult as we've already looked at it. Unfortunately I've yet to finish up the implementation, but just about everything else looks good. Hopefully we can get a compatible version out the door shortly after the release, but I don't want to hold up the release in the meantime.	mhoran	2015-08-26 05:57:51
1566	2015-08-26 12:53:58	We can push an interim release which allows Capybara 2.5 but raises an unsupported error for `send_keys`. That's the usual thing to do when a driver doesn't support a feature, right?	jferris	2015-08-26 05:57:51
1566	2015-08-26 14:13:33	Yeah, and as long as you're deriving from Capybara::Driver::Node that should happen automatically	twalpole	2015-08-26 05:57:51
1566	2015-08-26 21:04:02	Thank you @twalpole for information, I'll try to run tests and release new version soon!	route	2015-08-26 05:57:51
1565	2015-08-20 08:42:38	`default_max_wait_time` doesn't seem to exist any more. I'm guessing `default_wait_time` is the new name?	ramhoj	2015-08-20 09:20:34
1565	2015-08-20 09:20:34	Dup of #1550	twalpole	2015-08-20 09:20:34
1564	2015-08-17 23:31:19	In my testing, I had <button type="Submit">Go</button>. Capybara could not click the button in this instance.	kylemellander	2015-08-21 19:45:12
1564	2015-08-18 13:47:48	Please provide the HTML, the capybara command you were attempting to use, and which driver you were using	twalpole	2015-08-21 19:45:12
1564	2015-08-21 19:45:11	Closing due to lack of response	twalpole	2015-08-21 19:45:12
1563	2015-08-17 14:59:10	Hi, I have tests that quite smoothly works with Firefox but after changing browser to Chrome I've started getting: <S_CODE_TOKEN> Any ideas or hints how to cope with it?	piotrzk	2015-08-17 17:38:45
1563	2015-08-17 17:38:45	This is a duplicate of #1553	twalpole	2015-08-17 17:38:45
1562	2015-08-12 20:43:55	I often write matchers that take an argument that might be either a single object or a collection, e.g. <S_CODE_TOKEN> I could then write the matcher like this, in theory: <S_CODE_TOKEN> The `Array.wrap` method does exactly what I want here -- wraps a single object in an array or calls `.to_ary` on an Enumerable object (i.e., leaves it unchanged for my purposes). Problem is, though `Capybara::Res…	githorse	2015-08-12 21:06:02
1562	2015-08-12 21:05:56	Capybara::Result is not an array, and doesn't implement all the methods Array supports. My understanding is that #to_ary should only be implemented for objects that are derived from Array or implement all the methods Array supports - see https://bugs.ruby-lang.org/issues/3685	twalpole	2015-08-12 21:06:02
1562	2015-08-12 21:10:00	FYI: you should should just be able to do Array(actual) since that will move on to trying #to_a if #to_ary is not provided	twalpole	2015-08-12 21:06:02
1562	2015-08-14 14:01:00	thanks @twalpole -- I didn't realize Array() would do that. That works.	githorse	2015-08-12 21:06:02
1561	2015-08-11 15:35:42	Fixes a typo `agains` -> `against`	gravitystorm	2015-08-11 16:20:23
1561	2015-08-11 16:20:38	Thanks	twalpole	2015-08-11 16:20:23
1560	2015-08-11 14:33:02	Using Cpaybara + Rspec + Selenum . Trying to fill in a textarea with a **very** long string: <S_CODE_TOKEN> results in: <S_CODE_TOKEN> any idea how to resolve?	shoshRose	2015-08-17 18:21:52
1560	2015-08-11 16:28:47	How long is "very long"? What driver are you using? Also, if you can provide a minimal test case that would be great.	twalpole	2015-08-17 18:21:52
1560	2015-08-17 18:21:52	Closing due to lack of response	twalpole	2015-08-17 18:21:52
1559	2015-08-10 22:25:55	As part of my PhD research on code authorship, we calculated the Truck Factor (TF) of some popular GitHub repositories. As you probably know, the [Truck (or Bus) Factor](https://en.wikipedia.org/wiki/Bus_factor) designates the minimal number of developers that have to be hit by a truck (or quit) before a project is incapacitated. In our work, we consider that a system is in trouble if more than 5…	gavelino	2015-08-11 17:07:25
1558	2015-08-09 17:27:57	This PR is to implement`Capybara::Selenium::Node#path`. It now returns a XPath which points to the node, instead of raising `NotSupportedByDriverError`.	soutaro	2015-08-20 20:47:57
1558	2015-08-09 20:41:22	Thanks for the PR -- I made a couple of comments, with those fixes I think it looks good --- I'll give it a more in depth review later today	twalpole	2015-08-20 20:47:57
1558	2015-08-10 05:47:20	Thanks! I will fix for your comments today.	soutaro	2015-08-20 20:47:57
1557	2015-07-30 16:08:08	At line 5 of [lib/capybara/rails.rb](https://github.com/jnicklas/capybara/blob/3ae284460b1af35d40b077bf14f7222c2982c120/lib/capybara/rails.rb#L5), there is a hard-coded assumption that the app I am testing is rooted at "/" <S_CODE_TOKEN> This is not a guarantee. My Rails 4.2 application is configured with: <S_CODE_TOKEN> so that the application lives at https://mydomain.com/some_nested_url. To te…	betesh	2015-07-30 19:30:20
1557	2015-07-30 19:30:20	Is setting ActionController::Base.relative_url_root alone enough to make a an app work in a subdirectory? From my quick (very quick and very minimal) test it isn't and seemed only to change the url of asset links. If it alone isn't sufficient then using it for the mount point is going to create more issues. lib/capybara/rails.rb should really be taken as the basic case and an example for more com…	twalpole	2015-07-30 19:30:20
1557	2015-07-30 21:00:46	> If you have a more complex case copy the contents of the file into your own rails_helper.rb (or whatever file you configure your test setup from) and modify it as needed That's what I'm doing, but I wouldn't call my case "more complex". In production, it's mounted at a relative_root_url -- nothing particularly complex there. I want Capybara to match production as much as possible, and since I h…	betesh	2015-07-30 19:30:20
1557	2015-07-30 21:39:10	Ok - then all you need to do is override the default app created <S_CODE_TOKEN> Basing the mount point on the setting of ActionController::Base.relative_url_root isn't correct since setting that alone doesn't appear to be enough to get a rails app to work in a subdirectory, and it's not really worth figuring out all the settings and logic across multiple versions of rails that would be required t…	twalpole	2015-07-30 19:30:20
1556	2015-07-29 16:40:14		mattduboismatt	2015-07-29 18:25:43
1556	2015-07-29 18:25:43	The README is for master where the correct method name is default_max_wait_time	twalpole	2015-07-29 18:25:43
1556	2015-07-29 18:44:26	Dup of https://github.com/jnicklas/capybara/pull/1550	abotalov	2015-07-29 18:25:43
1555	2015-07-27 15:34:29	This line expect(page).not_to have_content(client.to_s, :visible=>false) Produces this warning message... invalid keys :visible, should be one of :text, :visible, :between, :count, :maximum, :minimum, :exact, :match, :wait Capybara 2.4.4 Can't we use visible=false to test for non-visible paragraph content? thanks!	vanboom	2015-07-27 15:47:40
1555	2015-07-27 15:47:40	Please ask how to questions on the mailing list as requested in the README	twalpole	2015-07-27 15:47:40
1555	2015-07-27 16:26:30	Despite the question, the warning seems wrong to me. The visible option is listed as one of the possible accepted options. This should not produce the warning then.	obfuscoder	2015-07-27 15:47:40
1555	2015-07-27 16:32:48	This is a duplicate of https://github.com/jnicklas/capybara/issues/1549 As you can see in https://github.com/jnicklas/capybara/commit/bc47af003e7866836d646286adcaa3a661b9e143 `:visible` is not a supported option and it never was one.	abotalov	2015-07-27 15:47:40
1554	2015-07-24 22:09:41	Not sure when this started happening, but I'm getting this error message when trying to check for content on the page: <S_CODE_TOKEN> It used to be that Capybara would provide a helpful error message including the content that was found on the page. I'm using Capybara/Cucumber/RSpec to test an Ember.js app so maybe there is a bug in this particular combination.	andrewhavens	2015-07-30 19:33:26
1554	2015-07-24 22:15:06	What driver are you using? What version of Capybara? and please post the stacktrace so we can see where the error is coming from	twalpole	2015-07-30 19:33:26
1554	2015-07-24 22:48:53	Mostly using capybara-webkit, but this happens when using selenium too. It usually happens when an element can't be found on the page. There is no stack trace other than my failing steps. My steps simply have things like `fill_in` fields or `click_on` links or `expect(page).to have_content`. The cause of the failure is that the AJAX request hasn't finished, and Capybara doesn't know to wait for t…	andrewhavens	2015-07-30 19:33:26
1554	2015-07-25 01:22:32	Without a stack trace or reproducible test case there's not much we can do about this	twalpole	2015-07-30 19:33:26
1554	2015-07-30 19:33:26	Closing -- if a stacktrace or reproducible test case is provided we can reopen	twalpole	2015-07-30 19:33:26
1554	2016-05-23 18:19:10	In case anyone else comes across this (my google search led me here), I experienced this issue. The cause for me was the following line: https://github.com/jnicklas/capybara/blob/master/lib/capybara/node/base.rb#L90 <S_CODE_TOKEN> It turned out I was loading the wait time from my environment setting: <S_CODE_TOKEN> The issue is that in this example `ENV['DEFAULT_MAX_WAIT_TIME']` will be a string …	scsmith	2015-07-30 19:33:26
1553	2015-07-24 19:04:34	After updating Chrome to version 44, some capybara started to break, specifically tests where a user logs in. However, not all of the tests that have a logged in user failed. Oddly, I fixed the failing tests by inserting a sleep .1 right after the code that signs the user in. I also fixed the tests by using Chrome version 43. I have no idea how to make my tests compatible with Chrome version 44 w…	jessicadanaowens	2015-07-24 19:22:40
1553	2015-07-24 19:22:40	Chrome 44 has a number of issues with chromedriver - the 2 biggest being https://code.google.com/p/chromedriver/issues/detail?id=1158&colspec=ID%20Status%20Pri%20Owner%20Summary https://code.google.com/p/chromedriver/issues/detail?id=1159&sort=-id&colspec=ID%20Status%20Pri%20Owner%20Summary For the second issue of special keys not working theres not Capybara can do to fix, so hopefully Chrome or …	twalpole	2015-07-24 19:22:40
1552	2015-07-21 08:30:55	This PR eliminates some Ruby :warning:s when run with `RUBYOPT="-w"`. Similar to #599, #897.	amatsuda	2015-07-21 18:39:12
1552	2015-07-21 18:39:16	thanks	twalpole	2015-07-21 18:39:12
1551	2015-07-21 03:37:30	Please share your thoughts regarding `#has_text?` matcher being able to accept an array of strings that need to appear on the page only once. Before <S_CODE_TOKEN> After <S_CODE_TOKEN> Would be happy to send the pull request.	andrii	2015-07-21 18:43:38
1551	2015-07-21 18:43:20	I'm not sold on this really gaining anything, since I tend to lean more towards having the tests be very clear about what is actually being checked for - If you actually have an array of text you can always just do <S_CODE_TOKEN> , but for most cases its just clearer to write out each line.	twalpole	2015-07-21 18:43:38
1550	2015-07-20 20:02:51	it's `default_wait_time`	GBH	2015-07-20 20:06:43
1550	2015-07-20 20:06:43	This is README.md of `master` branch. The corresponding change (https://github.com/jnicklas/capybara/pull/1502) is not released yet.	abotalov	2015-07-20 20:06:43
1550	2015-07-20 20:07:00	The readme is for the upcoming version 2.5 -- where it has changed to default_max_wait_time to attempt to clear up confusion about what exactly the setting does. default_wait_time is being deprecated.	twalpole	2015-07-20 20:06:43
1550	2015-07-20 20:12:22	Ah, bah! That makes sense. Problem is that one wouldn't know. Even the site: http://jnicklas.github.io/capybara/ tells you to install the gem and points to README on the master branch. I'm seen on some other repos notices like "This is README for unreleased version, click here for current". This comes up from time to time.	GBH	2015-07-20 20:06:43
1549	2015-07-16 11:48:21	Using version (2.4.4) <S_CODE_TOKEN> Will succeed and show a confusing message: > invalid keys **:exact**, should be one of :text, :visible, :between, :count, :maximum, :minimum, **:exact**, :match, :wait This will also happen for other invalid keys.	ndnenkov	2015-07-16 17:46:58
1549	2015-07-16 17:27:36	The message is confusing and will be fixed in the 2.5 release, however the gist of the message that :exact is an invalid option for have_content/have_text is correct. If you really want to match the text exactly (rather than just look for the passed string to be a substring of the page/element content) then you should pass a regex /\ABuild software better, together.\Z/	twalpole	2015-07-16 17:46:58
1548	2015-07-15 17:08:02	I can't choose/check options via default `check` / `choose` helpers of capybara, while switching to `find` works: <S_CODE_TOKEN> HTML: <S_CODE_TOKEN> Setup is `capybara (2.5.0.dev)` + `poltergeist (1.6.0)`. HTML snippets are from different steps of form and get rendered after an ajax call, just so you know*	killthekitten	2015-07-16 21:09:35
1548	2015-07-16 17:49:13	Are the checkbox and radio button visible? If you are hiding them and highlighting the labels to show selected state, then this behavior is correct/as designed since a user cannot click on a hidden checkbox/radio button.	twalpole	2015-07-16 21:09:35
1548	2015-07-16 20:54:54	@twalpole yes, the elements are customized, so there is a big chance that they are hidden. I need to take a look later. Thank you for the idea. So is there a workaround? Click on the visible label still should change the value of a checkbox, why don't we support it?	killthekitten	2015-07-16 21:09:35
1548	2015-07-16 21:09:34	It is supported by doing exactly what you are doing -- find the label and click on it. #check and #choose are specifically defined to interact with the checkboxes and radio buttons. If they're not visible on the page the user cant directly interact with them, so you cant use check or choose.	twalpole	2015-07-16 21:09:35
1548	2015-07-16 21:09:38	In fact, there are specs that are expecting this feature to work: <S_CODE_TOKEN> https://github.com/jnicklas/capybara/blob/3ae284460b1af35d40b077bf14f7222c2982c120/lib/capybara/spec/session/choose_spec.rb#L12 <S_CODE_TOKEN> https://github.com/jnicklas/capybara/blob/3ae284460b1af35d40b077bf14f7222c2982c120/lib/capybara/spec/session/check_spec.rb#L57	killthekitten	2015-07-16 21:09:35
1548	2015-07-16 21:10:12	@twalpole labels are visible.	killthekitten	2015-07-16 21:09:35
1548	2015-07-16 21:11:25	Yes -- the labels are visible but the checkbox and radio button are obviously not -- check and choose can find by label text, but they interact directly with the checkbox and radio button -- if they are not visible on the page the user cannot directly interact with them	twalpole	2015-07-16 21:09:35
1548	2015-07-16 21:13:50	@twalpole but who cares does he can interact or not? I mean it's a default way of interaction with these elements, via labels.	killthekitten	2015-07-16 21:09:35
1548	2015-07-16 21:15:58	@twalpole and the fact this behavior is not documented or mentioned in the exception message (stop me if I'm wrong) makes debugging very complicated.	killthekitten	2015-07-16 21:09:35
1548	2015-07-16 21:19:56	Actually the default way of interacting with a checkbox is to click the checkbox - if there is a label attached to the checkbox then you can usually click the label too, however that is definitely the secondary method of interaction with a checkbox. The bottom line is if you are hiding the checkbox or radio button, you can't use check or choose to interact with it -- do like you have done find th…	twalpole	2015-07-16 21:09:35
1547	2015-07-15 15:21:41	Hi `capybara` uses a method `rspec` also uses: `all` - see [RSpec's documentation](https://www.relishapp.com/rspec/rspec-expectations/docs/built-in-matchers/all-matcher) for more on this matcher. Unfortunately this is at least an issue for all projects using `aruba` (> 0.8) together with `capybara` as it makes heavy use of `rspec-expectations` - e.g.`middleman` middleman/middleman#1562. Maybe thi…	maxmeyer	2015-07-15 15:26:21
1547	2015-07-15 15:26:19	Duplicate of #1396	maxmeyer	2015-07-15 15:26:21
1545	2015-07-07 06:46:48	It's possible when using a JS driver for a request to continue being processed on the server after calling `Capybara.reset_sessions!`. Though the browser requests are stopped, any requests the server had already started processing will continue. This causes issues when using capybara with DatabaseCleaner, as the the cleaner might run at the same time as the request, which will likely cause the re…	jhawthorn	2016-01-18 23:01:31
1545	2015-07-08 17:30:15	Why are you attempting to join the server thread while waiting for the requests to end? Joining would only succeed if the server thread was ending. I also need to think about how/if this relates to testing with multiple sessions.	twalpole	2016-01-18 23:01:31
1545	2015-07-14 19:35:00	I used `join` just because it's what `boot` was using. I will change it to a sleep.	jhawthorn	2016-01-18 23:01:31
1545	2015-08-27 20:09:15	This is definitely still on the table and I'm considering it for 2.6 -- I haven't spent enough time yet to think through whether it has any issues with the fact that multiple sessions often share the same Capybara::Server and Middleware	twalpole	2016-01-18 23:01:31
1545	2015-09-10 18:43:39	@twalpole thanks for the update. Is there anything I could do to help move this forward?	jhawthorn	2016-01-18 23:01:31
1545	2015-09-11 16:53:13	@jhawthorn ok -- I've added a few comments to the current code, but there is a larger concern. I believe this suffers from the same problem as Issue #1540 . Namely that the methods on session don't really do what one would think when multiple sessions using the same app are created. This may or may not be of concern (I haven't really decided if it's actually a real problem or just an issue that o…	twalpole	2016-01-18 23:01:31
1545	2015-09-14 23:39:36	The per_session_server branch may be required to have this code work with multiple sessions correctly, more comments about it over on Issue #1540	twalpole	2016-01-18 23:01:31
1545	2016-01-12 03:42:17	@twalpole sorry for the delay. I've addressed your feedback and rebased against the latest master. As far as I can tell this works fine with the changes in the `per_session_server` branch (different servers would count their requests separately). The code is very similar to that which handles errors, so I would expect them to behave largely the same.	jhawthorn	2016-01-18 23:01:31
1545	2016-01-18 23:01:31	Closing this PR as it was merged into PR #1637	twalpole	2016-01-18 23:01:31
1544	2015-07-05 02:00:43		HuckyDucky	2015-07-05 02:05:12
1543	2015-07-02 11:54:00	This is a call for a behavior gut check. I am a long time user of Capybara and thought I was pretty versed in Capybara's [synchronization methods](http://www.elabs.se/blog/53-why-wait_until-was-removed-from-capybara). Recently it became obvious to me that #all and #first DLS methods both do not do an implicit wait or sync. Is this intended? It kind of feels right but I never fully understood this…	metaskills	2015-07-02 15:10:26
1543	2015-07-02 15:10:18	They don't wait by default because they are looking for 0 or more instances. If you want waiting to happen for them you need to use one of the numeric options (min, max, count, between). <S_CODE_TOKEN> In the future please ask these types of questions on the mailing list as requested in the README	twalpole	2015-07-02 15:10:26
1543	2015-07-02 16:04:58	> They don't wait by default because they are looking for 0 or more instances. That makes perfect sense. I love it. Thanks you so much for the enumerated recommendations as well. Cheers!	metaskills	2015-07-02 15:10:26
1542	2015-07-01 14:13:54	- Prefer `check that`, `check if` reads as if it's vague. - Add `the` to `current node` for specificity.	teoljungberg	2015-07-02 19:12:18
1542	2015-07-02 19:12:18	If is actually grammatically correct for most of these cases - http://thegrammarexchange.infopop.cc/eve/forums/a/tpc/f/340600179/m/9821045711	twalpole	2015-07-02 19:12:18
1541	2015-06-30 18:02:07	Attempting to find the element &lt;div id="a.b.c"/> using the css escaped query <S_CODE_TOKEN> doesn't work in racktest	twalpole	2015-10-12 17:45:09
1541	2015-06-30 18:03:35	This is because nokogiri doesn't handle the css query escaping of ids or class names. I have submitted a PR to nokogiri https://github.com/sparklemotion/nokogiri/pull/1303 , but no progress has been made on getting it included	twalpole	2015-10-12 17:45:09
1541	2015-10-12 17:45:09	Closing since this fix will be in nokogiri 1.6.8 when released	twalpole	2015-10-12 17:45:09
1540	2015-06-27 18:55:16	Let's say multiple sessions are created while running the test suite and the app raises an exception in a certain situation. Each session makes a request to the same end point and the app will raise an exception. In this scenario, the first session can capture the exception, but the second one can't. This is because [each session creates a server object](https://github.com/jnicklas/capybara/blob/…	yuki24	2016-01-18 23:53:29
1540	2015-06-30 17:37:37	Yes - this is an issue -- not sure what the best solution is though, or whether the current behavior is good enough. I don't think starting a new session to run a separate test on the same app is a normal use case. Running a new copy of the app for each session is not a good solution either.	twalpole	2016-01-18 23:53:29
1540	2015-07-21 21:49:40	Added some documentation about this issue - https://github.com/jnicklas/capybara/commit/404f9551042d78db76c583155910c4f98aa2447a Leaving this issue open for now	twalpole	2016-01-18 23:53:29
1540	2015-09-11 09:09:02	Up vote.	Funfun	2016-01-18 23:53:29
1540	2015-09-11 16:15:15	Can anyone provide a real world testing situation where it makes sense to create multiple sessions with the same app and test for a server error in one thats not the default session? Just trying to decide how much effort to put towards this.	twalpole	2016-01-18 23:53:29
1540	2015-09-14 23:38:07	Please try the per_session_server branch and see if that solves the issue you're having - I'm still not sold on this being an issue that is worth the downsides of this fix to solve, and wish I could implement it by just dynamically adding listeners to the existing server object and then storing the errors based on the port number of each session. Unfortunately I think that would require stopping …	twalpole	2016-01-18 23:53:29
1540	2016-01-18 23:53:29	This should be fixed in the master branch if you configure with Capybara.reuse_server = false	twalpole	2016-01-18 23:53:29
1539	2015-06-17 15:32:52	`URL.parse` in `current_url` will raise an error if url contains any illegal URI characters.	yiliangt5	2015-06-18 02:17:05
1539	2015-06-17 16:20:37	What problem is this supposed to fix? - and needs tests	twalpole	2015-06-18 02:17:05
1538	2015-06-17 15:21:03	I don't understand visit very well or at all. It seems so limited in functionality. So for example I can use <S_CODE_TOKEN> That makes sense and is useful. We could also do something like <S_CODE_TOKEN> This also works. But I think it would also be useful to do something like <S_CODE_TOKEN> I expected this to take me to http://www.devops.ok/crucible/admin but that is not the case. In fact this wi…	onknows	2015-06-17 16:27:44
1538	2015-06-17 16:27:41	Ask howto questions on the mailing list as requested in README	twalpole	2015-06-17 16:27:44
1537	2015-06-17 09:11:09	Hi there, I came across a blocker wherein i have to perform the click operation on an image (with an id), i tried xpath & css to locate this element and have failed to do it so far Snippet of the source in the web page: <img id="j_idt60:j_idt61:pdo" style="cursor:pointer;padding-right:4px;" onclick="document.getElementById('j_idt60:j_idt61:regionViewExportPDO').exportData();showMessageAfterDownlo…	ChinmayaTelstra	2015-06-17 13:28:30
1537	2015-06-17 13:28:30	How to questions go in the mailing list as requested in the readme	twalpole	2015-06-17 13:28:30
1536	2015-06-16 20:22:53	Add a label selector that will take text, "for" identifer, or the element whose bound label should be found. It also adds the idea of "dynamic" selectors where the selector receives the locator and the node its being called on and then performs its own finding of nodes instead of just providing a css or xpath expression. I'm not fully sold on the name "dynamic" yet but haven't come up with anythi…	twalpole	2016-04-06 18:32:47
1536	2016-04-06 18:32:47	"dynamic" selector is not required for label selector - can be implemented with a filter - closing	twalpole	2016-04-06 18:32:47
1535	2015-06-12 18:56:46	Sort is working on string attributes but is ignored on date type attributes Gemfile: <S_CODE_TOKEN> Console: <S_CODE_TOKEN>	murtyk	2015-06-12 19:00:05
1535	2015-06-12 19:00:05	Closing since this has nothing to do with Capybara	twalpole	2015-06-12 19:00:05
1535	2015-06-12 23:10:26	sorry, typed in the wrong tab. It is meant for ransack gem,	murtyk	2015-06-12 19:00:05
1534	2015-06-10 02:00:23	Hello, please, I need urgent help. I have the following code ![image1](https://cloud.githubusercontent.com/assets/4118271/8073507/2e0b7d16-0ee3-11e5-90b1-429dcfff5088.png) I desire to select the option with value 1. I code the following code: When(/^I click the radio button "([^"]*)"$/) do |locator| page.select locator, :from => 'edit-type' end The code is not bad, when capybara choose the option…	gelopfalcon	2015-06-10 04:50:46
1534	2015-06-10 04:50:46	As stated in the README, ask howto questions on the mailing list	twalpole	2015-06-10 04:50:46
1533	2015-06-05 18:49:21	Capybara provides a number of helpful matchers for asserting against a DOM structure with various selectors. RSpec's view specs focus on asserting against specific markup; this change ensures this is easier to do. <S_CODE_TOKEN>	joshuaclayton	2015-06-05 20:16:48
1533	2015-06-05 19:04:15	I end up adding a helper to do this to every project for which I write view specs. I'd welcome this change in capybara proper.	derekprior	2015-06-05 20:16:48
1533	2015-06-05 20:16:52	lgtm - thx	twalpole	2015-06-05 20:16:48
1533	2015-06-19 11:09:42	:+1:	pacoguzman	2015-06-05 20:16:48
1532	2015-06-05 18:01:21		twalpole	2015-06-09 16:49:53
1532	2015-06-05 18:51:15	The use case is this: I have a cucumber test that is working fine. Than I add a "disabled" option to some items dynamically. The test still passes, while a user couldn't select an option.	Vanuan	2015-06-09 16:49:53
1532	2015-06-05 19:40:16	@Vanuan What driver are you using? If you're saying that calling select_option actually selects the option rather than just ignoring the operation then that would be a problem with the driver.	twalpole	2015-06-09 16:49:53
1532	2015-06-05 20:51:15	It's poltergeist https://github.com/teampoltergeist/poltergeist/issues/626	Vanuan	2015-06-09 16:49:53
1532	2015-06-05 22:01:06	@Vanuan but is it actually selecting the option, or just ignoring the select --- I would hope it's just ignoring the select. Capybara will not be throwing an exception for this behavior currently (just issuing a warning - which will also issue for poltergeist), so I would hope poltergeist doesn't throw since that would mean different drivers with different behaviors. If you want your test to fail…	twalpole	2015-06-09 16:49:53
1531	2015-06-05 15:14:24	Given this: <S_CODE_TOKEN> When I do this: <S_CODE_TOKEN> Everything is fine, but I expect an exception to be thrown.	Vanuan	2015-06-09 16:50:56
1531	2015-06-05 18:02:49	We can't throw an exception currently (breaking behavior change) - but a warning does seem reasonable (like happens when attempting to set read only fields). See PR #1532	twalpole	2015-06-09 16:50:56
1531	2015-06-05 18:45:02	At least it should not be selected. Thank you!	Vanuan	2015-06-09 16:50:56
1530	2015-06-04 13:01:03	Hi I am using capybara as our acceptance framework. But when I do `click_button`, certain times it does click, certain times it throws `Capybara::ElementNotFound:` on my rspec test suite. Is there way to fix this issue permanently?	sivagollapalli	2015-06-04 13:40:47
1530	2015-06-04 13:40:47	Ask "how to use capybara" questions on the mailing list as requested in the Readme - and when doing so you'll need to provide more info than this.	twalpole	2015-06-04 13:40:47
1529	2015-06-04 08:37:41	Hello guys, Is it possible to run rspec from rails controller (eg. Kernel.system "rspec spec/features/test.rb")? I tried to run rspec from linux and it's working fine but when I ran it using the controller, it tells unable to connect to firefox. See the screenshot below: ![image](https://cloud.githubusercontent.com/assets/3905566/7980180/005cdfb8-0ad8-11e5-82a9-773cd991c86c.png) Thanks!	noahjerreel	2015-06-04 13:45:55
1529	2015-06-04 13:45:55	Ask "how to use capybara" questions on the mailing list as requested in the README	twalpole	2015-06-04 13:45:55
1528	2015-06-03 15:53:07	Currently, with the following HTML: <S_CODE_TOKEN> this will work: <S_CODE_TOKEN> However, there are situations where you want to give elements text content for accessibility via `aria-label` and it would be useful if this content were matched as well. <S_CODE_TOKEN> <S_CODE_TOKEN> What do you think? More information on `aria-label`: https://developer.mozilla.org/en-US/docs/Web/Accessibility/ARIA…	lencioni	2016-08-15 22:12:07
1528	2015-06-04 16:32:58	It's probably worthwhile to look at this for more than just buttons since aria-label can be applied to pretty much any html element. This would require input from someone with a lot more knowledge of what makes sense from an accessibility perspective across all form elements, and probably for a v3 release.	twalpole	2016-08-15 22:12:07
1528	2015-06-04 17:05:58	Yes, I agree that this should be used for more than just buttons--that was just the example I was using. Thanks!	lencioni	2016-08-15 22:12:07
1528	2015-08-14 11:54:49	I guess this request is related to [Xpath](https://github.com/jnicklas/xpath/) library which is used by Capybara.	dnesteryuk	2016-08-15 22:12:07
1528	2016-04-13 17:17:07	To add support for `aria-label` to Capybara without waiting for the xpath library to implement it, you can just add this to your test helper: **This only works with versions before 2.7** <S_CODE_TOKEN>	koenpunt	2016-08-15 22:12:07
1528	2016-04-13 17:33:31	@koenpunt As of 2.7.0 Capybara no longer uses the XPath::HTML methods so your method won't work. You'd need to modify (or replace) the :link and :button selectors (Capybara.modify_selector/add_selector)	twalpole	2016-08-15 22:12:07
1528	2016-04-13 17:36:58	Oh well, I've missed that release. But still applies to older releases :) Why you've moved away from the XPath::HTML methods?	koenpunt	2016-08-15 22:12:07
1528	2016-04-13 17:39:23	@koenpunt Because they didn't allow the flexibility to make the locators optional , and jnicklas is probably going to be removing XPath::HTML from the xpath gem	twalpole	2016-08-15 22:12:07
1528	2016-08-03 20:21:44	PR #1732 Adds support for this that can be turned on by setting `Capybara.enable_aria_label = true` . It defaults to `false` for backwards compatibility reasons.	twalpole	2016-08-15 22:12:07
1528	2016-08-15 22:12:07	Closed via 22dfca46b8c8e9ddf272c44e9476a0687dc439cb	twalpole	2016-08-15 22:12:07
1527	2015-06-03 15:12:15	When I have a `<select>` element on my page (and it has a label 'Country'), and I select an option by value: <S_CODE_TOKEN> Capybara takes over 20 seconds to assert that this is selected using: <S_CODE_TOKEN> I narrowed it down to the line https://github.com/jnicklas/capybara/blob/master/lib/capybara/query.rb#L118 where the query was './/option' If i put 'selected' on the option, Capy is fast, bu…	bebepeng	2015-06-05 18:26:59
1527	2015-06-03 15:13:22	@squeedee	bebepeng	2015-06-05 18:26:59
1527	2015-06-03 15:53:05	If you can provide an example that reproduces we will look into it, otherwise I don't see how this is possible, unless maybe your page is ridiculously large. have_select will time out in 5 seconds (by default), so there is no way it should be taking 20 seconds	twalpole	2015-06-05 18:26:59
1527	2015-06-03 16:18:09	We will try to produce an easily reproducible example. The timeout is not hit because the time taken by Capybara::Result.new does not relinquish control to synchronize. When it's done, it matches, so no exception, so the test passes (despite being 20 seconds after the start of the match). The page is not ridiculously large, the query is contextualized to the select that matches in the outer query…	bebepeng	2015-06-05 18:26:59
1527	2015-06-03 18:47:30	What driver are you using? and if selenium, which version? (2.45 has a serious performance bug in it which can cause major test slowdowns - unfortunately 2.46 has not been released). So having 250 option nodes, each of which has to be queried for whether or not it's selected could take some time, but it really shouldn't be 20 seconds, although with the 2.45 performance issue in selenium maybe it …	twalpole	2015-06-05 18:26:59
1527	2015-06-03 21:54:48	We are using selenium-webdriver 2.45.... :( We'll see if selenium edge makes a difference.	bebepeng	2015-06-05 18:26:59
1527	2015-06-03 22:07:07	FYI - the releveant selenium issues are https://code.google.com/p/selenium/issues/detail?id=8551 https://github.com/SeleniumHQ/selenium/issues/383	twalpole	2015-06-05 18:26:59
1527	2015-06-05 05:04:40	selenium-webdriver 2.46.1 has been released -- please let me know if that improves your situation	twalpole	2015-06-05 18:26:59
1527	2015-06-05 18:11:42	Yeah the new release for selenium totally helped! We're down to 6 secs. Thanks so much for your help. :)	bebepeng	2015-06-05 18:26:59
1527	2015-06-05 19:16:02	@bebeng Would it be possible for you to run it using the selected_optimization branch and see what the time is then please?	twalpole	2015-06-05 18:26:59
1527	2015-06-05 21:58:17	Here are all the combos tried again: Selected_optimization + Selenium 2.45.0 = ~5.5 secs Selected_optimization + Selenium 2.46.1 = ~4 sec Capybara 2.4.4 + Selenium 2.45.0 = ~23 sec Capybara 2.4.4 + Selenium 2.46.1 = ~7 sec	bebepeng	2015-06-05 18:26:59
1527	2015-06-05 22:05:28	So the optimization saves about 25% with the non-broken selenium on selects with a large number of options, not sure it's worth it for the added code complexity. Will have to think about it. Thanks	twalpole	2015-06-05 18:26:59
1526	2015-06-03 12:56:35	Use this self-contained gist to recreate the issue: https://gist.github.com/bilus/7213a2914a8bb33cefb7 Dependencies: ruby 2.1.2 capybara 2.4.4 rspec 3.2.0 sinatra 1.4.6 Problem: It doesn't fill in email and name, `find` doesn't work as well. To make it pass, comment out `include RSpec::Matchers` in line 38.	bilus	2015-10-29 23:11:47
1526	2015-06-03 13:23:39	Duplicate of https://github.com/jnicklas/capybara/issues/1361	abotalov	2015-10-29 23:11:47
1526	2015-06-03 13:31:46	#1361 has been closed and the problem is a real one (as is the `all` issue). It cost me several hours to narrow down the issue and figure out what is wrong after upgrading gems in a large project. As far as I can tell, the docs don't reflect it while declaring compatibility with RSpec. I think adding at least a note to Readme would be in order or perhaps even emit a warning. If there's support fo…	bilus	2015-10-29 23:11:47
1526	2015-06-03 17:20:21	Happy to review a PR for the Readme, but theres really not much we can do about this -- we can't stop other includes from overriding methods.	twalpole	2015-10-29 23:11:47
1526	2015-06-03 18:05:36	I guess we could override include on the class Capybara::DSL is included to and then check if RSpec::Matchers is included after and issue a warning. Something like the following in Capybara::DSL <S_CODE_TOKEN> Not sure if thats a good idea or not	twalpole	2015-10-29 23:11:47
1526	2015-06-03 22:23:26	@bilus looks like `RSpec::Matchers` works differently when using in `minitest` and `rspec`. There is no issue with RSpec+Capybara and `within` matcher. In RSpec it's `be_within` and it works fine without affecting Capybara `within`. You can switch to `RSpec` instead of `minitest`. Here is your example pass without collision: <S_CODE_TOKEN>	cris	2015-10-29 23:11:47
1526	2015-06-03 22:55:04	In production I'm using Cucumber not minitest. I've used minitest just to recreate this issue. A call to `within` goes here: https://github.com/rspec/rspec-expectations/blob/master/lib/rspec/matchers.rb#L251 It seems you're simply not including Matchers at all in your code.	bilus	2015-10-29 23:11:47
1526	2015-06-04 17:57:49	@bilus For this simple app, to make test pass, you need only to swap `include`s: <S_CODE_TOKEN> In this way `Capybara::DSL` overwrites `within` from `RSpec::Matchers` and test pass. I don't know, how you setup your Cucumber configuration. But try to change the way you `include` module or `require` library. So RSpec should go before Capybara.	cris	2015-10-29 23:11:47
1526	2015-06-04 18:03:35	@bilus Also, as an option, you can remove `within` method: `RSpec::Matchers.send :remove_method, :within` before including `RSpec::Matchers`: <S_CODE_TOKEN>	cris	2015-10-29 23:11:47
1526	2015-06-05 09:26:55	Thanks! I think the easiest way might be to just use `page.within` consistently in all tests. That's what I've actually done in the original project. On Thu, Jun 4, 2015 at 8:03 PM, Sergii Boiko notifications@github.com wrote: > @bilus https://github.com/bilus > Also, as an option, you can remove within method: RSpec::Matchers.send > :remove_method, :within before including RSpec::Matchers: > > C…	bilus	2015-10-29 23:11:47
1526	2016-02-05 00:14:02	Good tip on remove_method! I took out the method for Capybara due to name conflict with the geokit-rails gem: `Capybara::DSL.send :remove_method, :within`	bjornlinder	2015-10-29 23:11:47
1526	2016-02-05 00:32:52	@bjornlinder RSpec and Capybara make sense to be included into the same scope - but why would geokit-rails include a #within method into test cases ? It would seem it should only be included into the models that are declared acts_as_mappable. (or why are you including Capybara::DSL into models, if thats what you're doing)	twalpole	2015-10-29 23:11:47
1526	2016-02-05 18:24:54	I'm not including Capybara into models - the geokit #within method gets called as part of the integration tests. Capybara is available in the model because the query is running in the test environment.	bjornlinder	2015-10-29 23:11:47
1526	2016-02-05 18:58:10	@bjornlinder The geokit-rails gem only includes the #within method into ActiveRecord::Base derived classes correct? And Capybaras DSL methods should only be included into whatever feature/integration test class is being used (definitely not into ActiveRecord::Base derived classes - so it shouldn't be available in any models), and issues a warning if you include it in the global scope - so I'm not…	twalpole	2015-10-29 23:11:47
1526	2016-02-05 21:23:04	Why Capybara is available from models when running tests, I don't know either. Not getting any errors about Capybara being in the global scope.	bjornlinder	2015-10-29 23:11:47
1526	2016-02-05 22:00:14	search for "include Capybara::DSL" in your code and see if maybe you're including it somewhere it shouldn't be - including it into models could cause all sorts of weird issues during testing - and none of Capybaras files do that - you can also check Object.included_modules and Object.ancestors to see what has been included into the global object, and the same on things like ActiveRecord::Base to …	twalpole	2015-10-29 23:11:47
1525	2015-05-28 17:52:52	Fixes issue with concatenation of a documents title with title elements in the documents body (embedded svg for instance) when using the rack_test driver	twalpole	2015-05-29 14:45:37
1524	2015-05-26 14:31:40	We have some inlined SVGs with a title tag and the value of `page.title` is the concatenation of the real page title and of the svg title. cc @masterkain Don't know xpath enough but maybe the problem lies in this query: <S_CODE_TOKEN> **update: added svg example** <S_CODE_TOKEN>	elia	2015-05-29 14:46:35
1524	2015-05-26 17:06:12	What driver are you using?	twalpole	2015-05-29 14:46:35
1524	2015-05-26 17:44:16	Rack test	elia	2015-05-29 14:46:35
1524	2015-05-28 16:55:41	ok -- it's not the code you pointed out (that wouldn't cause concatenation , although it has its own issue) but there is an issue -- I'll work on a solution	twalpole	2015-05-29 14:46:35
1524	2015-05-29 14:46:35	I believe this should be fixed on master - thanks for the report	twalpole	2015-05-29 14:46:35
1524	2015-05-29 15:11:18	thanks for fixing it!	elia	2015-05-29 14:46:35
1523	2015-05-26 11:03:50	<S_CODE_TOKEN> There isn't any ajax request in this part of the code except that there is a javascript which hides/displays the `effective_date date_select tag`. When I add `js: true` to the spec mail[=> ActionMailer::Base.deliveries .last] returns nil but if the test is allowed to wait for a second or two things would work fine. How do I fix this without the HACK ! :sob: Capybara Version : capyb…	sithara	2015-05-26 11:09:35
1523	2015-05-26 11:09:22	Ask questions on mailing list as requested in the readme	twalpole	2015-05-26 11:09:35
1523	2015-05-26 11:27:41	@twalpole :+1: ..	sithara	2015-05-26 11:09:35
1522	2015-05-22 20:36:51	On travis using Window#size with selenium and chrome returns a size larger than [window.outerWidth, window.outerHeight], by 1 or 2 pixels in both directions. Not sure why - needs more investigation	twalpole	2016-04-08 18:15:10
1522	2016-01-27 13:52:41	I have same issue, setting size , and I get screenshot, the image size is different on server and my mahcine, do you find any workaround or fix for that?	RezaRahmati	2016-04-08 18:15:10
1522	2016-01-27 17:41:24	@RezaRahmati Nope -- I'm guessing it has to do with the window manager being used. Also on some systems there is a delay between changing the window size and it actually changing, so if you're getting a screenshot immediately after changing the size you may wait to add a slightly delay.	twalpole	2016-04-08 18:15:10
1522	2016-04-08 18:15:10	Not much we can do about this, I'm assuming its a rounding issue. Closing	twalpole	2016-04-08 18:15:10
1521	2015-05-16 06:41:48	Hello, While debugging an RSpec-Test using Capybara I tried to get an element by its ID. I can see it in the body, but Capybara does not find it. I think it should. Here is the output: <S_CODE_TOKEN> Info: <S_CODE_TOKEN> Did I miss something here? Or is this a bug? BR, Jonathan	jstriebel	2015-05-16 14:06:56
1521	2015-05-16 14:06:55	Yes - you missed the "display: none" on the element - In the future please post questions about how to use Capybara on the mailing list as requested in the README -- The github issues are for confirmed bugs in Capybara	twalpole	2015-05-16 14:06:56
1520	2015-05-15 21:44:49	This is more of a question/advice around the Capybara DSL. We have an interesting testing situation at Amahi where we install web apps and test them with Capybara, however, we found that in some cases, we'd like to pass/fail tests on some internal state of the web app. Is it possible to do that in the current Capybara DSL? Imagine an app like Webmin or some downloader or similar that has some sid…	cpg	2015-05-15 23:04:35
1520	2015-05-15 23:04:35	Please ask questions on the mailing list as requested in the README	twalpole	2015-05-15 23:04:35
1520	2015-05-15 23:56:28	Done. Ma bad. I must have browsed the README like 1000 times, but usually just go quickly to the DSL.	cpg	2015-05-15 23:04:35
1519	2015-05-13 01:53:08	I'm using Rails 4.2.1 and Ruby 2.2.2 with capybara-2.4.4 and launchy-2.4.3. When I run `save_and_open_screenshot` no screenshot shows up. Has anyone else experienced similar issues? This was working with Rails 3.2+.	netwire88	2015-05-13 02:11:38
1519	2015-05-13 02:11:38	Ask questions on the mailing list as requested in the README	twalpole	2015-05-13 02:11:38
1518	2015-05-13 00:35:51	capybara may not be running on the same computer as the browser. I'm testing Internet Explorer on a windows machine running selenium-server. Driving the test from RSpec/capybara running on my Mac. The (Rails) app is also running on the Mac. However when testing the uploading files using attach_file, capybara raises an exception b/c the file's not present on my Mac. But it's not relevant whether t…	lazylester	2015-05-22 22:18:36
1518	2015-05-20 18:59:30	I think a lack of remote testing and a minimal amount of use of attach_file in testing due to its shortcomings (no multiple files, etc - caused by shortcomings in the selenium api) lead to this not being an issue for most people. I'm wondering whether it may be better to just not check for existence - or issue a warning rather than raising - instead of adding another configuration switch	twalpole	2015-05-22 22:18:36
1518	2015-05-21 01:44:26	@twalpole either of your suggestions is ok. If the file's not present then the test should surely fail anyway, my personal preference would be to eliminate the existence check. Do you need another PR? Thank you for taking the time to respond, and thanks for your work on Capybara.	lazylester	2015-05-22 22:18:36
1518	2015-05-22 22:11:36	@lazytester - looking at this some more and doing a bit of reading of the docs for selenium-webdriver - I think you should actually be keeping your test files on the local machine, and setting the file detector on the remote driver. By doing that selenium-webdriver is supposed to find the local file and upload it to the remote test machine - if that does actually work then Capybara checking for f…	twalpole	2015-05-22 22:18:36
1518	2015-05-23 18:26:05	@twalpole thanks for your response... "if that does actually work" you say. I'd be happy to verify it if you can point me to the selenium-webdriver docs that describe it. After reading your suggestion, I reviewed the docs and haven't seen anything like that described. Nor do I see any API that suggests that this is possible. All we really have is the Capybara attach_file interface. The same test …	lazylester	2015-05-22 22:18:36
1518	2015-05-23 22:00:46	Its setup of the driver, not conditional inside the test. Here is a link to the documentation on it - http://www.rubydoc.info/gems/selenium-webdriver/Selenium/WebDriver/DriverExtensions/UploadsFiles#file_detector%3D-instance_method	twalpole	2015-05-22 22:18:36
1517	2015-05-10 15:12:38	Hi. And please sorry for my english :) I study rails with Michael Hartl's Rails Tutorial (2rd edition). When I wrote <S_CODE_TOKEN> in my spec file and ran it I got green test, but I expected red, because **I don't have about action** in my Static Pages controller. Is it ok? I used capybara 2.4.4, rails 4.2.1, rspec 3.2.1.	terrysahaidak	2015-05-10 15:50:13
1517	2015-05-10 15:50:13	Please ask questions on the mailing list as requested in the README	twalpole	2015-05-10 15:50:13
1516	2015-05-04 02:22:13	Previously, if you had Capybara.asset_host defined and tried to `save_page` on a document without a `<head>` tag (like plain text) `inject_asset_host` would crash trying to string-replace a `<base>` tag onto the nonexistant `<head>`. Since there's probably no need for it to successfully inject a `<base>` into such documents, now it will return the original content when there is no `<head>` presen…	tjgrathwell	2015-05-20 19:00:22
1516	2015-05-04 17:21:10	This seems good for plain text, but what if it is actually an html document, just without a <head> - I think in that case we should probably add a <head> containing the <base>	twalpole	2015-05-20 19:00:22
1516	2015-05-04 17:39:18	I think the main use case for `Capybara.asset_host` is allowing the generated .html file to successfully find .css files relevant to it. In most reasonable HTML documents, those are in the `<head>`, so I don't know if the extra complexity required to also add `<base>` to the `<body>` (or wherever) would be merited.	tjgrathwell	2015-05-20 19:00:22
1516	2015-05-20 19:00:25	ok -- we'll go with this for now -- thanks	twalpole	2015-05-20 19:00:22
1515	2015-04-28 23:20:46	Hi, I'm having trouble with the latest version of Capybara (working with Cucumber). I am unable to use find or click_on. It will product the following output `(byebug) click_on("Log in") **\* ArgumentError Exception: wrong number of arguments (2 for 1) nil (byebug) click_on **\* ArgumentError Exception: wrong number of arguments (0 for 1..2) nil (byebug) click_on("test", "test") **\* ArgumentErro…	stevepm	2015-04-28 23:35:49
1515	2015-04-28 23:35:49	The odds of this being an issue in Capybara are 0.01% or everyone would be complaining. Therefore please ask in the mailing group as requested in the README rather than creating issues.	twalpole	2015-04-28 23:35:49
1514	2015-04-28 21:21:24	Currently #all will immediately return 0 unless one of the count options are passed to it. In my own tests, I have found that I almost always need this to be a minimum of 1 (thus the default waits will wait for at least 1) and only in exceptional cases did I want it to be 0. I would like to propose a default_minimum_matches setting, so this can be set globally, and overridden in exceptional place…	almostwhitehat	2015-05-04 17:04:42
1514	2015-04-29 18:54:39	I'm not convinced having a setting that allows for any number to be default minimum matches is a good idea since it could make for difficult to understand tests. In most of the cases where you are using #all do you really need #all or are you only using the first result and therefore would be better off with #first?	twalpole	2015-05-04 17:04:42
1514	2015-05-04 16:41:59	In my own experience, whenever I use #all I expect there to be at least one result. If I'm not sure if there will be any, then I'm doing a check for the presence, instead of just getting #all and checking for an empty set. When I need the first result, I always use #first instead of #all and grabbing the first result. Personally, I think my proposed Capybara.default_minimum_matches is more consis…	almostwhitehat	2015-05-04 17:04:42
1514	2015-05-04 17:04:42	The reason for the setting for #first is that a good argument can be made that a minimum of 1 makes sense when you ask for the first element and its easy to understand when reading a test that first would probably wait for at least one like #find - That argument doesn't really hold for #all - and being able to set #all to by default wait for 5 elements makes for tests that cannot be understood by…	twalpole	2015-05-04 17:04:42
1514	2015-05-04 18:16:01	I definitely agree - a default wait for 5 elements could be confusing to a new person. However, I've also seen many users confused by the fact that #find will use the default wait time before returning the element or ElementNotFound - but #all will immediately return an empty array. Perhaps we're just looking at these wrong, but my thought was that #find and #all should be function the same, exce…	almostwhitehat	2015-05-04 17:04:42
1514	2015-05-04 20:17:46	#find returns a single match but #all returns none, 1, or many - I think you're really looking for a #one_or_more method - which you could easily add to your test suite without the need to add a potentially confusing setting that have the potential of making tests harder to read for others, and without making them brittle when someone decides to change the setting back to 0, or up it to 3	twalpole	2015-05-04 17:04:42
1513	2015-04-27 21:02:24	Adds regex support when searching for links with `href` filters. Solves #1510.	YSavir	2015-04-28 17:44:43
1513	2015-04-27 21:55:32	@YSavir Other than the few line comments I made, its looking good -- please also update the has_link and click_link documentation to show they can take a regex for :href	twalpole	2015-04-28 17:44:43
1513	2015-04-27 22:42:38	Added changes. Should I squash the commits?	YSavir	2015-04-28 17:44:43
1513	2015-04-28 00:12:27	Once the documentation fixes are made, yes please squash	twalpole	2015-04-28 17:44:43
1513	2015-04-28 00:34:09	Done and done.	YSavir	2015-04-28 17:44:43
1513	2015-04-28 17:44:49	Thanks	twalpole	2015-04-28 17:44:43
1512	2015-04-25 00:36:53	This is nowhere near final and will be changing quite a bit	twalpole	2016-07-13 18:15:55
1512	2016-07-13 18:15:53	PuffingBilly is a better solution for now	twalpole	2016-07-13 18:15:55
1512	2016-07-13 22:28:46	To clarify - by "better" I mean already implemented and not requiring any other work currently. puffing-billy is also written in ruby so doesn't require having a java environment setup. From a feature/flexibility standpoint browsermob-proxy support could probably provide more.	twalpole	2016-07-13 18:15:55
1511	2015-04-24 23:14:04	We are starting to include safari (on OSX) in our automated test runs. We currently run our automated tests on firefox and chrome mainly. But Safari poses some problems: _attach_file_ doesn't work. Specifically I call this code: <S_CODE_TOKEN> It works great when I test it manually. But not capybara! As you know, capybara implements attach_file here: /Users/me/.rbenv/versions/2.1.5/lib/ruby/gems/…	chris1248	2015-04-24 23:30:23
1511	2015-04-24 23:30:23	You need to take this up with selenium - It's not supported there, so there's nothing we can do about it - https://code.google.com/p/selenium/issues/detail?id=4220	twalpole	2015-04-24 23:30:23
1510	2015-04-23 20:07:03	I've been trying to use `have_link` and test its `href` attribute using RegEx but to no avail. Here's a sample of the code: <S_CODE_TOKEN> It'll work with a string, but not with Regex: <S_CODE_TOKEN> <S_CODE_TOKEN>	YSavir	2015-04-23 20:51:50
1510	2015-04-23 20:51:50	Correct - have_link doesn't accept regex for the :href option, nor is it documented anywhere to. From the docs for click_link which uses the same selector as have_link - # @option options [String] :href The value the href attribute must equal If instead you're saying you would like to see this functionality expanded to allow for using regexps then fully tested PRs are always considered.	twalpole	2015-04-23 20:51:50
1510	2015-04-24 18:35:39	On it, thanks! Also, was browsing through the tests, and as far as I can tell there isn't any test coverage for the `:href` option to begin with. Is that right?	YSavir	2015-04-23 20:51:50
1510	2015-04-24 19:04:34	yes there is in lib/capybara/spec/session/has_link_spec.rb -- Unlike most projects most of the specs are in the lib/capybara/spec directory because they need to be accessible to all the other drivers that are written for Capybara	twalpole	2015-04-23 20:51:50
1509	2015-04-23 18:12:18		twalpole	2015-07-16 17:58:32
1509	2015-04-23 19:43:55	It's useful only if RSpec::Matchers is included after Capybara::DSL, though.	abotalov	2015-07-16 17:58:32
1509	2015-04-23 20:57:15	@abotalov - Correct, if they are included the other way then Capybaras #all isn't hidden. Are you saying we shouldn't do it because of that? I don't think we want to deprecate #all currently, and I see no issue with having #all and #find_all accessible.	twalpole	2015-07-16 17:58:32
1508	2015-04-23 17:25:17	We need to add the ability to whitelist URLs when using the selenium driver. 99% sure this will require implementing/using a proxy	twalpole	2016-07-13 18:16:51
1508	2015-04-23 19:29:53	A proxy (in testing context) is useful for many things, at least for: - showing requests that come through it (e.g. to check that correct requests are sent to some 3rd party service) - url whitelisting / blacklisting (e.g. to speedup tests) - limiting network bandwidth (e.g. to check work of an app in such network conditions) - injecting HTTP headers into requests (e.g. basic authentication heade…	abotalov	2016-07-13 18:16:51
1508	2015-04-23 21:28:27	I agree completely, I would much rather have this done using an existing proxy if at all possible	twalpole	2016-07-13 18:16:51
1508	2015-04-24 06:07:33	It's possible using https://github.com/jarib/browsermob-proxy-rb (I haven't used it for 9 months though)	abotalov	2016-07-13 18:16:51
1508	2015-04-24 06:56:56	Yeah, I have it mostly working	twalpole	2016-07-13 18:16:51
1508	2015-04-24 18:02:29	@mhoran @jferris @route @jonleighton I'm working on adding whitelisting of urls to the selenium driver using browsermob_proxy - and was wondering whether the proxy is something that would be of use to other drivers, or to just hide it all inside the selenium driver - feedback appreciated	twalpole	2016-07-13 18:16:51
1508	2015-04-24 21:26:15	I think what we've built into capybara-webkit already works pretty well in the driver. I'm not sure if it would be less work to integrate it with a proxy. I'm guessing that, if you hide it within the Selenium driver, it will decrease the surface area of public code you have to worry about, which is probably worth keeping it internal.	jferris	2016-07-13 18:16:51
1508	2015-04-27 06:04:00	We've implemented blacklisting in poltergeist in a different way either with native PhantomJS API. While proxy is a good thing in common for all drivers for this specific task I think it's good to hide it.	route	2016-07-13 18:16:51
1508	2015-09-17 22:20:32	This is supported through the puffing-billy gem - maybe add some info to the README about it, or a very basic wrapper that uses it.	twalpole	2016-07-13 18:16:51
1508	2016-07-13 18:16:51	Closing this - puffing-billy is satisfactory for now	twalpole	2016-07-13 18:16:51
1507	2015-04-22 16:45:42	See https://github.com/jnicklas/capybara/pull/1506 The thing is, Node#first returns `nil` only if no elements matched passed args. We have `assert_no_selector`, etc. for this use case.	abotalov	2016-11-14 17:32:23
1507	2015-04-22 17:20:37	My only real concern with this is if people are using first to check for presence on a page and changing behavior based on that <S_CODE_TOKEN> What would be our recommended way of doing something like that if #first raised instead of returning nil?	twalpole	2016-11-14 17:32:23
1507	2015-04-23 17:52:46	@twalpole before #1506 that example was unsafe, as it wouldn't wait (it still is unsafe by default), right? Would it be doable to recommend using `page.has_no_selector` for this scenario?	RSO	2016-11-14 17:32:23
1507	2015-04-23 18:35:37	@RSO Waiting doesn't make anything safe or unsafe, it just determines the time period during which an elements is looked for on the page. If I know the page is not dynamic in any way and just need different behavior depending on whether or not a certain item is on that page then the above is a perfectly valid (and "safe") way to make that determination without having to do two finds on the page. …	twalpole	2016-11-14 17:32:23
1507	2015-04-23 19:54:41	Yeah, I think I get your case. What I meant with "safe" (and what I think you get, but just wanted to make sure) is the fact that it's error-prone, even for non-dynamic pages. E.g: <S_CODE_TOKEN> But, I think that you're looking for a way to make the non-waiting call anyway, correct? Isn't this some kind of pattern that applies to other ways of selecting throughout Capybara? Like, isn't there som…	RSO	2016-11-14 17:32:23
1507	2015-04-23 20:39:28	The use case I specified would be more for use in test helper functions where it may need to handle two different things - without the user caring which. This issue isn't about the waiting or not, its about whether or not I can use #first to determine behavior. If it raises I cannot, if it returns nil when no matching element is found it can, and has been in returning nil vs raising an exception.…	twalpole	2016-11-14 17:32:23
1507	2016-11-14 17:32:23	Implemented via 7cffbb36f82cd58e3e7ed6c9bd9880d08f0d2c5e in 3.0_dev branch	twalpole	2016-11-14 17:32:23
1506	2015-04-21 17:55:33	This adds Capybara.first_default_waiting as a setting to allow making the default behavior of Node#first be to wait for at least one element to match (same as passing minimum: 1 as an option), but returning nil if no matching elements show up rather than raising Capybara::ExpectationNotMet	twalpole	2015-04-23 17:15:43
1506	2015-04-21 19:50:18	Thanks for this PR! This would indeed resolve my issues (apart from the raised questions around returning `nil`).	RSO	2015-04-23 17:15:43
1505	2015-04-21 16:33:40	Attempting to install Capybara with RSpec on a rails 4.01 app. Getting this error today. /Users/Will/.rvm/gems/ruby-2.0.0-p481@railstutorial_rails_4_0/gems/capybara-2.4.4/lib/capybara/rails.rb:15:in `<top (required)>': undefined method`join' for nil:NilClass (NoMethodError) from /Users/Will/.rvm/gems/ruby-2.0.0-p481@railstutorial_rails_4_0/gems/activesupport-4.0.8/lib/active_support/dependencies.…	WillTaylor22	2015-04-21 17:03:55
1505	2015-04-21 17:03:55	This isn't an issue with capybara - it's most likely with where you're requiring it from. A quick glance shows you're requiring capybara/rails in spec_helper instead of rails_helper so thats most likely the issue. In the future please ask howto type questions on the mailing list as requested in the README	twalpole	2015-04-21 17:03:55
1504	2015-04-16 18:16:31		twalpole	2016-04-04 23:07:33
1504	2015-04-16 18:24:34	Do you think it makes sense to also output a warning for Finders and Actions?	abotalov	2016-04-04 23:07:33
1504	2015-04-16 18:27:53	While I want to say "yes it makes sense" we quickly run into issues where lots of warnings are produced for one call -- ie the actions call finders and each will then issue its own warning, and I think that would start to get confusing. I guess we could just blank out the options if the object passed in isn't a Hash - which would mean only the initial method receiving the non hash object would wa…	twalpole	2016-04-04 23:07:33
1504	2015-04-16 18:55:17	If I would do it, I would probably parse `args` in `Query#initialize`. If `args` are wrong, it's possible to invoke `caller` and find the last element of an array that contains a substring `/capybara/`. Then to get a method name we can invoke e.g. <S_CODE_TOKEN>	abotalov	2016-04-04 23:07:33
1504	2015-04-16 19:10:49	I'm not 100% sure that would always give us the method the user is calling though which would create confusing warnings. I'll have to think about it a bit	twalpole	2016-04-04 23:07:33
1504	2015-04-16 20:37:58	Thinking about this, I don't think it would work for chained finds or things like page.find(...), page.has_css?(....) etc -- I guess we could filter out certain files (session.rb, etc) but I think it would start to get messy.	twalpole	2016-04-04 23:07:33
1504	2015-04-16 20:57:25	It looks like chained methods don't get into trace: <S_CODE_TOKEN> The only concern I have is that a folder `capybara` might exist in user's / some library's code. To mitigate it we can search for `/lib/capybara/node/finders.rb` and hope that some other library (or a user) won't have it... So inspecting `caller` feels like a hack :(	abotalov	2016-04-04 23:07:33
1504	2015-04-16 21:40:23	hmmm -- interesting -- when I tried it with page.has_link? the last "capybara" entry in caller was "/Users/twalpole/Projects/jnicklas-capybara/lib/capybara/session.rb:686:in `block (2 levels) in class:Session'", - which I assumed came from the page method - I'll have to figure out exactly what it is, and yes inspecting caller does feel like a hack	twalpole	2016-04-04 23:07:33
1504	2015-04-16 21:53:33	@abotalov - as you can see from the PR - I've implemented something for actions too, but finders gets more complicated due to the variable args functions -- maybe a hack using caller is a cleaner solution. I'm going to think about it for a bit	twalpole	2016-04-04 23:07:33
1503	2015-04-14 21:43:54	...time Implementation of the basic idea from PR #1448	twalpole	2015-04-16 17:05:21
1502	2015-04-14 20:57:13	Implementation of the request/discussion in Issue #1442	twalpole	2015-05-20 19:01:01
1502	2015-04-16 18:17:05	@abotalov thanks for the review - Fix for those comments coming shortly	twalpole	2015-05-20 19:01:01
1501	2015-04-13 19:58:55	Without requiring capybara-webkit you get an error: `no driver called :webkit was found, available drivers: :rack_test, :selenium`	cerdiogenes	2015-04-14 20:57:53
1501	2015-04-13 20:24:10	If you've added capybara-webkit to your Gemfile then the require shouldn't be needed, maybe we should just change it to say to add capybara-webkit to your Gemfile instead of adding the require line. Any more in depth usage instructions really belong over in the capybara-webkit project rather than in Capybaras readme.	twalpole	2015-04-14 20:57:53
1501	2015-04-14 14:24:37	I'm using it in an engine, maybe this is the problem.	cerdiogenes	2015-04-14 20:57:53
1500	2015-04-13 04:27:45	This is a WIP on more fill_options for node#set with the selenium driver	twalpole	2015-11-12 17:58:46
1499	2015-04-08 22:56:01		aditya811	2015-04-08 23:34:32
1499	2015-04-08 23:27:12	What is the reason for this?	twalpole	2015-04-08 23:34:32
1498	2015-04-08 00:35:53	I am developing a React application where we have some controlled inputs. This means that whenever there is an onchange event, we update some application state that ends up re-rendering the input to the DOM. In practice, when testing these fields with Capybara, we've run into issues with the `fill_in` method because of how the inputs are cleared. Running some JS to set the value to empty ended up…	lencioni	2015-04-13 01:35:09
1498	2015-04-08 02:03:02	I see that this broke some specs, but I don't think I have enough context on how important the previous behavior was. In any case, I'd love to hear your thoughts before I spend more time on this.	lencioni	2015-04-13 01:35:09
1498	2015-04-08 02:39:19	This is an area where Capybara has tried many different methods for clearing a field before filling it in and trying to keep it matching normal browser behavior. native.clear doesnt match normal browser behavior because it fires a change event, which normally wouldn't be fired until an input loses focus, sending the number of backspaces to clear the field was tried but had performance issues in t…	twalpole	2015-04-13 01:35:09
1498	2015-04-08 12:19:42	Thanks for the response! This is very helpful. > native.clear doesnt match normal browser behavior because it fires a change event, which normally wouldn't be fired until an input loses focus Agreed, this is not ideal. > sending the number of backspaces to clear the field was tried but had performance issues in the past (not sure if those still exist or not) I had considered this approach as well…	lencioni	2015-04-13 01:35:09
1498	2015-04-08 16:46:03	IIRC the performance hit (especially with chrome) was enough to make Capybara basically unusable so we won't be changing the default currently. Issue #1319 and PR #1338 were where the need for fill_options was discussed and @sobrinho was the person initially requesting for poltergeist. I'm not sure if it was ever used in poltergeist or not. I would be open to a pull request that implements multip…	twalpole	2015-04-13 01:35:09
1498	2015-04-08 16:52:31	as @abotalov mentioned it would probably be nice to have a :none option for clear too thereby allowing for appending to existing content, it might also be nice to accept an array of keystrokes so I could pass [[:command, 'A'], :backspace], as my clear method and those keystrokes would just get forwarded on to send_keys	twalpole	2015-04-13 01:35:09
1498	2015-04-09 03:27:57	What I'm currently doing in that cases is this: <S_CODE_TOKEN> It uses jQuery and requires the input to have an id but you can get the idea easily. You can change the triggered event as you like.	sobrinho	2015-04-13 01:35:09
1498	2015-04-09 03:29:48	Also note that the method is kind of naive, it is assuming you never have an apostrophe on id (which is invalid anyway) or on value. But if you concerned about that you can the variables to be something like `$(...).val(#{with.to_s.to_json})`.	sobrinho	2015-04-13 01:35:09
1498	2015-04-12 14:30:53	Alright, I've pushed a new version that implements `fill_options` with an option to use backspaces to clear the field. It looks like the only specs that are failing are the same ones that are failing on master. Let me know if you'd like me to do anything else with this commit.	lencioni	2015-04-13 01:35:09
1497	2015-04-03 02:25:35	Contrived example The spec <S_CODE_TOKEN> fails throw in a `binding.pry` and <S_CODE_TOKEN> Using `find(‘textarea#my_text').value.should == ‘A value’` works in this rather contrived example, however this does _not_ work if the text area contents are set via ajax. In that case `find('textarea#my_text').value` always returns `””`. (I assume this is because whatever magic that `has_css?` does to aut…	BM5k	2015-04-03 04:24:05
1497	2015-04-03 04:24:05	Please ask howto questions in the Google group as requested in the readme	twalpole	2015-04-03 04:24:05
1497	2015-04-03 04:27:19	Does that mean this _is_ the expected behavior?	BM5k	2015-04-03 04:24:05
1497	2015-04-03 04:33:05	You are using the incorrect methods for what you're trying to do. Either ask on the mailing (Google groups) list as requested in the README or read the docs further	twalpole	2015-04-03 04:24:05
1497	2015-04-03 04:36:26	Thanks for the clarification.	BM5k	2015-04-03 04:24:05
1496	2015-04-02 17:48:43	**Rails 4.2.0, RSpec 3.1, Capybara 2.4.4, Capybara Webkit 1.3.1** My `checkbox` method finds a checkbox based on its HTML element value. My tests are failing with the following Nokigiri error, but I figured asking for help here, since I am using Capybara to select the elements. <S_CODE_TOKEN>	onebree	2015-04-02 18:09:15
1496	2015-04-02 18:09:15	Please ask how to questions on the mailing list as requested in the README	twalpole	2015-04-02 18:09:15
1495	2015-03-30 21:54:45	`spec/rails_helper.rb`: <S_CODE_TOKEN> my login method: <S_CODE_TOKEN> `spec/features/content_spec.rb`: <S_CODE_TOKEN> I got this error: <S_CODE_TOKEN> When i am using `:selenium` driver: <S_CODE_TOKEN> How can i fix this problem?	cihad	2015-03-30 22:00:59
1494	2015-03-17 21:34:24	#1483 was the last mention I saw of this from someone. On Mac, I upgraded to phantomjs 2.0 using homebrew and immediately couldn't attach a file in test cases that required :js. It's working without js: true. Downgrading to "phantomjs192" resolved the issue.	lewang	2015-03-17 21:43:30
1494	2015-03-17 21:43:30	The capybara project doesnt support phantomjs itself. The support is provided via the poltergeist driver, so this issue should be filed with the poltergeist project	twalpole	2015-03-17 21:43:30
1494	2015-03-17 22:09:39	thnaks. On Tue, Mar 17, 2015 at 5:43 PM, Thomas Walpole notifications@github.com wrote: > The capybara project doesnt support phantomjs itself. The support is > provided via the poltergeist driver, so this issue should be filed with the > poltergeist project > > — > Reply to this email directly or view it on GitHub > https://github.com/jnicklas/capybara/issues/1494#issuecomment-82610470. ## Le	lewang	2015-03-17 21:43:30
1493	2015-03-17 19:55:58	The window#maximize spec has recently stopped passing on Travis runs	twalpole	2016-07-29 19:37:02
1493	2015-03-17 20:12:37	@abotalov You did a great job getting this passing originally with the awesome window manager. Any chance you have time to look at it again and see if you can figure out what has changed that is causing it to fail with firefox every time (I believe it passes with chrome). I have marked the test as pending for the firefox/travis combo currently.	twalpole	2016-07-29 19:37:02
1493	2015-03-22 09:05:48	I reproduced it on my machine. This test passes with Firefox 35 + awesome + Xvfb + selenium 2.44.0 / 2.45.0.dev2 / 2.45.0.dev3 but fails with selenium 2.45.0.dev / 2.45.0 (OS - Ubuntu 14.04) I don't yet what is the cause of it.	abotalov	2016-07-29 19:37:02
1493	2015-04-02 19:18:04	This could be caused by the significant performance degradation the firefox driver has in selenium 2.45.0 hopefully 2.45.1 or 2.46 will be released soon with the fix so we can confirm. https://code.google.com/p/selenium/issues/detail?id=8551	twalpole	2016-07-29 19:37:02
1492	2015-03-17 17:48:30	Fix for issue #1491 while using the racktest driver	twalpole	2015-03-17 17:49:14
1491	2015-03-13 13:35:10	if I set `href` to '#', the test case is ok! <S_CODE_TOKEN> but when I change `href` to `javascript:void(0)`, then I run test again, It'll give me a error <S_CODE_TOKEN>	DotHide	2015-03-17 19:24:29
1491	2015-03-13 15:01:58	What driver are you using? Please show the stack trace for the error.	twalpole	2015-03-17 19:24:29
1491	2015-03-17 17:47:04	Since no further info has been provided, I am assuming this was while using the racktest driver - and am fixing it for that case -- If it was not using the racktest driver you will need to provide the info requested.	twalpole	2015-03-17 19:24:29
1490	2015-03-12 18:43:32	Added capybara gem along with selenium web driver to Gemfile. rake assets precompile is breaking since then. Tracing the issue seems to point the problem at this place. /Users/keshav/.rvm/rubies/ruby-2.1.4/lib/ruby/2.1.0/test/unit.rb:199:in `block in non_options': file not found: assets:precompile:all (ArgumentError) from /Users/keshav/.rvm/rubies/ruby-2.1.4/lib/ruby/2.1.0/test/unit.rb:178:in`map…	keshavkuruva	2015-03-12 19:08:08
1490	2015-03-12 19:08:07	Capybara has nothing to do with asset compilation and isn't listed at all in the stack trace you posted, so I'm 99.9% sure it has nothing to do with this error. You might want to look at anything else that was changed at the same time as you added capybara. You might also want to post the mailing list mentioned at the top of the readme to see if anyone there has had a similar issue.	twalpole	2015-03-12 19:08:08
1490	2015-03-18 19:45:07	Thanks Guys. Fixed this. Was being caused because of a different gem called contest that was being used along with capybara. I was able to fix this after setting require => false for contest gem in Gemfile.	keshavkuruva	2015-03-12 19:08:08
1489	2015-02-27 17:43:25	Not able to find input element label using capyabra. Is there any default finder can give the label for the input element? for eg: <S_CODE_TOKEN> > page.all("form").first.find.all("input").first.find(:xpath, "..") > this returns > #<Capybara::Element tag="td"> Is there any way to get label element of the input or input before element using capyabara.	rails-geek	2015-02-27 17:57:10
1489	2015-02-27 17:56:07	Please ask how to questions on the mailing list as requested in the README. Also, you'll probably want to clean up that html to be valid before reposting the question on the mailing list (can't have three elements with the same id of "et", and the label should either surround the input or have a for attribute linking it to an input)	twalpole	2015-02-27 17:57:10
1488	2015-02-26 21:42:56	Potential fix for issue #1245	twalpole	2015-02-26 22:29:47
1487	2015-02-26 05:03:43	Fixes #1485	eoinkelly	2015-02-26 18:15:59
1487	2015-02-26 17:54:35	Ok - so if you make the one change I indicated and squash the two commits together, I'll merge this in -- thanks	twalpole	2015-02-26 18:15:59
1487	2015-02-26 18:07:45	Done :-)	eoinkelly	2015-02-26 18:15:59
1486	2015-02-25 20:48:31	The README is large (yay!) and I refer to it regularly so I thought a TOC would be helpful.	eoinkelly	2015-02-25 22:17:34
1486	2015-02-25 22:17:39	thanks	twalpole	2015-02-25 22:17:34
1485	2015-02-25 18:04:45	Very minor thing but the API docs refer to `Capybara::Element` which does not exist e.g. https://github.com/jnicklas/capybara/blob/master/lib/capybara/node/finders.rb#L25 - I presume they should refer to `Capybara::Node::Element`?	eoinkelly	2015-02-26 18:15:59
1485	2015-02-25 18:21:21	Technically in the location referenced it could be Capybara::Node::Element or Capybara::Node::Simple I believe, but yes it is incorrect - PR would be welcome	twalpole	2015-02-26 18:15:59
1484	2015-02-21 08:47:23	The title says it all. It seems that when I do `choose "radio_button_true"` for my specs, it just highlights the radio button but fails to choose it. Here's the bootstrap feature I'm talking about http://getbootstrap.com/javascript/#buttons-checkbox-radio If you wan't a clearer description, I created a repository that demo's this error git@github.com:carlqt/capybara_issue.git Just type in `rspec`…	carlqt	2015-02-21 15:12:03
1484	2015-02-21 15:12:02	This is an issue with how the bootstrap javascript works for button-groups - it needs the label to be clicked on rather than the radio button. In this case that could be done with something like <S_CODE_TOKEN> or as something that could be turned into a choose_bootstrap helper or something <S_CODE_TOKEN>	twalpole	2015-02-21 15:12:03
1483	2015-02-18 02:26:41	Hi, please help me with this I have application that have ability to upload file from JS I collect the file use this code data = new FormData(); data.append('file' $("#file_input")[0].files[0]) but when I do testing using capybara attach_file 'fieldname', filepath or find(..).set filepath JS didnt recognize file and send undefined into server Thank you :)	evandavid	2015-02-18 03:31:29
1483	2015-02-18 03:31:29	Please ask howto questions on the mailing list as requested in the README	twalpole	2015-02-18 03:31:29
1482	2015-02-12 08:20:55	When giving before: each at describe and context the script behaves as expected. However when we give before: each at describe level but before: all at context level. The before: all of context level is executing before before: each of describe level, the test script and execution result have been enclosed ![execution](https://cloud.githubusercontent.com/assets/9031799/6163763/ad1bb3b0-b2bc-11e4-…	Dbhar	2015-02-12 08:45:37
1482	2015-02-12 08:45:36	This isn't an issue in Capybara. Ask questions in mailing or Stack Overflow. Also this is question about RSpec, not Capybara.	abotalov	2015-02-12 08:45:37
1481	2015-02-10 16:03:18	Hope this is the right forum to ask this question. While reviewing https://github.com/jnicklas/capybara#asynchronous-javascript-ajax-and-friends it wasn't 100% clear about which finder methods are AJAX-friendly. In the [documentation](http://www.rubydoc.info/github/jnicklas/capybara/Capybara/Node/Finders:find) _only_ `find` is said to honor `default_wait_time`. Do any others? If not, it would pro…	bbuchalter	2015-08-25 20:40:49
1481	2015-02-10 16:07:23	Additionally, it would be nice to be explicit about which RSpec matchers support `default_wait_time` as well.	bbuchalter	2015-08-25 20:40:49
1481	2015-02-10 16:13:48	I would be curious to know which finders and matchers _do not_ support the default_wait_time. In my experience, I've not seen many specs get ahead of itself and fail before the default_wait_time.	philipfong	2015-08-25 20:40:49
1481	2015-02-25 18:29:18	All the finders are implemented via either #find or #all which both support waiting through either default_wait_time or a :wait option passed to the finder, so all the capybara provided finders support waiting. For #all to wait one of the count options would need to be passed to it (otherwise 0 matching elements is a valid return). PRs updating the documentation would be welcome	twalpole	2015-08-25 20:40:49
1481	2015-02-26 23:46:45	Just realized I didn't mention the matchers -- all the capybara provided matchers support waiting as well	twalpole	2015-08-25 20:40:49
1481	2015-03-17 19:02:05	Can someone help with this scenario? This type of rspec matcher does not wait, and will fail immediately. Please note that I'm still using the old 'should' syntax. page.all('foo').size.should == 3 This type of statement doesn't appear to "wait" for the result to become 3. I have to wrap this line with some code to mimic the default_wait_time being used.	philipfong	2015-08-25 20:40:49
1481	2015-03-17 19:04:03	@philipfong In that statement a matcher is `==`. This matcher is provided by RSpec, not Capybara, and doesn't wait. To wait you can use: - a matcher provided by Capybara: <S_CODE_TOKEN> - `become_*` matchers provided by [waiting_rspec_matchers](https://github.com/abotalov/waiting_rspec_matchers) gem: <S_CODE_TOKEN>	abotalov	2015-08-25 20:40:49
1481	2015-03-17 19:20:51	@philipfong Also note that as I stated above regarding capybaras finders - "For #all to wait one of the count options would need to be passed" - so you could also do <S_CODE_TOKEN> Obviously that doesn't read all that well, and the first example provided by @abotalov is probably the cleanest reading way to do what you are doing - with 'should' syntax it would be <S_CODE_TOKEN>	twalpole	2015-08-25 20:40:49
1481	2015-03-17 19:34:59	I just tried out the capybara finder with the count option and it works beautifully! I did not know that option was supported. Thank you, @twalpole @abotalov	philipfong	2015-08-25 20:40:49
1481	2015-03-17 19:44:20	@philipfong http://www.rubydoc.info/github/jnicklas/capybara/Capybara/Node/Finders#all-instance_method -- you can also specify minimum, maximum, between	twalpole	2015-08-25 20:40:49
1481	2015-04-10 17:27:17	Oh, interesting. I was under the impression that #find waited but #all did not wait. I see now that this is not quite the case. Specifically, both #find and #all run a query to find the element(s) in question. Capybara will run this query again if it detects a Capybara::ElementNotFoundError, or an "invalid element error" -- this will come from the driver, so for instance Selenium might raise a Se…	mcmire	2015-08-25 20:40:49
1481	2015-04-10 17:31:15	So to answer the OP, saying that #find is the only method that supports `Capybara.default_wait_time` isn't quite correct. Both #find and #all support `Capybara.default_wait_time`, but #find is more aggressive at attempting to find the element in question, and raises an error if it cannot do so within the alloted time; #all will simply return an empty array if it can't find those elements (unless …	mcmire	2015-08-25 20:40:49
1481	2015-04-10 21:05:03	@mcmire You missed the fact that the ExpectationNotMet error is derived from ElementNotFound, so it will actually trigger a retry. Using any of the count type options (count, minimum, maximum, between) will cause #all to wait up to the passed in wait time (or default_wait_time) for a set of elements that fulfill the requirements. If none of the count type options are used then any set of elements…	twalpole	2015-08-25 20:40:49
1481	2015-04-10 22:05:55	@twalpole Ahh... nice, well, I stand corrected. That's very cool. So yeah... the docs should definitely be updated in this case.	mcmire	2015-08-25 20:40:49
1481	2015-08-25 20:48:29	Well done @twalpole thank you!	bbuchalter	2015-08-25 20:40:49
1480	2015-02-06 15:15:36		deepj	2015-02-25 18:43:23
1480	2015-02-25 18:43:29	thanks	twalpole	2015-02-25 18:43:23
1479	2015-02-04 15:29:12	So, I have the following select: <S_CODE_TOKEN> And I do: <S_CODE_TOKEN> But it only select the last one not both of them. Here is some of the config I have: <S_CODE_TOKEN>	theonegri	2015-02-04 19:57:04
1479	2015-02-04 17:50:09	There are tests for this exact behavior so I'm going to start by assuming this is not actually an issue in Capybara. What #select does is: find the element and then click on the option - assuming its not already selected. In your case the select box already has the two entries selected so the two select method calls should do nothing. Do you happen to be using some kind of javascript select box e…	twalpole	2015-02-04 19:57:04
1479	2015-02-04 18:12:47	Not that I know. I tried with a simple example: <S_CODE_TOKEN> And in the chrome launched, I only see this: http://cl.ly/image/3w1p1x3r0t3W So I'm assuming that chrome doesn't display both select? Or am I doing something wrong?	theonegri	2015-02-04 19:57:04
1479	2015-02-04 19:28:41	What version of chrome and chromedriver are you using? Also what version of capybara?	twalpole	2015-02-04 19:57:04
1479	2015-02-04 19:40:01	Version 40.0.2214.94 (64-bit) on OS X 10.10.2	theonegri	2015-02-04 19:57:04
1479	2015-02-04 19:50:16	and chromedriver?	twalpole	2015-02-04 19:57:04
1479	2015-02-04 19:52:07	If you're not running chromedriver 2.14 - trying upgrading that, and if that doesn't fix your issue, maybe try asking over on the mailing list -- works fine for me.	twalpole	2015-02-04 19:57:04
1479	2015-02-04 19:57:04	Sorry, forgot that part. I was using ChromeDriver 2.10.267517 and I just updated to the latest version. I works perfectly. Thanks a lot for your time!	theonegri	2015-02-04 19:57:04
1478	2015-02-04 15:26:07		theonegri	2015-02-04 16:34:54
1478	2015-02-04 16:35:16	duplicate of https://github.com/jnicklas/capybara/issues/1479 created by error	theonegri	2015-02-04 16:34:54
1477	2015-02-03 21:57:20	Not sure if default value for `attributes` in `#submit` wasn't added intentionally, but adding it seems to improve the API	gaganawhad	2015-02-25 18:45:49
1477	2015-02-03 22:55:11	Pretty sure this was intentional since they're not really part of the public API and submitting a form without its parameters doesn't really make sense.	twalpole	2015-02-25 18:45:49
1477	2015-02-04 15:06:31	Got it! That makes sense. My use case was `page.driver.submit :delete, '/sign-out', {}` which got me wondering...	gaganawhad	2015-02-25 18:45:49
1476	2015-01-28 19:40:18	Currently there doesn't seem to be a way to have capybara switch "servers" between tests? For example, can we use the following configuration for a group of specs <S_CODE_TOKEN> And use the default server (webrick I believe) for the remaining?	tonywok	2015-01-28 20:09:07
1476	2015-01-28 20:09:07	As requested in the README, please ask questions about how to use Capybara on the mailing list	twalpole	2015-01-28 20:09:07
1475	2015-01-27 03:07:35	I have some troubles with the speed of capybara checks. Sometimes, it clicks too fast. User doesn't do different actions every `0.05` seconds. For example, I click to open modal window, enter some data and click save. Capybara does all this when the modal is only starting to show up. The javascript execution is still in progress and Save button handler is not yet attached. I have to add `sleep 1`…	NameFILIP	2015-01-27 05:35:19
1475	2015-01-27 05:35:19	For actions that need changes to have happened first, you should be testing for those changes to exist first (classes set/removed on modal when it's fully opened, etc) or disable animations in test mode. Adding delays between every action would make tests unbearably slow. If you need more info please ask questions on the mailing list as mentioned in the README	twalpole	2015-01-27 05:35:19
1475	2015-01-27 05:53:34	Sure I do test that changes exist. The problem is when you test a more or less complex Single Page Application, you very often have to dig into the javascript code trying to figure out what happens exactly before what you need. Just think maybe there is a better way to overcome this problem.. How to disable animations in test mode? (I've found this solution http://stackoverflow.com/questions/1113…	NameFILIP	2015-01-27 05:35:19
1475	2015-01-27 08:22:54	all depends on how you're doing the animations, but again - ask questions on the mailing list not in issues	twalpole	2015-01-27 05:35:19
1474	2015-01-26 19:18:30	See https://github.com/jnicklas/capybara/issues/1463 This doesn't have new tests and I'm not sure if it works (though I ran existing tests). Just take a look on what I propose to do.	abotalov	2016-07-14 00:06:28
1473	2015-01-23 22:05:32		twalpole	2015-01-23 22:05:40
1472	2015-01-23 21:17:37	Implementation of item discussed in Issue #1459 - @jferris @jonleighton @mhoran Thoughts on implementing this in your drivers for Capybara 2.5 ?	twalpole	2015-02-26 18:19:29
1472	2015-01-26 03:00:47	There are a few keys that we can't send in capybara-webkit <S_CODE_TOKEN> There is no differentiation between shift and left shift, control and left control, or alt and left alt in Qt. We only have left, up, right, and down mappings, but nothing corresponding to "arrow". Is `:separator` `|`? Is `:decimal` `.`? Command is not a cross-platform key, so it is not supported by Qt. On OS X, `Qt::Key_Co…	mhoran	2015-02-26 18:19:29
1472	2015-01-26 18:28:33	@mhoran - The list of symbols is what selenium understands :left_shift, :left_alt, :left_control are just aliases for :shift, :alt, :passport_control: :arrow_up, :arrow_down, :arrow_right, :arrow_left are aliases for :up, :down, :right, :left. :command is an alias for :meta. :decimal is the numeric keypad . :add, :divide, :subtract, :multiply are the numeric keypad instances of +, /, -, * :separa…	twalpole	2015-02-26 18:19:29
1472	2015-01-28 14:56:11	> There is no differentiation between shift and left shift, control and left control, or alt and left alt in Qt. We only have left, up, right, and down mappings, but nothing corresponding to "arrow". I'm guessing that if we just sent shift, control, and alt, that would be least surprising to users. Same goes for up/arrow_up.	jferris	2015-02-26 18:19:29
1472	2015-01-28 18:05:26	@jferris I have removed the arrow_x and left_x aliases from the list of required supported key symbols - For future info DOM Level 3 does support identifying left vs right instances of shift, alt, control via the location attribute of a KeyboardEvent however not all browsers support it at the moment https://developer.mozilla.org/en-US/docs/Web/API/KeyboardEvent.location and selenium doesn't curre…	twalpole	2015-02-26 18:19:29
1471	2015-01-23 18:56:40		arirusso	2015-01-23 18:56:48
1470	2015-01-23 18:52:45		twalpole	2015-01-23 18:52:53
1469	2015-01-22 15:34:00	It happens from time to time when I run cucumber. It randomly adds /content/index-m.php at the end of my URL which makes the scenario fail because the page is never loaded because that specific url doesn't exist. I must say I am new with cucumber & capybara. This is how my steps.rb file looks like: <S_CODE_TOKEN> where `$page` stores my website page. And this is how my env.rb file looks like: <S_…	toshidavila	2015-01-22 18:10:59
1469	2015-01-22 18:10:59	Since the string /content/index-m.php is nowhere in capybara, this is not a capybara issue -- I would check the value of the $page variable before you call visit and if its correct there then your code is probably redirecting. In the future, if you are not 99.9% sure its an issue with Capybara, please ask questions on the mailing list as requested in the README	twalpole	2015-01-22 18:10:59
1469	2015-01-22 18:14:39	Hi, the $page variable is https://www.mypage.com and it happens randomly with the method visit...	toshidavila	2015-01-22 18:10:59
1468	2015-01-20 07:43:00	require "spec_helper" require "rails_helper" include Capybara::RSpecMatchers include Capybara::DSL Capybara.javascript_driver = :webkit feature "Course", :type => :feature do scenario "Get index and apply different search filters for course types", js: true do visit "/courses" within("//body") do find(:xpath, "//input[@id='course_type_id_1']").click find(:xpath, "//div[@class='course-right-sec']"…	hassanabbas901	2015-01-20 08:27:07
1468	2015-01-20 08:27:07	https://github.com/jnicklas/capybara#beware-the-xpath--trap	abotalov	2015-01-20 08:27:07
1467	2015-01-19 15:37:23	This works fine when testing manually, but using Capybara with a JS driver (such as Selenium Webdriver), it stalls out because the GET request is too large. Switching the index route to a POST allows this to work, but is not RESTful (a POST to /resources should create an object, not return an index, that's what GET at /resources is for). And again, it works in normal browsers.	TrevorHinesley	2015-01-19 19:05:55
1467	2015-01-19 19:05:55	How long is your uri? Different browsers have different limits as do different servers - Capybara starts up the rails app using WEBrick which IIRC has a limit around 2048, for url length, to match some version of IEs limit - I believe you can change WEBricks default limit (check the WEBrick docs for that), but using a URL anywhere near a browsers or servers length limit is not a great idea - mayb…	twalpole	2015-01-19 19:05:55
1467	2015-01-19 21:18:42	I'm not using any special routing, this is a DataTables default which is used on thousands of sites. I could change it to a POST but that seems to defy convention. Works fine in Thin, which is what my Rails app uses.	TrevorHinesley	2015-01-19 19:05:55
1467	2015-01-19 21:29:58	Switched Capybara's server to Thin, resolved.	TrevorHinesley	2015-01-19 19:05:55
1467	2015-11-06 20:31:49	another option is https://github.com/raggi/capybara-puma	JoeZ99	2015-01-19 19:05:55
1467	2016-10-07 00:31:22	How did you switch capybara's server to thin? Also, the capybara-puma gem is now deprecated saying capybara has "native features". How can we increase the max uri length for get requests and do so in a portable way(eg so it can run remote CI like Travis)?	synth	2015-01-19 19:05:55
1467	2016-10-07 01:43:10	@synth capybara-puma is now deprecated because you can just do `Capybara.server = :puma` with recent versions of Capybara. To switch to thin you'd need to use Capybara.register_server to setup thin, and then after that specify `Capybara.server = :thin` - see https://github.com/jnicklas/capybara/blob/master/lib/capybara.rb#L481 for how puma is registered as an example	twalpole	2015-01-19 19:05:55
1467	2016-10-07 20:27:22	👍 Thanks!	synth	2015-01-19 19:05:55
1466	2015-01-18 13:09:28	### jnicklas/capybara now has a Chat Room on Gitter @abotalov has just created a chat room. You can visit it here: [https://gitter.im/jnicklas/capybara](https://gitter.im/jnicklas/capybara?utm_source=badge&utm_medium=badge&utm_campaign=pr-badge&content=body_link). This pull-request adds this badge to your README.md: [![Gitter](https://badges.gitter.im/Join%20Chat.svg)](https://gitter.im/jnicklas/…	gitter-badger	2016-04-04 23:09:02
1465	2015-01-17 17:23:32		abotalov	2015-01-19 19:43:26
1465	2015-01-19 18:46:52	Is not respecting BUNDLE_JOBS a new change on Travis?? I'm pretty sure it used to respect it	twalpole	2015-01-19 19:43:26
1465	2015-01-19 19:37:59	See: https://github.com/calagator/calagator/commit/87169d023b7143d21d3cd399158dbd97a7ac0579 https://github.com/teampoltergeist/poltergeist/pull/499#issuecomment-54663015 After some search in travis-build/travis-build I found that first commit that added `--jobs=3` is probably this one - https://github.com/travis-ci/travis-build/commit/6cb7c4d8c0f9b89b7d95b46ef1174cb327dc1538 and current implement…	abotalov	2015-01-19 19:43:26
1465	2015-01-19 19:43:31	ok 3 vs 4 wouldn't make much difference anyway -- merging -- thanks	twalpole	2015-01-19 19:43:26
1464	2015-01-15 21:21:44	When running tests with cucumber with automated save on failure, both the image an a corresponding html file are saved. However, I would like the options: 1) Save Image only (no HTML) 2) Embed Image into HTML (No Image file) 3) Embed Image into HTML (with Image file)	scalixte-mdsol	2015-01-15 21:45:58
1464	2015-01-15 21:45:58	This isn't functionality provided by Capybara, so I assume you are using the capybara-screenshot gem and your request belongs over there.	twalpole	2015-01-15 21:45:58
1464	2015-01-15 21:54:21	Please disregard the issue written earlier. Thanks, @twalpole .	scalixte-mdsol	2015-01-15 21:45:58
1463	2015-01-07 18:18:25	I see the following downsides in some aspects of Capybara: 1. `find` always returns instance of `Element`, not a subclass of it. Therefore some methods that make sense only for some kinds of elements aren't provided (e.g. Select#selected_option, FileField#set, Image#loaded?, etc.) 2. :field, :radio_button, etc. are: - hard to debug if ElementNotFound occurs. Writer of the code may have meant id/n…	abotalov	2016-04-07 00:34:22
1463	2015-01-14 18:19:32	Sorry for the delay on this - personal issues have kept me away for a while. At first glance this sounds interesting, although I think it is two different issues and if implemented should probably be done as two different PRs. A couple of issue 1. Its not clear to me why add_selector would be deprecated, or what register_selector_kind would be for. 2. Would you see this being implemented via chan…	twalpole	2016-04-07 00:34:22
1463	2015-01-24 22:26:28	> 1. Its not clear to me why add_selector would be deprecated, or what register_selector_kind would be for. I played around with code and decided that there's no need to deprecate it and add `register_selector_kind`. Only element type - related methods (`label`, `filter`, `description`, `describe`) will be deprecated by adding `@deprecated` YARD tag (and probably adding `warn`). > 1. Would you se…	abotalov	2016-04-07 00:34:22
1463	2015-01-26 19:01:47	I have to think about this some more. I don't understand why we would be deprecating anything for this change. It seems to me that just adding support for the :type parameter as the class which results should be, and then adding some new predefined selectors (which really is a different issue than this one) produces the same outcome without massive changes, and still keeping the current flexibili…	twalpole	2016-04-07 00:34:22
1463	2015-01-26 19:26:31	> I don't understand why we would be deprecating anything for this change. I want to give users ability to write: <S_CODE_TOKEN> To make it possible custom filters like `:with` should be part of ElementType, not Selector. Therefore, I'd like to remove this ability from Selector (in future) so it won't be duplicated in two places. If `:element` isn't supplied, then it's set to `@selector.name`.	abotalov	2016-04-07 00:34:22
1463	2015-01-26 20:18:24	So it seems like I didn't understand what you were suggesting in the first place - I don't think moving the "selection" of elements from the selector to element types is helpful, and seems like its going to end up with more duplication than before. I think <S_CODE_TOKEN> is going to become highly confusing since with: will no longer have a standard meaning when used with the :id selector. A user …	twalpole	2016-04-07 00:34:22
1463	2015-01-26 20:33:01	I guess maybe my real issue with this is that this is really multiple issues that have been intertwined, I think I read at least 3 things you're trying to change - 1. Being able to return instances of a subclass of Element for given selectors 2. Being able to have sets of filters that can be specified for use with any selector (and hopefully allowing for a default set for any given selector) 3. A…	twalpole	2016-04-07 00:34:22
1463	2015-01-26 23:00:40	@abotalov for # 2 in my list of what I think you're looking for - please take a look at the filter_set branch I just pushed - I think something along those lines would provide the functionality you're looking for without requiring deprecation of a bunch of things, although its just a first stab at it and I may need to spend a bit more time thinking things through	twalpole	2016-04-07 00:34:22
1463	2015-03-22 10:04:13	I haven't responded previously as I got some concerns whether this feature has a value at all. I don't see much value in using `:type` without any wrapper. It's just some additional code and I would like to use it via some sugar placed on top of it (the sugar might be not a part of Capybara, though). Consider this example (with sugar): <S_CODE_TOKEN> The fact that `field` and `have_field` take in…	abotalov	2016-04-07 00:34:22
1463	2015-04-07 20:28:59	Would this solve my problem? I want to show that the "selected" option for a select element is "Extension". With my current knowledge of Capybara, I cannot do this with simply `page.has_field?("Key type", with: "Extension")`, because the resultant "match" contains all options.... Not looking for the CSS for the one selected.	onebree	2016-04-07 00:34:22
1463	2015-04-07 20:50:20	@onebree Please ask how do I do things type questions on the mailing list as requested in the README - or read the docs and look for has_select? with the :selected option	twalpole	2016-04-07 00:34:22
1463	2015-04-07 21:19:38	@twalpole thank you, that helps. I thought the item was a field.	onebree	2016-04-07 00:34:22
1463	2016-04-07 00:34:17	I added the reusable sets of filters as PR #1679 so thoughts about it can be added there. I believe the rest of this was determined to probably not be useful so I'm closing it. If it is still considered useful we can reopen	twalpole	2016-04-07 00:34:22
1462	2014-12-30 10:21:25	Everytime I run all rspec at first time, capybara tests get this error: "Error compiling CSS asset when run all rspec at first time" It will all pass at second time running all rspec. If I run single capybara test, it always pass. What direction should I find for solving this? What should I do for solving this? thanks. ![screen shot 2014-12-30 at 10 11 43 am](https://cloud.githubusercontent.com/a…	crokobit	2015-01-14 18:39:01
1462	2015-01-14 18:20:36	Did you find a solution for this -- I'm 99.9% sure this has nothing to do with capybara and is probably an issue with your versions of sprockets/sass/etc.	twalpole	2015-01-14 18:39:01
1461	2014-12-30 10:15:29	Everytime I run rspec first time, capybara tests get this error: "Error compiling CSS asset when run all rspec at first time" It will all pass at second time running all rspec. If I run single capybara test, it always pass. What direction should I go for solving this? thanks.	crokobit	2014-12-30 10:19:48
1461	2014-12-30 10:19:48	![screen shot 2014-12-30 at 10 11 43 am](https://cloud.githubusercontent.com/assets/4341690/5577632/6ba597b8-9050-11e4-979d-d8d0529e7256.png)	crokobit	2014-12-30 10:19:48
1460	2014-12-26 18:09:12	Hi! We currently use Capybara for testing navigation using links. A typical use is <S_CODE_TOKEN> This works well most of the time, but it seems the assert + current_path does not wait until the page is loaded. Searching for a solution, I have found suggestions to wait for some **_content**_ on the next page, but that is not what we want. The content can change over time while in our case the pat…	donv	2015-08-25 20:41:36
1460	2014-12-26 19:20:46	I wrote a gem (https://github.com/abotalov/waiting_rspec_matchers) for such purposes. <S_CODE_TOKEN>	abotalov	2015-08-25 20:41:36
1460	2014-12-27 11:16:12	@abotalov Sounds good, but I am using MiniTest. Is it usable with MiniTest?	donv	2015-08-25 20:41:36
1460	2014-12-27 12:06:42	@donv No. Maybe you can write similar extension yourself.	abotalov	2015-08-25 20:41:36
1460	2015-01-14 18:26:21	IIRC this has been mentioned before, and it was agreed we should have some sort of path matcher, however it was never decided what it needs to match. Issues with it are whether or not it needs to match query paramters, fragments, etc	twalpole	2015-08-25 20:41:36
1460	2015-08-24 18:59:23	Please look at PR #1567 and see if you think that would fit your needs	twalpole	2015-08-25 20:41:36
1460	2015-08-25 20:41:36	Fixed through PR #1567	twalpole	2015-08-25 20:41:36
1460	2015-08-26 07:29:59	Sorry for the late response. This looks good to me :+1:	donv	2015-08-25 20:41:36
1459	2014-12-23 14:27:14	When sending a special keys, like arrow keys ("up", "down", "left", "right") there is a different syntax for different drivers For the selenium's webdriver I use: <S_CODE_TOKEN> For the poltergeist: <S_CODE_TOKEN> The root of this problem is that Selenium keys differ from PhantomJS keys: https://selenium.googlecode.com/svn/trunk/docs/api/rb/Selenium/WebDriver/Keys.html https://github.com/ariya/ph…	NameFILIP	2015-01-23 21:33:29
1459	2015-01-14 18:33:59	@jferris @jonleighton @mhoran - any thoughts on supporting a unified definition/mapping for special keys?	twalpole	2015-01-23 21:33:29
1459	2015-01-14 18:45:56	I'd be fine mapping a symbol or constant to a key press, like `send_keys(:down)` or `send_keys(Capybara::KEY::DOWN)`.	jferris	2015-01-23 21:33:29
1459	2015-01-14 19:33:42	@jferris Would you see this being handled in each driver, or having the drivers provide the mapping and #send_keys in their node classes - and capybara doing the translation in Capybara::Node::Element#send_keys ?	twalpole	2015-01-23 21:33:29
1459	2015-01-14 19:56:45	I think you'd need two mappings: - The list of normalized key codes mapped to the list of driver-specific key codes - The strategy for sending one or more key codes to a driver I'm not sure how much added value there is in having the first mapping. Expecting the drivers to normalize the key codes seem okay to me, but as a driver author, I don't think it would be more difficult for me to implement…	jferris	2015-01-23 21:33:29
1459	2015-01-14 20:41:39	Some my opinions: 1. `Capybara::Node::Element#send_keys` shouldn't map keys (like `:down`, `:shift`, etc.). Mapping should happen at driver side. 2. Constants like `Capybara::KEY::SHIFT` won't be useful for users. Symbols are better. 3. It makes sense to standardize to Selenium keys (http://www.rubydoc.info/gems/selenium-webdriver/Selenium/WebDriver/Keys) as they are documented in [draft spec](ht…	abotalov	2015-01-23 21:33:29
1459	2015-01-14 20:52:21	> Could you clarify what do you mean by The strategy for sending one or more key codes to a driver? Do you mean sending keys with pressed another key or something else? Sorry, by "driver" I meant "native underlying implementation." Basically, each driver will need to implement `send_keys` no matter what. If `Capybara::Node::Element#send_keys` maps the keys, drivers will also need to implement `ma…	jferris	2015-01-23 21:33:29
1459	2015-01-23 21:33:29	Closing this -- discussion should move to PR #1472	twalpole	2015-01-23 21:33:29
1458	2014-12-21 21:28:34		simi	2015-01-14 18:48:36
1458	2015-01-14 18:48:41	thanks	twalpole	2015-01-14 18:48:36
1457	2014-12-12 20:10:03	Hello, I was unsure if this is something incorporated within current Capybara version. I would like to see if there would be a nicer way to select radio buttons with dynamic ID ? e.g input class="schedule_btn" id="button_332_2014-12-19T12:09:16-08:00" name="button[332]" type="radio" value="2014-12-19T12:09:16-08:00" Wherein the value is something dynamic ?	heterodyned	2014-12-12 21:02:07
1457	2014-12-12 21:02:06	Please ask questions about how to use Capybara in the mailing list, as requested in the beginning of the README	twalpole	2014-12-12 21:02:07
1456	2014-12-12 18:34:53	This one feature would save thousand and thousand of hours of developer time. See thread below. visit must come inside of an it block describe 'target availability pie chart' do it “should load the page” do visit '/' expect(page).to have_content('blah’) end end I do that all the time myself. I do that so often I think it would be really great if there were an “it” method defined inside of the des…	jasonfb	2015-01-14 18:36:39
1456	2015-01-14 18:36:39	This seems more like an rspec issue than a capybara issue -- perhaps a suggestion for rspec to give a better error message when an undefined method is called on an instance of ExampleGroups would be helpful	twalpole	2015-01-14 18:36:39
1455	2014-12-12 14:24:45		xaph	2014-12-25 12:45:12
1455	2014-12-25 12:45:16	Thanks!	jnicklas	2014-12-25 12:45:12
1454	2014-12-11 07:54:33	We have a test which checks HTML5 form validations. We have a text area which uses `setCustomValidity` which adds the class 'user-error'. When we write a test like so: <S_CODE_TOKEN> It fails incorrectly. If immediately before the expect line, I add `binding.pry` and print `page.has_css? 'textarea[name=details].user-error'`, I get the correct result. I thought this might be a synchronisation issu…	ioquatix	2015-01-14 18:38:41
1454	2014-12-11 07:55:11	@madleech perhaps this is of interest to you.	ioquatix	2015-01-14 18:38:41
1454	2014-12-17 04:35:35	What driver are you using?	twalpole	2015-01-14 18:38:41
1454	2014-12-17 04:42:17	selenium? with JavaScript enabled? Firefox?	ioquatix	2015-01-14 18:38:41
1454	2014-12-17 17:31:31	hmmm -- no clue then - can you produce a minimum example, with the same issue, I can use to debug it?	twalpole	2015-01-14 18:38:41
1454	2014-12-17 18:10:29	Ok - I'm pretty sure I know why this is happening -- Are you calling setCustomValidity from a change handler? If so - the change event is not fired until the textarea loses focus so in your test the textarea is never losing focus, the change event is not firing, and therefore the class is not added. When you add binding.pry your test stops and you click into the terminal window. Clicking into the…	twalpole	2015-01-14 18:38:41
1454	2014-12-21 23:43:03	@twalpole what is the correct way to loose focus?	ioquatix	2015-01-14 18:38:41
1454	2015-01-14 18:38:41	Sorry for the delay -- depends on your app and what you can do -- as I said previously - clicking on some other element on the page could do it, or any other action on the page that would cause the textarea to lose focus - there is no one correct way	twalpole	2015-01-14 18:38:41
1453	2014-12-09 14:20:22	This is on 2.4.1. Other keys work just fine. Providing :visible to other functions works fine as well. <S_CODE_TOKEN>	rbu	2014-12-09 20:26:54
1453	2014-12-09 20:26:54	<S_CODE_TOKEN>	abotalov	2014-12-09 20:26:54
1453	2014-12-09 20:28:27	You see incorrect error message because of this - https://github.com/jnicklas/capybara/blob/2.4.1/lib/capybara/queries/text_query.rb#L52	abotalov	2014-12-09 20:26:54
1453	2014-12-09 23:39:45	As @abotalov points out - the error message is incorrect, however the error is correct -- visible is not a valid option key for has_text --- Whether or not to only look at visible text can be changed through the type parameter as shown in the docs - http://www.rubydoc.info/github/jnicklas/capybara/Capybara/Node/Matchers#has_text%3F-instance_method	twalpole	2014-12-09 20:26:54
1453	2014-12-11 18:07:11	@abotalov, Based on the code you linked, I do not understand why it is not a valid key: https://github.com/jnicklas/capybara/blob/2.4.1/lib/capybara/query.rb#L7 However, this error message needs to be fixed at the least. How hard would it be to accept the :visible keyword and convert that to the :visible type though? I do not see a reason why this API would behave different from all other find me…	rbu	2014-12-09 20:26:54
1453	2015-07-15 08:13:41	Ping! Any closure on this? I just stumbled about this again.	dwt	2014-12-09 20:26:54
1453	2016-11-21 17:37:59	I've just gotten bitten by this again. Is there a specific reason that you want to accept `has_text?('foo', visible: false)` just like you do with all other `has*?()` APIs? AFAIK it really stands out as being the only one of the bunch that doesn't follow this convention.	dwt	2014-12-09 20:26:54
1453	2016-11-21 17:49:26	@dwt The `visible` option everywhere else has 5 valid values - true/:visible, false/:all, and :hidden - The :hidden value cannot be implemented for has_text? so it uses a different API -- Any recent version of Capybara should raise an error if you try to use a `visible` option so I'm not really sure how you could get bitten by this again. This may be changing when v3 releases but as of now it's t…	twalpole	2014-12-09 20:26:54
1452	2014-12-08 08:00:51	Good day! If I use `selenium` webdriver (upd: and set `run_server = false`) then `rack` and `rack-test` gems are needless for me. But they're required. Let's make this optional? Thanks.	kuraga	2014-12-08 18:17:42
1452	2014-12-08 18:17:42	IIRC rack would still be needed since the app that capybara starts up is a rack app - on top of that rack-test is a small gem that allows capybara to be functional out of the box. Thanks for the suggestion but we won't be changing this.	twalpole	2014-12-08 18:17:42
1452	2014-12-08 18:19:51	No since I set `run_server = false`. But thanks. Well proposes about `rack` and `rack-test` are different... Because `rack` is for main testing technique but `rack-test` is just a default option...	kuraga	2014-12-08 18:17:42
1451	2014-12-06 01:31:47	Capybara gives a rather vague and unhelpful "Unable to find field" exception message if an expected form field is missing. Although, it may seem like a trivial issue, the real problem is that this error message masks the root cause of the underlying test/spec failure. As such, this is a rather common exception due the fact that there are a variety of orthogonal circumstances in which the `Capybar…	Aerlinger	2015-01-14 18:39:57
1451	2014-12-08 18:20:42	I'm not convinced that printing out a list of potentially hundreds of dom elements is going to be helpful to anyone, but I'm open to being convinced otherwise	twalpole	2015-01-14 18:39:57
1451	2015-01-14 18:40:11	Closed due to lack of followup	twalpole	2015-01-14 18:39:57
1450	2014-12-05 10:56:02	I'm trying to find any button with the unavailable class set, but using the css-selector I seem to get a different response than with xpath. The odd thing is that it feels like there's some kind of cache lurking somewhere. <S_CODE_TOKEN> Ideas?	kitofr	2014-12-08 20:24:03
1450	2014-12-08 18:22:30	What driver are you using?	twalpole	2014-12-08 20:24:03
1450	2014-12-08 19:55:58	PhantomJS w/ poltergeist	kitofr	2014-12-08 20:24:03
1450	2014-12-08 20:24:03	The find call basically gets passed straight through to the driver, so this should probably be posted over on the poltergeist project	twalpole	2014-12-08 20:24:03
[truncated: 7,660 more rows]
