# Supplementary material for: Status, identity, and language: A study of issue discussions in GitHub
Source: PLoS One. 2019 Jun 14;14(6):e0215059. doi: 10.1371/journal.pone.0215059 (PMC6568400; doi:10.1371/journal.pone.0215059)
Supplement: S2 Data — (ZIP) [file pone.0215059.s003.zip › sample_46_projs_issues/teamcapybara_capybara/issue_comments_mentioned_committer_NOCODE_FULLBODY.csv]

issue_num	datetime	body	login	mention_login
1845	2017-03-11 23:02:15	@twalpole Thanks a lot for your quick feedback. I have corrected affected drivers. You are right, originally I tested on phantomjs driver (selenium-webdriver gem). You also are right regarding edge case when a title is missing in a frame. I proposed a raw code. If the bug is fully connected with selenium-webdriver gem, I suggest to post the corresponding issue there and close this one. At least o…	romikoops	twalpole
1845	2017-03-13 22:29:16	@mhoran Yeah -- I'm wavering between whether Capybara should add `frame_url` and `frame_title` driver methods (and then maybe allow a parameter for assert_current_path, assert_title to choose that the user wants frame level) or make seleniums `title` and `current_url` return the frames info when in the frame context. The first would more align with the webdriver spec (and I prefer to go towards t…	twalpole	mhoran
1845	2017-03-14 03:40:49	Yeah, I agree. I think the top frame makes sense. On Mon, Mar 13, 2017 at 03:29:21PM -0700, Thomas Walpole wrote: > @mhoran Yeah -- I'm wavering between whether Capybara should add `frame_url` and `frame_title` driver methods (and then maybe allow a parameter for assert_current_path, assert_title to choose that the user wants frame level) or make seleniums `title` and `current_url` return the fra…	mhoran	mhoran
1845	2017-03-14 17:01:24	@route - yes there is. Ok, so I think the consensus is that current_url and title when called on the session should return the top level context url and title (that which would be shown in the browser) which is how selenium currently works. For Capybara 2.14, not the 2.13 release going out today/tomorrow, I'll add tests for that (will require changes in poltergeist and capybara-webkit) and look a…	twalpole	route
1845	2017-03-14 18:09:15	@twalpole yep perfect	route	twalpole
1845	2017-03-14 18:39:44	@twalpole Amazing! Let me know if I can help you with something.	romikoops	twalpole
1843	2017-03-07 16:49:12	@twalpole thanks for the feedback - I brought back a `Test::Unit` specific section to the README and left the Rails/Minitest after it.	lucasmazza	twalpole
1839	2017-02-28 21:12:31	I've been doing more testing with this and I agree with @twalpole conclusion. I'll check into his suggestion about elementScrollBehavior with FF and see if it helps my test. Thanks.	rugill	twalpole
1839	2017-03-01 11:50:37	@twalpole thanks for the feedback. While the page I linked has animations, I have been able to reproduce this issue on a page that has no animated menu as well, but since it's not a public application, I cannot share that link unfortunately. The reason this is confusing to me is that even if the animation is running slower, I would expect it to *not find* the link. On the other hand, if the link …	rbu	twalpole
1839	2017-03-06 12:05:30	@twalpole, Thank you for the feedback. As I mentioned, I was not able to reduce the core Firefox/Selenium issue further so it could become a good bug report. I'll close this for now, as you point out it is not a Capybara issue. As a sidenote, do you know if Selenium accepts bugs written using the Capybara API?	rbu	twalpole
1830	2017-01-27 21:52:57	@abotalov No - it supports returning AN element -- It's not going to run through objects to figure out whether or not they have elements in them at the current time. If you want to implement that and submit a PR - feel free	twalpole	abotalov
1830	2017-01-28 22:36:46	@abotalov Actually - I've implemented full unwrapping for selenium - Just need to check it can work with Poltergeist and CapybaraWebkit too	twalpole	abotalov
1827	2017-01-13 22:44:09	@twalpole Yeah I hadn't either until we experimented moving our suite to BrowserStack. I've noticed a lot of latency in general. Regardless, I figured it wouldn't hurt to prevent this issue from raising an exception in Capybara. Thanks for the suggestion! I've updated the mock, squashed commits, and updated. @abotalov I'll take a look into this.	dylanlive	abotalov
1827	2017-01-13 22:44:09	@twalpole Yeah I hadn't either until we experimented moving our suite to BrowserStack. I've noticed a lot of latency in general. Regardless, I figured it wouldn't hurt to prevent this issue from raising an exception in Capybara. Thanks for the suggestion! I've updated the mock, squashed commits, and updated. @abotalov I'll take a look into this.	dylanlive	twalpole
1826	2017-01-10 19:02:31	@abotalov Yeah - I think I'm just going to mark 2.4.0 as allowed failures on travis and ignore it for now - 2.4.0 is basically unusable if anything included into a project uses delegators from forwardable.	twalpole	abotalov
1824	2017-01-03 22:02:21	Thanks @twalpole - I'm not entirely sure of the expected behavior yet (I just inherited this codebase and I don't have anyone that I can ping questions to). I'll continue to explore it and if it turns out to be unexpected, then I'll be back. Thanks for the follow up- that makes sense to me!	davidwparker	twalpole
1823	2017-01-05 07:57:49	@abotalov Which version of selenium? That would violate the definition of interactibility from the webdriver spec https://www.w3.org/TR/webdriver/#element-interactability	twalpole	abotalov
1823	2017-01-05 22:48:57	@abotalov Ok -- that example does fail when testing Selenium with Firefox without marionette (<= 2.47) - with a Selenium::WebDriver::Error::ElementNotVisibleError eror, but it looks like geckodriver and chromedriver support attaching a file to non visible file inputs	twalpole	abotalov
1821	2017-01-07 16:11:46	@twalpole Do we have both in poltergeist?	route	twalpole
1821	2017-01-07 16:29:51	@route - Yes, I implemented both in Poltergeist (not released yet though), it should be passing all the capybara master branch tests.	twalpole	route
1820	2017-01-03 09:29:47	@abotalov `page.assert_all_of_selectors(:css, '#my_div', 'a.not_clicked') ` is slightly less typing and reads fine - see the rails PR linked above	twalpole	abotalov
1818	2017-01-03 09:25:00	@abotalov Yeah - I originally had it as :style_change but didn't like that -- I'm not sure I like `preset_style`, maybe `set_style` - I'll think about it	twalpole	abotalov
1818	2017-01-03 09:30:46	@strika - no there isn't due to the many ways an element can be hidden	twalpole	strika
1818	2017-01-03 19:00:27	With a night of sleep on this, I like the idea put forward by @strika, with a minor extension. We could have a `make_visible: true` option that defaults to setting something like `opacity: 1, display: block` - and if that doesn't work for a specific users site they can set it to a hash of settings to change.	twalpole	strika
1816	2016-12-30 09:33:08	Thank you for the kind words @twalpole, its the least I could do as a longtime user of Capybara, - and thank you even more for the fix. I've realized my reproduction case above is incomplete, it doesn't cover ancestor fieldsets that aren't direct parents. I'm unsure if the changes at https://github.com/teamcapybara/capybara/pull/1817/files#diff-7064352df631f346ca44fb93af7af952R96 will cover this …	eliotsykes	twalpole
1815	2016-12-29 23:53:45	@strika Rather than saying "If the application that you are testing is a Rails app" say something like "If you have required capybara/rails Capybara.save_path will default to ..."	twalpole	strika
1815	2016-12-30 20:39:37	@strika save_and_open_page_path is deprecated so it doesn't matter	twalpole	strika
1814	2017-01-05 21:40:03	@abotalov The issue this is proposed to solve is really the `within` issue when RSpecs matchers override Capybaras version of the method. In all the other cases of `all` and `within` the user ends up with some sort of error which allows them to, eventually, work out that it's calling the wrong method. With RSpecs `within` overriding Capybaras though it just ends up with the test silently ignoring…	twalpole	abotalov
1812	2016-12-23 16:11:30	@abotalov Yes it was, because it was reported to not be possible (or very difficult) in other drivers. What has changed is that I went ahead and implemented it for Poltergeist - https://github.com/teampoltergeist/poltergeist/pull/838 - so it's not a Selenium specific feature anymore	twalpole	abotalov
1810	2017-01-03 22:06:03	@abotalov Definitely seems that it's not removed. This PR doesn't really do anything that will break things so it should be safe to merge, just waiting for a response from the OP of Issue #1809 to make sure if fixed the issue for them. There's also the question of whether or not there's much use in trying to use Capybara with Chrome when javascript is disabled -- Haven't really tried anything to …	twalpole	abotalov
1804	2016-12-14 18:16:51	Thank you @twalpole for your fast reply. > [...] changing the page isn't really something I consider desirable This is the reason why in my last comment I suggested to add an option to enable/disable it. > We do provide the asset_host setting which can be set so you can load up the saved page and load the assets from a different base url ... This option require to have a running server, where my …	zedtux	twalpole
1798	2016-11-23 09:08:37	@twalpole I haven't debugged how it happens. `quit` is being called by Capybara and it raises an exception. I noticed that the same exception, with a different message is being handled already in Capybara code, so I updated the code to preserve the same behaviour against the latest versions of Firefox/geckodriver. All I can add is that Firefox is shut down without any processes hanging around aft…	psyho	twalpole
1796	2016-11-20 22:11:05	Thanks for this @twalpole . For those who may visit this issue in the future having a similar problem, be sure to: - Set default_driver as selenium - If you want to replicate the functionality of save_and_open_page with `save_screenshot`, I found `save_and_open_image` from the [capybara-screenshot](https://github.com/mattheworiordan/capybara-screenshot) gem helpful.	Schwad	twalpole
1788	2016-11-09 20:19:32	Appreciate the insight @twalpole . I wasn't familiar with the `Capybara.string` behavior. Note to anyone else reading this issue: `has_content?` throws a `NoMethodError` on a string, but `have_content` converts it to an element.	ronwsmith	twalpole
1787	2016-11-09 19:18:35	Thanks for the quick review @twalpole > in the current form it will attempt to call set on a non-visible element if allow_label_click is false (default) which is not acceptable. Where `allow_label_click` is false the implemention in this PR will raise at [line 156](https://github.com/mrloop/capybara/blob/d8d57df8bef11ddf674e3a6f9f5a89b6fd576acb/lib/capybara/node/actions.rb#L156) `cbox = find(:che…	mrloop	twalpole
1787	2016-11-09 20:08:14	@twalpole great I'll try out #1789 with test suite tomorrow. (UTC+00:00)	mrloop	twalpole
1787	2016-11-10 08:36:02	@twalpole #1789 working as expected. I'll close this PR in favour of yours. Thanks for coming up with better solution and I now know capybara internals a little bit better :)	mrloop	twalpole
1776	2016-10-26 22:08:40	@twalpole will do .. thanks	pkmiec	twalpole
1776	2016-10-30 20:46:38	@twalpole i tested it on my giant monitor and it works.	pkmiec	twalpole
1775	2016-10-13 18:46:34	@twalpole Tested and verified this will catch the case of a user closing the browser on Grid. Unfortunately I don't believe it will catch other Grid connection issues, such as an SO_TIMEOUT. SO_TIMEOUT's also fall under `Selenium::WebDriver::Error::UnknownError`, but have a different exception message. The easy solution would be to add another expected message to catch, but I fear the maintenance…	dylanlive	twalpole
1775	2016-10-13 19:08:59	@dylanlive Ugh -- and this is the problem with UnknownError - I'm not interested in maintaining the strings and really don't want to just ignore all the errors - how often are you getting these errors? There's an argument to be made that SO_TIMEOUT is an error some people would actually want to know about since the timeouts could potentially be adjusted.	twalpole	dylanlive
1775	2016-10-13 19:46:16	@twalpole I concur :P Reasonable argument that people would want to know about it; however, the exception will likely still be raised during test execution (which can be caught in an rspec around block). If the session was already terminated, does it make sense for quit to raise an exception? Likely the same argument could be used for `Errno::ECONNREFUSED`. As for my experience with the SO_TIMEOU…	dylanlive	twalpole
1774	2016-10-13 16:50:23	@dylanlive Please try the selenium_quit_error branch/PR #1775 and see if that solves the issue you're having - Closing this in favor of the more limited error ignoring (assuming it works)	twalpole	dylanlive
1766	2016-09-30 15:43:55	@twalpole also I found this but not sure if it's a bug or not supported (hidden field):	vizcay	twalpole
1766	2016-09-30 17:10:46	@twalpole yes but usually I'm checking the value of a field: `expect(page).to have_css('input[type="hidden"][value="xxx"].retencion_ganancias_destroy', visible: false)` that looks like too much.. so I will explore the custom selector route.. this will be ideal: `page.has_selector?(:hidden_field, class: 'retencion_ganancias_destroy', with: 'xxx')` Thanks	vizcay	twalpole
1765	2016-09-30 04:42:56	@elliterate you need to use different text for your added button so it doesn't cause ambiguous issues with the other tests. Other than that this looks good.	twalpole	elliterate
1763	2016-09-29 16:26:41	@abotalov It was an intermediate step while I thought about whether it made sense to have on all the specialized matchers/finders or only on the general versions	twalpole	abotalov
1761	2016-09-15 14:06:07	Hi @twalpole I'm using Selenium as the driver. The failing test code looks like this: and passes when I add `page.execute_script("$('#scheduled_report_hour_of_day_to_send').blur()")` before the assertion. Really nothing noteworthy about the HTML this tests... There should be no conflicting listeners on the select. If this is not the standard/expected behavior from capybara (leaving the dropdown o…	phillipspc	twalpole
1761	2016-09-19 16:56:11	@twalpole using firefox with selenium	phillipspc	twalpole
1761	2016-09-19 19:29:01	@twalpole thats fine. thanks for taking a look. We're also on an older version, so that may be a factor.	phillipspc	twalpole
1755	2016-09-13 14:31:21	@twalpole: Great, I think that `expect(page).to have_field(class: 'subtotal', with: '125.00')` is by far the best syntax.. that will be on 2.8.2 ?	vizcay	twalpole
1746	2016-08-26 10:57:23	@twalpole Thank for reply!, Sorry for incomplete information. Problem already solved, I just give up on using placeholder, Just use the ID of the <input> element This work for me one of my html Thanks again have a nice day :D	1c7	twalpole
1744	2016-09-01 21:58:35	@twalpole - 3.0.0.beta3 is now released with the latest updates Simon suggested he'd follow up on this tomorrow as far as what the w3c spec should do for the send keys. Speaking of Capybara tests. How do I run a single selenium test, I couldn't find documentation on it? I miss the ability to right click in Rubymine and run a single spec. :)	titusfortner	twalpole
1744	2016-09-02 00:29:32	@twalpole, Thanks! Yeah the Watir project currently uses a submodule for running watirspecs with different projects. Submodules are kind of a pain, though, so we are considering the option of something similar to what Capybara does. It seems to be substituting one type of pain for another, though. :)	titusfortner	twalpole
1744	2016-09-04 19:49:18	@twalpole - fwiw, getAttribute is down to 7KB in beta3.1 :)	titusfortner	twalpole
1728	2016-07-30 09:03:02	@twalpole Hi! I updated the doc for the find_field, has_field?, and has_no_field? methods and changed the tests to use some Regexp features.	donv	twalpole
1728	2016-08-01 20:31:19	@twalpole Thanks for the tip. I changed the type identifier separator to comma with a trailing space.	donv	twalpole
1724	2016-07-22 18:46:01	@twalpole sorry, that was a typo, fixed, everything is in `spec/` And YES! I had `config.shared_context_metadata_behavior = :apply_to_host_groups` because the comment above said: Changing it back fixed it! I'm closing this issue, but can you please explain what happened? And if this will be a problem with Rspec 4 comes out?	amingilani	twalpole
1724	2016-07-22 19:29:35	@twalpole: Makes sense! Thank you for the explanation!	amingilani	twalpole
1721	2016-07-29 01:03:03	@mhoran Would you prefer I push a release until the beginning of next week?	twalpole	mhoran
1721	2016-07-29 18:47:28	@mhoran Okay - I'll delay until the beginning of next week - let me know if there are any issues.	twalpole	mhoran
1721	2016-07-29 20:06:53	@mhoran I understand Chromium is being investigated for the next development of capybara-webkit but any chance of capybara-webkit doing a release that requires Qt 5.5+ , gets rid of the font override hack, etc -- People using older versions of Qt really seem to be the major source of issues with capybara-webkit.	twalpole	mhoran
1721	2016-07-30 13:25:06	@twalpole we had intended to release 2.0 at some point and drop support for Qt 4.8, but had no intentions of requiring a certain Qt 5 version. Unfortunately, I think a number of users are still on Qt 5.2 (Ubuntu trusty). Debian jessie provides 5.3, and to get 5.4, Ubuntu wily is required. 5.5 is only available in Ubuntu xenial, and Debian unstable includes 5.6 (which no longer includes the QtWebK…	mhoran	twalpole
1721	2016-08-01 16:23:33	@headius I don't think it's a JRuby issue, but rather a Travis-CI issue with JRuby configuration. @mhoran Yeah I gave up on trying to get the JRuby travis config to work.	twalpole	mhoran
1718	2016-07-03 20:16:43	@twalpole - Fair enough. Thanks for detailed answer. I'll state anyhow that the rack version that support Ruby 1.9.3 and should be forced in the Gemfile is "**1.6.4**" -(in-case someone will stumble upon this thread in the future with the same problem). Thanks.	amitz	twalpole
1716	2016-06-30 14:56:53	@jonleighton Great that someone else is looking at this, since we've had some people who think it's causing issues (Issue #1715) but I don't see how it could be (maybe they have order issues with the database_cleaner fater block too). An important thing to notice is that wait_for_pending_requests is only called after the session has set the page back to about:blank so there really shouldn't be an…	twalpole	jonleighton
1716	2016-06-30 17:26:04	@jonleighton Just to point out -- using `append_after` is the recommended standard config - https://github.com/DatabaseCleaner/database_cleaner#rspec-with-capybara-example	twalpole	jonleighton
1715	2016-06-29 00:20:19	@twalpole thanks for all that attention, much appreciated. I think the auto-increment isn't reset on the test dbs, thus causing the growing id numbers as you pointed out. Will go through your other points as well one-by-one. Thanks. It certainly feels like something is funky with the db cleaner setup. as well, I will try to see if I can re-do those mocks and just do proper log-ins.	jasonfb	twalpole
1715	2016-06-30 21:00:36	We solved this ---- it was _really_ hard. @twalpole You were right, the problem was in our setup. Specifically, and importantly (documenting here), capybara-webkit will hold onto a cache of endpoints that are set to cache (makes sense, sort of). That means that even if you `Rails.cache.clear` on the server (which we tried), the headless driver has already cached our endpoint from a previous spec.…	jasonfb	twalpole
1710	2016-06-23 18:40:08	@twalpole Thanks! 👍	gmcnaughton	twalpole
1710	2016-07-13 14:45:12	@twalpole unfortunately it doesn't do much for me. It boots up the browser and doesn't get past the login page. Do we have any sense at what point there will be a stable alternative?	mockdeep	twalpole
1710	2016-07-13 18:36:21	@twalpole selenium-webdriver 2.54.3 doesn't work for me with FF 47. I get an unable to connect error:	mockdeep	twalpole
1710	2016-11-16 00:58:41	I figure since the question of porting the old FireFox profile config to Marionette was brought up in this thread it couldn't hurt to follow up on what happened. @gmcnaughton did you ever get the profile options working? I am having trouble determining if I am passing through the profile options correctly. The old way of configuring the browser using Capybara was the following: now with marrionet…	dunban1	gmcnaughton
1710	2016-11-17 18:28:44	@dunban1 Good question! I haven't had a chance to try again. Personally we're still blocked by https://github.com/mozilla/geckodriver/issues/93 (support for self-signed certificates), so we're still running our test suite under FF 45. @twalpole Thanks for the sample code (and all your work on this)!	gmcnaughton	twalpole
1710	2016-11-22 01:21:49	Thank you for your responses @twalpole and @gmcnaughton I get the following error with the code snippet: when I add this line `Capybara.default_driver = :selenium` at the top. I get the following error instead: The registration of the driver seems to be failing and it tries to use the fall back default which fails as well without proper configuration? Perhaps there is another way that I should be…	dunban1	gmcnaughton
1710	2016-11-22 01:21:49	Thank you for your responses @twalpole and @gmcnaughton I get the following error with the code snippet: when I add this line `Capybara.default_driver = :selenium` at the top. I get the following error instead: The registration of the driver seems to be failing and it tries to use the fall back default which fails as well without proper configuration? Perhaps there is another way that I should be…	dunban1	twalpole
1710	2016-11-22 22:33:50	For anyone that finds this thread and was looking for an answer to how to use firefox_options to configure the FireFox profile. The conversation shall be continued here: https://groups.google.com/forum/#!topic/ruby-capybara/AyAcBX9-lIE @gmcnaughton FYI if you're eventually going to stop using FF47 once Marrionette stabilizes I would imagine you will need this answer as well.	dunban1	gmcnaughton
1709	2016-06-23 04:36:10	@twalpole I am using ubuntu 14.04 LTS and I tried Synaptic package manager but it shows only 28.0 version.	rafiqdeen	twalpole
1701	2016-05-17 09:21:59	@twalpole : No, no `within` in this case. I actually tried to use `#app-navigation` as selector for a `within` initially and then realized the error pops up even for a plain `find(:xpath,'//html')`. I'm not sure how to proceed with minimal reproducible debug. Between submitting the sign-in form and the attempt to access the dashboard page there is a lot of proprietary code at work.	akseiya	twalpole
1698	2016-05-10 17:36:12	@jnicklas - Updating the defaults seemed like the easiest way to make sure it was set all the time (unless overridden by the users options) - there really doesn't seem to be another place in the selenium API to do it nicely.	twalpole	jnicklas
1697	2016-05-09 19:05:34	I think the root cause of this is that selenium (with firefox at least) is dismissing the unhandled alert itself and no longer raising the error it used to (99% sure it used to). Dismissing the alert rather than accepting it appears to prevent the location change so everything fails. @jnicklas - could you try setting the desired capability "unexpectedAlertBehaviour" (note English spelling of beha…	twalpole	jnicklas
1697	2016-05-09 22:22:24	@jnicklas Please look at PR #1698 and give your thoughts on that as opposed to this one.	twalpole	jnicklas
1692	2016-04-28 17:54:56	@jnicklas I think this may need more analysis - The way it works currently - Session#reset! calls driver.reset! which should be synchronous and not return until the browser has moved from the current page to about:blank (or equivalent). There should be no way for the browser to initiate another request after this (if it is happening then I would think thats a driver bug). Then wait_for_pending_re…	twalpole	jnicklas
1692	2016-04-28 19:02:43	@jnicklas Do you happen to be opening multiple windows in the session (and not closing them) where this is happening (as opposed to multiple sessions) ? I think only the currently active window gets navigated to about: blank on driver#reset! (in selenium) which means you could potentially be getting a request initiated from another window.	twalpole	jnicklas
1692	2016-04-29 17:46:11	@jnicklas Found it - each session creates it's own instance of Server, but doesn't actually start it up when it's sharing between sessions, this means it actually ends up looking at the wrong request counter when trying to close the second session. I thought I had made sure this case was taken care of, but I guess not. A potential solution would be to just reset sessions in the reverse order they…	twalpole	jnicklas
1692	2016-04-29 18:25:27	@jnicklas Please try PR #1693 and see if it fixes the issue on your real app (without Capybara.reuse_server = false). If so it'll be a good enough fix for 2.7 and for 2.8 I think I'll look at making it so there is an instance of Counter per app instance and the sessions access the correct one.	twalpole	jnicklas
1688	2016-04-26 19:37:48	@twalpole thanks for the response. To save me trawling through the changes in 2.7, any chance you can suggest what needs to change to be compatible then?	mattheworiordan	twalpole
1678	2016-04-07 02:12:25	Ah, good catch @twalpole! Thanks!	chadoh	twalpole
1674	2016-04-05 09:17:54	@twalpole thanks for heads up, agree on middleware wanna see it in action.	route	twalpole
1672	2016-04-04 22:39:01	@jnicklas you're welcome -- I tried it with capybara-webkit and poltergeist and the removal of the assert_no_selector in Session#reset! didn't appear to affect them, so hopefully it doesn't --- I'm sure we'll hear if it does :)	twalpole	jnicklas
1670	2016-03-30 21:56:59	@jnicklas Does the change in the selenium_driver_reset_synchronous branch fix your issue?	twalpole	jnicklas
1670	2016-03-31 16:18:54	@twalpole I believe that poltergeist works properly on this	route	twalpole
1670	2016-12-23 22:13:24	@mhoran Thanks for mentioning capybara-webkit is moving to use CEF. Just to report that we did run into the async session reset issue with capybara-webkit (sometimes session wasn't reset in time and leaked into the following spec). Adding back the single `assert_no_selector` line in capybara seems to solved it. I am not sure if it's worth digging into the root cause at this point, but wonder if y…	starsirius	mhoran
1670	2016-12-23 23:30:33	@twalpole No. My app doesn't have a database so we don't use database_cleaner. By the way, the temporary fix in my own [fork](https://github.com/starsirius/capybara/commit/c056ddb7979804d5ef4fdf31eca2621a9889886d) (capybara 2.7.1, because of capybara-webkit, + that single `assert_no_selector` line) seems to fix the issue. :(	starsirius	twalpole
1667	2016-03-19 19:28:21	@sodabrew As @jnicklas pointed out, this would be a breaking change - so I'm not going to merge it. I did however cherry pick the second commit which makes find_available_port check for a port on the correct interface. For your team to maintain the same behavior it should just be a matter of you setting `Capybara.server_host = 'localhost'` now	twalpole	jnicklas
1667	2016-03-19 19:28:21	@sodabrew As @jnicklas pointed out, this would be a breaking change - so I'm not going to merge it. I did however cherry pick the second commit which makes find_available_port check for a port on the correct interface. For your team to maintain the same behavior it should just be a matter of you setting `Capybara.server_host = 'localhost'` now	twalpole	sodabrew
1660	2016-02-27 22:34:08	@twalpole, thanks for the feedback (and the tip about `[ci skip]`). I've updated the PR based on your feedback. One thing I wasn't entirely sure about was what the default value for `multiple` is. From what I understand about [how the Selector is loaded](https://github.com/jnicklas/capybara/blob/master/lib/capybara/selector.rb#L283), it appears to be `true`, but let me know if I've got this wrong.	alextaylor000	twalpole
1660	2016-02-28 18:11:22	@alextaylor000 From https://github.com/jnicklas/capybara/blob/master/lib/capybara/selector.rb#L287 you can see the `multiple` option doesn't have a default, so it's ignored unless passed in. A `default` option would be passed in if there was a default value (like the `disabled` filter above) -- `boolean: true` is just a syntactic sugar instead of passing `valid_values: [true,false]` to the filter	twalpole	alextaylor000
1659	2016-02-26 01:36:57	Great, thanks @twalpole! PR is cookin'.	alextaylor000	twalpole
1652	2016-02-08 22:27:30	Yeah -- it's unfortunate naming since Capybara.app_host (as shown in the readme) really is more of a base_url than a hostname -- change it to what @abotalov has specified and the issue should go away - If not we can reopen this	twalpole	abotalov
1644	2016-01-27 23:32:15	:speech_balloon: @rezadehganpour > I just had a same issue, I resolved it by requiring addressable/uri in /lib/capybara/queries/current_path_query.rb:1 > > this is because the addressable is not a file It _is_ a file in addressable 2.4.0. The issue is that Capybara 2.6.1 created a dependency on addressable 2.4.0 but its gemspec allows any version of addressable (including 2.3.8, which I had, whic…	mjgiarlo	twalpole
1644	2016-01-27 23:51:20	:clap: @twalpole	mjgiarlo	twalpole
1644	2016-01-28 04:39:48	2.6.2 fixed the issue for me, thanks @twalpole and @hb9358 for reporting.	chrismitchell	twalpole
1641	2016-01-22 19:46:33	@abotalov In that case I think one should just call visit('#/line/1') then so it's clear in the test you're setting the target - otherwise calling visit('line/1') is going to be pretty confusing to most people	twalpole	abotalov
1637	2016-08-02 23:12:30	@twalpole I am not sure if I understand what `Capybara.reuse_server` is doing. I'm using RSpec and configured Capybara to use Unicorn as a server (what I use in prod). I would expect that with `reuse_server = false` and `Capybara.reset_sessions!` after each spec, a new Unicorn server would be started for each spec. Am I misunderstanding how this is supposed to work?	jgonera	twalpole
1637	2016-08-03 15:41:43	@twalpole Thank you for a fast reply. What do you mean by "app server?" I thought that Unicorn was the app server in my case. Anyway, I do realize that it would make everything slower but I have a legitimate reason for that. If I stub out calls that my app does to third-party services, the stubs will not be "unstubbed" after each example if I'm running Unicorn. The reason for that, I think, is th…	jgonera	twalpole
1634	2016-01-17 23:52:31	@jferris @mhoran @jonleighton @route - 2.6.0 is released	twalpole	route
1634	2016-01-17 23:52:31	@jferris @mhoran @jonleighton @route - 2.6.0 is released	twalpole	mhoran
1629	2015-12-23 08:25:20	@twalpole I have those two in my gemfile Here (https://github.com/plataformatec/devise/issues/3870) was the cause of this problem	bbnnt	twalpole
1627	2015-12-21 07:22:56	@twalpole I didn't set any specific driver so I guess I'm using `:rack_test`.	andersennl	twalpole
1624	2015-12-17 09:55:38	@twalpole I have merged these tasks and refactored focus tag specs	Bartuz	twalpole
1624	2015-12-20 20:39:19	@twalpole thanks you assistance and patience! :)	Bartuz	twalpole
1606	2015-11-18 07:10:17	@twalpole Thank you for your answer - you can download Windows10 virtual machine from https://dev.windows.com/en-us/microsoft-edge/tools/vms/mac/ :)	haonoy	twalpole
1605	2015-11-20 14:35:45	Hi @twalpole, I'm using the Poltergeist driver actually. I'm still confused about how to get this working, since the redirect does not get performed even if I add a line after `sign_out`: I've posted this on the mailing list [here](https://groups.google.com/forum/#!topic/ruby-capybara/y_Eay2zTvfc).	githorse	twalpole
1604	2015-11-13 21:11:09	That could explain it ; I'll see wether the string was part of the error. Though, and I don't mean to criticize just for the sake of it, I'd be less surprising if Capybara was to fail the scenario automatically when it receives a 500 error (with of course some way to disable that behaviour on the off-chance someone actually needs to check that a 500 error is raised through a scenario?). As a proj…	Bastes	twalpole
1604	2015-11-13 21:16:28	@twalpole Diagnosis confirmed ^^d I'll patch my own spec to check wether a 500 error happened, but in case you have an idea on how to implement a safeguard to raise an error automatically in a scenario when a 500 error is raised, I'd be glad to contribute and try to implement it.	Bastes	twalpole
1604	2015-11-13 21:27:55	@twalpole Ah, there's the culprit then. Thanks a lot for your help, better_errors was indeed loaded in dev and test mode, and disabling it raises the errors in the scenario as it should. Cheers, and sorry for the noise ^^°	Bastes	twalpole
1594	2015-10-30 16:26:10	Updated, appears to be working now. Thanks @twalpole ! I'll be sure to give you a twitter shout out :)	illegalnumbers	twalpole
1583	2015-10-24 14:25:15	Just got a response from rails issue about this and looks to be a straightforward addition to allow this cleanup to be added if it's worth it: https://github.com/rails/rails/issues/22050#issuecomment-150812209 Any more thoughts @twalpole or is it still not worth adding?	amnesia7	twalpole
1578	2015-10-13 08:20:19	:+1: Thank you @tjgrathwell this bug has been here for months. I decided to search and found your PR because I wanted to put my [WIP Rails Authenticator](https://travis-ci.org/hello-gem/hello) back testing with rails:master Now my specs work again :heart: https://travis-ci.org/hello-gem/hello/builds/85068627 I had also tried your first approach, @twalpole I can validate that it does not work beca…	thejamespinto	tjgrathwell
1578	2015-10-13 08:20:19	:+1: Thank you @tjgrathwell this bug has been here for months. I decided to search and found your PR because I wanted to put my [WIP Rails Authenticator](https://travis-ci.org/hello-gem/hello) back testing with rails:master Now my specs work again :heart: https://travis-ci.org/hello-gem/hello/builds/85068627 I had also tried your first approach, @twalpole I can validate that it does not work beca…	thejamespinto	twalpole
1566	2015-08-25 23:06:01	@mhoran I'm pretty much ready to do a 2.5 release, would it be of any benefit to do an rc1 release first?	twalpole	mhoran
1566	2015-08-26 21:04:02	Thank you @twalpole for information, I'll try to run tests and release new version soon!	route	twalpole
1562	2015-08-14 14:01:00	thanks @twalpole -- I didn't realize Array() would do that. That works.	githorse	twalpole
1548	2015-07-16 20:54:54	@twalpole yes, the elements are customized, so there is a big chance that they are hidden. I need to take a look later. Thank you for the idea. So is there a workaround? Click on the visible label still should change the value of a checkbox, why don't we support it?	killthekitten	twalpole
1548	2015-07-16 21:10:12	@twalpole labels are visible.	killthekitten	twalpole
1548	2015-07-16 21:13:50	@twalpole but who cares does he can interact or not? I mean it's a default way of interaction with these elements, via labels.	killthekitten	twalpole
1548	2015-07-16 21:15:58	@twalpole and the fact this behavior is not documented or mentioned in the exception message (stop me if I'm wrong) makes debugging very complicated.	killthekitten	twalpole
1545	2015-09-10 18:43:39	@twalpole thanks for the update. Is there anything I could do to help move this forward?	jhawthorn	twalpole
1545	2015-09-11 16:53:13	@jhawthorn ok -- I've added a few comments to the current code, but there is a larger concern. I believe this suffers from the same problem as Issue #1540 . Namely that the methods on session don't really do what one would think when multiple sessions using the same app are created. This may or may not be of concern (I haven't really decided if it's actually a real problem or just an issue that o…	twalpole	jhawthorn
1545	2016-01-12 03:42:17	@twalpole sorry for the delay. I've addressed your feedback and rebased against the latest master. As far as I can tell this works fine with the changes in the `per_session_server` branch (different servers would count their requests separately). The code is very similar to that which handles errors, so I would expect them to behave largely the same.	jhawthorn	twalpole
1523	2015-05-26 11:27:41	@twalpole :+1: ..	sithara	twalpole
1518	2015-05-21 01:44:26	@twalpole either of your suggestions is ok. If the file's not present then the test should surely fail anyway, my personal preference would be to eliminate the existence check. Do you need another PR? Thank you for taking the time to respond, and thanks for your work on Capybara.	lazylester	twalpole
1518	2015-05-23 18:26:05	@twalpole thanks for your response... "if that does actually work" you say. I'd be happy to verify it if you can point me to the selenium-webdriver docs that describe it. After reading your suggestion, I reviewed the docs and haven't seen anything like that described. Nor do I see any API that suggests that this is possible. All we really have is the Capybara attach_file interface. The same test …	lazylester	twalpole
1513	2015-04-27 21:55:32	@YSavir Other than the few line comments I made, its looking good -- please also update the has_link and click_link documentation to show they can take a regex for :href	twalpole	YSavir
1509	2015-04-23 20:57:15	@abotalov - Correct, if they are included the other way then Capybaras #all isn't hidden. Are you saying we shouldn't do it because of that? I don't think we want to deprecate #all currently, and I see no issue with having #all and #find_all accessible.	twalpole	abotalov
1507	2015-04-23 17:52:46	@twalpole before #1506 that example was unsafe, as it wouldn't wait (it still is unsafe by default), right? Would it be doable to recommend using `page.has_no_selector` for this scenario?	RSO	twalpole
1504	2015-04-16 21:53:33	@abotalov - as you can see from the PR - I've implemented something for actions too, but finders gets more complicated due to the variable args functions -- maybe a hack using caller is a cleaner solution. I'm going to think about it for a bit	twalpole	abotalov
1481	2015-03-17 19:20:51	@philipfong Also note that as I stated above regarding capybaras finders - "For #all to wait one of the count options would need to be passed" - so you could also do Obviously that doesn't read all that well, and the first example provided by @abotalov is probably the cleanest reading way to do what you are doing - with 'should' syntax it would be	twalpole	abotalov
1481	2015-03-17 19:34:59	I just tried out the capybara finder with the count option and it works beautifully! I did not know that option was supported. Thank you, @twalpole @abotalov	philipfong	abotalov
1481	2015-03-17 19:34:59	I just tried out the capybara finder with the count option and it works beautifully! I did not know that option was supported. Thank you, @twalpole @abotalov	philipfong	twalpole
1481	2015-04-10 21:05:03	@mcmire You missed the fact that the ExpectationNotMet error is derived from ElementNotFound, so it will actually trigger a retry. Using any of the count type options (count, minimum, maximum, between) will cause #all to wait up to the passed in wait time (or default_wait_time) for a set of elements that fulfill the requirements. If none of the count type options are used then any set of elements…	twalpole	mcmire
1481	2015-04-10 22:05:55	@twalpole Ahh... nice, well, I stand corrected. That's very cool. So yeah... the docs should definitely be updated in this case.	mcmire	twalpole
1481	2015-08-25 20:48:29	Well done @twalpole thank you!	bbuchalter	twalpole
1472	2015-01-26 18:28:33	@mhoran - The list of symbols is what selenium understands :left_shift, :left_alt, :left_control are just aliases for :shift, :alt, :passport_control: :arrow_up, :arrow_down, :arrow_right, :arrow_left are aliases for :up, :down, :right, :left. :command is an alias for :meta. :decimal is the numeric keypad . :add, :divide, :subtract, :multiply are the numeric keypad instances of +, /, -, * :separa…	twalpole	mhoran
1464	2015-01-15 21:54:21	Please disregard the issue written earlier. Thanks, @twalpole .	scalixte-mdsol	twalpole
1463	2015-01-26 23:00:40	@abotalov for # 2 in my list of what I think you're looking for - please take a look at the filter_set branch I just pushed - I think something along those lines would provide the functionality you're looking for without requiring deprecation of a bunch of things, although its just a first stab at it and I may need to spend a bit more time thinking things through	twalpole	abotalov
1463	2015-03-22 10:04:13	I haven't responded previously as I got some concerns whether this feature has a value at all. I don't see much value in using `:type` without any wrapper. It's just some additional code and I would like to use it via some sugar placed on top of it (the sugar might be not a part of Capybara, though). Consider this example (with sugar): The fact that `field` and `have_field` take inconsistent para…	abotalov	twalpole
1463	2015-04-07 21:19:38	@twalpole thank you, that helps. I thought the item was a field.	onebree	twalpole
1460	2014-12-27 11:16:12	@abotalov Sounds good, but I am using MiniTest. Is it usable with MiniTest?	donv	abotalov
1460	2014-12-27 12:06:42	@donv No. Maybe you can write similar extension yourself.	abotalov	donv
1454	2014-12-21 23:43:03	@twalpole what is the correct way to loose focus?	ioquatix	twalpole
1453	2014-12-09 23:39:45	As @abotalov points out - the error message is incorrect, however the error is correct -- visible is not a valid option key for has_text --- Whether or not to only look at visible text can be changed through the type parameter as shown in the docs - http://www.rubydoc.info/github/jnicklas/capybara/Capybara/Node/Matchers#has_text%3F-instance_method	twalpole	abotalov
1453	2014-12-11 18:07:11	@abotalov, Based on the code you linked, I do not understand why it is not a valid key: https://github.com/jnicklas/capybara/blob/2.4.1/lib/capybara/query.rb#L7 However, this error message needs to be fixed at the least. How hard would it be to accept the :visible keyword and convert that to the :visible type though? I do not see a reason why this API would behave different from all other find me…	rbu	abotalov
1443	2014-11-21 21:37:12	Thank you @twalpole. It seems I was down a path with an older minor version locked `database_cleaner`. I omitted some of my configuration going to a simpler version and it worked just fine. Specifically, I was using: Going back to simpler truncation with :except worked just fine.	rosskevin	twalpole
1439	2015-01-14 18:51:07	Closing due to @jnicklas huge :-1: and my misgivings about the potential unexpected behavior	twalpole	jnicklas
1435	2014-11-04 13:15:29	Yes, @abotalov, this is my point. There is a capybara way that is better, but _there is no warning when you do it the wrong way_. Capybara will still work properly with `asset page.has_xxx?` but it will sleep for the full wait time. All I want to do is add a warning when you reach the full timeout. This can only happen in two cases: 1. You are developing and you got the step wrong, so then you'll…	ngauthier	abotalov
1435	2014-11-05 13:22:51	@twalpole So, I think there may be some miscommunication on this issue in general. I've been using capybara for almost 5 years now, and I have met Jonas and talked to him about the framework. I am no stranger to capybara, and I know how to use it. I think we all agree that the code I posted is not the optimal solution. _That is my point_. The point of this issue is to help new (and experienced!) …	ngauthier	twalpole
1435	2014-11-05 18:42:12	@twalpole Could you give an example of a valid use of `has_x?` where timeout may be reached?	abotalov	twalpole
1435	2014-11-05 19:12:14	@abotalov The very first post here is a valid use case if you want to test if a selector shows up on the page (within a set timeframe) in order to take a different action. I grant that it should not be a common use case in well written tests, but I can see it sometimes being useful in libraries of test methods, etc. If you're saying there is no valid use where timeout may be reached, then you're …	twalpole	abotalov
1435	2014-12-17 03:10:42	I just came across this thread after we started using @ngauthier's gem. I didn't know @ngauthier tried to get this included upstream before publishing a gem. Kudos to you man for the effort. I just wanted to add my voice to the chorus that my team finds this information very useful. @twalpole you have used the phrase "ton of spam" multiple times in this conversation, and I (a user of this library…	zmoazeni	twalpole
1434	2014-11-05 23:09:35	@twalpole thanks for the comment, one of the use cases would be a user's found an element and then tries to find the previous or next element's text in relative to the current element.	neilma	twalpole
1426	2014-10-17 08:47:44	Hi @twalpole, Thanks for your quick reply, good point about the processes. For now I'm going to do as you have suggested and quit the browser following each scenario. Do you think it would be of any benefit if Capybara could check whether there is at least one window available before performing any action, so that if there were none it could launch a new one and prevent this issue? Having to shut…	jonathanchrisp	twalpole
1417	2014-10-13 19:24:53	Thanks @twalpole any chance we could get this backported to 2.2.x as well? I can do a PR into that branch if it'd help.	phillbaker	twalpole
1417	2014-10-14 01:22:41	Thanks @twalpole! I'll give it a shot, I was hoping to get something quick out on 2.2 and then work on updating to 2.4. If it turns into a bunch of work, I'll open a PR against https://github.com/jnicklas/capybara/tree/2.2_stable and we can discuss.	phillbaker	twalpole
1412	2014-09-30 09:01:33	thanks @twalpole for the feedback. I see we can get the tests to fail if we add: show_exceptions is true by default in sinatra, so this seems like a potentially very confusing issue. cucumber capybara on the other hand doesn't behave like this. The error thrown by sinatra is caught by cucumber rspec and is displayed in the console - I think it would make a lot more sense to developers if capybara…	tansaku	twalpole
1412	2014-10-03 07:52:56	Aha - thanks @twalpole - that clears everything up - really appreciate you taking the time to explain the details - we'll consider making an rspec-sinatra gem	tansaku	twalpole
1406	2014-09-24 19:30:35	@twalpole sorry, ok.	g-ilham	twalpole
1396	2014-09-11 19:25:45	@abotalov I actually am having the reverse problem where I can't access Rspec's `all` method, not the other way around (for which your workaround would be fine). I think in the case of Rspec I need to do this: But that kind of kills readability and isn't worth it. I just looped over the elements manually instead.	mhodgson	abotalov
1396	2014-09-11 19:29:10	@abotalov maybe `find_all` ?	mhodgson	abotalov
1396	2014-09-28 20:06:23	@myronmarston > I'm not sure what we could have or should have done differently It looks to me that an issue of clashing method names is an issue not only of RSpec and Capybara but of Ruby ecosystem in general. It's bad when two gems expose methods with the same name. So it would be better if there would be a general enough solution for that problem. It's easy to find those clashing methods if on…	abotalov	myronmarston
1396	2014-09-28 23:21:14	That's an interesting idea, @abotalov. I would say that it's really only a problem when gems choose to add methods to a namespace owned by another gem, as is the case here. RSpec "owns" the namespace for the API it exposes, and capybara chooses to import its API into that same namespace. Also, I don't want to limit new RSpec APIs to just method names that aren't already in use by an RSpec extensi…	myronmarston	abotalov
1394	2014-09-10 15:00:47	@twalpole Good morning! After further consideration, I realize that `#text(:all)` doesn't fully resolve the issue I reported and in fact I believe the current behavior still qualifies as a bug. Let me explain and I fully welcome your feedback. I will attempt to thoroughly qualify the statement that this is in fact a bug (or, perhaps a feature request since it may represent a breaking change): Mos…	tmertens	twalpole
1394	2014-09-10 19:28:37	@abotalov Not at all, I'm simply trying to demonstrate that Capybara's concept of "visibility" is applied inconsistently to element and text nodes in the DOM. That's not to say that there isn't utility for a `visible: :hidden` query option, but that's outside the scope of this ticket.	tmertens	abotalov
1378	2015-04-23 06:11:51	@twalpole I think if we make it for `find` it will give wrong suggestions. For example fill_in, select, click_link etc using find inside. I think better to make decorators for errors every case. And may be make special case to detect if `find` called from capybara or from user's test	Paxa	twalpole
1365	2014-07-29 16:27:32	@twalpole It's a single `switch_to_frame` method with ordinary overloads.	abotalov	twalpole
1365	2014-07-29 19:07:34	@abotalov Actually you have said 2 different things, the initial text proposes adding switch_to_frame (with its overloads) to the session -- then later on you have said adding it to the driver API, which are you actually proposing?	twalpole	abotalov
1365	2014-07-29 23:36:00	:+1: to making the frame API behave more like the window API. I'd also like to cut down on the incompatibilities between drivers when it comes to frame handling, as noted in https://github.com/jnicklas/capybara/issues/984#issuecomment-14357652. And as @jnicklas pointed out, this code really needs to be cleaned up. I agree with @abotalov regarding `switch_to_frame` vs `within_frame`. I feel there …	mhoran	abotalov
1365	2015-09-16 20:32:11	@route thanks for the reply. A question for you (and the lurkers) regarding the following situation. I am directly working with Session instances (no naked calls to #within_frame, etc). I have scenarios where I want to observe the same behavior when a request comes directly from the browser vs. when the request is loaded into an iframe on another page. So in my test code, I want a "handle" of sor…	jtrupiano	route
1365	2015-09-16 21:05:55	Oh I get it now. #within_frame actually alters the state of the variable session. That's what I was missing. Thanks for helping me think through this, @route. btw I'd still be happier if I had #switch_to_frame :)	jtrupiano	route
1363	2014-07-24 19:40:05	Yeah, I think it would be fine to add a rescue there: I think it makes sense to output a warning as javascript error can theoretically occur for some other reason and thus user will know that it occurred. We can add exception message to rescue but it's not standardized by Webdriver W3C spec so I wouldn't like it. @twalpole AFAIK `warn` outputs to STDERR so user can't redirect such output to some …	abotalov	twalpole
1361	2014-07-16 07:29:37	Hey @abotalov, thanks for the feedback, I forgot about the page method returning the current session so this would work quite nicely.	jonathanchrisp	abotalov
1357	2014-07-08 20:50:29	@abotalov good point - done!	shepmaster	abotalov
1352	2014-07-02 20:08:12	@abotalov I've added descriptions for the rest of the filters - please take a look	twalpole	abotalov
1349	2014-07-01 02:23:10	Thanks @twalpole, I didn't pulled from the master :flushed:	sobrinho	twalpole
1348	2014-06-30 07:44:22	@abotalov Thanks for your comment. What do you think of my last commit?	davidstosik	abotalov
1348	2015-08-28 18:32:42	After thinking about this and looking through the tests I think all this boils down to is defaulting scheme to http when not specified, which I'm not convinced is necessarily valid. I definitely agree with @abotalov that we should not be resolving against current_url for calls to Session#visit, since calls to visit really are about setting up the state of the browser in order to then interact wit…	twalpole	abotalov
1340	2014-06-19 19:47:21	@twalpole Currently I use something similar to your solution but I don't quiet like it as block returns either `true` or `false`. Instead block should contain proper rspec expectation so user would see error message with more data about the error (e.g. which text appeared on the page instead of desired).	abotalov	twalpole
1340	2014-06-24 16:22:05	@abotalov since you're using method_missing you should probably also be defining respond_to_missing? . Other than that I think the gem is solving the issue presented. I don't necessarily like the phrasing 'become_have_css', but I havent come up with anything better. We should probably close this issue now, and move any further discussions over to your gem.	twalpole	abotalov
1340	2014-06-24 18:14:50	@twalpole Thanks, I defined respond_to_missing?	abotalov	twalpole
1338	2014-06-19 12:02:54	@twalpole seems fine for me, just the double check that @abotalov mentioned has to be changed :shipit:	sobrinho	twalpole
1334	2014-06-16 18:57:22	I don't think backporting to 2.2.x is worth the effort for this, and as @myronmarston says wouldn't really fix the issue. rspec-rails will work with capybara 2.2.0 just with deprecation warnings, and those warnings go away with capybara 2.3.x, so as long as the rspec-rails check is for >= 2.2.0 most people will update to capybara 2.3.x (and 2.4.x within the next couple of weeks) which don't have …	twalpole	myronmarston
1328	2014-06-11 19:27:18	@abotalov all of the entries I looked at in that search were people trying to figure out why their matcher was failing, none of them seemed to be people rescuing that specific exception. I'm not convinced this needs to go into a major release.	twalpole	abotalov
1322	2014-06-03 21:08:59	@abotalov hmmm -- I'm having second thoughts about respond_to_prompt -- maybe the parameter should be :with so it matches up with fill_in --- I need to think about this a bit longer	twalpole	abotalov
1319	2014-06-05 18:22:47	@sobrinho Are you planning on submitting a PR for this?	twalpole	sobrinho
1319	2014-06-18 23:40:47	@sobrinho please take a look at PR #1338 and see if that will meet the needs. I changed your idea a little bit by passing the options through as :fill_options to prevent option clashes with those that can be passed to the finder. so now it would be	twalpole	sobrinho
1317	2014-05-29 17:56:17	@twalpole the main reason is to make examples workable because click_link won't submit form. And bit more logical user in example is created with email (not login) field. Devise was just an example of widely used case.	stgeneral	twalpole
1313	2014-06-04 06:01:01	@twalpole My apologies for not being super clear. My application gives a 301 redirect. Sometimes that redirect destination doesn't exist. Capybara doesn't handle this situation well in Chrome in that after the redirect, the `current_url` is `data:text/html,chromewebdata` instead of the expected destination url. Does that make more sense?	tekknolagi	twalpole
1313	2014-06-04 17:30:25	@twalpole What is the recommended way to check that a browser is being redirected?	tekknolagi	twalpole
1309	2014-05-20 21:49:05	@abotalov -- Great -- assuming they're producing the same results :) -- Waiting for tests to pass and will then merge	twalpole	abotalov
1305	2014-05-21 18:03:56	@twalpole I believe it is between selenium and firefox webdriver. Thanks for following up.	bdarfler	twalpole
1304	2015-11-04 21:21:37	@twalpole this was the first hit I got when I was trying to figure why my number fields weren't filling with capybara's #fill_in method. I figured I would just include how I got around this in case other people got to this same thread.	gabeodess	twalpole
1298	2014-07-08 18:16:20	@twalpole I disagree with you. Previously Capybara could sent to driver's `visit` method either String or not String. If user sends parameter of String type, then String will be sent to driver. After this PR (or https://github.com/jnicklas/capybara/pull/1357) String is sent to driver's `visit` method (and it was supported previously). So it doesn't invoke any changes neither at driver, nor at use…	abotalov	twalpole
1298	2014-07-08 18:37:04	@abotalov I'll go through it again - although alex understood it so I think I explained my reasoning fine above. As you said - previously Capybara could send to drivers visit method either a String or not a String (ie a URI could be passed through untouched, even though undocumented in some cases) and I wasn't willing in a minor version to change that just so the user didn't have to call #to_s on…	twalpole	abotalov
1296	2014-05-08 18:56:23	@twalpole thanks!	ironcladlou	twalpole
1295	2014-09-04 17:25:57	@abotalov the only thing stopping it is me having time to go through and see the current state -- I hope to be able to catch up on a lot of the current issues/PRs this weekend	twalpole	abotalov
1289	2014-04-08 20:01:31	@abotalov - speed -- webdriver does support a speed for the flick (the ruby selenium-webdriver has :fast and :normal) -- a slower flick would be what most people would call a swipe I believe -- I don't know if it makes sense to have the two as separate methods, or pass a parameter, or just not worry about speed	twalpole	abotalov
1289	2014-04-08 21:03:53	@abotalov - the issue with tap is that it would be overriding Object#tap with a function that is completely different - that might be a surprise to some people	twalpole	abotalov
1285	2014-04-03 23:03:50	@twalpole Thanks. The `feature` without `RSpec` now works: However `RSpec.feature` doesn't work. Also, the `feature` is still monkey-patched on the `main` object even though `expose_dsl_globally = false` is set. I'm not sure if Capybara should conform to the RSpec's policy strictly, but it would be nice if it could.	yujinakayama	twalpole
1275	2014-03-25 18:56:39	@jnicklas Nope, `should` syntax seems to be deprecated: https://github.com/rspec/rspec-expectations/blob/master/lib/rspec/expectations/configuration.rb#L135 https://github.com/rspec/rspec-expectations/blob/master/lib/rspec/expectations/configuration.rb#L115 https://github.com/rspec/rspec-expectations/blob/master/lib/rspec/expectations/syntax.rb#L26	abotalov	jnicklas
1275	2014-03-25 19:01:07	@abotalov: > or explicitly enable `:should`	jnicklas	abotalov
1275	2014-03-25 19:23:39	@jnicklas We can explicitly enable `should` instead of merging @twalpole's PR. I don't think that enabling `should` in Capybara specs is a bad decision. But it doesn't change the fact that `should` is deprecated.	abotalov	jnicklas
1275	2014-03-25 19:58:48	@jnicklas RSpec-expectations produces a deprecation warning by default (if you don't specifically enable `should` syntax): https://github.com/rspec/rspec-expectations/blob/master/lib/rspec/expectations/syntax.rb#L27 https://github.com/rspec/rspec-support/blob/master/lib/rspec/support/warnings.rb#L5 So I think it can be said that `should` syntax is deprecated	abotalov	jnicklas
1275	2014-04-01 18:06:43	FYI: as pointed out by @abotalov #1192 is this plus a bunch of other changes/fixes needed for rspec 3 compatability	twalpole	abotalov
1274	2014-03-24 17:45:46	@twalpole That's probably right... the bug is the converse, that spaces are being eaten somewhere. Can you offer any guidance?	aceofspades	twalpole
1273	2014-03-24 02:48:00	@abotalov Thanks for the comments! I fixed some of the things. Let's wait to see what @jnicklas has to say about some of the other ones, since I tried to not change the original API at all.	gylaz	abotalov
1273	2014-04-02 23:15:58	@gylaz Could you update this PR to be against current master, and see if you can figure out whats going on with the failed builds? Then we can move forward on getting this merged in.	twalpole	gylaz
1273	2014-04-02 23:23:07	> Could you update this PR to be against current master @twalpole Will do! > see if you can figure out whats going on with the failed builds? The build if failing due to `Kernel#caller` not behaving the same way as in MRI. One way around this is to pass the calling method as an argument. Thoughts?	gylaz	twalpole
1273	2014-04-02 23:59:43	@gylaz -- actually -- this is just for a warning that Launchy needs to be installed to open the files, I don't know that it really matters whether it was called from save_and_open_page or save_and_open_screenshot -- either way the user needs to install Launchy - so maybe just dump the method name	twalpole	gylaz
1273	2014-04-03 01:07:27	@twalpole This is ready for a re-review.	gylaz	twalpole
1273	2014-04-03 20:00:05	@gylaz ok -- I think its all good now, unfortunately the tests failed due to the signature of the latest chrome failing on travis. If you could rebase to master (which forces the chrome install now) one more time just to make sure the tests are passing and then I'll merge it in.	twalpole	gylaz
1260	2014-02-24 20:59:47	@twalpole Do you think that issue that you talk about is worth adding code for stuff outlined in issue description?	abotalov	twalpole
1260	2014-03-02 14:16:23	I agree with @twalpole on this. No need to go too crazy on this. If a user wants to choose options which might conflict then that's their prerogrative.	jnicklas	twalpole
1259	2014-07-24 17:15:15	@abotalov That bug is marked as fixed, supposedly in 2.42 -- doesnt appear to fix the test we currently have pending though, any insight?	twalpole	abotalov
1256	2014-02-20 07:03:08	@twalpole There is another issue with `:exact`: So we can't use the same option for both xpath matching and text matching. At the very least they should be named differently.	abotalov	twalpole
1256	2014-02-20 08:44:18	@jnicklas I thought about something like `exact` helper method previously too but somehow I forgot about that idea when writing this issue. Proposed by me: Proposed by you: Your proposal is also quiet short and nice. I think I support it even more than mine as it would require much less amount of code to write and it leads to shorter learning curve. But I think this helper method is useful enough…	abotalov	jnicklas
1254	2014-02-27 23:57:51	@abotalov I see. Is there any way to suppress the warnings for the time being?	ashour	abotalov
1253	2014-02-20 19:45:14	@jnicklas Thanks for the tips. I'm fairly new to the testing stack I'm using here (Cucumber/Capybara/Selenium) so my apologies for the potentially naive question, but are you suggesting the best approach to do something like Issue 1252 would be to monkey patch the `reset!` method?	klinden	jnicklas
1253	2014-02-20 20:01:21	@jnicklas Well, the only problem with that is I can't do what I need to do (accepting an onbeforeunload dialog) until the browser has attempted to navigate away (which happens in `reset!`)	klinden	jnicklas
1246	2014-02-17 13:09:08	@jnicklas I think we should have either TextQuery or TextResult to fix https://github.com/jnicklas/capybara/issues/1179 We can't just have assert_text as we need to store state somewhere.	abotalov	jnicklas
1246	2014-02-17 21:57:55	@jnicklas suggestion to add `assert_text` and `assert_title` for non-rspec users seems quiet good to me. I'll add them. But it seems that `HaveSelector`'s `matches?` method shouldn't invoke `assert_selector`: as [RSpec 3 adds compound matchers](http://myronmars.to/n/dev-blog/2014/01/new-in-rspec-3-composable-matchers). User should be able to use them like: So `matches?` method should return false…	abotalov	jnicklas
1246	2014-02-18 20:33:22	@jnicklas I tried to fix commit according to your suggestions and updated pull request description to reflect this. Some notes: 1. I still think that it would be better for `have_title` to do full string matching instead of substring matching. Reasons: - full text matching for title is arguably more useful than substring matching as titles are usually not long enough and they can be matched fully…	abotalov	jnicklas
1246	2014-02-20 08:37:24	@abotalov, why did you remove the tests for `#description` on the RSpec matchers? Looking at the code this no longer changes the `have_title`, etc.. behaviour, right? In that case I think this is shaping up nicely, and I'm pretty sure we'll get this merged soon. I think it would be nice to have separate tests for `assert_text`, etc... as these are now public API, but maybe it's not super essentia…	jnicklas	abotalov
1246	2014-02-20 08:54:17	@jnicklas 1. I deleted `description` method from rspec matchers so I deleted tests for them too. It's better to test for failure messages than descriptions as users don't see descriptions. 2. I'm currently writing tests for `assert_text` and `assert_title`. 3. I haven't yet reverted my API changes for `has_title?`. I'll do so after we'll have final decision on https://github.com/jnicklas/capybara…	abotalov	jnicklas
1246	2014-02-20 09:00:20	@jnicklas Also I placed `failure_message` method into query. Do you see a better place for it?	abotalov	jnicklas
1246	2014-02-20 09:10:11	@jnicklas Do you prefer me to amend commit or make a new one?	abotalov	jnicklas
1246	2014-02-20 09:16:26	@abotalov amend is better, imo. Just checked the code for `failure_message`, and I'm still not happy about it. My main problem is that I want queries to be repeatable, and therefore stateless. If we make this refactor, it'll set a direction, where we can generalize a lot of the querying code in Capybara, and the ability to re-use queries is nice. Making them stateless would make them reusable and…	jnicklas	abotalov
1246	2014-02-20 11:07:06	@jnicklas How can I make query stateless? Do you mean that `resolve_for` should return `TextResult` (or just array) that will store state needed to construct failure message?	abotalov	jnicklas
1246	2014-02-20 12:11:19	@jnicklas Why do you want to make queries repeatable and stateless?	abotalov	jnicklas
1246	2014-02-22 14:04:01	@jnicklas I amended commit. Changes since my last comment: - Branch was rebased on master - `assert_selector`/`assert_no_selector` now use `resolve_for` directly instead of `all`. It's done as `assert_text`/`assert_no_text` should have the same logic for count keys. - `has_title?(string)` checks passed string for inclusion, not exact matching, as it did previously as it's out of scope of this PR …	abotalov	jnicklas
1246	2014-06-11 19:44:23	@twalpole changes made by this PR are outlined in description of this PR.	abotalov	twalpole
1246	2014-06-11 19:58:05	@abotalov Yes - I read the list of changes and am asking why this is one monolithic change and not serveral smaller ones - Are all the changes dependent on other changes, or can some of this be done as smaller separate non-breaking commits. For instance the "Added" section could be done as 1 or 2 commits and I don't think need the rest of these changes (from just a cursory glance), and would not …	twalpole	abotalov
1246	2014-06-11 22:40:45	@abotalov - Either I'm not explaining myself well or you're misreading what I wrote - "For instance the "Added" section could be done as 1 or 2 commits and I don't think need the rest of these changes" - this does not mean that the rest of the changes are unwarranted, it just means that the two things described under "Added" could be done as a separate much smaller commits, that don't break backw…	twalpole	abotalov
1246	2014-06-19 17:24:05	@twalpole I thought a bit more about this PR and I think it's in a very unmergable state and should be splitted to several PRs with more terse goals when time for 3.0 will come.	abotalov	twalpole
1246	2014-06-19 17:44:05	@abotalov I agree completely	twalpole	abotalov
1246	2014-06-25 18:40:11	@twalpole I think I can add `assert_title`/`assert_no_title`/`assert_text`/`assert_no_text` but addition of those methods also requires to add new query classes (BaseQuery, TextQuery, TitleQuery). Otherwise, it would be needed to copy paste`Query#wait` method.	abotalov	twalpole
1246	2014-06-25 21:40:05	@twalpole I reduced the scope of PR. It seems not to contain backwards incompatible public API changes now. Is scope OK for you now? I still have to review PR and write yardocs for added methods.	abotalov	twalpole
1246	2014-06-25 23:11:26	@abotalov - yes the scope of this is much more agreeable - I'll review the PR now	twalpole	abotalov
1246	2014-07-01 00:06:24	@abotalov ok -- I think this is looking good -- if you squash the commits I'll go ahead and merge it in	twalpole	abotalov
1245	2015-02-26 21:55:11	@twalpole That would do it for us! I can write a section to add to the _Gotchas_ blurb in the README for your patch, if you like.	pnc	twalpole
1242	2015-12-07 10:21:52	That also happens when using Materializecss (with js: true), in that case is enough to pass the visible: false option (thanks @twalpole)	alexdesi	twalpole
1241	2014-07-01 22:54:39	@abotalov Ok to close this since its basically in the latest changes?	twalpole	abotalov
1238	2014-02-06 17:10:27	@jnicklas May the reason be that you wanted to share code between matcher methods? If yes, then it seems to be solvable.	abotalov	jnicklas
1237	2014-09-23 18:05:00	@sbonebrake - the assert_no_selector isn't verifying that the driver is reset though -- its verifying that the session is reset - ie - no content in the sessions page.	twalpole	sbonebrake
1237	2014-09-23 18:12:08	> @sbonebrake - the assert_no_selector isn't verifying that the driver is reset though -- its verifying that the session is reset - ie - no content in the sessions page. The problem is that check doesn't make sense for all drivers. A native Android app doesn't respond to the `"/html/body/*"` xpath selector.	bootstraponline	sbonebrake
1235	2014-02-03 14:06:45	Wow, awesome pull request! Thanks @abotalov. This thing is huge, so I'll have to review this properly. At a first glance, I really like it though. The proposed `window_opened_by` is very nice IMO, exactly what you'd want in most cases. Also, the fact that it synchronizes is very nice. I think the proposed API is definitely _much_ better than what we have now. Does this include some method of retu…	jnicklas	abotalov
1235	2014-02-03 14:10:34	@jnicklas AFAIK this pull request doesn't break backwards compatability. It adds deprecation warning but it seems to be OK. From http://semver.org/ : `Minor version ... MUST be incremented if any public API functionality is marked as deprecated.` So it's OK to release a minor version with this.	abotalov	jnicklas
1235	2014-02-03 15:10:56	@jnicklas Re bumping the major, I'd say do it - there's no harm, and I also don't see that much reason to wait and coalescse multiple breaking changes into a single new major version. So "Capybara 3.0.0 released, only breaking change is new window API superceding `.whatever`" seems like a perfectly reasonable plan. (I have bumped the major version of [jquery-ui-rails](https://github.com/joliss/jq…	joliss	jnicklas
1235	2014-02-05 00:48:17	Thanks for the heads up, @jnicklas. I'll take a look and see if there's anything we can't implement in capybara-webkit. At first glance, I don't see anything that looks too difficult. We're still behind on Capybara 2.2 features, but I hope to get caught up soon.	mhoran	jnicklas
1235	2014-04-03 19:42:45	@jnicklas @twalpole What do you think about it? Should we release it in 2.3 and remove support for old `within_window` in 3.0? Or release it in 3.0 and remove support for old `within_window` in 4.0?	abotalov	jnicklas
1235	2014-04-15 01:22:16	@abotalov I believe running with a window manager (fluxbox, etc) will solve most of these issues - see https://github.com/twalpole/capybara/commit/126303097a6ab530da6cbb29c7aa8058ba979ae9 - thats almost there - but I think the setting to hide the toolbar in fluxbox is needed -- currently the vertical height ends up 25px short	twalpole	abotalov
1235	2014-04-22 21:17:56	@twalpole Does it mean that you accept moving those methods to `Session`?	abotalov	twalpole
1235	2014-04-22 21:27:59	@abotalov Sorry I wasn't clear about that. No I don't think they should be added to Session. I like that they are currently available through current_window. Maybe the result of current_window, should be a CurrentWindow singleton that supports the resize, maximize, etc methods - instead of just a Window object.	twalpole	abotalov
1235	2014-04-22 21:57:48	@twalpole Do you mean that all methods except `maximize`, `resize_to`, `close`, `size` should be delegated from `CurrentWindow` to `Window` using `method_missing`?	abotalov	twalpole
1235	2014-05-27 20:57:32	@twalpole I made defined fixes so please review it again. Last commit: - fixes issue with maximize on Travis - allows operations with non-current window - adds a sleep to `switch_to_window` - rebased PR	abotalov	twalpole
1235	2014-05-28 16:32:25	@abotalov other than the comments I added about just popping scopes instead of fully resetting it (which could end up hiding bugs elsewhere), and the failing tests I think its looking good. I've restarted the tests to see if the failures were just a fluke (jruby will fail due to a bug in nokogiris xpath querying under jruby)	twalpole	abotalov
1235	2014-05-28 20:36:58	@twalpole I fixed the issue with scoping inside `within_window`.	abotalov	twalpole
1235	2014-05-30 17:23:36	@abotalov - So after rerunning the failed spec runs a couple of times - they will all eventually pass - other than possibly making sure the windows are opened in within_window_spec before the tests run , is there anything else you feel should be changed here or do you believe its ready for merging into master?	twalpole	abotalov
1235	2014-06-01 18:57:50	@twalpole I fixed intermittent issues related to windows (those that appeared more than one time at Travis). Last commit has been amended many times. I don't plan to change anything here but if you see any issues I'm able to fix them.	abotalov	twalpole
1232	2014-01-17 23:59:53	@jnicklas Per your request!	tmertens	jnicklas
1232	2014-01-25 19:23:07	@jnicklas Any update on this and/or when it might be merged in? I would love to see this make the next gem release. Let me know if there are any other changes you would like me to make.	tmertens	jnicklas
1232	2014-01-31 15:27:52	@jnicklas Since scenario names are no longer being defined using values from the options hash, the `tap` is no longer necessary and I replaced it with the standard `let`. `tap` is actually a very simple and useful construct which allows you to 'tap' into a call chain. It takes the result of the method call being tapped into and passes it into the `tap` block. So, in this case it was effectively c…	tmertens	jnicklas
1232	2014-02-03 22:57:51	@jnicklas do you have any preference on the proposed solutions above?	tmertens	jnicklas
1232	2014-02-04 17:12:51	@abotalov That is a possibility, but then we are calling a private method in the Finders module from the Matchers module. It is certainly simpler, but I'm not sure how I feel about this. EDIT: I should add that this is effectively the same as using an `all_ignore_count` method, but using an existing private method instead of (new) public one which, really, would delegate directly to `#resolve_que…	tmertens	abotalov
1232	2014-02-12 08:47:19	ping @jnicklas EDIT: btw while working on #1241 I moved `Simple#resolve_query(query)` and `Finders#resolve_query(query)` to `Query#resolve_for(node)` (and added `find_css` and `find_xpath` to `Node::Simple` and `Node::Base`) So I hope it will be refactored there to: and you can merge it as it is currently	abotalov	jnicklas
1232	2014-02-19 19:00:25	@abotalov `Capybara::Helpers#failure_message` already has conditions for `:minimum`, `:maximum`, and `:between` so I don't believe any change is necessary. Frankly, I think the way the failure message is handled is rather ugly and I would change it to use sideband data output by the `matches_count?` method; however, to do a proper refactor would probably break hundreds of tests that assert on the…	tmertens	abotalov
1232	2014-02-19 22:03:05	@abotalov Yes, I understand the issue as you mentioned with several options being passed. This is where sideband data from the matches_count? method would come in helpful and would ultimately replace the failure_message helper method. I took an initial stab at this and got it working for `Capybara::Result` but began running into additional test failures when `Helpers#failure_message` is removed b…	tmertens	abotalov
1232	2014-02-19 22:37:32	@abotalov I'm inclined not to make any further changes to this PR without input from @jnicklas since he is ultimately responsible for approving/merging this afaik and I don't want to waste effort making changes which depend on another PR which may or may not get merged in. This is a very important feature for us to get into the mainline, so I will punt on this until I hear more from him. I am hop…	tmertens	jnicklas
1232	2014-02-19 22:37:32	@abotalov I'm inclined not to make any further changes to this PR without input from @jnicklas since he is ultimately responsible for approving/merging this afaik and I don't want to waste effort making changes which depend on another PR which may or may not get merged in. This is a very important feature for us to get into the mainline, so I will punt on this until I hear more from him. I am hop…	tmertens	abotalov
1228	2014-03-03 12:55:00	@jamesfzhang did you find out what was wrong? I seem to be having a similar issue. I have other tests throughout the application that submit forms and have js enabled but one form is not submitting. Capybara is finding the button but the form is hanging. Also, @jnicklas do you have any troubleshooting tips I could follow to get this sorted? There are more details of the problem here: http://stack…	QBD	jnicklas
1221	2014-01-06 02:22:28	@JonRowe @myronmarston Can you alias before defining the method? (Given that I'm defining the RSpec 2 versions in `Matcher` and the RSpec 3 versions in it's descendants.	thomasfedb	JonRowe
1221	2014-01-06 02:22:28	@JonRowe @myronmarston Can you alias before defining the method? (Given that I'm defining the RSpec 2 versions in `Matcher` and the RSpec 3 versions in it's descendants.	thomasfedb	myronmarston
1221	2014-01-06 02:47:19	@JonRowe Yeah, and I opted to avoid duplication.	thomasfedb	JonRowe
1219	2014-01-06 00:31:56	@jdelStrother You missed one, see line 95.	thomasfedb	jdelStrother
1219	2014-01-06 18:40:37	@jnicklas Any timeline on a new gem being released?	thomasfedb	jnicklas
1218	2014-01-06 17:37:10	@jnicklas I'm rerunning the failed test since it failed trying to install the json gem which seems to install just fine under 2.1 for me, so it may just have been a spurious failure (will know once travis runs it again) - however while looking into this I did notice that since the rspec dependencies for 2.2 are setup as Gem rspec-2.2.0 rspec-core (~> 2.2) rspec-expectations (~> 2.2) rspec-mocks (…	twalpole	jnicklas
1218	2014-01-06 18:42:54	@jnicklas The rerun was fine, so this failure may have just been a temporary issue with travis	twalpole	jnicklas
1218	2014-01-06 18:47:28	> @joliss, @twalpole I'm thinking that the base versions Gemfile maybe isn't worth the trouble. Here's the original reasoning: I was assuming that at some point we'd accidentally use a feature that wasn't supported by the minimum version of a dependency, without bumping the version spec in `Gemfile` at the same time. So I added the base version Gemfile in order to avoid having to deal with issues…	joliss	twalpole
1218	2014-01-07 18:53:37	@jnicklas One thing to keep in mind is that we will probably want to test with both rspec 2 and 3 once 3 is final	twalpole	jnicklas
1218	2014-02-03 13:41:57	@twalpole true, but we don't have _that_ much code which integrates with RSpec. When we make changes to it, we could just run that manually. @abotalov what does the bundler version have to do with this?	jnicklas	abotalov
1218	2014-02-03 13:41:57	@twalpole true, but we don't have _that_ much code which integrates with RSpec. When we make changes to it, we could just run that manually. @abotalov what does the bundler version have to do with this?	jnicklas	twalpole
1218	2014-02-03 14:25:50	@abotalov I've just added a commit to remove that temp work around.	salimane	abotalov
1216	2014-01-06 17:59:26	Thanks @jnicklas. Can you point me to a better section? Actually we spent hours trying to figure out the right way to override the :prefs, so thought it will be useful to share.	tispratik	jnicklas
1208	2013-12-11 15:37:09	@jnicklas : got it!	lamvak	jnicklas
1208	2013-12-21 21:56:40	@twalpole I just couldn't get back to it earlier. Thank you very much.	lamvak	twalpole
1202	2013-12-02 10:11:52	@jnicklas I just mentioned the environment to check if it the reason. The problem is, the application server doesn't spin-up while the test runs. The tests fails as the application is not loading on to the browser. Just to confirm the application is not started, I observed there is no port used by a ruby in the system while I'm debugging the test.	paramadeep	jnicklas
1194	2013-11-26 20:14:36	@jnicklas I have no clue why chromedriver has issues under jruby on travis - but even removing chrome from being tested with jruby it still fails on the server spec with 1) Capybara::Server should bind to the specified host Failure/Error: Unable to find matching line from backtrace Errno::EADDRINUSE: Address already in use - bind - Address already in use # ./lib/capybara.rb:171:in `run_default_se…	twalpole	jnicklas
1192	2013-11-25 17:56:08	@myronmarston a 2.14 release that adds the be_truthy/falsey matchers might be a nice help for tools like capybara that have test suites other project use to ensure compliance and would like to be runnable under rspec 2 and 3.	twalpole	myronmarston
1192	2013-11-25 18:04:52	@myronmarston or maybe a separate gem that provides those two matchers	twalpole	myronmarston
1192	2014-04-01 20:38:20	@abotalov Yeah I had noticed the rspec 2.2 vs 2.14 issue too (I think I mentioned it another issue somewhere) -- I'm not sure if going back to 2.2 makes any sense at this point - it was released 4.5 years ago and if anyone is still using 2.2 they're probably not updating capybara -- I think testing against 2.14 and 3 is probably going to be fine in the future	twalpole	abotalov
1186	2013-10-31 17:02:50	@jnicklas , the same form works when I submit it through the browser. When I do a puts page.body in the step that is failing, I do see the csrf meta tag in the page body. It looks like this in the HTML meta content="YgH87uIz/13tjJ9VgxvpM0uQx6lwYWULWGVzlho7oF8=" name="csrf-token"	maheshguruswamy	jnicklas
1181	2013-11-26 18:47:50	@jnicklas - how about we have the built-in drivers output a deprecation warning for now, but not test for it - and add a test for throwing an exception that is pending until version >= 3.0.0 which would be when semver allows for the change	twalpole	jnicklas
1181	2013-11-26 20:50:44	@twalpole that sounds like an excellent suggestion. :+1:	jnicklas	twalpole
1181	2014-04-02 23:30:17	@comjf / @abotalov - any progress on this?	twalpole	abotalov
1181	2014-04-03 00:57:31	@twalpole Please review, I'm rusty and completely forgot about this. I didn't quite understand what you meant by 'have the built-in drivers output a deprecation warning for now', not sure how to do that. So I simply made a new exception and modified tests for it. When 3.0 is ready we can look at this again. Perhaps I should close this and make a new PR to a different branch? (I also need to squas…	comjf	twalpole
1180	2013-10-28 23:01:04	@jnicklas ok, the defaulting now occurs in Capybara::Node::Simple#value, and tests are there for both value and submission	twalpole	jnicklas
1175	2014-06-01 16:55:52	@twalpole That seems like an important thing to mention in the ["Finding" part of the README](https://github.com/jnicklas/capybara/blob/master/README.md#finding) no? For instance a comment like:	olivierlacan	twalpole
1175	2014-06-01 17:18:38	@olivierlacan There are plenty of things that don't work in Racktest besides visibility checking. So it shouldn't go there.	abotalov	olivierlacan
1172	2013-10-20 17:56:07	@jnicklas I like `go_back` and `go_forward` names!	nashby	jnicklas
1172	2013-10-20 21:01:19	@jnicklas done!	nashby	jnicklas
1172	2013-10-27 11:41:44	@jnicklas please let me know if I should change anything else.	nashby	jnicklas
1165	2013-09-19 21:21:43	My bad, thanks @jnicklas	thatandyrose	jnicklas
1165	2015-11-13 02:59:44	@jnicklas (And anyone else this may concern), this has bitten me too, and although it was pretty easy to find an answer and fix it, it is a bit hacky to use a RegEx, and it means we can't test for the right text neither on CSS or on the code. I image this kind of inconsistency would be pretty easy to fix, or at least to define a "standard" and explain which drivers are the exception (Either Selen…	frnco	jnicklas
1165	2016-04-20 10:58:53	@abotalov So `has_content?` is **not** meant to check for content of the page body? Checking for the raw content therefore should be done via `page.find('body').text`?	momolog	abotalov
1163	2013-09-16 16:47:34	Thx @twalpole . Your note solved the problem:	nagyt234	twalpole
1161	2013-09-16 08:04:55	Just rebased it and rewrote test, @jnicklas could you review this one? At least it checks that server is available if we bind 0.0.0.0 address.	route	jnicklas
1157	2013-10-20 16:44:06	I agree with @twalpole, closing.	jnicklas	twalpole
1156	2013-10-20 19:32:39	@jnicklas No, I don't experience such issues	abotalov	jnicklas
1153	2013-08-25 17:22:48	@twalpole Sorry about the disturbance.	JuanitoFatas	twalpole
1142	2013-08-27 14:23:26	@jnicklas All of the docs I read for saving a page pointed to the `save_and_open_page` method, but it's now painfully obvious that I could just call `save_page` from a step. Still, I found it jarring that when I first attempted to save and open a page, that missing the Launchy gem prevented it from saving at all.	justincampbell	jnicklas
1132	2013-08-08 01:43:52	@jnicklas Yeah, It's not the Capybara. I debugged with chromedriver and finally found that there's a pending request in the network list, which was intermittently blocked by the China Great Fire Wall. After I set proxy for chromedriver the problem was gone.	ryancheung	jnicklas
1125	2013-07-23 02:45:55	This looks good to me. rspec-rails master is green under it. For context, we're deprecating and removing `example` in favor of it being yielded to the hook as a block argument. To support both RSpec 2 and 3, though, libraries will need to do something like @thomas-holmes's patch. Thanks :heart:	alindeman	thomas-holmes
1125	2013-11-14 16:35:25	@jnicklas, RSpec 3.0.0 is near! Any chance we can get a capybara release pushed out with this change?	alindeman	jnicklas
1121	2013-09-12 20:46:45	@brycesenz - I would but it seems that @jnicklas didn't think it was pull request worthy. I responded to a thread on the mailing list, but so far nobody else has spoken up. I was able to get things working by following your example and monkey patching the responsive? method. I also had to ensure that i was using the latest firefox as firefox 17 did not seem to honor the ignore ssl check option. O…	kbaum	jnicklas
1115	2013-07-23 23:53:29	I think @srawlins's analysis is spot on.	jnicklas	srawlins
1115	2013-07-28 08:01:00	@jnicklas I think this can be closed since #1127 was merged :)	nashby	jnicklas
1112	2013-07-26 16:04:50	I agree with @twalpole , this is not a change that should be made - `with_in` doesn't make sense, and neither does `fillin`, so neither proposed change is good.	EamonNerbonne	twalpole
1109	2013-09-04 20:19:44	@jnicklas I ran into this issue today and wrote an example to reproduce the error. I forked and updated your gist [here](https://gist.github.com/midu/6442311) the failing test is the [third one](https://gist.github.com/midu/6442311#file-template-rb-L56-L76) Hope this helps	midu	jnicklas
1109	2013-11-08 23:56:09	That's fantastic @twalpole, thank you very much!	midu	twalpole
1109	2013-12-07 20:18:48	Wow that's interesting. To summarize for others, basically Nokogiri doesn't have a .gemspec so that means you can't reference to their git repo in a Gemfile, when you might want to if their master branch has fixes merged in but those fixes haven't been released yet. Thanks a lot @twalpole, I found a way to get around the bug I was having–the code is more hideous but it'll have to do.	mattvleming	twalpole
1103	2013-07-02 18:03:46	@jnicklas good catch. I submitted a PR with tests that would fix this issue, although this does raise the question of whether within_frame should be allowed to work in this case, since the frame being switched to is outside the within 'table.letter-opener' scope	twalpole	jnicklas
1103	2013-07-02 22:21:45	Fixed by #1110! Thanks @twalpole.	jnicklas	twalpole
1103	2013-07-11 21:34:51	@jnicklas since #1110 was merged I think it can be closed.	nashby	jnicklas
1103	2013-07-11 23:35:26	Ooops, forgot to click the button ;) Thanks @nashby	jnicklas	nashby
1101	2013-06-18 15:06:12	@abotalov this is exactly what I was using it for.	jsteiner	abotalov
1097	2013-07-04 06:47:36	@alishutc we actually handle that case. The synchronize behaviour has gone through a lot of iterations, and I think the current behaviour is quite sophisticated and should cover most cases quite well. Bugs like this aside ;) `synchronize` actually does nothing when it called inside another `synchronize` block. Since pretty much every call you make into Capybara is wrapped in `synchronize`, this m…	jnicklas	alishutc
1096	2013-11-16 21:52:14	@jnicklas sorry, this was one of those "suddenly it was magically gone" issues that pop up from time to time.	JeanMertz	jnicklas
1092	2014-04-03 21:52:51	@jnicklas What sort of matcher were you thinking? Obviously the issue is that the code doesnt know that click_button is actually going to direct to a new "page" so the headers are still for the current page.	twalpole	jnicklas
1092	2014-04-04 17:31:49	@dnagir click_button doesnt wait for the javascript to execute before returning, so its possible the response_headers is being accessed before that POST occurs (in your original code). I think what @jnicklas was thinking was to have a has_response_headers matcher that would actually wait for the headers to match the passed in values.	twalpole	jnicklas
1092	2014-04-04 17:39:55	@jnicklas Yeah - we don't have matchers for any other non-user visible type things specifically because Capybara is a user interaction testing tool. Maybe a has_content_type matcher would make more sense, since that is at least something that the user would "see"	twalpole	jnicklas
1091	2013-05-24 07:46:48	@jnicklas LOL. Sorry for this, I have no idea where it came from, don't even remember starting to type "Long..." :(	dnagir	jnicklas
1075	2013-05-09 18:06:10	Thanks for the feedback. I'll take some time to try and clean it up. @jnicklas can you give me some feedback on what part you don't think is "quite correct"?	mikegehard	jnicklas
1074	2013-05-09 15:45:00	I agree with @twalpole. Testing like this isn't good and we shouldn't encourage it. Besides, this doesn't work as intended.	jnicklas	twalpole
1074	2013-05-09 17:45:18	Ok. It was a nice learning experience. On 9 mei 2013, at 17:45, Jonas Nicklas notifications@github.com wrote: > I agree with @twalpole. Testing like this isn't good and we shouldn't encourage it. Besides, this doesn't work as intended. > > — > Reply to this email directly or view it on GitHub.	hajee	twalpole
1072	2013-05-09 06:52:10	@mhoran is this the issue you're talking about? https://github.com/jonleighton/poltergeist/issues/176 It does seem like there may be no perfect solution here. I think it is important to be able to test the behavior of clearing out a field. Another option would be to make it an explicit action: something like `clear_field 'name'` instead of `fill_in 'name', :with => ''`. The drawback is that it wo…	TimMoore	mhoran
1069	2013-05-09 16:35:09	@jnicklas the requirement for ignoring leading line breaks comes from http://www.w3.org/TR/html401/appendix/notes.html#notes-line-breaks - This specifically refers to rendering, and browsers have taken this to affect the value - I think this makes the case that its an issue in parsing in Nokogiri/libxml2 less clear	twalpole	jnicklas
1065	2013-10-30 22:11:37	Solving issue with Racktest and Selenium returning different values for `#[]` would be nice but such solution can't be complete as in general Selenium returns not attribute but property. There are many differences between them (see https://dvcs.w3.org/hg/webdriver/raw-file/default/webdriver-spec.html#reading-attributes-and-properties). It will be not possible to implement all those rules in Rackt…	abotalov	jnicklas
1063	2013-07-04 06:53:14	I think @twalpole pointed out the correct reason why this is happening.	jnicklas	twalpole
1061	2013-04-20 10:20:55	@twalpole well for the matter of tests, I'd expect the finder to return what a user would see one the page and not what the browser is internally doing.	ohcibi	twalpole
1061	2013-04-20 17:05:49	@twalpole Thanks.. I was also stumbling over this in the meantime.. While this is a totally acceptable (or even better) solution for my current use case, I'd still consider the behaviour of the finder as a bug or at least as inconsistent.	ohcibi	twalpole
1061	2015-12-30 17:21:59	Thanks @twalpole! The `wait: 0` option made it got from 6 sec to 0.1! Gonna have to put that in the ol' tool kit. I'm going to guess though, there's no "nice" way of getting around extracting a change in input value without executing some javascript... is that correct?	daino3	twalpole
1059	2013-04-17 23:46:44	@abotalov thanks a lot!	alfonsocora	abotalov
1059	2014-03-27 00:21:36	@abotalov Thanks for this. You can also use it with `within`	serv	abotalov
1054	2013-04-14 14:02:52	@TimMoore: we'd need the focusmanager thing for this. It's not acceptable that Firefox needs focus for this to pass.	jnicklas	TimMoore
1049	2013-04-12 14:50:53	@jnicklas Because I'd like to upgrade dependencies one at a time, not all of them at once. I haven't gotten around to testing my app on 1.9.3. I know I could but I'm just not there yet. BTW, the same argument about 1.9.3 being "highly compatible" can be used to ask why you restrict your users to a specific Ruby version when other version are "highly compatible"? ;-)	awendt	jnicklas
1047	2013-04-14 17:50:46	@jnicklas Overriding the self.connection method means you are bypassing AR's connection pool, thus making the code thread-unsafe. My connection pool of size one ensures that there is still only one shared connection being used but because it's wrapped, it's thread-safe.	mperham	jnicklas
1047	2013-04-14 19:28:46	@jnicklas [Here's an example](https://gist.github.com/adammck/5383846#file-results-txt) of the thread-unsafe behavior of the current patch. The new patch is certainly strange, because we're actually using the `connection_pool` gem as a mutex, rather than a connection pool. But it works.	adammck	jnicklas
1047	2013-07-03 12:26:29	@mperham, @adammck I'm inclined to close this issue. As I mentioned in my last comment, I'm not super satisfied with this proposed solution either. While it should be more threadsafe, it is also more likely to just hang the app if you're doing something wrong. Do you agree? Is this still something we should explore further?	jnicklas	adammck
1038	2013-04-03 19:35:03	I agree with @twalpole, we should not be facilitating craziness like this.	jnicklas	twalpole
1038	2013-04-03 20:16:25	@abotalov if checking for changes to cucumber is really an issue, then you could add a Before step that stores the scenario and alias reset_sessions! to check for your tag name on the stored scenario and not call the original reset_sessions if the tag exists. That way you get your desired ability to turn off session reset in your own code without worrying about cucumber.rb changing and without ha…	twalpole	abotalov
1038	2013-04-03 21:34:34	Actually I'm not against documenting it in README.md. I just thought it's better not to write about it there. Also I haven't understood @twalpole's comment. In current implementation after scenario hook will reset sessions after each scenario regardless of any tags. I don't know how before step hooks can help not to reset sessions in after hook.	abotalov	twalpole
1038	2013-04-03 21:46:18	@abotalov - And your reasoning for not documenting it, it being dangerous and having numerous iffy side-effects, is the exact reason I think it doesnt belong in capybara, and generally isnt a good idea to be suggesting people do in testing. If its a test that needs the sesion to not be reset then its really one scenario and not two. If its strictly for speed then look into tokens for login and/or…	twalpole	abotalov
1037	2013-04-04 22:55:28	@twalpole Good point, I partially agree. Yes, accept/reject_notification returns the text, but readability would suffer if we removed the message accessors, in my opinion. Specifically, because the text is assigned above the line where the alert is clicked. Granted, this is also the case for accepting/rejecting. The name `#accept_alert` doesn't lend itself to returning the text, either. All that …	mikepack	twalpole
1037	2013-04-04 23:07:53	@mikepack - btw the reason the test you think should fail doesn't is that the javascript code used by selenium for the firefox driver (havent checked others) has an alertTimeout which it will wait for a modal dialog to show https://github.com/SeleniumHQ/selenium/blob/master/javascript/firefox-driver/js/firefoxDriver.js . Its set to 2 seconds by default, so you'll need to figure out if its possibl…	twalpole	mikepack
1037	2013-04-04 23:11:11	@mikepack I dont think having a var for the return really hurts readability much, and I think its better than the accessors where values "magically" appear but not until you've accepted or rejected the alert. e.g. at a quick glance I might assume that alert_messages would include the message for the alert currently on the screen, but it doesnt until I call accept or reject	twalpole	mikepack
1037	2013-04-04 23:38:28	@twalpole Thanks for the tip, I'll mess with the timeouts. I could see the potential confusion around alert_messages; this is how capybara-webkit surfaces the message, though I don't know the general sentiment towards it. Having alert_messages could also cause confusion if used in conjunction with manual management of the notification. The alert must be wrapped with accept/reject to populate any …	mikepack	twalpole
1037	2013-04-05 07:52:52	This is shaping up quite nicely, @mikepack. I think I agree with @twalpole, the `alert_messages` style accessors are confusing, and I think it's better to skip them. I think the most common use case is not to care about the message of the alert at all. One thing that _would_ be useful, imo, is something like this: I think that gives a more elegant API to the most common reason one might want to l…	jnicklas	mikepack
1037	2013-04-05 07:52:52	This is shaping up quite nicely, @mikepack. I think I agree with @twalpole, the `alert_messages` style accessors are confusing, and I think it's better to skip them. I think the most common use case is not to care about the message of the alert at all. One thing that _would_ be useful, imo, is something like this: I think that gives a more elegant API to the most common reason one might want to l…	jnicklas	abotalov
1037	2013-04-05 07:52:52	This is shaping up quite nicely, @mikepack. I think I agree with @twalpole, the `alert_messages` style accessors are confusing, and I think it's better to skip them. I think the most common use case is not to care about the message of the alert at all. One thing that _would_ be useful, imo, is something like this: I think that gives a more elegant API to the most common reason one might want to l…	jnicklas	twalpole
1037	2013-04-05 07:53:30	@mikepack also, can you shorten the README section a bit. It's very longwinded, imo.	jnicklas	mikepack
1037	2013-04-05 08:12:44	@abotalov well, `accept_confirm` doesn't conform to the sequence of events either, but that's just a sacrifice we have to make to allow wider support in drivers. I'd rather that `accept_confirm` didn't take a block, and always appeared after the action that triggered the alert to appear. I.e. this: Unfortunately, it seems like that's not technically possible in some drivers, from what I understan…	jnicklas	abotalov
1037	2013-04-05 16:15:53	@jnicklas the `accept_confirm` after the fact approach would definitely be harder in capybara-webkit, but if it's agreed that it would be a much better API, I could do some spiking to see if it's possible.	jferris	jnicklas
1037	2013-04-05 16:23:48	I've updated the README to be more succinct and removed the message accessors. @jnicklas while passing the expected message to accept/reject, if the actual message presented does not match the expectation, would you assume this throws an error? If so, the implicit expectation here is a little unclear. @jferris thanks a ton. I'm interested in your results.	mikepack	jnicklas
1037	2013-04-05 16:30:31	@jferris if it's not too much bother, that would be excellent. I would definitely prefer an API without blocks if it's possible. I think Selenium supports that nicely. @mikepack I would expect `accept_confirm` to raise an error if there is no confirm box to accept, so if passed an argument, it should raise an error if the text does not match.	jnicklas	mikepack
1037	2013-04-05 16:51:26	@jnicklas Just to confirm > I would expect accept_confirm to raise an error if there is no confirm box to accept, so if passed an argument, it should raise an error if the text does not match. Those errors would only be raised after the appropriate wait time, using synchronize, correct?	twalpole	jnicklas
1037	2013-04-05 16:55:06	@mikepack it would be great if these methods could accept a regex or a string to match against the text in the alert	twalpole	mikepack
1037	2013-04-05 17:14:33	@mikepack The current PR has methods for dealing with alerts, confirms, and prompts in the session with these all calling accept/reject_notification, but not passing pass a type. I know selenium doesnt differentiate between the 3 different types but are you sure the other drivers dont? I notice your "Option Two" from above did have a type parameter.	twalpole	mikepack
1037	2013-04-05 17:26:12	@twalpole Good catch! Updated.	mikepack	twalpole
1037	2013-04-05 18:52:58	if I was writing those specs I think I'd put them all in one file, notifications_spec or modal_spec or something since they are basically all the same thing. @jnicklas what are your feelings on that?	twalpole	jnicklas
1037	2013-04-05 18:57:29	@abotalov @twalpole The reason I put them into separate files is to keep consistency with all the rest of the DSL methods: `all`, `click_link`, `execute_script`, etc as `all_spec.rb`, `click_link_spec.rb`, `execute_script_spec.rb`, etc	mikepack	abotalov
1037	2013-04-05 18:57:29	@abotalov @twalpole The reason I put them into separate files is to keep consistency with all the rest of the DSL methods: `all`, `click_link`, `execute_script`, etc as `all_spec.rb`, `click_link_spec.rb`, `execute_script_spec.rb`, etc	mikepack	twalpole
1037	2013-04-05 19:05:46	@mikepack I get completely why you created the multiple files, and it does fit with the way everything else is setup (other than they should be accept_alert_spec.rb instead of accept_alerts_spec.rb etc)	twalpole	mikepack
1037	2013-04-05 19:11:25	@twalpole Another great catch. Updated.	mikepack	twalpole
1037	2013-04-10 16:03:49	@jnicklas @abotalov I'd be in favor of subdirectories, but this is a little off topic for this PR :smile:. Spending some time today in capybara-webkit	mikepack	jnicklas
1037	2013-04-10 16:03:49	@jnicklas @abotalov I'd be in favor of subdirectories, but this is a little off topic for this PR :smile:. Spending some time today in capybara-webkit	mikepack	abotalov
1037	2013-04-18 17:14:31	@mikepack I haven't gotten to look at it yet. I'll spend some time on it tomorrow. Thanks for the push.	jferris	mikepack
1037	2013-04-19 14:27:59	@mikepack I did some research today and added notes to thoughtbot/capybara-webkit#506.	jferris	mikepack
1037	2014-03-24 16:51:21	@abotalov in terms of naming, I agree we should stick to the spec as much as possible. The spec seems to only support reactive dialog management. As the issue you linked to points out, phantom doesn't accommodate this approach. So, the goal of this PR is to support both proactive and reactive management, which is why this PR currently wraps such behavior in a block. Proactive management in headle…	mikepack	abotalov
1037	2014-04-02 23:28:58	@mikepack Any chance of getting this PR rebased against current master and the naming changes @abotalov mentioned integrated, I'd like to move forward with getting this finished up and integrated. I agree that the block passing method is probably the only way to currently allow this feature to be implemented by all/most of the current drivers available, so unless @abotalov has a suggestion for ho…	twalpole	mikepack
1037	2014-04-02 23:28:58	@mikepack Any chance of getting this PR rebased against current master and the naming changes @abotalov mentioned integrated, I'd like to move forward with getting this finished up and integrated. I agree that the block passing method is probably the only way to currently allow this feature to be implemented by all/most of the current drivers available, so unless @abotalov has a suggestion for ho…	twalpole	abotalov
1037	2014-04-03 03:35:09	@twalpole I've rebased off master, replaced instances of "reject" with "dismiss", and "notification" with "modal".	mikepack	twalpole
1037	2014-04-03 17:58:57	@abotalov Ok - we can hold off a little while, but I would like to get this functionality into Capybara in the next few weeks, and in a way that all/most of the current drivers can implement. Currently that looks to be with the block format, since prior knowledge of a modal dialog about to be opened, and the desired response seems to be needed by some of the drivers.	twalpole	abotalov
1037	2014-04-04 17:20:22	@mikepack - The async tests are failing since there is no code after executing the block that is waiting for the modal to appear	twalpole	mikepack
1037	2014-04-04 17:22:48	@mikepack - also if you could update the tests to the "expect" format rather than should due to the upcoming RSpec 3 that would be great -- thanks	twalpole	mikepack
1037	2014-04-04 17:24:02	@twalpole Yeah I noticed that as well. I'll do another pass and get everything passing.	mikepack	twalpole
1037	2014-04-24 07:56:53	I think I'm fine with merging this after issues pointed by @twalpole will be fixed. However, what about naming a method `accept_alert_on` instead of `accept_alert`? IMO it would enhance readability.	abotalov	twalpole
1037	2014-06-03 19:55:36	@twalpole It would be also good to add more info to yard comments: Also it would be good to make a pull request from modal to master branch. I think commit comments will have better visibility.	abotalov	twalpole
1037	2014-06-03 20:22:25	Apologies for the lack of movement. I'm not sure how I got this far without handling the async case that @twalpole mentioned (though I thought I tested it). One of the problems with it is that it would require the same wait logic that happens on `#synchronize`. I didn't want to dive too deep into sharing that logic.	mikepack	twalpole
1037	2014-06-03 21:45:56	@mikepack - it did work with async - but only because selenium itself has a 2 second wait for modal boxes. I implemented somewhat adjustable delays using the wait functionality built into selenium-webdriver. Its only somewhat because of the selenium 2 second delay which means it actually ends up being multiples of 2 seconds. Anyway -- no problem for the lack of movement you had it mostly done - I…	twalpole	mikepack
1035	2013-03-29 18:01:32	Hi @abotalov - this sounds like it could be related Currently at the top of acceptance_helper.rb I already have: require "spec_helper" require 'capybara/rspec' require 'rspec-rails' Not sure what I need to do to fix it? Any help would be appreciated.	wakiki	abotalov
1035	2013-09-24 23:15:22	@jnicklas yes, that works, as does using a filename that doesn't exist.	brettporter	jnicklas
1035	2013-09-25 13:48:18	@jnicklas navigating to a file worked for me as well, and as brettporter noted, as does navigating to a file that does not exist.	rhuberdeau	jnicklas
1035	2013-10-09 14:24:50	@jnicklas I just updated chromedriver to 2.4 (with Chrome 30.0) and the problem seems to have gone away, as did a problem I was having with a click event. The release notes indicate it supports Chrome 29.0 - 32.0, so perhaps the problem highlighted by recent commenters was chromedriver 2.3 + Chrome 29.0+? Incidentally, I noted that chromedriver starts on the URL `data:,`, which might be another a…	brettporter	jnicklas
1035	2013-12-17 02:18:59	Hi @jnicklas! I noticed that 6b1e42d hard codes a local file system path. In my test suite, rspec/capybara/webdriver are running in a virtualbox, and only firefox and selenium are running on the local Mac. As a result, I see firefox's file not found error in between each test. Do you have any suggestions for working around this issue?	mickeyreiss	jnicklas
1035	2013-12-17 07:37:14	@jnicklas how about `data:text/html,` instead? This works in Safari, Chrome and Firefox here. (`data:,` works in the last two only).	brettporter	jnicklas
1035	2013-12-20 09:32:28	@jdelStrother there are multiple reasons for doing this, for one, it cancels all active Ajax requests, which prevents a lot of ugly race conditions on cleanup. Also, it prevents state from bleeding over between test cases, which is generally what you want.	jnicklas	jdelStrother
1035	2014-01-06 16:55:06	:cactus: Thanks @jnicklas! We'll try this out and will let you know if there are any problems.	mickeyreiss	jnicklas
1035	2014-01-08 09:06:34	Tested on a setup with the original problem (running local tests with Chrome on OSX) and on a setup that didn't like the above fix (remote tests with IE on Windows 7 VM). Can confirm all is hunky dory now, thanks v much for the great project @jnicklas!	kippr	jnicklas
1034	2013-03-29 14:50:27	Thanks @jnicklas - I saw the gotcha with Timecop so already use Timecop.travel and it's not related to that.	wakiki	jnicklas
1034	2013-03-29 17:42:47	Thanks @jnicklas . I'll close this ticket.	wakiki	jnicklas
1032	2013-03-28 17:02:09	@shybovycha As @jnicklas has pointed out the html spec states that the content model for textarea elements is of type Text. That being said browsers default behavior for invalid content in textareas is to convert it to text. This leads to the situation where having the following source for your document &lt;textarea&gt;&lt;div&gt;&amp;lt;div&amp;gt;some content&amp;lt;/div&amp;gt;&lt;/div&gt;&lt;…	twalpole	jnicklas
1028	2013-04-04 07:54:17	I'm running into a problem that seems to be related. We're trying to _clear_ some input fields, but the change event doesn't get fired, so the underlying Backbone model isn't updated. Because we're setting to an empty string, the `send_keys` call is presumably a no-op. If I patch in the old implementation, it works as expected. @jnicklas do you have any thoughts about what you'd like to do with t…	TimMoore	jnicklas
1028	2013-04-04 09:55:40	+1 I ended up monkey-patching/overriding the method. An option to use the odd behaviour would be great and should be very easy to implement. So the DSL would be something like: fill_in "name", with: "Jo Bloggs", use_backspace: true or whatever other name can be used for the option. It would really help the edge cases like mine as current upgrade completely broke my specs and there's no way round …	wakiki	jnicklas
1024	2013-03-25 09:36:07	@abotalov if Rails previously returned something other than a `Gem::Version` that might break on older versions.	jnicklas	abotalov
1024	2013-03-25 09:48:20	@jnicklas What about:	abotalov	jnicklas
1024	2013-03-25 09:56:43	@jnicklas	abotalov	jnicklas
1009	2013-03-17 21:34:08	@jnicklas Thank you for the fix - definitely seemed to fix the issue in the test case.	jpurcell001	jnicklas
1007	2013-03-13 07:00:39	@twalpole feel free to merge small changes like this yourself, if you want.	jnicklas	twalpole
1006	2013-03-12 21:18:04	Ah, right, thank you @abotalov.	sirbrillig	abotalov
1002	2013-03-11 16:53:21	@jnicklas, I would be really grateful for any advice on narrowing down this issue. I now had to put an around filter for every spec that uses Rack::Test and has 2 slashes in visit call. Gems: spec_helper.rb	fenelon	jnicklas
1002	2013-03-11 21:48:35	Thanks anyway, @jnicklas. :) Are you absolutely sure that it's an app-level problem? Could you at least point me at the differences `Capybara.app_host` makes to `Rack::Test` behaviour? Cause those slashes dont get escaped if I specify it.	fenelon	jnicklas
1002	2013-03-11 23:38:30	@jnicklas, it seems to have no effect on this issue. # FOUND IT! After 2 tries back in November and 4 days this month! Somehow, it's been crashing because of this line in routes: Rack::Test somehow hitting Rails with `www`. =/ Thank you, Jonas! I couldn't get to sleep because of this bug.	fenelon	jnicklas
1002	2013-03-11 23:53:48	@jnicklas, closing it now. Thanks again! P.S. Do you think the fact the default `Rack::Test` behaviour setting `www` subdomain worth reporting to them?	fenelon	jnicklas
1001	2013-03-11 02:19:12	@deepj doing page.execute_script('sessionStorage.clear()') from an after block for javascript tests or as the last step of any tests that set the sessionStorage would accomplish what you want too, without having to go through signing out of your app	twalpole	deepj
1001	2013-11-15 15:29:10	@deepj says "It'd be nice when Capybara resets HTML5 session storage too." I say this is definitely an expected behaviour of capybara-cucumber integration. Otherwise the scenarios are not isolated. Some web-apps use html5 local storage in stead of cookies to remember visitors across sessions.	jarl-dk	deepj
1001	2013-11-15 16:08:23	@jarl-dk Most web apps don't use HTML5 web storage at all. I think it doesn't worth to be put to `cucumber.rb` as it will slower tests a bit. Also note that Capybara doesn't clear cache between scenarios. It may affect other scenarios for some web apps. I think Capybara shouldn't do it for the same reason.	abotalov	jarl-dk
996	2013-03-08 20:53:57	@jnicklas @abotalov mentioned that fieldset supports the disabled attribute, and the spec says "When specified, causes all the form control descendants of the fieldset element, excluding those that are descendants of the fieldset element's first legend element child, if any, to be disabled." This is not currently supported in racktest, and a quick test with selenium seems to show that it gets it …	twalpole	jnicklas
996	2013-03-08 21:38:04	Note: @jnicklas and @twalpole replied to comment that was deleted just after writing 1. In this pull request `:option` doesn't support `:disabled`. But it supports it according to [HTML 5 spec](http://developers.whatwg.org/links.html#disabled-elements). 2. I prefer fast CSS selectors over selectors like `:button` that are transformed to XPath selectors so I think `:disabled` should also be availa…	abotalov	jnicklas
996	2013-03-08 21:38:04	Note: @jnicklas and @twalpole replied to comment that was deleted just after writing 1. In this pull request `:option` doesn't support `:disabled`. But it supports it according to [HTML 5 spec](http://developers.whatwg.org/links.html#disabled-elements). 2. I prefer fast CSS selectors over selectors like `:button` that are transformed to XPath selectors so I think `:disabled` should also be availa…	abotalov	twalpole
996	2013-03-08 23:04:06	@abotalov no, fields need to be disabled in 2.0 as well, not just buttons. This change as far as I'm aware is completely compatible with 2.0. As for performance: we can't have the cake and eat it too, unfortunately. If we want disabled fields not to be found by default (which we do, both for semver and simply because it's a good idea), and we want that option to be configurable, which apparently …	jnicklas	abotalov
996	2013-03-08 23:21:18	@jnicklas I haven't understood. Do you agree with providing something like `Capybara.find_disabled_elements` or not?	abotalov	jnicklas
996	2013-03-10 14:31:27	I am a concerned about the performance issue that @abotalov has pointed out. I did some benchmarking, with this code: https://gist.github.com/jnicklas/5128764 Running against this pull request: For comparison, here it is running against master: We can see that there is some variance, but clearly, this pull request yields an almost x2 decrease in performance when locating buttons. Unless the bench…	jnicklas	abotalov
996	2013-03-10 15:18:19	With `n = 1000` I have similar results to @jnicklas :	abotalov	jnicklas
996	2013-03-13 00:34:47	@jnicklas Implementing with disabled being passed to the selector generator I get the following times for n=1000 that was with the button selector below	twalpole	jnicklas
996	2013-03-13 02:04:47	@sobrinho One downside I can think of is that according to the html 4 and 5 spec form controls inside a fieldset that is disabled are supposed to be disabled (unless they are in its first legend child element). One would assume that browsers would report those controls as disabled even though they dont have the disabled attribute on them. Querying via xpath for the disabled attribute would obviou…	twalpole	sobrinho
996	2013-03-13 12:05:58	It may be considered a bug but I never seen any web application using the disabled attribute on fieldsets. Since XPath and Capybara seems to never be cared about this attribute on fieldset, I don't think we should care about it right now (maybe in the future or when someone report that's a needed feature). @jnicklas ?	sobrinho	jnicklas
996	2013-03-13 21:32:28	@jnicklas PR 1011 builds on top of this PR, implements the concept of Selector modifiers which are applied to the selector expression based on options, and then implements :disabled as modifiers instead of filters which should get rid of the performance hit.	twalpole	jnicklas
995	2013-03-25 23:29:11	@jnicklas @michaelrkn what's the best move here? I'm hoping to help triage a little bit, and figured this was a decent place to start? I can send another PR that just cherry-picks the first commit, if that's helpful.	knewter	jnicklas
995	2013-03-25 23:29:11	@jnicklas @michaelrkn what's the best move here? I'm hoping to help triage a little bit, and figured this was a decent place to start? I can send another PR that just cherry-picks the first commit, if that's helpful.	knewter	michaelrkn
988	2013-03-17 14:56:09	Finally merged this, thank you @abotalov!	jnicklas	abotalov
984	2013-03-06 12:16:04	@jcoglan basically the wait system uses Exceptions as control flow, cuz everyone knows that's a great idea. Capybara's `synchronize` method wraps pretty much everything that Capybara does; when an exception happens inside `synchronize` that is of a certain type, the block is rerun, until no exception is raised or a timeout occurs. For the most part, this process is completely irrelevant to driver…	jnicklas	jcoglan
984	2013-03-06 12:18:22	@jcoglan In other words, you should _not_ block, in order to wait for timeouts. All actions performed in Capybara are assumed to be asynchronous. They don't _have_ to be, the RackTest driver is synchronous everywhere, but for JS support it makes more sense.	jnicklas	jcoglan
984	2013-03-25 22:21:39	@jnicklas I'm confused by when calls should wait or not. e.g. compare https://github.com/jnicklas/capybara/blob/master/lib/capybara/spec/session/find_spec.rb#L47-L51 with https://github.com/jnicklas/capybara/blob/master/lib/capybara/spec/session/has_css_spec.rb#L24-L28. The former requires `:wait` in order to wait for the `setTimeout()` to fire, while the second one doesn't. Is this difference in…	jcoglan	jnicklas
984	2013-03-26 07:26:46	@jcoglan did you see my explanation above: https://github.com/jnicklas/capybara/issues/984#issuecomment-14496380 Capybara will keep retrying until it succeeds. You should _not_ block anywhere, it shouldn't be necessary. The :wait option is new, and just makes it configurable _how long_ Capybara will wait and retry, again, you shouldn't have to care about it. Try rereading the README section on as…	jnicklas	jcoglan
984	2013-03-26 09:01:28	@jnicklas Did this change in 2.0? Looking at my tests (I maintain compatibility with 1.1, 2.0 and 2.1) there was a group of tests in 1.1 called `driver with resynchronization support`, suggesting resync was the driver's responsibility. I've removed my resync code and got things working on 2.1, but on 1.1 these two tests fail: - `#find with synchronization turned on should wait for all ajax reques…	jcoglan	jnicklas
984	2013-03-26 09:46:47	@jcoglan it changed between 1.0 and 1.1, where we implemented the auto_reload feature which made resynchronization in the driver no longer necessary. However, we kept the resynchronization feature around, in the Selenium driver, mostly for compatibility reasons, but it was switched off by default. As long as the rest of the tests pass, I think you should be good with just removing `driver with re…	jnicklas	jcoglan
984	2013-03-27 10:16:42	@jnicklas Okay, I've reinstated my resync code but made it disabled-by-default. I'm now passing all the tests on 1.1, 2.0 and 2.1.	jcoglan	jnicklas
984	2013-03-27 13:32:55	@jcoglan nice :D	jnicklas	jcoglan
982	2013-02-27 16:16:49	@jnicklas I should remove this line? https://github.com/jnicklas/xpath/blob/master/lib/xpath/html.rb#L172 I'm a bit afraid to remove it since it will change the currently behavior of xpath, regardless of the behavior of capybara.	sobrinho	jnicklas
982	2013-03-08 02:57:34	@sobrinho i like the idea! Are you working on this already? If so looking forward to it :) In case not, i probably can help working on a patch for this. Let me know.	grzuy	sobrinho
982	2013-03-09 03:51:01	@grzuy nope, I was pretty busy this week. Seems like @jnicklas already started to work on this feature :)	sobrinho	jnicklas
982	2013-03-09 03:51:01	@grzuy nope, I was pretty busy this week. Seems like @jnicklas already started to work on this feature :)	sobrinho	grzuy
982	2013-03-16 14:24:26	Thanks @jnicklas! :heart:	sobrinho	jnicklas
982	2015-07-02 06:58:35	I am late to this party but thanks @jnicklas for this feature	sigu	jnicklas
981	2013-03-04 20:31:29	@yannp That works too.	yfeldblum	yannp
980	2013-03-26 19:20:28	No response from OP. I agree with @twalpole, there is nothing in Capybara itself which could possibly affect Rails.env. Closing.	jnicklas	twalpole
979	2013-02-27 16:46:07	@jnicklas my end goal was to just have travis default to run a few tests on chrome that firefox has to be pending on ( specifically hover currently). While working towards that I hit upon the issue I described with the sessions, and figured that should be fixed.	twalpole	jnicklas
979	2013-02-28 23:03:27	@jnicklas ok, chrome tests are now only run for the travis rake task and I fixed the issue with the second server instance not booting. However now the rbx tests are failing due to timeouts, not sure why - any ideas you can provide would be appreciated	twalpole	jnicklas
979	2013-03-04 22:58:46	@abotalov there's also no native event support on OSX and the selenium hover support has positional issues on Firefox too, so the native events are not the only reason for issues on Firefox.	twalpole	abotalov
979	2013-04-12 09:59:11	@twalpole is this still working for you? When I merge it into the latest master and try to run it (with Chrome 26 on Mac OS 10.8) I get a lot of timeouts waiting for Chrome to load pages: etc.	TimMoore	twalpole
979	2013-04-13 19:07:17	@TimMoore - havent tried it in a while -- I know there were issues with the latest versions of chrome and chromedriver	twalpole	TimMoore
979	2013-04-13 22:52:55	@TimMoore Just tried it - same issues you're having with it just hanging when using Chrome 26.0.1410.65 and chromedriver 26.0.1383.0 . Strangely if one removes the @browser.navigate.to('about:blank') from Capybara::Selenium::Driver#reset! then the tests work fine (other than the reset_session tests obviously). It seems that either Chrome or chromedriver may be having an issue with changing the UR…	twalpole	TimMoore
979	2013-11-14 21:29:22	Whatever happened to this issue? Our build time on Travis is 11 minutes, well under the cut off at 50 minutes, so we should be able to add a Chrome run without problem. @twalpole did you have this working? Care to bundle it up in a pull request?	jnicklas	twalpole
979	2013-11-15 21:44:18	@jnicklas I'll see about getting the PR updated to latest code	twalpole	jnicklas
979	2013-11-18 21:32:26	@jnicklas ok this PR works again, and will run the tests against chrome as well as firefox on travis	twalpole	jnicklas
970	2013-02-25 08:02:04	@jnicklas no problem. Do you plan remove rack-test dependency as well?	morgoth	jnicklas
969	2013-02-25 17:26:09	@jnicklas you're welcome	twalpole	jnicklas
966	2013-02-21 19:44:17	@jnicklas I wasn't aware of the contributing guide when I wrote this issue. Just read about the mailing list, so I'm going to repost this there, and close this issue for now unless it is determined that there is a bug indeed. Thanks!	jakeonrails	jnicklas
965	2013-02-21 17:09:01	@jnicklas Moving window related functions to a Capybara::Driver::Window class is fine, but I'm not sure what you're suggesting with within_window. Are you saying that one shouldnt be able to just call resize_window or window.size(xxx,yyy) in the current session to resize the current window?	twalpole	jnicklas
965	2013-02-21 20:10:57	@twalpole Please don't add different features in the same pull request next time when you will do it. It will make review easier	abotalov	twalpole
965	2013-02-21 20:24:56	@abotalov The only reason they were in the same PR was because they were discussed in the same issue referenced above.	twalpole	abotalov
961	2013-02-18 20:42:06	@jnicklas - I implemented a way for drivers to indicate their acceptance of native css queries, and changed find in driver and node to receive a parameter identifying the format of the selector. Please take a look and let me know if you think this is going in the right direction. There are 3 original tests that fail currently rspec ./lib/capybara/spec/session/within_spec.rb:7 # Capybara::Session …	twalpole	jnicklas
961	2013-02-18 20:50:17	@twalpole if you can fix the failing specs, that would be great. There's no reason for them to use `contains`. Given that we went with separate methods for `visible_text` and `all_text`, maybe we should go with separate methods here as well? I like @jferris suggestion. Honestly though, I don't really care what the API towards the drivers looks like.	jnicklas	twalpole
961	2013-02-18 21:14:16	@jnicklas I have fixed the specs. As for the find api - one thing to take note of is that by just having it be find( selector_format, selector ) it matches the node#find api and resolve_query doesnt need to know whether its calling a driver or a node. If Node and Driver have different find apis then resolve_query would have to determine which its calling	twalpole	jnicklas
961	2013-02-18 21:18:05	@abotalov - driver.rb is like that because the code defaults to not passing a format when using xpath, so that existing drivers will still work	twalpole	abotalov
961	2013-02-18 21:21:40	@twalpole shouldn't nodes implement both CSS and XPath as well then?	jnicklas	twalpole
961	2013-02-18 21:26:46	@twalpole Regarding your last comment: Capybara 2.1 breaks backwards compatability (as `all_text` method is added) so I think it can be brought here too	abotalov	twalpole
961	2013-02-18 22:45:48	@jnicklas I think the commit handles your concerns, next step is to move over to find_css and find_xpath if that is the consensus? or to remove the defaulting xpath format if the find(format, selector) api is preferred but with a required format?	twalpole	jnicklas
961	2013-02-18 23:13:29	@jnicklas Good catch - I missed the conversion, although its not overriding @preferred_format, because @preferred_format is only set in css (it defaults to :xpath in initialize)	twalpole	jnicklas
961	2013-02-19 17:46:16	@jnicklas I think the last pushes cover all current concerns and feedback	twalpole	jnicklas
961	2013-02-19 18:48:08	@mhoran nope	twalpole	mhoran
961	2013-02-19 19:05:36	For some reason GitHub is not picking it up, but I just merged this. Thanks @twalpole for putting in so much effort and putting up with our nagging ;)	jnicklas	twalpole
961	2013-02-19 19:11:03	@jnicklas no problem, happy to contribute	twalpole	jnicklas
961	2013-02-21 12:25:19	@jcoglan seems like most browsers these days support most selectors which are in regular use. I'm okay with different browsers providing different levels of support for CSS. If you want to go the extra mile, you could use sizzle as a poly fill for older browsers.	jnicklas	jcoglan
961	2013-02-21 13:06:35	Actually Internet Explorer driver 6, 7 uses Sizzle for its purposes. @jcoglan what do you propose instead of using browser's native CSS selector support?	abotalov	jcoglan
959	2013-02-15 21:26:52	@martijnwalraven: More like that: @twalpole: I'd be kind of okay with that. I personally hardly ever use `within` so I don't really feel the need. If someone wants to go ahead and implement this, then please go ahead, but I'm not going to ;)	jnicklas	martijnwalraven
959	2013-02-15 21:26:52	@martijnwalraven: More like that: @twalpole: I'd be kind of okay with that. I personally hardly ever use `within` so I don't really feel the need. If someone wants to go ahead and implement this, then please go ahead, but I'm not going to ;)	jnicklas	twalpole
959	2013-02-16 09:11:10	Sure, I understand. I was planning on working on this today though. Would you prefer #within to yield the element or exposing current_node/current_element as @twalpole suggests? The latter seems more general and might have other uses.	martijnwalraven	twalpole
958	2013-02-11 18:42:16	@jnicklas thanks so much for looking at this after I was admittedly being a jerk before. I'm out of town till tonight but I'll see what I can do when I get back. I'm totally on the same page -- these were things I was concerned about too.	sdhull	jnicklas
958	2013-02-13 16:22:47	@danielres I was actually unaware of the existence of the `<base>` tag. That looks like a pretty excellent option!! I'm for it. @jnicklas what do you think? Then I'd just have a single test that asserts that the base tag is added. Furthermore, finding index of the closing head tag and inserting just above it would probably be ok and I could leave this whole nokogiri mess behind.	sdhull	jnicklas
958	2013-02-13 16:42:49	Base path usually causes more problems than it solves. So be sure to read up about its drawbacks before committing to this technique. On Wed, Feb 13, 2013 at 5:22 PM, Steve notifications@github.com wrote: > @danielres I was actually unaware of the existence of the `<base>` tag. That looks like a pretty excellent option!! I'm for it. @jnicklas what do you think? > > ## Then I'd just have a single …	JeanMertz	jnicklas
958	2013-02-19 23:18:43	Woot! Thanks @jnicklas! For `body_to_write`, I just wanted to be sure I didn't modify the body itself (which users might be making assertions against). So I figured it'd be safer to make a copy of the body and modify that instead. At least that was the thinking there...	sdhull	jnicklas
958	2013-02-21 22:03:54	@jnicklas good call! Any idea when you might push a new patch release to rubygems? I'd like to start using this in the codebase at my office right away :satisfied:	sdhull	jnicklas
958	2013-02-22 18:28:53	Thanks @twalpole I might try that... or I might just try to exercise some patience and wait for a patch release :)	sdhull	twalpole
956	2013-02-11 17:20:08	@jnicklas I'm afraid I don't understand the concern about associating a button with the first form on the page - If the button is associated with the form then the test should pass. What is your concern there?	twalpole	jnicklas
956	2013-02-11 17:56:34	@jnicklas I've added the case of the submit being in one form but associated with a different form. I'm not sure what the desired behavior for a submit that specifies the id of a form that doesn't exist should be. My reading of http://www.w3.org/html/wg/drafts/html/master/forms.html#attr-fae-form says that if the form doesn't exist then the submit would not be associated with any form and I belie…	twalpole	jnicklas
956	2013-02-11 18:53:11	@jnicklas Ok - well along with the addition of the test of a button in one form submitting a different form, the original tests were moved to use those 2 forms too, so they are no longer the first form in the document which I believe covers your concern?	twalpole	jnicklas
956	2013-02-11 19:27:31	@twalpole – It seems you're on top of things. Cheers, and thanks for covering my issue with a nice pull request. :thumbsup:	Spaceghost	twalpole
954	2013-06-07 17:25:38	@abotalov I just ran into this problem myself. I haven't solved the issue (yet), but here's more details, maybe this is something you recognize? Using `ruby-2.0.0-p195`, `rails-4.0.0.rc1`, `capybara-2.1.0`	JeanMertz	abotalov
952	2013-08-27 18:10:21	@brainhurricane @abotalov, did you guys find a workaround that works with capybara-webkit? I'm having the same issue	beggerss	abotalov
951	2013-04-13 08:28:15	@twalpole what were the problems that this causes? It doesn't seem to cause Capybara's own tests to fail when merged back into master.	TimMoore	twalpole
951	2013-04-13 18:13:44	@TimMoore The issue was that it interfered with events in linux and prevented typing into fields. The bug report is https://bugzilla.mozilla.org/show_bug.cgi?id=774892 . According to that report it may have been fixed in one of the later firefox versions, so might not be an issue anymore.	twalpole	TimMoore
944	2013-02-07 08:46:27	@jnicklas What about adding support for `:visible`, `:hidden`, `:any` as values for `:visible` instead of current `true` and `false`? I think it's a good idea.	abotalov	jnicklas
944	2013-02-16 09:45:56	I don't particularly like any of these solutions. @abotalov is right that we need an API that allows us to find elements _regardless_ of whether they are visible or not. That's pretty important. Finding hidden elements _only_ seems like an edge case in comparison, which is why the API is the way it is. Yes it's confusing, but none of these alternatives are better, imo.	jnicklas	abotalov
944	2013-02-17 07:17:47	@jnicklas That is completely understandable. Whether true/false can be deprecated at some point is a totally different conversation. I am inclined to think adding the options suggested here with copious documentation would be ideal.	ToadJamb	jnicklas
942	2013-01-28 11:52:16	@jnicklas No I hadn't, just I was looking for, thanks for the pointer!	ches	jnicklas
938	2013-01-13 17:10:15	I'm going to leave this up to @mhoran. I like the feature, but if it's too difficult for them to implement, then I don't want to force them to. What do you think?	jnicklas	mhoran
938	2013-01-13 17:25:49	@jnicklas I'm not sure that driver authors will become forced to support all params. Driver may look at types of params and throw error if it doesn't support them.	abotalov	jnicklas
938	2013-01-14 07:49:12	Okay, let's skip this then, sorry @abotalov.	jnicklas	abotalov
936	2013-02-22 00:50:41	Yeah, thanks @jnicklas. That was my hope. Appreciate all your work. Cheers.	dnagir	jnicklas
936	2013-05-17 06:42:40	@jnicklas wonder if 2.1 is still using the substring match, you said: > Capybara 2.1 will allow you to essentially use the same settings as Capybara 1.x, with only very minor changes, so hold out a little longer and you should be able to upgrade more easily. But the 2.1 is still using substring match (typical "Password", "Password confirmation"). Is there an option to change how elements are matc…	dnagir	jnicklas
928	2013-01-14 01:00:01	@jnicklas, this change will require capybara-webkit to implement a way to find a frame given a `Capybara::Node::Base`. That shouldn't be too difficult, however this leaves me wondering how driver authors should treat master. Will API changes like this be rolled out as a patch release, or into something bigger like a minor version?	mhoran	jnicklas
928	2013-02-13 07:15:11	@mhoran I think Webdriver's `switch_to` does same:	abotalov	mhoran
928	2013-02-13 07:30:36	@mhoran I would be more than happy about a better API. The current within_frame API is crap.	jnicklas	mhoran
928	2013-02-13 07:45:41	@jnicklas [Here](https://groups.google.com/d/msg/ruby-capybara/lSBMiA_0hWU/LDkMalT6Pn0J) you proposed API for switching windows. What about this? Where options can be any of `id`, `name`, `position`, `element`, like `id: 'my_id'` But it won't work for Webdriver as it searches for all those types and [doesn't provide option to specify type of locator](http://code.google.com/p/selenium/wiki/JsonWir…	abotalov	jnicklas
928	2013-02-17 21:42:05	I think that in the case of within_frame, switching on `Capybara::Element` solves some of the issues with the API. The problem arises when someone does what @abotalov pointed out in his comment (https://github.com/jnicklas/capybara/pull/928#issuecomment-13477206). I've got this working in capybara-webkit, however the implementation will only work if a user finds an element and switches to it in t…	mhoran	abotalov
923	2013-02-19 21:00:25	@twalpole Wonderful, thank you!	Trevoke	twalpole
922	2013-01-02 19:04:55	@joliss sounds sensible.	jnicklas	joliss
920	2012-12-27 04:02:43	@jnicklas that check prevents race conditions in `responsive?`. This PR does not describe a bug in that code.	raggi	jnicklas
920	2012-12-31 10:54:48	@raggi: sounds sensible. I removed the thin handler from the default server startup, so hopefully fewer people will run into this in the future. If they do, they will have handle this themselves. For those who don't explicitly need eventmachine, Puma is a better choice these days anyway.	jnicklas	raggi
911	2013-01-22 01:21:03	Hi @JonRowe What (or where) are the xpath changes you mentioned? I didn't see an xpath repo under your name.	tgaff	JonRowe
911	2013-02-25 22:44:17	@jnicklas - I was working on enabling tests to run on chrome as well as firefox, which would allow the hover test to pass on chrome, while its ignored on firefox, would that be acceptable here too? As far as the failing builds, do you have any clue why the base version tests fail on travis, running them locally appear to be fine for me. Also is there any reason to continue testing the allowed fai…	twalpole	jnicklas
911	2013-02-25 23:15:57	@twalpole no, we should get rid of all 1.8.7 builds. I think the suite is simply too slow, that's why it fails on Travis, but I haven't investigated it more than shrugging at the fact that travis is broken _again_ and realizing that I don't really care.	jnicklas	twalpole
911	2013-03-06 12:03:21	@jarib The hack to work around ElementNotVisible is a hack to work around a Selenium bug, you can type into an empty content-editable div just fine, Selenium just thinks it's not visible. In practise it is visible and usable. The hack for focus is actually just to ensure consistency in tests, in my experience Chrome / Safari don't exhibit Firefox's behaviour when it comes to not responding to Jav…	JonRowe	jarib
911	2013-03-06 12:05:53	I agree with @jarib that we should report bugs upstream instead of hacking around them. If this is a legit bug, then the webdriver project should be made aware of it.	jnicklas	jarib
911	2013-03-06 12:16:59	> The hack to work around ElementNotVisible is a hack to work around a Selenium bug, you can type into an empty content-editable div just fine, Selenium just thinks it's not visible. In practise it is visible and usable. @JonRowe What browser are you testing this in?	jarib	JonRowe
911	2013-03-06 16:10:05	@jarib I take that statement back; It's actually a hack to work around Firefox not displaying them. Chrome and Safari display blank `contenteditable` elements as being one line high. I guess I made the mistake of not actually checking the test view in Firefox manually. This could be removed and the test data given styling to make it a line high instead.	JonRowe	jarib
911	2013-03-10 21:42:10	@jnicklas @jarib What can I do to get this merged? Do you want me to remove/refactor the stuff around blank elements? I'm convinced the focus stuff should stay, as it's a workaround for allowing in the background tests...	JonRowe	jarib
911	2013-03-10 21:42:10	@jnicklas @jarib What can I do to get this merged? Do you want me to remove/refactor the stuff around blank elements? I'm convinced the focus stuff should stay, as it's a workaround for allowing in the background tests...	JonRowe	jnicklas
911	2013-03-16 01:13:15	@JonRowe I want to wait with this a little. I am focusing on getting 2.1 out the door, and this will have to wait until after that.	jnicklas	JonRowe
911	2013-03-16 09:09:19	@jnicklas Why don't you want to include it to 2.1 if it's already done? I'm talking about my PR too	abotalov	jnicklas
911	2013-03-16 10:04:10	@abotalov I think I'll include your PR in 2.1, I want to review it thoroughly again before I merge it though, since it's a rather large change. I don't really feel comfortable with this one though. It's implemented in a quite hacky way, and I'm worried that it might be difficult for other driver authors. I don't see it as a super important feature, so I want to wait.	jnicklas	abotalov
911	2013-03-16 17:08:17	@JonRowe I see 3 main issues with this PR 1. The ElementNotVisible hack definitely shouldn't be there, since if the element isn't visible how would the user ever click the element to begin editing it? A min-height in the div style so that it becomes visible and can then be clicked on fixes that. 2. The focus hack really shouldn't be necessary since clicking on the element should bring it into foc…	twalpole	JonRowe
911	2013-03-17 00:00:28	@JonRowe - Note these are purely my opinions and not those of @jnicklas and his decisions are the ones that count for this project 2. Yes firefox has issues with focus, and on some platforms setting focusmanager.testmode in the profile will fix this. Unfortunately setting that on linux causes some other issues, and therefore isn't defaulted on by selenium yet. That being said I dont believe it is…	twalpole	JonRowe
911	2013-03-17 00:00:28	@JonRowe - Note these are purely my opinions and not those of @jnicklas and his decisions are the ones that count for this project 2. Yes firefox has issues with focus, and on some platforms setting focusmanager.testmode in the profile will fix this. Unfortunately setting that on linux causes some other issues, and therefore isn't defaulted on by selenium yet. That being said I dont believe it is…	twalpole	jnicklas
911	2013-03-17 01:58:06	@jarib because there's a need to click the element to initiate editing, and a need to clear the element to meet capybaras definition of set	twalpole	jarib
911	2013-06-12 23:30:47	This works as outlined so you're welcome to use my branch or take over this PR, I haven't had much luck convincing @jnicklas that this is necessary and I have no intention of going and hacking on selenium code to fix the issues this works around downstream. I mostly wanted the test to be included into capybara so I could go and implement this in poltergeist as I don't use selenium in my normal wo…	JonRowe	jnicklas
911	2013-08-30 07:02:11	Thanks for this PR @JonRowe. It's a shame it hasn't been pulled. I can't speak for every +1, but I don't need the gold plating, just a narrow slice of all possible environments to prove my UI interaction work well enough for me to check in code. I'll take that over months of crossed fingers and missed bugs any day. With your change, I know the UI at least works in my dev environment. Without the …	IamNaN	JonRowe
911	2013-10-20 17:44:52	Okay so you probably weren't expecting this, but better late than never. I just pulled this, it seems that focusmanager is now the default in Selenium, so this passes even without the browser having focus now, yay! @JonRowe: I took the liberty of squashing your commits into one, with an appropriate commit message, hope that's okay. Since this is so old, I didn't want you to have to do the extra w…	jnicklas	JonRowe
910	2012-12-25 12:03:08	Actually I was wrong, this issue still exists using last Capybara gem 2.0.1 I solved by installing version 1.1.1. @abotalov I have already tried your code, but it is giving me the same error. I am going to post more information in a bit, in the meanwhile Merry Christmas to you all!	emilianodellacasa	abotalov
904	2013-02-21 19:14:17	@joliss Actually `has_content?` invokes text so it doesn't matter which one you use.	abotalov	joliss
902	2012-12-06 08:57:44	@jnicklas Yes, it's surely the regexp, take a look at the stack trace: https://gist.github.com/4193752 Now, I'm still a bit puzzled why the encoding header is needed there, since there are no actual unicode characters in the file - only /u codes. Might be just as well a bug in JRuby. I'll check this later with JRuby 1.6 and might also raise this on the JRuby bug tracker.	heypiotr	jnicklas
900	2012-12-05 19:00:02	Thanks for your confirmation @avinmathew. @joliss I've created a pull request #902. We're using this solution in our project for a week a now, and it does solve the problem for us. If there's anything else I can do, I'll be happy to help.	heypiotr	joliss
898	2012-12-03 17:06:38	@jnicklas could you please guide me a bit what should I do after adding `title` method to `Capybara::Document`? :sweat:	nashby	jnicklas
898	2013-01-20 19:13:13	@jnicklas, whats wrong with @nashby sollution? could you explaine please? This has_title? matcher is simply necessary.	molfar	nashby
898	2013-01-20 19:13:13	@jnicklas, whats wrong with @nashby sollution? could you explaine please? This has_title? matcher is simply necessary.	molfar	jnicklas
887	2013-02-15 04:45:56	The reason I haven't taken a stab at this is because I felt it does get more complicated given the requirements given by @jnicklas. I see where he's coming from, but have a preference for a different solution. This baby belongs to @jnicklas, so he gets to set the rules. :) Using bundler as an example, I rather like how it handles the `bundle viz` command. It detects if the necessary gem is availa…	christiannelson	jnicklas
887	2013-02-21 18:12:10	@morgoth I think you're describing @jnicklas's solution, not mine. My recommendation does not introduce a new gem. Ultimately, either solution would be lovely and meet the goal of not dragging in gems you don't need.	christiannelson	jnicklas
887	2013-02-22 17:17:53	@christiannelson right, sorry for confusion. @jnicklas Which solution would you accept? - Separate gem (something like sass-rails) - Wrapper for selenium still in capybara, but without requirement in gemspec also with displaying info to add selenium-webdriver when used Both solutions require adding gem to Gemfile from user manually (capybara-selenium-webdriver or selenium-webdriver). Solution wit…	morgoth	jnicklas
887	2013-03-18 08:06:22	I think this commit is responsible for that: https://github.com/jnicklas/capybara/commit/c3e75f8988f640d3587bffbc48ead011ef2665d3 /cc @jnicklas	morgoth	jnicklas
887	2013-07-05 11:04:00	I'm seeing the same error as @olivierlacan, even though I'm running 2.1. The error only occurs on the first test in each file, when a spec file is run separately. When running the whole suite, there is no problem. Anyone have an idea what might be going on here?	rogerkk	olivierlacan
887	2013-07-05 11:33:08	@rogerkk maybe you're not running this particular spec through bundler, or something? The error that @olivierlacan was having has been fixed, so something else is probably going on. Make sure that selenium webdriver is actually installed and in the load path.	jnicklas	olivierlacan
887	2013-07-05 12:04:40	@jnicklas Thanks for pitching in! I suspect this discussion really belongs somewhere else, but: I'm definitely running it using bundler, but I'm also trying to avoid using selenium. Thus had removed selenium-webdriver from my Gemfile, included capybara-webkit, and put "Capybara.javascript_driver = :webkit" in the before block of my spec_helper.rb. I just seem to have resolved the problem by movin…	rogerkk	jnicklas
887	2013-07-05 12:26:05	@jnicklas Aha, I see. Thanks for clearing that up!	rogerkk	jnicklas
883	2012-11-28 18:56:40	@jnicklas, thoughts? I've confirmed that an `after` block will work even if an exception is raised. `before` won't work if we focus on a test within the Capybara suite which sets Capybara.app_host followed by a test in our own suite.	mhoran	jnicklas
883	2012-11-28 23:21:24	@jnicklas, c65a61c works great, thanks. Once this is released, we'll be ready to push capybara-webkit 2.0.	mhoran	jnicklas
882	2012-11-22 08:17:49	@jnicklas You're right... I botched my bisect. v2.0.1 results in this issue consistently and older versions don't. I'm going through all of the changes between 2.0.0 and 2.0.1 now to see what commit really causes the issue to surface.	christiannelson	jnicklas
882	2012-11-22 08:32:39	@jnicklas Interesting. Using ref: '537fd691a8d6045dcf44aff22c880c609fcb6ece' in my Gemfile works but '2.0.1' does not. That suggests that the gem is either bunk (which you already checked), rubygems isn't producing correct dependency data for bundler (not sure if this totally makes sense) or there's a legit bug in bundler. Thanks for looking into it and sorry for the goose chase.	christiannelson	jnicklas
871	2012-11-19 14:25:13	@mhoran I think I must be missing something. If the rack-test driver just returns whatever it got back from the server as `body`, doesn't that mean `toHtml` won't be called?	jferris	mhoran
871	2012-11-19 15:14:41	@mhoran if someone uses capy-webkit to test XML requests or whatever else people might use this stuff for, I think they have only themselves to blame. The behaviour as @jferris suggests makes sense to me, and it's a very minor change which I would feel comfortable pushing out in a point release as a "bugfix" of sorts. I can't imagine anyone has tests which actually depend on the difference betwee…	jnicklas	mhoran
871	2012-11-19 15:56:33	@mhoran what I'm suggesting is that all three browsers implement `body`. Drivers where the DOM actually can get modified return the current DOM (Selenium, Webkit) and rack-test always returns exactly what it got back from the server. @jnicklas the thing I've used capybara for that requires non-HTML responses is testing stuff like CSV generators. For example, we had one application with a Backbone…	jferris	mhoran
871	2012-11-19 15:56:33	@mhoran what I'm suggesting is that all three browsers implement `body`. Drivers where the DOM actually can get modified return the current DOM (Selenium, Webkit) and rack-test always returns exactly what it got back from the server. @jnicklas the thing I've used capybara for that requires non-HTML responses is testing stuff like CSV generators. For example, we had one application with a Backbone…	jferris	jnicklas
871	2012-11-20 13:29:18	@mhoran, @jferris (and maybe @jonleighton): can you guys take a look at this pull request #877 and see if that solves the problem.	jnicklas	mhoran
871	2012-11-21 03:01:13	I've come up with an implementation of `#source` for capybara-webkit that is far less of a hack than what I had previously conjured up. I'm fine leaving it in place if we'd like to move forward with different `#source` and `#html` methods. I'm definitely for the distinction. @jonleighton, the change could likely be merged into PhantomJS as well.	mhoran	jonleighton
870	2012-11-18 04:13:13	Yeah, I'm on the fence like @jnicklas here. We can probably merge it, but I wish we had a better solution.	joliss	jnicklas
870	2012-11-18 09:21:58	Not knowing why you moved away from Element#clear, @twalpole's suggestion will be the fastest.	jarib	twalpole
870	2012-11-18 14:38:53	I'm thinking that maybe `Element#clear` was the lesser of all evils, it seems like it only makes a difference in a tiny minority of cases, and is _way_ faster. As an aside, why are keystrokes so damned slow under Selenium? Especially Chromedriver. @jarib, any insight?	jnicklas	jarib
870	2012-11-18 14:48:18	@jarib Could it be a Selenium bug that Element#clear triggers a [change event](https://developer.mozilla.org/en-US/docs/Mozilla_event_reference/change)? With a human user, clearing an element wouldn't cause it to lose focus.	joliss	jarib
870	2012-11-18 19:49:43	@jnicklas It appears to be a [known issue](https://code.google.com/p/chromedriver/issues/detail?id=90). I'm sure it'll help its progress if you can demonstrate with code that Chrome is significantly slower than e.g. Firefox. @joliss I'm not sure what the rationale is for firing the change event, but it's [covered by our test suite](https://code.google.com/p/selenium/source/browse/trunk/javascript…	jarib	joliss
870	2012-11-18 19:49:43	@jnicklas It appears to be a [known issue](https://code.google.com/p/chromedriver/issues/detail?id=90). I'm sure it'll help its progress if you can demonstrate with code that Chrome is significantly slower than e.g. Firefox. @joliss I'm not sure what the rationale is for firing the change event, but it's [covered by our test suite](https://code.google.com/p/selenium/source/browse/trunk/javascript…	jarib	jnicklas
870	2012-11-22 18:19:09	Thanks @DouweM and @jarib, I totally misread what `.value` does. That makes me feel much better. I'm still a bit worried about the whole execute_script thing causing issues, as I wrote above: > (As an aside, based on my experiences with execute_script, I'd also be scared of weird flickering issues and horrible horrible error handling when things go wrong. Wherever I've used execute_script in the …	joliss	jarib
870	2012-11-22 18:19:09	Thanks @DouweM and @jarib, I totally misread what `.value` does. That makes me feel much better. I'm still a bit worried about the whole execute_script thing causing issues, as I wrote above: > (As an aside, based on my experiences with execute_script, I'd also be scared of weird flickering issues and horrible horrible error handling when things go wrong. Wherever I've used execute_script in the …	joliss	DouweM
870	2012-11-22 18:19:09	Thanks @DouweM and @jarib, I totally misread what `.value` does. That makes me feel much better. I'm still a bit worried about the whole execute_script thing causing issues, as I wrote above: > (As an aside, based on my experiences with execute_script, I'd also be scared of weird flickering issues and horrible horrible error handling when things go wrong. Wherever I've used execute_script in the …	joliss	jnicklas
870	2012-11-22 22:12:55	@jarib interesting. I'll try to use Element#clear, maybe the issue we were having originally has been fixed. @joliss we'll try with Element#clear and see if that works, otherwise, let's just keep an eye on it. If people have any trouble we'll have to change it again. As for the attribute changing, I don't think that's the case, we would have to do `setAttribute` for that, the change to the value …	jnicklas	jarib
870	2012-11-22 22:12:55	@jarib interesting. I'll try to use Element#clear, maybe the issue we were having originally has been fixed. @joliss we'll try with Element#clear and see if that works, otherwise, let's just keep an eye on it. If people have any trouble we'll have to change it again. As for the attribute changing, I don't think that's the case, we would have to do `setAttribute` for that, the change to the value …	jnicklas	joliss
870	2012-11-23 00:15:03	@jnicklas: Ah, no - `Element#clear` still fires the change event after setting `element.value = ''`. My point was that the `execute_script` solution is essentially the same code without focus/change events firing.	jarib	jnicklas
865	2013-07-10 16:58:34	@jnicklas Awesome, thanks for providing this. I just ran into this same problem as well.	denzilv	jnicklas
865	2013-08-29 19:08:17	Derp. As soon as you said that, @jnicklas, I realize that makes perfect sense. Just a bit harder test to write.	dcoder2099	jnicklas
858	2012-11-07 01:07:17	@ekampp read @twalpole's comment again, he did answer the question.	jnicklas	twalpole
858	2012-11-07 01:10:26	@jnicklas if you have no intention of answering the question, and have already marked this as closed, then I think you should bugger of, and let me and him figure out a solution. And anyway, we have shifted the correspondance to mail. So nothing more for you to see here.	ekampp	jnicklas
856	2013-10-15 10:12:03	I prefer @joliss solution, since if it's going to be a hacky solution it's better for it to be on the tests. Capybara should support this though.	zamith	joliss
856	2014-05-16 18:34:00	Had the same issue while trying to style a label and hide the input it was related to. So when the user clicked the label the input was selected. I had to change the styling as mentioned by @joliss to get my test to work.	Baril27	joliss
856	2014-05-16 23:35:29	@twalpole You are correct and thats exactly what I ended up doing.	Baril27	twalpole
856	2015-08-27 01:25:51	@twalpole yeap, put extra span looks like good idea	kovpack	twalpole
849	2012-10-22 21:33:32	@jnicklas it didn't, it failed with `:first_name` but passed with `"first_name"`	envygeeks	jnicklas
849	2012-10-23 11:44:49	@jnicklas when will you publish the version 2? Do you have any idea?	fabianoalmeida	jnicklas
848	2012-10-17 22:52:21	Hi @jnicklas, I am running both, because I need Selenium for some more tests which Capybara-Webkit is not capable of doing (such as drag & drop). Interesting you had a similar issue. I'll look into a way to run the tests independently to see what happens. Thanks for the reply.	mattheworiordan	jnicklas
848	2013-04-24 05:20:44	@jnicklas haha, yeah you're right - i feel silly now :-) sorry for polluting the thread	houen	jnicklas
848	2015-08-28 15:18:55	@Nerian since you're using capybara-webkit as your driver you should probably look over in that project	twalpole	Nerian
844	2012-12-15 22:38:52	@jnicklas Well, it is visible :) ![](http://cl.ly/image/0g2E462s3Z3U/Screen%20Shot%202012-12-15%20at%202.34.51%20PM.png) I do think it makes more semantic sense for `has_text` to include text from the title element. Since the whole idea behind `has_text` is to move away from the logical model of XML's notion of text and towards the notion of human readable text. I think your suggested solution fo…	mkdynamic	jnicklas
844	2012-12-16 10:25:15	@jnicklas As you say, the elemenI itself is not visible - not only its content. So think it'd be more intuitive if `page.find(element)` would return `nil` if the element is not visible. But when `page.find(element)` returns an element, it should properly return its attributes and content as they are - no matter if it's visible or not.	gucki	jnicklas
844	2013-01-29 00:24:47	Thanks @john-patrik. That's a great find and just what I needed. Something like this could be in Capybara by default as per @jnicklas's 2nd proposed solution above: https://github.com/jnicklas/capybara/issues/844#issuecomment-11411003	LeahCim	jnicklas
844	2013-03-08 17:03:31	@jnicklas I actually never liked using `have_selector` in this context; in the original Rails 2.3 version of the book I used Webrat's `have_tag`, but that disappeared when Webrat was deprecated. Using `have_selector` was the closest, if imperfect, substitute. I agree that `have_title` is much better, and I'll plan to update the tutorial accordingly. Thanks!	mhartl	jnicklas
843	2013-03-11 13:06:01	Hm, so I applied https://github.com/DimaSamodurov/capybara/commit/08f228181d44e81cf645243238572e06dff0908b to latest Capybara's master and it seems it works like a charm. I run our scenarios several times and any problem was caused. Thanks @jpurcell001 for your help! I probably don't need to change RSpec/Capybara to something else. I hope @jnicklas will take a look at the commit.	deepj	jnicklas
843	2013-03-11 16:43:08	@jnicklas In his comments on the forum he indicated he isn't ready for a pull request yet since he doesn't have tests, so no surprise. And it could very well just be a placebo effect that make those changes appear to cut down on the intermittent failures. But does the reasoning he lays out in the discussion forum (https://groups.google.com/forum/?fromgroups=#!topic/ruby-capybara/A64s_iUdSDE) make…	jpurcell001	jnicklas
843	2013-03-11 19:38:54	@deepj it's worth noting that @DimaSamodurov's changes only affect code which is only called under failure conditions anyway. The only thing the commit could have affected is that you would have been shown a different error message. It wouldn't affect whether your test passes or fails, unless you did something very, _very_ crazy.	jnicklas	deepj
843	2013-03-11 21:47:29	@jnicklas Thanks for your infinite help with the previous problem how to select the damn select. After rabid goggling how to do it I figure it out. I would appreciate you would to be more helpful. I have used Capybara from 0.2.0 version for all my Rails. It is the best tool for this. Unfortunately with testing external application I have been a bit surprised how many problems were discovered in m…	deepj	jnicklas
843	2013-03-11 23:21:08	@deepj okay, let's try to solve this together. I've created a pull request, #1005, which I think solves the race condition you're experiencing. I ran the code you provided and could replicate the problem easily. With #1005, I let it run around 40-50 times without seeing the problem. I'm still not 100% sure what exactly caused the problem, but hopefully #1005 should prevent any similar race condit…	jnicklas	deepj
843	2013-03-11 23:35:01	@jnicklas I dont think 1005 fixes this -- it might slow things down enough that the problem doesnt show, but I believe the real issue is that has_selector? doesnt set allow_reload on the result nodes like Finders#find does. Because of this the auto reloading doesnt actually occur.	twalpole	jnicklas
843	2013-03-11 23:45:25	@twalpole in this case, auto reloading isn't necessary though, since the assertion is run on the session itself. Reloading the session would mean reloading the entire page. I'm not sure where you mean that has_selector? should set allow_reload, since it doesn't actually return a node.	jnicklas	twalpole
843	2013-03-11 23:55:23	@jnicklas correct and that I believe is actually the issue. If the has_selector? '#grid tbody tr', count: 20 manages to grab elements before the .click changes the page then it spins in synchronize getting the StaleElement exception and calling reload. Unfortunately it cant reload, so does nothing and just goes until timeout. I put two puts in Capybara::Node#reload so its whats below and its easy…	twalpole	jnicklas
843	2013-03-11 23:57:05	@jnicklas In my case everything is green. The suite was re-run 20 times so I think it would be enough. Thank you	deepj	jnicklas
843	2013-03-12 00:20:30	@jnicklas - Ah - nevermind I see how your patch fixes it. It was an inner synchronize link that wasnt reloading, now it just fails out to the outer synchronize.	twalpole	jnicklas
843	2013-03-12 02:32:26	@jnicklas Tried out the branch with poltergeist master and the vast majority of the failures appear to have gone away. Now out of about 200 tests it looks like there are 2 that intermittently fail about 30% of the time (interestingly a different set than what was happening with Dima's patch). Going to try to figure out if we can create a reproducible test case using the gist you provided. In para…	jpurcell001	jnicklas
843	2013-03-13 00:28:03	@jnicklas Think I was able to put a gist together using your template that reproduces the problem. Filed as #1009 with the gist link as a separate issue. That template is awesome by the way. Removes all excuses for not putting a test case together ..	jpurcell001	jnicklas
840	2012-10-04 14:20:29	That's great @danryan. Congratulations! Simple and useful.	fabianoalmeida	danryan
832	2012-10-03 16:04:27	@joliss is the policy that all parts of the capybara api must be supported by selenium?	jonleighton	joliss
832	2012-10-04 17:39:34	@joliss I guess I disagree. There are already differences between what drivers support, and this seems fine to me so long as it's clear to the user that their driver does/doesn't support something. What seems more problematic is divergence between drivers. For example, capybara-webkit and poltergeist support several of the same things. Let's take resizing the window as an example. In capybara-web…	jonleighton	joliss
832	2012-12-18 23:52:13	@joliss wrote "I think this will be tricky to get into the Capybara API, since it's not supported in Selenium." Why don't you like Selenium's [move_to](http://selenium.googlecode.com/svn/trunk/docs/api/rb/Selenium/WebDriver/ActionBuilder.html#move_to-instance_method)?	abotalov	joliss
818	2012-09-17 05:07:58	@jnicklas I agree, I submitted the PR hoping to elicit some help. If anyone who understands this can make it better, that would be great.	lazylester	jnicklas
814	2012-09-19 11:43:52	@joliss There's no problem if you see solution. Will wait it on SO =)	itsNikolay	joliss
814	2013-01-05 18:54:31	@jnicklas that would be really great. Personally would appreciate that consideration in the future, and I know probably all other devs using/upgrading Capybara would also appreciate it.	sdhull	jnicklas
814	2014-10-21 13:17:09	@jnicklas thx, good to know. I was commenting the proposed solution with `:type => :feature`. Btw, instead of adding that setting or replacing `describe` with `feature` I added: to `RSpec.configure` and that solved everything in my case.	heaven	jnicklas
811	2013-02-16 18:09:03	@abotalov has a point. Let's close this down for now.	jnicklas	abotalov
809	2012-09-07 18:41:51	@jnicklas The naming convention is a bit tricky. We have `spec/models`, `spec/views`, `spec/helpers`, so I would vote for `spec/features`. But I will leave the final decision for @dchelimsky. I think adding support for these in rspec-rails will be trivial as well. So rspec-rails should catch up quickly. My $.02. :)	josevalim	jnicklas
809	2012-09-07 18:53:19	@josevalim @jnicklas if capybara attaches itself to feature (or features) what would rspec-rails even need to do?	dchelimsky	josevalim
809	2012-09-07 18:53:19	@josevalim @jnicklas if capybara attaches itself to feature (or features) what would rspec-rails even need to do?	dchelimsky	jnicklas
809	2012-09-07 19:03:48	@dchelimsky I think we need to attach the basic rspec-rails stuff there, like: https://github.com/rspec/rspec-rails/blob/master/lib/rspec/rails/example/rails_example_group.rb Or this is attached by default to all example groups? If so, I guess rspec-rails doesn't have to do anything.	josevalim	dchelimsky
809	2012-09-07 19:07:25	@josevalim not automatic for all groups, so that would need a fix in rspec-rails - need to coordinate that with a minor release of rspec-rails (eg 2.12.0)	dchelimsky	josevalim
809	2012-09-07 19:19:52	@sobrinho: yes, this is also in part to clear up jnicklas/turnip#66, I would personally prefer if Turnip used `:feature` as its type, and the recommendation is to use `spec/features`. After all, Gherkin files do start with the word `Feature`, and I would like to have Turnip behave as close to regular RSpec as possible. @josevalim: It seems that the folders are plural, but the `:type` is singular,…	jnicklas	josevalim
809	2012-09-07 19:19:52	@sobrinho: yes, this is also in part to clear up jnicklas/turnip#66, I would personally prefer if Turnip used `:feature` as its type, and the recommendation is to use `spec/features`. After all, Gherkin files do start with the word `Feature`, and I would like to have Turnip behave as close to regular RSpec as possible. @josevalim: It seems that the folders are plural, but the `:type` is singular,…	jnicklas	sobrinho
809	2012-09-07 19:19:52	@sobrinho: yes, this is also in part to clear up jnicklas/turnip#66, I would personally prefer if Turnip used `:feature` as its type, and the recommendation is to use `spec/features`. After all, Gherkin files do start with the word `Feature`, and I would like to have Turnip behave as close to regular RSpec as possible. @josevalim: It seems that the folders are plural, but the `:type` is singular,…	jnicklas	dchelimsky
809	2012-09-07 19:53:27	> It seems that the folders are plural, but the :type is singular, from what I can tell. At least for :model, :controller, :request, :acceptance, etc.. Ah, right. @dchelimsky so don't we need to change rspec-rails to also map the type `:feature` to the folder `spec/features`?	josevalim	dchelimsky
809	2012-09-07 19:58:41	@josevalim if we don't care about :type => xxx, capybara can do it by directory the way rspec-rails does it:	dchelimsky	josevalim
809	2012-09-09 14:46:02	@jnicklas just so we're on the same page: the change you just merged will break integration with rspec-2.11. Is that your understanding/intent?	dchelimsky	jnicklas
809	2012-09-09 15:21:06	@dchelimsky yes, I'm aware of that. I hope that doesn't screw up your release cycle too much. It'll be at least a month or two before Capybara 2.0 hits, maybe more, so you guys do have some time to prepare.	jnicklas	dchelimsky
809	2012-09-09 16:26:49	Assuming spec/features for capybara makes sense for me. But what about the developers that want to change this structure, @dchelimsky?	sobrinho	dchelimsky
809	2012-09-09 16:41:57	@sobrinho as things stand today in rspec-rails, integration, model, view, controller, and routing behavior are all added based on directory structure. It also supports :type => 'xxx', but I don't think any end users write `describe X, :type => 'y' do` in their specs.	dchelimsky	sobrinho
809	2012-09-09 16:42:50	@sobrinho to align well w/ how rspec-rails works for the other types, Capy could add itself based on either :type => :feature or dir => spec/features.	dchelimsky	sobrinho
809	2012-09-09 16:46:24	I certainly wouldn't have a problem with adding the folder based behaviour too. How does rspec-rails handle this? I can see the metadata `:type => :model` for model specs, but I don't explicitly specify it, so rspec-rails is adding this somewhere? Can we do the same thing? In that case, I think that would be good, and maybe easier to explain. It's worth mentioning that Capybara's global `feature`…	jnicklas	josevalim
809	2012-09-13 20:08:26	I'd be happy to review the changes for rspec-rails if you make a pull, @jnicklas.	alindeman	jnicklas
809	2012-09-26 00:22:57	@jnicklas @alindeman I'll have time after Monday (conf preso) and happy to work w/ either one or both of you on this.	dchelimsky	alindeman
809	2012-09-26 00:22:57	@jnicklas @alindeman I'll have time after Monday (conf preso) and happy to work w/ either one or both of you on this.	dchelimsky	jnicklas
809	2012-09-27 03:32:58	@jnicklas don't sweat it. @alindeman and I will work on it after Monday. When are you trying to get your release out? I'd like the rspec-rails release that supports this to be out well in advance of the capy release.	dchelimsky	alindeman
809	2012-09-27 03:32:58	@jnicklas don't sweat it. @alindeman and I will work on it after Monday. When are you trying to get your release out? I'd like the rspec-rails release that supports this to be out well in advance of the capy release.	dchelimsky	jnicklas
809	2012-09-27 12:24:38	@dchelimsky we're pretty much ready to go with Capybara. I want to do another beta release, and then wait for a month before I do the final release, but aside from this issue there isn't anything stopping us. So the ideal for us would be if we do the beta release immediately after you guys do your release, and then wait a month, then final 2.0 release. Does that sound sensible?	jnicklas	dchelimsky
809	2012-09-27 12:43:34	@jnicklas sure, but it might be a couple of weeks before we're ready to go. This will be part of a minor release of the entire rspec suite so there are some things that need to be coordinated. Most likely we'll be able to get it out the door by Monday, Oct 8, but I can't promise that at this point. We'll keep you posted.	dchelimsky	jnicklas
809	2012-10-06 13:45:55	OK - I got started on this. I've added one commit that includes `Capybara::DSL` and `Capybara::RSpecMatchers` in example groups in the spec/features directory: https://github.com/rspec/rspec-rails/commit/9332167de751e3c1c2f240e656e4a7d6e9b44bfa There is no automated testing for this but there was none before either. I've verified that it does the right thing by ensuring that the following runs co…	dchelimsky	josevalim
809	2012-10-06 16:00:06	@jnicklas I'm not sure I'll be able to get a minor release out this weekend, but I can do a patch release of rspec-rails. This would be rspec-rails-2.11.1. Are you OK explaining in your release notes that capy-2 requires rspec-rails >= 2.11.1 or would you rather wait until we do the 2.12 release (which is unlikely to happen before next weekend).	dchelimsky	jnicklas
809	2012-10-07 02:12:03	Hey @jnicklas looking this over a bit more, right now capybara takes the responsibility of adding itself if type == :feature, but rspec-rails is responsible to add capybara if directory == spec/features. This feels odd to me. I'm thinking that either rspec-rails or capybara should own both. rspec-rails would still include Capybara::RSpecMatchers in other types of specs (but not DSL) either way. T…	dchelimsky	alindeman
809	2012-10-07 02:12:03	Hey @jnicklas looking this over a bit more, right now capybara takes the responsibility of adding itself if type == :feature, but rspec-rails is responsible to add capybara if directory == spec/features. This feels odd to me. I'm thinking that either rspec-rails or capybara should own both. rspec-rails would still include Capybara::RSpecMatchers in other types of specs (but not DSL) either way. T…	dchelimsky	jnicklas
809	2012-10-14 18:54:08	@jnicklas I released rspec-rails-2.11.4 today with support for including Capybara::DSL and Capybara::RSpecMatchers in spec/features. I've tested this building a new app using capybara-head and rspec-rails-2.11.4 and files added spec/features work as expected (visit/page are available and get|post|put|delete|head are not), and spec/requests also work as expected (get|post|put|delete|head work but …	dchelimsky	jnicklas
809	2012-11-07 03:01:36	/cc @dchelimsky After @alindeman's https://github.com/rspec/rspec-rails/commit/fd25838a39321708d6cdaaeb493274f119db1a19 I think we're getting closer. One (hopefully last) issue is that previously we'd have a `:type` set on the examples, e.g. you could do Looking at https://github.com/rspec/rspec-rails/blob/master/lib/rspec/rails/vendor/capybara.rb and grepping the rspec-rails source for `:feature…	joliss	alindeman
809	2012-11-07 03:01:36	/cc @dchelimsky After @alindeman's https://github.com/rspec/rspec-rails/commit/fd25838a39321708d6cdaaeb493274f119db1a19 I think we're getting closer. One (hopefully last) issue is that previously we'd have a `:type` set on the examples, e.g. you could do Looking at https://github.com/rspec/rspec-rails/blob/master/lib/rspec/rails/vendor/capybara.rb and grepping the rspec-rails source for `:feature…	joliss	dchelimsky
809	2012-11-07 08:44:32	@joliss did you see rspec/rspec-rails#632?	jnicklas	joliss
806	2012-11-21 23:49:12	Hi @jnicklas, A philosophical point: So I understand your arguments for why you want to hide `#synchronize`, and how the method is not simply a renaming of the capybara 1.x `#wait_until` method. It is also cool how generally in capybara you don't need to concern yourself with waiting for elements to appear due to automagic synchronizing. Kinda analogous to how OS X makes things all pretty and eas…	natritmeyer	jnicklas
796	2012-08-31 00:16:31	@joliss let me try checking out master and see if that fixes the problem. It's recently become an issue because I just now upgraded to Rails 3.1.8 and `SafeBuffer` has started to encode single quotes. This has caused a pretty large headache. Such that doing this: Perhaps `master` has fixed this issue or there's something more insidious going on. I'll update back here when I have time to try it th…	jfelchner	joliss
791	2012-09-23 20:37:27	@gmile, yes indeed it was hidden. So instead of hiding it, now I'm just positioning it off screen, like so: and it's working with or without :js => true Incidentally, now the upload works in Chrome, too. It wasn't before.	jackdesert	gmile
789	2012-08-14 15:22:44	@joliss I tried it with `dtruss` but the test does not seem to want to start. Thanks @joliss and @jarib - I've run it with `$DEBUG` and saw a bunch of stuff. It's pretty late here, so I need to get some shut eye. I'll get back you both with what I find. # **I realized** at the last minute that, because other finds worked in the spec without delay, maybe it's the way `pry` prints out stuff (it use…	ramontayag	jarib
789	2012-08-14 15:22:44	@joliss I tried it with `dtruss` but the test does not seem to want to start. Thanks @joliss and @jarib - I've run it with `$DEBUG` and saw a bunch of stuff. It's pretty late here, so I need to get some shut eye. I'll get back you both with what I find. # **I realized** at the last minute that, because other finds worked in the spec without delay, maybe it's the way `pry` prints out stuff (it use…	ramontayag	joliss
783	2012-08-22 14:34:09	Regarding whether we should have this feature: It seems to be a rather rare use case, for expressions like `all(:checkbox)`. For `find`, something like `find(:checkbox)` seems too brittle to be useful. Because of that, I'm not convinced that it's worth the added complexity in the selector definitions (and other code). The only real usability issue I see is `node.all(:checkbox).length` being 0 (co…	joliss	jnicklas
783	2012-08-22 16:09:20	My rough implementation is backwards-compatible with `find(:my_id)`, because [it simply falls back to the old behavior](https://github.com/adammck/capybara/blob/e34ec60707f6832cfafd4b57bf8776fcd46a5069/lib/capybara/query.rb#L17) if the first parameter isn't a valid selector type. I recognize that this is more complex than absolutely necessary, but backwards compatibility seems more important than…	adammck	jnicklas
783	2012-08-22 17:23:56	Regarding @joliss' second point, I agree that `find(:checkbox)` is not very useful. But since `find(:x, locator)` is used so frequently, it seems reasonable to expect that `find(:x)` and `all(:x)` would work in the same way. I don't think that it should be required that all selectors expect a locator, especially not user-defined selectors.	adammck	joliss
783	2012-09-09 17:38:33	@joliss and @adammck check out the commit I just pushed. I don't think we'll have time to get this into Capybara 2.0, so I preemptively broke the API. I think it's better to be unambiguous. Now `find(:foo)` will always be a custom selector with the name `:foo`, you don't have to know whether or not that is defined, which seems better to me. That leaves us the option of creating a nice consistent …	jnicklas	joliss
783	2012-09-09 17:38:33	@joliss and @adammck check out the commit I just pushed. I don't think we'll have time to get this into Capybara 2.0, so I preemptively broke the API. I think it's better to be unambiguous. Now `find(:foo)` will always be a custom selector with the name `:foo`, you don't have to know whether or not that is defined, which seems better to me. That leaves us the option of creating a nice consistent …	jnicklas	adammck
783	2012-09-09 21:25:24	@adammck do send a pull request once you're ready!	jnicklas	adammck
783	2014-02-20 08:11:13	@abotalov did you post this to the right issue? I agree, but I'm not sure what this has to do with this issue?	jnicklas	abotalov
783	2014-02-20 08:33:36	@jnicklas I think I posted to the right issue. I think adding this API will encourage people to write something like: which would be bad. I don't see a way how we can write it so it won't make N+1 driver method invocation.	abotalov	jnicklas
767	2012-07-29 04:13:46	@jnicklas Thanks. why I thought something wrong with normalize-space is that when I use XPATH checker (https://addons.mozilla.org/en-US/firefox/addon/xpath-checker/), Using this xpath: `.//a[./@href][(((./@id = 'MP3' or normalize-space(string(.)) = 'MP3') or ./@title = 'MP3') or .//img[./@alt = 'MP3'])]`, the XPATH checker can find the element. But when I use: `.//a[./@href][(((./@id = '知 道' or n…	lihuazhang	jnicklas
767	2012-07-29 04:13:46	@jnicklas Thanks. why I thought something wrong with normalize-space is that when I use XPATH checker (https://addons.mozilla.org/en-US/firefox/addon/xpath-checker/), Using this xpath: `.//a[./@href][(((./@id = 'MP3' or normalize-space(string(.)) = 'MP3') or ./@title = 'MP3') or .//img[./@alt = 'MP3'])]`, the XPATH checker can find the element. But when I use: `.//a[./@href][(((./@id = '知 道' or n…	lihuazhang	joliss
767	2012-07-31 16:12:09	Ah, that's a bug indeed! This happens because `知 道` on baidu.com has an `&nbsp;` as space. As a workaround, try `"知\u00a0道"`. @jnicklas I have a fix in the queue, but I need to extract #normalize_whitespace into a global method. (It doesn't use `this`.) Is there a nice place for it, like Capybara::Helpers.normalize_whitespace?	joliss	jnicklas
766	2012-07-25 18:40:01	@jnicklas yeah, it works.	nashby	jnicklas
761	2014-10-09 23:54:52	@jnicklas , could you correct your comment from to ? Somebody can have a lot of time for to find mistake in him code. Best Regards!	byzg	jnicklas
749	2012-07-12 11:37:42	@jnicklas Fair points, thanks for the feedback. Setting a textfield value via Capybara behaves differently from a human being doing so via the browser. That seems broken to me. Of course new code should be able to handle multiple change events firing, though that point seems irrelevant. What if I'm putting tests into place before I refactor a legacy application? What if I'm using Capybara against…	akasper	jnicklas
746	2012-07-09 07:17:42	@joliss right. any thoughts how to fix it except checking for regexp and using `match` or `include` based on that check?	nashby	joliss
746	2012-07-09 13:27:53	@jnicklas right, thanks. I'll fix it tonight!	nashby	jnicklas
746	2012-07-09 15:28:09	@jnicklas I've update the code. Not sure if about separate `escape_regexp` method though.	nashby	jnicklas
735	2012-06-25 17:51:58	@joliss I adapted the template.rb into an equivalent test: This works fine in IE9. It's possible that capybara is calling different selenium-webdriver apis than I am, however. At any rate, I can't reproduce the issue using pure selenium-- there's some kind of problem between capybara and selenium.	paleozogt	joliss
735	2012-06-25 19:13:33	@joliss In debugging this some more I noticed that capybara opens 127.0.0.1 rather than localhost. While this seems innocuous, I changed my pure-selenium script to use 127.0.0.1: and it fails! So it's definitely not a capybara issue-- its some kind of problem with selenium + IE9. Is it possible to workaround this issue by telling capybara to use "localhost" instead of 127.0.0.1? I could use `Capy…	paleozogt	joliss
733	2012-06-26 22:27:19	Mentioning @jarib like @joliss says above as I am seeing the same issue. I see the issue in full rake run. When I setup a breakpoint before the checking the url then the tests pass so that does imply a timing issue. Interesting thing is that after I have once run with a breakpoint the next run succeeds for just that cucumber scenario but I guess such is the life with races.	betelgeuse	joliss
724	2013-04-23 02:39:00	@twalpole Thank you so much for your help. Yes, as you may have expected, it was a problem with my code. I am using Bootstrap and SimpleForm and I believe my issue was I was starting a row before the start of the fieldset and then closing the row within the fieldset. The code may explain this better: When I moved the row tag under the fieldset tag then my test go green without needing to use Sele…	MrHubble	twalpole
724	2014-09-01 16:18:32	@jnicklas I appreciate your good work for creating Capybara. I've only been into development using ruby on rails for about 7 months, I have noticed that `click_on` produces the error that was shown in this issue, for buttons that are not in a form. However, sometimes some buttons are not in a form. e.g I have a button that simply unhides a certain `div` when it is clicked on. what is work around …	leonardk1	jnicklas
719	2012-07-10 14:40:21	@jnicklas Thanks!!	jjulian	jnicklas
714	2012-05-21 21:37:04	@jnicklas, it will never work. DATA doesn't exist.	jsmiley	jnicklas
708	2012-05-25 23:35:30	@lanej: Why would it need to be configurable? Surely there can't be a legitimate use case for more than 20 redirects in a row, especially since no browser even supports that.	jnicklas	lanej
708	2012-05-26 00:15:21	This allows the casual user to abide by the default limit if 5, but special case tests like mine can raise the limit to exactly what is needed to assert success. +1 On May 25, 2012, at 7:35 PM, Jonas Nicklasreply@reply.github.com wrote: > @lanej: Why would it need to be configurable? Surely there can't possibly be a legitimate use case for more than 20 redirects in a row, especially since no brow…	jjulian	lanej
708	2012-05-26 03:10:25	Working with zendesk, I have a legimate case where 6 302 requests are issued in sequence and I haven't found a browser yet that doesn't support it. The specs were not meant say that 21 sequential redirects was a legitimate case @jnicklas, just > 5.	lanej	jnicklas
699	2013-01-22 22:09:57	For those that end up here via google like I did, I want to note that we ran into issues with this as well. It seems also that @jnicklas [considers this dangerous](https://groups.google.com/forum/#!msg/ruby-capybara/sgBkBKVXf_w/N3t0cS2ODl8J) now too. It worked for us for a long time. It started being less stable as we started using the parallel_tests gem.	aaronjensen	jnicklas
698	2012-04-26 19:20:32	That it does! Now we only need to get it pulled in... @jnicklas, you still following this?	DouweM	jnicklas
698	2012-06-11 00:56:10	@jnicklas, can you take a look at this? I think it should be merged.	andmej	jnicklas
698	2012-07-03 06:14:22	@jnicklas @DouweM In fact, I think the `insert_port_into_portless_url` option could be true by default. Would there be any problems if we did that? I think adding the port doesn't hurt, even if it's not needed.	andmej	DouweM
698	2012-07-03 06:14:22	@jnicklas @DouweM In fact, I think the `insert_port_into_portless_url` option could be true by default. Would there be any problems if we did that? I think adding the port doesn't hurt, even if it's not needed.	andmej	jnicklas
698	2012-07-03 08:41:11	@jnicklas Why not? When we call `visit`, we always mean to navigate to a page served through Capybara (right?), so if for whatever reason we don't specify the correct port (when providing a URL with a subdomain, for example), wouldn't automatically inserting the port be the right thing to do? This way people can forget that Capybara serves the app on a randomly generated port, which really isn't …	DouweM	jnicklas
698	2012-07-03 09:44:02	@jnicklas Ah, all right. I wasn't aware Capybara was used like that, but I guess it makes sense. In that case, I definitely agree this option should not be on by default. I would still really like it to be an option, though.	DouweM	jnicklas
698	2012-07-03 17:57:28	I see. In that case I also agree that the option shouldn't be on by default. Can we still merge this? I'm currently using my own fork and I'd like to see this change upstream. @jnicklas what can we do to help with the merge? Perhaps you want more tests? Just ask :)	andmej	jnicklas
698	2012-07-04 14:55:43	@jnicklas I think we're ready now!	DouweM	jnicklas
698	2012-07-11 05:18:31	Thanks @jnicklas!	andmej	jnicklas
685	2013-05-11 16:58:28	@twalpole Apologies, I thought it was related to the pull request.	thelucid	twalpole
668	2012-03-26 15:14:33	@raggi: I see what you mean. I use a testing library that halts on the first assertion failure, so letting the server die wasn't a problem for me. I'll think a bit more about this. Thanks for your feedback.	djanowski	raggi
668	2012-04-02 16:27:32	@raggi: Just changed this a little bit, so now: - It doesn't use `abort_on_exception`. - It doesn't let the server die. - It raises the exception on the correct thread, so can be used outside of `Thread.main`. What do you think now? @jnicklas: This is an alternative solution that doesn't require to actively check for errors.	djanowski	raggi
668	2012-04-02 17:47:30	This looks like a _much_ cleaner solution to me. @raggi et al. what do you think? I really like the fact that the exception is just handed to the main thread. It seems like a very elegant solution. Also, I'd never seen the Queue class in Ruby core, quite neat!	jnicklas	raggi
668	2012-04-04 01:12:10	@djanowski this still causes capybara-webkit to choke. After a spec raises an exception, it is caught and the test output shows it (nice!). However, every Capybara spec after the first one fails with `Capybara::Driver::Webkit::WebkitInvalidResponseError`, just after the console spits out `QCoreApplication::postEvent: Unexpected null receiver`. I suspect this is an issue with capybara-webkit rathe…	cvincent	djanowski
668	2012-04-04 01:20:48	@djanowski that would be sweet! Here's my Capybara config if it helps: In case it makes a difference, but I'm also using Spork and Guard.	cvincent	djanowski
668	2012-04-06 01:13:51	@raggi: I see what you're saying. That does indeed sound pretty dangerous. But maybe we don't even really need to raise the error, just printing it to stdout would probably be enough. We could format it nicely and make it very obvious that this error was caught inside the server. That only leaves the issue of contention for IO and we could solve that with a mutex, no?	jnicklas	raggi
660	2012-04-03 14:58:07	@jonleighton: See #668 for a parallel discussion.	djanowski	jonleighton
660	2012-04-05 02:34:50	@jnicklas having done this kind of work before, doing synchronization in a deterministic way is the only path to sanity. Further discussions over the alternative solutions are discussed on the other PR. I do understand why you feel this is fragile, I'm afraid that adding the check in the consuming thread is a necessary requirement. Welcome to multithreaded programming. EDIT: sorry, that sounds ar…	raggi	jnicklas
660	2012-04-09 13:51:13	@raggi: I agree that stdout/err is not reliable and doesn't play well with other tools. Question: with this approach, would errors triggered by interactions (like `click_link`) be raised correctly? Should we check for errors _after_ delegating to the session? All in all, I think we should try this approach first.	djanowski	raggi
660	2012-04-13 02:57:59	@djanowski the server error would be raised first, which would prevent any interaction from actually occurring. This is essentially the same as if the error was raised by the server running synchronously as a callee of visit. If you mean to ask about backtraces, those should be correct, so the output should not be confusing.	raggi	djanowski
660	2012-07-13 13:08:28	I spent some time with this pull request, and there were a couple of things about it I didn't really like, so I went in a slightly different direction with it. Let me explain what I did: 1) Moved the responsibility of starting the server to the session. As @raggi mentioned, this makes the implementation of this much easier, and it's a sensible thing to do anyway. 2) Capture error raised inside th…	jnicklas	raggi
660	2013-10-13 19:40:41	@raggi @Systho it wasn't so much about the idea than about the implementation. I wanted something which would have made the behaviour at least somewhat predictable, but I was unable to find a sane way to do it. I think you guys may be right though that having catching errors early is better. I've run into these situations as well. So I think I'm open to adding a check to all DSL methods (which is…	jnicklas	raggi
660	2013-10-28 23:46:52	> @raggi @Systho it wasn't so much about the idea than about the implementation. Sure. You may find it a good reference is all. It has the behavior you describe, but only hooks a single method - iirc. It was years ago now. > I wanted something which would have made the behaviour at least somewhat predictable, but I was unable to find a sane way to do it. I'm pretty sure it is predictable, if all …	raggi	raggi
660	2015-08-03 07:32:10	I know this issue has been officially closed but at the same time it does not yet work as expected. @jnicklas do you have any idea on how you want to tackle this problem ? I think more and more app are using asynchronous drivers so I guess this problem will only amplify.	Systho	jnicklas
654	2012-03-25 10:31:25	@grzuy I really hope there will be some way to get the selection, rather than having [a single function to validate it](https://github.com/jnicklas/capybara/issues/665). It allows testing a lot more different scenarios: - The selection _is exactly_ a given set. - The selection contains _at least_ a given set. - The selection contains _one_ (or N, or minimum/maximum N) of a given set. - The select…	l0b0	grzuy
650	2012-03-01 12:14:38	Jonas just merged #652. Closing this. Thanks @grzuy!	joliss	grzuy
647	2012-02-19 21:31:33	@joliss - please reopen this issue (I don't have permission, even if it's my own pull request) The reason: patch still applies, since now people will be bothered with deprecation warnings. Unless Capybara is going to allow only cucumber < 1.1.5 from now on, which I don't think makes sense, because of other Cucumber fixes present. Thanks!	e2	joliss
647	2012-02-20 00:26:12	Thanks, @joliss - since you were able to reopen it, I believe the restrictions make sense. I agree about the warnings, but I don't think it should be fixed on the Cucumber side because ... ... the api changes reflect changes in Gherkin (using a Tag object instead of strings): https://github.com/cucumber/gherkin/blob/45335f757af46b956c8259e02875068b6a596911/spec/gherkin/tag_expression_spec.rb The …	e2	joliss
647	2012-02-20 01:43:55	@aslakhellesoy - yes, the deprecation warnings are the only reason this was reopened :)	e2	aslakhellesoy
644	2012-02-18 20:21:17	I agree with @joliss, it seems very hack-ish for us to add some kind of workaround for this, any chance cucumber can bring back the `source_tag_names` method, @aslakhellesoy?	jnicklas	joliss
644	2012-02-18 20:21:17	I agree with @joliss, it seems very hack-ish for us to add some kind of workaround for this, any chance cucumber can bring back the `source_tag_names` method, @aslakhellesoy?	jnicklas	aslakhellesoy
644	2012-02-19 01:10:11	expected: :selenium got: :rack_test It probably means instead of a string (tag -> "@selenium") it got a Tag instance (<....::Tag, @name="@selenium">) dump as a string, so it defaulted to :rack_test. In short, the test is using scenarios.source_tags instead of scenarios.source_tags.map(&:name). It's strange you are getting this, @joliss. I would have expected you to get the same error as here: htt…	e2	joliss
644	2012-02-19 08:48:16	On 18 Feb 2012, at 23:52, Jo Liss wrote: > Thanks Matt! I tested it in Capybara like so > > diff --git a/Gemfile b/Gemfile > index 07a1f43..32116d9 100644 > --- a/Gemfile > +++ b/Gemfile > @@ -5,3 +5,6 @@ gemspec > > > > + > +@dependencies.delete_if { |d| d.name == "cucumber" } > +gem 'cucumber', :path => '~/src/cucumber' > > and "rake cucumber" now doesn't choke on source_tags, but instead repor…	mattwynne	joliss
644	2012-02-19 15:56:46	Tech first: Matt wrote: > Thanks @joliss. Could you re-try this with the current HEAD of Cucumber? Yup, it works great with 1.1.7, and with HEAD 5731b64, it passes but throws deprecation warnings. I'm not sure that source_tag_names is bad enough to be deprecation-worthy with a minor bump (I'd perhaps wait till version 2.0), but I shall not bike-shed -- it's you guys's call. @e2 wrote: > In short,…	joliss	joliss
644	2012-02-19 15:56:46	Tech first: Matt wrote: > Thanks @joliss. Could you re-try this with the current HEAD of Cucumber? Yup, it works great with 1.1.7, and with HEAD 5731b64, it passes but throws deprecation warnings. I'm not sure that source_tag_names is bad enough to be deprecation-worthy with a minor bump (I'd perhaps wait till version 2.0), but I shall not bike-shed -- it's you guys's call. @e2 wrote: > In short,…	joliss	e2
644	2012-02-19 16:09:57	Talk second: @e2 wrote: > P.S. With all the chaos around this, I believe @aslak will never again change anything in Cucumber without deprecation ;) Haha, yeah -- I'm glad I got to make this experience vicariously. ^_^ > Cucumber is just so cool, that people are using every dark corner of Cucumber for whatever they need. And the noise also points out how crucial Capybara is for everyday life. Yup.…	joliss	e2
644	2012-02-19 20:32:50	@joliss Actually, I take back what I said about the API. Capybara is a _runtime_ _dependency_ of cucumber-rails: https://github.com/cucumber/cucumber-rails/blob/master/cucumber-rails.gemspec Which means every Cucumber change should be tested against Capybara, to make sure cucumber-rails doesn't end up "broken". Also, cucumber-rails is a good point to handle version conflict information between Ca…	e2	joliss
642	2012-12-19 17:42:50	@jnicklas Why `maximum` and `minimum` must be supported? They aren't supported by `has_css` so I don't know why they should be supported by has_content. I don't think it will be bad if the only possible option for `has_content` will be `count`	abotalov	jnicklas
642	2012-12-19 18:35:35	@abotalov they are supported by has_css.	jnicklas	abotalov
634	2012-02-07 04:27:29	@joliss you're right.... that returned false. I thought has_select checks the label of the field, according to the docs http://rubydoc.info/github/jnicklas/capybara/Capybara/Node/Matchers#has_select%3F-instance_method ![](https://dl.dropbox.com/u/71697/jing/2012-02-06_2224.png) So why would `page.should have_select 'Staff Member'` be returning false. A print out and `save_and_open_page` shows the…	cj	joliss
634	2012-02-07 04:33:47	@joliss why would you say it's my app? If I do `page.should have_select 'user[acd_api_id]'` it returns true. So surely this is a bug...... edit: typo	cj	joliss
634	2012-02-07 14:49:27	@jnicklas not sure how I could miss that! Thank you! @joliss Thank you for all your help too. If you both ever need anything let me know.	cj	joliss
634	2012-02-07 14:49:27	@jnicklas not sure how I could miss that! Thank you! @joliss Thank you for all your help too. If you both ever need anything let me know.	cj	jnicklas
629	2012-02-29 10:51:37	@jnicklas It seems like there are two 'levels' to this issue, and they can be addressed separately: 1. Exception handling where we are testing against a rack app that exists in the same process 2. Status code handling I have a proposal for number 2. At the moment, Capybara doesn't care about the status code. It won't raise an error if a `visit` or a `click` produces a 500 or a 404 etc. I think th…	jonleighton	jnicklas
628	2012-02-02 09:57:27	/cc @jnicklas Thanks -- I've merged this. (If we find that it's over-eager with our development dependencies, we can always change or remove it later, I guess.) And thanks for building Gemnasium, @laserlemon! :-)	joliss	laserlemon
620	2014-12-15 17:41:58	@twalpole At least you noticed it! Should I open another issue?	907th	twalpole
609	2012-03-15 06:42:29	Any chance this'll be merged? @jnicklas ? Or are the save_and_open just going away?	nyarly	jnicklas
609	2013-01-04 22:47:11	FWIW, @jnicklas I think you should care more about how people need to use Capybara than having Capybara's code itself look good. I've only _just_ gotten `capybara-firebug` working, but prior to today I literally had _no_ feasible way to debug js issues in my request (now "feature") specs. And even at that, my workflow sucks for debugging js issues (run specs, edit failing tests to change them to …	sdhull	jnicklas
605	2012-01-10 22:31:12	@jnicklas it's difficult - there isn't, afaik, a good way to serve README.md et al from your bundled gems, and the (incorrect) assumption is made that if you're on the latest version of a gem then whatever is on github's default branch is correct.	mipearson	jnicklas
598	2012-07-11 16:33:27	@joliss The way to improve performance is to profile and find out wtf it's using several million CPU cycles just to start up ;-) I mean, what can it really need to do which requires all that work? @tcrayford 40s may be a _standard_ boot-up time these days, but that doesn't mean it's _right_, it just means that as a community we're getting sloppy and our expectations are too low ;-) You only need …	aspiers	joliss
594	2012-03-13 18:17:02	@joliss -- Sounds fine. It didn't even occur to me to think about the additional costs to rubygems.	myronmarston	joliss
585	2012-01-03 12:38:33	@jnicklas Yes, you are right. I had a tab of both projects open and confused it. @joliss Thanks, that did the trick!	clemenshelm	joliss
585	2012-01-03 12:38:33	@jnicklas Yes, you are right. I had a tab of both projects open and confused it. @joliss Thanks, that did the trick!	clemenshelm	jnicklas
578	2012-01-08 23:11:19	Huh, good to know. @jnicklas Luckily, the renamed exceptions are aliased under their old names: So we should leave the old exception names in the code to keep compatibility with selenium-webdriver ~> 2.0. @stevecj So, back to your original issue, could you perhaps provide some condensed failing test that demos the problem? It's quite possible that there are issues in Capybara with stale element h…	joliss	jnicklas
570	2012-01-05 00:05:03	@jnicklas actually it is a problem with Capybara. I was trying to make a minimal repro for Nokogiri, but it just worked. The issue is this: And the `save_and_open_page` method is using `body`, instead of `source` which wraps it with the XML declaration. I think `Capybara.save_page` should use `source` instead of body. We really want to save the whole page not only what's inside the body.	dnagir	jnicklas
569	2011-12-22 18:41:52	@jslag Check this out https://github.com/Nerian/akephalos2	Nerian	jslag
565	2011-12-29 02:29:10	@joliss +1. I agree. Being new to Capybara, that totally tripped me up until I stumbled onto your comment just now! I kept getting errors like: Looks like it's a simple fix – once you realize RSpec is required you can run code like this: But, that wasn't obvious to me when I first read the README.	audionerd	joliss
565	2011-12-30 02:21:00	> @joliss +1. I agree. I'm not sure if _I_ still agree with my previous statement. :-) We probably should endorse Capybara.javascript_driver regardless of the testing framework. I have a documentation patch for Test::Unit coming up in a day or so. You are right though that Capybara.javascript_driver should be available. @jnicklas, that shouldn't happen, should it? I made a pull request at #582 to…	joliss	joliss
565	2011-12-30 02:21:00	> @joliss +1. I agree. I'm not sure if _I_ still agree with my previous statement. :-) We probably should endorse Capybara.javascript_driver regardless of the testing framework. I have a documentation patch for Test::Unit coming up in a day or so. You are right though that Capybara.javascript_driver should be available. @jnicklas, that shouldn't happen, should it? I made a pull request at #582 to…	joliss	jnicklas
564	2011-12-10 00:41:20	@joliss Wow, quick turn around. Exciting. 1) I agree that this is a valid concern. This was a very rough/quick patch job on my part, and should not necessarily be definitive. On the other hand, by using the *args notation, is it not the case that all existing functionality remains precisely the same? I agree that other browsers - if they do not support passing elements to the script in question -…	wokkaflokka	joliss
554	2012-01-03 18:23:27	@jarib, out of curiosity, do you know which chromedriver version you ran that example under?	jayzes	jarib
551	2011-11-28 22:18:24	Ack that with Ruby everything is possible given enough time and effort - the idea here is to arrive at a simple way of providing functionality that I and others are currently overloading Capybara classes/methods to arrive at. Perhaps pry is the best solution, I'll look into it. However I dislike my feature/example files getting littered with BDD scaffolding, what I have in mind are one or two met…	hedgehog	joliss
551	2011-11-29 05:02:25	OK thanks @jnicklas, I think I can make Pry do what I want, if I find some convenience behaviors, likely in the multiple user behavior use-case, I'll make a pull request.	hedgehog	jnicklas
548	2011-12-20 16:17:16	@joliss Do you know where selenium-webdriver is hosted so I can raise the issue there? We had to upgrade to get support for FF9 (we were on 2.10 before), but I set my selenium-webdriver version to 2.14.0, which resolves both issues. Thanks	despo	joliss
547	2012-12-23 21:31:28	@jnicklas Which entry is that in History.md? I tried looking for this change in Changed section but nothing connects for me to this one.	betelgeuse	jnicklas
547	2012-12-23 23:37:46	@jnicklas yeah that's more clear. I am still trying to figure out how to best handle cucumber where you want to use the labels. I guess it's best to modify the step so that it matches the label fully.	betelgeuse	jnicklas
544	2011-11-28 09:44:47	This is a widespread issue, I've seen at least 4 instances of people trying to implement the behavior they think Capybara provides, but they can't get working. In all cases they try to do achieve the same behavior, some via css, others via xpath. Anyway, there does seem to be a common understanding of the desired behavior. @grzuy, my understanding of `visible => false` is the same as yours. From …	hedgehog	grzuy
536	2011-11-02 20:58:07	@jnicklas where in the docs does it cover this issue (link please)?	trvrplk	jnicklas
536	2011-11-02 23:38:28	@jnicklas I read that, but it solves nothing	trvrplk	jnicklas
536	2011-11-03 11:57:08	@jnicklas Here is the spec: and the output:	trvrplk	jnicklas
536	2011-11-03 12:03:37	@jnicklas yes.	trvrplk	jnicklas
535	2014-07-26 20:12:16	@espen Adding a request for how to do something to an issue that was closed over 2 years ago is unlikely to get you help. Try posting to the mailing list as indicated in the README	twalpole	espen
535	2016-11-28 18:13:44	@wrtsprt @twalpole - I would be happy to update the docs, if that is desired.	georgeu2000	twalpole
533	2012-07-17 17:16:04	@JonRowe I'm working on a major refactor of the test suite, which will affect how these tests would be written. I should be able to finish that up in the next couple of days. I'd suggest holding off until then, if you're interested in making this work in Selenium.	jnicklas	JonRowe
522	2011-10-16 23:49:22	@jnicklas I have updated the implementation based on Element#text. Definitely agree it makes more sense this way, and it came together pretty quickly, which is always a good sign. Let me know your thoughts on how this looks?	mkdynamic	jnicklas
522	2011-10-24 05:56:02	@jnicklas OK, so `has_text` is now implemented to use `Element#text`. It worked out the box with the `Selenium` driver for all cases (head, script, hidden text etc.). For `RackText` driver, as you hinted, I had to tweak the behaviour of `Element#text` to behave correctly. Please scope, and let me know what you think?	mkdynamic	jnicklas
521	2011-10-14 19:49:15	@joliss that change made more tests fail. The important thing would be to match however the XPath::HTML.content is ignoring whitespace. It looks like content is using an xpath `contains` which may be where whitespace is being ignored. I didn't dig much further but I believe that would be handled by Nokogiri and in turn LibXML. I'm not 100% sure though.	rmontgomery429	joliss
521	2011-10-17 01:09:47	It turns out that XPath::HTML normalizes content through xpath function `normalize-whitespace`. This doesn't behave exactly the same as `gsub(/\s/m, "")`. The `normalize-whitespace` function works by "stripping leading and trailing whitespace and replacing sequences of whitespace characters by a single space". http://www.w3.org/TR/xpath/#function-normalize-space What I ended up doing to make this…	rmontgomery429	joliss
521	2011-10-17 01:09:47	It turns out that XPath::HTML normalizes content through xpath function `normalize-whitespace`. This doesn't behave exactly the same as `gsub(/\s/m, "")`. The `normalize-whitespace` function works by "stripping leading and trailing whitespace and replacing sequences of whitespace characters by a single space". http://www.w3.org/TR/xpath/#function-normalize-space What I ended up doing to make this…	rmontgomery429	jnicklas
521	2011-10-17 01:16:33	@mkdynamic that makes sense. I must have pushed just as you commented. :) The latest change (removing the /m modifier) if pushed.	rmontgomery429	mkdynamic
521	2011-10-17 01:44:55	@mkdynamic do you know if it is preferable within capybara to make something like `gsub(/\s/, " ").strip` a call to a function like `normalize_whitespace(content)` or leave it in-line?	rmontgomery429	mkdynamic
508	2011-11-03 23:44:08	@jnicklas does this not happen to you? When Rails raises an error (from a controller or view or something), the backtrace is not displayed in the test output.	joevandyk	jnicklas
508	2012-01-03 13:53:34	@JonnieCache are you sure that causes firefox to hang? I found that usually happens when my version of `selenium-webdriver` is outdated or is not compatible with my version of FF. Anyway... that hack has worked quite nicely for me for a while. And, yes @jnicklas -- there doesn't seem to be an elegant way to handle this... Maybe it's worth putting a note in the README/wiki saying that exceptions r…	agibralter	jnicklas
508	2012-01-03 14:02:29	I agree this should probably be closed, at least as long as there is not a neat solution. In general, I just use `save_and_open_page` or open the URL in my browser when the app raises an exception. And as @agibralter said: "Sometimes, you _want_ your app to return a 500 error and you want to test how your JS deals with that situation." So we'd need to add more logic to allow _some_ error pages to…	joliss	agibralter
505	2012-03-07 16:20:31	@jnicklas is there a way to do that but lazy find the body? I'm trying to get back to the body from inside a within, so that I can check it loaded a popup....	cj	jnicklas
505	2012-03-07 16:22:49	@jnicklas looks like find(:xpath, '//body') works :D	cj	jnicklas
500	2011-11-15 17:44:55	@jnicklas, am I correct in the reasoning for why `save_and_open_page` copies the page and changes all of its asset references, rather than just simply opening the page it's currently on as-is?	JangoSteve	jnicklas
500	2011-11-16 18:11:01	@jnicklas, better to open a page, than every time to think about whether enough seconds set for sleep. Why watch "cartoon" of, for example, twenty episodes, if you want to watch only twenty-first? Let's all give up the use of webkit. More cartoons! More selenium!	dom1nga	jnicklas
500	2011-11-16 18:11:58	@jnicklas, that's the point, you _can't_ see most of the relevant markup just fine. Everyone on my team has stated that `save_and_open_page` became useless in Rails 3.1 (and I've heard it from a lot of people outside of my team as well), and it made simple debugging (short of switching to selenium/pry) very difficult. Trust me, I wouldn't be spending my time on it if it wasn't a big issue.	JangoSteve	jnicklas
500	2011-11-16 20:06:13	The fork from @JangoSteve has worked well for me and I will continue to use it if that is the best option. That being said, I would just as soon not see Capybara be fragmented into multiple branches if @JangoSteve is willing and able to work towards a solution compatible with the vision and constraints of the project. @jnicklas - Since this does not seem to be a core concern for you and already d…	baldwindavid	jnicklas
500	2012-06-06 21:16:49	@JangoSteve I'm sure @jnicklas wouldn't mind adding an extension point where one is useful. On the other hand, I don't see a problem overriding a method in capybara as long as dependencies are correctly specified. We can just add `gem "capybara-rails"` to Gemfile, which depends on its compatible version of capybara, and remove `gem "capybara"` itself. Then hopefully update capybara-rails often en…	maxim	jnicklas
500	2013-02-09 08:40:25	If you choose to embark on that journey of adding back asset rewriting, you should consider going whole-hog and adding [asset server support](https://github.com/nyarly/capybara/commit/6562e0aec8219b817c097abd81ddcd177675dd5e). Maybe via a `capybara-rails` gem? :smiley_cat: Of course, I'm working on adding it as a new PR, following the guidelines outlined by @jnicklas in #609 (after my brief but f…	sdhull	jnicklas
490	2011-11-26 08:00:22	@jnicklas, can you be a little bit more in details on how you avoid using `save_and_open_page` and halt the execution for debugging?	gmile	jnicklas
485	2011-11-02 02:13:16	@joliss, I have a pull request already submitted, see #500. @nruth, I think that it is needed. Capybara comes into play when we're testing content rendered with our views, and at least half the time (for me anyway), it's with js turned on. If I have an action that hides content, and then I have a test that says `page.should have_no_content 'blah'`, and that test is failing, I'm going to put `save…	JangoSteve	joliss
485	2011-11-02 02:13:16	@joliss, I have a pull request already submitted, see #500. @nruth, I think that it is needed. Capybara comes into play when we're testing content rendered with our views, and at least half the time (for me anyway), it's with js turned on. If I have an action that hides content, and then I have a test that says `page.should have_no_content 'blah'`, and that test is failing, I'm going to put `save…	JangoSteve	nruth
483	2011-12-14 16:24:06	@joliss: I don't see "acceptance" there (line 30): https://github.com/rspec/rspec-rails/blob/master/lib/rspec/rails/example.rb Or am I missing something?	jarijokinen	joliss
483	2011-12-16 02:04:47	@joliss Sorry to hijack this but I wonder if that section needs to be rewritten, again. I think that's part of the problem here. I know I rewrote it a while back, but it could be abbreviated still. This is how I imagine people reading it currently: > You can make an example group and tag it :type => :request. Oh by the way, :type => :acceptance works too. These are RSpec versions of Rails integra…	mcmire	joliss
483	2011-12-21 00:14:48	@mcmire wrote: > @joliss Sorry to hijack this but I wonder if that section needs to be rewritten, again. Right. I made a pull request at #577. Do you think that's better?	joliss	joliss
483	2011-12-21 00:14:48	@mcmire wrote: > @joliss Sorry to hijack this but I wonder if that section needs to be rewritten, again. Right. I made a pull request at #577. Do you think that's better?	joliss	mcmire
481	2011-09-05 16:43:55	Still trying to fix the has_select_spec on Selenium. I have relatively little experience with raw Xpath or Selenium, but it appears to me that Selenium doesn't like the generated Xpath when it factors in the :selected option. @jnicklas does this sound like anything you've encountered before? Here is a snippet of my debugger session that shows what I'm seeing:	adamlogic	jnicklas
481	2011-09-06 01:04:36	@jfirebaugh I'd love to buy you a beer for that detailed commit message. Makes total sense now. I'm going to see about moving that logic into the selectors, because right now it feels a bit scattered to me. I'll push what I come up with to see what you guys think.	adamlogic	jfirebaugh
481	2011-09-06 21:25:02	@jfirebaugh: a while ago, I started sketching on a DSL to allow options for selectors. The problem was that the thing quickly became a grotesque monster, with dozens of different methods to construct the selectors. This seemed like overengineering to me. Not sure it makes sense to move this stuff to selectors if it isn't configurable per selector _somehow_ though.	jnicklas	jfirebaugh
481	2011-09-09 01:58:26	@jnicklas @jfirebaugh Curious to get your thoughts on [this approach](https://github.com/adamlogic/capybara/compare/custom_selectors...new_selector_api). I removed the add_selector DSL in favor of each selector being a Ruby class. In my mind this is a more straightforward approach and also more flexible. To be honest I never really understood the purpose of having a DSL for creating new selectors…	adamlogic	jnicklas
481	2011-09-09 01:58:26	@jnicklas @jfirebaugh Curious to get your thoughts on [this approach](https://github.com/adamlogic/capybara/compare/custom_selectors...new_selector_api). I removed the add_selector DSL in favor of each selector being a Ruby class. In my mind this is a more straightforward approach and also more flexible. To be honest I never really understood the purpose of having a DSL for creating new selectors…	adamlogic	jfirebaugh
481	2012-01-02 20:15:02	@jnicklas Excellent! I'd been procrastinating writing specs for all of this because I wasn't quite sure how to go about it. I'm glad to see you merged it in, and I like where you've gone with the filters.	adamlogic	jnicklas
471	2012-11-07 14:42:50	@jnicklas Ah! I got bit by the FakeWeb problem (yes, it's still a problem a year later). Tomorrow I'll take a few minutes to mention the issue and the solution in the README. Ok with you?	webmat	jnicklas
463	2011-08-23 13:18:30	@jnicklas: I'll try to help. The root failure is rspec + capybara + selenium driver eats the process exit code. So when a spec fails rspec says `exit 1`, then on cleanup capybara says `no, no, exit 0`. This is happening in `@browser.kill`, although I am not sure how. IMO, it's a bug. In RSpec we tried a workaround of saying `capybara sets exit code last, nomatter what`. It worked around this part…	dblock	jnicklas
463	2011-08-23 13:21:27	@dchelimsky: the code in this patch saves the old exit code and restores it afterwards, it does quit the browser	dblock	dchelimsky
463	2011-08-24 12:35:04	@ebeigarts - I don't think the redef on Kernel belongs in Capybara as it has wide-reaching impact on the runtime and Capybara users would be unable to control it. It might, however, make sense as an at-exit-fix gem (especially in light of the fact that it's being fixed in future versions of Ruby). WDYT? @jnicklas - does @dblock's explanation help you to understand this patch any better?	dchelimsky	ebeigarts
463	2011-08-24 12:35:04	@ebeigarts - I don't think the redef on Kernel belongs in Capybara as it has wide-reaching impact on the runtime and Capybara users would be unable to control it. It might, however, make sense as an at-exit-fix gem (especially in light of the fact that it's being fixed in future versions of Ruby). WDYT? @jnicklas - does @dblock's explanation help you to understand this patch any better?	dchelimsky	jnicklas
463	2011-08-30 02:10:50	I am a _huge_ fan of monkey patching. I say hack it (3). I think @jnicklas should spend a few minutes understanding what's at stake here (poor users can't get CI to work properly) and decide what to do. In the meantime @ebeigarts could make a gem, but I would call it _at-exit-code-warrior_ - the real functionality of this code is not to overwrite the previous exit code if set to non-zero.	dblock	ebeigarts
463	2011-08-30 02:10:50	I am a _huge_ fan of monkey patching. I say hack it (3). I think @jnicklas should spend a few minutes understanding what's at stake here (poor users can't get CI to work properly) and decide what to do. In the meantime @ebeigarts could make a gem, but I would call it _at-exit-code-warrior_ - the real functionality of this code is not to overwrite the previous exit code if set to non-zero.	dblock	jnicklas
463	2012-07-28 14:12:11	@ebeigarts sorry about being daft but I'm not following. Are you referring to log output or source code?	mhenrixon	ebeigarts
463	2012-07-28 14:22:50	In the sorce code, this is the actual bug - http://redmine.ruby-lang.org/issues/5218 On 28 Jul 2012, at 17:12, Mikael Henrikssonreply@reply.github.com wrote: > @ebeigarts sorry about being daft but I'm not following. Are you referring to log output or source code? > > --- > > Reply to this email directly or view it on GitHub: > https://github.com/jnicklas/capybara/pull/463#issuecomment-7333307	ebeigarts	ebeigarts
460	2011-08-26 06:54:00	@jnicklas: Of course :) I didn't touch anything though. That's why I deduce '2.0' is sometimes interpreted as '0.2.0'.	apneadiving	jnicklas
442	2011-08-11 17:51:42	Agree with @jfirebaugh. These APIs are taken verbatim from Webrat. I think they read quite nicely tbh.	jnicklas	jfirebaugh
431	2011-08-02 09:53:02	Morning Guys! @jeroenvandijk This should defiantly sort you out. I'm using it for a similar reason at the moment! RackTest was taking the external links to our payment processor and forwarding them to Rails (_KaBOOM!_). I'm using this driver and FakeWeb to stub out and test responses from the processor. @joliss I'll rebase my feature branch off HEAD and get that sorted out! I'll have to give it a…	clowder	joliss
431	2011-08-02 23:07:43	On Tue, Aug 2, 2011 at 11:53, clowder reply@reply.github.com wrote: > @joliss I'll rebase my feature branch off HEAD and get that sorted out! I'll have to give it a `push -f` to get this pull request updated. Can you make sure you delete any versions of mechanize the branch that you have. Great, thanks. Feel free to rebase as much as you want -- I don't expect to be able to work on top of other p…	joliss	joliss
431	2011-08-11 08:44:29	I agree with @jnicklas that it adds yet another dependency. As an application developer however I normally don't mind having some extra dependencies in the test part of my application as long as they don't conflict with application gems, but chances are they will. I am more than willing to rename or deprecate (one of the two, depending on the feature set) the capybara-mechanize gem so that it can…	jeroenvandijk	jnicklas
422	2011-07-29 23:15:55	@joliss a fair point. I went ahead and reverted to the original implementation.	mcolyer	joliss
409	2011-07-25 23:50:04	@joliss thanks for responding I was beginning to wonder what was going on. Unfortunately I didn't see this pull request when I made mine. However I would rather we use #422 as it includes the code for the test server and it also handles changing the host upon each redirect as opposed to the last redirect.	mcolyer	joliss
396	2011-06-29 13:58:33	@joliss: I think we should do whatever the UAs are doing. If they ignore it, we should too. Same goes for maxlength="0", imho.	jnicklas	joliss
396	2011-06-29 14:59:28	@joliss: thanks!	jnicklas	joliss
394	2011-09-26 10:54:49	+1, this affects me too. Thanks for the workaround using page.source instead. @jnicklas: Please deprecated #body, and just leave #source and #html. This has cost med ours testing an XML application.	jarl-dk	jnicklas
392	2011-07-12 22:28:42	@jnicklas any idea when a Capybara 1.0.1 will be out which includes this fix? Unfortunately selenium-webdriver has been updated on July 7th and so this is a real problem now (not able to use git source). Appreciate you're probably busy :-)	parndt	jnicklas
384	2011-06-28 10:32:37	@jnicklas, since lots of people are switching from webrat and this is a mistake people often make, perhaps it would be nice for us to give them a warning when passing ignored options or a block to #have_selector ?	gunn	jnicklas
384	2011-07-22 18:28:24	@joliss: I'm not sure what's odd about it. This is in a controller spec (not a cuke feature), so response is an available method and used all over the place. The docs for capybara explicitly state: "rspec-rails will also automatically include Capybara in :controller and :mailer example groups." and `within` is definitely available as a method in the specs. The problem is that `within` doesn't fin…	contentfree	joliss
384	2011-07-27 21:02:23	I was able to modify the work-around provided by @jnicklas so that it works in my view specs under capybara 1.0.0 and rspec-rails 2.6.1: The trick here was to expose the Capybara DSL by wrapping RSpec's `rendered` string in a `Capybara::Node::Simple` object.	Tekhne	jnicklas
383	2011-12-28 16:01:01	/cc @jnicklas It seems there has been no progress on this for a while, and there are still synchronicity issues for the temp file cleanup that prevent us from adding this feature. I'll close this pull request for now. Feel free to reopen if there's new code. Jonas, is it OK if I close old pull requests like this?	joliss	jnicklas
382	2011-06-14 06:37:41	@joho: I'm not opposed at all to this pull request, if you can get it into better shape, I'd be glad to merge it. I'd agree that it would be best to have a test which just checks that it isn't nil, that seems sensible.	jnicklas	joho
382	2011-06-14 15:27:36	@joho: just realized that those tests are not run by Selenium, since it doesn't include the header support module in its suite (Selenium doesn't have support for reading HTTP headers). That's why it's passing, these will still fail with any other driver (e.g. Akephalos) which implements the headers, but doesn't have the same API as RackTest. Please rewrite these tests to use the official Capybara…	jnicklas	joho
382	2011-06-15 05:45:45	@joho: pull down the Akephalos source, change the Gemfile to point at your Capybara fork on Github, bundle install and run.	jnicklas	joho
379	2013-03-07 18:40:43	@jnicklas I've tried adding href='#' to my links but I run into the same issue as @pboling - my pages jump to the top when the user clicks them. Without a hack like @tomazzlender suggested, Capybara won't click something that isn't a link, and using inline javascript as @pboling suggested mixes your concerns and is generally frowned upon these days. What I've finally settled on is having a real l…	michaelrkn	jnicklas
379	2013-03-07 18:51:12	@michaelrkn standard is kind of a binary concept, it either is standard or it isn't. In this case, standard means the [HTML5 spec](http://www.w3.org/html/wg/drafts/html/master/text-level-semantics.html#the-a-element). This is the relevant section: > If the a element has an href attribute, then it represents a hyperlink (a hypertext anchor) labeled by its contents. > > If the a element has no href…	jnicklas	michaelrkn
379	2013-04-22 15:44:42	@twalpole: In the meantime, we found out that there was a bug so that the link-without-href couldn't be clicked upon. So sorry for the spam, there's no Capybara issue here.	anpr	twalpole
379	2014-06-01 23:46:23	@jnicklas your suggestion of `find("a", :text => "whatever").click` is nice -- however I think I'm finding that capybara will visit "/" if it doesn't find a href.	jjb	jnicklas
373	2011-08-13 21:56:42	I expanded upon @dbkbali's solution to support recursive subfolders in assets, and also rewriting css packages and asset_paths within those. So far its all working pretty good for me. Gist is here: https://gist.github.com/1144277 You just need to run rake assets:precompile before you run your test suite. I'm also running on the latest rails 3-1-stable branch as I was having some inconsistency iss…	snelson	jnicklas
370	2011-08-21 15:01:56	@jdelStrother I believe this has been fixed on master, can you double check and close.	ngan	jdelStrother
368	2011-06-04 09:45:22	What @dchelimsky suggests is exactly [what Steak does](https://github.com/cavalle/steak/blob/master/lib/rspec-2/steak.rb#L11). I can help if you think it would make sense to port that logic to capybara. Regarding the original motivation of this pull request (making the upgrade for steak users as smooth as possible), it seems that there'd be no problem [overwriting the type](https://github.com/cav…	cavalle	dchelimsky
368	2011-10-15 09:30:13	@dchelimsky I am definitely interested in the treatise version. I actually think the terms 'integration' and 'acceptance' are very fuzzy. They are not mutually exclusive plus the meaning is dependent on perspective and context. I think they are often unhelpful. You could argue that all tests are integration tests. It's debatable. You could also say all acceptance tests are integration tests. Then…	mkdynamic	dchelimsky
358	2012-01-03 13:54:47	@jnicklas totally agree.	agibralter	jnicklas
351	2011-06-15 16:00:28	@joliss: Why even have a Capybara API at all then—why not just send everything through to the native drivers? You need to be able to send keystrokes to interact with and test modern web applications, so don’t see why `send_keys` would ‘clutter’ the API any more than you could say `fill_in` does.	codyrobbins	joliss
347	2011-05-14 08:36:34	@joliss why would it make the test suite brittle?	jnicklas	joliss
347	2011-05-23 22:06:19	@joliss Is capybara currently being tested against windows? I.e. is anyone (perhaps yourself) running tests successfully on that platform? I've just spent a couple of hours trying to get it set up in a VM. I have got as far as the following error, which leaves me stumped (it's not my usual platform as you can imagine): It seems like a good idea to preserve Windows compatibility if that's currentl…	jonleighton	joliss
347	2011-06-01 21:07:00	On Tue, May 24, 2011 at 12:06 AM, jonleighton reply@reply.github.com wrote: > @joliss Is capybara currently being tested against windows? Not by me, and I don't know if anyone has successfully run the tests on Windows, to be honest. > PS E:\Code\capybara> bundle exec rspec .\spec\driver\selenium_driver_spec.rb > C:/Ruby192/lib/ruby/gems/1.9.1/gems/nokogiri-1.4.4-x86-mingw32/lib/nokogiri/nokogiri.…	joliss	joliss
347	2011-06-01 21:35:51	@joliss I didn't run the full test suite, but that specific test file ran successfully, and selenium worked etc.	jonleighton	joliss
336	2011-04-28 19:24:52	@joliss I like the diff in pull 337 to except it should probably be: `n[:value]` in the `each`...	agibralter	joliss
331	2011-06-27 00:48:57	@jnicklas it is quite alright. I honestly would have been very surprised if that patch had gone through as it was. I agree some sort of contextual error message would be awesome. But are you talking about putting this sort of error handling in the [XPath gem](https://github.com/jnicklas/xpath)? Or would each error be handled differently for each matcher? Finally, where do we go from here? I'm not…	vrish88	jnicklas
329	2011-06-07 00:57:47	@jnicklas: I'm beginning to agree with the Thin people. As I wrote my [reply](https://github.com/macournoyer/thin/issues/50#issuecomment-1312946) to the Thin thread, I realized that the only difference between Thin and WEBrick in Capybara is that WEBrick's 500 error page includes a backtrace. That's probably not ideal either... here's the pertinent part of my post: > Anyway, as your tests run, yo…	agibralter	jnicklas
329	2011-08-29 22:01:29	@jnicklas Would you consider accepting a patch that inserted one more piece of middleware `Capybara::Server::ExceptionCatcher` (much like `Capybara::Server::Identify`) that handles exceptions raised in the app?	agibralter	jnicklas
329	2011-08-29 22:22:19	@agibralter: providing it is well written, it's purpose well defined and it has no annoying side effects, then yes. Oh and well tested too! ;)	jnicklas	agibralter
322	2011-04-13 21:25:04	@joliss I am not totally sure what you mean. What I posted above was inserted into the test_helper.rb file. The reason I included the DSL module was that I was getting deprecation warnings with `include Capybara`.	chrisolsen	joliss
316	2014-07-25 00:53:48	Spent some time trying to figure this out then stumbled upon this. Thanks @jonleighton! :smiley_cat:	rickarubio	jonleighton
261	2012-12-19 00:18:21	@jnicklas Seems like Capybara-webkit and Poltergeist solved this problem by automatic accept of all alerts. Do you think Capybara should provide alert support by itself? i.e. `page.alert.confirm` will work like `page.driver.browser.alert.confirm` if driver is Selenium and do nothing if Poltergeist It will make switching between drivers easier	abotalov	jnicklas
243	2011-04-11 03:39:45	I encountered this issue today and ended up with the same CGI.escape fix as @jfirebaugh down in Rack::Util.	mculp	jfirebaugh
243	2011-04-11 08:07:34	@jfirebaugh: that makes perfect sense. I think I understand now. If you'd like to fix the Capybara side of this issue, that'd be fantastic, and maybe we can figure this out once and for all.	jnicklas	jfirebaugh
243	2011-04-25 09:12:00	@jfirebaugh: any progress? if you don't have time to fix this, could you explain what you intended to change? Really want to get this fixed.	jnicklas	jfirebaugh
243	2011-05-16 18:20:28	What's the status of this. I'm trying to move an app to Rails 3.1 beta and haver run into it. I can't tell if the current rack has a variant of @jfirebaugh's pull request. I see that the pull request was accepted but the code looks a bit different.	rubyredrick	jfirebaugh
243	2011-06-28 01:09:02	@jnicklas thanks for the response!	jschairb	jnicklas
210	2011-02-13 19:25:58	@byrnejb will you implement this feature any time soon? If you won't I can give it a try	gvc	byrnejb
203	2016-09-23 18:00:53	@twalpole Unfortunately this field doesn't have an id, it's react and I had to access with page.find(:xpath) method	DougMaisells	twalpole
203	2016-09-23 18:06:41	@twalpole so do I replace the page.find up above with find_field?	DougMaisells	twalpole
203	2016-09-23 18:25:09	@twalpole Thanks, got by run-time error but still does not persist with the zapped value. It zaps the field as I run the scripts but the value is restored as the script travels through other fields on the form. It must be a React thing; I'll have to get with my developer. (I am QA)	DougMaisells	twalpole
203	2016-09-23 18:41:38	@twalpole Tom, you are talking over my head now. My extent of understanding of React is it's a javascript framework which my app and others like Facebook is written in. I'll get with my dev. BTW, what you suggested above didn't work either. This time, it doesn't even render the field as zapped and it stays with its value where the other tries at least zapped the field in real-time but then it res…	DougMaisells	twalpole
203	2016-09-23 19:05:40	@twalpole Ooh, I missed that connection. Yes, I am on OSX and yes that works. I glanced over that detail above because I wasn't sure what was being talked about.	DougMaisells	twalpole
194	2011-07-09 10:47:49	@jnicklas: I'm aware of your stance on this, it's just that I don't agree. Keeping scenarios as free of implementation details as possible is a worthwhile quest, but the way you're recommending with hundreds of hand-crafted, single-use steps doesn't hit the sweet spot for us. We enjoy having reusable steps that take us most of the way (and they [don't](http://github.com/makandra/cucumber_factory)…	triskweline	jnicklas
187	2010-11-09 14:50:53	@jnicklas I'm not sure that will work, since I don't think it's able to access the `example.metadata`, which is the why Swinger can't use the around block: https://github.com/jnicklas/capybara/pull/187#issuecomment-526439 @alloy Swinger allows you to set the driver per example and per group. :) I'll send in a new pull request when RSpec has metadata in its around blocks: https://github.com/rspec/…	jeffkreeftmeijer	jnicklas
170	2011-03-24 14:25:23	I do the whole fake thing like @jnicklas does as well - however with the recent upgrade to FF4 these all break. Anyone have an alternative?	thechrisoshow	jnicklas
141	2011-10-20 07:58:41	@w1150n Yes this is what I was using since the beginning	jmgarnier	w1150n
139	2010-10-04 21:08:05	@dchelimsky: ensuring API compatibility is nice, but it's just too many moving parts from Capybara that would have to be hacked together to make this work. Unlike Webrat, Capybara is heavily layered, and there is a clear line drawn between the DSL and the drivers underneath. In order to make this work we'd have to pick pieces from both and somehow build a new stack with them. I'm convinced that s…	jnicklas	dchelimsky
119	2011-07-19 22:39:09	@jnicklas, can we see how you hacked around it accessing the Selenium node?	bbuchalter	jnicklas
110	2010-11-25 18:08:37	@jnicklas Removing the 'capybara_javascript_emulation' fixed the problem for me. require 'cucumber/rails/capybara_javascript_emulation'	jspooner	jnicklas
81	2010-11-18 13:30:23	@bjornblomqvist your quick fix works perfectly. Thanks for that :)	sriprasanna	bjornblomqvist
81	2012-06-06 21:37:26	Hidden elements are properly ignored by have_content in `capybara/master`, regardless of ignore_hidden_elements setting, at least using the `capybara-webkit` driver. This seems like the semantically-correct behavior, since have_content seems to address what the user sees, not what elements are in the DOM. @jnicklas perhaps a new release is in order? This is a blocker for me using Capybara for JS …	edrex-janrain	jnicklas
68	2012-03-20 05:14:09	@jnicklas I am facing following problem when I run cucumber test : no button with value or id or text 'Save' found (Capybara::ElementNotFound) (eval):2:in `click_button' I tried to trace also but it is not giving any clear picture... Plz help...	adityaswaroop	jnicklas
46	2010-02-25 23:56:59	@jnicklas: no idea who robotarmy actually is. I'd just attribute robotarmy then.	aslakhellesoy	jnicklas
44	2011-08-05 13:09:57	@jnicklas, @retrospect : I just ran into the same problem, but realized that freezing date/time with Timecop was responsible of the issue. I think Timecop messes up with Capybara's timeout function. I don't think there is any real fix here... Clearly, "freezing" time is dangerous, and I would recommend using this trick with caution.	gdeest	jnicklas
36	2011-04-21 06:38:03	@cavalle there have definitely been changes to how this behaves, it's not impossible that we messed something up in the process. What is it setting the host name to for you?	jnicklas	cavalle
36	2011-04-21 07:12:15	@jnicklas I tried setting the `default_host` but it still seemed to use `www.example.com`. Not only that, but the `visit` call no longer worked when using a path (instead of the full url).	ryanb	jnicklas
27	2011-05-10 15:18:06	@carlosantoniodasilva, just faced this same issue. out of curiosity, how did you work around it?	mhfs	carlosantoniodasilva
27	2011-05-13 14:05:02	@carlosantoniodasilva np. thanks anyway. =)	mhfs	carlosantoniodasilva
1845	2017-03-13 18:23:08	After looking at this further, it may actually be Poltergeist and capybara-webkit that are producing the incorrect result here. selenium-webdriver is following the webdriver spec which states that `title` is the title of the top level browsing context, not of the current browsing context. @route @mhoran @jferris Do any of you have any input on which should be the correct interpretation of `#title`	twalpole	mhoran
1845	2017-03-13 18:23:08	After looking at this further, it may actually be Poltergeist and capybara-webkit that are producing the incorrect result here. selenium-webdriver is following the webdriver spec which states that `title` is the title of the top level browsing context, not of the current browsing context. @route @mhoran @jferris Do any of you have any input on which should be the correct interpretation of `#title`	twalpole	route
1844	2017-03-07 22:11:35	@jferris @mhoran @jonleighton @route FYI: I plan to do a Capybara 2.13.0 within the next week or so. The only change that affects drivers currently is the expectation of the ability to return elements from evaluate_script. For Poltergeist that ability is already in the master branch, and capybara-webkit has an open PR to support it. The other major change (which doesn't affect drivers) is the add…	twalpole	route
1844	2017-03-07 22:11:35	@jferris @mhoran @jonleighton @route FYI: I plan to do a Capybara 2.13.0 within the next week or so. The only change that affects drivers currently is the expectation of the ability to return elements from evaluate_script. For Poltergeist that ability is already in the master branch, and capybara-webkit has an open PR to support it. The other major change (which doesn't affect drivers) is the add…	twalpole	jonleighton
1844	2017-03-07 22:11:35	@jferris @mhoran @jonleighton @route FYI: I plan to do a Capybara 2.13.0 within the next week or so. The only change that affects drivers currently is the expectation of the ability to return elements from evaluate_script. For Poltergeist that ability is already in the master branch, and capybara-webkit has an open PR to support it. The other major change (which doesn't affect drivers) is the add…	twalpole	mhoran
1825	2017-01-03 22:18:55	@abotalov Have you come across this or do you have any ideas about the cause?	twalpole	abotalov
1823	2017-01-03 22:12:02	@abotalov Can you think of any other style changes that would make sense for the default (true) option to make. It could do things like make the position absolute and move the element to the top of the page, etc - but that might be going too far and better suited for people to specify as custom changes if needed. I believe the majority of cases (of hidden file inputs) I see currently are just the…	twalpole	abotalov
1821	2017-01-03 00:08:38	@jferris @mhoran @jonleighton @route FYI: I plan to do a Capybara 2.12.0 within the next week or two. Two changes that affect drivers are 1. Optional driver support for simple argument passing to execute_script/evaluate_script (including page elements). 2. Session#switch_to_frame - requires the driver to support the Driver#switch_to_frame API There were also some tests added around #disabled? beh…	twalpole	route
1821	2017-01-03 00:08:38	@jferris @mhoran @jonleighton @route FYI: I plan to do a Capybara 2.12.0 within the next week or two. Two changes that affect drivers are 1. Optional driver support for simple argument passing to execute_script/evaluate_script (including page elements). 2. Session#switch_to_frame - requires the driver to support the Driver#switch_to_frame API There were also some tests added around #disabled? beh…	twalpole	jonleighton
1821	2017-01-03 00:08:38	@jferris @mhoran @jonleighton @route FYI: I plan to do a Capybara 2.12.0 within the next week or two. Two changes that affect drivers are 1. Optional driver support for simple argument passing to execute_script/evaluate_script (including page elements). 2. Session#switch_to_frame - requires the driver to support the Driver#switch_to_frame API There were also some tests added around #disabled? beh…	twalpole	mhoran
1814	2017-01-05 21:09:32	IMO this alone might be not a quiet good solution to the underlying issue. User should be able to use both Capybara's and RSpec-Expectations APIs. `all`/`within` have useful implementations in both libraries. Let's see what ways we have: * User includes RSpec::Matchers after Capybara::DSL. Here we can: - Recommend to use `all` and `within` via a session object (page) - Add `within_element` method…	abotalov	JonRowe
1804	2016-12-14 12:44:56	This commit injects the CSS as internal, and the images as Base64 allowing to have an HTML screenshot looking much better. Regarding the code, I don't like to pass the session as parameter to the helper methods, but it was even worst to me to have those methods in the `Capybara::Session` class. I was tempted to create a `Capybara::HtmlTransformer` class which would embed this code and called from…	zedtux	twalpole
1775	2016-10-13 16:51:28	Potential fix for Issue #1773 - waiting for feedback from @dylanlive before merging	twalpole	dylanlive
1759	2016-09-13 18:03:49	@jferris @mhoran @jonleighton @route FYI: I plan to do a Capybara 2.9.0 release end of this week/beginning of next - There should be no changes that affect drivers.	twalpole	route
1759	2016-09-13 18:03:49	@jferris @mhoran @jonleighton @route FYI: I plan to do a Capybara 2.9.0 release end of this week/beginning of next - There should be no changes that affect drivers.	twalpole	jonleighton
1759	2016-09-13 18:03:49	@jferris @mhoran @jonleighton @route FYI: I plan to do a Capybara 2.9.0 release end of this week/beginning of next - There should be no changes that affect drivers.	twalpole	mhoran
1722	2016-07-15 19:33:06	This changes the expected frame api for drivers from `within_frame` to `switch_to_frame` accepting either the frame elment, :parent, or :top to switch to the given frame, the parent frame, or the outermost frame. @jferris @mhoran @jonleighton @route Please give your thoughts? I'd like to make this change in Capybara 2.8, however if there are reasons this couldn't be implemented relatively quickly…	twalpole	route
1722	2016-07-15 19:33:06	This changes the expected frame api for drivers from `within_frame` to `switch_to_frame` accepting either the frame elment, :parent, or :top to switch to the given frame, the parent frame, or the outermost frame. @jferris @mhoran @jonleighton @route Please give your thoughts? I'd like to make this change in Capybara 2.8, however if there are reasons this couldn't be implemented relatively quickly…	twalpole	jonleighton
1722	2016-07-15 19:33:06	This changes the expected frame api for drivers from `within_frame` to `switch_to_frame` accepting either the frame elment, :parent, or :top to switch to the given frame, the parent frame, or the outermost frame. @jferris @mhoran @jonleighton @route Please give your thoughts? I'd like to make this change in Capybara 2.8, however if there are reasons this couldn't be implemented relatively quickly…	twalpole	mhoran
1721	2016-07-14 00:46:53	@jferris @mhoran @jonleighton @route Heads up - I plan to release Capybara 2.8.0 some time next week. The only real changes are for ease of usability Capybara will now attempt to click on the labels of checkboxes/radio-buttons if the checksbox/radio button is non-visible, and removal of the need to pass a nil to most node action when a selector is not wanted. Currently poltergeist is passing all …	twalpole	route
1721	2016-07-14 00:46:53	@jferris @mhoran @jonleighton @route Heads up - I plan to release Capybara 2.8.0 some time next week. The only real changes are for ease of usability Capybara will now attempt to click on the labels of checkboxes/radio-buttons if the checksbox/radio button is non-visible, and removal of the need to pass a nil to most node action when a selector is not wanted. Currently poltergeist is passing all …	twalpole	jonleighton
1721	2016-07-14 00:46:53	@jferris @mhoran @jonleighton @route Heads up - I plan to release Capybara 2.8.0 some time next week. The only real changes are for ease of usability Capybara will now attempt to click on the labels of checkboxes/radio-buttons if the checksbox/radio button is non-visible, and removal of the need to pass a nil to most node action when a selector is not wanted. Currently poltergeist is passing all …	twalpole	mhoran
1697	2016-05-09 15:32:00	Unfortunately the current way of doing this is prone to race conditions. See #1696. Selenium does not provide any API to check if a modal is open, and simply trying to close it and catching the error is very, very slow on Firefox. One quirk though is that Selenium returns the text of any open modal as the return value of `navigate.to`. Why? I have no idea. Is this even an official/intentional API…	jnicklas	jarib
1674	2016-04-05 00:04:45	@jferris @mhoran @jonleighton @route Heads up - I plan to release Capybara 2.7.0 in the next few days. I believe the only changes that are relevant for drivers are the deprecation of #browser_initialized from the driver public API, and the requirement that Driver#reset! now be synchronous. Tests were added for this behavior and both capybara-webkit and poltergeist appear to pass, so no updates sh…	twalpole	route
1674	2016-04-05 00:04:45	@jferris @mhoran @jonleighton @route Heads up - I plan to release Capybara 2.7.0 in the next few days. I believe the only changes that are relevant for drivers are the deprecation of #browser_initialized from the driver public API, and the requirement that Driver#reset! now be synchronous. Tests were added for this behavior and both capybara-webkit and poltergeist appear to pass, so no updates sh…	twalpole	jonleighton
1674	2016-04-05 00:04:45	@jferris @mhoran @jonleighton @route Heads up - I plan to release Capybara 2.7.0 in the next few days. I believe the only changes that are relevant for drivers are the deprecation of #browser_initialized from the driver public API, and the requirement that Driver#reset! now be synchronous. Tests were added for this behavior and both capybara-webkit and poltergeist appear to pass, so no updates sh…	twalpole	mhoran
1670	2016-03-30 22:20:13	@mhoran @route @jonleighton @jferris Is reset! in your drivers currently synchronous, if not is it something that could be easily implemented?	twalpole	mhoran
1670	2016-03-30 22:20:13	@mhoran @route @jonleighton @jferris Is reset! in your drivers currently synchronous, if not is it something that could be easily implemented?	twalpole	route
1670	2016-03-30 22:20:13	@mhoran @route @jonleighton @jferris Is reset! in your drivers currently synchronous, if not is it something that could be easily implemented?	twalpole	jonleighton
1667	2016-03-18 21:58:32	https://github.com/jnicklas/capybara/commit/89d00c4f0801a1d00f57c4bedb81c23b888e18df - host (which over time became the server_host value) was specifically set to 127.0.0.1 many years ago to "prevents some issues" . I have no clue what those issues were, or if they would still be issues. Other than that this makes sense to me - lets see if @jnicklas has any recollection of what the issues were? :)	twalpole	jnicklas
1665	2016-03-17 00:07:25	Hi @jnicklas, any thoughts on bringing this into the next release?	Tmee	jnicklas
1661	2016-03-01 09:34:53	Hi @jnicklas I got a module named `addressable` in `app/models/concerns`, to manage `addresses` `phones` and `faxes`. After I upgrade `capybara` to latest version, all my feature tests were failed. And failure message: I noticed version 2.6.2 is forced dependency on gem `addressable`, did it override my `Addressable` ? and what need I do? Any thoughts?	cod7ce	jnicklas
1642	2016-01-22 11:12:27	Just a syntactic sugar method that would make RSpec expectations a little better to read. Usage in RSpec would be: Compared to the current available: @twalpole	syndbg	twalpole
1634	2016-01-14 18:16:45	@jferris @mhoran @jonleighton @route - Just a heads up that I plan to hopefully release Capybara 2.6 this coming weekend. I don't believe there is anything that should affect driver authors, it's mainly to get released support for rack 2.0 (rails 5) in the rack_test driver.	twalpole	route
1634	2016-01-14 18:16:45	@jferris @mhoran @jonleighton @route - Just a heads up that I plan to hopefully release Capybara 2.6 this coming weekend. I don't believe there is anything that should affect driver authors, it's mainly to get released support for rack 2.0 (rails 5) in the rack_test driver.	twalpole	jonleighton
1634	2016-01-14 18:16:45	@jferris @mhoran @jonleighton @route - Just a heads up that I plan to hopefully release Capybara 2.6 this coming weekend. I don't believe there is anything that should affect driver authors, it's mainly to get released support for rack 2.0 (rails 5) in the rack_test driver.	twalpole	mhoran
1634	2016-01-17 23:52:31	@jferris @mhoran @jonleighton @route - 2.6.0 is released	twalpole	jonleighton
1575	2015-09-19 03:56:59	And right after I submit this I notice that @twalpole submitted the same thing earlier today. Oops. Well, here's another idea of how to approach it.	jillianrosile	twalpole
1566	2015-08-21 19:55:32	@jferris @jonleighton @mhoran @route It's been a while since the last Capybara release and some of the features I wanted to add have been delayed (proxy support for selenium driver). My current plan is to release the current set of updates as 2.5 in the next few days/week, and then do a 2.6 with the other planned updates in the next couple of months. I don't think there is much in 2.5 that will a…	twalpole	route
1566	2015-08-21 19:55:32	@jferris @jonleighton @mhoran @route It's been a while since the last Capybara release and some of the features I wanted to add have been delayed (proxy support for selenium driver). My current plan is to release the current set of updates as 2.5 in the next few days/week, and then do a 2.6 with the other planned updates in the next couple of months. I don't think there is much in 2.5 that will a…	twalpole	jonleighton
1566	2015-08-21 19:55:32	@jferris @jonleighton @mhoran @route It's been a while since the last Capybara release and some of the features I wanted to add have been delayed (proxy support for selenium driver). My current plan is to release the current set of updates as 2.5 in the next few days/week, and then do a 2.6 with the other planned updates in the next couple of months. I don't think there is much in 2.5 that will a…	twalpole	mhoran
1547	2015-07-15 15:21:41	Hi `capybara` uses a method `rspec` also uses: `all` - see [RSpec's documentation](https://www.relishapp.com/rspec/rspec-expectations/docs/built-in-matchers/all-matcher) for more on this matcher. Unfortunately this is at least an issue for all projects using `aruba` (> 0.8) together with `capybara` as it makes heavy use of `rspec-expectations` - e.g.`middleman` middleman/middleman#1562. Maybe thi…	maxmeyer	myronmarston
1508	2015-04-24 18:02:29	@mhoran @jferris @route @jonleighton I'm working on adding whitelisting of urls to the selenium driver using browsermob_proxy - and was wondering whether the proxy is something that would be of use to other drivers, or to just hide it all inside the selenium driver - feedback appreciated	twalpole	mhoran
1508	2015-04-24 18:02:29	@mhoran @jferris @route @jonleighton I'm working on adding whitelisting of urls to the selenium driver using browsermob_proxy - and was wondering whether the proxy is something that would be of use to other drivers, or to just hide it all inside the selenium driver - feedback appreciated	twalpole	route
1508	2015-04-24 18:02:29	@mhoran @jferris @route @jonleighton I'm working on adding whitelisting of urls to the selenium driver using browsermob_proxy - and was wondering whether the proxy is something that would be of use to other drivers, or to just hide it all inside the selenium driver - feedback appreciated	twalpole	jonleighton
1502	2015-04-16 18:17:05	@abotalov thanks for the review - Fix for those comments coming shortly	twalpole	abotalov
1498	2015-04-08 16:46:03	IIRC the performance hit (especially with chrome) was enough to make Capybara basically unusable so we won't be changing the default currently. Issue #1319 and PR #1338 were where the need for fill_options was discussed and @sobrinho was the person initially requesting for poltergeist. I'm not sure if it was ever used in poltergeist or not. I would be open to a pull request that implements multip…	twalpole	sobrinho
1498	2015-04-08 16:52:31	as @abotalov mentioned it would probably be nice to have a :none option for clear too thereby allowing for appending to existing content, it might also be nice to accept an array of keystrokes so I could pass [[:command, 'A'], :backspace], as my clear method and those keystrokes would just get forwarded on to send_keys	twalpole	abotalov
1493	2015-03-17 20:12:37	@abotalov You did a great job getting this passing originally with the awesome window manager. Any chance you have time to look at it again and see if you can figure out what has changed that is causing it to fail with firefox every time (I believe it passes with chrome). I have marked the test as pending for the firefox/travis combo currently.	twalpole	abotalov
1472	2015-01-23 21:17:37	Implementation of item discussed in Issue #1459 - @jferris @jonleighton @mhoran Thoughts on implementing this in your drivers for Capybara 2.5 ?	twalpole	jonleighton
1472	2015-01-23 21:17:37	Implementation of item discussed in Issue #1459 - @jferris @jonleighton @mhoran Thoughts on implementing this in your drivers for Capybara 2.5 ?	twalpole	mhoran
1466	2015-01-18 13:09:28	### jnicklas/capybara now has a Chat Room on Gitter @abotalov has just created a chat room. You can visit it here: [https://gitter.im/jnicklas/capybara](https://gitter.im/jnicklas/capybara?utm_source=badge&utm_medium=badge&utm_campaign=pr-badge&content=body_link). This pull-request adds this badge to your README.md: [![Gitter](https://badges.gitter.im/Join%20Chat.svg)](https://gitter.im/jnicklas/…	gitter-badger	abotalov
1459	2015-01-14 18:33:59	@jferris @jonleighton @mhoran - any thoughts on supporting a unified definition/mapping for special keys?	twalpole	jonleighton
1459	2015-01-14 18:33:59	@jferris @jonleighton @mhoran - any thoughts on supporting a unified definition/mapping for special keys?	twalpole	mhoran
1431	2014-10-27 07:47:32	What was the conclusion? I also have the same problem, and started on 10/17/14 for me. cc: @twalpole and @tonybearpan.	styliii	twalpole
1415	2014-10-01 17:40:07	This is a fix issue 1237 best liked by @twalpole	sbonebrake	twalpole
1410	2014-11-05 18:47:36	@twalpole Do you want me to provide reasoning on why I think it would be a good idea to make elements returned by `all` reloadable? Or do you need something else from me?	abotalov	twalpole
1407	2014-09-25 16:00:04	Not sure why it's disabled, but since I expected to find it working I think it would be useful to enable it cc: @twalpole (6c0674db9bb6896d4ced8f8ab12fc0e3eec6d71e)	elia	twalpole
1403	2014-09-22 01:31:46	Quite a few of my tests broke when upgrading to Capybara 2.4.2. Looks like I was taking advantage of the fact Rails was allowing concurrent requests. I have a few endpoints in my app that I call while a request is happening (I make a HTTP request to m app's API during a request to get data). Looks like a recent change has stopped Rails from allowing concurrent requests here: https://github.com/jn…	keithpitt	twalpole
1396	2014-09-11 18:54:59	@myronmarston That's the second time when RSpec adds a method with a name that already exists in Capybara - see https://github.com/jnicklas/capybara/issues/1361	abotalov	myronmarston
1396	2014-09-11 19:13:07	> @myronmarston That's the second time when RSpec adds a method with a name that already exists in Capybara - see #1361 Sorry about that :(. I'm not sure what we could have or should have done differently, given that RSpec continues to gain new features (often in the form of new APIs) as requested by the community. Any suggestions?	myronmarston	myronmarston
1365	2014-07-29 17:41:15	The fact that `within_frame` is exposed to driver level isn't good (Jonas said it in the past too - https://github.com/jnicklas/capybara/issues/984#issuecomment-14349992, see also Jon Leighton's comment above it). So IMO that issue is best to be resolved by: 1. deprecating drivers' `within_frame` method 2. adding `switch_to_frame(element)`, `switch_to_parent_frame` to drivers' interfaces The use …	abotalov	mhoran
1365	2014-07-29 17:41:15	The fact that `within_frame` is exposed to driver level isn't good (Jonas said it in the past too - https://github.com/jnicklas/capybara/issues/984#issuecomment-14349992, see also Jon Leighton's comment above it). So IMO that issue is best to be resolved by: 1. deprecating drivers' `within_frame` method 2. adding `switch_to_frame(element)`, `switch_to_parent_frame` to drivers' interfaces The use …	abotalov	route
1365	2014-07-29 23:36:00	:+1: to making the frame API behave more like the window API. I'd also like to cut down on the incompatibilities between drivers when it comes to frame handling, as noted in https://github.com/jnicklas/capybara/issues/984#issuecomment-14357652. And as @jnicklas pointed out, this code really needs to be cleaned up. I agree with @abotalov regarding `switch_to_frame` vs `within_frame`. I feel there …	mhoran	jnicklas
1348	2014-07-26 21:36:31	I've digged into this issue a bit more and now would like to say the following: > Actually, an absolute URL can have an empty scheme: when encountering //example.com, browsers will use the same scheme as the current page (thus https://example.com if you're currently on an HTTPS page, or http://example.com otherwise). URI reference without scheme is called a relative URI reference (see http://tool…	abotalov	twalpole
1338	2014-06-19 12:02:54	@twalpole seems fine for me, just the double check that @abotalov mentioned has to be changed :shipit:	sobrinho	abotalov
1336	2014-06-18 18:58:35	`Session#visit` doesn't work correctly with e.g. `about` scheme: I propose to change : to: I think this is a backwards-compatible fix. @twalpole do you agree?	abotalov	twalpole
1328	2014-06-11 19:00:33	@jnicklas The real issue with this is that HaveSelector needs to catch the Capybara::ExpectationNotMet exception and then ends up raising an RSpec::Expectations::ExpectationNotMetError exception. This may necessitate waiting for a major version update if there was a guarantee of HaveSelector raising Capybara::ExpecationNotMet on failure. I don't see it documented (or specifically tested) anywhere…	twalpole	jnicklas
1307	2014-05-20 05:39:40	I confirm a 100% speed increase on my side: On Mon, May 19, 2014 at 11:31 AM, Thomas Walpole notifications@github.comwrote: > @abotalov https://github.com/abotalov It's possible I screwed something > up there, but I don't think so - what makes you think it would? > unnormalized_text aborts traversing through children if a node is hidden - > so it would never look at "Invisible text" > > — > Reply…	pcreux	abotalov
1299	2014-04-24 21:19:04	Currently the `process` method in `Capybara::RackTest::Browser` takes an argument called `path` and assumes it is a string as it treats it as such by using it as an argument to `URI.parse` and sending it methods like `start_with?`. This patch coerces the path argument with `to_s`. @twalpole I thought this a more appropriate near term fix for my desired long term fix by tackling the issue at the d…	alexpeachey	twalpole
1297	2014-04-22 21:08:29	The reason it was rejected was the problem with passing and returning elements, not different values of options as was explained by @mhoran in #938 - also execute_script is way more core to using capybara than save_screenshot - and as such I'd like to keep supported use as compatible across drivers as we can	twalpole	mhoran
1289	2014-04-09 17:22:20	pulling in @jonleighton @mhoran @jferris @jcoglan , if any of you are planning on implementing touch methods do you have any feedback on this?	twalpole	mhoran
1289	2014-04-09 17:22:20	pulling in @jonleighton @mhoran @jferris @jcoglan , if any of you are planning on implementing touch methods do you have any feedback on this?	twalpole	jcoglan
1289	2014-04-09 17:22:20	pulling in @jonleighton @mhoran @jferris @jcoglan , if any of you are planning on implementing touch methods do you have any feedback on this?	twalpole	jonleighton
1285	2014-04-03 06:33:33	Currently the Capybara's DSL `feature` does not work with the new RSpec 3 configuration [`expose_dsl_globally = false`](https://relishapp.com/rspec/rspec-core/v/3-0/docs/configuration/global-namespace-dsl#when-exposing-globally-is-disabled-the-top-level-dsl-no-longer-works) which removes the `describe` from Ruby's `main` object. Please see https://github.com/rspec/rspec-rails/issues/984 for backg…	yujinakayama	myronmarston
1275	2014-03-25 19:23:39	@jnicklas We can explicitly enable `should` instead of merging @twalpole's PR. I don't think that enabling `should` in Capybara specs is a bad decision. But it doesn't change the fact that `should` is deprecated.	abotalov	twalpole
1273	2014-03-22 10:57:15	I made some comments about my concerns. It would be better to wait for @jnicklas to see if he will approve them.	abotalov	jnicklas
1273	2014-03-24 02:48:00	@abotalov Thanks for the comments! I fixed some of the things. Let's wait to see what @jnicklas has to say about some of the other ones, since I tried to not change the original API at all.	gylaz	jnicklas
1259	2014-03-02 14:19:02	@rbu @twalpole I don't know, this is a very edge use case, so it could be buggy in Capybara. @rbu which driver are you using? Could you provide an executable reproduction?	jnicklas	twalpole
1237	2014-09-23 17:28:48	I'm leaning towards the first solution, because of the backwards compatibility it provides. @jferris, @jonleighton, @mhoran - any input on this ?	twalpole	jonleighton
1237	2014-09-23 17:28:48	I'm leaning towards the first solution, because of the backwards compatibility it provides. @jferris, @jonleighton, @mhoran - any input on this ?	twalpole	mhoran
1235	2014-02-03 14:06:45	Wow, awesome pull request! Thanks @abotalov. This thing is huge, so I'll have to review this properly. At a first glance, I really like it though. The proposed `window_opened_by` is very nice IMO, exactly what you'd want in most cases. Also, the fact that it synchronizes is very nice. I think the proposed API is definitely _much_ better than what we have now. Does this include some method of retu…	jnicklas	joliss
1235	2014-02-03 14:06:45	Wow, awesome pull request! Thanks @abotalov. This thing is huge, so I'll have to review this properly. At a first glance, I really like it though. The proposed `window_opened_by` is very nice IMO, exactly what you'd want in most cases. Also, the fact that it synchronizes is very nice. I think the proposed API is definitely _much_ better than what we have now. Does this include some method of retu…	jnicklas	twalpole
1235	2014-02-04 09:18:56	Also pulling in @jonleighton @mhoran @jferris @jcoglan. I don't think this presents any problems for driver authors, right guys? Just want to check and make sure. IIRC both capybara-webkit and poltergeist implement a lot of this stuff themselves anyway, right?	jnicklas	mhoran
1235	2014-02-04 09:18:56	Also pulling in @jonleighton @mhoran @jferris @jcoglan. I don't think this presents any problems for driver authors, right guys? Just want to check and make sure. IIRC both capybara-webkit and poltergeist implement a lot of this stuff themselves anyway, right?	jnicklas	jcoglan
1235	2014-02-04 09:18:56	Also pulling in @jonleighton @mhoran @jferris @jcoglan. I don't think this presents any problems for driver authors, right guys? Just want to check and make sure. IIRC both capybara-webkit and poltergeist implement a lot of this stuff themselves anyway, right?	jnicklas	jonleighton
1235	2014-04-03 19:42:45	@jnicklas @twalpole What do you think about it? Should we release it in 2.3 and remove support for old `within_window` in 3.0? Or release it in 3.0 and remove support for old `within_window` in 4.0?	abotalov	twalpole
1229	2014-01-28 23:05:25	@jnicklas - this is a very small change. Let me know what you think. Right now we're monkeypatching this part of capybara so would be really happy to get this into master if it looks ok.	lesliepc16	jnicklas
1221	2014-01-06 02:07:56	/cc: @myronmarston, @jonrowe, @samphippen, @xaviershay ... is this the right idea for an RSpec 2.x and 3.x compatible matcher?	alindeman	myronmarston
1221	2014-01-06 02:13:29	I also wouldn't object to just having the aliases as is. I don't think it'll cause any pain? /cc @myronmarston	JonRowe	myronmarston
1218	2014-01-06 14:58:01	Seems like Ruby 2.1.0 is not building with the base versions Gemfile. @joliss, @twalpole I'm thinking that the base versions Gemfile maybe isn't worth the trouble. What do you think, should we kill it?	jnicklas	joliss
1218	2014-01-06 14:58:01	Seems like Ruby 2.1.0 is not building with the base versions Gemfile. @joliss, @twalpole I'm thinking that the base versions Gemfile maybe isn't worth the trouble. What do you think, should we kill it?	jnicklas	twalpole
1218	2014-01-06 18:47:28	> @joliss, @twalpole I'm thinking that the base versions Gemfile maybe isn't worth the trouble. Here's the original reasoning: I was assuming that at some point we'd accidentally use a feature that wasn't supported by the minimum version of a dependency, without bumping the version spec in `Gemfile` at the same time. So I added the base version Gemfile in order to avoid having to deal with issues…	joliss	joliss
1198	2013-11-26 08:18:45	Which driver are you using? It's possible some of them haven't caught up with the 2.2.0 changes yet. We now require `reset` to be synchronous, because otherwise it can cause strange failures, but it might not be in all drivers yet. It's pretty bad that this breaks the driver API. Maybe this assertion should be removed. Pulling in @mhoran, @jferris @jcoglan and @jonleighton.	jnicklas	mhoran
1198	2013-11-26 08:18:45	Which driver are you using? It's possible some of them haven't caught up with the 2.2.0 changes yet. We now require `reset` to be synchronous, because otherwise it can cause strange failures, but it might not be in all drivers yet. It's pretty bad that this breaks the driver API. Maybe this assertion should be removed. Pulling in @mhoran, @jferris @jcoglan and @jonleighton.	jnicklas	jcoglan
1198	2013-11-26 08:18:45	Which driver are you using? It's possible some of them haven't caught up with the 2.2.0 changes yet. We now require `reset` to be synchronous, because otherwise it can cause strange failures, but it might not be in all drivers yet. It's pretty bad that this breaks the driver API. Maybe this assertion should be removed. Pulling in @mhoran, @jferris @jcoglan and @jonleighton.	jnicklas	jonleighton
1194	2013-11-19 21:10:09	This enables the rbx-2.1.1 build to run on travis. @jnicklas : 2.1.0 on travis appears to just be missing since it doesnt even install, so I removed it from travis.yml completely. 2.0.0 appears not to install the ruby standard library since 'gem --version' errors our before we have a chance to run any scripts to install anything so I've moved that to allowed failures. jruby is failing because std…	twalpole	jnicklas
1194	2013-11-19 22:19:22	@jnicklas I just changed to the documentation rspec formatter, when testing with jruby, which flushes the buffer so travis sees test progress	twalpole	jnicklas
1194	2013-11-20 00:17:54	@jnicklas - ok so now that the jruby test actually gets to run fully - it fails being unable to connect to chromedriver - any thoughts on the cause of that?	twalpole	jnicklas
1192	2013-11-15 17:34:32	@jnicklas - This is all the tests changed to use 'expect' syntax and changes made to get rid of all the deprecation warnings rspec 2.99.0.beta1 throws in advance of rspec 3 being released. The downside to these changes is that the tests will no longer run with earlier rspecs than 2.99 due to the lack of the be_truthy/be_falsey matchers. I'm not sure that its going to be possible to have tests tha…	twalpole	jnicklas
1192	2014-04-01 19:34:13	@abotalov 5 months ago when this PR was first started it was against 2.99 - since then the release of 3 is much closer and so now its testing against the beta of 3 - the base versions is set to rspec 2.2 and whatever the latest version of fuubar is compatible with that is.	twalpole	abotalov
1181	2013-10-28 21:58:45	Thanks for contributing, and welcome ;) I'm not sure if I like using a warning like this. At least the warning could be more descriptive. I'd actually forgotten that we'd written tests codifying the behaviour of ignoring writes to readonly elements. Semver then tells us we shouldn't raise an exception. I'm torn on this one. @twalpole, what do you think?	jnicklas	twalpole
1180	2013-10-26 22:34:16	Changes from @wtfiwtz with tests now added	twalpole	wtfiwtz
1180	2013-10-26 22:40:45	@jnicklas I created tests for this because it makes sense but @wtfiwtz hasnt come back, however I have one question. @wtfiwtz implemented this in Form#params so the defaulting is only done at submit time, however "real browsers" return 'on' as the value of a checkbox/radio without a specified value any time its queried ( ie field.value returns 'on' ) -- would you rather this be implemented throug…	twalpole	jnicklas
1180	2013-10-26 22:40:45	@jnicklas I created tests for this because it makes sense but @wtfiwtz hasnt come back, however I have one question. @wtfiwtz implemented this in Form#params so the defaulting is only done at submit time, however "real browsers" return 'on' as the value of a checkbox/radio without a specified value any time its queried ( ie field.value returns 'on' ) -- would you rather this be implemented throug…	twalpole	wtfiwtz
1127	2013-07-24 18:57:49	In #1115, @jnicklas suggested we change Result#inspect, to avoid confusion. This is that. No new tests. Tests pass.	srawlins	jnicklas
1084	2013-05-15 20:49:17	@jnicklas The fix I added makes all the tests pass, but I havent fully convinced myself request_path wasn't returning "" instead of "/", from the rescue, for some good reason. Can you think of anything this change would break?	twalpole	jnicklas
1081	2013-09-30 08:41:28	@jnicklas did you have any particular concerns with this? I can rebase the branch if you're interested in merging it.	TimMoore	jnicklas
1078	2013-05-28 18:42:19	@jnicklas - thanks for the merge. This is effecting dependent gems upgrading to Capy2.1 (eg. jeroenvandijk/capybara-mechanize#51), any chance there's a patch release coming soon?	phillbaker	jnicklas
1072	2013-05-09 06:52:10	@mhoran is this the issue you're talking about? https://github.com/jonleighton/poltergeist/issues/176 It does seem like there may be no perfect solution here. I think it is important to be able to test the behavior of clearing out a field. Another option would be to make it an explicit action: something like `clear_field 'name'` instead of `fill_in 'name', :with => ''`. The drawback is that it wo…	TimMoore	jnicklas
1069	2013-04-29 20:55:21	@jnicklas I moved the modify textarea contents part of this into one place Capybara::HTML - If there's a different place you think it would fit better (or different name) let me know and I'll make that change	twalpole	jnicklas
1068	2013-04-25 23:38:44	I think this is more complicated than just adding the same gsub to Capybara::RackTest::Form#params . I did a few little tests to compare browser behavior to rack-test If the \n immediately following the textarea is in the original document and the form is submitted without changing the textarea contents then current behavior is the following RackTest : submits the leading \n FF via Selenium : ign…	twalpole	jnicklas
1065	2013-04-22 21:10:17	This changes the racktest driver to respond with "true" or nil when retrieving boolean attributes as the selenium driver does. I'm ambivalent about this change but @abotalov feels pretty strongly about having the same behavior from all drivers so I have implemented this. I'm not loving the "true"/nil responses (which come from the webdriver spec) and maybe it would be better to change both driver…	twalpole	abotalov
1065	2013-07-03 12:19:09	Hmm, this adds so much code, and I don't feel that this is particularly valuable. @abotalov, you felt very strongly about this, do you really think this is necessary? It seems superfluous to me. :-1:	jnicklas	abotalov
1065	2013-08-26 14:39:17	Closing. @abotalov never got back here, and I personally feel this is a bad idea.	jnicklas	abotalov
1051	2013-04-11 18:31:48	From a quick look at this, I think Capybara::RSpecMatchers is not being included which means that rspecs method_missing for matchers is called and ends up just directly calling Capybara::Node::Matchers::has_selector? which won't correctly handle the waiting for the should_not. When Capybara::RSpecMatchers is correctly included Capybara::RSpecMatchers::have_selector is called instead, which means …	twalpole	jnicklas
1051	2013-04-11 22:14:38	Yes that sounds exactly right. You can clearly see by the error message that the matchers are not being used. On Thursday, April 11, 2013, Thomas Walpole wrote: > From a quick look at this, I think Capybara::RSpecMatchers is not being > included which means that rspecs method_missing for matchers is called and > ends up just directly calling Capybara::Node::Matchers::has_selector? which > won't c…	jnicklas	jnicklas
1040	2013-04-28 18:59:17	hm got it.. and yeah, the `#check` method doesn't filter by value... I avoid to do my tests filtering by name or id because i always try to simulate the real user behavior.. @jnicklas what do you think about this?	carloslopes	jnicklas
1037	2013-04-02 12:39:02	Wow this is very impressive. I'm intent on pushing Capybara 2.1 RC1 very soon, so this will not make it into Capybara 2.1, as it will take some further deliberation before we can get this merged. Just wanted to point that out up front. A few things I noticed: 1. We metaprogram in all other methods in the session, why not do the same with NOTIFICATION_METHODS? 2. This API should be opt-in for driv…	jnicklas	jcoglan
1037	2013-04-02 12:39:02	Wow this is very impressive. I'm intent on pushing Capybara 2.1 RC1 very soon, so this will not make it into Capybara 2.1, as it will take some further deliberation before we can get this merged. Just wanted to point that out up front. A few things I noticed: 1. We metaprogram in all other methods in the session, why not do the same with NOTIFICATION_METHODS? 2. This API should be opt-in for driv…	jnicklas	jonleighton
1037	2013-04-02 12:39:02	Wow this is very impressive. I'm intent on pushing Capybara 2.1 RC1 very soon, so this will not make it into Capybara 2.1, as it will take some further deliberation before we can get this merged. Just wanted to point that out up front. A few things I noticed: 1. We metaprogram in all other methods in the session, why not do the same with NOTIFICATION_METHODS? 2. This API should be opt-in for driv…	jnicklas	mhoran
1022	2013-03-26 19:49:36	Looks like @jnicklas merged this branch using [ordinary commit](https://github.com/jnicklas/capybara/commit/5c1229acf94dc4a54531a4d72a1959b9fe1c10f4), not merge button	abotalov	jnicklas
1013	2013-03-15 19:32:29	@jnicklas - You said to just commit simple changes (and this one is pretty simple) - but it could affect other driver writers so I'll leave it up to you to commit :)	twalpole	jnicklas
1013	2013-03-21 03:44:00	WebKit doesn't seem to share this behavior. Ping @jonleighton.	mhoran	jonleighton
996	2013-03-08 20:53:57	@jnicklas @abotalov mentioned that fieldset supports the disabled attribute, and the spec says "When specified, causes all the form control descendants of the fieldset element, excluding those that are descendants of the fieldset element's first legend element child, if any, to be disabled." This is not currently supported in racktest, and a quick test with selenium seems to show that it gets it …	twalpole	abotalov
996	2013-03-10 14:31:27	I am a concerned about the performance issue that @abotalov has pointed out. I did some benchmarking, with this code: https://gist.github.com/jnicklas/5128764 Running against this pull request: For comparison, here it is running against master: We can see that there is some variance, but clearly, this pull request yields an almost x2 decrease in performance when locating buttons. Unless the bench…	jnicklas	sobrinho
991	2013-03-07 15:55:03	The timeout is 60s, it used to be configurable, but it isn't anymore, for some reason I can't quite remember. @joliss tinkered with that stuff a while ago, maybe she remembers. Remember that at this point your app is probably already _loaded_ we're only talking about actually _booting_ it, which _should_ be very fast.	jnicklas	joliss
987	2013-03-02 03:57:00	Error pointed out by @jcoglan	twalpole	jcoglan
984	2013-02-28 15:49:06	I'm creating this as kind of a meta issue, so the process isn't as much in my head. I think we're in a fairly good state right now. I just upgraded a project from Capybara 1.1.4 to 2.1 as an exercise and it worked pretty well, only a few failures, all of which could be fixed easily by using the new `:match` option. I want to release a beta in the next couple of days. I really want to get #982 fix…	jnicklas	jcoglan
984	2013-02-28 15:49:06	I'm creating this as kind of a meta issue, so the process isn't as much in my head. I think we're in a fairly good state right now. I just upgraded a project from Capybara 1.1.4 to 2.1 as an exercise and it worked pretty well, only a few failures, all of which could be fixed easily by using the new `:match` option. I want to release a beta in the next couple of days. I really want to get #982 fix…	jnicklas	jonleighton
984	2013-02-28 15:49:06	I'm creating this as kind of a meta issue, so the process isn't as much in my head. I think we're in a fairly good state right now. I just upgraded a project from Capybara 1.1.4 to 2.1 as an exercise and it worked pretty well, only a few failures, all of which could be fixed easily by using the new `:match` option. I want to release a beta in the next couple of days. I really want to get #982 fix…	jnicklas	mhoran
984	2013-02-28 16:38:08	I think @mhoran implemented/merged everything we need: - `Node#all_text` - Native CSS - `#title` - `Node#hover` (work in progress) Based on previous discussions and the draft blog post, I think we're covered. Anything we missed?	jferris	mhoran
979	2013-02-26 07:58:50	@jnicklas - This PR adds selenium with chrome to the tests - There is one test failure currently Failure/Error: expect do expected TestApp::TestAppError but nothing was raised # ./lib/capybara/spec/session/reset_session_spec.rb:36:in `block (2 levels) in <top (required)>' This doesnt occur if just the chrome specs are run, or just the firefox, but if both are run the error occurs. I'm 99% sure th…	twalpole	jnicklas
976	2013-02-26 00:06:09	Ping @jonleighton. I'll get this in the pipeline for capybara-webkit. Fortunately we just implemented native click events.	mhoran	jonleighton
965	2013-02-20 22:35:34	@abotalov I'm pretty sure it gets reset for every test in Capybara::SpecHelper::reset! - if I'm wrong about that I'll be happy to store and reset the setting	twalpole	abotalov
965	2013-02-20 22:40:07	1. I think specs to `resize_window` and `hover` shouldn't belong to the same group. For example capybara-webkit currently supports `resize_window` but doesn't support hover without executing script (at least at first glance, I haven't used it) 2. @jnicklas If we support set of window size, we should also support get of size. What about alias: `window_size=(width, height)` and method: `window_size…	abotalov	jnicklas
961	2013-02-16 21:35:00	@jnicklas - Seeing issue #923 get closed this morning (request for :invalid pseudo selector support), it made me revisit something I'd been meaning to look at for a while. Why always convert css to xpath when browsers can handle direct css searches? This PR is the beginning of work on allowing css selectors to just flow through and be searched for as css, which would allow for css pseudo selector…	twalpole	jnicklas
961	2013-02-17 11:45:53	I'm not sure. I like the implementation, it's quite unobtrusive. There are a couple of things which should probably be cleaned up, but overall it looks pretty good. I guess we should involve the author driver authors in this discussion as well. Ping @jonleighton, @jcoglan, @jferris, @mhoran.	jnicklas	jcoglan
961	2013-02-17 11:45:53	I'm not sure. I like the implementation, it's quite unobtrusive. There are a couple of things which should probably be cleaned up, but overall it looks pretty good. I guess we should involve the author driver authors in this discussion as well. Ping @jonleighton, @jcoglan, @jferris, @mhoran.	jnicklas	jonleighton
961	2013-02-17 11:45:53	I'm not sure. I like the implementation, it's quite unobtrusive. There are a couple of things which should probably be cleaned up, but overall it looks pretty good. I guess we should involve the author driver authors in this discussion as well. Ping @jonleighton, @jcoglan, @jferris, @mhoran.	jnicklas	mhoran
960	2013-02-16 18:18:26	This is really a question to @jonleighton, @jcoglan and @mhoran mostly, but really anyone who authors capybara drivers. I want to break the driver API for Capybara 2.1 by introducing a new method `#full_text` on nodes, as opposed to the regular `#text`. This would return the text of the node as it appears in the source, ignoring visibility. The name of this method doesn't really matter as it woul…	jnicklas	mhoran
960	2013-02-16 18:18:26	This is really a question to @jonleighton, @jcoglan and @mhoran mostly, but really anyone who authors capybara drivers. I want to break the driver API for Capybara 2.1 by introducing a new method `#full_text` on nodes, as opposed to the regular `#text`. This would return the text of the node as it appears in the source, ignoring visibility. The name of this method doesn't really matter as it woul…	jnicklas	jcoglan
960	2013-02-16 18:18:26	This is really a question to @jonleighton, @jcoglan and @mhoran mostly, but really anyone who authors capybara drivers. I want to break the driver API for Capybara 2.1 by introducing a new method `#full_text` on nodes, as opposed to the regular `#text`. This would return the text of the node as it appears in the source, ignoring visibility. The name of this method doesn't really matter as it woul…	jnicklas	jonleighton
955	2013-02-15 21:54:39	Excellent work from @twalpole on submitting a fix. Can you check and see if the fix works for you?	jnicklas	twalpole
952	2013-02-05 19:07:59	@jnicklas Do you think it's worth to change behavior of `text` if it's `<pre>` element where [type of whitespace matters.](http://www.w3.org/TR/html401/struct/text.html#h-9.1)	abotalov	jnicklas
947	2013-01-29 00:02:50	Node#all returns. @jnicklas - As discussed on the [mailing list](https://groups.google.com/forum/?fromgroups=#!topic/ruby-capybara/1JEwsbqJQ8s)	mdgreenfield	jnicklas
942	2013-01-28 08:53:13	Heh, I just saw [this exchange](https://github.com/jnicklas/xpath/commit/0bfd283a1147c7d07e6cfc6b1683aa09a489c843#commitcomment-2392254). @jnicklas have you expounded on that new set of tools on the mailing list or anywhere?	ches	jnicklas
920	2012-12-26 18:05:11	I have no idea why we are doing that check anyway. @joliss, any ideas?	jnicklas	joliss
920	2012-12-26 20:03:41	I'm not sure. It was added by @raggi in ab62b27ae1c3836351a9a08ac9db729ed7e01f25. @raggi, any insights?	joliss	raggi
911	2013-01-22 07:42:43	Ah yeah, there's a bunch of issues around Firefox and focus, especially on OSX, but in general this works :) Personally I'm hoping @jnicklas will merge this, and then phantomjs and the like will eventually integrate it, rather than relying on selenium.	JonRowe	jnicklas
911	2013-03-05 00:37:05	Seems a bit crazy :) Maybe @jarib has some insight if this is a sane thing to do?	jnicklas	jarib
873	2012-11-19 12:52:48	Hi @jnicklas, What do you think about improving the message of have_field matcher? Currently we don't have a nice message, take a look: I know it's not `35,0000`, but what value is? I was thinking in something like:	sobrinho	jnicklas
871	2012-11-18 04:09:21	@jnicklas We could (without any change to the public API behavior) unify the spec to say: `html` (and synonymously `body` and `source`) return the state of the DOM. And in case of RackTest, we do the next most sensible thing and return the original source. The current differentiation (original source vs. DOM) doesn't really make much sense IMO, since not one driver actually has different behavior…	joliss	jnicklas
871	2012-11-20 13:29:18	@mhoran, @jferris (and maybe @jonleighton): can you guys take a look at this pull request #877 and see if that solves the problem.	jnicklas	jonleighton
870	2012-11-18 04:14:09	Hey @jarib, could you take a look at the OP's bug description please? I'm wondering if there's a faster/cleaner way to fix it than sending repeated `:backspace` keys.	joliss	jarib
868	2012-11-17 00:33:27	Thanks for fixing. I don't know what I was thinking when I wrote that code. @jnicklas, do you want to push out 2.0.1?	joliss	jnicklas
844	2012-10-07 18:00:51	Capybara master has a new `has_text?` matcher which excludes invisible content such as `<title>` elements and `display: none` elements. Its implementation uses the `Node#text` method, so the implication is that the behaviour of `Node#text` has now changed from returning all text to only returning visible text. This presents two problems: - Users will have trouble upgrading if they are using `Node…	jonleighton	mkdynamic
832	2013-02-25 19:59:25	Go, go @twalpole!	jnicklas	twalpole
823	2012-09-15 12:23:17	Actually, we have a bunch of flickering tests that are only fixed on master. I'm thinking we should perhaps disable 1.1_stable on Travis again and stick with local running for the 1.1 branch. @jnicklas, what do you think?	joliss	jnicklas
823	2012-09-15 12:26:17	Well. In that case it might be difficult to ensure that 1.1_stable is actually ... stable. :-) I think the root cause for these flickering tests should be examined... Jarl 2012/9/15 Jo Liss notifications@github.com > Actually, we have a bunch of flickering tests that are only fixed on > master. I'm thinking we should perhaps disable 1.1_stable on Travis again > and stick with local running for th…	jarl-dk	jnicklas
821	2012-09-15 12:07:52	On the actual pull request, I'll let @jnicklas handle it. I'm muting; email me if you need me.	joliss	jnicklas
809	2012-09-07 18:23:55	Hey @josevalim, @dchelimsky, @sobrinho and anyone else who has had an opinion on this. When applied, this commit changes Capybara to use `:feature` as the type for its own `feature` helper, as well as only including Capybara in those steps with type `:feature`. This follows [José's suggestion](http://blog.plataformatec.com.br/2012/06/improving-the-integration-between-capybara-and-rspec/). I feel …	jnicklas	josevalim
809	2012-09-07 18:23:55	Hey @josevalim, @dchelimsky, @sobrinho and anyone else who has had an opinion on this. When applied, this commit changes Capybara to use `:feature` as the type for its own `feature` helper, as well as only including Capybara in those steps with type `:feature`. This follows [José's suggestion](http://blog.plataformatec.com.br/2012/06/improving-the-integration-between-capybara-and-rspec/). I feel …	jnicklas	sobrinho
809	2012-09-07 18:23:55	Hey @josevalim, @dchelimsky, @sobrinho and anyone else who has had an opinion on this. When applied, this commit changes Capybara to use `:feature` as the type for its own `feature` helper, as well as only including Capybara in those steps with type `:feature`. This follows [José's suggestion](http://blog.plataformatec.com.br/2012/06/improving-the-integration-between-capybara-and-rspec/). I feel …	jnicklas	dchelimsky
809	2012-09-07 18:41:51	@jnicklas The naming convention is a bit tricky. We have `spec/models`, `spec/views`, `spec/helpers`, so I would vote for `spec/features`. But I will leave the final decision for @dchelimsky. I think adding support for these in rspec-rails will be trivial as well. So rspec-rails should catch up quickly. My $.02. :)	josevalim	dchelimsky
809	2012-09-09 15:24:57	BTW - it's less about the release cycle than it is about forcing end-users to upgrade two libs at the same time (and some of them not understanding that that is necessary). /cc @myronmarston, @alindeman	dchelimsky	alindeman
809	2012-09-09 15:24:57	BTW - it's less about the release cycle than it is about forcing end-users to upgrade two libs at the same time (and some of them not understanding that that is necessary). /cc @myronmarston, @alindeman	dchelimsky	myronmarston
809	2012-09-12 15:46:55	I'm OK w/ an rspec-rails release that deals with the directory paths, but it would be good if Capy could check for the rspec version in capybara/rspec.rb (will need to be >= 2.12, but that doesn't exist yet, so you probably want to wait for that release before making this change). /cc @alindeman	dchelimsky	alindeman
803	2012-09-03 12:54:36	Little bit of background: For a touch platform only web app we're building we're using Capybara for acceptance tests, along with a js driver that is touch capable (now poltergeist, before capybara-webkit - basically any recent webkit based driver supporting touch events could be used). We're not using any click interactions at all, thus I needed to make the capybara js driver touch capable. Here'…	carhartl	jonleighton
792	2012-08-21 10:14:50	/cc @jarib - I think we'll need your help here, Jari! I've been running the Capybara test suite in a loop. I could reproduce the flickering tests with Selenium that we've been seeing on Travis. I tried `rspec --order random:$i`, and it turns out that the flickeringness is not test order dependent but random (i.e. some kind of race condition). Here is an example failure: The first offending test i…	joliss	jarib
789	2012-08-14 15:08:36	Hey @jarib, @ramontayag is having a weird problem where the Selenium bridge seems to lock up for minutes when he calls `all('html')`. Is there something he can do to produce some trace log of the communication between Ruby and Firefox, to figure out where exactly it's going wrong?	joliss	jarib
777	2012-08-06 21:47:20	Maybe @jarib can provide some insight here.	joliss	jarib
771	2012-08-02 11:40:48	It does seem to make sense that we only ever want to click enabled buttons, to be honest. I don't think we should have a separate `click_enabled_button` action though. I'm torn about this. @joliss, what do you think?	jnicklas	joliss
764	2012-07-20 14:12:09	This causes "file not added for reaping" errors with Selenium, as the exit handler is called twice. Thanks @jarib for tracking this one down!	joliss	jarib
763	2012-07-19 16:17:11	Hey @jarib, I remember seeing this `file not added for reaping` error occasionally on Travis, but now it occurs reliably on my system. Can you reproduce it, or is there anything I can do to debug this?	joliss	jarib
744	2012-07-08 17:49:15	I have no opinion on whether this is a good addition to Capybara (perhaps it is), but I'm thinking that regarding the method name, something like `save_screenshot` might be clearer than `render`. Let's see what @jnicklas has to say.	joliss	jnicklas
738	2012-06-27 18:50:42	This is a kind of known limitation in selenium. Selenium will only clear cookies for the current domain. As far as I know there is no way around that. Maybe @jarib knows more.	jnicklas	jarib
737	2012-06-27 00:08:16	Hello Selenium-Webdriver now throws a Selenium::WebDriver::Error::UnhandledAlertError whenever you click on a element that shows an alert or confirm dialog it seems. In the past I've done things like this as a crude workaround: page.evaluate_script('window.confirm = function() { return true; }') But now I'd like to test that the message being presented to the user matches what I expect (it's not …	supairish	jarib
735	2012-06-25 19:16:02	@jarib I've reduced this to a selenium bug [here](http://code.google.com/p/selenium/issues/detail?id=4147)	paleozogt	jarib
733	2012-06-26 22:27:19	Mentioning @jarib like @joliss says above as I am seeing the same issue. I see the issue in full rake run. When I setup a breakpoint before the checking the url then the tests pass so that does imply a timing issue. Interesting thing is that after I have once run with a breakpoint the next run succeeds for just that cucumber scenario but I guess such is the life with races.	betelgeuse	jarib
705	2012-05-13 13:24:49	@thoferon Right. @jarib, here's a gist that demonstrates that selenium-webdriver returns "true" and "false" as strings for the 'disabled' attribute: https://gist.github.com/2688447 That seems odd, at least. Would you mind taking a look? I'm closing this issue, since it's not a Capybara issue, but let's continue discussion here unless/until we have a bug report in the upstream tracker.	joliss	jarib
705	2012-05-13 16:04:48	Ah, very well. Hm, I wonder what the RackTest driver does. In any case, perhaps it would be sensible to tie down the behavior with a test, to ensure that all the drivers are consistent. I'll reopen and leave this up to @jnicklas.	joliss	jnicklas
703	2012-05-02 07:08:18	@yomike05 Awesome, that was exactly what was happening to me! I'm using @josevalim's trick and that fixed it. Thanks a bunch! I'm gonna leave this ticket open for the moment cause I'd like to see mention of this issue in the documentation. I imagine it's quite common given the simplicity of the test that surfaced it for me.	jimmycuadra	josevalim
702	2012-04-26 11:27:46	@jarib, OP has an issue with sessions not properly resetting when there's pending Ajax requests, perhaps related to chromedriver. Ring a bell by any chance?	joliss	jarib
696	2012-04-20 18:55:03	Very interesting. I'll go ahead and close this issue, since the behavior is likely either correct, or something that could only be changed in the Selenium upstream. I wonder if we should start documenting edge cases like this. Perhaps it's time for a Capybara FAQ where we can collect pointers to discussions like this one. @jnicklas, what you think? > page.execute_script("$("#p_doctor_tabs").tabs(…	joliss	jnicklas
690	2012-06-13 00:30:26	Let's cc @jarib then. Jari, does this ring a bell at all?	joliss	jarib
687	2012-05-18 09:15:05	@jnicklas any outlook when this will be released?	exviva	jnicklas
686	2013-02-24 17:30:42	I honestly didn't think this would ever get fixed. Thanks @twalpole!	jnicklas	twalpole
686	2013-02-27 10:07:27	@fy-kenny please review what's previously been said in this issue, and take a look at @twalpole. If you're still having problems, please write something more coherent. I can't make any sense out of what you've written.	jnicklas	twalpole
685	2012-07-13 13:25:22	There were a couple of things I didn't like too much about this pull request, so I went ahead and rewrote it. I disagree with @exviva, that the port needs to update between `new` and `boot`. I think setting `Capybara.server_port` as the default is fine. The implementation was also overly complex, in my opinion, adding a lot of cruft for an essentially simple change.	jnicklas	exviva
668	2012-03-16 20:02:13	(An evolution of #667). This solves the long standing issue of not being able to know what went wrong with a request that failed. Consider this a solution for issues #629 and #508. Thanks to @raggi (#660) for the inspiration.	djanowski	raggi
668	2012-04-02 16:27:32	@raggi: Just changed this a little bit, so now: - It doesn't use `abort_on_exception`. - It doesn't let the server die. - It raises the exception on the correct thread, so can be used outside of `Thread.main`. What do you think now? @jnicklas: This is an alternative solution that doesn't require to actively check for errors.	djanowski	jnicklas
667	2012-03-16 19:44:20	Summoning @raggi since this is an alternative implementation of #660.	djanowski	raggi
647	2012-02-19 21:39:09	@jnicklas - I don't know the policy behind closing a pull request (which I now believe means "reject" irrevocably), so please manually merge the commit or comment the patch. I've created too many pull requests for this issue already to add more noise.	e2	jnicklas
647	2012-02-19 23:51:19	(Reopening is no problem, actually -- I just reopened it for you. GitHub is just annoyingly restrictive about who gets to do that.) I'm actually not sure though that having those kinds of conditionals is good practice. I think we _can_ if we have to, but I'd argue that it shouldn't be deprecated for this exact reason (that is, other libraries like Capybara having to do hacky conditionals). Hm, I …	joliss	aslakhellesoy
644	2012-02-18 12:16:15	Cc: @aslakhellesoy Wait, how come stuff is breaking for us at a patch-level release? Is source_tags not part of Cucumber's public API? Should we be using something different?	joliss	aslakhellesoy
642	2012-06-19 19:41:42	@jnicklas would you accept a pull request with this functionality?	sobrinho	jnicklas
628	2012-02-02 09:57:27	/cc @jnicklas Thanks -- I've merged this. (If we find that it's over-eager with our development dependencies, we can always change or remove it later, I guess.) And thanks for building Gemnasium, @laserlemon! :-)	joliss	jnicklas
620	2012-03-27 19:05:04	I've been meaning to cc @jarib for a while. Jari, do you have any idea?	joliss	jarib
614	2012-01-12 17:31:23	Some drivers (like WebKit) apparently do this. Suggested by @jonleighton in #611.	joliss	jonleighton
613	2012-01-12 17:49:47	@joliss any chance you can merge this one too? then poltergeist will be green against caypbara master :) thanks	jonleighton	joliss
609	2012-02-08 09:50:48	Let's cc him: @jnicklas, care to take a look?	joliss	jnicklas
606	2012-01-20 12:47:41	@jnicklas I'm starting to think that this is actually not the right way to do it. I've repushed a better fix with a cleaned up (shorter) implementation of referer handling. Instead of always sending referers and special-casing visits and redirects, we now explicitly send a referer along with links (follow) and form submissions (submit), like a real browser. I've also added a test so we now cover …	joliss	jnicklas
606	2012-02-01 00:12:18	@jnicklas I'm pretty confident that the repushed code is good. Mind if I self-merge?	joliss	jnicklas
597	2012-01-08 12:28:13	Hi there! This is a duplicate of issue https://github.com/jnicklas/capybara/issues/570 , but I am attaching a failing spec and I'll try to explain why I think this is a real issue. I've attached a failing spec here: https://gist.github.com/1578175 In that issue, @jnicklas closes the issue telling that browsers won't bother about that. The problem is that because of Nokogiri (or Capybara interacti…	gaizka	jnicklas
591	2012-01-04 18:27:50	/cc @jarib Sometimes (very rarely), running the Capybara test suite yields failures with a weird "docElement is null" error message. On my system (MRI 1.9.2 I'm pretty sure): https://gist.github.com/1560935 Or Travis: http://travis-ci.org/#!/jnicklas/capybara/jobs/475145 The offending test code is here: https://github.com/jnicklas/capybara/blob/master/lib/capybara/spec/session/within_spec.rb#L22 …	joliss	jarib
591	2012-01-04 19:36:18	I have no idea what that error even means. Haven't ever seen it locally on my machine either, which is strange. Maybe @jarib knows? Sorry for linking you in all the time Jari, I'll buy you a beer to make up for it next time we meet ;) At least we know that it's not completely random, since it seems to be failing with the same spec.	jnicklas	jarib
589	2012-01-03 20:29:23	/cc @madadam Quoting my commit message in c444d336: > Remove broken tests for server_boot_timeout > > When they were added in 09d6335, responsive? already only hit `/__identify__`, which does not hit the server, but gets special-cased in Capybara's Identify server class (and runs instantly). > > So it's not clear what constitutes a "slow" server that might time out at boot, and thus why server_bo…	joliss	madadam
577	2011-12-20 23:49:25	As suggested by @mcmire and @gorn in #483. --- (Just updated this for a more extensive rewrite of the RSpec section.) I went through it sentence by sentence and found that none of all those details really added anything. So now we're left with two short paragraphs. You like?	joliss	mcmire
564	2011-12-10 00:17:18	Okay, this is working good so far, but there's a couple of issues: 1. How about cross-driver compatibility? Any opinions, @jnicklas? (Perhaps this relies too much on Selenium features?) 2. It would need documentation, I think. Probably tests as well. 3. As it is you'd have to use .native, like so: `page.execute_script('... arguments ...', el.native)` That seems awkward. We'd probably have to auto…	joliss	jnicklas
564	2011-12-30 16:22:00	/cc @jnicklas I think as it is, this is not mergeable, so I'll go ahead and close this for now. If you repush new code, just leave a comment and we can reopen it. :)	joliss	jnicklas
554	2012-01-03 13:06:10	Very strange, why would these behave differently? @jarib: is it not possible to clear date and time fields?	jnicklas	jarib
541	2011-11-15 14:47:03	Getting the same error when I run the Capybara test suite. @jarib, any insight on this?	jnicklas	jarib
539	2011-11-09 19:26:54	This might be a problem with Selenium or selenium-webdriver, I think. Cc @jarib. :)	joliss	jarib
525	2012-01-09 11:14:09	@jnicklas apologies about that. I'm pretty sure RSpec's doco is not the only source of confusion here, but we didn't help matters by posting an incorrect example in the RDoc. The doc error is fixed (thanks to @jwow313), but won't be reflected on rubydoc.info until the next rspec-rails release.	dchelimsky	jnicklas
516	2011-10-05 19:24:37	Hey @jnicklas! In order to run Selenium via Capybara on my virtual machine running IE (kill me), you need to be able to bind the server IP to a net interface on the same subnet as the VM. This patch exposes an configuration variable to allow you to bind the test server to any net interface on your local machine. It falls back to 127.0.0.1 if the config var is not set. Thanks!	dbalatero	jnicklas
511	2011-09-28 18:24:32	Hey @jnicklas, I have two inputs on my form, "Nome da Fórmula" and "Fórmula". My scenario is like this: But the second line is filling "Nome da Fórmula" instead of "Fórmula". I guess we should check first for label using full match and after the partial match. Something like: "label[equals(., "Fórmula") | contains(., "Fórmula")]". I don't know the XPath language, so is not exactly that. What you …	sobrinho	jnicklas
483	2011-12-21 00:29:38	@gorn wrote: > I use RoR and I somewhat did not pay attention that the README is NOT only for Rails so I did not even seeked for RoR section ;-) Actually, I think a lot of people get tripped up by this and forget to include 'capybara/rails'. @jnicklas, back when you added rails.rb, was there something that stopped you from autodetecting Rails (like `defined? Rails.version`)? I'm thinking that we …	joliss	jnicklas
481	2011-09-03 18:22:25	I'm starting to dig into failure_messages now, specifically understanding the difference between how they are treated in HaveSelector versus HaveMatcher. It appears the direction I'm moving in is a bit at odds with 70c4f196, but I don't really understand the intent of that commit. Seems to me if everything is a selector, there is no need for two matcher classes, and the selector can be responsibl…	adamlogic	jnicklas
477	2011-09-01 17:35:16	[Cc @jarib; see GitHub for the original report.] It does make sense, though what you describe seems to be a problem with Selenium, not Capybara. Capybara just forwards the call: I'll close this issue, but perhaps either of you want to bump this problem upstream to Selenium (if it's not a known bug already).	joliss	jarib
461	2011-08-19 01:52:44	Closes issue #452. #using_driver now restores the driver to what it was before the block rather than default_driver. Please let me know if there are any improvements I can make to this patch. I use capybara in my work and personal projects every single day, and I'm really thankful for all the work that @jnicklas and other maintainers have done. Please consider this a very tiny token of my appreci…	carols10cents	jnicklas
460	2011-08-19 06:32:11	This dependency has been confirmed and encouraged by @jarib, btw.	jnicklas	jarib
448	2011-08-12 11:29:19	Hmm, not sure if this is something that Capybara is doing wrong, sounds more like a Selenium issue. This code was recently changed in Capybara due to deprecations in Selenium. It now looks like this: https://github.com/jnicklas/capybara/blob/master/lib/capybara/selenium/node.rb#L33-35. @jarib, does that seem correct?	jnicklas	jarib
436	2011-07-29 23:13:30	Wait, actually `bundle update` won't pull webdriver 2.2, since we were specifying `~> 2.0.0`. So I guess it _is_ reasonable to bump the dependency to the newest release. I just merged this pull request. @jarib, should Capybara be using `~> 2.0` instead? How likely do you think is the API to break in backwards-incompatible ways between minor release in the 2.x branch?	joliss	jarib
432	2011-11-10 04:32:54	I'll close this for inactivity -- feel free to reopen of course, if you have any insights on what's causing the test to fail. /cc @jnicklas	joliss	jnicklas
430	2011-07-22 11:28:44	After looking into this some more, I think this problem is related to this rack-test pull request: **[Subdomain / Host awareness](https://github.com/brynary/rack-test/pull/23)** _(which was denied, stating that this should be solved by Capybara instead of rack-test)_. I also now believe this is 100% related to the above mentioned issue #376. I wonder if this has been addressed already, I haven't …	JeanMertz	jnicklas
425	2011-07-21 11:08:38	Hm, seems a little peculiar on selenium-webdriver's side, though not obviously wrong. Before we go fixing the Capybara code, let's have @jarib weigh in. What do you think, Jari?	joliss	jarib
408	2012-01-08 23:02:28	/cc @jnicklas > I have a script that [demos the problem](https://gist.github.com/1076062/870eae0eafcd0401adac65b36025e71193bbc7c9) This is printing "yay, it worked" with Capybara 1.1.2, selenium-webdriver 2.16.0, and Firefox 8.0. So I'm assuming that whatever/wherever the problem was, it has been fixed in the meantime. If anyone is still seeing issues with iframes, please leave a comment (or even…	joliss	jnicklas
406	2011-07-11 13:53:07	Tested and merged -- thanks! :) @jnicklas, FYI, this just bumped the webdriver dependency from ~> 0.2.2 to ~> 2.0.0 (the gem for the official Selenium 2.0 release).	joliss	jnicklas
401	2011-07-08 13:05:00	*bugs @brynary* ;-)	joliss	brynary
396	2011-06-29 11:21:50	Nice catch! Indeed this seems to be because Rack::Test calls .to_i on empty maxlength attributes. HTML4 says maxlength must be number: http://www.w3.org/TR/html401/interact/forms.html#adef-maxlength HTML5 says it must be positive number: http://www.w3.org/TR/html-markup/input.text.html#input.text.attrs.maxlength @jnicklas, should we ignore maxlength=""? Even if it doesn't conform, I would expect …	joliss	jnicklas
394	2011-07-25 21:59:33	> Even if page.body is the wrong thing to use in this case, that doesn't change the fact that the value of page.body itself is still wrong. What is actually returned as the HTTP body of the page (a JSON string) is not what Capybara is reporting (a JSON string wrapped in an HTML document). page.body is somewhat misnamed -- its purpose is not to return the HTTP body (as you write, and as one might …	joliss	jnicklas
384	2011-07-22 22:11:32	[Cc @dchelimsky. Some context: @contentfree was trying to mix Capybara and ActionController::TestCase methods like so:] --- Re @contentfree: Oh, that's a controller test -- now I see. I think the reason why it doesn't work is that `within` is part of Capybara, whereas `response` is part of ActionController::TestCase. (That's two completely separate testing systems: Capybara exercises the entire s…	joliss	dchelimsky
377	2012-01-08 22:54:09	/cc @jnicklas Hm ... Pull request #490 ("Debug mode") didn't yield any results. I'll go ahead and close this until we have some more specific ideas (or preferably, code) to work with.	joliss	jnicklas
368	2011-06-02 14:54:57	Oh, and to get @dchelimsky involved, we should mention him. Oh wait, I just did. :)	steveklabnik	dchelimsky
360	2011-05-26 18:24:42	Ahh man, THANK you. I never would have seen that. @jnicklas would you be interested in a patch where stupid people like me who mistakingly mix rspec and capybara methods get a warning raised? Something like "if this result is nil, make sure they didn't use get instead of visit?"	jackdempsey	jnicklas
347	2011-05-13 15:28:33	@jnicklas I wonder if this is going to make the test suite brittle?	joliss	jnicklas
340	2011-05-10 13:42:18	I was just trying to figure out where to add tests within the Capybara test suite, but grepping the source does not yield any tests that specifically test `to_binary`. @jnicklas, what do you think?	joliss	jnicklas
331	2011-06-26 13:29:02	@jnicklas closed the pull request [citing](https://github.com/jnicklas/capybara/pull/395#issuecomment-1440456): "this problem need a way more comprehensive approach". What is meant by this? Is a rewrite of error reporting in Capybara::Node::Finders required?	vrish88	jnicklas
330	2011-04-23 11:04:41	Regardless of the setup of your app and static files, `page.has_content?("My custom test content")` only ever returns true or false (which then gets discarded the way you are using it), so it does not do anything. You need to use RSpec's [predicate matchers](http://relishapp.com/rspec/rspec-expectations/v/2-6-rc/dir/built-in-matchers/predicate-matchers) with `should` in order to actually test any…	joliss	jnicklas
325	2011-04-14 13:09:02	Cc @jnicklas I think the 'rspec-rails' gem it the culprit. As of the edge version from github: I wonder how it will be possible to make rspec-rails work with both 0.4.1.2 and newer versions of Capybara at the same time.	joliss	jnicklas
322	2011-04-13 14:37:40	Does this work for you (for test_helper.rb)? (@jnicklas, I don't know about your Test::Unit fu, but do you think this is a good way to do it?)	joliss	jnicklas
320	2011-04-10 17:16:30	Hello, I updated my tests to the current branch and I was facing with some i18n issues. In older releases, I was setting up my tests with: page.driver.header 'Accept-Language', 'pt-br' Now I saw that header was removed from this branch, according to driver.rb file. Then I had to code a little workaround, based on @aslakhellesoy code: def set_headers(headers) driver = Capybara.current_session.driv…	abstractj	aslakhellesoy
319	2011-04-08 18:45:11	Nice catch, thanks! Merged (and while we're at it, changed "locator" to "value" so as to have the docs consistent with the method signature). @jnicklas Closing. Would you like me to ping you like this whenever I close a pull request?	joliss	jnicklas
178	2011-09-25 21:01:02	I'm late to the game, but the problem boils down to this - a begin/rescue inside the at_exit resets $! from SystemExit to nil. ChildProcess doesn't mess with the process' exit codes, but it does have inevitable begin/rescue blocks as part of reliably killing the child. 1.8.7 gets it right (IMHO): But even after @sunaku's [issue](http://redmine.ruby-lang.org/issues/show/4400) fixed at_exit orderin…	jarib	dchelimsky
151	2012-01-08 22:37:23	/cc @jnicklas I'll go ahead close this feature request, since there hasn't been any activity for more than a year. ;-)	joliss	jnicklas
