# Supplementary material for: Status, identity, and language: A study of issue discussions in GitHub
Source: PLoS One. 2019 Jun 14;14(6):e0215059. doi: 10.1371/journal.pone.0215059 (PMC6568400; doi:10.1371/journal.pone.0215059)
Supplement: S2 Data — (ZIP) [file pone.0215059.s003.zip › sample_46_projs_issues/teamcapybara_capybara/issue_first_in.csv]

1065	twalpole	2013-04-22 21:10:17
1065	abotalov	2013-10-30 22:11:37
1065	jnicklas	2013-07-03 12:19:09
1156	abotalov	2013-10-20 19:32:39
551	hedgehog	2011-11-28 22:18:24
887	morgoth	2013-02-22 17:17:53
887	christiannelson	2013-02-15 04:45:56
887	rogerkk	2013-07-05 11:04:00
887	jnicklas	2013-07-05 11:33:08
1040	carloslopes	2013-04-28 18:59:17
763	joliss	2012-07-19 16:17:11
320	abstractj	2011-04-10 17:16:30
1336	abotalov	2014-06-18 18:58:35
1523	sithara	2015-05-26 11:27:41
170	thechrisoshow	2011-03-24 14:25:23
1001	twalpole	2013-03-11 02:19:12
1001	abotalov	2013-11-15 16:08:23
1001	jarl-dk	2013-11-15 15:29:10
1078	phillbaker	2013-05-28 18:42:19
1827	dylanlive	2017-01-13 22:44:09
910	emilianodellacasa	2012-12-25 12:03:08
1426	jonathanchrisp	2014-10-17 08:47:44
856	Baril27	2014-05-16 18:34:00
856	zamith	2013-10-15 10:12:03
856	kovpack	2015-08-27 01:25:51
1165	thatandyrose	2013-09-19 21:21:43
1165	momolog	2016-04-20 10:58:53
1165	frnco	2015-11-13 02:59:44
1109	mattvleming	2013-12-07 20:18:48
1109	midu	2013-09-04 20:19:44
1796	Schwad	2016-11-20 22:11:05
984	jferris	2013-02-28 16:38:08
984	jnicklas	2013-02-28 15:49:06
984	jcoglan	2013-03-25 22:21:39
1097	jnicklas	2013-07-04 06:47:36
1298	twalpole	2014-07-08 18:37:04
1298	abotalov	2014-07-08 18:16:20
394	joliss	2011-07-25 21:59:33
394	jarl-dk	2011-09-26 10:54:49
1814	twalpole	2017-01-05 21:40:03
1814	abotalov	2017-01-05 21:09:32
1103	twalpole	2013-07-02 18:03:46
1103	nashby	2013-07-11 21:34:51
1103	jnicklas	2013-07-02 22:21:45
1454	ioquatix	2014-12-21 23:43:03
1667	twalpole	2016-03-18 21:58:32
1642	syndbg	2016-01-22 11:12:27
1826	twalpole	2017-01-10 19:02:31
628	joliss	2012-02-02 09:57:27
1507	RSO	2015-04-23 17:52:46
873	sobrinho	2012-11-19 12:52:48
1439	twalpole	2015-01-14 18:51:07
1709	rafiqdeen	2016-06-23 04:36:10
1037	abotalov	2014-04-24 07:56:53
1037	twalpole	2013-04-04 23:07:53
1037	jferris	2013-04-05 16:15:53
1037	mikepack	2013-04-04 22:55:28
1037	jnicklas	2013-04-02 12:39:02
1081	TimMoore	2013-09-30 08:41:28
650	joliss	2012-03-01 12:14:38
1202	paramadeep	2013-12-02 10:11:52
261	abotalov	2012-12-19 00:18:21
614	joliss	2012-01-12 17:31:23
591	joliss	2012-01-04 18:27:50
591	jnicklas	2012-01-04 19:36:18
952	beggerss	2013-08-27 18:10:21
952	abotalov	2013-02-05 19:07:59
613	jonleighton	2012-01-12 17:49:47
1652	twalpole	2016-02-08 22:27:30
1289	twalpole	2014-04-08 20:01:31
749	akasper	2012-07-12 11:37:42
1818	twalpole	2017-01-03 09:25:00
594	myronmarston	2012-03-13 18:17:02
1112	EamonNerbonne	2013-07-26 16:04:50
1365	twalpole	2014-07-29 19:07:34
1365	jtrupiano	2015-09-16 20:32:11
1365	abotalov	2014-07-29 16:27:32
1365	mhoran	2014-07-29 23:36:00
1180	twalpole	2013-10-26 22:34:16
1766	vizcay	2016-09-30 15:43:55
585	clemenshelm	2012-01-03 12:38:33
1464	scalixte-mdsol	2015-01-15 21:54:21
1313	tekknolagi	2014-06-04 06:01:01
1810	twalpole	2017-01-03 22:06:03
565	joliss	2011-12-30 02:21:00
565	audionerd	2011-12-29 02:29:10
1508	twalpole	2015-04-24 18:02:29
1518	lazylester	2015-05-21 01:44:26
705	joliss	2012-05-13 13:24:49
966	jakeonrails	2013-02-21 19:44:17
322	joliss	2011-04-13 14:37:40
322	chrisolsen	2011-04-13 21:25:04
1219	thomasfedb	2014-01-06 00:31:56
687	exviva	2012-05-18 09:15:05
1629	bbnnt	2015-12-23 08:25:20
541	jnicklas	2011-11-15 14:47:03
796	jfelchner	2012-08-31 00:16:31
923	Trevoke	2013-02-19 21:00:25
1186	maheshguruswamy	2013-10-31 17:02:50
609	joliss	2012-02-08 09:50:48
609	nyarly	2012-03-15 06:42:29
609	sdhull	2013-01-04 22:47:11
1295	twalpole	2014-09-04 17:25:57
809	joliss	2012-11-07 03:01:36
809	alindeman	2012-09-13 20:08:26
809	sobrinho	2012-09-09 16:26:49
809	josevalim	2012-09-07 18:41:51
809	dchelimsky	2012-09-07 18:53:19
809	jnicklas	2012-09-07 18:23:55
1049	awendt	2013-04-12 14:50:53
1722	twalpole	2016-07-15 19:33:06
1825	twalpole	2017-01-03 22:18:55
702	joliss	2012-04-26 11:27:46
194	triskweline	2011-07-09 10:47:49
1431	styliii	2014-10-27 07:47:32
1157	jnicklas	2013-10-20 16:44:06
1672	twalpole	2016-04-04 22:39:01
1815	twalpole	2016-12-29 23:53:45
1678	chadoh	2016-04-07 02:12:25
970	morgoth	2013-02-25 08:02:04
1084	twalpole	2013-05-15 20:49:17
995	knewter	2013-03-25 23:29:11
1443	rosskevin	2014-11-21 21:37:12
761	byzg	2014-10-09 23:54:52
1798	psyho	2016-11-23 09:08:37
911	JonRowe	2013-01-22 07:42:43
911	tgaff	2013-01-22 01:21:03
911	jarib	2013-03-06 12:16:59
911	IamNaN	2013-08-30 07:02:11
911	twalpole	2013-02-25 22:44:17
911	jnicklas	2013-02-25 23:15:57
911	abotalov	2013-03-16 09:09:19
1844	twalpole	2017-03-07 22:11:35
535	twalpole	2014-07-26 20:12:16
535	georgeu2000	2016-11-28 18:13:44
1644	chrismitchell	2016-01-28 04:39:48
1644	mjgiarlo	2016-01-27 23:32:15
1759	twalpole	2016-09-13 18:03:49
1562	githorse	2015-08-14 14:01:00
1221	JonRowe	2014-01-06 02:13:29
1221	thomasfedb	2014-01-06 02:22:28
1221	alindeman	2014-01-06 02:07:56
203	DougMaisells	2016-09-23 18:00:53
1357	shepmaster	2014-07-08 20:50:29
744	joliss	2012-07-08 17:49:15
1296	ironcladlou	2014-05-08 18:56:23
1407	elia	2014-09-25 16:00:04
243	rubyredrick	2011-05-16 18:20:28
243	jnicklas	2011-04-11 08:07:34
243	mculp	2011-04-11 03:39:45
243	jschairb	2011-06-28 01:09:02
849	envygeeks	2012-10-22 21:33:32
849	fabianoalmeida	2012-10-23 11:44:49
737	supairish	2012-06-27 00:08:16
1665	Tmee	2016-03-17 00:07:25
791	jackdesert	2012-09-23 20:37:27
991	jnicklas	2013-03-07 15:55:03
942	ches	2013-01-28 08:53:13
792	joliss	2012-08-21 10:14:50
1038	twalpole	2013-04-03 20:16:25
1038	jnicklas	2013-04-03 19:35:03
1038	abotalov	2013-04-03 21:34:34
483	jarijokinen	2011-12-14 16:24:06
483	joliss	2011-12-21 00:14:48
483	mcmire	2011-12-16 02:04:47
1246	twalpole	2014-06-11 19:58:05
1246	abotalov	2014-02-17 13:09:08
1246	jnicklas	2014-02-20 08:37:24
589	joliss	2012-01-03 20:29:23
1059	serv	2014-03-27 00:21:36
1059	alfonsocora	2013-04-17 23:46:44
1459	twalpole	2015-01-14 18:33:59
1063	jnicklas	2013-07-04 06:53:14
1228	QBD	2014-03-03 12:55:00
570	dnagir	2012-01-05 00:05:03
1237	twalpole	2014-09-23 17:28:48
1237	bootstraponline	2014-09-23 18:12:08
319	joliss	2011-04-08 18:45:11
840	fabianoalmeida	2012-10-04 14:20:29
36	jnicklas	2011-04-21 06:38:03
36	ryanb	2011-04-21 07:12:15
944	ToadJamb	2013-02-17 07:17:47
944	abotalov	2013-02-07 08:46:27
944	jnicklas	2013-02-16 09:45:56
954	JeanMertz	2013-06-07 17:25:38
1075	mikegehard	2013-05-09 18:06:10
1352	twalpole	2014-07-02 20:08:12
1349	sobrinho	2014-07-01 02:23:10
814	itsNikolay	2012-09-19 11:43:52
814	sdhull	2013-01-05 18:54:31
814	heaven	2014-10-21 13:17:09
988	jnicklas	2013-03-17 14:56:09
987	twalpole	2013-03-02 03:57:00
1415	sbonebrake	2014-10-01 17:40:07
1115	nashby	2013-07-28 08:01:00
1115	jnicklas	2013-07-23 23:53:29
959	martijnwalraven	2013-02-16 09:11:10
959	jnicklas	2013-02-15 21:26:52
1583	amnesia7	2015-10-24 14:25:15
1788	ronwsmith	2016-11-09 20:19:32
1394	tmertens	2014-09-10 15:00:47
686	jnicklas	2013-02-24 17:30:42
1028	wakiki	2013-04-04 09:55:40
1028	TimMoore	2013-04-04 07:54:17
564	wokkaflokka	2011-12-10 00:41:20
564	joliss	2011-12-10 00:17:18
1198	jnicklas	2013-11-26 08:18:45
485	JangoSteve	2011-11-02 02:13:16
1824	davidwparker	2017-01-03 22:02:21
431	clowder	2011-08-02 09:53:02
431	jeroenvandijk	2011-08-11 08:44:29
431	joliss	2011-08-02 23:07:43
738	jnicklas	2012-06-27 18:50:42
1787	mrloop	2016-11-09 19:18:35
408	joliss	2012-01-08 23:02:28
1594	illegalnumbers	2015-10-30 16:26:10
1328	twalpole	2014-06-11 19:00:33
1472	twalpole	2015-01-23 21:17:37
1363	abotalov	2014-07-24 19:40:05
81	edrex-janrain	2012-06-06 21:37:26
81	sriprasanna	2010-11-18 13:30:23
1009	jpurcell001	2013-03-17 21:34:08
68	adityaswaroop	2012-03-20 05:14:09
1319	twalpole	2014-06-05 18:22:47
806	natritmeyer	2012-11-21 23:49:12
1509	twalpole	2015-04-23 20:57:15
1297	twalpole	2014-04-22 21:08:29
1744	titusfortner	2016-09-01 21:58:35
1013	twalpole	2013-03-15 19:32:29
1013	mhoran	2013-03-21 03:44:00
1032	twalpole	2013-03-28 17:02:09
511	sobrinho	2011-09-28 18:24:32
767	lihuazhang	2012-07-29 04:13:46
767	joliss	2012-07-31 16:12:09
947	mdgreenfield	2013-01-29 00:02:50
360	jackdempsey	2011-05-26 18:24:42
347	jonleighton	2011-05-23 22:06:19
347	joliss	2011-05-13 15:28:33
347	jnicklas	2011-05-14 08:36:34
1763	twalpole	2016-09-29 16:26:41
647	joliss	2012-02-19 23:51:19
647	e2	2012-02-19 21:31:33
928	abotalov	2013-02-13 07:15:11
928	mhoran	2013-01-14 01:00:01
928	jnicklas	2013-02-13 07:30:36
900	heypiotr	2012-12-05 19:00:02
1229	lesliepc16	2014-01-28 23:05:25
1410	abotalov	2014-11-05 18:47:36
522	mkdynamic	2011-10-16 23:49:22
771	jnicklas	2012-08-02 11:40:48
505	cj	2012-03-07 16:20:31
1068	twalpole	2013-04-25 23:38:44
1069	twalpole	2013-04-29 20:55:21
1253	klinden	2014-02-20 19:45:14
1181	twalpole	2013-11-26 18:47:50
1181	comjf	2014-04-03 00:57:31
1181	jnicklas	2013-10-28 21:58:45
823	joliss	2012-09-15 12:23:17
823	jarl-dk	2012-09-15 12:26:17
1721	twalpole	2016-07-14 00:46:53
1721	mhoran	2016-07-30 13:25:06
1317	stgeneral	2014-05-29 17:56:17
605	mipearson	2012-01-10 22:31:12
1774	twalpole	2016-10-13 16:50:23
1259	twalpole	2014-07-24 17:15:15
1259	jnicklas	2014-03-02 14:19:02
1273	twalpole	2014-04-02 23:15:58
1273	gylaz	2014-03-24 02:48:00
1273	abotalov	2014-03-22 10:57:15
1504	twalpole	2015-04-16 21:53:33
406	joliss	2011-07-11 13:53:07
1299	alexpeachey	2014-04-24 21:19:04
883	mhoran	2012-11-28 18:56:40
955	jnicklas	2013-02-15 21:54:39
904	abotalov	2013-02-21 19:14:17
898	molfar	2013-01-20 19:13:13
898	nashby	2012-12-03 17:06:38
46	aslakhellesoy	2010-02-25 23:56:59
1047	mperham	2013-04-14 17:50:46
1047	jnicklas	2013-07-03 12:26:29
1047	adammck	2013-04-14 19:28:46
330	joliss	2011-04-23 11:04:41
525	dchelimsky	2012-01-09 11:14:09
980	jnicklas	2013-03-26 19:20:28
902	heypiotr	2012-12-06 08:57:44
1307	pcreux	2014-05-20 05:39:40
699	aaronjensen	2013-01-22 22:09:57
746	nashby	2012-07-09 07:17:42
139	jnicklas	2010-10-04 21:08:05
698	andmej	2012-06-11 00:56:10
698	DouweM	2012-04-26 19:20:32
1627	andersennl	2015-12-21 07:22:56
719	jjulian	2012-07-10 14:40:21
516	dbalatero	2011-10-05 19:24:37
1242	alexdesi	2015-12-07 10:21:52
1435	ngauthier	2014-11-04 13:15:29
1435	zmoazeni	2014-12-17 03:10:42
1435	abotalov	2014-11-05 18:42:12
1435	twalpole	2014-11-05 19:12:14
1127	srawlins	2013-07-24 18:57:49
1175	olivierlacan	2014-06-01 16:55:52
1175	abotalov	2014-06-01 17:18:38
340	joliss	2011-05-10 13:42:18
1091	dnagir	2013-05-24 07:46:48
870	joliss	2012-11-18 04:13:13
870	jnicklas	2012-11-18 14:38:53
870	jarib	2012-11-18 09:21:58
634	cj	2012-02-07 04:27:29
1660	alextaylor000	2016-02-27 22:34:08
1660	twalpole	2016-02-28 18:11:22
1634	twalpole	2016-01-14 18:16:45
920	joliss	2012-12-26 20:03:41
920	jnicklas	2012-12-26 18:05:11
920	raggi	2012-12-27 04:02:43
151	joliss	2012-01-08 22:37:23
508	joliss	2012-01-03 14:02:29
508	agibralter	2012-01-03 13:53:34
508	joevandyk	2011-11-03 23:44:08
1604	Bastes	2015-11-13 21:11:09
818	lazylester	2012-09-17 05:07:58
368	cavalle	2011-06-04 09:45:22
368	steveklabnik	2011-06-02 14:54:57
368	mkdynamic	2011-10-15 09:30:13
1192	twalpole	2013-11-15 17:34:32
1698	twalpole	2016-05-10 17:36:12
1403	keithpitt	2014-09-22 01:31:46
178	jarib	2011-09-25 21:01:02
1274	aceofspades	2014-03-24 17:45:46
448	jnicklas	2011-08-12 11:29:19
1466	gitter-badger	2015-01-18 13:09:28
1830	twalpole	2017-01-27 21:52:57
620	907th	2014-12-15 17:41:58
620	joliss	2012-03-27 19:05:04
500	JangoSteve	2011-11-15 17:44:55
500	baldwindavid	2011-11-16 20:06:13
500	maxim	2012-06-06 21:16:49
500	dom1nga	2011-11-16 18:11:01
500	sdhull	2013-02-09 08:40:25
642	sobrinho	2012-06-19 19:41:42
642	abotalov	2012-12-19 17:42:50
642	jnicklas	2012-12-19 18:35:35
1101	jsteiner	2013-06-18 15:06:12
1241	twalpole	2014-07-01 22:54:39
1605	githorse	2015-11-20 14:35:45
976	mhoran	2013-02-26 00:06:09
1724	amingilani	2016-07-22 18:46:01
1024	jnicklas	2013-03-25 09:36:07
1024	abotalov	2013-03-25 09:48:20
1823	twalpole	2017-01-03 22:12:02
1775	twalpole	2016-10-13 16:51:28
1775	dylanlive	2016-10-13 18:46:34
714	jsmiley	2012-05-21 21:37:04
803	carhartl	2012-09-03 12:54:36
969	twalpole	2013-02-25 17:26:09
844	mhartl	2013-03-08 17:03:31
844	gucki	2012-12-16 10:25:15
844	LeahCim	2013-01-29 00:24:47
844	jonleighton	2012-10-07 18:00:51
844	mkdynamic	2012-12-15 22:38:52
110	jspooner	2010-11-25 18:08:37
1322	twalpole	2014-06-03 21:08:59
1002	fenelon	2013-03-11 16:53:21
377	joliss	2012-01-08 22:54:09
536	trvrplk	2011-11-02 20:58:07
1776	pkmiec	2016-10-26 22:08:40
548	despo	2011-12-20 16:17:16
1096	JeanMertz	2013-11-16 21:52:14
1606	haonoy	2015-11-18 07:10:17
1334	twalpole	2014-06-16 18:57:22
1348	davidstosik	2014-06-30 07:44:22
1348	abotalov	2014-07-26 21:36:31
1348	twalpole	2015-08-28 18:32:42
1216	tispratik	2014-01-06 17:59:26
383	joliss	2011-12-28 16:01:01
1218	twalpole	2014-01-06 17:37:10
1218	joliss	2014-01-06 18:47:28
1218	jnicklas	2014-01-06 14:58:01
1218	salimane	2014-02-03 14:25:50
1434	neilma	2014-11-05 23:09:35
1022	abotalov	2013-03-26 19:49:36
379	anpr	2013-04-22 15:44:42
379	jjb	2014-06-01 23:46:23
379	michaelrkn	2013-03-07 18:40:43
379	jnicklas	2013-03-07 18:51:12
644	joliss	2012-02-18 12:16:15
644	mattwynne	2012-02-19 08:48:16
644	jnicklas	2012-02-18 20:21:17
644	e2	2012-02-19 01:10:11
490	gmile	2011-11-26 08:00:22
401	joliss	2011-07-08 13:05:00
351	codyrobbins	2011-06-15 16:00:28
951	twalpole	2013-04-13 18:13:44
951	TimMoore	2013-04-13 08:28:15
1092	twalpole	2014-04-03 21:52:51
1412	tansaku	2014-09-30 09:01:33
832	jonleighton	2012-10-03 16:04:27
832	abotalov	2012-12-18 23:52:13
832	jnicklas	2013-02-25 19:59:25
811	jnicklas	2013-02-16 18:09:03
668	djanowski	2012-03-16 20:02:13
668	cvincent	2012-04-04 01:12:10
668	jnicklas	2012-04-02 17:47:30
358	agibralter	2012-01-03 13:54:47
1755	vizcay	2016-09-13 14:31:21
1338	sobrinho	2014-06-19 12:02:54
1765	twalpole	2016-09-30 04:42:56
547	betelgeuse	2012-12-23 21:31:28
1716	twalpole	2016-06-30 14:56:53
187	jeffkreeftmeijer	2010-11-09 14:50:53
1812	twalpole	2016-12-23 16:11:30
982	sigu	2015-07-02 06:58:35
982	grzuy	2013-03-08 02:57:34
982	sobrinho	2013-02-27 16:16:49
577	joliss	2011-12-20 23:49:25
960	jnicklas	2013-02-16 18:18:26
1659	alextaylor000	2016-02-26 01:36:57
1624	Bartuz	2015-12-17 09:55:38
1839	rugill	2017-02-28 21:12:31
1839	rbu	2017-03-01 11:50:37
422	mcolyer	2011-07-29 23:15:55
1545	twalpole	2015-09-11 16:53:13
1545	jhawthorn	2015-09-10 18:43:39
654	l0b0	2012-03-25 10:31:25
370	ngan	2011-08-21 15:01:56
1548	killthekitten	2015-07-16 20:54:54
696	joliss	2012-04-20 18:55:03
210	gvc	2011-02-13 19:25:58
598	aspiers	2012-07-11 16:33:27
331	vrish88	2011-06-26 13:29:02
1502	twalpole	2015-04-16 18:17:05
981	yfeldblum	2013-03-04 20:31:29
1235	twalpole	2014-04-15 01:22:16
1235	joliss	2014-02-03 15:10:56
1235	jnicklas	2014-02-03 14:06:45
1235	mhoran	2014-02-05 00:48:17
1235	abotalov	2014-02-03 14:10:34
554	jayzes	2012-01-03 18:23:27
554	jnicklas	2012-01-03 13:06:10
1254	ashour	2014-02-27 23:57:51
1578	thejamespinto	2015-10-13 08:20:19
936	dnagir	2013-02-22 00:50:41
1460	abotalov	2014-12-27 12:06:42
1460	donv	2014-12-27 11:16:12
708	lanej	2012-05-26 03:10:25
708	jnicklas	2012-05-25 23:35:30
708	jjulian	2012-05-26 00:15:21
1821	twalpole	2017-01-03 00:08:38
1821	route	2017-01-07 16:11:46
821	joliss	2012-09-15 12:07:52
533	jnicklas	2012-07-17 17:16:04
1820	twalpole	2017-01-03 09:29:47
1061	ohcibi	2013-04-20 10:20:55
1061	daino3	2015-12-30 17:21:59
1746	1c7	2016-08-26 10:57:23
1697	twalpole	2016-05-09 19:05:34
1697	jnicklas	2016-05-09 15:32:00
1163	nagyt234	2013-09-16 16:47:34
384	gunn	2011-06-28 10:32:37
384	joliss	2011-07-22 22:11:32
384	Tekhne	2011-07-27 21:02:23
384	contentfree	2011-07-22 18:28:24
1304	gabeodess	2015-11-04 21:21:37
1194	twalpole	2013-11-19 21:10:09
1804	zedtux	2016-12-14 12:44:56
1340	twalpole	2014-06-24 16:22:05
1340	abotalov	2014-06-19 19:47:21
1670	twalpole	2016-03-30 21:56:59
1670	starsirius	2016-12-23 22:13:24
1670	route	2016-03-31 16:18:54
871	jferris	2012-11-19 14:25:13
871	joliss	2012-11-18 04:09:21
871	jnicklas	2012-11-19 15:14:41
871	mhoran	2012-11-21 03:01:13
1161	route	2013-09-16 08:04:55
1661	cod7ce	2016-03-01 09:34:53
1547	maxmeyer	2015-07-15 15:21:41
690	joliss	2012-06-13 00:30:26
1378	Paxa	2015-04-23 06:11:51
868	joliss	2012-11-17 00:33:27
922	jnicklas	2013-01-02 19:04:55
373	snelson	2011-08-13 21:56:42
938	jnicklas	2013-01-13 17:10:15
938	abotalov	2013-01-13 17:25:49
1637	jgonera	2016-08-02 23:12:30
979	twalpole	2013-02-26 07:58:50
979	TimMoore	2013-04-12 09:59:11
979	jnicklas	2013-11-14 21:29:22
865	denzilv	2013-07-10 16:58:34
865	dcoder2099	2013-08-29 19:08:17
430	JeanMertz	2011-07-22 11:28:44
1513	twalpole	2015-04-27 21:55:32
882	christiannelson	2012-11-22 08:17:49
521	rmontgomery429	2011-10-14 19:49:15
396	joliss	2011-06-29 11:21:50
396	jnicklas	2011-06-29 13:58:33
1498	twalpole	2015-04-08 16:46:03
1566	twalpole	2015-08-21 19:55:32
1566	route	2015-08-26 21:04:02
1674	twalpole	2016-04-05 00:04:45
1674	route	2016-04-05 09:17:54
783	abotalov	2014-02-20 08:33:36
783	joliss	2012-08-22 14:34:09
783	jnicklas	2012-09-09 17:38:33
783	adammck	2012-08-22 16:09:20
325	joliss	2011-04-14 13:09:02
539	joliss	2011-11-09 19:26:54
1275	twalpole	2014-04-01 18:06:43
1275	abotalov	2014-03-25 18:56:39
1275	jnicklas	2014-03-25 19:01:07
843	twalpole	2013-03-11 23:35:01
843	jpurcell001	2013-03-11 16:43:08
843	jnicklas	2013-03-11 19:38:54
843	deepj	2013-03-11 13:06:01
606	joliss	2012-01-20 12:47:41
1051	twalpole	2013-04-11 18:31:48
1051	jnicklas	2013-04-11 22:14:38
1710	mockdeep	2016-07-13 14:45:12
1710	gmcnaughton	2016-06-23 18:40:08
1710	dunban1	2016-11-16 00:58:41
569	Nerian	2011-12-22 18:41:52
597	gaizka	2012-01-08 12:28:13
392	parndt	2011-07-12 22:28:42
336	agibralter	2011-04-28 19:24:52
764	joliss	2012-07-20 14:12:09
1481	twalpole	2015-03-17 19:20:51
1481	philipfong	2015-03-17 19:34:59
1481	mcmire	2015-04-10 22:05:55
1481	bbuchalter	2015-08-25 20:48:29
1701	akseiya	2016-05-17 09:21:59
442	jnicklas	2011-08-11 17:51:42
436	joliss	2011-07-29 23:13:30
1309	twalpole	2014-05-20 21:49:05
141	jmgarnier	2011-10-20 07:58:41
1816	eliotsykes	2016-12-30 09:33:08
1575	jillianrosile	2015-09-19 03:56:59
703	jimmycuadra	2012-05-02 07:08:18
1007	jnicklas	2013-03-13 07:00:39
1688	mattheworiordan	2016-04-26 19:37:48
471	webmat	2012-11-07 14:42:50
733	betelgeuse	2012-06-26 22:27:19
1153	JuanitoFatas	2013-08-25 17:22:48
789	joliss	2012-08-14 15:08:36
789	ramontayag	2012-08-14 15:22:44
1406	g-ilham	2014-09-24 19:30:35
481	adamlogic	2011-09-03 18:22:25
481	jnicklas	2011-09-06 21:25:02
460	jnicklas	2011-08-19 06:32:11
460	apneadiving	2011-08-26 06:54:00
1121	kbaum	2013-09-12 20:46:45
1453	twalpole	2014-12-09 23:39:45
1453	rbu	2014-12-11 18:07:11
1361	jonathanchrisp	2014-07-16 07:29:37
965	twalpole	2013-02-20 22:35:34
965	abotalov	2013-02-20 22:40:07
685	thelucid	2013-05-11 16:58:28
685	jnicklas	2012-07-13 13:25:22
1006	sirbrillig	2013-03-12 21:18:04
463	dchelimsky	2011-08-24 12:35:04
463	mhenrixon	2012-07-28 14:12:11
463	ebeigarts	2012-07-28 14:22:50
463	dblock	2011-08-23 13:18:30
1417	phillbaker	2014-10-13 19:24:53
1132	ryancheung	2013-08-08 01:43:52
858	ekampp	2012-11-07 01:10:26
858	jnicklas	2012-11-07 01:07:17
724	MrHubble	2013-04-23 02:39:00
724	leonardk1	2014-09-01 16:18:32
1245	pnc	2015-02-26 21:55:11
1843	lucasmazza	2017-03-07 16:49:12
1054	jnicklas	2013-04-14 14:02:52
996	twalpole	2013-03-08 20:53:57
996	sobrinho	2013-03-13 12:05:58
996	abotalov	2013-03-08 21:38:04
996	jnicklas	2013-03-08 23:04:06
956	twalpole	2013-02-11 17:20:08
956	Spaceghost	2013-02-11 19:27:31
777	joliss	2012-08-06 21:47:20
1034	wakiki	2013-03-29 14:50:27
766	nashby	2012-07-25 18:40:01
629	jonleighton	2012-02-29 10:51:37
1761	phillipspc	2016-09-15 14:06:07
1715	jasonfb	2016-06-29 00:20:19
660	djanowski	2012-04-03 14:58:07
660	Systho	2015-08-03 07:32:10
660	jnicklas	2012-07-13 13:08:28
660	raggi	2012-04-05 02:34:50
1493	twalpole	2015-03-17 20:12:37
425	joliss	2011-07-21 11:08:38
461	carols10cents	2011-08-19 01:52:44
432	joliss	2011-11-10 04:32:54
1232	tmertens	2014-01-17 23:59:53
1232	abotalov	2014-02-12 08:47:19
119	bbuchalter	2011-07-19 22:39:09
1396	mhodgson	2014-09-11 19:25:45
1396	myronmarston	2014-09-11 19:13:07
1396	abotalov	2014-09-11 18:54:59
848	twalpole	2015-08-28 15:18:55
848	houen	2013-04-24 05:20:44
848	mattheworiordan	2012-10-17 22:52:21
1692	twalpole	2016-04-28 17:54:56
1035	rhuberdeau	2013-09-25 13:48:18
1035	wakiki	2013-03-29 18:01:32
1035	brettporter	2013-09-24 23:15:22
1035	jnicklas	2013-12-20 09:32:28
1035	kippr	2014-01-08 09:06:34
1035	mickeyreiss	2013-12-17 02:18:59
1208	lamvak	2013-12-11 15:37:09
27	mhfs	2011-05-10 15:18:06
667	djanowski	2012-03-16 19:44:20
578	joliss	2012-01-08 23:11:19
1305	bdarfler	2014-05-21 18:03:56
961	twalpole	2013-02-16 21:35:00
961	jnicklas	2013-02-17 11:45:53
961	abotalov	2013-02-18 21:26:46
382	jnicklas	2011-06-14 06:37:41
1728	donv	2016-07-30 09:03:02
1238	abotalov	2014-02-06 17:10:27
735	paleozogt	2012-06-25 17:51:58
1125	alindeman	2013-07-23 02:45:55
316	rickarubio	2014-07-25 00:53:48
1463	twalpole	2015-01-26 23:00:40
1463	onebree	2015-04-07 21:19:38
1463	abotalov	2015-03-22 10:04:13
958	JeanMertz	2013-02-13 16:42:49
958	sdhull	2013-02-11 18:42:16
1256	abotalov	2014-02-20 07:03:08
544	hedgehog	2011-11-28 09:44:47
44	gdeest	2011-08-05 13:09:57
329	agibralter	2011-06-07 00:57:47
329	jnicklas	2011-08-29 22:22:19
1074	hajee	2013-05-09 17:45:18
1074	jnicklas	2013-05-09 15:45:00
1142	justincampbell	2013-08-27 14:23:26
477	joliss	2011-09-01 17:35:16
1641	twalpole	2016-01-22 19:46:33
1845	romikoops	2017-03-11 23:02:15
1845	route	2017-03-14 18:09:15
1845	mhoran	2017-03-14 03:40:49
1845	twalpole	2017-03-13 18:23:08
409	mcolyer	2011-07-25 23:50:04
1072	TimMoore	2013-05-09 06:52:10
1718	amitz	2016-07-03 20:16:43
1285	yujinakayama	2014-04-03 06:33:33
1260	abotalov	2014-02-24 20:59:47
1260	jnicklas	2014-03-02 14:16:23
1172	nashby	2013-10-20 17:56:07
