# Supplementary material for: Status, identity, and language: A study of issue discussions in GitHub
Source: PLoS One. 2019 Jun 14;14(6):e0215059. doi: 10.1371/journal.pone.0215059 (PMC6568400; doi:10.1371/journal.pone.0215059)
Supplement: S2 Data — (ZIP) [file pone.0215059.s003.zip › sample_46_projs_issues/teamcapybara_capybara/issue_comments_mentioned_NOCODE_FULLBODY.csv]

issue_num	datetime	body	login	mention_login
1847	2017-03-16 22:52:17	@roberts1000 Not really	twalpole	roberts1000
1846	2017-03-15 16:39:20	@Aqualon Thanks for that - investigating	twalpole	Aqualon
1846	2017-03-15 16:51:07	@Aqualon What driver are you using?	twalpole	Aqualon
1846	2017-03-15 17:09:41	@Aqualon I think it looks like your inclusion of Capybara::Node::Matchers is overriding the == method of nil, or Symbol ? -- Capybara::Node::Matchers is only for inclusion into Capybara::Node::Base and Capybara::Node::Simple - so I think this is user error and you're going to have to figure out why you're including Capybara::Node::Matchers anywhere else.	twalpole	Aqualon
1845	2017-03-11 23:02:15	@twalpole Thanks a lot for your quick feedback. I have corrected affected drivers. You are right, originally I tested on phantomjs driver (selenium-webdriver gem). You also are right regarding edge case when a title is missing in a frame. I proposed a raw code. If the bug is fully connected with selenium-webdriver gem, I suggest to post the corresponding issue there and close this one. At least o…	romikoops	twalpole
1845	2017-03-13 20:13:25	@romikoops Yes there is currently some inconsistency between drivers behavior in this but since we generally tend to lean towards the webdriver definition of things we'll probably end up making the current selenium behavior the "correct" one - which is that title and current_url refer to the top level browsing context and not the frames as specified here - https://w3c.github.io/webdriver/webdrive…	twalpole	romikoops
1845	2017-03-13 22:29:16	@mhoran Yeah -- I'm wavering between whether Capybara should add `frame_url` and `frame_title` driver methods (and then maybe allow a parameter for assert_current_path, assert_title to choose that the user wants frame level) or make seleniums `title` and `current_url` return the frames info when in the frame context. The first would more align with the webdriver spec (and I prefer to go towards t…	twalpole	mhoran
1845	2017-03-14 03:40:49	Yeah, I agree. I think the top frame makes sense. On Mon, Mar 13, 2017 at 03:29:21PM -0700, Thomas Walpole wrote: > @mhoran Yeah -- I'm wavering between whether Capybara should add `frame_url` and `frame_title` driver methods (and then maybe allow a parameter for assert_current_path, assert_title to choose that the user wants frame level) or make seleniums `title` and `current_url` return the fra…	mhoran	mhoran
1845	2017-03-14 17:01:24	@route - yes there is. Ok, so I think the consensus is that current_url and title when called on the session should return the top level context url and title (that which would be shown in the browser) which is how selenium currently works. For Capybara 2.14, not the 2.13 release going out today/tomorrow, I'll add tests for that (will require changes in poltergeist and capybara-webkit) and look a…	twalpole	route
1845	2017-03-14 18:09:15	@twalpole yep perfect	route	twalpole
1845	2017-03-14 18:39:44	@twalpole Amazing! Let me know if I can help you with something.	romikoops	twalpole
1843	2017-03-07 16:49:12	@twalpole thanks for the feedback - I brought back a `Test::Unit` specific section to the README and left the Rails/Minitest after it.	lucasmazza	twalpole
1839	2017-02-28 19:14:29	@rugill If that is this issue then it would be a selenium bug (or possibly geckodriver/chromedriver) and not much Capybara can do about it - although I don't know why adding sleeps would make it pass then (unless the page is animating something as selenium scrolls it so the click ends up in the wrong place - would still be a selenium bug)	twalpole	rugill
1839	2017-02-28 20:43:58	@rugill I just noticed the point (35, 24) that it's trying to click at. That point would put it behind the fixed header so I would expect another element to receive the click, i.e. it's behaving correctly. The thing is that when an element needs scrolling to be seen selenium attempts to scroll it to the top of the page, there's a capability 'elementScrollBehavior' that you can set to 1 which will…	twalpole	rugill
1839	2017-02-28 21:12:31	I've been doing more testing with this and I agree with @twalpole conclusion. I'll check into his suggestion about elementScrollBehavior with FF and see if it helps my test. Thanks.	rugill	twalpole
1839	2017-03-01 11:50:37	@twalpole thanks for the feedback. While the page I linked has animations, I have been able to reproduce this issue on a page that has no animated menu as well, but since it's not a public application, I cannot share that link unfortunately. The reason this is confusing to me is that even if the animation is running slower, I would expect it to *not find* the link. On the other hand, if the link …	rbu	twalpole
1839	2017-03-01 17:04:50	@rbu I can't say 100% for sure without a lot more debugging of that page but it appears the menu is swallowing all other clicks while it's animating, so the click is actually happening it's just not triggering any actions. Then adding a sleep delays enough that the animation has finished and the click is no longer swallowed by the menu. Your second description would most likely be a geckodriver/m…	twalpole	rbu
1839	2017-03-06 12:05:30	@twalpole, Thank you for the feedback. As I mentioned, I was not able to reduce the core Firefox/Selenium issue further so it could become a good bug report. I'll close this for now, as you point out it is not a Capybara issue. As a sidenote, do you know if Selenium accepts bugs written using the Capybara API?	rbu	twalpole
1831	2017-02-13 20:51:08	@nateberkopec Any update on a puma 3.7.1 release?	twalpole	nateberkopec
1830	2017-01-27 21:52:57	@abotalov No - it supports returning AN element -- It's not going to run through objects to figure out whether or not they have elements in them at the current time. If you want to implement that and submit a PR - feel free	twalpole	abotalov
1830	2017-01-28 22:36:46	@abotalov Actually - I've implemented full unwrapping for selenium - Just need to check it can work with Poltergeist and CapybaraWebkit too	twalpole	abotalov
1827	2017-01-13 22:44:09	@twalpole Yeah I hadn't either until we experimented moving our suite to BrowserStack. I've noticed a lot of latency in general. Regardless, I figured it wouldn't hurt to prevent this issue from raising an exception in Capybara. Thanks for the suggestion! I've updated the mock, squashed commits, and updated. @abotalov I'll take a look into this.	dylanlive	abotalov
1827	2017-01-13 22:44:09	@twalpole Yeah I hadn't either until we experimented moving our suite to BrowserStack. I've noticed a lot of latency in general. Regardless, I figured it wouldn't hurt to prevent this issue from raising an exception in Capybara. Thanks for the suggestion! I've updated the mock, squashed commits, and updated. @abotalov I'll take a look into this.	dylanlive	twalpole
1826	2017-01-10 19:02:31	@abotalov Yeah - I think I'm just going to mark 2.4.0 as allowed failures on travis and ignore it for now - 2.4.0 is basically unusable if anything included into a project uses delegators from forwardable.	twalpole	abotalov
1824	2017-01-03 22:02:21	Thanks @twalpole - I'm not entirely sure of the expected behavior yet (I just inherited this codebase and I don't have anyone that I can ping questions to). I'll continue to explore it and if it turns out to be unexpected, then I'll be back. Thanks for the follow up- that makes sense to me!	davidwparker	twalpole
1823	2017-01-05 07:57:49	@abotalov Which version of selenium? That would violate the definition of interactibility from the webdriver spec https://www.w3.org/TR/webdriver/#element-interactability	twalpole	abotalov
1823	2017-01-05 22:48:57	@abotalov Ok -- that example does fail when testing Selenium with Firefox without marionette (<= 2.47) - with a Selenium::WebDriver::Error::ElementNotVisibleError eror, but it looks like geckodriver and chromedriver support attaching a file to non visible file inputs	twalpole	abotalov
1821	2017-01-07 16:11:46	@twalpole Do we have both in poltergeist?	route	twalpole
1821	2017-01-07 16:29:51	@route - Yes, I implemented both in Poltergeist (not released yet though), it should be passing all the capybara master branch tests.	twalpole	route
1820	2017-01-03 09:29:47	@abotalov `page.assert_all_of_selectors(:css, '#my_div', 'a.not_clicked') ` is slightly less typing and reads fine - see the rails PR linked above	twalpole	abotalov
1818	2017-01-03 09:25:00	@abotalov Yeah - I originally had it as :style_change but didn't like that -- I'm not sure I like `preset_style`, maybe `set_style` - I'll think about it	twalpole	abotalov
1818	2017-01-03 09:30:46	@strika - no there isn't due to the many ways an element can be hidden	twalpole	strika
1818	2017-01-03 19:00:27	With a night of sleep on this, I like the idea put forward by @strika, with a minor extension. We could have a `make_visible: true` option that defaults to setting something like `opacity: 1, display: block` - and if that doesn't work for a specific users site they can set it to a hash of settings to change.	twalpole	strika
1816	2016-12-30 09:33:08	Thank you for the kind words @twalpole, its the least I could do as a longtime user of Capybara, - and thank you even more for the fix. I've realized my reproduction case above is incomplete, it doesn't cover ancestor fieldsets that aren't direct parents. I'm unsure if the changes at https://github.com/teamcapybara/capybara/pull/1817/files#diff-7064352df631f346ca44fb93af7af952R96 will cover this …	eliotsykes	twalpole
1815	2016-12-29 23:53:45	@strika Rather than saying "If the application that you are testing is a Rails app" say something like "If you have required capybara/rails Capybara.save_path will default to ..."	twalpole	strika
1815	2016-12-30 20:39:37	@strika save_and_open_page_path is deprecated so it doesn't matter	twalpole	strika
1814	2017-01-05 21:40:03	@abotalov The issue this is proposed to solve is really the `within` issue when RSpecs matchers override Capybaras version of the method. In all the other cases of `all` and `within` the user ends up with some sort of error which allows them to, eventually, work out that it's calling the wrong method. With RSpecs `within` overriding Capybaras though it just ends up with the test silently ignoring…	twalpole	abotalov
1814	2017-02-23 07:36:20	@axlekb Yeah -- it's still being considered, want to make sure it doesn't potentially create issues for people who aren't having the problem to start with.	twalpole	axlekb
1812	2016-12-23 16:11:30	@abotalov Yes it was, because it was reported to not be possible (or very difficult) in other drivers. What has changed is that I went ahead and implemented it for Poltergeist - https://github.com/teampoltergeist/poltergeist/pull/838 - so it's not a Selenium specific feature anymore	twalpole	abotalov
1810	2017-01-03 22:06:03	@abotalov Definitely seems that it's not removed. This PR doesn't really do anything that will break things so it should be safe to merge, just waiting for a response from the OP of Issue #1809 to make sure if fixed the issue for them. There's also the question of whether or not there's much use in trying to use Capybara with Chrome when javascript is disabled -- Haven't really tried anything to …	twalpole	abotalov
1809	2016-12-19 22:24:38	@wildlyinaccurate about:blank is preferred because the empty HTML document caused all sorts of issues with other browsers in selenium, and isn't necessarily available when Capybara is set to not run its own server. Not sure how having an extra iframe in the about:blank page could be considered a "feature", it's completely against the idea of about:blank. Anyway, try the extra_dummy_frame branch a…	twalpole	wildlyinaccurate
1809	2016-12-21 20:57:06	@wildlyinaccurate Any feedback on the branch?	twalpole	wildlyinaccurate
1809	2017-01-03 18:54:27	@wildlyinaccurate Any update on this?	twalpole	wildlyinaccurate
1804	2016-12-14 18:16:51	Thank you @twalpole for your fast reply. > [...] changing the page isn't really something I consider desirable This is the reason why in my last comment I suggested to add an option to enable/disable it. > We do provide the asset_host setting which can be set so you can load up the saved page and load the assets from a different base url ... This option require to have a running server, where my …	zedtux	twalpole
1804	2016-12-14 20:14:13	@zedtux Why don't you create your own gem - name it capybara-finalize-page or something and release that, rather than trying to get it included into another gem?	twalpole	zedtux
1801	2016-11-30 17:07:40	@mduqueoviedo What framework are you using that ends up producing technically invalid URLs?	twalpole	mduqueoviedo
1798	2016-11-23 09:08:37	@twalpole I haven't debugged how it happens. `quit` is being called by Capybara and it raises an exception. I noticed that the same exception, with a different message is being handled already in Capybara code, so I updated the code to preserve the same behaviour against the latest versions of Firefox/geckodriver. All I can add is that Firefox is shut down without any processes hanging around aft…	psyho	twalpole
1796	2016-11-20 22:11:05	Thanks for this @twalpole . For those who may visit this issue in the future having a similar problem, be sure to: - Set default_driver as selenium - If you want to replicate the functionality of save_and_open_page with `save_screenshot`, I found `save_and_open_image` from the [capybara-screenshot](https://github.com/mattheworiordan/capybara-screenshot) gem helpful.	Schwad	twalpole
1796	2016-11-21 02:45:17	@Schwad There is also `save_and_open_screenshot` which doesn't need the capybara-screenshot gem.	twalpole	Schwad
1788	2016-11-09 20:19:32	Appreciate the insight @twalpole . I wasn't familiar with the `Capybara.string` behavior. Note to anyone else reading this issue: `has_content?` throws a `NoMethodError` on a string, but `have_content` converts it to an element.	ronwsmith	twalpole
1788	2016-11-09 20:45:01	@ronwsmith Yes because `has_content?` is a method on Capybara::Node::Element - `have_content` is a Capybara provided RSpec matcher - they're completely different things. If you're working with strings you should just be using the normal string methods and/or RSpec matchers designed for working with strings	twalpole	ronwsmith
1787	2016-11-09 19:18:35	Thanks for the quick review @twalpole > in the current form it will attempt to call set on a non-visible element if allow_label_click is false (default) which is not acceptable. Where `allow_label_click` is false the implemention in this PR will raise at [line 156](https://github.com/mrloop/capybara/blob/d8d57df8bef11ddf674e3a6f9f5a89b6fd576acb/lib/capybara/node/actions.rb#L156) `cbox = find(:che…	mrloop	twalpole
1787	2016-11-09 20:08:14	@twalpole great I'll try out #1789 with test suite tomorrow. (UTC+00:00)	mrloop	twalpole
1787	2016-11-09 20:11:42	@mrloop Thanks -- let me know if it behaves basically equivalent to this PR and then I'll have to decide which way to go.	twalpole	mrloop
1787	2016-11-10 08:36:02	@twalpole #1789 working as expected. I'll close this PR in favour of yours. Thanks for coming up with better solution and I now know capybara internals a little bit better :)	mrloop	twalpole
1782	2016-11-01 18:00:48	@luke-hill There's nothing Capybara can do - If you've changed the selenium timeouts to 120s and when you tell selenium to quit it's taking around 120s I think it's pretty clear selenium is using the timeout you've set to attempt to talk to the driver again - You should probably file an issue with selenium - but again they've moved on to v3.0+ so not sure if they'll really do much.	twalpole	luke-hill
1777	2016-10-18 20:16:24	@dvandersluis You're welcome, thanks for pointing this out. On a side note, rather than `all('input[type=checkbox]')` Capybara does provide a [:checkbox selector](https://github.com/jnicklas/capybara/blob/master/lib/capybara/selector.rb#L298) , so you could just do `all(:checkbox)` which also supports a number of filter options too	twalpole	dvandersluis
1776	2016-10-14 17:15:06	@pkmiec The problem is there really is no way to know when maximize has finished. Your method assumes the size has started changing within .05 seconds and will never spend more than .05 seconds without changing. Those might be valid assumptions but I'm not convinced of that. Since you're calling maximize you're obviously interested in some change that occurs when the window size changes, so the p…	twalpole	pkmiec
1776	2016-10-26 22:07:04	@pkmiec Please give the window_size_change_wait branch a try and see if that would work for you	twalpole	pkmiec
1776	2016-10-26 22:08:40	@twalpole will do .. thanks	pkmiec	twalpole
1776	2016-10-30 20:46:38	@twalpole i tested it on my giant monitor and it works.	pkmiec	twalpole
1775	2016-10-13 18:46:34	@twalpole Tested and verified this will catch the case of a user closing the browser on Grid. Unfortunately I don't believe it will catch other Grid connection issues, such as an SO_TIMEOUT. SO_TIMEOUT's also fall under `Selenium::WebDriver::Error::UnknownError`, but have a different exception message. The easy solution would be to add another expected message to catch, but I fear the maintenance…	dylanlive	twalpole
1775	2016-10-13 19:08:59	@dylanlive Ugh -- and this is the problem with UnknownError - I'm not interested in maintaining the strings and really don't want to just ignore all the errors - how often are you getting these errors? There's an argument to be made that SO_TIMEOUT is an error some people would actually want to know about since the timeouts could potentially be adjusted.	twalpole	dylanlive
1775	2016-10-13 19:46:16	@twalpole I concur :P Reasonable argument that people would want to know about it; however, the exception will likely still be raised during test execution (which can be caught in an rspec around block). If the session was already terminated, does it make sense for quit to raise an exception? Likely the same argument could be used for `Errno::ECONNREFUSED`. As for my experience with the SO_TIMEOU…	dylanlive	twalpole
1774	2016-10-13 16:50:23	@dylanlive Please try the selenium_quit_error branch/PR #1775 and see if that solves the issue you're having - Closing this in favor of the more limited error ignoring (assuming it works)	twalpole	dylanlive
1766	2016-09-30 15:43:55	@twalpole also I found this but not sure if it's a bug or not supported (hidden field):	vizcay	twalpole
1766	2016-09-30 16:29:17	@vizcay The :field selector - https://github.com/jnicklas/capybara/blob/master/lib/capybara/selector.rb#L53 - is specifically defined not to include fields of type 'hidden'. To test for that you'd need to do something like or if you're doing it a lot, create your own custom selector which you could then use as The need to pass 'visible: false' to that is unfortunate so I should probably implement…	twalpole	vizcay
1766	2016-09-30 17:10:46	@twalpole yes but usually I'm checking the value of a field: `expect(page).to have_css('input[type="hidden"][value="xxx"].retencion_ganancias_destroy', visible: false)` that looks like too much.. so I will explore the custom selector route.. this will be ideal: `page.has_selector?(:hidden_field, class: 'retencion_ganancias_destroy', with: 'xxx')` Thanks	vizcay	twalpole
1766	2016-09-30 17:59:20	@vizcay to add value checking to the custom selector, just add a 'with' filter (or import it from the field filter set) or	twalpole	vizcay
1766	2016-09-30 18:06:16	@vizcay Just as a note -- the reason to implement the :with filter through a filter rather than through the xpath/css expression (like the :name expression filter in the example above) is that you usually want to be testing the current value property whereas the xpath/css query would test the attribute as it was set when the page loaded.	twalpole	vizcay
1765	2016-09-30 04:42:56	@elliterate you need to use different text for your added button so it doesn't cause ambiguous issues with the other tests. Other than that this looks good.	twalpole	elliterate
1763	2016-09-29 16:26:41	@abotalov It was an intermediate step while I thought about whether it made sense to have on all the specialized matchers/finders or only on the general versions	twalpole	abotalov
1761	2016-09-15 14:06:07	Hi @twalpole I'm using Selenium as the driver. The failing test code looks like this: and passes when I add `page.execute_script("$('#scheduled_report_hour_of_day_to_send').blur()")` before the assertion. Really nothing noteworthy about the HTML this tests... There should be no conflicting listeners on the select. If this is not the standard/expected behavior from capybara (leaving the dropdown o…	phillipspc	twalpole
1761	2016-09-15 16:35:45	@phillipspc That is definitely not the expected behavior since selecting the option clicks on the option it should behave just like with a user. I'm actually a little surprised that your tests work at all since `click_button` occurs asynchronously (doesn't wait for the click to submit a request, etc) so I would expect assert_difference to routinely fail - unless you're doing something like sharin…	twalpole	phillipspc
1761	2016-09-15 21:21:00	@phillipspc Also, what browser are you using with Selenium?	twalpole	phillipspc
1761	2016-09-19 16:56:11	@twalpole using firefox with selenium	phillipspc	twalpole
1761	2016-09-19 17:10:11	@phillipspc Without a reproducible example I don't think there's much we can do here. We have a number of tests - like https://github.com/jnicklas/capybara/blob/master/lib/capybara/spec/session/select_spec.rb#L43 - that are run against selenium w/firefox (and chrome) which select items and then click buttons and they pass every time.	twalpole	phillipspc
1761	2016-09-19 19:29:01	@twalpole thats fine. thanks for taking a look. We're also on an older version, so that may be a factor.	phillipspc	twalpole
1755	2016-09-13 14:31:21	@twalpole: Great, I think that `expect(page).to have_field(class: 'subtotal', with: '125.00')` is by far the best syntax.. that will be on 2.8.2 ?	vizcay	twalpole
1755	2016-09-13 14:53:52	@vizcay It's a new feature so it will be in 2.9.0	twalpole	vizcay
1746	2016-08-26 10:57:23	@twalpole Thank for reply!, Sorry for incomplete information. Problem already solved, I just give up on using placeholder, Just use the ID of the <input> element This work for me one of my html Thanks again have a nice day :D	1c7	twalpole
1744	2016-08-23 04:36:27	@titusfortner Unless I missed a recent commit, Selenium 3 (selenium-webdriver 3.x) is currently feature incomplete (when used with marionette) - There is no way to request the current value or any other property of a Selenium::WebDriver::Element - In Selenium 2.x requesting the value of an "attribute" of a Selenium::WebDriver::Element would give you the property if it existed and was a simple typ…	twalpole	titusfortner
1744	2016-08-23 05:28:47	@titusfortner I'm not conflating everything as Selenium, I fully understand the lines between them and I'm up to date on the spec changes going on in Webdriver. W3CBridge provides an #element_value method which I don't believe is exposed through Selenium::WebDriver::Element (implemented via the W3C getProperty API which geckodriver supports) but would solve the value issue - and I believe I saw c…	twalpole	titusfortner
1744	2016-08-31 23:52:31	@titusfortner Is a nightly build of the selenium-webdriver gem generated anywhere that can be downloaded for our automated tests? I was using it directly from the selenium github repo but since the switch to using the atom for getAttribute that's no longer possible. I would like to be able to notify remove the disclaimer as soon as our tests pass with it, which will hopefully be soon with the swi…	twalpole	titusfortner
1744	2016-09-01 03:52:01	@titusfortner Thanks - I'll give something like that a try - on a side note I'm slightly shocked by the size of the atom produced - 37k over the wire every time the value of an "attribute" is requested seems a tad excessive although it does keep it down to one request.	twalpole	titusfortner
1744	2016-09-01 19:13:04	@titusfortner Ok - building the current selenium-webdriver and testing with FF 49 gets Capybara down to 13 test failures - mostly sending keys to prompt modals (keySequence.join is not a function), missing mouse move action, sending "special" keys (:space & :backspace - ignored, shifted keys - the shift is not released when sent as an array of multiple key combos), and extra key events with code …	twalpole	titusfortner
1744	2016-09-01 20:22:46	@titusfortner Actually it appears the shifted keys issue is a selenium-webdriver issue. [Current versions](https://www.w3.org/TR/webdriver/#element-send-keys) of the webdriver spec appear to have removed the NULL resetting key modifiers that used to be in the [spec](https://www.w3.org/TR/2015/WD-webdriver-20150803/#sendkeys) . It would appear selenium-webdriver needs to either stop accepting acce…	twalpole	titusfortner
1744	2016-09-01 21:58:35	@twalpole - 3.0.0.beta3 is now released with the latest updates Simon suggested he'd follow up on this tomorrow as far as what the w3c spec should do for the send keys. Speaking of Capybara tests. How do I run a single selenium test, I couldn't find documentation on it? I miss the ability to right click in Rubymine and run a single spec. :)	titusfortner	twalpole
1744	2016-09-02 00:14:32	@titusfortner Because of the way most of Capybaras tests are included in the project so the other driver authors can run them against their own drivers the easiest way to run a single test is to tag it and then use the -t flag with rspec since you probably want to be running against marionette something like below should work	twalpole	titusfortner
1744	2016-09-02 00:29:32	@twalpole, Thanks! Yeah the Watir project currently uses a submodule for running watirspecs with different projects. Submodules are kind of a pain, though, so we are considering the option of something similar to what Capybara does. It seems to be substituting one type of pain for another, though. :)	titusfortner	twalpole
1744	2016-09-04 19:49:18	@twalpole - fwiw, getAttribute is down to 7KB in beta3.1 :)	titusfortner	twalpole
1744	2016-09-05 20:59:52	@titusfortner that's much better :)	twalpole	titusfortner
1736	2016-08-09 19:51:53	@danielwestendorf It's such a simple use case it's way more likely to be a configuration issue on your end than a bug in Capybara.	twalpole	danielwestendorf
1728	2016-07-30 09:03:02	@twalpole Hi! I updated the doc for the find_field, has_field?, and has_no_field? methods and changed the tests to use some Regexp features.	donv	twalpole
1728	2016-08-01 20:31:19	@twalpole Thanks for the tip. I changed the type identifier separator to comma with a trailing space.	donv	twalpole
1724	2016-07-22 16:38:59	@amingilani I notice from your code sample that you are loading all files in spec/support/*_/_.rb but you list your filename as rspec/support/capybara.rb (rspec vs spec) is that just a typo? Also, are you changing RSpecs new shared_context_metadata_behavior setting?	twalpole	amingilani
1724	2016-07-22 18:46:01	@twalpole sorry, that was a typo, fixed, everything is in `spec/` And YES! I had `config.shared_context_metadata_behavior = :apply_to_host_groups` because the comment above said: Changing it back fixed it! I'm closing this issue, but can you please explain what happened? And if this will be a problem with Rspec 4 comes out?	amingilani	twalpole
1724	2016-07-22 19:28:31	@amingilani The way Capybara includes the aliases into the tests uses shared contexts which in previous versions of RSpec would automatically get included based on metadata. If shared_context_metadata_behavior == :trigger_inclusion (default in 3.5) that behavior continues, however if changed to :apply_to_host_groups that behavior changes and the automatic inclusion no longer happens. The change i…	twalpole	amingilani
1724	2016-07-22 19:29:35	@twalpole: Makes sense! Thank you for the explanation!	amingilani	twalpole
1724	2016-07-22 20:05:09	@amingilani 09138cdcd74db3b3928d67ffbbc8010f860658f2 is the fix being merged into master, if you want to give it a try	twalpole	amingilani
1721	2016-07-29 01:03:03	@mhoran Would you prefer I push a release until the beginning of next week?	twalpole	mhoran
1721	2016-07-29 18:47:28	@mhoran Okay - I'll delay until the beginning of next week - let me know if there are any issues.	twalpole	mhoran
1721	2016-07-29 20:06:53	@mhoran I understand Chromium is being investigated for the next development of capybara-webkit but any chance of capybara-webkit doing a release that requires Qt 5.5+ , gets rid of the font override hack, etc -- People using older versions of Qt really seem to be the major source of issues with capybara-webkit.	twalpole	mhoran
1721	2016-07-30 13:25:06	@twalpole we had intended to release 2.0 at some point and drop support for Qt 4.8, but had no intentions of requiring a certain Qt 5 version. Unfortunately, I think a number of users are still on Qt 5.2 (Ubuntu trusty). Debian jessie provides 5.3, and to get 5.4, Ubuntu wily is required. 5.5 is only available in Ubuntu xenial, and Debian unstable includes 5.6 (which no longer includes the QtWebK…	mhoran	twalpole
1721	2016-08-01 16:23:33	@headius I don't think it's a JRuby issue, but rather a Travis-CI issue with JRuby configuration. @mhoran Yeah I gave up on trying to get the JRuby travis config to work.	twalpole	mhoran
1721	2016-08-01 16:23:33	@headius I don't think it's a JRuby issue, but rather a Travis-CI issue with JRuby configuration. @mhoran Yeah I gave up on trying to get the JRuby travis config to work.	twalpole	headius
1718	2016-07-03 18:49:27	@amitz - Not in any kind of reliable supported manner - Really bundler/gem should add a feature to not consider gems that specify a ruby version above what you're running, but as of now thats not there. Same issue occurred with mime-types 3 -- There's nothing Capybara can do about it, and the version is not a dependency of Capybara so it shouldn't be specified as one. It's a dependency of your pr…	twalpole	amitz
1718	2016-07-03 20:16:43	@twalpole - Fair enough. Thanks for detailed answer. I'll state anyhow that the rack version that support Ruby 1.9.3 and should be forced in the Gemfile is "**1.6.4**" -(in-case someone will stumble upon this thread in the future with the same problem). Thanks.	amitz	twalpole
1716	2016-06-30 14:56:53	@jonleighton Great that someone else is looking at this, since we've had some people who think it's causing issues (Issue #1715) but I don't see how it could be (maybe they have order issues with the database_cleaner fater block too). An important thing to notice is that wait_for_pending_requests is only called after the session has set the page back to about:blank so there really shouldn't be an…	twalpole	jonleighton
1716	2016-06-30 17:26:04	@jonleighton Just to point out -- using `append_after` is the recommended standard config - https://github.com/DatabaseCleaner/database_cleaner#rspec-with-capybara-example	twalpole	jonleighton
1715	2016-06-28 20:06:17	@jasonfb This is probably a better question for SO. That being said, are you checking the database for a record after creating that record through the UI?	adsteel	jasonfb
1715	2016-06-28 20:58:00	@jasonfb There is no way for premature truncation to occur while you're still in a test (unless you've really screwed up your database_cleaner config somehow, or you're doing parallel tests on the same database). What could happen prior to 2.7.0 is the test could finish and the database gets cleaned while there were still unfinished (and not waited for the visible results of) requests being execu…	twalpole	jasonfb
1715	2016-06-28 21:01:45	@jasonfb Also I'm a little shocked that after running a bunch of tests your test would still be referencing a Spree::Variant with 'id'=2, since a few tests in I would expect to see ids higher than 2 - or is that seed data created with fixed ids or something?	twalpole	jasonfb
1715	2016-06-28 21:10:22	@jasonfb Also are there tables you've excluded from being cleaned by database cleaner -- are you sure `variant: boxer_briefs_18_hour.variants.first` is actually returning a variant with a null deleted_at?	twalpole	jasonfb
1715	2016-06-29 00:20:19	@twalpole thanks for all that attention, much appreciated. I think the auto-increment isn't reset on the test dbs, thus causing the growing id numbers as you pointed out. Will go through your other points as well one-by-one. Thanks. It certainly feels like something is funky with the db cleaner setup. as well, I will try to see if I can re-do those mocks and just do proper log-ins.	jasonfb	twalpole
1715	2016-06-29 00:35:58	@jasonfb Just to clarify -- If a bunch of previous tests had occurred I would expect a number higher than 2 (so its the fact the number is so low that makes me question whats going on)-- Not resetting the auto-increment helps mitigate caching issues since each test ends up accessing resources with unique ids	twalpole	jasonfb
1715	2016-06-30 21:00:36	We solved this ---- it was _really_ hard. @twalpole You were right, the problem was in our setup. Specifically, and importantly (documenting here), capybara-webkit will hold onto a cache of endpoints that are set to cache (makes sense, sort of). That means that even if you `Rails.cache.clear` on the server (which we tried), the headless driver has already cached our endpoint from a previous spec.…	jasonfb	twalpole
1715	2016-06-30 21:21:34	@jasonfb The poltergeist 1.10.0 I released the other day added `driver.clear_memory_cache` which will clear out the cache - you could try calling that in a before block - not sure if capybara-webkit has a similar option or not	twalpole	jasonfb
1715	2016-06-30 21:31:20	@reidcooper @jasonfb :mountain_railway:	jasonfb	jasonfb
1710	2016-06-16 18:44:12	@juanibiapina good point, I got that error too! I haven't found a workaround for specifying a profile yet. (In our case, we're using a profile to set a custom user-agent).	gmcnaughton	juanibiapina
1710	2016-06-16 19:21:17	@juanibiapina Looking through the selenium and geckodriver code it looks like profile is now supposed to be passed through firefox_profile in the capabilities --- https://github.com/SeleniumHQ/selenium/blob/master/rb/lib/selenium/webdriver/remote/capabilities.rb#L245 and https://github.com/mozilla/geckodriver/blob/4cbbc79ad487a7b1d8defd66be2923af6febf33e/src/marionette.rs#L331 -- unfortunately th…	twalpole	juanibiapina
1710	2016-06-23 18:40:08	@twalpole Thanks! 👍	gmcnaughton	twalpole
1710	2016-07-13 03:00:23	@mockdeep That really just means they won't fix any issues that only occur with 47 - It "works" with 47, if we define "works" as starts up firefox and some things happen, but it's definitely not fully functional with the latest selenium-webdriver on any current version of firefox (47, 48 beta, 49 alpha) at the moment.	twalpole	mockdeep
1710	2016-07-13 14:45:12	@twalpole unfortunately it doesn't do much for me. It boots up the browser and doesn't get past the login page. Do we have any sense at what point there will be a stable alternative?	mockdeep	twalpole
1710	2016-07-13 18:28:09	@mockdeep That really depends on the selenium-webdriver release schedule. From looking at the code I assume it will come in selenium-webdriver v3 which I would expect to be released relatively soon after Firefox 48 if that really no longer works with FirefoxDriver. For now you should just stay with FF 47.0.1 and selenium-webdriver 2.54.3 and not use marionette/geckodriver	twalpole	mockdeep
1710	2016-07-13 18:36:21	@twalpole selenium-webdriver 2.54.3 doesn't work for me with FF 47. I get an unable to connect error:	mockdeep	twalpole
1710	2016-07-13 19:03:01	@mockdeep Whoops typo -- it's selenium-webdriver 2.53.4 - and FF 47.0.1 . The .0.1 is very important 47.0.0 doesn't work -- It's what the capybara tests are currently run with and works fine - works locally too.	twalpole	mockdeep
1710	2016-08-23 01:41:07	@titusfortner It's independent of the Selenium release cycle if we write a driver directly against geckodriver. If we continue using Selenium then a lot of it is still dependent on the Selenium release cycle. My personal view is that releasing Selenium 3 before it has comparable feature support with the Selenium 2.x and FirefoxDriver is just a recipe for tons of bug reports, but thats not my deci…	twalpole	titusfortner
1710	2016-08-23 04:42:58	@titusfortner The issue is that while geckodriver can change how its features work, unless Selenium 3 is providing access to them then we are tied to the selenium releases - as per my comment on PR# 1744 - Providing access to the element value and the element properties would actually make marionette eminently more usable (although the select issues would still be a problem until the next FF rele…	twalpole	titusfortner
1710	2016-10-11 01:04:37	@titusfortner The only issue I stated I hoped would be fixed before Selenium 3 release is the system prompt modal text - which is defined in the w3c spec to pass the text as a "value" parameter - https://w3c.github.io/webdriver/webdriver-spec.html#dfn-send-alert-text . Appears selenium-webdriver doesn't do that. The other issues are all dependent on FF feature implementation - hence the "timefram…	twalpole	titusfortner
1710	2016-10-11 21:02:17	@titusfortner While the mozilla bug is part of the issue, I believe the current issue being seen is that selenium-webdriver passes the text as a "text" parameter - https://github.com/SeleniumHQ/selenium/blob/master/rb/lib/selenium/webdriver/remote/w3c_bridge.rb#L174 - rather than a "value" parameter as the spec requires and it appears geckodriver expects. That then produces a "Missing 'value' par…	twalpole	titusfortner
1710	2016-10-14 17:18:22	@lucascaton Yep - and if you want to use it with Chrome it should work fine. If you want to use it with new versions of Firefox (>= 48) then the limitations of no system prompt modals, mouse interaction more than a standard left click, or complex sets of characters including modifier keys being sent to elements still apply and there's nothing Capybara can do about it. Apparently you should be abl…	twalpole	lucascaton
1710	2016-11-16 00:58:41	I figure since the question of porting the old FireFox profile config to Marionette was brought up in this thread it couldn't hurt to follow up on what happened. @gmcnaughton did you ever get the profile options working? I am having trouble determining if I am passing through the profile options correctly. The old way of configuring the browser using Capybara was the following: now with marrionet…	dunban1	gmcnaughton
1710	2016-11-16 18:52:15	@dunban1 Try something like	twalpole	dunban1
1710	2016-11-17 18:28:44	@dunban1 Good question! I haven't had a chance to try again. Personally we're still blocked by https://github.com/mozilla/geckodriver/issues/93 (support for self-signed certificates), so we're still running our test suite under FF 45. @twalpole Thanks for the sample code (and all your work on this)!	gmcnaughton	dunban1
1710	2016-11-17 18:28:44	@dunban1 Good question! I haven't had a chance to try again. Personally we're still blocked by https://github.com/mozilla/geckodriver/issues/93 (support for self-signed certificates), so we're still running our test suite under FF 45. @twalpole Thanks for the sample code (and all your work on this)!	gmcnaughton	twalpole
1710	2016-11-22 01:21:49	Thank you for your responses @twalpole and @gmcnaughton I get the following error with the code snippet: when I add this line `Capybara.default_driver = :selenium` at the top. I get the following error instead: The registration of the driver seems to be failing and it tries to use the fall back default which fails as well without proper configuration? Perhaps there is another way that I should be…	dunban1	gmcnaughton
1710	2016-11-22 01:21:49	Thank you for your responses @twalpole and @gmcnaughton I get the following error with the code snippet: when I add this line `Capybara.default_driver = :selenium` at the top. I get the following error instead: The registration of the driver seems to be failing and it tries to use the fall back default which fails as well without proper configuration? Perhaps there is another way that I should be…	dunban1	twalpole
1710	2016-11-22 01:51:05	@dunban1 This is getting well off topic for the issue at hand. The README has a number of examples for calling `register_driver`, if those aren't enough please ask your howto questions on the mailing list as requested in the README.	twalpole	dunban1
1710	2016-11-22 22:33:50	For anyone that finds this thread and was looking for an answer to how to use firefox_options to configure the FireFox profile. The conversation shall be continued here: https://groups.google.com/forum/#!topic/ruby-capybara/AyAcBX9-lIE @gmcnaughton FYI if you're eventually going to stop using FF47 once Marrionette stabilizes I would imagine you will need this answer as well.	dunban1	gmcnaughton
1710	2017-01-11 07:23:12	@rafiqdeen ??? Do you have a problem using that? Yes it will "work" but the features mentioned previously will not work (i.e.. no hover, no drag_to, no right_click, no double_click, etc, etc)	twalpole	rafiqdeen
1710	2017-02-03 00:30:23	@titusfortner how do you install `geckodriver`? Here is what I tried in vain: 1. Download Geckodriver from here: https://github.com/mozilla/geckodriver/releases 2. Unzip and run the executable (geckodriver) 3. Run export PATH=$PATH:downloads/geckodriver I also tried renaming `geckodriver` to `wired` (and updating path accordingly)	jeremylynch	titusfortner
1710	2017-02-03 03:43:54	Thanks @titusfortner, got it working (thanks to option 3) It seems very buggy. Do you know when chrome will be supported?	jeremylynch	titusfortner
1710	2017-02-03 04:32:52	@mrjlynch You need to specify :chrome for the browser, and install chromedriver. The only features that currently fail with Capybara and the newest version of selenium-webdriver with the newest version of FF are 1. system prompt modals - fixed in the master branch of selenium, will be in the next release 2. mouse interaction more than a standard left click - as @titusfortner mentioned it's coming…	twalpole	titusfortner
1709	2016-06-16 22:51:12	@QuotableWater7 What other problems did you have -- you should be able to rollback to FF 46, turn off updates and be good to go. This Issue was put here as an informational item to explain the current issue -- hopefully they release 47.0.1 soon	twalpole	QuotableWater7
1709	2016-06-16 23:28:40	@QuotableWater7 It's probably due to window size - so on your machine the default window size is different than on the CI setup and that leads to elements overlapping others (fixed header/footer, etc) - try resizing your window for that test.	twalpole	QuotableWater7
1709	2016-06-22 23:03:49	@rafiqdeen It depends on what particular flavor of Linux you're using and which package manager.	twalpole	rafiqdeen
1709	2016-06-23 04:36:10	@twalpole I am using ubuntu 14.04 LTS and I tried Synaptic package manager but it shows only 28.0 version.	rafiqdeen	twalpole
1709	2016-06-23 16:44:03	@rafiqdeen http://askubuntu.com/questions/428772/how-to-install-specific-version-of-some-package/428778	twalpole	rafiqdeen
1705	2016-05-18 18:59:45	@tibastral it doesn't have to be your code -- it could be middleware installed by some other gem -- the `env` referred to in the method in Capybara is a local variable hash that is passed in so there's no reason for that to output a deprecation notice, which would mean it has to be coming from some code called from the `send` - one last thing to try would be to open your copy of the actionpack ge…	twalpole	tibastral
1702	2016-05-17 01:10:53	@taw The fact that this has come up a couple of times in the last 3 years shows how little it actually affects people. The "hacky"??? after hook is exactly how it would be implemented in Capybara if it ever was, so I'm not really sure what your issue with that is. As stated in the Session#reset documentation - the decision was made not to reset localstorage since Capybara has no way of knowing ev…	twalpole	taw
1701	2016-05-17 09:21:59	@twalpole : No, no `within` in this case. I actually tried to use `#app-navigation` as selector for a `within` initially and then realized the error pops up even for a plain `find(:xpath,'//html')`. I'm not sure how to proceed with minimal reproducible debug. Between submitting the sign-in form and the attempt to access the dashboard page there is a lot of proprietary code at work.	akseiya	twalpole
1698	2016-05-10 17:36:12	@jnicklas - Updating the defaults seemed like the easiest way to make sure it was set all the time (unless overridden by the users options) - there really doesn't seem to be another place in the selenium API to do it nicely.	twalpole	jnicklas
1697	2016-05-09 19:05:34	I think the root cause of this is that selenium (with firefox at least) is dismissing the unhandled alert itself and no longer raising the error it used to (99% sure it used to). Dismissing the alert rather than accepting it appears to prevent the location change so everything fails. @jnicklas - could you try setting the desired capability "unexpectedAlertBehaviour" (note English spelling of beha…	twalpole	jnicklas
1697	2016-05-09 22:22:24	@jnicklas Please look at PR #1698 and give your thoughts on that as opposed to this one.	twalpole	jnicklas
1692	2016-04-28 17:54:56	@jnicklas I think this may need more analysis - The way it works currently - Session#reset! calls driver.reset! which should be synchronous and not return until the browser has moved from the current page to about:blank (or equivalent). There should be no way for the browser to initiate another request after this (if it is happening then I would think thats a driver bug). Then wait_for_pending_re…	twalpole	jnicklas
1692	2016-04-28 19:02:43	@jnicklas Do you happen to be opening multiple windows in the session (and not closing them) where this is happening (as opposed to multiple sessions) ? I think only the currently active window gets navigated to about: blank on driver#reset! (in selenium) which means you could potentially be getting a request initiated from another window.	twalpole	jnicklas
1692	2016-04-29 17:46:11	@jnicklas Found it - each session creates it's own instance of Server, but doesn't actually start it up when it's sharing between sessions, this means it actually ends up looking at the wrong request counter when trying to close the second session. I thought I had made sure this case was taken care of, but I guess not. A potential solution would be to just reset sessions in the reverse order they…	twalpole	jnicklas
1692	2016-04-29 18:25:27	@jnicklas Please try PR #1693 and see if it fixes the issue on your real app (without Capybara.reuse_server = false). If so it'll be a good enough fix for 2.7 and for 2.8 I think I'll look at making it so there is an instance of Counter per app instance and the sessions access the correct one.	twalpole	jnicklas
1688	2016-04-26 19:37:48	@twalpole thanks for the response. To save me trawling through the changes in 2.7, any chance you can suggest what needs to change to be compatible then?	mattheworiordan	twalpole
1688	2016-04-26 19:57:54	@mattheworiordan The first thing save_page and save_screenshot do is call [prepare_path](https://github.com/jnicklas/capybara/blob/master/lib/capybara/session.rb#L729) passing in the filename/path passed to them and the default extension types (html/png). If Capybara.save_path is defined Capybara should handle relative filenames correctly and you should be able to just pass a relative filename/pa…	twalpole	mattheworiordan
1678	2016-04-06 20:34:40	@chadoh add a tag to the test you want to run separately then you can do to run just that test - remove the tag before committing	twalpole	chadoh
1678	2016-04-06 21:28:11	@chadoh - Here is the link to the HTML spec about the contenteditable attribute - https://w3c.github.io/html/editing.html - Not specifying any value leads to "the inherit state, which is the missing value default (and the invalid value default)." - so it is not the same as contenteditable="true" and the element should only be editable if it has an editable parent - I think this PR is probably inv…	twalpole	chadoh
1678	2016-04-07 02:12:25	Ah, good catch @twalpole! Thanks!	chadoh	twalpole
1674	2016-04-05 09:17:54	@twalpole thanks for heads up, agree on middleware wanna see it in action.	route	twalpole
1672	2016-04-04 22:39:01	@jnicklas you're welcome -- I tried it with capybara-webkit and poltergeist and the removal of the assert_no_selector in Session#reset! didn't appear to affect them, so hopefully it doesn't --- I'm sure we'll hear if it does :)	twalpole	jnicklas
1670	2016-03-30 21:56:59	@jnicklas Does the change in the selenium_driver_reset_synchronous branch fix your issue?	twalpole	jnicklas
1670	2016-03-31 16:18:54	@twalpole I believe that poltergeist works properly on this	route	twalpole
1670	2016-12-23 22:13:24	@mhoran Thanks for mentioning capybara-webkit is moving to use CEF. Just to report that we did run into the async session reset issue with capybara-webkit (sometimes session wasn't reset in time and leaked into the following spec). Adding back the single `assert_no_selector` line in capybara seems to solved it. I am not sure if it's worth digging into the root cause at this point, but wonder if y…	starsirius	mhoran
1670	2016-12-23 22:22:40	@starsirius Do you happen to be using database_cleaner, and are triggering clean with an `after` block, rather than an 'append_after' block as database_cleaner recommends? - https://github.com/DatabaseCleaner/database_cleaner#rspec-with-capybara-example	twalpole	starsirius
1670	2016-12-23 23:30:33	@twalpole No. My app doesn't have a database so we don't use database_cleaner. By the way, the temporary fix in my own [fork](https://github.com/starsirius/capybara/commit/c056ddb7979804d5ef4fdf31eca2621a9889886d) (capybara 2.7.1, because of capybara-webkit, + that single `assert_no_selector` line) seems to fix the issue. :(	starsirius	twalpole
1667	2016-03-19 19:28:21	@sodabrew As @jnicklas pointed out, this would be a breaking change - so I'm not going to merge it. I did however cherry pick the second commit which makes find_available_port check for a port on the correct interface. For your team to maintain the same behavior it should just be a matter of you setting `Capybara.server_host = 'localhost'` now	twalpole	jnicklas
1667	2016-03-19 19:28:21	@sodabrew As @jnicklas pointed out, this would be a breaking change - so I'm not going to merge it. I did however cherry pick the second commit which makes find_available_port check for a port on the correct interface. For your team to maintain the same behavior it should just be a matter of you setting `Capybara.server_host = 'localhost'` now	twalpole	sodabrew
1665	2016-03-17 00:21:33	@Tmee jnicklas doesn't really work on Capybara anymore - I'm the person doing most development nowadays. My concern is whether `#last` justifies expanding the API . Often while testing one wants to access the first element (or at least an element if any matches exist), I'm not sure how often last would be used, and it's already easy enough to just do `all(...).last`	twalpole	Tmee
1661	2016-04-13 17:35:28	@kofronpi - so if you had an app dealing with rodents that happened to have a Capybara model in it, you would require Capybara to change its class/module names so you can use it to test?	twalpole	kofronpi
1660	2016-02-27 22:34:08	@twalpole, thanks for the feedback (and the tip about `[ci skip]`). I've updated the PR based on your feedback. One thing I wasn't entirely sure about was what the default value for `multiple` is. From what I understand about [how the Selector is loaded](https://github.com/jnicklas/capybara/blob/master/lib/capybara/selector.rb#L283), it appears to be `true`, but let me know if I've got this wrong.	alextaylor000	twalpole
1660	2016-02-28 18:11:22	@alextaylor000 From https://github.com/jnicklas/capybara/blob/master/lib/capybara/selector.rb#L287 you can see the `multiple` option doesn't have a default, so it's ignored unless passed in. A `default` option would be passed in if there was a default value (like the `disabled` filter above) -- `boolean: true` is just a syntactic sugar instead of passing `valid_values: [true,false]` to the filter	twalpole	alextaylor000
1659	2016-02-26 01:36:57	Great, thanks @twalpole! PR is cookin'.	alextaylor000	twalpole
1652	2016-02-08 22:27:30	Yeah -- it's unfortunate naming since Capybara.app_host (as shown in the readme) really is more of a base_url than a hostname -- change it to what @abotalov has specified and the issue should go away - If not we can reopen this	twalpole	abotalov
1645	2016-01-28 15:32:25	@chalmagean You'll have more luck with questions on either the mailing list or stackoverflow.	adsteel	chalmagean
1644	2016-01-27 23:32:15	:speech_balloon: @rezadehganpour > I just had a same issue, I resolved it by requiring addressable/uri in /lib/capybara/queries/current_path_query.rb:1 > > this is because the addressable is not a file It _is_ a file in addressable 2.4.0. The issue is that Capybara 2.6.1 created a dependency on addressable 2.4.0 but its gemspec allows any version of addressable (including 2.3.8, which I had, whic…	mjgiarlo	twalpole
1644	2016-01-27 23:32:15	:speech_balloon: @rezadehganpour > I just had a same issue, I resolved it by requiring addressable/uri in /lib/capybara/queries/current_path_query.rb:1 > > this is because the addressable is not a file It _is_ a file in addressable 2.4.0. The issue is that Capybara 2.6.1 created a dependency on addressable 2.4.0 but its gemspec allows any version of addressable (including 2.3.8, which I had, whic…	mjgiarlo	rezadehganpour
1644	2016-01-27 23:32:15	:speech_balloon: @rezadehganpour > I just had a same issue, I resolved it by requiring addressable/uri in /lib/capybara/queries/current_path_query.rb:1 > > this is because the addressable is not a file It _is_ a file in addressable 2.4.0. The issue is that Capybara 2.6.1 created a dependency on addressable 2.4.0 but its gemspec allows any version of addressable (including 2.3.8, which I had, whic…	mjgiarlo	hb9358
1644	2016-01-27 23:51:20	:clap: @twalpole	mjgiarlo	twalpole
1644	2016-01-28 04:39:48	2.6.2 fixed the issue for me, thanks @twalpole and @hb9358 for reporting.	chrismitchell	hb9358
1644	2016-01-28 04:39:48	2.6.2 fixed the issue for me, thanks @twalpole and @hb9358 for reporting.	chrismitchell	twalpole
1642	2016-01-22 17:49:24	@syndbg The reason Capybara doesn't already have a have_status_code matcher is because it doesn't really make a lot of sense to check in feature tests (rather in controller tests where capybara isn't used). There are two reasons for this: 1. Capybara attempts to emulate a user as much as possible and users don't really see response codes. 2. Browsers automatically follow redirects, etc - so you c…	twalpole	syndbg
1641	2016-01-22 19:46:33	@abotalov In that case I think one should just call visit('#/line/1') then so it's clear in the test you're setting the target - otherwise calling visit('line/1') is going to be pretty confusing to most people	twalpole	abotalov
1637	2016-08-02 23:12:30	@twalpole I am not sure if I understand what `Capybara.reuse_server` is doing. I'm using RSpec and configured Capybara to use Unicorn as a server (what I use in prod). I would expect that with `reuse_server = false` and `Capybara.reset_sessions!` after each spec, a new Unicorn server would be started for each spec. Am I misunderstanding how this is supposed to work?	jgonera	twalpole
1637	2016-08-03 02:35:40	@jgonera Capybara.reuse_server determines whether a new app server is run for each session or whether one is shared between multiple sessions. There is no setting in Capybara that would automatically shut down and start a new server for each spec - it could make testing painfully slow for no real benefit	twalpole	jgonera
1637	2016-08-03 15:41:43	@twalpole Thank you for a fast reply. What do you mean by "app server?" I thought that Unicorn was the app server in my case. Anyway, I do realize that it would make everything slower but I have a legitimate reason for that. If I stub out calls that my app does to third-party services, the stubs will not be "unstubbed" after each example if I'm running Unicorn. The reason for that, I think, is th…	jgonera	twalpole
1634	2016-01-17 23:52:31	@jferris @mhoran @jonleighton @route - 2.6.0 is released	twalpole	route
1634	2016-01-17 23:52:31	@jferris @mhoran @jonleighton @route - 2.6.0 is released	twalpole	mhoran
1629	2015-12-23 08:25:20	@twalpole I have those two in my gemfile Here (https://github.com/plataformatec/devise/issues/3870) was the cause of this problem	bbnnt	twalpole
1627	2015-12-21 07:22:56	@twalpole I didn't set any specific driver so I guess I'm using `:rack_test`.	andersennl	twalpole
1624	2015-12-17 09:55:38	@twalpole I have merged these tasks and refactored focus tag specs	Bartuz	twalpole
1624	2015-12-20 20:39:19	@twalpole thanks you assistance and patience! :)	Bartuz	twalpole
1615	2016-04-22 19:51:34	@gtbono If your problem is your project not installing then in your projects Gemfile specify `gem 'mime-types', '< 3.0'` , if your problem is building capybara-webkit then thats a different project and you would need to ask over on it.	twalpole	gtbono
1606	2015-11-18 07:10:17	@twalpole Thank you for your answer - you can download Windows10 virtual machine from https://dev.windows.com/en-us/microsoft-edge/tools/vms/mac/ :)	haonoy	twalpole
1605	2015-11-20 14:35:45	Hi @twalpole, I'm using the Poltergeist driver actually. I'm still confused about how to get this working, since the redirect does not get performed even if I add a line after `sign_out`: I've posted this on the mailing list [here](https://groups.google.com/forum/#!topic/ruby-capybara/y_Eay2zTvfc).	githorse	twalpole
1604	2015-11-13 21:11:09	That could explain it ; I'll see wether the string was part of the error. Though, and I don't mean to criticize just for the sake of it, I'd be less surprising if Capybara was to fail the scenario automatically when it receives a 500 error (with of course some way to disable that behaviour on the off-chance someone actually needs to check that a 500 error is raised through a scenario?). As a proj…	Bastes	twalpole
1604	2015-11-13 21:16:28	@twalpole Diagnosis confirmed ^^d I'll patch my own spec to check wether a 500 error happened, but in case you have an idea on how to implement a safeguard to raise an error automatically in a scenario when a 500 error is raised, I'd be glad to contribute and try to implement it.	Bastes	twalpole
1604	2015-11-13 21:20:36	@Bastes If the app actually raised an error then Capybara will raise the error and fail the test (assuming Capybara.raise_server_errors is true (default) ), however in your case the app isn't actually raising an error, its returning a valid webpage - just happens to be a webpage about an internal error the app caught.	twalpole	Bastes
1604	2015-11-13 21:23:25	@Bastes Also you could probably turn off whatever is producing detailed error pages in test mode - you wouldn't want that info displayed in production mode, so by default have it off in test mode too. (If in rails check that better-errors isn't loaded in the test environment for instance - not sure what other settings might need to be checked). Then the source code won't be displayed in the error…	twalpole	Bastes
1604	2015-11-13 21:27:55	@twalpole Ah, there's the culprit then. Thanks a lot for your help, better_errors was indeed loaded in dev and test mode, and disabling it raises the errors in the scenario as it should. Cheers, and sorry for the noise ^^°	Bastes	twalpole
1594	2015-10-30 16:26:10	Updated, appears to be working now. Thanks @twalpole ! I'll be sure to give you a twitter shout out :)	illegalnumbers	twalpole
1583	2015-10-24 14:25:15	Just got a response from rails issue about this and looks to be a straightforward addition to allow this cleanup to be added if it's worth it: https://github.com/rails/rails/issues/22050#issuecomment-150812209 Any more thoughts @twalpole or is it still not worth adding?	amnesia7	twalpole
1578	2015-10-13 08:20:19	:+1: Thank you @tjgrathwell this bug has been here for months. I decided to search and found your PR because I wanted to put my [WIP Rails Authenticator](https://travis-ci.org/hello-gem/hello) back testing with rails:master Now my specs work again :heart: https://travis-ci.org/hello-gem/hello/builds/85068627 I had also tried your first approach, @twalpole I can validate that it does not work beca…	thejamespinto	tjgrathwell
1578	2015-10-13 08:20:19	:+1: Thank you @tjgrathwell this bug has been here for months. I decided to search and found your PR because I wanted to put my [WIP Rails Authenticator](https://travis-ci.org/hello-gem/hello) back testing with rails:master Now my specs work again :heart: https://travis-ci.org/hello-gem/hello/builds/85068627 I had also tried your first approach, @twalpole I can validate that it does not work beca…	thejamespinto	twalpole
1575	2015-09-19 18:46:07	@jillianrosile Thanks for this -- great idea on the :skip_if option. I made one change so the skip_if value doesn't need to be specified in the valid_values - merged in to master	twalpole	jillianrosile
1566	2015-08-25 23:06:01	@mhoran I'm pretty much ready to do a 2.5 release, would it be of any benefit to do an rc1 release first?	twalpole	mhoran
1566	2015-08-26 21:04:02	Thank you @twalpole for information, I'll try to run tests and release new version soon!	route	twalpole
1562	2015-08-14 14:01:00	thanks @twalpole -- I didn't realize Array() would do that. That works.	githorse	twalpole
1548	2015-07-16 20:54:54	@twalpole yes, the elements are customized, so there is a big chance that they are hidden. I need to take a look later. Thank you for the idea. So is there a workaround? Click on the visible label still should change the value of a checkbox, why don't we support it?	killthekitten	twalpole
1548	2015-07-16 21:10:12	@twalpole labels are visible.	killthekitten	twalpole
1548	2015-07-16 21:13:50	@twalpole but who cares does he can interact or not? I mean it's a default way of interaction with these elements, via labels.	killthekitten	twalpole
1548	2015-07-16 21:15:58	@twalpole and the fact this behavior is not documented or mentioned in the exception message (stop me if I'm wrong) makes debugging very complicated.	killthekitten	twalpole
1545	2015-09-10 18:43:39	@twalpole thanks for the update. Is there anything I could do to help move this forward?	jhawthorn	twalpole
1545	2015-09-11 16:53:13	@jhawthorn ok -- I've added a few comments to the current code, but there is a larger concern. I believe this suffers from the same problem as Issue #1540 . Namely that the methods on session don't really do what one would think when multiple sessions using the same app are created. This may or may not be of concern (I haven't really decided if it's actually a real problem or just an issue that o…	twalpole	jhawthorn
1545	2016-01-12 03:42:17	@twalpole sorry for the delay. I've addressed your feedback and rebased against the latest master. As far as I can tell this works fine with the changes in the `per_session_server` branch (different servers would count their requests separately). The code is very similar to that which handles errors, so I would expect them to behave largely the same.	jhawthorn	twalpole
1532	2015-06-05 19:40:16	@Vanuan What driver are you using? If you're saying that calling select_option actually selects the option rather than just ignoring the operation then that would be a problem with the driver.	twalpole	Vanuan
1532	2015-06-05 22:01:06	@Vanuan but is it actually selecting the option, or just ignoring the select --- I would hope it's just ignoring the select. Capybara will not be throwing an exception for this behavior currently (just issuing a warning - which will also issue for poltergeist), so I would hope poltergeist doesn't throw since that would mean different drivers with different behaviors. If you want your test to fail…	twalpole	Vanuan
1528	2016-04-13 17:33:31	@koenpunt As of 2.7.0 Capybara no longer uses the XPath::HTML methods so your method won't work. You'd need to modify (or replace) the :link and :button selectors (Capybara.modify_selector/add_selector)	twalpole	koenpunt
1528	2016-04-13 17:39:23	@koenpunt Because they didn't allow the flexibility to make the locators optional , and jnicklas is probably going to be removing XPath::HTML from the xpath gem	twalpole	koenpunt
1526	2015-06-03 22:23:26	@bilus looks like `RSpec::Matchers` works differently when using in `minitest` and `rspec`. There is no issue with RSpec+Capybara and `within` matcher. In RSpec it's `be_within` and it works fine without affecting Capybara `within`. You can switch to `RSpec` instead of `minitest`. Here is your example pass without collision:	cris	bilus
1526	2015-06-04 17:57:49	@bilus For this simple app, to make test pass, you need only to swap `include`s: In this way `Capybara::DSL` overwrites `within` from `RSpec::Matchers` and test pass. I don't know, how you setup your Cucumber configuration. But try to change the way you `include` module or `require` library. So RSpec should go before Capybara.	cris	bilus
1526	2015-06-04 18:03:35	@bilus Also, as an option, you can remove `within` method: `RSpec::Matchers.send :remove_method, :within` before including `RSpec::Matchers`:	cris	bilus
1526	2015-06-05 09:26:55	Thanks! I think the easiest way might be to just use `page.within` consistently in all tests. That's what I've actually done in the original project. On Thu, Jun 4, 2015 at 8:03 PM, Sergii Boiko notifications@github.com wrote: > @bilus https://github.com/bilus > Also, as an option, you can remove within method: RSpec::Matchers.send > :remove_method, :within before including RSpec::Matchers: > > C…	bilus	bilus
1526	2016-02-05 00:32:52	@bjornlinder RSpec and Capybara make sense to be included into the same scope - but why would geokit-rails include a #within method into test cases ? It would seem it should only be included into the models that are declared acts_as_mappable. (or why are you including Capybara::DSL into models, if thats what you're doing)	twalpole	bjornlinder
1526	2016-02-05 18:58:10	@bjornlinder The geokit-rails gem only includes the #within method into ActiveRecord::Base derived classes correct? And Capybaras DSL methods should only be included into whatever feature/integration test class is being used (definitely not into ActiveRecord::Base derived classes - so it shouldn't be available in any models), and issues a warning if you include it in the global scope - so I'm not…	twalpole	bjornlinder
1523	2015-05-26 11:27:41	@twalpole :+1: ..	sithara	twalpole
1522	2016-01-27 17:41:24	@RezaRahmati Nope -- I'm guessing it has to do with the window manager being used. Also on some systems there is a delay between changing the window size and it actually changing, so if you're getting a screenshot immediately after changing the size you may wait to add a slightly delay.	twalpole	RezaRahmati
1518	2015-05-21 01:44:26	@twalpole either of your suggestions is ok. If the file's not present then the test should surely fail anyway, my personal preference would be to eliminate the existence check. Do you need another PR? Thank you for taking the time to respond, and thanks for your work on Capybara.	lazylester	twalpole
1518	2015-05-23 18:26:05	@twalpole thanks for your response... "if that does actually work" you say. I'd be happy to verify it if you can point me to the selenium-webdriver docs that describe it. After reading your suggestion, I reviewed the docs and haven't seen anything like that described. Nor do I see any API that suggests that this is possible. All we really have is the Capybara attach_file interface. The same test …	lazylester	twalpole
1513	2015-04-27 21:55:32	@YSavir Other than the few line comments I made, its looking good -- please also update the has_link and click_link documentation to show they can take a regex for :href	twalpole	YSavir
1509	2015-04-23 20:57:15	@abotalov - Correct, if they are included the other way then Capybaras #all isn't hidden. Are you saying we shouldn't do it because of that? I don't think we want to deprecate #all currently, and I see no issue with having #all and #find_all accessible.	twalpole	abotalov
1507	2015-04-23 17:52:46	@twalpole before #1506 that example was unsafe, as it wouldn't wait (it still is unsafe by default), right? Would it be doable to recommend using `page.has_no_selector` for this scenario?	RSO	twalpole
1507	2015-04-23 18:35:37	@RSO Waiting doesn't make anything safe or unsafe, it just determines the time period during which an elements is looked for on the page. If I know the page is not dynamic in any way and just need different behavior depending on whether or not a certain item is on that page then the above is a perfectly valid (and "safe") way to make that determination without having to do two finds on the page. …	twalpole	RSO
1504	2015-04-16 21:53:33	@abotalov - as you can see from the PR - I've implemented something for actions too, but finders gets more complicated due to the variable args functions -- maybe a hack using caller is a cleaner solution. I'm going to think about it for a bit	twalpole	abotalov
1481	2015-03-17 19:04:03	@philipfong In that statement a matcher is `==`. This matcher is provided by RSpec, not Capybara, and doesn't wait. To wait you can use: - a matcher provided by Capybara: - `become_*` matchers provided by [waiting_rspec_matchers](https://github.com/abotalov/waiting_rspec_matchers) gem:	abotalov	philipfong
1481	2015-03-17 19:20:51	@philipfong Also note that as I stated above regarding capybaras finders - "For #all to wait one of the count options would need to be passed" - so you could also do Obviously that doesn't read all that well, and the first example provided by @abotalov is probably the cleanest reading way to do what you are doing - with 'should' syntax it would be	twalpole	philipfong
1481	2015-03-17 19:20:51	@philipfong Also note that as I stated above regarding capybaras finders - "For #all to wait one of the count options would need to be passed" - so you could also do Obviously that doesn't read all that well, and the first example provided by @abotalov is probably the cleanest reading way to do what you are doing - with 'should' syntax it would be	twalpole	abotalov
1481	2015-03-17 19:34:59	I just tried out the capybara finder with the count option and it works beautifully! I did not know that option was supported. Thank you, @twalpole @abotalov	philipfong	abotalov
1481	2015-03-17 19:34:59	I just tried out the capybara finder with the count option and it works beautifully! I did not know that option was supported. Thank you, @twalpole @abotalov	philipfong	twalpole
1481	2015-03-17 19:44:20	@philipfong http://www.rubydoc.info/github/jnicklas/capybara/Capybara/Node/Finders#all-instance_method -- you can also specify minimum, maximum, between	twalpole	philipfong
1481	2015-04-10 21:05:03	@mcmire You missed the fact that the ExpectationNotMet error is derived from ElementNotFound, so it will actually trigger a retry. Using any of the count type options (count, minimum, maximum, between) will cause #all to wait up to the passed in wait time (or default_wait_time) for a set of elements that fulfill the requirements. If none of the count type options are used then any set of elements…	twalpole	mcmire
1481	2015-04-10 22:05:55	@twalpole Ahh... nice, well, I stand corrected. That's very cool. So yeah... the docs should definitely be updated in this case.	mcmire	twalpole
1481	2015-08-25 20:48:29	Well done @twalpole thank you!	bbuchalter	twalpole
1472	2015-01-26 18:28:33	@mhoran - The list of symbols is what selenium understands :left_shift, :left_alt, :left_control are just aliases for :shift, :alt, :passport_control: :arrow_up, :arrow_down, :arrow_right, :arrow_left are aliases for :up, :down, :right, :left. :command is an alias for :meta. :decimal is the numeric keypad . :add, :divide, :subtract, :multiply are the numeric keypad instances of +, /, -, * :separa…	twalpole	mhoran
1472	2015-01-28 18:05:26	@jferris I have removed the arrow_x and left_x aliases from the list of required supported key symbols - For future info DOM Level 3 does support identifying left vs right instances of shift, alt, control via the location attribute of a KeyboardEvent however not all browsers support it at the moment https://developer.mozilla.org/en-US/docs/Web/API/KeyboardEvent.location and selenium doesn't curre…	twalpole	jferris
1467	2016-10-07 01:43:10	@synth capybara-puma is now deprecated because you can just do `Capybara.server = :puma` with recent versions of Capybara. To switch to thin you'd need to use Capybara.register_server to setup thin, and then after that specify `Capybara.server = :thin` - see https://github.com/jnicklas/capybara/blob/master/lib/capybara.rb#L481 for how puma is registered as an example	twalpole	synth
1464	2015-01-15 21:54:21	Please disregard the issue written earlier. Thanks, @twalpole .	scalixte-mdsol	twalpole
1463	2015-01-26 23:00:40	@abotalov for # 2 in my list of what I think you're looking for - please take a look at the filter_set branch I just pushed - I think something along those lines would provide the functionality you're looking for without requiring deprecation of a bunch of things, although its just a first stab at it and I may need to spend a bit more time thinking things through	twalpole	abotalov
1463	2015-03-22 10:04:13	I haven't responded previously as I got some concerns whether this feature has a value at all. I don't see much value in using `:type` without any wrapper. It's just some additional code and I would like to use it via some sugar placed on top of it (the sugar might be not a part of Capybara, though). Consider this example (with sugar): The fact that `field` and `have_field` take inconsistent para…	abotalov	twalpole
1463	2015-04-07 20:50:20	@onebree Please ask how do I do things type questions on the mailing list as requested in the README - or read the docs and look for has_select? with the :selected option	twalpole	onebree
1463	2015-04-07 21:19:38	@twalpole thank you, that helps. I thought the item was a field.	onebree	twalpole
1460	2014-12-27 11:16:12	@abotalov Sounds good, but I am using MiniTest. Is it usable with MiniTest?	donv	abotalov
1460	2014-12-27 12:06:42	@donv No. Maybe you can write similar extension yourself.	abotalov	donv
1459	2015-01-14 19:33:42	@jferris Would you see this being handled in each driver, or having the drivers provide the mapping and #send_keys in their node classes - and capybara doing the translation in Capybara::Node::Element#send_keys ?	twalpole	jferris
1459	2015-01-14 20:41:39	Some my opinions: 1. `Capybara::Node::Element#send_keys` shouldn't map keys (like `:down`, `:shift`, etc.). Mapping should happen at driver side. 2. Constants like `Capybara::KEY::SHIFT` won't be useful for users. Symbols are better. 3. It makes sense to standardize to Selenium keys (http://www.rubydoc.info/gems/selenium-webdriver/Selenium/WebDriver/Keys) as they are documented in [draft spec](ht…	abotalov	jferris
1454	2014-12-21 23:43:03	@twalpole what is the correct way to loose focus?	ioquatix	twalpole
1453	2014-12-09 23:39:45	As @abotalov points out - the error message is incorrect, however the error is correct -- visible is not a valid option key for has_text --- Whether or not to only look at visible text can be changed through the type parameter as shown in the docs - http://www.rubydoc.info/github/jnicklas/capybara/Capybara/Node/Matchers#has_text%3F-instance_method	twalpole	abotalov
1453	2014-12-11 18:07:11	@abotalov, Based on the code you linked, I do not understand why it is not a valid key: https://github.com/jnicklas/capybara/blob/2.4.1/lib/capybara/query.rb#L7 However, this error message needs to be fixed at the least. How hard would it be to accept the :visible keyword and convert that to the :visible type though? I do not see a reason why this API would behave different from all other find me…	rbu	abotalov
1453	2016-11-21 17:49:26	@dwt The `visible` option everywhere else has 5 valid values - true/:visible, false/:all, and :hidden - The :hidden value cannot be implemented for has_text? so it uses a different API -- Any recent version of Capybara should raise an error if you try to use a `visible` option so I'm not really sure how you could get bitten by this again. This may be changing when v3 releases but as of now it's t…	twalpole	dwt
1447	2014-12-07 18:43:37	Thanks @aaronjensen! I tried this out. It seems to work on most of our specs, but on some, I hit this error: Did you also run into the same issue? When you said that you had to fix some tests, was this the issue that you saw?	shedd	aaronjensen
1447	2015-01-06 21:46:45	@aaronjensen that worked for me too--thanks!	turboladen	aaronjensen
1446	2015-11-10 23:06:21	@williscool If you have questions ask them on the mailing list as requested in the README	twalpole	williscool
1443	2014-11-21 21:37:12	Thank you @twalpole. It seems I was down a path with an older minor version locked `database_cleaner`. I omitted some of my configuration going to a simpler version and it worked just fine. Specifically, I was using: Going back to simpler truncation with :except worked just fine.	rosskevin	twalpole
1442	2015-08-16 21:15:20	@dhulihan I'm a baby Capybara and it confused me D:	michaelmagistro	dhulihan
1442	2015-08-21 21:10:58	@dhulihan Same here. That is confusing. May be better to keep the next version in a separate branch, and have master always reflect the current gem verion.	adsteel	dhulihan
1442	2015-08-21 21:47:35	@adsteel That would be counter to the way pretty much every other project organizes itself. If you want the README for a specific version - look at that versions README, or read the docs for the version you're using on rdoc.info	twalpole	adsteel
1442	2016-10-15 00:11:27	@MaxPleaner That may be common for an app, but it's not for most gems. A PR with a note in the readme would be considered as long as it is worded/implemented in a way I don't have to modify/update it for every release	twalpole	MaxPleaner
1439	2015-01-14 18:51:07	Closing due to @jnicklas huge :-1: and my misgivings about the potential unexpected behavior	twalpole	jnicklas
1435	2014-11-04 13:15:29	Yes, @abotalov, this is my point. There is a capybara way that is better, but _there is no warning when you do it the wrong way_. Capybara will still work properly with `asset page.has_xxx?` but it will sleep for the full wait time. All I want to do is add a warning when you reach the full timeout. This can only happen in two cases: 1. You are developing and you got the step wrong, so then you'll…	ngauthier	abotalov
1435	2014-11-05 13:22:51	@twalpole So, I think there may be some miscommunication on this issue in general. I've been using capybara for almost 5 years now, and I have met Jonas and talked to him about the framework. I am no stranger to capybara, and I know how to use it. I think we all agree that the code I posted is not the optimal solution. _That is my point_. The point of this issue is to help new (and experienced!) …	ngauthier	twalpole
1435	2014-11-05 17:24:14	@ngauthier "The point of this issue is to help new (and experienced!) programmers when they accidentally use a capybara method that times out. I am happy to make this warning off by default, and something you can enable." - If the fact that the capybara method times out is an error then the programmer should be using a method that errors instead of one that returns true/false - outputting warning…	twalpole	ngauthier
1435	2014-11-05 18:42:12	@twalpole Could you give an example of a valid use of `has_x?` where timeout may be reached?	abotalov	twalpole
1435	2014-11-05 19:12:14	@abotalov The very first post here is a valid use case if you want to test if a selector shows up on the page (within a set timeframe) in order to take a different action. I grant that it should not be a common use case in well written tests, but I can see it sometimes being useful in libraries of test methods, etc. If you're saying there is no valid use where timeout may be reached, then you're …	twalpole	abotalov
1435	2014-11-05 19:19:48	@ngauthier The only driver I know of that doesn't wait is racktest, which already overrides synchronize so that wouldn't be an issue - If there are others a check on driver.wait? is simple enough. If passed in errors really are a concern you could also check if errors does not contain Capybara::ElementNotFound and not log if that is true. You really don't need the timing info.	twalpole	ngauthier
1435	2014-11-05 21:05:20	@ngauthier "I do think a capybara warning (not an exception) that can be disabled (or is disabled by default) would be useful to those who think capybara is slow" - we're just going to have to disagree on this. Also your suggestion in the new gem that is incorrect and is correct, is highly misleading and potentially dangerous for new users. Those two statements test two very different things. The…	twalpole	ngauthier
1435	2014-11-27 14:36:55	@ngauthier - a very useful gem which made my test suite 9% faster for 20 minutes of painless work. I've used RSpec for 2 years or more and wasn't aware because the problem was unknown.	notapatch	ngauthier
1435	2014-12-17 03:10:42	I just came across this thread after we started using @ngauthier's gem. I didn't know @ngauthier tried to get this included upstream before publishing a gem. Kudos to you man for the effort. I just wanted to add my voice to the chorus that my team finds this information very useful. @twalpole you have used the phrase "ton of spam" multiple times in this conversation, and I (a user of this library…	zmoazeni	ngauthier
1435	2014-12-17 03:10:42	I just came across this thread after we started using @ngauthier's gem. I didn't know @ngauthier tried to get this included upstream before publishing a gem. Kudos to you man for the effort. I just wanted to add my voice to the chorus that my team finds this information very useful. @twalpole you have used the phrase "ton of spam" multiple times in this conversation, and I (a user of this library…	zmoazeni	twalpole
1435	2014-12-17 04:32:30	@zmoazeni - your statement "Allow an optional way to audit incorrect uses of the method" is the real issue here. There is no way to know which are "incorrect" uses and which are the use the developer intended. The developer has to have some knowledge about what they want to test for, and what they are actually testing for. Your "analogous" example really isn't because we're not taking an existing…	twalpole	zmoazeni
1434	2014-11-05 23:09:35	@twalpole thanks for the comment, one of the use cases would be a user's found an element and then tries to find the previous or next element's text in relative to the current element.	neilma	twalpole
1431	2014-10-27 07:47:32	What was the conclusion? I also have the same problem, and started on 10/17/14 for me. cc: @twalpole and @tonybearpan.	styliii	tonybearpan
1426	2014-10-17 08:47:44	Hi @twalpole, Thanks for your quick reply, good point about the processes. For now I'm going to do as you have suggested and quit the browser following each scenario. Do you think it would be of any benefit if Capybara could check whether there is at least one window available before performing any action, so that if there were none it could launch a new one and prevent this issue? Having to shut…	jonathanchrisp	twalpole
1419	2014-10-07 22:06:07	Hey, Engineer at CircleCI here. I'm not very familiar with Ruby or Capybara in particular, but we see file-ordering bugs in Ruby projects pretty often. Could that be what's happening here? We've got [a document](https://circleci.com/docs/file-ordering) about file-ordering bugs that may be helpful. The gist of it is that OS X (or certain OS X filesystems, not sure atm) always lists files in the sa…	startling	vericred-dev
1419	2014-10-08 14:47:45	Hi, @startling. Yeah, our dev boxes, on which capybara 2.4.2+ are working just fine, are OS X. @artempartos, what platform are you seeing this problem on? Have you done anything interesting to your middleware stack? We don't think we have.	vericred-dev	artempartos
1419	2014-10-08 14:47:45	Hi, @startling. Yeah, our dev boxes, on which capybara 2.4.2+ are working just fine, are OS X. @artempartos, what platform are you seeing this problem on? Have you done anything interesting to your middleware stack? We don't think we have.	vericred-dev	startling
1419	2014-10-09 15:10:04	@vericred-dev i'm working on vagrant box with Linux precise64. I have next middlewares	artempartos	vericred-dev
1417	2014-10-13 18:58:26	@DaveBlooman 2.4.4 coming as soon as travis finishes	twalpole	DaveBlooman
1417	2014-10-13 19:24:53	Thanks @twalpole any chance we could get this backported to 2.2.x as well? I can do a PR into that branch if it'd help.	phillbaker	twalpole
1417	2014-10-14 01:22:41	Thanks @twalpole! I'll give it a shot, I was hoping to get something quick out on 2.2 and then work on updating to 2.4. If it turns into a bunch of work, I'll open a PR against https://github.com/jnicklas/capybara/tree/2.2_stable and we can discuss.	phillbaker	twalpole
1412	2014-09-30 09:01:33	thanks @twalpole for the feedback. I see we can get the tests to fail if we add: show_exceptions is true by default in sinatra, so this seems like a potentially very confusing issue. cucumber capybara on the other hand doesn't behave like this. The error thrown by sinatra is caught by cucumber rspec and is displayed in the console - I think it would make a lot more sense to developers if capybara…	tansaku	twalpole
1412	2014-10-03 07:52:56	Aha - thanks @twalpole - that clears everything up - really appreciate you taking the time to explain the details - we'll consider making an rspec-sinatra gem	tansaku	twalpole
1411	2014-09-30 13:53:31	I agree with @afterclassroom, I think the specific issue is that Capybara doesn't support "custom elements" (polymer uses it): http://www.html5rocks.com/en/tutorials/webcomponents/customelements/ A work around is to make something like this: document.querySelector('custom-element').shadowRoot.querySelector('#html-element') Please look below at the comments of the link: https://github.com/webdrive…	froucher	afterclassroom
1411	2014-10-14 22:23:36	@afterclassroom try using the 'within' method to reference elements within the Shadow DOM. Note that if there are nested Shadow DOMs, you'll need another 'within' function as well.	qiheme	afterclassroom
1411	2014-10-21 09:52:13	@qiheme We would love to apply 'within'. But as you sketched out, we do have nested Shadow DOMs. In which case, how could we locate to the proper DOM element, at which, we could use "within"? Here is an example of how jQuery could locate the needed element at GoogleChrome's console: document.querySelector('classroom-app').shadowRoot.querySelector('core-animated-pages').querySelector('section.core…	afterclassroom	qiheme
1411	2014-10-21 13:11:41	@afterclassroom Try this: within('classroom-app') do within('core-animated-pages') do within('section.core-selected') do within('login-form') do page.find('input') end end end end Use 'within' to break through each nested shadow DOM. Since you're using 'deep', I can't really tell if there are any other nested sDOMs in there. Also, since you're not using shadowRoot to get to 'section.core-selected…	qiheme	afterclassroom
1406	2014-09-24 19:30:35	@twalpole sorry, ok.	g-ilham	twalpole
1396	2014-09-11 19:25:45	@abotalov I actually am having the reverse problem where I can't access Rspec's `all` method, not the other way around (for which your workaround would be fine). I think in the case of Rspec I need to do this: But that kind of kills readability and isn't worth it. I just looped over the elements manually instead.	mhodgson	abotalov
1396	2014-09-11 19:29:10	@abotalov maybe `find_all` ?	mhodgson	abotalov
1396	2014-09-11 19:35:31	@mhodgson RSpec's `all` doesn't work for you as `Capybara::DSL` is included after `RSpec::Matchers`. Adding alias inside Capybara won't resolve the issue as `all` will continue to exist and override RSpec's method. You can include `Capybara::DSL` before including `RSpec::Matchers`. Then `all` will mean RSpec's method. And you would be able to use Capybara's method via `page.all`.	abotalov	mhodgson
1396	2014-09-28 20:06:23	@myronmarston > I'm not sure what we could have or should have done differently It looks to me that an issue of clashing method names is an issue not only of RSpec and Capybara but of Ruby ecosystem in general. It's bad when two gems expose methods with the same name. So it would be better if there would be a general enough solution for that problem. It's easy to find those clashing methods if on…	abotalov	myronmarston
1396	2014-09-28 23:21:14	That's an interesting idea, @abotalov. I would say that it's really only a problem when gems choose to add methods to a namespace owned by another gem, as is the case here. RSpec "owns" the namespace for the API it exposes, and capybara chooses to import its API into that same namespace. Also, I don't want to limit new RSpec APIs to just method names that aren't already in use by an RSpec extensi…	myronmarston	abotalov
1394	2014-09-10 15:00:47	@twalpole Good morning! After further consideration, I realize that `#text(:all)` doesn't fully resolve the issue I reported and in fact I believe the current behavior still qualifies as a bug. Let me explain and I fully welcome your feedback. I will attempt to thoroughly qualify the statement that this is in fact a bug (or, perhaps a feature request since it may represent a breaking change): Mos…	tmertens	twalpole
1394	2014-09-10 17:31:34	@tmertens > Most importantly, your suggestion to use #text(:all) does not allow us to perform text validation (e.g. has_content?) on invisible elements using the implicit wait functionality built in to Capybara `has_text?(:all, 'text')` > As you can see, specifying the text query option in the find() method parameter hash ignores the visibility of the element, and matches on :all text regardless.…	abotalov	tmertens
1394	2014-09-10 19:04:16	@tmertens It seems you also want to make `visible: false` mean `visible: :hidden`, not `visible: :all` as it does now.	abotalov	tmertens
1394	2014-09-10 19:28:37	@abotalov Not at all, I'm simply trying to demonstrate that Capybara's concept of "visibility" is applied inconsistently to element and text nodes in the DOM. That's not to say that there isn't utility for a `visible: :hidden` query option, but that's outside the scope of this ticket.	tmertens	abotalov
1394	2016-01-29 18:22:09	`text(:all)` solved this for me but I support @wingice. My case was a error balloon outside of browser window because the page is too wide.	Nakilon	wingice
1394	2016-01-29 21:36:15	@Nakilon If your error balloon is appearing offscreen, then thats a usability issue and should be fixed, rather than changing your text to pass when the text is not visible -- hence why you shouldn't be searching for things that aren't visible.	twalpole	Nakilon
1378	2015-04-22 17:32:11	@Paxa This should not be done for #find - It is impossible to determine what the user may have wanted there. I was referring to your initial code, which only outputs id or name and some label text, it ignores name (if an id exists), placeholder, and some labels text in its suggestion list. I think an incomplete suggestion list is actually worse than no suggestion list since it creates the illusio…	twalpole	Paxa
1378	2015-04-23 06:10:19	@chrisccerami your description of doing it for all ElementNotFound errors is basically impossible, those errors can come from any valid CSS or XPath selector, and trying to determine the users intention for that isn't really doable	twalpole	chrisccerami
1378	2015-04-23 06:11:51	@twalpole I think if we make it for `find` it will give wrong suggestions. For example fill_in, select, click_link etc using find inside. I think better to make decorators for errors every case. And may be make special case to detect if `find` called from capybara or from user's test	Paxa	twalpole
1375	2015-03-03 22:55:00	@chalmagean This issue is CLOSED -- its not a Capybara issue. If you want help with an error you're getting, go to the Capybara mailing list as requested in the README and post details of your problem there	twalpole	chalmagean
1365	2014-07-29 16:27:32	@twalpole It's a single `switch_to_frame` method with ordinary overloads.	abotalov	twalpole
1365	2014-07-29 19:07:34	@abotalov Actually you have said 2 different things, the initial text proposes adding switch_to_frame (with its overloads) to the session -- then later on you have said adding it to the driver API, which are you actually proposing?	twalpole	abotalov
1365	2014-07-29 23:36:00	:+1: to making the frame API behave more like the window API. I'd also like to cut down on the incompatibilities between drivers when it comes to frame handling, as noted in https://github.com/jnicklas/capybara/issues/984#issuecomment-14357652. And as @jnicklas pointed out, this code really needs to be cleaned up. I agree with @abotalov regarding `switch_to_frame` vs `within_frame`. I feel there …	mhoran	abotalov
1365	2015-09-16 20:16:54	@jtrupiano I don't think so. Ended up here as proposal	route	jtrupiano
1365	2015-09-16 20:32:11	@route thanks for the reply. A question for you (and the lurkers) regarding the following situation. I am directly working with Session instances (no naked calls to #within_frame, etc). I have scenarios where I want to observe the same behavior when a request comes directly from the browser vs. when the request is loaded into an iframe on another page. So in my test code, I want a "handle" of sor…	jtrupiano	route
1365	2015-09-16 21:05:55	Oh I get it now. #within_frame actually alters the state of the variable session. That's what I was missing. Thanks for helping me think through this, @route. btw I'd still be happier if I had #switch_to_frame :)	jtrupiano	route
1365	2015-09-16 21:06:38	@jtrupiano No problem ;)	route	jtrupiano
1363	2014-07-24 19:40:05	Yeah, I think it would be fine to add a rescue there: I think it makes sense to output a warning as javascript error can theoretically occur for some other reason and thus user will know that it occurred. We can add exception message to rescue but it's not standardized by Webdriver W3C spec so I wouldn't like it. @twalpole AFAIK `warn` outputs to STDERR so user can't redirect such output to some …	abotalov	twalpole
1363	2014-07-25 16:27:55	@sharmarahul Looking through the selenium-webdriver code, if the firefox session is created with javascript disabled then any call to execute_script immediately raises Error::UnsupportedOperationError, and the execute_script should never actually be sent to the browser, so there shouldnt be any great performance hit. How are you disabling javascript in your Firefox session?	twalpole	sharmarahul
1363	2014-07-25 16:30:41	@sharmarahul also - what version of selenium-webdriver are you using?	twalpole	sharmarahul
1361	2014-07-16 07:29:37	Hey @abotalov, thanks for the feedback, I forgot about the page method returning the current session so this would work quite nicely.	jonathanchrisp	abotalov
1357	2014-07-08 20:50:29	@abotalov good point - done!	shepmaster	abotalov
1356	2014-10-13 17:20:53	@swathik -- Please ask howto questions on the mailing list as requested in the README	twalpole	swathik
1352	2014-07-02 20:08:12	@abotalov I've added descriptions for the rest of the filters - please take a look	twalpole	abotalov
1349	2014-07-01 02:23:10	Thanks @twalpole, I didn't pulled from the master :flushed:	sobrinho	twalpole
1348	2014-06-30 07:44:22	@abotalov Thanks for your comment. What do you think of my last commit?	davidstosik	abotalov
1348	2015-08-28 18:32:42	After thinking about this and looking through the tests I think all this boils down to is defaulting scheme to http when not specified, which I'm not convinced is necessarily valid. I definitely agree with @abotalov that we should not be resolving against current_url for calls to Session#visit, since calls to visit really are about setting up the state of the browser in order to then interact wit…	twalpole	abotalov
1340	2014-06-19 19:47:21	@twalpole Currently I use something similar to your solution but I don't quiet like it as block returns either `true` or `false`. Instead block should contain proper rspec expectation so user would see error message with more data about the error (e.g. which text appeared on the page instead of desired).	abotalov	twalpole
1340	2014-06-24 16:22:05	@abotalov since you're using method_missing you should probably also be defining respond_to_missing? . Other than that I think the gem is solving the issue presented. I don't necessarily like the phrasing 'become_have_css', but I havent come up with anything better. We should probably close this issue now, and move any further discussions over to your gem.	twalpole	abotalov
1340	2014-06-24 18:14:50	@twalpole Thanks, I defined respond_to_missing?	abotalov	twalpole
1338	2014-06-19 12:02:54	@twalpole seems fine for me, just the double check that @abotalov mentioned has to be changed :shipit:	sobrinho	twalpole
1334	2014-06-16 18:57:22	I don't think backporting to 2.2.x is worth the effort for this, and as @myronmarston says wouldn't really fix the issue. rspec-rails will work with capybara 2.2.0 just with deprecation warnings, and those warnings go away with capybara 2.3.x, so as long as the rspec-rails check is for >= 2.2.0 most people will update to capybara 2.3.x (and 2.4.x within the next couple of weeks) which don't have …	twalpole	myronmarston
1328	2014-06-11 19:27:18	@abotalov all of the entries I looked at in that search were people trying to figure out why their matcher was failing, none of them seemed to be people rescuing that specific exception. I'm not convinced this needs to go into a major release.	twalpole	abotalov
1328	2014-06-13 16:30:06	@DaveBlooman There is no fixed release cycle. I'm aiming for the next release in 1-2 weeks	twalpole	DaveBlooman
1326	2014-06-10 16:41:34	@davidkovaccs just FYI - but visible defaults to true since in most cases when doing user interaction tests one wants tto make sure the content is actually visible to the user	twalpole	davidkovaccs
1322	2014-06-03 21:08:59	@abotalov hmmm -- I'm having second thoughts about respond_to_prompt -- maybe the parameter should be :with so it matches up with fill_in --- I need to think about this a bit longer	twalpole	abotalov
1319	2014-06-05 18:22:47	@sobrinho Are you planning on submitting a PR for this?	twalpole	sobrinho
1319	2014-06-18 23:40:47	@sobrinho please take a look at PR #1338 and see if that will meet the needs. I changed your idea a little bit by passing the options through as :fill_options to prevent option clashes with those that can be passed to the finder. so now it would be	twalpole	sobrinho
1317	2014-05-29 17:56:17	@twalpole the main reason is to make examples workable because click_link won't submit form. And bit more logical user in example is created with email (not login) field. Devise was just an example of widely used case.	stgeneral	twalpole
1313	2014-06-04 06:01:01	@twalpole My apologies for not being super clear. My application gives a 301 redirect. Sometimes that redirect destination doesn't exist. Capybara doesn't handle this situation well in Chrome in that after the redirect, the `current_url` is `data:text/html,chromewebdata` instead of the expected destination url. Does that make more sense?	tekknolagi	twalpole
1313	2014-06-04 17:19:31	@tekknolagi Capybara doesn't do anything special to get the current_url, it just asks the browser driver for it. That being said I have been able to replicate the behavior you're seeing using Chrome with selenium. This is because Chrome loads an internal page into the browser when it can't lookup the url passed to it ( look at #html before checking #current_url ) so the current url is actually wh…	twalpole	tekknolagi
1313	2014-06-04 17:30:25	@twalpole What is the recommended way to check that a browser is being redirected?	tekknolagi	twalpole
1313	2015-09-07 02:41:27	Following @bradparks It ended up being this for me: `page.driver.browser.title`	prpetten	bradparks
1309	2014-05-20 21:49:05	@abotalov -- Great -- assuming they're producing the same results :) -- Waiting for tests to pass and will then merge	twalpole	abotalov
1307	2014-05-17 21:33:06	@pcreux - Yes, when using racktest it checks using inline styles (since its not reasonable to process and interpret css in capybara - hence the "with caveats" in my previous post). We try to provide as much parity as reasonably possible between different drivers, and reasonable detection of visible text is part of that parity. I don't think most people are paying a huge performance hit for it, si…	twalpole	pcreux
1307	2014-05-19 18:19:17	@pcreux give my visible_optimization branch a try - https://github.com/twalpole/capybara/tree/visible_optimization - and let me know if that makes a noticeable difference - if so I'll look at pulling it in	twalpole	pcreux
1307	2014-05-20 16:24:59	@pcreux - yes its going to be slower, it needs to check for visibility which is going to take time. Feel free to attempt further speedups - without losing the current functionality	twalpole	pcreux
1307	2014-05-20 17:38:55	Yes, thank you. I'll see if I can run the xpath query once, then traverse the tree instead of traversing the tree and run the xpath query on every single node. ## φ http://pcreux.com On Tue, May 20, 2014 at 9:25 AM, Thomas Walpole notifications@github.comwrote: > @pcreux https://github.com/pcreux - yes its going to be slower, it > needs to check for visibility which is going to take time. Feel fr…	pcreux	pcreux
1307	2014-05-20 17:49:51	@pcreux try pr #1309 first	twalpole	pcreux
1305	2014-05-21 18:03:56	@twalpole I believe it is between selenium and firefox webdriver. Thanks for following up.	bdarfler	twalpole
1305	2014-07-21 21:50:21	@bdarfler Did you ever figure out how to fix this problem? I'm having the same issue myself.	jasonswett	bdarfler
1305	2014-07-21 22:25:25	Nope. I just caught the exception and retried. We eventually started using https://github.com/y310/rspec-retry for other reasons so I suspect that helps us out as well. On Mon, Jul 21, 2014 at 5:50 PM, Jason Swett notifications@github.com wrote: > @bdarfler https://github.com/bdarfler Did you ever figure out how to > fix this problem? I'm having the same issue myself. > > — > Reply to this email …	bdarfler	bdarfler
1304	2015-11-04 21:11:42	@gabeodess This issue was specifically about using selenium, and closed over a year ago. If you are saying that Poltergeist won't fill a visible input of type number, please file an issue over on the poltergeist project. Generally, suggesting javascript execution as a workaround is usually a terrible idea since the app is no longer being tested as a user would interact with it, doesn'tt generate …	twalpole	gabeodess
1304	2015-11-04 21:21:37	@twalpole this was the first hit I got when I was trying to figure why my number fields weren't filling with capybara's #fill_in method. I figured I would just include how I got around this in case other people got to this same thread.	gabeodess	twalpole
1298	2014-07-08 18:16:20	@twalpole I disagree with you. Previously Capybara could sent to driver's `visit` method either String or not String. If user sends parameter of String type, then String will be sent to driver. After this PR (or https://github.com/jnicklas/capybara/pull/1357) String is sent to driver's `visit` method (and it was supported previously). So it doesn't invoke any changes neither at driver, nor at use…	abotalov	twalpole
1298	2014-07-08 18:37:04	@abotalov I'll go through it again - although alex understood it so I think I explained my reasoning fine above. As you said - previously Capybara could send to drivers visit method either a String or not a String (ie a URI could be passed through untouched, even though undocumented in some cases) and I wasn't willing in a minor version to change that just so the user didn't have to call #to_s on…	twalpole	abotalov
1296	2014-05-08 18:56:23	@twalpole thanks!	ironcladlou	twalpole
1295	2014-09-04 17:25:57	@abotalov the only thing stopping it is me having time to go through and see the current state -- I hope to be able to catch up on a lot of the current issues/PRs this weekend	twalpole	abotalov
1289	2014-04-08 17:05:31	@carhartl yeah, the question there is just how far (in px) is a 'swipe' -- the flick currently is just set to a fast 200px swipe right, not really sure what makes sense for defaults on something like that. Should swipe replace flick, or is a flick a fast swipe and should remain (so we would have swipe(:left) and flick(:left) ), etc?	twalpole	carhartl
1289	2014-04-08 20:01:31	@abotalov - speed -- webdriver does support a speed for the flick (the ruby selenium-webdriver has :fast and :normal) -- a slower flick would be what most people would call a swipe I believe -- I don't know if it makes sense to have the two as separate methods, or pass a parameter, or just not worry about speed	twalpole	abotalov
1289	2014-04-08 21:03:53	@abotalov - the issue with tap is that it would be overriding Object#tap with a function that is completely different - that might be a surprise to some people	twalpole	abotalov
1285	2014-04-03 06:44:48	As @yujinakayama mentioned, `alias_example_group_to` is a public API specifically designed for this, to make it work well with whatever level of monkey patching the user has opted into or out of. It also lets you provide default metadata that that alias will always have...so you can greatly simplify that file to:	myronmarston	yujinakayama
1285	2014-04-03 19:50:06	@yujinakayama please let me know if master works for you now	twalpole	yujinakayama
1285	2014-04-03 23:03:50	@twalpole Thanks. The `feature` without `RSpec` now works: However `RSpec.feature` doesn't work. Also, the `feature` is still monkey-patched on the `main` object even though `expose_dsl_globally = false` is set. I'm not sure if Capybara should conform to the RSpec's policy strictly, but it would be nice if it could.	yujinakayama	twalpole
1285	2014-04-04 01:10:20	@yujinakayama - Yeah, I just implemented the short term fix, so only feature on the global object will work properly currently - I have to think about the rest of it.	twalpole	yujinakayama
1282	2014-04-02 19:53:21	@stenver Done - #1286	abotalov	stenver
1278	2014-03-29 23:58:19	@tmandzak you're not the first person coming up with including exactly this helper in the global scope. Did you read somewhere to do this?	jnicklas	tmandzak
1276	2014-03-27 18:30:26	@nagyt234 because the Capybara::DSL and Capybara::RSpecMatchers are only included for rspec tests of type :feature -- from the readme	twalpole	nagyt234
1275	2014-03-25 18:56:39	@jnicklas Nope, `should` syntax seems to be deprecated: https://github.com/rspec/rspec-expectations/blob/master/lib/rspec/expectations/configuration.rb#L135 https://github.com/rspec/rspec-expectations/blob/master/lib/rspec/expectations/configuration.rb#L115 https://github.com/rspec/rspec-expectations/blob/master/lib/rspec/expectations/syntax.rb#L26	abotalov	jnicklas
1275	2014-03-25 19:01:07	@abotalov: > or explicitly enable `:should`	jnicklas	abotalov
1275	2014-03-25 19:23:39	@jnicklas We can explicitly enable `should` instead of merging @twalpole's PR. I don't think that enabling `should` in Capybara specs is a bad decision. But it doesn't change the fact that `should` is deprecated.	abotalov	jnicklas
1275	2014-03-25 19:58:48	@jnicklas RSpec-expectations produces a deprecation warning by default (if you don't specifically enable `should` syntax): https://github.com/rspec/rspec-expectations/blob/master/lib/rspec/expectations/syntax.rb#L27 https://github.com/rspec/rspec-support/blob/master/lib/rspec/support/warnings.rb#L5 So I think it can be said that `should` syntax is deprecated	abotalov	jnicklas
1275	2014-04-01 18:06:43	FYI: as pointed out by @abotalov #1192 is this plus a bunch of other changes/fixes needed for rspec 3 compatability	twalpole	abotalov
1274	2014-03-24 17:45:46	@twalpole That's probably right... the bug is the converse, that spaces are being eaten somewhere. Can you offer any guidance?	aceofspades	twalpole
1274	2014-03-24 19:19:31	@aceofspades FYI -- building nokogiri against libxml2 v2.9.1 appears to fix this issue --- so it appears its potentially an issue in some version/versions of libxml2	twalpole	aceofspades
1273	2014-03-24 02:48:00	@abotalov Thanks for the comments! I fixed some of the things. Let's wait to see what @jnicklas has to say about some of the other ones, since I tried to not change the original API at all.	gylaz	abotalov
1273	2014-04-02 23:15:58	@gylaz Could you update this PR to be against current master, and see if you can figure out whats going on with the failed builds? Then we can move forward on getting this merged in.	twalpole	gylaz
1273	2014-04-02 23:23:07	> Could you update this PR to be against current master @twalpole Will do! > see if you can figure out whats going on with the failed builds? The build if failing due to `Kernel#caller` not behaving the same way as in MRI. One way around this is to pass the calling method as an argument. Thoughts?	gylaz	twalpole
1273	2014-04-02 23:59:43	@gylaz -- actually -- this is just for a warning that Launchy needs to be installed to open the files, I don't know that it really matters whether it was called from save_and_open_page or save_and_open_screenshot -- either way the user needs to install Launchy - so maybe just dump the method name	twalpole	gylaz
1273	2014-04-03 01:07:27	@twalpole This is ready for a re-review.	gylaz	twalpole
1273	2014-04-03 20:00:05	@gylaz ok -- I think its all good now, unfortunately the tests failed due to the signature of the latest chrome failing on travis. If you could rebase to master (which forces the chrome install now) one more time just to make sure the tests are passing and then I'll merge it in.	twalpole	gylaz
1260	2014-02-24 20:59:47	@twalpole Do you think that issue that you talk about is worth adding code for stuff outlined in issue description?	abotalov	twalpole
1260	2014-03-02 14:16:23	I agree with @twalpole on this. No need to go too crazy on this. If a user wants to choose options which might conflict then that's their prerogrative.	jnicklas	twalpole
1259	2014-03-02 14:19:02	@rbu @twalpole I don't know, this is a very edge use case, so it could be buggy in Capybara. @rbu which driver are you using? Could you provide an executable reproduction?	jnicklas	rbu
1259	2014-07-24 17:15:15	@abotalov That bug is marked as fixed, supposedly in 2.42 -- doesnt appear to fix the test we currently have pending though, any insight?	twalpole	abotalov
1259	2014-07-24 18:13:04	The following works: The test from description of https://code.google.com/p/selenium/issues/detail?id=6984 also works. I've just reported a new bug about @rbu's case - https://code.google.com/p/selenium/issues/detail?id=7651	abotalov	rbu
1256	2014-02-20 07:03:08	@twalpole There is another issue with `:exact`: So we can't use the same option for both xpath matching and text matching. At the very least they should be named differently.	abotalov	twalpole
1256	2014-02-20 08:44:18	@jnicklas I thought about something like `exact` helper method previously too but somehow I forgot about that idea when writing this issue. Proposed by me: Proposed by you: Your proposal is also quiet short and nice. I think I support it even more than mine as it would require much less amount of code to write and it leads to shorter learning curve. But I think this helper method is useful enough…	abotalov	jnicklas
1254	2014-02-27 20:07:25	@ashour You get those warnings because Capybara version that includes this change hasn't been released yet.	abotalov	ashour
1254	2014-02-27 23:57:51	@abotalov I see. Is there any way to suppress the warnings for the time being?	ashour	abotalov
1254	2014-03-13 12:38:59	@ashour you could link to the github repo in your gemfile for now	ncri	ashour
1254	2014-04-04 00:39:36	@ncri Where are you suggesting we pull from to work around this? Capybara's master branch is still at version 2.2.0. Does it contain the fix?	palfvin	ncri
1254	2014-04-04 01:43:49	@palfvin Yes this was pulled into master -- we are still working on full RSpec 3 compatibility, I hope to release a new gem within the next 2 weeks	twalpole	palfvin
1254	2014-05-19 21:13:06	@cupakromer I had wanted to get one out by now - but then life got in the way. Hopefully end of this week - more likely end of next week.	twalpole	cupakromer
1253	2014-02-20 19:45:14	@jnicklas Thanks for the tips. I'm fairly new to the testing stack I'm using here (Cucumber/Capybara/Selenium) so my apologies for the potentially naive question, but are you suggesting the best approach to do something like Issue 1252 would be to monkey patch the `reset!` method?	klinden	jnicklas
1253	2014-02-20 19:58:41	@klinden no, my preferred solution is to simply add an RSpec after hook (or equivalent) and run whatever you need to before Capybara.reset_sessions! is called. Monkey patching `reset!` is an option, but not the first one I'd use.	jnicklas	klinden
1253	2014-02-20 20:01:21	@jnicklas Well, the only problem with that is I can't do what I need to do (accepting an onbeforeunload dialog) until the browser has attempted to navigate away (which happens in `reset!`)	klinden	jnicklas
1246	2014-02-17 13:09:08	@jnicklas I think we should have either TextQuery or TextResult to fix https://github.com/jnicklas/capybara/issues/1179 We can't just have assert_text as we need to store state somewhere.	abotalov	jnicklas
1246	2014-02-17 21:57:55	@jnicklas suggestion to add `assert_text` and `assert_title` for non-rspec users seems quiet good to me. I'll add them. But it seems that `HaveSelector`'s `matches?` method shouldn't invoke `assert_selector`: as [RSpec 3 adds compound matchers](http://myronmars.to/n/dev-blog/2014/01/new-in-rspec-3-composable-matchers). User should be able to use them like: So `matches?` method should return false…	abotalov	jnicklas
1246	2014-02-18 20:33:22	@jnicklas I tried to fix commit according to your suggestions and updated pull request description to reflect this. Some notes: 1. I still think that it would be better for `have_title` to do full string matching instead of substring matching. Reasons: - full text matching for title is arguably more useful than substring matching as titles are usually not long enough and they can be matched fully…	abotalov	jnicklas
1246	2014-02-20 08:37:24	@abotalov, why did you remove the tests for `#description` on the RSpec matchers? Looking at the code this no longer changes the `have_title`, etc.. behaviour, right? In that case I think this is shaping up nicely, and I'm pretty sure we'll get this merged soon. I think it would be nice to have separate tests for `assert_text`, etc... as these are now public API, but maybe it's not super essentia…	jnicklas	abotalov
1246	2014-02-20 08:54:17	@jnicklas 1. I deleted `description` method from rspec matchers so I deleted tests for them too. It's better to test for failure messages than descriptions as users don't see descriptions. 2. I'm currently writing tests for `assert_text` and `assert_title`. 3. I haven't yet reverted my API changes for `has_title?`. I'll do so after we'll have final decision on https://github.com/jnicklas/capybara…	abotalov	jnicklas
1246	2014-02-20 09:00:20	@jnicklas Also I placed `failure_message` method into query. Do you see a better place for it?	abotalov	jnicklas
1246	2014-02-20 09:10:11	@jnicklas Do you prefer me to amend commit or make a new one?	abotalov	jnicklas
1246	2014-02-20 09:16:26	@abotalov amend is better, imo. Just checked the code for `failure_message`, and I'm still not happy about it. My main problem is that I want queries to be repeatable, and therefore stateless. If we make this refactor, it'll set a direction, where we can generalize a lot of the querying code in Capybara, and the ability to re-use queries is nice. Making them stateless would make them reusable and…	jnicklas	abotalov
1246	2014-02-20 11:07:06	@jnicklas How can I make query stateless? Do you mean that `resolve_for` should return `TextResult` (or just array) that will store state needed to construct failure message?	abotalov	jnicklas
1246	2014-02-20 12:11:19	@jnicklas Why do you want to make queries repeatable and stateless?	abotalov	jnicklas
1246	2014-02-22 14:04:01	@jnicklas I amended commit. Changes since my last comment: - Branch was rebased on master - `assert_selector`/`assert_no_selector` now use `resolve_for` directly instead of `all`. It's done as `assert_text`/`assert_no_text` should have the same logic for count keys. - `has_title?(string)` checks passed string for inclusion, not exact matching, as it did previously as it's out of scope of this PR …	abotalov	jnicklas
1246	2014-06-11 19:44:23	@twalpole changes made by this PR are outlined in description of this PR.	abotalov	twalpole
1246	2014-06-11 19:58:05	@abotalov Yes - I read the list of changes and am asking why this is one monolithic change and not serveral smaller ones - Are all the changes dependent on other changes, or can some of this be done as smaller separate non-breaking commits. For instance the "Added" section could be done as 1 or 2 commits and I don't think need the rest of these changes (from just a cursory glance), and would not …	twalpole	abotalov
1246	2014-06-11 22:40:45	@abotalov - Either I'm not explaining myself well or you're misreading what I wrote - "For instance the "Added" section could be done as 1 or 2 commits and I don't think need the rest of these changes" - this does not mean that the rest of the changes are unwarranted, it just means that the two things described under "Added" could be done as a separate much smaller commits, that don't break backw…	twalpole	abotalov
1246	2014-06-19 17:24:05	@twalpole I thought a bit more about this PR and I think it's in a very unmergable state and should be splitted to several PRs with more terse goals when time for 3.0 will come.	abotalov	twalpole
1246	2014-06-19 17:44:05	@abotalov I agree completely	twalpole	abotalov
1246	2014-06-25 18:40:11	@twalpole I think I can add `assert_title`/`assert_no_title`/`assert_text`/`assert_no_text` but addition of those methods also requires to add new query classes (BaseQuery, TextQuery, TitleQuery). Otherwise, it would be needed to copy paste`Query#wait` method.	abotalov	twalpole
1246	2014-06-25 21:40:05	@twalpole I reduced the scope of PR. It seems not to contain backwards incompatible public API changes now. Is scope OK for you now? I still have to review PR and write yardocs for added methods.	abotalov	twalpole
1246	2014-06-25 23:11:26	@abotalov - yes the scope of this is much more agreeable - I'll review the PR now	twalpole	abotalov
1246	2014-07-01 00:06:24	@abotalov ok -- I think this is looking good -- if you squash the commits I'll go ahead and merge it in	twalpole	abotalov
1245	2015-02-26 21:55:11	@twalpole That would do it for us! I can write a section to add to the _Gotchas_ blurb in the README for your patch, if you like.	pnc	twalpole
1245	2015-02-26 22:15:20	@pnc - sure	twalpole	pnc
1242	2014-03-13 10:35:23	I have the exact same problem with 2.2.1, and it was working perfectly before with 2.0.2. All my specs with a select failed now. @kiddrew where you able to fix that on our side?	gillien	kiddrew
1242	2015-12-07 10:21:52	That also happens when using Materializecss (with js: true), in that case is enough to pass the visible: false option (thanks @twalpole)	alexdesi	twalpole
1241	2014-07-01 22:54:39	@abotalov Ok to close this since its basically in the latest changes?	twalpole	abotalov
1238	2014-02-06 17:10:27	@jnicklas May the reason be that you wanted to share code between matcher methods? If yes, then it seems to be solvable.	abotalov	jnicklas
1237	2014-09-23 18:05:00	@sbonebrake - the assert_no_selector isn't verifying that the driver is reset though -- its verifying that the session is reset - ie - no content in the sessions page.	twalpole	sbonebrake
1237	2014-09-23 18:12:08	> @sbonebrake - the assert_no_selector isn't verifying that the driver is reset though -- its verifying that the session is reset - ie - no content in the sessions page. The problem is that check doesn't make sense for all drivers. A native Android app doesn't respond to the `"/html/body/*"` xpath selector.	bootstraponline	sbonebrake
1236	2014-02-27 11:26:55	@phansch I'm not sure, in my case the file type was completely missing in the mime-types, but seems you're having a different issue.	darthdeus	phansch
1235	2014-02-03 14:06:45	Wow, awesome pull request! Thanks @abotalov. This thing is huge, so I'll have to review this properly. At a first glance, I really like it though. The proposed `window_opened_by` is very nice IMO, exactly what you'd want in most cases. Also, the fact that it synchronizes is very nice. I think the proposed API is definitely _much_ better than what we have now. Does this include some method of retu…	jnicklas	abotalov
1235	2014-02-03 14:10:34	@jnicklas AFAIK this pull request doesn't break backwards compatability. It adds deprecation warning but it seems to be OK. From http://semver.org/ : `Minor version ... MUST be incremented if any public API functionality is marked as deprecated.` So it's OK to release a minor version with this.	abotalov	jnicklas
1235	2014-02-03 15:10:56	@jnicklas Re bumping the major, I'd say do it - there's no harm, and I also don't see that much reason to wait and coalescse multiple breaking changes into a single new major version. So "Capybara 3.0.0 released, only breaking change is new window API superceding `.whatever`" seems like a perfectly reasonable plan. (I have bumped the major version of [jquery-ui-rails](https://github.com/joliss/jq…	joliss	jnicklas
1235	2014-02-05 00:48:17	Thanks for the heads up, @jnicklas. I'll take a look and see if there's anything we can't implement in capybara-webkit. At first glance, I don't see anything that looks too difficult. We're still behind on Capybara 2.2 features, but I hope to get caught up soon.	mhoran	jnicklas
1235	2014-04-03 19:42:45	@jnicklas @twalpole What do you think about it? Should we release it in 2.3 and remove support for old `within_window` in 3.0? Or release it in 3.0 and remove support for old `within_window` in 4.0?	abotalov	jnicklas
1235	2014-04-15 01:22:16	@abotalov I believe running with a window manager (fluxbox, etc) will solve most of these issues - see https://github.com/twalpole/capybara/commit/126303097a6ab530da6cbb29c7aa8058ba979ae9 - thats almost there - but I think the setting to hide the toolbar in fluxbox is needed -- currently the vertical height ends up 25px short	twalpole	abotalov
1235	2014-04-22 21:17:56	@twalpole Does it mean that you accept moving those methods to `Session`?	abotalov	twalpole
1235	2014-04-22 21:27:59	@abotalov Sorry I wasn't clear about that. No I don't think they should be added to Session. I like that they are currently available through current_window. Maybe the result of current_window, should be a CurrentWindow singleton that supports the resize, maximize, etc methods - instead of just a Window object.	twalpole	abotalov
1235	2014-04-22 21:57:48	@twalpole Do you mean that all methods except `maximize`, `resize_to`, `close`, `size` should be delegated from `CurrentWindow` to `Window` using `method_missing`?	abotalov	twalpole
1235	2014-05-27 20:57:32	@twalpole I made defined fixes so please review it again. Last commit: - fixes issue with maximize on Travis - allows operations with non-current window - adds a sleep to `switch_to_window` - rebased PR	abotalov	twalpole
1235	2014-05-28 16:32:25	@abotalov other than the comments I added about just popping scopes instead of fully resetting it (which could end up hiding bugs elsewhere), and the failing tests I think its looking good. I've restarted the tests to see if the failures were just a fluke (jruby will fail due to a bug in nokogiris xpath querying under jruby)	twalpole	abotalov
1235	2014-05-28 20:36:58	@twalpole I fixed the issue with scoping inside `within_window`.	abotalov	twalpole
1235	2014-05-30 17:23:36	@abotalov - So after rerunning the failed spec runs a couple of times - they will all eventually pass - other than possibly making sure the windows are opened in within_window_spec before the tests run , is there anything else you feel should be changed here or do you believe its ready for merging into master?	twalpole	abotalov
1235	2014-06-01 18:57:50	@twalpole I fixed intermittent issues related to windows (those that appeared more than one time at Travis). Last commit has been amended many times. I don't plan to change anything here but if you see any issues I'm able to fix them.	abotalov	twalpole
1232	2014-01-17 23:59:53	@jnicklas Per your request!	tmertens	jnicklas
1232	2014-01-25 19:23:07	@jnicklas Any update on this and/or when it might be merged in? I would love to see this make the next gem release. Let me know if there are any other changes you would like me to make.	tmertens	jnicklas
1232	2014-01-31 15:27:52	@jnicklas Since scenario names are no longer being defined using values from the options hash, the `tap` is no longer necessary and I replaced it with the standard `let`. `tap` is actually a very simple and useful construct which allows you to 'tap' into a call chain. It takes the result of the method call being tapped into and passes it into the `tap` block. So, in this case it was effectively c…	tmertens	jnicklas
1232	2014-02-03 22:57:51	@jnicklas do you have any preference on the proposed solutions above?	tmertens	jnicklas
1232	2014-02-04 17:12:51	@abotalov That is a possibility, but then we are calling a private method in the Finders module from the Matchers module. It is certainly simpler, but I'm not sure how I feel about this. EDIT: I should add that this is effectively the same as using an `all_ignore_count` method, but using an existing private method instead of (new) public one which, really, would delegate directly to `#resolve_que…	tmertens	abotalov
1232	2014-02-12 08:47:19	ping @jnicklas EDIT: btw while working on #1241 I moved `Simple#resolve_query(query)` and `Finders#resolve_query(query)` to `Query#resolve_for(node)` (and added `find_css` and `find_xpath` to `Node::Simple` and `Node::Base`) So I hope it will be refactored there to: and you can merge it as it is currently	abotalov	jnicklas
1232	2014-02-19 19:00:25	@abotalov `Capybara::Helpers#failure_message` already has conditions for `:minimum`, `:maximum`, and `:between` so I don't believe any change is necessary. Frankly, I think the way the failure message is handled is rather ugly and I would change it to use sideband data output by the `matches_count?` method; however, to do a proper refactor would probably break hundreds of tests that assert on the…	tmertens	abotalov
1232	2014-02-19 19:15:16	@tmertens After merging of this pull request failure message returned by `Helpers#failure_message` will be incorrect if several options will be passed. Example: `have_css('#id', minimum: 1, maximum: 3)` Message returned by `failure_message` will be like `"expected to find css "#id" at most 3 times"` and won't check for existence of `:minimum` key. That's what I meant when I wrote previous comment…	abotalov	tmertens
1232	2014-02-19 22:03:05	@abotalov Yes, I understand the issue as you mentioned with several options being passed. This is where sideband data from the matches_count? method would come in helpful and would ultimately replace the failure_message helper method. I took an initial stab at this and got it working for `Capybara::Result` but began running into additional test failures when `Helpers#failure_message` is removed b…	tmertens	abotalov
1232	2014-02-19 22:37:32	@abotalov I'm inclined not to make any further changes to this PR without input from @jnicklas since he is ultimately responsible for approving/merging this afaik and I don't want to waste effort making changes which depend on another PR which may or may not get merged in. This is a very important feature for us to get into the mainline, so I will punt on this until I hear more from him. I am hop…	tmertens	jnicklas
1232	2014-02-19 22:37:32	@abotalov I'm inclined not to make any further changes to this PR without input from @jnicklas since he is ultimately responsible for approving/merging this afaik and I don't want to waste effort making changes which depend on another PR which may or may not get merged in. This is a very important feature for us to get into the mainline, so I will punt on this until I hear more from him. I am hop…	tmertens	abotalov
1228	2014-03-03 12:55:00	@jamesfzhang did you find out what was wrong? I seem to be having a similar issue. I have other tests throughout the application that submit forms and have js enabled but one form is not submitting. Capybara is finding the button but the form is hanging. Also, @jnicklas do you have any troubleshooting tips I could follow to get this sorted? There are more details of the problem here: http://stack…	QBD	jamesfzhang
1228	2014-03-03 12:55:00	@jamesfzhang did you find out what was wrong? I seem to be having a similar issue. I have other tests throughout the application that submit forms and have js enabled but one form is not submitting. Capybara is finding the button but the form is hanging. Also, @jnicklas do you have any troubleshooting tips I could follow to get this sorted? There are more details of the problem here: http://stack…	QBD	jnicklas
1225	2014-04-09 05:46:01	I think @metaskills means JS's `document`.	abotalov	metaskills
1225	2014-04-09 18:59:09	@metaskills if you want to provide more info here we can reopen this issue, until then I'm going to close it.	twalpole	metaskills
1221	2014-01-06 02:22:28	@JonRowe @myronmarston Can you alias before defining the method? (Given that I'm defining the RSpec 2 versions in `Matcher` and the RSpec 3 versions in it's descendants.	thomasfedb	JonRowe
1221	2014-01-06 02:22:28	@JonRowe @myronmarston Can you alias before defining the method? (Given that I'm defining the RSpec 2 versions in `Matcher` and the RSpec 3 versions in it's descendants.	thomasfedb	myronmarston
1221	2014-01-06 02:47:19	@JonRowe Yeah, and I opted to avoid duplication.	thomasfedb	JonRowe
1219	2014-01-06 00:31:56	@jdelStrother You missed one, see line 95.	thomasfedb	jdelStrother
1219	2014-01-06 18:40:37	@jnicklas Any timeline on a new gem being released?	thomasfedb	jnicklas
1219	2014-06-04 21:11:05	@aprescott Capybara 2.3.0 has been already released.	abotalov	aprescott
1218	2014-01-06 17:37:10	@jnicklas I'm rerunning the failed test since it failed trying to install the json gem which seems to install just fine under 2.1 for me, so it may just have been a spurious failure (will know once travis runs it again) - however while looking into this I did notice that since the rspec dependencies for 2.2 are setup as Gem rspec-2.2.0 rspec-core (~> 2.2) rspec-expectations (~> 2.2) rspec-mocks (…	twalpole	jnicklas
1218	2014-01-06 18:42:54	@jnicklas The rerun was fine, so this failure may have just been a temporary issue with travis	twalpole	jnicklas
1218	2014-01-06 18:47:28	> @joliss, @twalpole I'm thinking that the base versions Gemfile maybe isn't worth the trouble. Here's the original reasoning: I was assuming that at some point we'd accidentally use a feature that wasn't supported by the minimum version of a dependency, without bumping the version spec in `Gemfile` at the same time. So I added the base version Gemfile in order to avoid having to deal with issues…	joliss	twalpole
1218	2014-01-07 18:53:37	@jnicklas One thing to keep in mind is that we will probably want to test with both rspec 2 and 3 once 3 is final	twalpole	jnicklas
1218	2014-02-03 13:41:57	@twalpole true, but we don't have _that_ much code which integrates with RSpec. When we make changes to it, we could just run that manually. @abotalov what does the bundler version have to do with this?	jnicklas	abotalov
1218	2014-02-03 13:41:57	@twalpole true, but we don't have _that_ much code which integrates with RSpec. When we make changes to it, we could just run that manually. @abotalov what does the bundler version have to do with this?	jnicklas	twalpole
1218	2014-02-03 14:25:50	@abotalov I've just added a commit to remove that temp work around.	salimane	abotalov
1216	2014-01-06 17:59:26	Thanks @jnicklas. Can you point me to a better section? Actually we spent hours trying to figure out the right way to override the :prefs, so thought it will be useful to share.	tispratik	jnicklas
1208	2013-12-11 15:37:09	@jnicklas : got it!	lamvak	jnicklas
1208	2013-12-21 21:56:40	@twalpole I just couldn't get back to it earlier. Thank you very much.	lamvak	twalpole
1206	2014-04-03 22:00:32	@dpdawson Any update on this, are you still seeing it?	twalpole	dpdawson
1202	2013-12-02 09:59:36	@paramadeep the server is booted lazily as soon as it's needed, maybe that's what's confusing you? It doesn't have anything to do with the Rails environment, Capybara isn't even aware of that.	jnicklas	paramadeep
1202	2013-12-02 10:11:52	@jnicklas I just mentioned the environment to check if it the reason. The problem is, the application server doesn't spin-up while the test runs. The tests fails as the application is not loading on to the browser. Just to confirm the application is not started, I observed there is no port used by a ruby in the system while I'm debugging the test.	paramadeep	jnicklas
1194	2013-11-26 20:14:36	@jnicklas I have no clue why chromedriver has issues under jruby on travis - but even removing chrome from being tested with jruby it still fails on the server spec with 1) Capybara::Server should bind to the specified host Failure/Error: Unable to find matching line from backtrace Errno::EADDRINUSE: Address already in use - bind - Address already in use # ./lib/capybara.rb:171:in `run_default_se…	twalpole	jnicklas
1192	2013-11-25 17:56:08	@myronmarston a 2.14 release that adds the be_truthy/falsey matchers might be a nice help for tools like capybara that have test suites other project use to ensure compliance and would like to be runnable under rspec 2 and 3.	twalpole	myronmarston
1192	2013-11-25 18:04:52	@myronmarston or maybe a separate gem that provides those two matchers	twalpole	myronmarston
1192	2014-04-01 20:38:20	@abotalov Yeah I had noticed the rspec 2.2 vs 2.14 issue too (I think I mentioned it another issue somewhere) -- I'm not sure if going back to 2.2 makes any sense at this point - it was released 4.5 years ago and if anyone is still using 2.2 they're probably not updating capybara -- I think testing against 2.14 and 3 is probably going to be fine in the future	twalpole	abotalov
1186	2013-10-31 17:02:50	@jnicklas , the same form works when I submit it through the browser. When I do a puts page.body in the step that is failing, I do see the csrf meta tag in the page body. It looks like this in the HTML meta content="YgH87uIz/13tjJ9VgxvpM0uQx6lwYWULWGVzlho7oF8=" name="csrf-token"	maheshguruswamy	jnicklas
1181	2013-10-28 22:53:44	@comjf not really. Just check around on the issues list if you see anything open that you think you can fix. Thanks for helping out!	jnicklas	comjf
1181	2013-11-26 18:47:50	@jnicklas - how about we have the built-in drivers output a deprecation warning for now, but not test for it - and add a test for throwing an exception that is pending until version >= 3.0.0 which would be when semver allows for the change	twalpole	jnicklas
1181	2013-11-26 20:50:44	@twalpole that sounds like an excellent suggestion. :+1:	jnicklas	twalpole
1181	2014-02-05 19:35:22	@comjf Do you plan to work on this? Otherwise I can do it myself.	abotalov	comjf
1181	2014-04-02 23:30:17	@comjf / @abotalov - any progress on this?	twalpole	comjf
1181	2014-04-02 23:30:17	@comjf / @abotalov - any progress on this?	twalpole	abotalov
1181	2014-04-03 00:57:31	@twalpole Please review, I'm rusty and completely forgot about this. I didn't quite understand what you meant by 'have the built-in drivers output a deprecation warning for now', not sure how to do that. So I simply made a new exception and modified tests for it. When 3.0 is ready we can look at this again. Perhaps I should close this and make a new PR to a different branch? (I also need to squas…	comjf	twalpole
1181	2014-04-03 17:35:13	@comjf The thought was that instead of raising an exception currently, just do but add a test that checks for an exception being thrown if the version of capybara is >= 3 which will remind us that we need to implement that in the future. Don't test for the warn though since it's not actually an update to the required API for other drivers	twalpole	comjf
1180	2013-10-28 23:01:04	@jnicklas ok, the defaulting now occurs in Capybara::Node::Simple#value, and tests are there for both value and submission	twalpole	jnicklas
1178	2016-10-12 17:08:50	@davout Since it sounds like you're using the rack_test driver you can just do `element.native['value'] = 'whatever to set'` if you really really want to set a readonly element. The bigger question is why you would want to be setting a readonly element since a user couldn't, and even if you were using a JS capable driver you should be setting it the same way a user would rather than using execute…	twalpole	davout
1175	2013-10-18 16:12:33	@pawel2105 Also you can use a headless selenium - ghostdriver	abotalov	pawel2105
1175	2014-06-01 16:55:52	@twalpole That seems like an important thing to mention in the ["Finding" part of the README](https://github.com/jnicklas/capybara/blob/master/README.md#finding) no? For instance a comment like:	olivierlacan	twalpole
1175	2014-06-01 17:18:38	@olivierlacan There are plenty of things that don't work in Racktest besides visibility checking. So it shouldn't go there.	abotalov	olivierlacan
1173	2013-10-28 22:10:40	Our test suite passes against 2.0 of mime-types so I think we're all good on this one. Thanks @halostatue for the heads up.	jnicklas	halostatue
1172	2013-10-20 17:56:07	@jnicklas I like `go_back` and `go_forward` names!	nashby	jnicklas
1172	2013-10-20 21:01:19	@jnicklas done!	nashby	jnicklas
1172	2013-10-27 11:41:44	@jnicklas please let me know if I should change anything else.	nashby	jnicklas
1169	2014-05-29 19:07:43	@mlitnewski why should you test of nil? What's the idea behind that? Except you would check whether there is some tag like this `<input name="foo">`, but that's does not change the browsers behavior. After submitting it still sends an empty string and not a nil if i remember, as far as I know.	gurix	mlitnewski
1165	2013-09-19 21:21:43	My bad, thanks @jnicklas	thatandyrose	jnicklas
1165	2015-11-13 02:59:44	@jnicklas (And anyone else this may concern), this has bitten me too, and although it was pretty easy to find an answer and fix it, it is a bit hacky to use a RegEx, and it means we can't test for the right text neither on CSS or on the code. I image this kind of inconsistency would be pretty easy to fix, or at least to define a "standard" and explain which drivers are the exception (Either Selen…	frnco	jnicklas
1165	2015-11-13 03:30:40	@frnco Which headless driver are you referring to?	twalpole	frnco
1165	2016-04-20 08:06:20	@momolog `text` and similar methods try to return text that is `roughly what a text-only browser would display`. For example Webdriver specification explicitly says that `text-transform` should be respected. See https://www.w3.org/TR/webdriver/#getelementtext	abotalov	momolog
1165	2016-04-20 10:58:53	@abotalov So `has_content?` is **not** meant to check for content of the page body? Checking for the raw content therefore should be done via `page.find('body').text`?	momolog	abotalov
1165	2016-04-20 14:04:56	@momolog This is as designed - Capybara is designed to emulate user behavior and therefore any driver which processes CSS should "see" the text as a user sees it. In your case you are applying a text-transform of uppercase so the user would see "THANKS". Why would you not want to test for the text as the user sees it, that's the whole point of feature tests? If you really need case insensitivity …	twalpole	momolog
1163	2013-09-16 16:47:34	Thx @twalpole . Your note solved the problem:	nagyt234	twalpole
1161	2013-09-16 08:04:55	Just rebased it and rewrote test, @jnicklas could you review this one? At least it checks that server is available if we bind 0.0.0.0 address.	route	jnicklas
1157	2013-10-20 16:44:06	I agree with @twalpole, closing.	jnicklas	twalpole
1156	2013-10-20 19:32:39	@jnicklas No, I don't experience such issues	abotalov	jnicklas
1153	2013-08-25 17:22:48	@twalpole Sorry about the disturbance.	JuanitoFatas	twalpole
1142	2013-08-27 14:23:26	@jnicklas All of the docs I read for saving a page pointed to the `save_and_open_page` method, but it's now painfully obvious that I could just call `save_page` from a step. Still, I found it jarring that when I first attempted to save and open a page, that missing the Launchy gem prevented it from saving at all.	justincampbell	jnicklas
1132	2013-08-08 01:43:52	@jnicklas Yeah, It's not the Capybara. I debugged with chromedriver and finally found that there's a pending request in the network list, which was intermittently blocked by the China Great Fire Wall. After I set proxy for chromedriver the problem was gone.	ryancheung	jnicklas
1128	2013-07-31 16:30:41	@gerry3 Look like quitting all "zombie" instances of chromedriver helps with the case of Cucumber too :)	phuongnd08	gerry3
1125	2013-07-23 02:45:55	This looks good to me. rspec-rails master is green under it. For context, we're deprecating and removing `example` in favor of it being yielded to the hook as a block argument. To support both RSpec 2 and 3, though, libraries will need to do something like @thomas-holmes's patch. Thanks :heart:	alindeman	thomas-holmes
1125	2013-11-14 16:35:25	@jnicklas, RSpec 3.0.0 is near! Any chance we can get a capybara release pushed out with this change?	alindeman	jnicklas
1121	2013-09-12 01:35:39	@brycesenz - i'm struggling to get my tests working with ssl as well. Was able to use your monkey patch but then i still struggled to get selenium (firefox) to automatically accept the self-signed certificate. Didn't see this conversation continued on the mailing list. Where did you end up with things? thx	kbaum	brycesenz
1121	2013-09-12 18:52:28	@kbaum - I looked through the mailing list, but honestly, it looked like I was the only one having SSL problems so I didn't post anything. If you create a new issue and link it back here though (or some easier alternative), we can try to figure out what's going wrong.	brycesenz	kbaum
1121	2013-09-12 20:46:45	@brycesenz - I would but it seems that @jnicklas didn't think it was pull request worthy. I responded to a thread on the mailing list, but so far nobody else has spoken up. I was able to get things working by following your example and monkey patching the responsive? method. I also had to ensure that i was using the latest firefox as firefox 17 did not seem to honor the ignore ssl check option. O…	kbaum	brycesenz
1121	2013-09-12 20:46:45	@brycesenz - I would but it seems that @jnicklas didn't think it was pull request worthy. I responded to a thread on the mailing list, but so far nobody else has spoken up. I was able to get things working by following your example and monkey patching the responsive? method. I also had to ensure that i was using the latest firefox as firefox 17 did not seem to honor the ignore ssl check option. O…	kbaum	jnicklas
1121	2014-09-01 20:41:55	:+1: This is a huge issue for me. Thanks @kbaum and @brycesenz for the patch.	volkanunsal	kbaum
1121	2014-09-01 20:41:55	:+1: This is a huge issue for me. Thanks @kbaum and @brycesenz for the patch.	volkanunsal	brycesenz
1121	2015-02-22 22:04:31	@brycesenz was there ever a less hackful way found to get Capybara to work with SSL? I found [your post](http://cowjumpedoverthecommodore64.blogspot.com/2013/09/if-your-website-runs-under-ssl-than.html) saying there was going to be an update, but couldn't find one.	bbuchalter	brycesenz
1121	2015-02-22 22:24:31	@bbuchalter - I don't know whose blog that is, but it isn't mine. I'm glad they liked my code though! I still use the same code as I have on this post; I kind of want to dig back into what exactly is going wrong, but I've been swamped with other projects and standing up a few gems of my own. Sorry I can't be of more help right now, but for the sake of all of us on this thread, post back if you fi…	brycesenz	bbuchalter
1115	2013-07-23 23:53:29	I think @srawlins's analysis is spot on.	jnicklas	srawlins
1115	2013-07-28 08:01:00	@jnicklas I think this can be closed since #1127 was merged :)	nashby	jnicklas
1112	2013-07-26 16:04:50	I agree with @twalpole , this is not a change that should be made - `with_in` doesn't make sense, and neither does `fillin`, so neither proposed change is good.	EamonNerbonne	twalpole
1109	2013-09-04 20:19:44	@jnicklas I ran into this issue today and wrote an example to reproduce the error. I forked and updated your gist [here](https://gist.github.com/midu/6442311) the failing test is the [third one](https://gist.github.com/midu/6442311#file-template-rb-L56-L76) Hope this helps	midu	jnicklas
1109	2013-11-08 20:59:18	@midu I submitted a patch to nokogiri https://github.com/sparklemotion/nokogiri/pull/968 that should fix this -- it was merged in a week ago.	twalpole	midu
1109	2013-11-08 23:56:09	That's fantastic @twalpole, thank you very much!	midu	twalpole
1109	2013-12-07 19:21:38	@mattvleming - I dont think you can actually use nokogiri from the github repository like that - https://github.com/sparklemotion/nokogiri/blob/master/Y_U_NO_GEMSPEC.md	twalpole	mattvleming
1109	2013-12-07 20:18:48	Wow that's interesting. To summarize for others, basically Nokogiri doesn't have a .gemspec so that means you can't reference to their git repo in a Gemfile, when you might want to if their master branch has fixes merged in but those fixes haven't been released yet. Thanks a lot @twalpole, I found a way to get around the bug I was having–the code is more hideous but it'll have to do.	mattvleming	twalpole
1106	2013-07-02 16:32:39	@Shelvak If you are using rails default session storage then the session var is actually passed as a cookie back and forth and should be cleared by Capybara.reset!. If instead you have changed the session store to use the database, memcache, or something else then you'll have to see why those aren't getting cleared out.	twalpole	Shelvak
1103	2013-07-02 18:03:46	@jnicklas good catch. I submitted a PR with tests that would fix this issue, although this does raise the question of whether within_frame should be allowed to work in this case, since the frame being switched to is outside the within 'table.letter-opener' scope	twalpole	jnicklas
1103	2013-07-02 22:21:45	Fixed by #1110! Thanks @twalpole.	jnicklas	twalpole
1103	2013-07-11 21:34:51	@jnicklas since #1110 was merged I think it can be closed.	nashby	jnicklas
1103	2013-07-11 23:35:26	Ooops, forgot to click the button ;) Thanks @nashby	jnicklas	nashby
1101	2013-06-18 15:06:12	@abotalov this is exactly what I was using it for.	jsteiner	abotalov
1097	2013-07-04 06:47:36	@alishutc we actually handle that case. The synchronize behaviour has gone through a lot of iterations, and I think the current behaviour is quite sophisticated and should cover most cases quite well. Bugs like this aside ;) `synchronize` actually does nothing when it called inside another `synchronize` block. Since pretty much every call you make into Capybara is wrapped in `synchronize`, this m…	jnicklas	alishutc
1096	2013-11-16 21:52:14	@jnicklas sorry, this was one of those "suddenly it was magically gone" issues that pop up from time to time.	JeanMertz	jnicklas
1092	2014-04-03 21:52:51	@jnicklas What sort of matcher were you thinking? Obviously the issue is that the code doesnt know that click_button is actually going to direct to a new "page" so the headers are still for the current page.	twalpole	jnicklas
1092	2014-04-04 17:31:49	@dnagir click_button doesnt wait for the javascript to execute before returning, so its possible the response_headers is being accessed before that POST occurs (in your original code). I think what @jnicklas was thinking was to have a has_response_headers matcher that would actually wait for the headers to match the passed in values.	twalpole	jnicklas
1092	2014-04-04 17:31:49	@dnagir click_button doesnt wait for the javascript to execute before returning, so its possible the response_headers is being accessed before that POST occurs (in your original code). I think what @jnicklas was thinking was to have a has_response_headers matcher that would actually wait for the headers to match the passed in values.	twalpole	dnagir
1092	2014-04-04 17:39:55	@jnicklas Yeah - we don't have matchers for any other non-user visible type things specifically because Capybara is a user interaction testing tool. Maybe a has_content_type matcher would make more sense, since that is at least something that the user would "see"	twalpole	jnicklas
1091	2013-05-24 07:46:48	@jnicklas LOL. Sorry for this, I have no idea where it came from, don't even remember starting to type "Long..." :(	dnagir	jnicklas
1089	2013-06-28 18:29:28	@rafaels could you find the issue?	filipegiusti	rafaels
1089	2013-07-20 02:56:31	@sjmadsen - i am also seeing this problem sporadically. Seems like i have proper assertions too. Would it be possible to just kill all database pids before running DatabaseCleaner? I am using postgres and i tried doing this but it didn't seem to help: Not sure why that didn't help...	kbaum	sjmadsen
1089	2013-07-22 14:44:32	I also saw deadlocks when moving `DatabaseCleaner.clean` to an `around` hook. For now I am tolerating the false positive failures and hoping for some traction here. @kbaum The problem isn't deadlocks for me, but rather DatabaseCleaner getting to run too soon. Even in the case of a deadlock, though, killing the connection is addressing a symptom, not the root cause.	sjmadsen	kbaum
1089	2013-07-25 12:26:53	@sjmadsen - In one sense, i agree that it is addressing the symptom, but at the point DatabaseCleaner is cleaning the database the tests are over. I can see an argument that DatabaseCleaner is supposed to clear everything from the database including data and locks. Why should the developer have to worry about this? Isn't the point to make testing easier?	kbaum	sjmadsen
1089	2013-07-25 12:54:15	@kbaum The original problem in this issue was that the tests are not over, and yet DatabaseCleaner has cleaned out the database. In my case, an Ajax request is still in-flight and the response blows up because an associated record is suddenly gone. To your larger point, I agree that the programmer should not have to worry about stale locks. If this is a Capybara problem, then only Capybara develo…	sjmadsen	kbaum
1089	2013-07-25 21:02:33	Like @rafaels, my issue ultimately ended up being a badly designed finder. This stuff can get tricky with Ajax, so for any future person stumbling across this: In my case, I have a section of the page that expands and collapses via a link. Inside the expanded section, I have a form that allows the user to add a new record. Upon clicking the submit button, the new record is created and only that p…	sjmadsen	rafaels
1088	2013-05-22 18:00:26	@stewart The difference is that with a standard Ruby instance variable you are actually assigning the value. In this case you're inputting data (as a user would) to a form element that may change the value as its entered, may deny the entry, or may be a checkbox/radio etc. If I had find('input[type=checkbox]').value = "abcdefg" what would you expect it to actually do? I might think that would cha…	twalpole	stewart
1086	2013-05-17 16:55:27	@lichtamberg save_and_open_page uses launchy, and if iirc there were conflicts between spork and launchy at one time. Not sure if those were ever worked out. but those two projects would probably be the best place to start looking	twalpole	lichtamberg
1082	2013-05-13 20:19:47	@nathanvda - yeah the behavior six months ago was due to it being converted to xpath, and then issues with namespaces. That goes away now since the query is passed straight through as css. XPath of course can be more powerful for certain types of queries, but in this case the css is definitely clearer.	twalpole	nathanvda
1075	2013-05-09 18:06:10	Thanks for the feedback. I'll take some time to try and clean it up. @jnicklas can you give me some feedback on what part you don't think is "quite correct"?	mikegehard	jnicklas
1074	2013-05-07 06:36:40	@hajee then you're not really testing the app the way a user would be using it, and you could possibly be hiding errors that do exist in your app with embers caching etc. In tests where it's important you could just have the test wait for the relevant change to appear in the DOM. I definitely don't think running some JavaScript before and after every Capybara call makes sense since that includes …	twalpole	hajee
1074	2013-05-09 15:45:00	I agree with @twalpole. Testing like this isn't good and we shouldn't encourage it. Besides, this doesn't work as intended.	jnicklas	twalpole
1074	2013-05-09 17:45:18	Ok. It was a nice learning experience. On 9 mei 2013, at 17:45, Jonas Nicklas notifications@github.com wrote: > I agree with @twalpole. Testing like this isn't good and we shouldn't encourage it. Besides, this doesn't work as intended. > > — > Reply to this email directly or view it on GitHub.	hajee	twalpole
1072	2013-05-09 06:52:10	@mhoran is this the issue you're talking about? https://github.com/jonleighton/poltergeist/issues/176 It does seem like there may be no perfect solution here. I think it is important to be able to test the behavior of clearing out a field. Another option would be to make it an explicit action: something like `clear_field 'name'` instead of `fill_in 'name', :with => ''`. The drawback is that it wo…	TimMoore	mhoran
1069	2013-05-09 16:35:09	@jnicklas the requirement for ignoring leading line breaks comes from http://www.w3.org/TR/html401/appendix/notes.html#notes-line-breaks - This specifically refers to rendering, and browsers have taken this to affect the value - I think this makes the case that its an issue in parsing in Nokogiri/libxml2 less clear	twalpole	jnicklas
1065	2013-10-30 22:11:37	Solving issue with Racktest and Selenium returning different values for `#[]` would be nice but such solution can't be complete as in general Selenium returns not attribute but property. There are many differences between them (see https://dvcs.w3.org/hg/webdriver/raw-file/default/webdriver-spec.html#reading-attributes-and-properties). It will be not possible to implement all those rules in Rackt…	abotalov	jnicklas
1063	2013-04-26 20:04:30	@ipoltorak if you do something like the example below doesn't it work?	carloslopes	ipoltorak
1063	2013-04-26 21:24:43	@ipoltorak After hooks are run in the opposite order they are defined, so make sure that your after hook is being defined after the hook that calls reset_session!	twalpole	ipoltorak
1063	2013-07-04 06:53:14	I think @twalpole pointed out the correct reason why this is happening.	jnicklas	twalpole
1061	2013-04-20 10:20:55	@twalpole well for the matter of tests, I'd expect the finder to return what a user would see one the page and not what the browser is internally doing.	ohcibi	twalpole
1061	2013-04-20 14:37:05	@ohcibi if you have some kind of locator (id, name, label, placeholder) for the input then you can use the :with filter of the field selector. So in the case above with an Id of "input" the following should do what you want expexct(page).to have_field("input", type: "range", with, "1")	twalpole	ohcibi
1061	2013-04-20 17:05:49	@twalpole Thanks.. I was also stumbling over this in the meantime.. While this is a totally acceptable (or even better) solution for my current use case, I'd still consider the behaviour of the finder as a bug or at least as inconsistent.	ohcibi	twalpole
1061	2013-04-20 19:05:58	@ohcibi Inspect the input in your page after you change its value from javascript. The value attribute on the element will still have the original contents even though the input shows the new contents. That is why an xpath query won't work. Its neither a bug nor inconsistent, its just that you have to understand that by definition an xpath query has to be run against an XML document and is going …	twalpole	ohcibi
1061	2015-12-30 01:50:21	@daino3 if you know the page isn't dynamically changing then pass wait: 0 as an option to all your has_no_css? calls and the method will be almost instantaneous - the default has_no_css? will wait for Capybara.default_max_wait_time seconds to make sure the page isn't being loaded by an ajax call - if you know you don't have to worry about that passing wait: 0 will make it check and continue witho…	twalpole	daino3
1061	2015-12-30 17:21:59	Thanks @twalpole! The `wait: 0` option made it got from 6 sec to 0.1! Gonna have to put that in the ol' tool kit. I'm going to guess though, there's no "nice" way of getting around extracting a change in input value without executing some javascript... is that correct?	daino3	twalpole
1060	2013-04-18 17:27:32	@sjtipton Can you provide the actual spec which generates the exception? A repeatable test case would be ideal.	conradwt	sjtipton
1060	2013-04-18 22:23:06	@sjtipton If you're somehow including TextHelper into Capybara::RackTest::CSSHandlers then it could produce the behavior you're seeing. This is because TextHelper defines a concat function which would get called instead of the internal xpath concat in nokogiri/libxml	twalpole	sjtipton
1060	2014-02-19 08:00:34	@sjtipton you said "within specific spec files", Ruby does not make it possible to include modules lexically scoped to a single file. If you're including a module at the top of a file, _any_ file, you're including it in _every single Class_ in Ruby. Including everything inside Capybara. This is bound to cause problems, not just with Capybara but with lots of other libraries too, essentially anyth…	jnicklas	sjtipton
1059	2013-04-17 23:46:44	@abotalov thanks a lot!	alfonsocora	abotalov
1059	2014-03-27 00:21:36	@abotalov Thanks for this. You can also use it with `within`	serv	abotalov
1054	2013-04-14 14:02:52	@TimMoore: we'd need the focusmanager thing for this. It's not acceptable that Firefox needs focus for this to pass.	jnicklas	TimMoore
1051	2013-04-11 17:05:28	@DivineDominion The name of the error message you posted "Editing Events Ajax editing hides form after submission" doesnt match the test you said is failing. Are you sure you're looking at the right test?	twalpole	DivineDominion
1049	2013-04-11 07:13:00	@awendt I'm guessing that the Capybara project wanted to be in line with Rails 4 which requires Ruby 1.9.3 or higher.	conradwt	awendt
1049	2013-04-12 14:50:53	@jnicklas Because I'd like to upgrade dependencies one at a time, not all of them at once. I haven't gotten around to testing my app on 1.9.3. I know I could but I'm just not there yet. BTW, the same argument about 1.9.3 being "highly compatible" can be used to ask why you restrict your users to a specific Ruby version when other version are "highly compatible"? ;-)	awendt	jnicklas
1049	2013-04-12 15:21:02	@awendt the reason we don't support 1.9.2 is because 1.9.2 is a broken piece of shit. We had constant issues with tests failing randomly, hanging or otherwise being a general pain in the ass on 1.9.2. As a result, our build was super unstable. Everything was always green on 1.9.3 and failing half the time on 1.9.2. Because there's no good reason to use 1.9.2 anymore, we decided to drop support fo…	jnicklas	awendt
1049	2013-05-24 13:17:33	@topherfangio +1. I really need to launch Capybara under ruby 1.9.2.	Loremaster	topherfangio
1049	2013-05-24 19:41:33	@topherfangio You have a couple of options: upgrade to Ruby 1.9.3 and fix the issues within the Rails application or use Capybara 2.0.3. Ideally, I would recommend the former course of action and there are resources on the Internet to help you move your Rails application forward. Good luck.	conradwt	topherfangio
1047	2013-04-14 17:50:46	@jnicklas Overriding the self.connection method means you are bypassing AR's connection pool, thus making the code thread-unsafe. My connection pool of size one ensures that there is still only one shared connection being used but because it's wrapped, it's thread-safe.	mperham	jnicklas
1047	2013-04-14 19:28:46	@jnicklas [Here's an example](https://gist.github.com/adammck/5383846#file-results-txt) of the thread-unsafe behavior of the current patch. The new patch is certainly strange, because we're actually using the `connection_pool` gem as a mutex, rather than a connection pool. But it works.	adammck	jnicklas
1047	2013-04-16 18:36:39	@mperham with AR connecctions, from what I understand, the first time you use a connection in any given Thread, it will check out a connection. So it's quite easy to accidentally check out a connection, just by forgetting to wrap a call in a `with_connection` block. `File.open` doesn't have that problem, since you can't forget to open a file, it has to be explicit. This does seem safer than what …	jnicklas	mperham
1047	2013-07-03 12:26:29	@mperham, @adammck I'm inclined to close this issue. As I mentioned in my last comment, I'm not super satisfied with this proposed solution either. While it should be more threadsafe, it is also more likely to just hang the app if you're doing something wrong. Do you agree? Is this still something we should explore further?	jnicklas	adammck
1047	2013-07-03 12:26:29	@mperham, @adammck I'm inclined to close this issue. As I mentioned in my last comment, I'm not super satisfied with this proposed solution either. While it should be more threadsafe, it is also more likely to just hang the app if you're doing something wrong. Do you agree? Is this still something we should explore further?	jnicklas	mperham
1047	2013-07-03 16:25:33	I don't feel strongly about this. I opened the issue because I was experiencing weird intermittent errors when using the shared_connection hack from the README, which @mperham's alternative hack solved, but I don't have a better solution right now.	adammck	mperham
1046	2013-04-11 04:30:52	> NoMethodError: > undefined method `find_xpath' for #Capybara::Webkit::Driver:0x007fce2dce4a20 I had the same issue and resolved it. This reason is that the released version of capybara-webkit doesn't support Capybara 2.1.0 yet. To resolve this, you should use it from `git://github.com/thoughtbot/capybara-webkit.git`. Or using `poltergeist` instead of `capybara-webkit` as your [JavaScript driver…	tricknotes	barmstrong
1038	2013-04-03 19:35:03	I agree with @twalpole, we should not be facilitating craziness like this.	jnicklas	twalpole
1038	2013-04-03 20:16:25	@abotalov if checking for changes to cucumber is really an issue, then you could add a Before step that stores the scenario and alias reset_sessions! to check for your tag name on the stored scenario and not call the original reset_sessions if the tag exists. That way you get your desired ability to turn off session reset in your own code without worrying about cucumber.rb changing and without ha…	twalpole	abotalov
1038	2013-04-03 21:34:34	Actually I'm not against documenting it in README.md. I just thought it's better not to write about it there. Also I haven't understood @twalpole's comment. In current implementation after scenario hook will reset sessions after each scenario regardless of any tags. I don't know how before step hooks can help not to reset sessions in after hook.	abotalov	twalpole
1038	2013-04-03 21:46:18	@abotalov - And your reasoning for not documenting it, it being dangerous and having numerous iffy side-effects, is the exact reason I think it doesnt belong in capybara, and generally isnt a good idea to be suggesting people do in testing. If its a test that needs the sesion to not be reset then its really one scenario and not two. If its strictly for speed then look into tokens for login and/or…	twalpole	abotalov
1037	2013-04-04 22:55:28	@twalpole Good point, I partially agree. Yes, accept/reject_notification returns the text, but readability would suffer if we removed the message accessors, in my opinion. Specifically, because the text is assigned above the line where the alert is clicked. Granted, this is also the case for accepting/rejecting. The name `#accept_alert` doesn't lend itself to returning the text, either. All that …	mikepack	twalpole
1037	2013-04-04 23:07:53	@mikepack - btw the reason the test you think should fail doesn't is that the javascript code used by selenium for the firefox driver (havent checked others) has an alertTimeout which it will wait for a modal dialog to show https://github.com/SeleniumHQ/selenium/blob/master/javascript/firefox-driver/js/firefoxDriver.js . Its set to 2 seconds by default, so you'll need to figure out if its possibl…	twalpole	mikepack
1037	2013-04-04 23:11:11	@mikepack I dont think having a var for the return really hurts readability much, and I think its better than the accessors where values "magically" appear but not until you've accepted or rejected the alert. e.g. at a quick glance I might assume that alert_messages would include the message for the alert currently on the screen, but it doesnt until I call accept or reject	twalpole	mikepack
1037	2013-04-04 23:38:28	@twalpole Thanks for the tip, I'll mess with the timeouts. I could see the potential confusion around alert_messages; this is how capybara-webkit surfaces the message, though I don't know the general sentiment towards it. Having alert_messages could also cause confusion if used in conjunction with manual management of the notification. The alert must be wrapped with accept/reject to populate any …	mikepack	twalpole
1037	2013-04-05 07:52:52	This is shaping up quite nicely, @mikepack. I think I agree with @twalpole, the `alert_messages` style accessors are confusing, and I think it's better to skip them. I think the most common use case is not to care about the message of the alert at all. One thing that _would_ be useful, imo, is something like this: I think that gives a more elegant API to the most common reason one might want to l…	jnicklas	mikepack
1037	2013-04-05 07:52:52	This is shaping up quite nicely, @mikepack. I think I agree with @twalpole, the `alert_messages` style accessors are confusing, and I think it's better to skip them. I think the most common use case is not to care about the message of the alert at all. One thing that _would_ be useful, imo, is something like this: I think that gives a more elegant API to the most common reason one might want to l…	jnicklas	abotalov
1037	2013-04-05 07:52:52	This is shaping up quite nicely, @mikepack. I think I agree with @twalpole, the `alert_messages` style accessors are confusing, and I think it's better to skip them. I think the most common use case is not to care about the message of the alert at all. One thing that _would_ be useful, imo, is something like this: I think that gives a more elegant API to the most common reason one might want to l…	jnicklas	twalpole
1037	2013-04-05 07:53:30	@mikepack also, can you shorten the README section a bit. It's very longwinded, imo.	jnicklas	mikepack
1037	2013-04-05 08:12:44	@abotalov well, `accept_confirm` doesn't conform to the sequence of events either, but that's just a sacrifice we have to make to allow wider support in drivers. I'd rather that `accept_confirm` didn't take a block, and always appeared after the action that triggered the alert to appear. I.e. this: Unfortunately, it seems like that's not technically possible in some drivers, from what I understan…	jnicklas	abotalov
1037	2013-04-05 16:15:53	@jnicklas the `accept_confirm` after the fact approach would definitely be harder in capybara-webkit, but if it's agreed that it would be a much better API, I could do some spiking to see if it's possible.	jferris	jnicklas
1037	2013-04-05 16:23:48	I've updated the README to be more succinct and removed the message accessors. @jnicklas while passing the expected message to accept/reject, if the actual message presented does not match the expectation, would you assume this throws an error? If so, the implicit expectation here is a little unclear. @jferris thanks a ton. I'm interested in your results.	mikepack	jferris
1037	2013-04-05 16:23:48	I've updated the README to be more succinct and removed the message accessors. @jnicklas while passing the expected message to accept/reject, if the actual message presented does not match the expectation, would you assume this throws an error? If so, the implicit expectation here is a little unclear. @jferris thanks a ton. I'm interested in your results.	mikepack	jnicklas
1037	2013-04-05 16:30:31	@jferris if it's not too much bother, that would be excellent. I would definitely prefer an API without blocks if it's possible. I think Selenium supports that nicely. @mikepack I would expect `accept_confirm` to raise an error if there is no confirm box to accept, so if passed an argument, it should raise an error if the text does not match.	jnicklas	jferris
1037	2013-04-05 16:30:31	@jferris if it's not too much bother, that would be excellent. I would definitely prefer an API without blocks if it's possible. I think Selenium supports that nicely. @mikepack I would expect `accept_confirm` to raise an error if there is no confirm box to accept, so if passed an argument, it should raise an error if the text does not match.	jnicklas	mikepack
1037	2013-04-05 16:51:26	@jnicklas Just to confirm > I would expect accept_confirm to raise an error if there is no confirm box to accept, so if passed an argument, it should raise an error if the text does not match. Those errors would only be raised after the appropriate wait time, using synchronize, correct?	twalpole	jnicklas
1037	2013-04-05 16:55:06	@mikepack it would be great if these methods could accept a regex or a string to match against the text in the alert	twalpole	mikepack
1037	2013-04-05 17:14:33	@mikepack The current PR has methods for dealing with alerts, confirms, and prompts in the session with these all calling accept/reject_notification, but not passing pass a type. I know selenium doesnt differentiate between the 3 different types but are you sure the other drivers dont? I notice your "Option Two" from above did have a type parameter.	twalpole	mikepack
1037	2013-04-05 17:26:12	@twalpole Good catch! Updated.	mikepack	twalpole
1037	2013-04-05 18:52:58	if I was writing those specs I think I'd put them all in one file, notifications_spec or modal_spec or something since they are basically all the same thing. @jnicklas what are your feelings on that?	twalpole	jnicklas
1037	2013-04-05 18:57:29	@abotalov @twalpole The reason I put them into separate files is to keep consistency with all the rest of the DSL methods: `all`, `click_link`, `execute_script`, etc as `all_spec.rb`, `click_link_spec.rb`, `execute_script_spec.rb`, etc	mikepack	abotalov
1037	2013-04-05 18:57:29	@abotalov @twalpole The reason I put them into separate files is to keep consistency with all the rest of the DSL methods: `all`, `click_link`, `execute_script`, etc as `all_spec.rb`, `click_link_spec.rb`, `execute_script_spec.rb`, etc	mikepack	twalpole
1037	2013-04-05 19:05:46	@mikepack I get completely why you created the multiple files, and it does fit with the way everything else is setup (other than they should be accept_alert_spec.rb instead of accept_alerts_spec.rb etc)	twalpole	mikepack
1037	2013-04-05 19:11:25	@twalpole Another great catch. Updated.	mikepack	twalpole
1037	2013-04-10 16:03:49	@jnicklas @abotalov I'd be in favor of subdirectories, but this is a little off topic for this PR :smile:. Spending some time today in capybara-webkit	mikepack	jnicklas
1037	2013-04-10 16:03:49	@jnicklas @abotalov I'd be in favor of subdirectories, but this is a little off topic for this PR :smile:. Spending some time today in capybara-webkit	mikepack	abotalov
1037	2013-04-18 16:49:29	@jferris Any update on your spike?	mikepack	jferris
1037	2013-04-18 17:14:31	@mikepack I haven't gotten to look at it yet. I'll spend some time on it tomorrow. Thanks for the push.	jferris	mikepack
1037	2013-04-18 17:19:56	@jferris Thanks Joe. Some of my notes here: https://github.com/thoughtbot/capybara-webkit/issues/506	mikepack	jferris
1037	2013-04-19 14:27:59	@mikepack I did some research today and added notes to thoughtbot/capybara-webkit#506.	jferris	mikepack
1037	2014-03-24 16:51:21	@abotalov in terms of naming, I agree we should stick to the spec as much as possible. The spec seems to only support reactive dialog management. As the issue you linked to points out, phantom doesn't accommodate this approach. So, the goal of this PR is to support both proactive and reactive management, which is why this PR currently wraps such behavior in a block. Proactive management in headle…	mikepack	abotalov
1037	2014-04-02 23:28:58	@mikepack Any chance of getting this PR rebased against current master and the naming changes @abotalov mentioned integrated, I'd like to move forward with getting this finished up and integrated. I agree that the block passing method is probably the only way to currently allow this feature to be implemented by all/most of the current drivers available, so unless @abotalov has a suggestion for ho…	twalpole	mikepack
1037	2014-04-02 23:28:58	@mikepack Any chance of getting this PR rebased against current master and the naming changes @abotalov mentioned integrated, I'd like to move forward with getting this finished up and integrated. I agree that the block passing method is probably the only way to currently allow this feature to be implemented by all/most of the current drivers available, so unless @abotalov has a suggestion for ho…	twalpole	abotalov
1037	2014-04-03 03:35:09	@twalpole I've rebased off master, replaced instances of "reject" with "dismiss", and "notification" with "modal".	mikepack	twalpole
1037	2014-04-03 17:58:57	@abotalov Ok - we can hold off a little while, but I would like to get this functionality into Capybara in the next few weeks, and in a way that all/most of the current drivers can implement. Currently that looks to be with the block format, since prior knowledge of a modal dialog about to be opened, and the desired response seems to be needed by some of the drivers.	twalpole	abotalov
1037	2014-04-04 17:20:22	@mikepack - The async tests are failing since there is no code after executing the block that is waiting for the modal to appear	twalpole	mikepack
1037	2014-04-04 17:22:48	@mikepack - also if you could update the tests to the "expect" format rather than should due to the upcoming RSpec 3 that would be great -- thanks	twalpole	mikepack
1037	2014-04-04 17:24:02	@twalpole Yeah I noticed that as well. I'll do another pass and get everything passing.	mikepack	twalpole
1037	2014-04-24 07:56:53	I think I'm fine with merging this after issues pointed by @twalpole will be fixed. However, what about naming a method `accept_alert_on` instead of `accept_alert`? IMO it would enhance readability.	abotalov	twalpole
1037	2014-06-03 19:55:36	@twalpole It would be also good to add more info to yard comments: Also it would be good to make a pull request from modal to master branch. I think commit comments will have better visibility.	abotalov	twalpole
1037	2014-06-03 20:22:25	Apologies for the lack of movement. I'm not sure how I got this far without handling the async case that @twalpole mentioned (though I thought I tested it). One of the problems with it is that it would require the same wait logic that happens on `#synchronize`. I didn't want to dive too deep into sharing that logic.	mikepack	twalpole
1037	2014-06-03 21:45:56	@mikepack - it did work with async - but only because selenium itself has a 2 second wait for modal boxes. I implemented somewhat adjustable delays using the wait functionality built into selenium-webdriver. Its only somewhat because of the selenium 2 second delay which means it actually ends up being multiples of 2 seconds. Anyway -- no problem for the lack of movement you had it mostly done - I…	twalpole	mikepack
1035	2013-03-29 18:01:32	Hi @abotalov - this sounds like it could be related Currently at the top of acceptance_helper.rb I already have: require "spec_helper" require 'capybara/rspec' require 'rspec-rails' Not sure what I need to do to fix it? Any help would be appreciated.	wakiki	abotalov
1035	2013-05-02 11:35:28	I never figured out what the problem was, and I had to switch to webkit instead which was a bit annoying. @sztupy if you do figure it out please do let me know thanks	wakiki	sztupy
1035	2013-07-17 23:12:37	We're having this same issue on OS X 10.8.4. We were using an old version of chromedriver (pre 2.0) and I upgraded it to 2.1 which at first seemed to fix this issue. But a couple days later we still got test failures of this nature, but they're intermittent. They do seem to be much more rare now, but there still seems to be something wrong and it's very hard to debug. I'm not sure this is a Capyb…	lyahdav	sztupy
1035	2013-08-08 00:29:41	I am running into issues with Chrome hanging randomly with Chrome=28.0.1500.95 chromedriver=2.2,platform=Mac OS X 10.8 . Gems selenium-webdriver (2.34.0), capybara (~> 2.1.0) I've been looking at the chromedriver logs and I've noticed it seems to often follow a delete session cookie request that may be related to the session_reset that happens automatically between tests. Similar to @wakiki, I vi…	gigiJackson	wakiki
1035	2013-08-21 00:48:04	I did some more research into this issue and I'm pretty convinced it's a Chrome/ChromeDriver issue. May be this same issue open on the chromedriver project: https://code.google.com/p/chromedriver/issues/detail?id=252. I get very similar output to @gigiJackson in my chromedriver output. One thing that's different for me though, I can only reproduce this issue semi-consistently when navigating to a…	lyahdav	gigiJackson
1035	2013-09-24 23:15:22	@jnicklas yes, that works, as does using a filename that doesn't exist.	brettporter	jnicklas
1035	2013-09-25 13:48:18	@jnicklas navigating to a file worked for me as well, and as brettporter noted, as does navigating to a file that does not exist.	rhuberdeau	jnicklas
1035	2013-10-09 14:24:50	@jnicklas I just updated chromedriver to 2.4 (with Chrome 30.0) and the problem seems to have gone away, as did a problem I was having with a click event. The release notes indicate it supports Chrome 29.0 - 32.0, so perhaps the problem highlighted by recent commenters was chromedriver 2.3 + Chrome 29.0+? Incidentally, I noted that chromedriver starts on the URL `data:,`, which might be another a…	brettporter	jnicklas
1035	2013-12-17 02:18:59	Hi @jnicklas! I noticed that 6b1e42d hard codes a local file system path. In my test suite, rspec/capybara/webdriver are running in a virtualbox, and only firefox and selenium are running on the local Mac. As a result, I see firefox's file not found error in between each test. Do you have any suggestions for working around this issue?	mickeyreiss	jnicklas
1035	2013-12-17 07:37:14	@jnicklas how about `data:text/html,` instead? This works in Safari, Chrome and Firefox here. (`data:,` works in the last two only).	brettporter	jnicklas
1035	2013-12-20 09:32:28	@jdelStrother there are multiple reasons for doing this, for one, it cancels all active Ajax requests, which prevents a lot of ugly race conditions on cleanup. Also, it prevents state from bleeding over between test cases, which is generally what you want.	jnicklas	jdelStrother
1035	2013-12-20 09:33:17	Hey guys, I have pushed #1215 which is a potential fix for this, would appreciate it a lot if someone with a Windows setup could test this out! /cc @kippr.	jnicklas	kippr
1035	2013-12-20 13:06:45	Reading the [comment](https://github.com/jnicklas/capybara/issues/1035#issuecomment-25975083) from @brettporter above, I went back and tested the original implementation (using about:blank) and can confirm that with the latest chrome (31.0.1650.63)/ chromedriver (homebrew installed v2.7.236836)/ osx (10.9.1), about:blank no longer hangs between tests. So you might be able to roll back and forget …	kippr	brettporter
1035	2014-01-06 16:55:06	:cactus: Thanks @jnicklas! We'll try this out and will let you know if there are any problems.	mickeyreiss	jnicklas
1035	2014-01-08 09:06:34	Tested on a setup with the original problem (running local tests with Chrome on OSX) and on a setup that didn't like the above fix (remote tests with IE on Windows 7 VM). Can confirm all is hunky dory now, thanks v much for the great project @jnicklas!	kippr	jnicklas
1034	2013-03-29 14:50:27	Thanks @jnicklas - I saw the gotcha with Timecop so already use Timecop.travel and it's not related to that.	wakiki	jnicklas
1034	2013-03-29 17:42:47	Thanks @jnicklas . I'll close this ticket.	wakiki	jnicklas
1032	2013-03-28 16:13:06	@shybovycha of course the user can write anything they want. We are testing that filling in HTML into a field and extracting it back out works as expected, since the HTML is entity encoded when it is added to the field. The "bug" that the commit you mention fixes was that literal HTML inside textarea fields didn't work, e.g. this: As far as I can tell, this is incorrect according to the HTML spec…	jnicklas	shybovycha
1032	2013-03-28 17:02:09	@shybovycha As @jnicklas has pointed out the html spec states that the content model for textarea elements is of type Text. That being said browsers default behavior for invalid content in textareas is to convert it to text. This leads to the situation where having the following source for your document &lt;textarea&gt;&lt;div&gt;&amp;lt;div&amp;gt;some content&amp;lt;/div&amp;gt;&lt;/div&gt;&lt;…	twalpole	jnicklas
1032	2013-03-28 17:02:09	@shybovycha As @jnicklas has pointed out the html spec states that the content model for textarea elements is of type Text. That being said browsers default behavior for invalid content in textareas is to convert it to text. This leads to the situation where having the following source for your document &lt;textarea&gt;&lt;div&gt;&amp;lt;div&amp;gt;some content&amp;lt;/div&amp;gt;&lt;/div&gt;&lt;…	twalpole	shybovycha
1028	2013-04-04 07:54:17	I'm running into a problem that seems to be related. We're trying to _clear_ some input fields, but the change event doesn't get fired, so the underlying Backbone model isn't updated. Because we're setting to an empty string, the `send_keys` call is presumably a no-op. If I patch in the old implementation, it works as expected. @jnicklas do you have any thoughts about what you'd like to do with t…	TimMoore	jnicklas
1028	2013-04-04 09:55:40	+1 I ended up monkey-patching/overriding the method. An option to use the odd behaviour would be great and should be very easy to implement. So the DSL would be something like: fill_in "name", with: "Jo Bloggs", use_backspace: true or whatever other name can be used for the option. It would really help the edge cases like mine as current upgrade completely broke my specs and there's no way round …	wakiki	jnicklas
1024	2013-03-25 09:36:07	@abotalov if Rails previously returned something other than a `Gem::Version` that might break on older versions.	jnicklas	abotalov
1024	2013-03-25 09:48:20	@jnicklas What about:	abotalov	jnicklas
1024	2013-03-25 09:56:43	@jnicklas	abotalov	jnicklas
1020	2013-05-11 12:30:57	@abacha I've had similar problems and figured out that strange TypeError `exception class/object expected` is happening because old version of `json` gem is used. `capybara-webkit` uses JSON serialization to give the client a heads up what error happened. You should use at least `1.7.7`, otherwise `JSON.load` will parse error into the `Hash` instead of real exception class.	andreychernih	abacha
1018	2013-03-22 16:21:15	@topfunky Cool, thanks.	mhartl	topfunky
1009	2013-03-17 21:34:08	@jnicklas Thank you for the fix - definitely seemed to fix the issue in the test case.	jpurcell001	jnicklas
1007	2013-03-13 07:00:39	@twalpole feel free to merge small changes like this yourself, if you want.	jnicklas	twalpole
1006	2013-03-12 12:56:53	@sirbrillig: it doesn't seem right to me that it would be only an rspec matcher, we should have added this as a matcher on Capybara::Node::Matchers. None of the other matchers are implemented like this. It would need a lot more tests as well.	jnicklas	sirbrillig
1006	2013-03-12 21:14:09	@sirbrillig After you'll make a commit to this branch it will appear here. No need to make another PR	abotalov	sirbrillig
1006	2013-03-12 21:18:04	Ah, right, thank you @abotalov.	sirbrillig	abotalov
1004	2013-03-11 23:03:09	@choxi you need to have capybara look for something that changes on the screen when the ajax function finishes. Then capybara will wait for that to happen.	twalpole	choxi
1004	2013-03-12 01:00:48	Thanks Thomas, I was hoping there would be a way to work around that. On Mar 11, 2013, at 4:03 PM, Thomas Walpole notifications@github.com wrote: > @choxi you need to have capybara look for something that changes on the screen when the ajax function finishes. Then capybara will wait for that to happen. > > — > Reply to this email directly or view it on GitHub.	choxi	choxi
1003	2013-03-18 17:32:33	@baldwindavid It's easy to use 1.9.3 on Heroku - https://devcenter.heroku.com/articles/ruby-versions	abotalov	baldwindavid
1002	2013-03-11 16:53:21	@jnicklas, I would be really grateful for any advice on narrowing down this issue. I now had to put an around filter for every spec that uses Rack::Test and has 2 slashes in visit call. Gems: spec_helper.rb	fenelon	jnicklas
1002	2013-03-11 21:48:35	Thanks anyway, @jnicklas. :) Are you absolutely sure that it's an app-level problem? Could you at least point me at the differences `Capybara.app_host` makes to `Rack::Test` behaviour? Cause those slashes dont get escaped if I specify it.	fenelon	jnicklas
1002	2013-03-11 23:38:30	@jnicklas, it seems to have no effect on this issue. # FOUND IT! After 2 tries back in November and 4 days this month! Somehow, it's been crashing because of this line in routes: Rack::Test somehow hitting Rails with `www`. =/ Thank you, Jonas! I couldn't get to sleep because of this bug.	fenelon	jnicklas
1002	2013-03-11 23:47:47	@fenelon ahh, if you're satisfied that this was a bug in your app, please close this issue.	jnicklas	fenelon
1002	2013-03-11 23:53:48	@jnicklas, closing it now. Thanks again! P.S. Do you think the fact the default `Rack::Test` behaviour setting `www` subdomain worth reporting to them?	fenelon	jnicklas
1002	2013-03-12 07:23:06	@fenelon no, we set that in Capybara, and it's intentional, because Rails uses the same.	jnicklas	fenelon
1001	2013-03-11 02:19:12	@deepj doing page.execute_script('sessionStorage.clear()') from an after block for javascript tests or as the last step of any tests that set the sessionStorage would accomplish what you want too, without having to go through signing out of your app	twalpole	deepj
1001	2013-11-15 15:29:10	@deepj says "It'd be nice when Capybara resets HTML5 session storage too." I say this is definitely an expected behaviour of capybara-cucumber integration. Otherwise the scenarios are not isolated. Some web-apps use html5 local storage in stead of cookies to remember visitors across sessions.	jarl-dk	deepj
1001	2013-11-15 16:08:23	@jarl-dk Most web apps don't use HTML5 web storage at all. I think it doesn't worth to be put to `cucumber.rb` as it will slower tests a bit. Also note that Capybara doesn't clear cache between scenarios. It may affect other scenarios for some web apps. I think Capybara shouldn't do it for the same reason.	abotalov	jarl-dk
996	2013-03-08 20:53:57	@jnicklas @abotalov mentioned that fieldset supports the disabled attribute, and the spec says "When specified, causes all the form control descendants of the fieldset element, excluding those that are descendants of the fieldset element's first legend element child, if any, to be disabled." This is not currently supported in racktest, and a quick test with selenium seems to show that it gets it …	twalpole	jnicklas
996	2013-03-08 21:38:04	Note: @jnicklas and @twalpole replied to comment that was deleted just after writing 1. In this pull request `:option` doesn't support `:disabled`. But it supports it according to [HTML 5 spec](http://developers.whatwg.org/links.html#disabled-elements). 2. I prefer fast CSS selectors over selectors like `:button` that are transformed to XPath selectors so I think `:disabled` should also be availa…	abotalov	jnicklas
996	2013-03-08 21:38:04	Note: @jnicklas and @twalpole replied to comment that was deleted just after writing 1. In this pull request `:option` doesn't support `:disabled`. But it supports it according to [HTML 5 spec](http://developers.whatwg.org/links.html#disabled-elements). 2. I prefer fast CSS selectors over selectors like `:button` that are transformed to XPath selectors so I think `:disabled` should also be availa…	abotalov	twalpole
996	2013-03-08 23:04:06	@abotalov no, fields need to be disabled in 2.0 as well, not just buttons. This change as far as I'm aware is completely compatible with 2.0. As for performance: we can't have the cake and eat it too, unfortunately. If we want disabled fields not to be found by default (which we do, both for semver and simply because it's a good idea), and we want that option to be configurable, which apparently …	jnicklas	abotalov
996	2013-03-08 23:21:18	@jnicklas I haven't understood. Do you agree with providing something like `Capybara.find_disabled_elements` or not?	abotalov	jnicklas
996	2013-03-10 14:31:27	I am a concerned about the performance issue that @abotalov has pointed out. I did some benchmarking, with this code: https://gist.github.com/jnicklas/5128764 Running against this pull request: For comparison, here it is running against master: We can see that there is some variance, but clearly, this pull request yields an almost x2 decrease in performance when locating buttons. Unless the bench…	jnicklas	abotalov
996	2013-03-10 15:18:19	With `n = 1000` I have similar results to @jnicklas :	abotalov	jnicklas
996	2013-03-13 00:34:47	@jnicklas Implementing with disabled being passed to the selector generator I get the following times for n=1000 that was with the button selector below	twalpole	jnicklas
996	2013-03-13 02:04:47	@sobrinho One downside I can think of is that according to the html 4 and 5 spec form controls inside a fieldset that is disabled are supposed to be disabled (unless they are in its first legend child element). One would assume that browsers would report those controls as disabled even though they dont have the disabled attribute on them. Querying via xpath for the disabled attribute would obviou…	twalpole	sobrinho
996	2013-03-13 12:05:58	It may be considered a bug but I never seen any web application using the disabled attribute on fieldsets. Since XPath and Capybara seems to never be cared about this attribute on fieldset, I don't think we should care about it right now (maybe in the future or when someone report that's a needed feature). @jnicklas ?	sobrinho	jnicklas
996	2013-03-13 21:32:28	@jnicklas PR 1011 builds on top of this PR, implements the concept of Selector modifiers which are applied to the selector expression based on options, and then implements :disabled as modifiers instead of filters which should get rid of the performance hit.	twalpole	jnicklas
995	2013-03-25 23:29:11	@jnicklas @michaelrkn what's the best move here? I'm hoping to help triage a little bit, and figured this was a decent place to start? I can send another PR that just cherry-picks the first commit, if that's helpful.	knewter	jnicklas
995	2013-03-25 23:29:11	@jnicklas @michaelrkn what's the best move here? I'm hoping to help triage a little bit, and figured this was a decent place to start? I can send another PR that just cherry-picks the first commit, if that's helpful.	knewter	michaelrkn
995	2013-03-26 12:58:03	@knewter sounds good to me!	jnicklas	knewter
988	2013-03-17 14:56:09	Finally merged this, thank you @abotalov!	jnicklas	abotalov
984	2013-03-06 12:16:04	@jcoglan basically the wait system uses Exceptions as control flow, cuz everyone knows that's a great idea. Capybara's `synchronize` method wraps pretty much everything that Capybara does; when an exception happens inside `synchronize` that is of a certain type, the block is rerun, until no exception is raised or a timeout occurs. For the most part, this process is completely irrelevant to driver…	jnicklas	jcoglan
984	2013-03-06 12:18:22	@jcoglan In other words, you should _not_ block, in order to wait for timeouts. All actions performed in Capybara are assumed to be asynchronous. They don't _have_ to be, the RackTest driver is synchronous everywhere, but for JS support it makes more sense.	jnicklas	jcoglan
984	2013-03-08 17:48:46	@jamonholmgren its master and you'll probably need the master branch of the xpath gem too	twalpole	jamonholmgren
984	2013-03-25 22:21:39	@jnicklas I'm confused by when calls should wait or not. e.g. compare https://github.com/jnicklas/capybara/blob/master/lib/capybara/spec/session/find_spec.rb#L47-L51 with https://github.com/jnicklas/capybara/blob/master/lib/capybara/spec/session/has_css_spec.rb#L24-L28. The former requires `:wait` in order to wait for the `setTimeout()` to fire, while the second one doesn't. Is this difference in…	jcoglan	jnicklas
984	2013-03-26 07:26:46	@jcoglan did you see my explanation above: https://github.com/jnicklas/capybara/issues/984#issuecomment-14496380 Capybara will keep retrying until it succeeds. You should _not_ block anywhere, it shouldn't be necessary. The :wait option is new, and just makes it configurable _how long_ Capybara will wait and retry, again, you shouldn't have to care about it. Try rereading the README section on as…	jnicklas	jcoglan
984	2013-03-26 09:01:28	@jnicklas Did this change in 2.0? Looking at my tests (I maintain compatibility with 1.1, 2.0 and 2.1) there was a group of tests in 1.1 called `driver with resynchronization support`, suggesting resync was the driver's responsibility. I've removed my resync code and got things working on 2.1, but on 1.1 these two tests fail: - `#find with synchronization turned on should wait for all ajax reques…	jcoglan	jnicklas
984	2013-03-26 09:46:47	@jcoglan it changed between 1.0 and 1.1, where we implemented the auto_reload feature which made resynchronization in the driver no longer necessary. However, we kept the resynchronization feature around, in the Selenium driver, mostly for compatibility reasons, but it was switched off by default. As long as the rest of the tests pass, I think you should be good with just removing `driver with re…	jnicklas	jcoglan
984	2013-03-27 10:16:42	@jnicklas Okay, I've reinstated my resync code but made it disabled-by-default. I'm now passing all the tests on 1.1, 2.0 and 2.1.	jcoglan	jnicklas
984	2013-03-27 13:32:55	@jcoglan nice :D	jnicklas	jcoglan
982	2013-02-27 16:16:49	@jnicklas I should remove this line? https://github.com/jnicklas/xpath/blob/master/lib/xpath/html.rb#L172 I'm a bit afraid to remove it since it will change the currently behavior of xpath, regardless of the behavior of capybara.	sobrinho	jnicklas
982	2013-03-08 02:57:34	@sobrinho i like the idea! Are you working on this already? If so looking forward to it :) In case not, i probably can help working on a patch for this. Let me know.	grzuy	sobrinho
982	2013-03-09 03:51:01	@grzuy nope, I was pretty busy this week. Seems like @jnicklas already started to work on this feature :)	sobrinho	jnicklas
982	2013-03-09 03:51:01	@grzuy nope, I was pretty busy this week. Seems like @jnicklas already started to work on this feature :)	sobrinho	grzuy
982	2013-03-16 14:24:26	Thanks @jnicklas! :heart:	sobrinho	jnicklas
982	2015-07-02 06:58:35	I am late to this party but thanks @jnicklas for this feature	sigu	jnicklas
981	2013-03-04 20:31:29	@yannp That works too.	yfeldblum	yannp
980	2013-03-26 19:20:28	No response from OP. I agree with @twalpole, there is nothing in Capybara itself which could possibly affect Rails.env. Closing.	jnicklas	twalpole
979	2013-02-27 16:46:07	@jnicklas my end goal was to just have travis default to run a few tests on chrome that firefox has to be pending on ( specifically hover currently). While working towards that I hit upon the issue I described with the sessions, and figured that should be fixed.	twalpole	jnicklas
979	2013-02-28 23:03:27	@jnicklas ok, chrome tests are now only run for the travis rake task and I fixed the issue with the second server instance not booting. However now the rbx tests are failing due to timeouts, not sure why - any ideas you can provide would be appreciated	twalpole	jnicklas
979	2013-03-04 22:58:46	@abotalov there's also no native event support on OSX and the selenium hover support has positional issues on Firefox too, so the native events are not the only reason for issues on Firefox.	twalpole	abotalov
979	2013-04-12 09:59:11	@twalpole is this still working for you? When I merge it into the latest master and try to run it (with Chrome 26 on Mac OS 10.8) I get a lot of timeouts waiting for Chrome to load pages: etc.	TimMoore	twalpole
979	2013-04-13 19:07:17	@TimMoore - havent tried it in a while -- I know there were issues with the latest versions of chrome and chromedriver	twalpole	TimMoore
979	2013-04-13 22:52:55	@TimMoore Just tried it - same issues you're having with it just hanging when using Chrome 26.0.1410.65 and chromedriver 26.0.1383.0 . Strangely if one removes the @browser.navigate.to('about:blank') from Capybara::Selenium::Driver#reset! then the tests work fine (other than the reset_session tests obviously). It seems that either Chrome or chromedriver may be having an issue with changing the UR…	twalpole	TimMoore
979	2013-11-14 21:29:22	Whatever happened to this issue? Our build time on Travis is 11 minutes, well under the cut off at 50 minutes, so we should be able to add a Chrome run without problem. @twalpole did you have this working? Care to bundle it up in a pull request?	jnicklas	twalpole
979	2013-11-15 21:44:18	@jnicklas I'll see about getting the PR updated to latest code	twalpole	jnicklas
979	2013-11-18 21:32:26	@jnicklas ok this PR works again, and will run the tests against chrome as well as firefox on travis	twalpole	jnicklas
976	2015-04-30 21:29:56	@lynndylanhurley You could try it rather than posting on a PR that was closed 2 years ago - or ask in the mailing list as requested in the README - but no its not still broken since the Capybara tests pass for it.	twalpole	lynndylanhurley
970	2013-02-25 08:02:04	@jnicklas no problem. Do you plan remove rack-test dependency as well?	morgoth	jnicklas
969	2013-02-25 17:26:09	@jnicklas you're welcome	twalpole	jnicklas
967	2013-02-22 07:28:21	@leevyzz If option is really selected please post a simple reproduction case to e.g. gist.github.com so we can reproduce it	abotalov	leevyzz
966	2013-02-21 19:44:17	@jnicklas I wasn't aware of the contributing guide when I wrote this issue. Just read about the mailing list, so I'm going to repost this there, and close this issue for now unless it is determined that there is a bug indeed. Thanks!	jakeonrails	jnicklas
965	2013-02-21 17:09:01	@jnicklas Moving window related functions to a Capybara::Driver::Window class is fine, but I'm not sure what you're suggesting with within_window. Are you saying that one shouldnt be able to just call resize_window or window.size(xxx,yyy) in the current session to resize the current window?	twalpole	jnicklas
965	2013-02-21 20:10:57	@twalpole Please don't add different features in the same pull request next time when you will do it. It will make review easier	abotalov	twalpole
965	2013-02-21 20:24:56	@abotalov The only reason they were in the same PR was because they were discussed in the same issue referenced above.	twalpole	abotalov
961	2013-02-18 20:42:06	@jnicklas - I implemented a way for drivers to indicate their acceptance of native css queries, and changed find in driver and node to receive a parameter identifying the format of the selector. Please take a look and let me know if you think this is going in the right direction. There are 3 original tests that fail currently rspec ./lib/capybara/spec/session/within_spec.rb:7 # Capybara::Session …	twalpole	jnicklas
961	2013-02-18 20:44:06	@jferris - just noticed your reply, I have changed the find and find_css to just be find taking a parameter to identify the type of selector (:css, or :xpath) - if the consensus is to go back to multiple find_<format> functions I can change over to that instead	twalpole	jferris
961	2013-02-18 20:50:17	@twalpole if you can fix the failing specs, that would be great. There's no reason for them to use `contains`. Given that we went with separate methods for `visible_text` and `all_text`, maybe we should go with separate methods here as well? I like @jferris suggestion. Honestly though, I don't really care what the API towards the drivers looks like.	jnicklas	jferris
961	2013-02-18 20:50:17	@twalpole if you can fix the failing specs, that would be great. There's no reason for them to use `contains`. Given that we went with separate methods for `visible_text` and `all_text`, maybe we should go with separate methods here as well? I like @jferris suggestion. Honestly though, I don't really care what the API towards the drivers looks like.	jnicklas	twalpole
961	2013-02-18 21:14:16	@jnicklas I have fixed the specs. As for the find api - one thing to take note of is that by just having it be find( selector_format, selector ) it matches the node#find api and resolve_query doesnt need to know whether its calling a driver or a node. If Node and Driver have different find apis then resolve_query would have to determine which its calling	twalpole	jnicklas
961	2013-02-18 21:18:05	@abotalov - driver.rb is like that because the code defaults to not passing a format when using xpath, so that existing drivers will still work	twalpole	abotalov
961	2013-02-18 21:21:40	@twalpole shouldn't nodes implement both CSS and XPath as well then?	jnicklas	twalpole
961	2013-02-18 21:26:46	@twalpole Regarding your last comment: Capybara 2.1 breaks backwards compatability (as `all_text` method is added) so I think it can be brought here too	abotalov	twalpole
961	2013-02-18 22:45:48	@jnicklas I think the commit handles your concerns, next step is to move over to find_css and find_xpath if that is the consensus? or to remove the defaulting xpath format if the find(format, selector) api is preferred but with a required format?	twalpole	jnicklas
961	2013-02-18 23:13:29	@jnicklas Good catch - I missed the conversion, although its not overriding @preferred_format, because @preferred_format is only set in css (it defaults to :xpath in initialize)	twalpole	jnicklas
961	2013-02-19 17:46:16	@jnicklas I think the last pushes cover all current concerns and feedback	twalpole	jnicklas
961	2013-02-19 18:48:08	@mhoran nope	twalpole	mhoran
961	2013-02-19 19:05:36	For some reason GitHub is not picking it up, but I just merged this. Thanks @twalpole for putting in so much effort and putting up with our nagging ;)	jnicklas	twalpole
961	2013-02-19 19:11:03	@jnicklas no problem, happy to contribute	twalpole	jnicklas
961	2013-02-21 12:25:19	@jcoglan seems like most browsers these days support most selectors which are in regular use. I'm okay with different browsers providing different levels of support for CSS. If you want to go the extra mile, you could use sizzle as a poly fill for older browsers.	jnicklas	jcoglan
961	2013-02-21 13:06:35	Actually Internet Explorer driver 6, 7 uses Sizzle for its purposes. @jcoglan what do you propose instead of using browser's native CSS selector support?	abotalov	jcoglan
961	2016-01-29 15:56:25	@ioquatix has_css? Looks for children that match the given css, it doesn't compare the element it's called on	twalpole	ioquatix
959	2013-02-15 21:26:52	@martijnwalraven: More like that: @twalpole: I'd be kind of okay with that. I personally hardly ever use `within` so I don't really feel the need. If someone wants to go ahead and implement this, then please go ahead, but I'm not going to ;)	jnicklas	martijnwalraven
959	2013-02-15 21:26:52	@martijnwalraven: More like that: @twalpole: I'd be kind of okay with that. I personally hardly ever use `within` so I don't really feel the need. If someone wants to go ahead and implement this, then please go ahead, but I'm not going to ;)	jnicklas	twalpole
959	2013-02-16 09:11:10	Sure, I understand. I was planning on working on this today though. Would you prefer #within to yield the element or exposing current_node/current_element as @twalpole suggests? The latter seems more general and might have other uses.	martijnwalraven	twalpole
959	2014-02-20 15:00:28	@vanburg You can do:	abotalov	vanburg
958	2013-02-09 18:37:37	@JeanMertz thanks very much for testing it out! I changed how I was using Nokogiri, could you try it again at some point? I'm out of town this weekend, but will check in on Monday when I get back.	sdhull	JeanMertz
958	2013-02-10 20:57:43	@sdhull: Thanks for taking the time to write up this pull request, despite our heated discussion preceding it. Hopefully this will get the ball rolling. A few issues/questions: 1) The use of Nokogiri::XML could be problematic. If the HTML is not well formed, I think that Nokogiri::XML will throw an exception, which is probably not what we want. It would probably even reject HTML5 style empty attr…	jnicklas	sdhull
958	2013-02-11 18:42:16	@jnicklas thanks so much for looking at this after I was admittedly being a jerk before. I'm out of town till tonight but I'll see what I can do when I get back. I'm totally on the same page -- these were things I was concerned about too.	sdhull	jnicklas
958	2013-02-13 16:22:47	@danielres I was actually unaware of the existence of the `<base>` tag. That looks like a pretty excellent option!! I'm for it. @jnicklas what do you think? Then I'd just have a single test that asserts that the base tag is added. Furthermore, finding index of the closing head tag and inserting just above it would probably be ok and I could leave this whole nokogiri mess behind.	sdhull	danielres
958	2013-02-13 16:22:47	@danielres I was actually unaware of the existence of the `<base>` tag. That looks like a pretty excellent option!! I'm for it. @jnicklas what do you think? Then I'd just have a single test that asserts that the base tag is added. Furthermore, finding index of the closing head tag and inserting just above it would probably be ok and I could leave this whole nokogiri mess behind.	sdhull	jnicklas
958	2013-02-13 16:42:49	Base path usually causes more problems than it solves. So be sure to read up about its drawbacks before committing to this technique. On Wed, Feb 13, 2013 at 5:22 PM, Steve notifications@github.com wrote: > @danielres I was actually unaware of the existence of the `<base>` tag. That looks like a pretty excellent option!! I'm for it. @jnicklas what do you think? > > ## Then I'd just have a single …	JeanMertz	danielres
958	2013-02-13 16:42:49	Base path usually causes more problems than it solves. So be sure to read up about its drawbacks before committing to this technique. On Wed, Feb 13, 2013 at 5:22 PM, Steve notifications@github.com wrote: > @danielres I was actually unaware of the existence of the `<base>` tag. That looks like a pretty excellent option!! I'm for it. @jnicklas what do you think? > > ## Then I'd just have a single …	JeanMertz	jnicklas
958	2013-02-15 19:10:15	@halloffame I'll plus one that. Good call. Done & done. Running specs now.	sdhull	halloffame
958	2013-02-19 23:18:43	Woot! Thanks @jnicklas! For `body_to_write`, I just wanted to be sure I didn't modify the body itself (which users might be making assertions against). So I figured it'd be safer to make a copy of the body and modify that instead. At least that was the thinking there...	sdhull	jnicklas
958	2013-02-21 22:03:54	@jnicklas good call! Any idea when you might push a new patch release to rubygems? I'd like to start using this in the codebase at my office right away :satisfied:	sdhull	jnicklas
958	2013-02-21 22:40:01	@sdhull to use edge you probably need to be using edge xpath too gem 'xpath', github: 'jnicklas/github'	twalpole	sdhull
958	2013-02-22 18:28:53	Thanks @twalpole I might try that... or I might just try to exercise some patience and wait for a patch release :)	sdhull	twalpole
958	2013-02-22 19:20:04	@sdhull: soon-ish. I really want to get Capybara 2.1 out the door, but there are a few things left to do (document all the new stuff properly, for one), so it's gonna take at least a month or so before we land a beta, I would think.	jnicklas	sdhull
958	2013-04-17 18:08:39	@installero That is correct, the server is what serves up the assets. This should now be working in capybara > 2.1 To get it working you just need to add `Capybara.asset_host = "http://localhost:3000"` somewhere before the tests are run. I have it at the bottom of `spec_helper.rb`	halloffame	installero
958	2015-04-01 18:25:42	@MrHubble [it is in the docs](https://github.com/jnicklas/capybara/pull/958/files?diff=unified#diff-f6aa6c79750a9a5bd39ee17f3ade2974R40), however it may be worth putting in the readme as well?	sdhull	MrHubble
956	2013-02-11 17:20:08	@jnicklas I'm afraid I don't understand the concern about associating a button with the first form on the page - If the button is associated with the form then the test should pass. What is your concern there?	twalpole	jnicklas
956	2013-02-11 17:56:34	@jnicklas I've added the case of the submit being in one form but associated with a different form. I'm not sure what the desired behavior for a submit that specifies the id of a form that doesn't exist should be. My reading of http://www.w3.org/html/wg/drafts/html/master/forms.html#attr-fae-form says that if the form doesn't exist then the submit would not be associated with any form and I belie…	twalpole	jnicklas
956	2013-02-11 18:53:11	@jnicklas Ok - well along with the addition of the test of a button in one form submitting a different form, the original tests were moved to use those 2 forms too, so they are no longer the first form in the document which I believe covers your concern?	twalpole	jnicklas
956	2013-02-11 19:27:31	@twalpole – It seems you're on top of things. Cheers, and thanks for covering my issue with a nice pull request. :thumbsup:	Spaceghost	twalpole
954	2013-06-07 17:25:38	@abotalov I just ran into this problem myself. I haven't solved the issue (yet), but here's more details, maybe this is something you recognize? Using `ruby-2.0.0-p195`, `rails-4.0.0.rc1`, `capybara-2.1.0`	JeanMertz	abotalov
952	2013-08-27 18:10:21	@brainhurricane @abotalov, did you guys find a workaround that works with capybara-webkit? I'm having the same issue	beggerss	brainhurricane
952	2013-08-27 18:10:21	@brainhurricane @abotalov, did you guys find a workaround that works with capybara-webkit? I'm having the same issue	beggerss	abotalov
952	2013-08-27 18:22:37	@beggerss Using capybara-webkit, I found I could use `page.find( '#log' ).instance_eval( '@base' ).invoke( 'text' )` to get the raw text of the `#log` element, instead of `page.find( '#log' ).text` --- does this work for you?	brainhurricane	beggerss
952	2013-08-27 18:27:04	@brainhurricane I'm trying to download a PDF within `<pre>` tags. I've been using `page.find(:xpath, '/html/body/pre').instance_eval('@base').invoke('text')` and it looks properly formatted, however my PDF viewer says the doc is damaged, and it is about 1.5x larger a file than the original, viewable PDF	beggerss	brainhurricane
952	2013-08-27 18:38:25	@beggerss If the data coming out of that command is correct, then I suspect that your issue may not be with Capybara, but with how you're embedding the PDF. AFAIK, browsers do not support PDF data embedded in `<pre>` tags – you would have to use an `<object>` or `<embed>` tag. There's some discussion on Stack Overflow about which is better.	brainhurricane	beggerss
952	2013-08-27 18:47:20	@brainhurricane, I'm actually using capybara for webscraping instead of site testing, so it's not under my control. Thanks for your help!	beggerss	brainhurricane
952	2013-08-27 18:52:16	@beggerss Good luck and godspeed!	brainhurricane	beggerss
952	2016-01-27 15:26:17	@michaelfagan :+1:	whomwah	michaelfagan
951	2013-04-13 08:28:15	@twalpole what were the problems that this causes? It doesn't seem to cause Capybara's own tests to fail when merged back into master.	TimMoore	twalpole
951	2013-04-13 18:13:44	@TimMoore The issue was that it interfered with events in linux and prevented typing into fields. The bug report is https://bugzilla.mozilla.org/show_bug.cgi?id=774892 . According to that report it may have been fixed in one of the later firefox versions, so might not be an issue anymore.	twalpole	TimMoore
944	2013-01-29 20:46:26	@ToadJamb Imagine a situation if your proposed changes will be applied. If user specified `Capybara.ignore_hidden_elements = true`, then: `have_css '.my-div', :visible => false` will return only non-visible elements `have_css '.my-div', :visible => true` and `have_css '.my-div'` will return only visible elements. How can he specify that all (both visible and non-visible elements should be returne…	abotalov	ToadJamb
944	2013-02-01 07:56:49	@ToadJamb I'd want to repeat question. If `Capybara.ignore_hidden_elements = true`, how can user specify that he wants to return all elements, both visible and invisible?	abotalov	ToadJamb
944	2013-02-07 08:46:27	@jnicklas What about adding support for `:visible`, `:hidden`, `:any` as values for `:visible` instead of current `true` and `false`? I think it's a good idea.	abotalov	jnicklas
944	2013-02-13 02:47:24	@ToadJamb i also found that behavior unintuitive and proposed similar changes a year ago (https://github.com/jnicklas/capybara/pull/544) but they were not accepted. A name change and other things were discussed on that pull request conversation. Feel free to check it out :)	grzuy	ToadJamb
944	2013-02-16 09:45:56	I don't particularly like any of these solutions. @abotalov is right that we need an API that allows us to find elements _regardless_ of whether they are visible or not. That's pretty important. Finding hidden elements _only_ seems like an edge case in comparison, which is why the API is the way it is. Yes it's confusing, but none of these alternatives are better, imo.	jnicklas	abotalov
944	2013-02-17 07:17:47	@jnicklas That is completely understandable. Whether true/false can be deprecated at some point is a totally different conversation. I am inclined to think adding the options suggested here with copious documentation would be ideal.	ToadJamb	jnicklas
942	2013-01-28 11:37:35	@ches: did you read my blog post? http://www.elabs.se/blog/55-a-capybara-future	jnicklas	ches
942	2013-01-28 11:52:16	@jnicklas No I hadn't, just I was looking for, thanks for the pointer!	ches	jnicklas
938	2013-01-13 17:10:15	I'm going to leave this up to @mhoran. I like the feature, but if it's too difficult for them to implement, then I don't want to force them to. What do you think?	jnicklas	mhoran
938	2013-01-13 17:25:49	@jnicklas I'm not sure that driver authors will become forced to support all params. Driver may look at types of params and throw error if it doesn't support them.	abotalov	jnicklas
938	2013-01-14 07:49:12	Okay, let's skip this then, sorry @abotalov.	jnicklas	abotalov
936	2013-02-21 08:45:55	@dnagir Capybara 2.1 will allow you to essentially use the same settings as Capybara 1.x, with only very minor changes, so hold out a little longer and you should be able to upgrade more easily.	jnicklas	dnagir
936	2013-02-22 00:50:41	Yeah, thanks @jnicklas. That was my hope. Appreciate all your work. Cheers.	dnagir	jnicklas
936	2013-05-17 06:42:40	@jnicklas wonder if 2.1 is still using the substring match, you said: > Capybara 2.1 will allow you to essentially use the same settings as Capybara 1.x, with only very minor changes, so hold out a little longer and you should be able to upgrade more easily. But the 2.1 is still using substring match (typical "Password", "Password confirmation"). Is there an option to change how elements are matc…	dnagir	jnicklas
936	2013-05-17 06:58:49	@dnagir the "Matching" section of the readme explains the new matching options (:match, :exact) that can be passed to the finders	twalpole	dnagir
928	2013-01-14 01:00:01	@jnicklas, this change will require capybara-webkit to implement a way to find a frame given a `Capybara::Node::Base`. That shouldn't be too difficult, however this leaves me wondering how driver authors should treat master. Will API changes like this be rolled out as a patch release, or into something bigger like a minor version?	mhoran	jnicklas
928	2013-02-13 07:15:11	@mhoran I think Webdriver's `switch_to` does same:	abotalov	mhoran
928	2013-02-13 07:30:36	@mhoran I would be more than happy about a better API. The current within_frame API is crap.	jnicklas	mhoran
928	2013-02-13 07:45:41	@jnicklas [Here](https://groups.google.com/d/msg/ruby-capybara/lSBMiA_0hWU/LDkMalT6Pn0J) you proposed API for switching windows. What about this? Where options can be any of `id`, `name`, `position`, `element`, like `id: 'my_id'` But it won't work for Webdriver as it searches for all those types and [doesn't provide option to specify type of locator](http://code.google.com/p/selenium/wiki/JsonWir…	abotalov	jnicklas
928	2013-02-17 21:42:05	I think that in the case of within_frame, switching on `Capybara::Element` solves some of the issues with the API. The problem arises when someone does what @abotalov pointed out in his comment (https://github.com/jnicklas/capybara/pull/928#issuecomment-13477206). I've got this working in capybara-webkit, however the implementation will only work if a user finds an element and switches to it in t…	mhoran	abotalov
923	2013-02-19 21:00:25	@twalpole Wonderful, thank you!	Trevoke	twalpole
922	2013-01-02 19:04:55	@joliss sounds sensible.	jnicklas	joliss
920	2012-12-27 04:02:43	@jnicklas that check prevents race conditions in `responsive?`. This PR does not describe a bug in that code.	raggi	jnicklas
920	2012-12-31 10:54:48	@raggi: sounds sensible. I removed the thin handler from the default server startup, so hopefully fewer people will run into this in the future. If they do, they will have handle this themselves. For those who don't explicitly need eventmachine, Puma is a better choice these days anyway.	jnicklas	raggi
911	2013-01-22 01:21:03	Hi @JonRowe What (or where) are the xpath changes you mentioned? I didn't see an xpath repo under your name.	tgaff	JonRowe
911	2013-02-25 22:44:17	@jnicklas - I was working on enabling tests to run on chrome as well as firefox, which would allow the hover test to pass on chrome, while its ignored on firefox, would that be acceptable here too? As far as the failing builds, do you have any clue why the base version tests fail on travis, running them locally appear to be fine for me. Also is there any reason to continue testing the allowed fai…	twalpole	jnicklas
911	2013-02-25 23:15:57	@twalpole no, we should get rid of all 1.8.7 builds. I think the suite is simply too slow, that's why it fails on Travis, but I haven't investigated it more than shrugging at the fact that travis is broken _again_ and realizing that I don't really care.	jnicklas	twalpole
911	2013-03-06 12:03:21	@jarib The hack to work around ElementNotVisible is a hack to work around a Selenium bug, you can type into an empty content-editable div just fine, Selenium just thinks it's not visible. In practise it is visible and usable. The hack for focus is actually just to ensure consistency in tests, in my experience Chrome / Safari don't exhibit Firefox's behaviour when it comes to not responding to Jav…	JonRowe	jarib
911	2013-03-06 12:05:53	I agree with @jarib that we should report bugs upstream instead of hacking around them. If this is a legit bug, then the webdriver project should be made aware of it.	jnicklas	jarib
911	2013-03-06 12:16:59	> The hack to work around ElementNotVisible is a hack to work around a Selenium bug, you can type into an empty content-editable div just fine, Selenium just thinks it's not visible. In practise it is visible and usable. @JonRowe What browser are you testing this in?	jarib	JonRowe
911	2013-03-06 16:10:05	@jarib I take that statement back; It's actually a hack to work around Firefox not displaying them. Chrome and Safari display blank `contenteditable` elements as being one line high. I guess I made the mistake of not actually checking the test view in Firefox manually. This could be removed and the test data given styling to make it a line high instead.	JonRowe	jarib
911	2013-03-10 21:42:10	@jnicklas @jarib What can I do to get this merged? Do you want me to remove/refactor the stuff around blank elements? I'm convinced the focus stuff should stay, as it's a workaround for allowing in the background tests...	JonRowe	jarib
911	2013-03-10 21:42:10	@jnicklas @jarib What can I do to get this merged? Do you want me to remove/refactor the stuff around blank elements? I'm convinced the focus stuff should stay, as it's a workaround for allowing in the background tests...	JonRowe	jnicklas
911	2013-03-16 01:13:15	@JonRowe I want to wait with this a little. I am focusing on getting 2.1 out the door, and this will have to wait until after that.	jnicklas	JonRowe
911	2013-03-16 09:09:19	@jnicklas Why don't you want to include it to 2.1 if it's already done? I'm talking about my PR too	abotalov	jnicklas
911	2013-03-16 10:04:10	@abotalov I think I'll include your PR in 2.1, I want to review it thoroughly again before I merge it though, since it's a rather large change. I don't really feel comfortable with this one though. It's implemented in a quite hacky way, and I'm worried that it might be difficult for other driver authors. I don't see it as a super important feature, so I want to wait.	jnicklas	abotalov
911	2013-03-16 17:08:17	@JonRowe I see 3 main issues with this PR 1. The ElementNotVisible hack definitely shouldn't be there, since if the element isn't visible how would the user ever click the element to begin editing it? A min-height in the div style so that it becomes visible and can then be clicked on fixes that. 2. The focus hack really shouldn't be necessary since clicking on the element should bring it into foc…	twalpole	JonRowe
911	2013-03-17 00:00:28	@JonRowe - Note these are purely my opinions and not those of @jnicklas and his decisions are the ones that count for this project 2. Yes firefox has issues with focus, and on some platforms setting focusmanager.testmode in the profile will fix this. Unfortunately setting that on linux causes some other issues, and therefore isn't defaulted on by selenium yet. That being said I dont believe it is…	twalpole	JonRowe
911	2013-03-17 00:00:28	@JonRowe - Note these are purely my opinions and not those of @jnicklas and his decisions are the ones that count for this project 2. Yes firefox has issues with focus, and on some platforms setting focusmanager.testmode in the profile will fix this. Unfortunately setting that on linux causes some other issues, and therefore isn't defaulted on by selenium yet. That being said I dont believe it is…	twalpole	jnicklas
911	2013-03-17 01:58:06	@jarib because there's a need to click the element to initiate editing, and a need to clear the element to meet capybaras definition of set	twalpole	jarib
911	2013-06-12 23:30:47	This works as outlined so you're welcome to use my branch or take over this PR, I haven't had much luck convincing @jnicklas that this is necessary and I have no intention of going and hacking on selenium code to fix the issues this works around downstream. I mostly wanted the test to be included into capybara so I could go and implement this in poltergeist as I don't use selenium in my normal wo…	JonRowe	jnicklas
911	2013-08-30 07:02:11	Thanks for this PR @JonRowe. It's a shame it hasn't been pulled. I can't speak for every +1, but I don't need the gold plating, just a narrow slice of all possible environments to prove my UI interaction work well enough for me to check in code. I'll take that over months of crossed fingers and missed bugs any day. With your change, I know the UI at least works in my dev environment. Without the …	IamNaN	JonRowe
911	2013-10-20 17:44:52	Okay so you probably weren't expecting this, but better late than never. I just pulled this, it seems that focusmanager is now the default in Selenium, so this passes even without the browser having focus now, yay! @JonRowe: I took the liberty of squashing your commits into one, with an appropriate commit message, hope that's okay. Since this is so old, I didn't want you to have to do the extra w…	jnicklas	JonRowe
910	2012-12-25 10:36:11	@emilianodellacasa I don't use Racktest but I'd want to add cookie manipulation functions to Capybara. Can you tell if this way will work to set cookies in Racktest: page.driver.browser.set_cookie('name=value')	abotalov	emilianodellacasa
910	2012-12-25 12:03:08	Actually I was wrong, this issue still exists using last Capybara gem 2.0.1 I solved by installing version 1.1.1. @abotalov I have already tried your code, but it is giving me the same error. I am going to post more information in a bit, in the meanwhile Merry Christmas to you all!	emilianodellacasa	abotalov
908	2014-03-08 00:40:05	@waiting-for-dev did you figure something out?	fuadsaud	waiting-for-dev
908	2014-05-01 06:12:19	@waiting-for-dev Any resolution on this?	jadekler	waiting-for-dev
904	2013-02-21 19:14:17	@joliss Actually `has_content?` invokes text so it doesn't matter which one you use.	abotalov	joliss
904	2013-02-21 21:26:42	@infertux `page.text` simply invokes `find(:xpath, '/html').text`. implementation of text method is driver method. But I don't have an idea why it happens. Could you post a reproduction case to e.g. gist.github.com so we can reproduce your problem?	abotalov	infertux
902	2012-12-06 08:57:44	@jnicklas Yes, it's surely the regexp, take a look at the stack trace: https://gist.github.com/4193752 Now, I'm still a bit puzzled why the encoding header is needed there, since there are no actual unicode characters in the file - only /u codes. Might be just as well a bug in JRuby. I'll check this later with JRuby 1.6 and might also raise this on the JRuby bug tracker.	heypiotr	jnicklas
900	2012-12-05 19:00:02	Thanks for your confirmation @avinmathew. @joliss I've created a pull request #902. We're using this solution in our project for a week a now, and it does solve the problem for us. If there's anything else I can do, I'll be happy to help.	heypiotr	joliss
900	2012-12-05 19:00:02	Thanks for your confirmation @avinmathew. @joliss I've created a pull request #902. We're using this solution in our project for a week a now, and it does solve the problem for us. If there's anything else I can do, I'll be happy to help.	heypiotr	avinmathew
898	2012-12-03 17:06:38	@jnicklas could you please guide me a bit what should I do after adding `title` method to `Capybara::Document`? :sweat:	nashby	jnicklas
898	2013-01-20 19:13:13	@jnicklas, whats wrong with @nashby sollution? could you explaine please? This has_title? matcher is simply necessary.	molfar	nashby
898	2013-01-20 19:13:13	@jnicklas, whats wrong with @nashby sollution? could you explaine please? This has_title? matcher is simply necessary.	molfar	jnicklas
891	2012-11-28 08:53:56	@DanielHeath this is the behaviour we had in Capybara 1.x, and it caused all kinds of problems. I can't count the number of times I've debugged issues for possibly hours where Capybara was clicking on the wrong element. The new behaviour is maybe a bit strict at times, but it is a lot safer. The idea of an _exact_ match is also a bit suboptimal, what if the match is only _almost_ exact. It could …	jnicklas	DanielHeath
887	2013-02-15 04:45:56	The reason I haven't taken a stab at this is because I felt it does get more complicated given the requirements given by @jnicklas. I see where he's coming from, but have a preference for a different solution. This baby belongs to @jnicklas, so he gets to set the rules. :) Using bundler as an example, I rather like how it handles the `bundle viz` command. It detects if the necessary gem is availa…	christiannelson	jnicklas
887	2013-02-21 14:37:03	Solution provided by @christiannelson looks perfect. Separate gem that connects capybara and selenium-webdriver. Something like `sass-rails` for Sass and Rails	morgoth	christiannelson
887	2013-02-21 18:12:10	@morgoth I think you're describing @jnicklas's solution, not mine. My recommendation does not introduce a new gem. Ultimately, either solution would be lovely and meet the goal of not dragging in gems you don't need.	christiannelson	jnicklas
887	2013-02-21 18:12:10	@morgoth I think you're describing @jnicklas's solution, not mine. My recommendation does not introduce a new gem. Ultimately, either solution would be lovely and meet the goal of not dragging in gems you don't need.	christiannelson	morgoth
887	2013-02-22 17:17:53	@christiannelson right, sorry for confusion. @jnicklas Which solution would you accept? - Separate gem (something like sass-rails) - Wrapper for selenium still in capybara, but without requirement in gemspec also with displaying info to add selenium-webdriver when used Both solutions require adding gem to Gemfile from user manually (capybara-selenium-webdriver or selenium-webdriver). Solution wit…	morgoth	jnicklas
887	2013-02-22 17:17:53	@christiannelson right, sorry for confusion. @jnicklas Which solution would you accept? - Separate gem (something like sass-rails) - Wrapper for selenium still in capybara, but without requirement in gemspec also with displaying info to add selenium-webdriver when used Both solutions require adding gem to Gemfile from user manually (capybara-selenium-webdriver or selenium-webdriver). Solution wit…	morgoth	christiannelson
887	2013-03-18 08:06:22	I think this commit is responsible for that: https://github.com/jnicklas/capybara/commit/c3e75f8988f640d3587bffbc48ead011ef2665d3 /cc @jnicklas	morgoth	jnicklas
887	2013-03-27 22:18:29	@phoet it'll be in 2.1 which isn't released yet. It'll be released in a couple of weeks at most.	jnicklas	phoet
887	2013-07-05 11:04:00	I'm seeing the same error as @olivierlacan, even though I'm running 2.1. The error only occurs on the first test in each file, when a spec file is run separately. When running the whole suite, there is no problem. Anyone have an idea what might be going on here?	rogerkk	olivierlacan
887	2013-07-05 11:33:08	@rogerkk maybe you're not running this particular spec through bundler, or something? The error that @olivierlacan was having has been fixed, so something else is probably going on. Make sure that selenium webdriver is actually installed and in the load path.	jnicklas	olivierlacan
887	2013-07-05 11:33:08	@rogerkk maybe you're not running this particular spec through bundler, or something? The error that @olivierlacan was having has been fixed, so something else is probably going on. Make sure that selenium webdriver is actually installed and in the load path.	jnicklas	rogerkk
887	2013-07-05 12:04:40	@jnicklas Thanks for pitching in! I suspect this discussion really belongs somewhere else, but: I'm definitely running it using bundler, but I'm also trying to avoid using selenium. Thus had removed selenium-webdriver from my Gemfile, included capybara-webkit, and put "Capybara.javascript_driver = :webkit" in the before block of my spec_helper.rb. I just seem to have resolved the problem by movin…	rogerkk	jnicklas
887	2013-07-05 12:09:04	@rogerkk alright, yeah, you probably want to configure that globally, since it's a global setting, unlike `Capybara.current_driver` which should be local to one particular spec. The order that before blocks run in can be a bit confusing, so the change to webkit was probably triggering too late.	jnicklas	rogerkk
887	2013-07-05 12:26:05	@jnicklas Aha, I see. Thanks for clearing that up!	rogerkk	jnicklas
883	2012-11-28 18:56:40	@jnicklas, thoughts? I've confirmed that an `after` block will work even if an exception is raised. `before` won't work if we focus on a test within the Capybara suite which sets Capybara.app_host followed by a test in our own suite.	mhoran	jnicklas
883	2012-11-28 23:21:24	@jnicklas, c65a61c works great, thanks. Once this is released, we'll be ready to push capybara-webkit 2.0.	mhoran	jnicklas
882	2012-11-22 07:58:42	@christiannelson are you sure? It seems very strange that a git submodule would affect the gem. It isn't even part of the gem package.	jnicklas	christiannelson
882	2012-11-22 08:17:49	@jnicklas You're right... I botched my bisect. v2.0.1 results in this issue consistently and older versions don't. I'm going through all of the changes between 2.0.0 and 2.0.1 now to see what commit really causes the issue to surface.	christiannelson	jnicklas
882	2012-11-22 08:32:39	@jnicklas Interesting. Using ref: '537fd691a8d6045dcf44aff22c880c609fcb6ece' in my Gemfile works but '2.0.1' does not. That suggests that the gem is either bunk (which you already checked), rubygems isn't producing correct dependency data for bundler (not sure if this totally makes sense) or there's a legit bug in bundler. Thanks for looking into it and sorry for the goose chase.	christiannelson	jnicklas
881	2012-11-21 16:39:21	@tonydaly that should not affect anything.	jnicklas	tonydaly
881	2012-11-21 16:42:14	@tonydaly, maybe your closing `</html>` tag is missing the slash? Though experimenting with Nokogiri doesn't appear to yield those kinds of results either, what driver are you using?	jnicklas	tonydaly
881	2013-05-03 00:55:50	@tonydaly thanks for following up. Had the same thing because another dev put extra stuff in there and it would have been the last thing I checked (Literally, it's at the end of the file!). :clap:	jakeonrails	tonydaly
881	2014-03-08 10:51:23	@tonydaly nice catch. I added some JavaScript outside of the trailing HTML tag (in HAML), and it caused the same failure. Thanks for the conversation/fix :+1:	calebhaye	tonydaly
881	2014-05-30 14:23:24	I had a similar problem as @calebhaye, script tag outside of the body tag.	taylorkearns	calebhaye
881	2014-12-17 16:37:06	@tonydaly (y) my javascript code was outside the html tag. (As slim works with indentation, so after indenting my code inside html it is fine)	taimoor	tonydaly
881	2015-08-11 15:35:09	@TStrothjohann thanks buddy, you save my day.	fishbullet	TStrothjohann
881	2016-02-23 19:17:10	@TStrothjohann That was my problem too, upgrading web-console fixes this. See [this web-console issue](https://github.com/rails/web-console/pull/162).	mooman	TStrothjohann
871	2012-11-19 14:22:24	@jferris, the problem with this is that the toHtml method wraps the content in `<html>`. This was the original complaint in #394. If we have non-HTML content in the driver, it will get wrapped in HTML elements. Forcing users to call `html` makes this behavior more apparent.	mhoran	jferris
871	2012-11-19 14:25:13	@mhoran I think I must be missing something. If the rack-test driver just returns whatever it got back from the server as `body`, doesn't that mean `toHtml` won't be called?	jferris	mhoran
871	2012-11-19 14:27:35	@jferris, users of capybara-webkit won't call the rack-test `body`, but will call the current Session driver `body`, which is now aliased to `source`. This is what's confusing.	mhoran	jferris
871	2012-11-19 15:14:41	@mhoran if someone uses capy-webkit to test XML requests or whatever else people might use this stuff for, I think they have only themselves to blame. The behaviour as @jferris suggests makes sense to me, and it's a very minor change which I would feel comfortable pushing out in a point release as a "bugfix" of sorts. I can't imagine anyone has tests which actually depend on the difference betwee…	jnicklas	mhoran
871	2012-11-19 15:14:41	@mhoran if someone uses capy-webkit to test XML requests or whatever else people might use this stuff for, I think they have only themselves to blame. The behaviour as @jferris suggests makes sense to me, and it's a very minor change which I would feel comfortable pushing out in a point release as a "bugfix" of sorts. I can't imagine anyone has tests which actually depend on the difference betwee…	jnicklas	jferris
871	2012-11-19 15:32:16	Just to be sure I understand, what I gather from the comments is that `Session#html` should remain as is, `Session#body` should be aliased to `Session#html` as before, and `Session#source` should return the original source, only under rack-test -- other drivers should raise `NotImplementedError`. The confusion I see here is that if users do use capy-webkit to retrieve non-HTML content, as @jferri…	mhoran	jferris
871	2012-11-19 15:56:33	@mhoran what I'm suggesting is that all three browsers implement `body`. Drivers where the DOM actually can get modified return the current DOM (Selenium, Webkit) and rack-test always returns exactly what it got back from the server. @jnicklas the thing I've used capybara for that requires non-HTML responses is testing stuff like CSV generators. For example, we had one application with a Backbone…	jferris	mhoran
871	2012-11-19 15:56:33	@mhoran what I'm suggesting is that all three browsers implement `body`. Drivers where the DOM actually can get modified return the current DOM (Selenium, Webkit) and rack-test always returns exactly what it got back from the server. @jnicklas the thing I've used capybara for that requires non-HTML responses is testing stuff like CSV generators. For example, we had one application with a Backbone…	jferris	jnicklas
871	2012-11-19 16:15:11	@jferris, won't we wrap the body in `<html>` tags? We call toHtml on the QWebFrame, which treats all content as HTML. My argument is that this wrapping would cause confusion.	mhoran	jferris
871	2012-11-20 13:29:18	@mhoran, @jferris (and maybe @jonleighton): can you guys take a look at this pull request #877 and see if that solves the problem.	jnicklas	mhoran
871	2012-11-20 13:29:18	@mhoran, @jferris (and maybe @jonleighton): can you guys take a look at this pull request #877 and see if that solves the problem.	jnicklas	jferris
871	2012-11-21 03:01:13	I've come up with an implementation of `#source` for capybara-webkit that is far less of a hack than what I had previously conjured up. I'm fine leaving it in place if we'd like to move forward with different `#source` and `#html` methods. I'm definitely for the distinction. @jonleighton, the change could likely be merged into PhantomJS as well.	mhoran	jonleighton
870	2012-11-18 04:13:13	Yeah, I'm on the fence like @jnicklas here. We can probably merge it, but I wish we had a better solution.	joliss	jnicklas
870	2012-11-18 09:21:58	Not knowing why you moved away from Element#clear, @twalpole's suggestion will be the fastest.	jarib	twalpole
870	2012-11-18 14:38:53	I'm thinking that maybe `Element#clear` was the lesser of all evils, it seems like it only makes a difference in a tiny minority of cases, and is _way_ faster. As an aside, why are keystrokes so damned slow under Selenium? Especially Chromedriver. @jarib, any insight?	jnicklas	jarib
870	2012-11-18 14:48:18	@jarib Could it be a Selenium bug that Element#clear triggers a [change event](https://developer.mozilla.org/en-US/docs/Mozilla_event_reference/change)? With a human user, clearing an element wouldn't cause it to lose focus.	joliss	jarib
870	2012-11-18 19:49:43	@jnicklas It appears to be a [known issue](https://code.google.com/p/chromedriver/issues/detail?id=90). I'm sure it'll help its progress if you can demonstrate with code that Chrome is significantly slower than e.g. Firefox. @joliss I'm not sure what the rationale is for firing the change event, but it's [covered by our test suite](https://code.google.com/p/selenium/source/browse/trunk/javascript…	jarib	joliss
870	2012-11-18 19:49:43	@jnicklas It appears to be a [known issue](https://code.google.com/p/chromedriver/issues/detail?id=90). I'm sure it'll help its progress if you can demonstrate with code that Chrome is significantly slower than e.g. Firefox. @joliss I'm not sure what the rationale is for firing the change event, but it's [covered by our test suite](https://code.google.com/p/selenium/source/browse/trunk/javascript…	jarib	jnicklas
870	2012-11-22 18:19:09	Thanks @DouweM and @jarib, I totally misread what `.value` does. That makes me feel much better. I'm still a bit worried about the whole execute_script thing causing issues, as I wrote above: > (As an aside, based on my experiences with execute_script, I'd also be scared of weird flickering issues and horrible horrible error handling when things go wrong. Wherever I've used execute_script in the …	joliss	jarib
870	2012-11-22 18:19:09	Thanks @DouweM and @jarib, I totally misread what `.value` does. That makes me feel much better. I'm still a bit worried about the whole execute_script thing causing issues, as I wrote above: > (As an aside, based on my experiences with execute_script, I'd also be scared of weird flickering issues and horrible horrible error handling when things go wrong. Wherever I've used execute_script in the …	joliss	DouweM
870	2012-11-22 18:19:09	Thanks @DouweM and @jarib, I totally misread what `.value` does. That makes me feel much better. I'm still a bit worried about the whole execute_script thing causing issues, as I wrote above: > (As an aside, based on my experiences with execute_script, I'd also be scared of weird flickering issues and horrible horrible error handling when things go wrong. Wherever I've used execute_script in the …	joliss	jnicklas
870	2012-11-22 22:12:55	@jarib interesting. I'll try to use Element#clear, maybe the issue we were having originally has been fixed. @joliss we'll try with Element#clear and see if that works, otherwise, let's just keep an eye on it. If people have any trouble we'll have to change it again. As for the attribute changing, I don't think that's the case, we would have to do `setAttribute` for that, the change to the value …	jnicklas	jarib
870	2012-11-22 22:12:55	@jarib interesting. I'll try to use Element#clear, maybe the issue we were having originally has been fixed. @joliss we'll try with Element#clear and see if that works, otherwise, let's just keep an eye on it. If people have any trouble we'll have to change it again. As for the attribute changing, I don't think that's the case, we would have to do `setAttribute` for that, the change to the value …	jnicklas	joliss
870	2012-11-23 00:15:03	@jnicklas: Ah, no - `Element#clear` still fires the change event after setting `element.value = ''`. My point was that the `execute_script` solution is essentially the same code without focus/change events firing.	jarib	jnicklas
865	2013-04-05 14:22:11	@radanskoric in Capybara 2.1 (which will be released next tuesday), you'll be able to do:	jnicklas	radanskoric
865	2013-07-10 16:58:34	@jnicklas Awesome, thanks for providing this. I just ran into this same problem as well.	denzilv	jnicklas
865	2013-08-27 19:41:37	@dcoder2099 Have you tried `select(new_tz, from: 'Time zone', exact: true)`?	abotalov	dcoder2099
865	2013-08-27 22:16:02	@dcoder2099 that's an entirely different issue. Capybara doesn't allow you to pick options by value, instead you must specify the text. This is intentional behaviour.	jnicklas	dcoder2099
865	2013-08-29 19:08:17	Derp. As soon as you said that, @jnicklas, I realize that makes perfect sense. Just a bit harder test to write.	dcoder2099	jnicklas
858	2012-11-06 23:36:43	@ekampp I completely agree with Jonas that this is obviously posted in the wrong place (as happens on nearly every popular project on github because people are too lazy to read, or spend 3 minutes looking at the source, while assuming that a mature heavily used project has some simple functionality that's broken), however I'm not feeling quite as much of an ass today - remove the # from you selec…	twalpole	ekampp
858	2012-11-07 01:07:17	@ekampp read @twalpole's comment again, he did answer the question.	jnicklas	ekampp
858	2012-11-07 01:07:17	@ekampp read @twalpole's comment again, he did answer the question.	jnicklas	twalpole
858	2012-11-07 01:10:26	@jnicklas if you have no intention of answering the question, and have already marked this as closed, then I think you should bugger of, and let me and him figure out a solution. And anyway, we have shifted the correspondance to mail. So nothing more for you to see here.	ekampp	jnicklas
856	2013-10-15 10:12:03	I prefer @joliss solution, since if it's going to be a hacky solution it's better for it to be on the tests. Capybara should support this though.	zamith	joliss
856	2014-05-16 18:34:00	Had the same issue while trying to style a label and hide the input it was related to. So when the user clicked the label the input was selected. I had to change the styling as mentioned by @joliss to get my test to work.	Baril27	joliss
856	2014-05-16 23:35:29	@twalpole You are correct and thats exactly what I ended up doing.	Baril27	twalpole
856	2015-08-27 00:04:34	@kovpack - most drivers don't support clicking on invisible elements because a user wouldn't be able to --- can you put the text within a span or something to enable you to click on that specific content?	twalpole	kovpack
856	2015-08-27 01:25:51	@twalpole yeap, put extra span looks like good idea	kovpack	twalpole
849	2012-10-22 21:33:32	@jnicklas it didn't, it failed with `:first_name` but passed with `"first_name"`	envygeeks	jnicklas
849	2012-10-23 11:44:49	@jnicklas when will you publish the version 2? Do you have any idea?	fabianoalmeida	jnicklas
849	2012-10-24 15:29:26	@fabianoalmeida when it's done ;) Soon.	jnicklas	fabianoalmeida
848	2012-10-17 22:52:21	Hi @jnicklas, I am running both, because I need Selenium for some more tests which Capybara-Webkit is not capable of doing (such as drag & drop). Interesting you had a similar issue. I'll look into a way to run the tests independently to see what happens. Thanks for the reply.	mattheworiordan	jnicklas
848	2012-10-26 12:46:58	@mattheworiordan try running rspec with `rspec -t ~driver:selenium`, this should filter out all examples which are tagged with :driver => :selenium. See if that passes. @nhance you're running really old stuff, it's difficult to say anything if you aren't on recent versions.	jnicklas	nhance
848	2012-10-26 12:46:58	@mattheworiordan try running rspec with `rspec -t ~driver:selenium`, this should filter out all examples which are tagged with :driver => :selenium. See if that passes. @nhance you're running really old stuff, it's difficult to say anything if you aren't on recent versions.	jnicklas	mattheworiordan
848	2013-04-23 18:58:59	@houen there is actually a subscribe button FYI ;)	jnicklas	houen
848	2013-04-24 05:20:44	@jnicklas haha, yeah you're right - i feel silly now :-) sorry for polluting the thread	houen	jnicklas
848	2015-08-28 15:18:55	@Nerian since you're using capybara-webkit as your driver you should probably look over in that project	twalpole	Nerian
844	2012-12-15 21:54:33	@gucki: the title tag _is_ an element and it is decidedly _not_ visible by default. Try adding this CSS selector to a page: Boom, there is the title _element_ and it is quite distinct from the title shown in the browser chrome. This element is not visible, and if we follow the logic that the text of invisible elements is not shown, then it makes sense that the title _element_ has no text. I agree…	jnicklas	gucki
844	2012-12-15 22:38:52	@jnicklas Well, it is visible :) ![](http://cl.ly/image/0g2E462s3Z3U/Screen%20Shot%202012-12-15%20at%202.34.51%20PM.png) I do think it makes more semantic sense for `has_text` to include text from the title element. Since the whole idea behind `has_text` is to move away from the logical model of XML's notion of text and towards the notion of human readable text. I think your suggested solution fo…	mkdynamic	jnicklas
844	2012-12-16 10:25:15	@jnicklas As you say, the elemenI itself is not visible - not only its content. So think it'd be more intuitive if `page.find(element)` would return `nil` if the element is not visible. But when `page.find(element)` returns an element, it should properly return its attributes and content as they are - no matter if it's visible or not.	gucki	jnicklas
844	2013-01-29 00:24:47	Thanks @john-patrik. That's a great find and just what I needed. Something like this could be in Capybara by default as per @jnicklas's 2nd proposed solution above: https://github.com/jnicklas/capybara/issues/844#issuecomment-11411003	LeahCim	john-patrik
844	2013-01-29 00:24:47	Thanks @john-patrik. That's a great find and just what I needed. Something like this could be in Capybara by default as per @jnicklas's 2nd proposed solution above: https://github.com/jnicklas/capybara/issues/844#issuecomment-11411003	LeahCim	jnicklas
844	2013-03-08 07:52:05	@mhartl we've gone out of our way to make this more intuitive for Capybara 2.1. We've added more control over whether to return only visible text or all text and we've added a new api for querying and asserting on the page title. I'm sorry that behaviour broke this significantly for you, we didn't anticipate that this change would affect users. We had a lengthy beta period for Capybara 2.0, and t…	jnicklas	mhartl
844	2013-03-08 07:55:04	@mhartl it just occured to me that since Capybara 2.1 will default `Capybara.ignore_hidden_elements` to `true`, and the title element is invisible, it won't be possible to query its content this way, visible text or not.	jnicklas	mhartl
844	2013-03-08 17:03:31	@jnicklas I actually never liked using `have_selector` in this context; in the original Rails 2.3 version of the book I used Webrat's `have_tag`, but that disappeared when Webrat was deprecated. Using `have_selector` was the closest, if imperfect, substitute. I agree that `have_title` is much better, and I'll plan to update the tutorial accordingly. Thanks!	mhartl	jnicklas
844	2013-03-22 01:50:35	@mhartl See issue #1018 for the Selenium fix.	topfunky	mhartl
844	2013-05-29 05:52:38	the solution @john-patrik posted above worked for me http://stackoverflow.com/questions/13573525/rspec-capybara-2-0-tripping-up-my-have-selector-tests/13755730#13755730	carlad	john-patrik
843	2013-02-05 16:46:52	@ffess That's one reason you should be careful of using `synchronize`. It's a powerful methods, but it's semantics are very subtle. You will probably have to strategically call `unsychronized`, to fix these race conditions.	jnicklas	ffess
843	2013-03-11 13:06:01	Hm, so I applied https://github.com/DimaSamodurov/capybara/commit/08f228181d44e81cf645243238572e06dff0908b to latest Capybara's master and it seems it works like a charm. I run our scenarios several times and any problem was caused. Thanks @jpurcell001 for your help! I probably don't need to change RSpec/Capybara to something else. I hope @jnicklas will take a look at the commit.	deepj	jpurcell001
843	2013-03-11 13:06:01	Hm, so I applied https://github.com/DimaSamodurov/capybara/commit/08f228181d44e81cf645243238572e06dff0908b to latest Capybara's master and it seems it works like a charm. I run our scenarios several times and any problem was caused. Thanks @jpurcell001 for your help! I probably don't need to change RSpec/Capybara to something else. I hope @jnicklas will take a look at the commit.	deepj	jnicklas
843	2013-03-11 16:43:08	@jnicklas In his comments on the forum he indicated he isn't ready for a pull request yet since he doesn't have tests, so no surprise. And it could very well just be a placebo effect that make those changes appear to cut down on the intermittent failures. But does the reasoning he lays out in the discussion forum (https://groups.google.com/forum/?fromgroups=#!topic/ruby-capybara/A64s_iUdSDE) make…	jpurcell001	jnicklas
843	2013-03-11 19:38:54	@deepj it's worth noting that @DimaSamodurov's changes only affect code which is only called under failure conditions anyway. The only thing the commit could have affected is that you would have been shown a different error message. It wouldn't affect whether your test passes or fails, unless you did something very, _very_ crazy.	jnicklas	DimaSamodurov
843	2013-03-11 19:38:54	@deepj it's worth noting that @DimaSamodurov's changes only affect code which is only called under failure conditions anyway. The only thing the commit could have affected is that you would have been shown a different error message. It wouldn't affect whether your test passes or fails, unless you did something very, _very_ crazy.	jnicklas	deepj
843	2013-03-11 19:43:37	Hmm, just saw that there was another commit on @DimaSamodurov's branch which could in fact affect success/failure. If you are actually seeing that is being beneficial, it would be excellent if you could isolate the kind of code which causes the race condition. Here's a simple template to start with: https://gist.github.com/jnicklas/5137053	jnicklas	DimaSamodurov
843	2013-03-11 21:47:29	@jnicklas Thanks for your infinite help with the previous problem how to select the damn select. After rabid goggling how to do it I figure it out. I would appreciate you would to be more helpful. I have used Capybara from 0.2.0 version for all my Rails. It is the best tool for this. Unfortunately with testing external application I have been a bit surprised how many problems were discovered in m…	deepj	jnicklas
843	2013-03-11 23:21:08	@deepj okay, let's try to solve this together. I've created a pull request, #1005, which I think solves the race condition you're experiencing. I ran the code you provided and could replicate the problem easily. With #1005, I let it run around 40-50 times without seeing the problem. I'm still not 100% sure what exactly caused the problem, but hopefully #1005 should prevent any similar race condit…	jnicklas	deepj
843	2013-03-11 23:35:01	@jnicklas I dont think 1005 fixes this -- it might slow things down enough that the problem doesnt show, but I believe the real issue is that has_selector? doesnt set allow_reload on the result nodes like Finders#find does. Because of this the auto reloading doesnt actually occur.	twalpole	jnicklas
843	2013-03-11 23:45:25	@twalpole in this case, auto reloading isn't necessary though, since the assertion is run on the session itself. Reloading the session would mean reloading the entire page. I'm not sure where you mean that has_selector? should set allow_reload, since it doesn't actually return a node.	jnicklas	twalpole
843	2013-03-11 23:55:23	@jnicklas correct and that I believe is actually the issue. If the has_selector? '#grid tbody tr', count: 20 manages to grab elements before the .click changes the page then it spins in synchronize getting the StaleElement exception and calling reload. Unfortunately it cant reload, so does nothing and just goes until timeout. I put two puts in Capybara::Node#reload so its whats below and its easy…	twalpole	jnicklas
843	2013-03-11 23:57:05	@jnicklas In my case everything is green. The suite was re-run 20 times so I think it would be enough. Thank you	deepj	jnicklas
843	2013-03-12 00:20:30	@jnicklas - Ah - nevermind I see how your patch fixes it. It was an inner synchronize link that wasnt reloading, now it just fails out to the outer synchronize.	twalpole	jnicklas
843	2013-03-12 02:32:26	@jnicklas Tried out the branch with poltergeist master and the vast majority of the failures appear to have gone away. Now out of about 200 tests it looks like there are 2 that intermittently fail about 30% of the time (interestingly a different set than what was happening with Dima's patch). Going to try to figure out if we can create a reproducible test case using the gist you provided. In para…	jpurcell001	jnicklas
843	2013-03-12 07:27:55	@jpurcell001 stack traces are always helpful. The more the better :)	jnicklas	jpurcell001
843	2013-03-12 15:36:05	@jpurcell001 there is nothing about in the stack trace that's immediately jumps out as being strange. If you could manage to write something executable that would be fantastic. Sometimes the obsolete node error could actually be legitimate, so we have to figure out if this is happening in Capybara itself or for some other reason.	jnicklas	jpurcell001
843	2013-03-13 00:28:03	@jnicklas Think I was able to put a gist together using your template that reproduces the problem. Filed as #1009 with the gist link as a separate issue. That template is awesome by the way. Removes all excuses for not putting a test case together ..	jpurcell001	jnicklas
840	2012-10-04 14:20:29	That's great @danryan. Congratulations! Simple and useful.	fabianoalmeida	danryan
835	2012-09-26 14:38:27	@megabga I can't reach the far-away DNS server you suggested. I still tried reproducing the slowness by putting a bogus DNS server. This way, any DNS requests would eat up a lot of time until they time out. On my system though, it looks like Selenium test times are not affected by it. I'm on an Ubuntu 12.04 VM on an OS X Lion host, with the host handling the networking. I don't think it's impossi…	joliss	megabga
832	2012-10-03 16:04:27	@joliss is the policy that all parts of the capybara api must be supported by selenium?	jonleighton	joliss
832	2012-10-04 17:39:34	@joliss I guess I disagree. There are already differences between what drivers support, and this seems fine to me so long as it's clear to the user that their driver does/doesn't support something. What seems more problematic is divergence between drivers. For example, capybara-webkit and poltergeist support several of the same things. Let's take resizing the window as an example. In capybara-web…	jonleighton	joliss
832	2012-12-18 23:52:13	@joliss wrote "I think this will be tricky to get into the Capybara API, since it's not supported in Selenium." Why don't you like Selenium's [move_to](http://selenium.googlecode.com/svn/trunk/docs/api/rb/Selenium/WebDriver/ActionBuilder.html#move_to-instance_method)?	abotalov	joliss
818	2012-09-17 05:07:58	@jnicklas I agree, I submitted the PR hoping to elicit some help. If anyone who understands this can make it better, that would be great.	lazylester	jnicklas
814	2012-09-19 11:38:51	@itsNikolay Yours is actually not the same error as this one - you're not on Capybara master. I'll leave an answer on SO.	joliss	itsNikolay
814	2012-09-19 11:43:52	@joliss There's no problem if you see solution. Will wait it on SO =)	itsNikolay	joliss
814	2013-01-04 22:57:40	@leesmith thanks for the link to that blog post. Quite a bummer that Capybara upgraders were left in the lurch like this. In my situation, I had problems with my `Gemfile.lock` and had to remove it and re-bundle, which upgraded Capybara without me even wanting it to or thinking about it. Just my opinion that there should be some sort of deprecation warning or explanation if a library suddenly sto…	sdhull	leesmith
814	2013-01-05 00:56:28	@sdhull apologies that you had trouble with the upgrade. We try to follow semver, so we try to break compatibility very rarely. I would recommend adding a "~> 1.0" style dependency; as long as the major version number stays the same, we won't break compatibility in any way. We tried to document all changes as clearly as we could, both in the release announcement, and in the History file. For most…	jnicklas	sdhull
814	2013-01-05 18:54:31	@jnicklas that would be really great. Personally would appreciate that consideration in the future, and I know probably all other devs using/upgrading Capybara would also appreciate it.	sdhull	jnicklas
814	2013-08-07 10:32:18	@amritdeep how in the world is that the same error? That doesn't sound like it has anything to do with Capybara at all.	jnicklas	amritdeep
814	2014-10-21 13:17:09	@jnicklas thx, good to know. I was commenting the proposed solution with `:type => :feature`. Btw, instead of adding that setting or replacing `describe` with `feature` I added: to `RSpec.configure` and that solved everything in my case.	heaven	jnicklas
811	2013-02-16 18:09:03	@abotalov has a point. Let's close this down for now.	jnicklas	abotalov
809	2012-09-07 18:41:51	@jnicklas The naming convention is a bit tricky. We have `spec/models`, `spec/views`, `spec/helpers`, so I would vote for `spec/features`. But I will leave the final decision for @dchelimsky. I think adding support for these in rspec-rails will be trivial as well. So rspec-rails should catch up quickly. My $.02. :)	josevalim	jnicklas
809	2012-09-07 18:53:19	@josevalim @jnicklas if capybara attaches itself to feature (or features) what would rspec-rails even need to do?	dchelimsky	josevalim
809	2012-09-07 18:53:19	@josevalim @jnicklas if capybara attaches itself to feature (or features) what would rspec-rails even need to do?	dchelimsky	jnicklas
809	2012-09-07 19:03:48	@dchelimsky I think we need to attach the basic rspec-rails stuff there, like: https://github.com/rspec/rspec-rails/blob/master/lib/rspec/rails/example/rails_example_group.rb Or this is attached by default to all example groups? If so, I guess rspec-rails doesn't have to do anything.	josevalim	dchelimsky
809	2012-09-07 19:07:25	@josevalim not automatic for all groups, so that would need a fix in rspec-rails - need to coordinate that with a minor release of rspec-rails (eg 2.12.0)	dchelimsky	josevalim
809	2012-09-07 19:19:52	@sobrinho: yes, this is also in part to clear up jnicklas/turnip#66, I would personally prefer if Turnip used `:feature` as its type, and the recommendation is to use `spec/features`. After all, Gherkin files do start with the word `Feature`, and I would like to have Turnip behave as close to regular RSpec as possible. @josevalim: It seems that the folders are plural, but the `:type` is singular,…	jnicklas	josevalim
809	2012-09-07 19:19:52	@sobrinho: yes, this is also in part to clear up jnicklas/turnip#66, I would personally prefer if Turnip used `:feature` as its type, and the recommendation is to use `spec/features`. After all, Gherkin files do start with the word `Feature`, and I would like to have Turnip behave as close to regular RSpec as possible. @josevalim: It seems that the folders are plural, but the `:type` is singular,…	jnicklas	sobrinho
809	2012-09-07 19:19:52	@sobrinho: yes, this is also in part to clear up jnicklas/turnip#66, I would personally prefer if Turnip used `:feature` as its type, and the recommendation is to use `spec/features`. After all, Gherkin files do start with the word `Feature`, and I would like to have Turnip behave as close to regular RSpec as possible. @josevalim: It seems that the folders are plural, but the `:type` is singular,…	jnicklas	dchelimsky
809	2012-09-07 19:53:27	> It seems that the folders are plural, but the :type is singular, from what I can tell. At least for :model, :controller, :request, :acceptance, etc.. Ah, right. @dchelimsky so don't we need to change rspec-rails to also map the type `:feature` to the folder `spec/features`?	josevalim	dchelimsky
809	2012-09-07 19:58:41	@josevalim if we don't care about :type => xxx, capybara can do it by directory the way rspec-rails does it:	dchelimsky	josevalim
809	2012-09-09 14:46:02	@jnicklas just so we're on the same page: the change you just merged will break integration with rspec-2.11. Is that your understanding/intent?	dchelimsky	jnicklas
809	2012-09-09 15:21:06	@dchelimsky yes, I'm aware of that. I hope that doesn't screw up your release cycle too much. It'll be at least a month or two before Capybara 2.0 hits, maybe more, so you guys do have some time to prepare.	jnicklas	dchelimsky
809	2012-09-09 16:26:49	Assuming spec/features for capybara makes sense for me. But what about the developers that want to change this structure, @dchelimsky?	sobrinho	dchelimsky
809	2012-09-09 16:41:57	@sobrinho as things stand today in rspec-rails, integration, model, view, controller, and routing behavior are all added based on directory structure. It also supports :type => 'xxx', but I don't think any end users write `describe X, :type => 'y' do` in their specs.	dchelimsky	sobrinho
809	2012-09-09 16:42:50	@sobrinho to align well w/ how rspec-rails works for the other types, Capy could add itself based on either :type => :feature or dir => spec/features.	dchelimsky	sobrinho
809	2012-09-09 16:46:24	I certainly wouldn't have a problem with adding the folder based behaviour too. How does rspec-rails handle this? I can see the metadata `:type => :model` for model specs, but I don't explicitly specify it, so rspec-rails is adding this somewhere? Can we do the same thing? In that case, I think that would be good, and maybe easier to explain. It's worth mentioning that Capybara's global `feature`…	jnicklas	josevalim
809	2012-09-13 20:08:26	I'd be happy to review the changes for rspec-rails if you make a pull, @jnicklas.	alindeman	jnicklas
809	2012-09-26 00:22:57	@jnicklas @alindeman I'll have time after Monday (conf preso) and happy to work w/ either one or both of you on this.	dchelimsky	alindeman
809	2012-09-26 00:22:57	@jnicklas @alindeman I'll have time after Monday (conf preso) and happy to work w/ either one or both of you on this.	dchelimsky	jnicklas
809	2012-09-27 03:32:58	@jnicklas don't sweat it. @alindeman and I will work on it after Monday. When are you trying to get your release out? I'd like the rspec-rails release that supports this to be out well in advance of the capy release.	dchelimsky	alindeman
809	2012-09-27 03:32:58	@jnicklas don't sweat it. @alindeman and I will work on it after Monday. When are you trying to get your release out? I'd like the rspec-rails release that supports this to be out well in advance of the capy release.	dchelimsky	jnicklas
809	2012-09-27 12:24:38	@dchelimsky we're pretty much ready to go with Capybara. I want to do another beta release, and then wait for a month before I do the final release, but aside from this issue there isn't anything stopping us. So the ideal for us would be if we do the beta release immediately after you guys do your release, and then wait a month, then final 2.0 release. Does that sound sensible?	jnicklas	dchelimsky
809	2012-09-27 12:43:34	@jnicklas sure, but it might be a couple of weeks before we're ready to go. This will be part of a minor release of the entire rspec suite so there are some things that need to be coordinated. Most likely we'll be able to get it out the door by Monday, Oct 8, but I can't promise that at this point. We'll keep you posted.	dchelimsky	jnicklas
809	2012-10-06 13:45:55	OK - I got started on this. I've added one commit that includes `Capybara::DSL` and `Capybara::RSpecMatchers` in example groups in the spec/features directory: https://github.com/rspec/rspec-rails/commit/9332167de751e3c1c2f240e656e4a7d6e9b44bfa There is no automated testing for this but there was none before either. I've verified that it does the right thing by ensuring that the following runs co…	dchelimsky	josevalim
809	2012-10-06 16:00:06	@jnicklas I'm not sure I'll be able to get a minor release out this weekend, but I can do a patch release of rspec-rails. This would be rspec-rails-2.11.1. Are you OK explaining in your release notes that capy-2 requires rspec-rails >= 2.11.1 or would you rather wait until we do the 2.12 release (which is unlikely to happen before next weekend).	dchelimsky	jnicklas
809	2012-10-07 02:12:03	Hey @jnicklas looking this over a bit more, right now capybara takes the responsibility of adding itself if type == :feature, but rspec-rails is responsible to add capybara if directory == spec/features. This feels odd to me. I'm thinking that either rspec-rails or capybara should own both. rspec-rails would still include Capybara::RSpecMatchers in other types of specs (but not DSL) either way. T…	dchelimsky	alindeman
809	2012-10-07 02:12:03	Hey @jnicklas looking this over a bit more, right now capybara takes the responsibility of adding itself if type == :feature, but rspec-rails is responsible to add capybara if directory == spec/features. This feels odd to me. I'm thinking that either rspec-rails or capybara should own both. rspec-rails would still include Capybara::RSpecMatchers in other types of specs (but not DSL) either way. T…	dchelimsky	jnicklas
809	2012-10-14 18:54:08	@jnicklas I released rspec-rails-2.11.4 today with support for including Capybara::DSL and Capybara::RSpecMatchers in spec/features. I've tested this building a new app using capybara-head and rspec-rails-2.11.4 and files added spec/features work as expected (visit/page are available and get|post|put|delete|head are not), and spec/requests also work as expected (get|post|put|delete|head work but …	dchelimsky	jnicklas
809	2012-11-07 03:01:36	/cc @dchelimsky After @alindeman's https://github.com/rspec/rspec-rails/commit/fd25838a39321708d6cdaaeb493274f119db1a19 I think we're getting closer. One (hopefully last) issue is that previously we'd have a `:type` set on the examples, e.g. you could do Looking at https://github.com/rspec/rspec-rails/blob/master/lib/rspec/rails/vendor/capybara.rb and grepping the rspec-rails source for `:feature…	joliss	alindeman
809	2012-11-07 03:01:36	/cc @dchelimsky After @alindeman's https://github.com/rspec/rspec-rails/commit/fd25838a39321708d6cdaaeb493274f119db1a19 I think we're getting closer. One (hopefully last) issue is that previously we'd have a `:type` set on the examples, e.g. you could do Looking at https://github.com/rspec/rspec-rails/blob/master/lib/rspec/rails/vendor/capybara.rb and grepping the rspec-rails source for `:feature…	joliss	dchelimsky
809	2012-11-07 08:44:32	@joliss did you see rspec/rspec-rails#632?	jnicklas	joliss
806	2012-11-21 23:49:12	Hi @jnicklas, A philosophical point: So I understand your arguments for why you want to hide `#synchronize`, and how the method is not simply a renaming of the capybara 1.x `#wait_until` method. It is also cool how generally in capybara you don't need to concern yourself with waiting for elements to appear due to automagic synchronizing. Kinda analogous to how OS X makes things all pretty and eas…	natritmeyer	jnicklas
806	2012-11-22 09:03:07	@natritmeyer: you're spot on in your second example. The wait_until call there was redundant even under Capybara 1.x. It would have worked just as well without it. It's not so much that you _can't_ manually wait. It's trivial to implement wait_until yourself: https://gist.github.com/d8da686061f0a59ffdf7, but I would consider it a last resort.	jnicklas	natritmeyer
803	2013-07-02 22:22:55	@MITDelian unfortunately, no. If you'd like to help, that'd be great.	jnicklas	MITDelian
800	2012-09-09 13:40:13	Hey @idrozd, does `find_link('Course date').click` reloads the page for you? Otherwise I don't undestand how do you expect rows data in table to be reordered using `rack-test`.	gmile	idrozd
799	2012-08-30 18:20:22	@kurtisnelson The current code in master accepts a regex for has_text? (and has_content? since that's just an alias of has_text) - and as an FYI , so does the :text option passed to finders	twalpole	kurtisnelson
796	2012-08-31 00:16:31	@joliss let me try checking out master and see if that fixes the problem. It's recently become an issue because I just now upgraded to Rails 3.1.8 and `SafeBuffer` has started to encode single quotes. This has caused a pretty large headache. Such that doing this: Perhaps `master` has fixed this issue or there's something more insidious going on. I'll update back here when I have time to try it th…	jfelchner	joliss
796	2015-06-05 19:24:46	@budu This is an issue that was fixed/closed a long time ago with no one else reporting problems-- if you're having issues with this you may want to ask on the mailing list.	twalpole	budu
791	2012-08-30 18:48:59	@jackdesert could the file input tag be hidden in some way? Say, it has `opacity: 0`, `visible: none` or something? I this cases there's a possibility that the js driver you are using cannot access it correctly, i.e. click it. The driver may also consider element invisible if it is located off the screen, or is being overlapped by some other element. And, by the way, no wonder that you are able t…	gmile	jackdesert
791	2012-09-23 20:37:27	@gmile, yes indeed it was hidden. So instead of hiding it, now I'm just positioning it off screen, like so: and it's working with or without :js => true Incidentally, now the upload works in Chrome, too. It wasn't before.	jackdesert	gmile
791	2016-06-05 14:25:13	@kay4444 Please ask howto questions on the mailing list as requested in the README, or if you believe you've found an actual problem with Capybara provide enough info to replicate, including things like the versions of gems used and the actual error messages you're getting, etc.	twalpole	kay4444
789	2012-08-14 15:08:36	Hey @jarib, @ramontayag is having a weird problem where the Selenium bridge seems to lock up for minutes when he calls `all('html')`. Is there something he can do to produce some trace log of the communication between Ruby and Firefox, to figure out where exactly it's going wrong?	joliss	ramontayag
789	2012-08-14 15:22:44	@joliss I tried it with `dtruss` but the test does not seem to want to start. Thanks @joliss and @jarib - I've run it with `$DEBUG` and saw a bunch of stuff. It's pretty late here, so I need to get some shut eye. I'll get back you both with what I find. # **I realized** at the last minute that, because other finds worked in the spec without delay, maybe it's the way `pry` prints out stuff (it use…	ramontayag	jarib
789	2012-08-14 15:22:44	@joliss I tried it with `dtruss` but the test does not seem to want to start. Thanks @joliss and @jarib - I've run it with `$DEBUG` and saw a bunch of stuff. It's pretty late here, so I need to get some shut eye. I'll get back you both with what I find. # **I realized** at the last minute that, because other finds worked in the spec without delay, maybe it's the way `pry` prints out stuff (it use…	ramontayag	joliss
786	2012-08-10 10:40:34	Hey @mwernicke, Try reposting this on the mailing list please. I'd suggest you also provide some more detail - from what you've posted, no obvious problems spring to mind.	joliss	mwernicke
783	2012-08-22 14:34:09	Regarding whether we should have this feature: It seems to be a rather rare use case, for expressions like `all(:checkbox)`. For `find`, something like `find(:checkbox)` seems too brittle to be useful. Because of that, I'm not convinced that it's worth the added complexity in the selector definitions (and other code). The only real usability issue I see is `node.all(:checkbox).length` being 0 (co…	joliss	jnicklas
783	2012-08-22 16:09:20	My rough implementation is backwards-compatible with `find(:my_id)`, because [it simply falls back to the old behavior](https://github.com/adammck/capybara/blob/e34ec60707f6832cfafd4b57bf8776fcd46a5069/lib/capybara/query.rb#L17) if the first parameter isn't a valid selector type. I recognize that this is more complex than absolutely necessary, but backwards compatibility seems more important than…	adammck	jnicklas
783	2012-08-22 17:23:56	Regarding @joliss' second point, I agree that `find(:checkbox)` is not very useful. But since `find(:x, locator)` is used so frequently, it seems reasonable to expect that `find(:x)` and `all(:x)` would work in the same way. I don't think that it should be required that all selectors expect a locator, especially not user-defined selectors.	adammck	joliss
783	2012-09-09 17:38:33	@joliss and @adammck check out the commit I just pushed. I don't think we'll have time to get this into Capybara 2.0, so I preemptively broke the API. I think it's better to be unambiguous. Now `find(:foo)` will always be a custom selector with the name `:foo`, you don't have to know whether or not that is defined, which seems better to me. That leaves us the option of creating a nice consistent …	jnicklas	joliss
783	2012-09-09 17:38:33	@joliss and @adammck check out the commit I just pushed. I don't think we'll have time to get this into Capybara 2.0, so I preemptively broke the API. I think it's better to be unambiguous. Now `find(:foo)` will always be a custom selector with the name `:foo`, you don't have to know whether or not that is defined, which seems better to me. That leaves us the option of creating a nice consistent …	jnicklas	adammck
783	2012-09-09 21:25:24	@adammck do send a pull request once you're ready!	jnicklas	adammck
783	2014-02-20 08:11:13	@abotalov did you post this to the right issue? I agree, but I'm not sure what this has to do with this issue?	jnicklas	abotalov
783	2014-02-20 08:33:36	@jnicklas I think I posted to the right issue. I think adding this API will encourage people to write something like: which would be bad. I don't see a way how we can write it so it won't make N+1 driver method invocation.	abotalov	jnicklas
772	2013-07-02 14:53:52	@jdickey I'm not aware that any of the current behaviour is buggy, it's quite extensively documented and tested. The behaviour that @prusswan claims has worked before, has never worked in any version of Capybara. The only change is that we now throw an error when you use an unsupported key. That's all. The coercion issue mentioned has long been fixed. So I'm not sure what exactly you expect, but …	jnicklas	prusswan
772	2013-07-02 14:53:52	@jdickey I'm not aware that any of the current behaviour is buggy, it's quite extensively documented and tested. The behaviour that @prusswan claims has worked before, has never worked in any version of Capybara. The only change is that we now throw an error when you use an unsupported key. That's all. The coercion issue mentioned has long been fixed. So I'm not sure what exactly you expect, but …	jnicklas	jdickey
771	2012-08-08 05:31:26	@badeball you're a genius! this has solved the remaining funky issues I was having! I created a helper to handle the various ui cases that I needed to wait for: https://gist.github.com/3292441	synth	badeball
771	2012-08-08 12:37:18	@synth Re your gist, you can implement wait_until_overlay_has_popped_up without resorting to evaluate_script by doing something like this (assuming RSpec; untested): It will wait for the element to appear. For the other method, analogously with have_no_css.	joliss	synth
771	2013-11-24 23:06:02	@adamwaite, given that Capybara is simply a fast user, one can assume that a regular user with a slow connection might experience similar troubles when actuating on your site before assets has finished loading asynchronously. How would you solve that? You could for instance output buttons in a disabled state and enable them with Javascript, thus forcing a user to wait until it has loaded. Or you …	badeball	adamwaite
771	2013-11-26 20:05:00	My solution, in case any stumbles upon a similar problem... Append class `ready` to an element in the DOM using an asynchronous module that should come last. Then query that element. I hade a helper in `support/some_helper_file.rb`: and then we can: Inspired by @badeball, Thanks.	adamwaite	badeball
767	2012-07-28 19:13:42	@lihuazhang It's conceivable that something in the stack (Ruby, Selenium, Capybara) messes up. To make sure: - Does the page you're on have a proper encoding declaration or header? - Are you using Ruby 1.9.x? Ruby 1.8.7 has much weaker Unicode support. Capybara supports both, but it's possible that 1.8.7 might choke on something. - There's a space between 知 and 道. Is that intentional? Space-vs-no…	joliss	lihuazhang
767	2012-07-29 04:13:46	@jnicklas Thanks. why I thought something wrong with normalize-space is that when I use XPATH checker (https://addons.mozilla.org/en-US/firefox/addon/xpath-checker/), Using this xpath: `.//a[./@href][(((./@id = 'MP3' or normalize-space(string(.)) = 'MP3') or ./@title = 'MP3') or .//img[./@alt = 'MP3'])]`, the XPATH checker can find the element. But when I use: `.//a[./@href][(((./@id = '知 道' or n…	lihuazhang	jnicklas
767	2012-07-29 04:13:46	@jnicklas Thanks. why I thought something wrong with normalize-space is that when I use XPATH checker (https://addons.mozilla.org/en-US/firefox/addon/xpath-checker/), Using this xpath: `.//a[./@href][(((./@id = 'MP3' or normalize-space(string(.)) = 'MP3') or ./@title = 'MP3') or .//img[./@alt = 'MP3'])]`, the XPATH checker can find the element. But when I use: `.//a[./@href][(((./@id = '知 道' or n…	lihuazhang	joliss
767	2012-07-31 16:12:09	Ah, that's a bug indeed! This happens because `知 道` on baidu.com has an `&nbsp;` as space. As a workaround, try `"知\u00a0道"`. @jnicklas I have a fix in the queue, but I need to extract #normalize_whitespace into a global method. (It doesn't use `this`.) Is there a nice place for it, like Capybara::Helpers.normalize_whitespace?	joliss	jnicklas
767	2012-08-01 11:30:46	Okay, this is fixed on Capybara master. Thanks @lihuazhang!	joliss	lihuazhang
766	2012-07-25 18:40:01	@jnicklas yeah, it works.	nashby	jnicklas
761	2014-10-09 23:54:52	@jnicklas , could you correct your comment from to ? Somebody can have a lot of time for to find mistake in him code. Best Regards!	byzg	jnicklas
760	2012-07-19 10:42:40	Temporary solution: Specify the ffi version directly `gem 'ffi', '~> 1.0.11'` @iRonin does this work for you?	ticktricktrack	iRonin
749	2012-07-12 11:37:42	@jnicklas Fair points, thanks for the feedback. Setting a textfield value via Capybara behaves differently from a human being doing so via the browser. That seems broken to me. Of course new code should be able to handle multiple change events firing, though that point seems irrelevant. What if I'm putting tests into place before I refactor a legacy application? What if I'm using Capybara against…	akasper	jnicklas
746	2012-07-09 07:17:42	@joliss right. any thoughts how to fix it except checking for regexp and using `match` or `include` based on that check?	nashby	joliss
746	2012-07-09 13:27:53	@jnicklas right, thanks. I'll fix it tonight!	nashby	jnicklas
746	2012-07-09 15:28:09	@jnicklas I've update the code. Not sure if about separate `escape_regexp` method though.	nashby	jnicklas
735	2012-06-25 17:51:58	@joliss I adapted the template.rb into an equivalent test: This works fine in IE9. It's possible that capybara is calling different selenium-webdriver apis than I am, however. At any rate, I can't reproduce the issue using pure selenium-- there's some kind of problem between capybara and selenium.	paleozogt	joliss
735	2012-06-25 19:13:33	@joliss In debugging this some more I noticed that capybara opens 127.0.0.1 rather than localhost. While this seems innocuous, I changed my pure-selenium script to use 127.0.0.1: and it fails! So it's definitely not a capybara issue-- its some kind of problem with selenium + IE9. Is it possible to workaround this issue by telling capybara to use "localhost" instead of 127.0.0.1? I could use `Capy…	paleozogt	joliss
733	2012-06-26 22:27:19	Mentioning @jarib like @joliss says above as I am seeing the same issue. I see the issue in full rake run. When I setup a breakpoint before the checking the url then the tests pass so that does imply a timing issue. Interesting thing is that after I have once run with a breakpoint the next run succeeds for just that cucumber scenario but I guess such is the life with races.	betelgeuse	joliss
724	2012-07-12 18:37:56	Same issue as @xoen, link generated using link_to_add	anu-vaid	xoen
724	2013-04-22 15:43:45	@MrHubble From a quick glance at the stacktrace it looks like your submit button is not actually associated with a form on the page. Are you sure the submit is actually inside a form element in the generated html or if outside the form does it have a form attribute that equals the id of the form you expect it to submit? - maybe posting the generated html for the form would help?	twalpole	MrHubble
724	2013-04-23 02:39:00	@twalpole Thank you so much for your help. Yes, as you may have expected, it was a problem with my code. I am using Bootstrap and SimpleForm and I believe my issue was I was starting a row before the start of the fieldset and then closing the row within the fieldset. The code may explain this better: When I moved the row tag under the fieldset tag then my test go green without needing to use Sele…	MrHubble	twalpole
724	2014-09-01 16:18:32	@jnicklas I appreciate your good work for creating Capybara. I've only been into development using ruby on rails for about 7 months, I have noticed that `click_on` produces the error that was shown in this issue, for buttons that are not in a form. However, sometimes some buttons are not in a form. e.g I have a button that simply unhides a certain `div` when it is clicked on. what is work around …	leonardk1	jnicklas
719	2012-07-10 14:40:21	@jnicklas Thanks!!	jjulian	jnicklas
717	2012-05-24 09:59:29	Too bad. Maybe someone (@IdahoEv?) could figure out what's causing the breakage and create a patch for 1.1.2 to backport whatever fix there is in master.	joliss	IdahoEv
714	2012-05-21 20:40:57	@jsmiley if you're writing a bug report you need to be as explicit as possible. Now this bug doesn't really concern Capybara, but if I were Jari, I would probably need way more information than you've given us here. Remember, these are bug trackers, not support forums, it's not our responsibility to figure out what issue you are having. The template is there to guide you in writing something the …	jnicklas	jsmiley
714	2012-05-21 21:35:58	@jsmiley it's not so much about the template itself, as _isolating_ the problem. That's what the template is useful for. Run it, verify that it works, then modify it so it more closely resembles how your code looks, until you can come up with the most minimal set of conditions for creating the error you're experiencing.	jnicklas	jsmiley
714	2012-05-21 21:37:04	@jnicklas, it will never work. DATA doesn't exist.	jsmiley	jnicklas
708	2012-05-25 23:35:30	@lanej: Why would it need to be configurable? Surely there can't be a legitimate use case for more than 20 redirects in a row, especially since no browser even supports that.	jnicklas	lanej
708	2012-05-26 00:15:21	This allows the casual user to abide by the default limit if 5, but special case tests like mine can raise the limit to exactly what is needed to assert success. +1 On May 25, 2012, at 7:35 PM, Jonas Nicklasreply@reply.github.com wrote: > @lanej: Why would it need to be configurable? Surely there can't possibly be a legitimate use case for more than 20 redirects in a row, especially since no brow…	jjulian	lanej
708	2012-05-26 03:10:25	Working with zendesk, I have a legimate case where 6 302 requests are issued in sequence and I haven't found a browser yet that doesn't support it. The specs were not meant say that 21 sequential redirects was a legitimate case @jnicklas, just > 5.	lanej	jnicklas
705	2012-05-13 13:24:49	@thoferon Right. @jarib, here's a gist that demonstrates that selenium-webdriver returns "true" and "false" as strings for the 'disabled' attribute: https://gist.github.com/2688447 That seems odd, at least. Would you mind taking a look? I'm closing this issue, since it's not a Capybara issue, but let's continue discussion here unless/until we have a bug report in the upstream tracker.	joliss	thoferon
703	2012-05-02 07:08:18	@yomike05 Awesome, that was exactly what was happening to me! I'm using @josevalim's trick and that fixed it. Thanks a bunch! I'm gonna leave this ticket open for the moment cause I'd like to see mention of this issue in the documentation. I imagine it's quite common given the simplicity of the test that surfaced it for me.	jimmycuadra	yomike05
702	2012-07-12 08:46:16	@asdavey: seems like this is either an upstream issue, or more likely an issue with your code. If you figure this out and can relate it back to Capybara, I will reopen this issue.	jnicklas	asdavey
699	2013-01-22 22:09:57	For those that end up here via google like I did, I want to note that we ran into issues with this as well. It seems also that @jnicklas [considers this dangerous](https://groups.google.com/forum/#!msg/ruby-capybara/sgBkBKVXf_w/N3t0cS2ODl8J) now too. It worked for us for a long time. It started being less stable as we started using the parallel_tests gem.	aaronjensen	jnicklas
698	2012-04-26 19:20:32	That it does! Now we only need to get it pulled in... @jnicklas, you still following this?	DouweM	jnicklas
698	2012-06-11 00:56:10	@jnicklas, can you take a look at this? I think it should be merged.	andmej	jnicklas
698	2012-07-03 06:14:22	@jnicklas @DouweM In fact, I think the `insert_port_into_portless_url` option could be true by default. Would there be any problems if we did that? I think adding the port doesn't hurt, even if it's not needed.	andmej	DouweM
698	2012-07-03 06:14:22	@jnicklas @DouweM In fact, I think the `insert_port_into_portless_url` option could be true by default. Would there be any problems if we did that? I think adding the port doesn't hurt, even if it's not needed.	andmej	jnicklas
698	2012-07-03 08:41:11	@jnicklas Why not? When we call `visit`, we always mean to navigate to a page served through Capybara (right?), so if for whatever reason we don't specify the correct port (when providing a URL with a subdomain, for example), wouldn't automatically inserting the port be the right thing to do? This way people can forget that Capybara serves the app on a randomly generated port, which really isn't …	DouweM	jnicklas
698	2012-07-03 09:44:02	@jnicklas Ah, all right. I wasn't aware Capybara was used like that, but I guess it makes sense. In that case, I definitely agree this option should not be on by default. I would still really like it to be an option, though.	DouweM	jnicklas
698	2012-07-03 17:57:28	I see. In that case I also agree that the option shouldn't be on by default. Can we still merge this? I'm currently using my own fork and I'd like to see this change upstream. @jnicklas what can we do to help with the merge? Perhaps you want more tests? Just ask :)	andmej	jnicklas
698	2012-07-04 14:55:43	@jnicklas I think we're ready now!	DouweM	jnicklas
698	2012-07-11 05:18:31	Thanks @jnicklas!	andmej	jnicklas
691	2012-04-14 12:24:20	@rb2k, I assume this issue can be closed?	joliss	rb2k
690	2012-06-15 15:18:54	as far as I can see there is currently no capybara function to verify whether the browser is done loading (I screened the code base but couldn't find it ; selenium seems to have a wait_for_page_to_load function but this function does not seem to be usable from within capybara ). One can check for a specific element to be present on the page after the click action, however this is not always possi…	pvmeerbe	illicitonion
690	2012-06-18 17:31:33	@pvmeerbe while understanding your concern - I want this fixed, too - you could test for a positive message ("successfully touched the pidgeon") using the wait_until. The `page#has_css?` and `has_content?` already does this internally. I consider it good practice to show the user her action succeeded.	niklas	pvmeerbe
690	2012-06-19 14:55:16	@niklas I agree with you on the proposed good practice. unfortunately I have no impact on the code base and cannot add such functionality :( I worked my way through the capybara code and found the 'resynchronize' function for the Capybara::Selenium::Driver class. This is exactly what I need. It seems to be designed for ajax, which is not the case for me, however it does what needs to be done to w…	pvmeerbe	niklas
686	2012-12-12 16:37:54	@kbaum We just added a wrapper method to execute code in the context of every sub-frame one by one. You could just do: But as described in my first post, I think that shouldn't be necessary.	pfleidi	kbaum
686	2013-02-27 10:07:27	@fy-kenny please review what's previously been said in this issue, and take a look at @twalpole. If you're still having problems, please write something more coherent. I can't make any sense out of what you've written.	jnicklas	fy-kenny
685	2013-05-11 16:29:30	@thelucid Your question is better asked on the mailing list, rather than on a pull request that was closed almost a year ago. You probably want to be looking at Capybara.server_host, Capybara.server_port, Capybara.app_host, and Capybara.default_host if you need to be setting the servers properties to something, or current_session.server.host and current_session.server.port if you just want to kno…	twalpole	thelucid
685	2013-05-11 16:58:28	@twalpole Apologies, I thought it was related to the pull request.	thelucid	twalpole
684	2012-10-19 18:12:45	@rknLA Could you please explain how you solved this issue? I just got stuck on it.	premjg	rknLA
684	2012-10-19 18:17:10	@rknLA Got it. Basically you need to place all your request specs in the specs/requests folder _only_	premjg	rknLA
673	2012-03-27 14:55:53	@JohnSmall Is the xpath you pasted { page.should have_xpath("//div/h2[./text()='Some text']") } the xpath you are using? If so, shouldn't your expression be { "//div/h2[text()='Some text']" }? Looks like a typo to me, but then again, maybe this is some XPath convention that I am unaware of? Also, could it be the case that you didn't give the full text expression? You could try: { "//div/h2[contai…	wokkaflokka	JohnSmall
668	2012-03-26 15:14:33	@raggi: I see what you mean. I use a testing library that halts on the first assertion failure, so letting the server die wasn't a problem for me. I'll think a bit more about this. Thanks for your feedback.	djanowski	raggi
668	2012-03-27 01:33:50	@cvincent: What driver are you using?	djanowski	cvincent
668	2012-04-02 16:27:32	@raggi: Just changed this a little bit, so now: - It doesn't use `abort_on_exception`. - It doesn't let the server die. - It raises the exception on the correct thread, so can be used outside of `Thread.main`. What do you think now? @jnicklas: This is an alternative solution that doesn't require to actively check for errors.	djanowski	raggi
668	2012-04-02 17:47:30	This looks like a _much_ cleaner solution to me. @raggi et al. what do you think? I really like the fact that the exception is just handed to the main thread. It seems like a very elegant solution. Also, I'd never seen the Queue class in Ruby core, quite neat!	jnicklas	raggi
668	2012-04-04 01:12:10	@djanowski this still causes capybara-webkit to choke. After a spec raises an exception, it is caught and the test output shows it (nice!). However, every Capybara spec after the first one fails with `Capybara::Driver::Webkit::WebkitInvalidResponseError`, just after the console spits out `QCoreApplication::postEvent: Unexpected null receiver`. I suspect this is an issue with capybara-webkit rathe…	cvincent	djanowski
668	2012-04-04 01:18:12	@cvincent: I'll try to review what's going on since I'm a capybara-webkit user myself too :)	djanowski	cvincent
668	2012-04-04 01:20:48	@djanowski that would be sweet! Here's my Capybara config if it helps: In case it makes a difference, but I'm also using Spork and Guard.	cvincent	djanowski
668	2012-04-06 01:13:51	@raggi: I see what you're saying. That does indeed sound pretty dangerous. But maybe we don't even really need to raise the error, just printing it to stdout would probably be enough. We could format it nicely and make it very obvious that this error was caught inside the server. That only leaves the issue of contention for IO and we could solve that with a mutex, no?	jnicklas	raggi
660	2012-04-03 14:58:07	@jonleighton: See #668 for a parallel discussion.	djanowski	jonleighton
660	2012-04-05 02:34:50	@jnicklas having done this kind of work before, doing synchronization in a deterministic way is the only path to sanity. Further discussions over the alternative solutions are discussed on the other PR. I do understand why you feel this is fragile, I'm afraid that adding the check in the consuming thread is a necessary requirement. Welcome to multithreaded programming. EDIT: sorry, that sounds ar…	raggi	jnicklas
660	2012-04-06 01:08:34	@woahdae: that's more along the lines of what I had in mind.	jnicklas	woahdae
660	2012-04-08 02:10:13	@woahdae the use case you describe does not raise an error out of the server	raggi	woahdae
660	2012-04-09 13:51:13	@raggi: I agree that stdout/err is not reliable and doesn't play well with other tools. Question: with this approach, would errors triggered by interactions (like `click_link`) be raised correctly? Should we check for errors _after_ delegating to the session? All in all, I think we should try this approach first.	djanowski	raggi
660	2012-04-13 02:57:59	@djanowski the server error would be raised first, which would prevent any interaction from actually occurring. This is essentially the same as if the error was raised by the server running synchronously as a callee of visit. If you mean to ask about backtraces, those should be correct, so the output should not be confusing.	raggi	djanowski
660	2012-07-13 13:08:28	I spent some time with this pull request, and there were a couple of things about it I didn't really like, so I went in a slightly different direction with it. Let me explain what I did: 1) Moved the responsibility of starting the server to the session. As @raggi mentioned, this makes the implementation of this much easier, and it's a sensible thing to do anyway. 2) Capture error raised inside th…	jnicklas	raggi
660	2013-01-20 18:14:51	@matthijsgroen point the dummy image url somewhere other than your server...	raggi	matthijsgroen
660	2013-10-13 19:40:41	@raggi @Systho it wasn't so much about the idea than about the implementation. I wanted something which would have made the behaviour at least somewhat predictable, but I was unable to find a sane way to do it. I think you guys may be right though that having catching errors early is better. I've run into these situations as well. So I think I'm open to adding a check to all DSL methods (which is…	jnicklas	Systho
660	2013-10-13 19:40:41	@raggi @Systho it wasn't so much about the idea than about the implementation. I wanted something which would have made the behaviour at least somewhat predictable, but I was unable to find a sane way to do it. I think you guys may be right though that having catching errors early is better. I've run into these situations as well. So I think I'm open to adding a check to all DSL methods (which is…	jnicklas	raggi
660	2013-10-28 23:46:52	> @raggi @Systho it wasn't so much about the idea than about the implementation. Sure. You may find it a good reference is all. It has the behavior you describe, but only hooks a single method - iirc. It was years ago now. > I wanted something which would have made the behaviour at least somewhat predictable, but I was unable to find a sane way to do it. I'm pretty sure it is predictable, if all …	raggi	Systho
660	2013-10-28 23:46:52	> @raggi @Systho it wasn't so much about the idea than about the implementation. Sure. You may find it a good reference is all. It has the behavior you describe, but only hooks a single method - iirc. It was years ago now. > I wanted something which would have made the behaviour at least somewhat predictable, but I was unable to find a sane way to do it. I'm pretty sure it is predictable, if all …	raggi	raggi
660	2015-08-03 07:32:10	I know this issue has been officially closed but at the same time it does not yet work as expected. @jnicklas do you have any idea on how you want to tackle this problem ? I think more and more app are using asynchronous drivers so I guess this problem will only amplify.	Systho	jnicklas
654	2012-03-15 16:06:02	@l0b0 that's what i was trying to say, that they are matching options subsets, not the exact select options. And that it would be good to have some way to match the exact contained options.	grzuy	l0b0
654	2012-03-24 22:01:39	Just realized when reading again that @l0b0 mentioned the `:selected` filter has the same problem the `:options` filter had :S Maybe i'll create a new pull request to change that behaviour. I suppose it would make sense to provide `:selected` and `:with_selected` filters to keep them consistent with the `:options` and `:with_options` new filters.	grzuy	l0b0
654	2012-03-25 10:31:25	@grzuy I really hope there will be some way to get the selection, rather than having [a single function to validate it](https://github.com/jnicklas/capybara/issues/665). It allows testing a lot more different scenarios: - The selection _is exactly_ a given set. - The selection contains _at least_ a given set. - The selection contains _one_ (or N, or minimum/maximum N) of a given set. - The select…	l0b0	grzuy
651	2014-03-25 08:33:09	@tkinetik1 if Capybara tells you there is no button, have you considered the possibility that there's no button ;) There is no answer to this question, there are many, many reasons why Capybara might not find a button. Maybe it's invisible, maybe it's not actually there, maybe the text has different casing, is misspelled, etc...	jnicklas	tkinetik1
651	2014-03-25 08:57:00	Thank you johnathon niklas. I will look into that more. I have asked the question on stackoverflow. I dont have enough rep to give you credot but i can ask someone for it. I have my code and github on there. The title is railstutorial ajax 9.25 rspec. Thank you for youe response. I will now search for that. Tkinetik1 On Mar 25, 2014 1:33 AM, "Jonas Nicklas" notifications@github.com wrote: > @tkin…	tkinetik1	tkinetik1
650	2012-03-01 12:14:38	Jonas just merged #652. Closing this. Thanks @grzuy!	joliss	grzuy
647	2012-02-19 21:31:33	@joliss - please reopen this issue (I don't have permission, even if it's my own pull request) The reason: patch still applies, since now people will be bothered with deprecation warnings. Unless Capybara is going to allow only cucumber < 1.1.5 from now on, which I don't think makes sense, because of other Cucumber fixes present. Thanks!	e2	joliss
647	2012-02-20 00:26:12	Thanks, @joliss - since you were able to reopen it, I believe the restrictions make sense. I agree about the warnings, but I don't think it should be fixed on the Cucumber side because ... ... the api changes reflect changes in Gherkin (using a Tag object instead of strings): https://github.com/cucumber/gherkin/blob/45335f757af46b956c8259e02875068b6a596911/spec/gherkin/tag_expression_spec.rb The …	e2	joliss
647	2012-02-20 01:43:55	@aslakhellesoy - yes, the deprecation warnings are the only reason this was reopened :)	e2	aslakhellesoy
644	2012-02-18 20:21:17	I agree with @joliss, it seems very hack-ish for us to add some kind of workaround for this, any chance cucumber can bring back the `source_tag_names` method, @aslakhellesoy?	jnicklas	joliss
644	2012-02-18 20:21:17	I agree with @joliss, it seems very hack-ish for us to add some kind of workaround for this, any chance cucumber can bring back the `source_tag_names` method, @aslakhellesoy?	jnicklas	aslakhellesoy
644	2012-02-19 01:10:11	expected: :selenium got: :rack_test It probably means instead of a string (tag -> "@selenium") it got a Tag instance (<....::Tag, @name="@selenium">) dump as a string, so it defaulted to :rack_test. In short, the test is using scenarios.source_tags instead of scenarios.source_tags.map(&:name). It's strange you are getting this, @joliss. I would have expected you to get the same error as here: htt…	e2	joliss
644	2012-02-19 08:48:16	On 18 Feb 2012, at 23:52, Jo Liss wrote: > Thanks Matt! I tested it in Capybara like so > > diff --git a/Gemfile b/Gemfile > index 07a1f43..32116d9 100644 > --- a/Gemfile > +++ b/Gemfile > @@ -5,3 +5,6 @@ gemspec > > > > + > +@dependencies.delete_if { |d| d.name == "cucumber" } > +gem 'cucumber', :path => '~/src/cucumber' > > and "rake cucumber" now doesn't choke on source_tags, but instead repor…	mattwynne	joliss
644	2012-02-19 15:26:20	@mattwynne the missing deprecation in outline_table.rb (my fault!) was added after 1.1.7 So most capybara users won't have deprecation warnings until the next Cucumber version bump. Also, with such mature and popular "gems" (no pun intended!) as Cucumber and Capybara, it might make sense to have versioned API layers in Cucumber - and deprecate an api version as a whole. Deprecation warnings would…	e2	mattwynne
644	2012-02-19 15:56:46	Tech first: Matt wrote: > Thanks @joliss. Could you re-try this with the current HEAD of Cucumber? Yup, it works great with 1.1.7, and with HEAD 5731b64, it passes but throws deprecation warnings. I'm not sure that source_tag_names is bad enough to be deprecation-worthy with a minor bump (I'd perhaps wait till version 2.0), but I shall not bike-shed -- it's you guys's call. @e2 wrote: > In short,…	joliss	joliss
644	2012-02-19 15:56:46	Tech first: Matt wrote: > Thanks @joliss. Could you re-try this with the current HEAD of Cucumber? Yup, it works great with 1.1.7, and with HEAD 5731b64, it passes but throws deprecation warnings. I'm not sure that source_tag_names is bad enough to be deprecation-worthy with a minor bump (I'd perhaps wait till version 2.0), but I shall not bike-shed -- it's you guys's call. @e2 wrote: > In short,…	joliss	e2
644	2012-02-19 16:09:57	Talk second: @e2 wrote: > P.S. With all the chaos around this, I believe @aslak will never again change anything in Cucumber without deprecation ;) Haha, yeah -- I'm glad I got to make this experience vicariously. ^_^ > Cucumber is just so cool, that people are using every dark corner of Cucumber for whatever they need. And the noise also points out how crucial Capybara is for everyday life. Yup.…	joliss	mattwynne
644	2012-02-19 16:09:57	Talk second: @e2 wrote: > P.S. With all the chaos around this, I believe @aslak will never again change anything in Cucumber without deprecation ;) Haha, yeah -- I'm glad I got to make this experience vicariously. ^_^ > Cucumber is just so cool, that people are using every dark corner of Cucumber for whatever they need. And the noise also points out how crucial Capybara is for everyday life. Yup.…	joliss	e2
644	2012-02-19 20:32:50	@joliss Actually, I take back what I said about the API. Capybara is a _runtime_ _dependency_ of cucumber-rails: https://github.com/cucumber/cucumber-rails/blob/master/cucumber-rails.gemspec Which means every Cucumber change should be tested against Capybara, to make sure cucumber-rails doesn't end up "broken". Also, cucumber-rails is a good point to handle version conflict information between Ca…	e2	joliss
642	2012-12-19 17:42:50	@jnicklas Why `maximum` and `minimum` must be supported? They aren't supported by `has_css` so I don't know why they should be supported by has_content. I don't think it will be bad if the only possible option for `has_content` will be `count`	abotalov	jnicklas
642	2012-12-19 18:35:35	@abotalov they are supported by has_css.	jnicklas	abotalov
634	2012-02-07 04:27:29	@joliss you're right.... that returned false. I thought has_select checks the label of the field, according to the docs http://rubydoc.info/github/jnicklas/capybara/Capybara/Node/Matchers#has_select%3F-instance_method ![](https://dl.dropbox.com/u/71697/jing/2012-02-06_2224.png) So why would `page.should have_select 'Staff Member'` be returning false. A print out and `save_and_open_page` shows the…	cj	joliss
634	2012-02-07 04:33:47	@joliss why would you say it's my app? If I do `page.should have_select 'user[acd_api_id]'` it returns true. So surely this is a bug...... edit: typo	cj	joliss
634	2012-02-07 14:49:27	@jnicklas not sure how I could miss that! Thank you! @joliss Thank you for all your help too. If you both ever need anything let me know.	cj	joliss
634	2012-02-07 14:49:27	@jnicklas not sure how I could miss that! Thank you! @joliss Thank you for all your help too. If you both ever need anything let me know.	cj	jnicklas
629	2012-02-29 10:51:37	@jnicklas It seems like there are two 'levels' to this issue, and they can be addressed separately: 1. Exception handling where we are testing against a rack app that exists in the same process 2. Status code handling I have a proposal for number 2. At the moment, Capybara doesn't care about the status code. It won't raise an error if a `visit` or a `click` produces a 500 or a 404 etc. I think th…	jonleighton	jnicklas
628	2012-02-02 09:57:27	/cc @jnicklas Thanks -- I've merged this. (If we find that it's over-eager with our development dependencies, we can always change or remove it later, I guess.) And thanks for building Gemnasium, @laserlemon! :-)	joliss	laserlemon
621	2013-04-07 22:06:48	I also ran into this issue, when switching drivers, from `webkit` to `selenium`. Using the full path solved it for me. Thanks, @duckpond!	etagwerker	duckpond
621	2016-07-11 17:40:03	@atodorov You're posting on a closed issue from 4 years ago. Capybara has changed a lot since then so anything to do with this issue is most likely outdated. If you have an actual issue, that isn't solved by using an absolute path, please open a new issue with enough details to reproduce.	twalpole	atodorov
620	2014-12-15 17:41:58	@twalpole At least you noticed it! Should I open another issue?	907th	twalpole
620	2015-12-23 01:43:52	@Sporky023 because the capybara project provides the driver for interfacing to selenium, the capybara-WebKit project is separate - I'm now going to lock this issue	twalpole	Sporky023
609	2012-03-15 06:42:29	Any chance this'll be merged? @jnicklas ? Or are the save_and_open just going away?	nyarly	jnicklas
609	2013-01-04 22:47:11	FWIW, @jnicklas I think you should care more about how people need to use Capybara than having Capybara's code itself look good. I've only _just_ gotten `capybara-firebug` working, but prior to today I literally had _no_ feasible way to debug js issues in my request (now "feature") specs. And even at that, my workflow sucks for debugging js issues (run specs, edit failing tests to change them to …	sdhull	jnicklas
609	2013-01-05 00:35:10	@sdhull you're right, I do care a lot about how the code looks. Fiercely. But you know what, for a tool as widely used as this one, we have surprisingly few actual bugs reported. This is a library that people use to write tests, which means we have a responsibility not to fuck shit up, so I'm not going to apologize for the fact that I am pedantic and that I throw out stuff which is crap. You know…	jnicklas	sdhull
609	2013-01-06 02:27:16	@sdhull if you can come up with something that isn't as much of a hack as this is, then I'd be okay with accepting a pull request like that. My issue with this pull request isn't what it's trying to fix, My personal opinion aside, if you can come up with a solution which gives a better debug experience then that's great, and I'd be happy to merge it, but it needs to be not terrible. Some pull req…	jnicklas	sdhull
605	2012-01-10 22:31:12	@jnicklas it's difficult - there isn't, afaik, a good way to serve README.md et al from your bundled gems, and the (incorrect) assumption is made that if you're on the latest version of a gem then whatever is on github's default branch is correct.	mipearson	jnicklas
598	2012-07-11 16:24:41	@aspiers 40s seems about right to boot a large rails app these days. Man, and the early days of rails there was lots of crowing about rails booting faster than java. lulz	tcrayford	aspiers
598	2012-07-11 16:33:27	@joliss The way to improve performance is to profile and find out wtf it's using several million CPU cycles just to start up ;-) I mean, what can it really need to do which requires all that work? @tcrayford 40s may be a _standard_ boot-up time these days, but that doesn't mean it's _right_, it just means that as a community we're getting sloppy and our expectations are too low ;-) You only need …	aspiers	joliss
598	2012-07-11 16:33:27	@joliss The way to improve performance is to profile and find out wtf it's using several million CPU cycles just to start up ;-) I mean, what can it really need to do which requires all that work? @tcrayford 40s may be a _standard_ boot-up time these days, but that doesn't mean it's _right_, it just means that as a community we're getting sloppy and our expectations are too low ;-) You only need …	aspiers	tcrayford
594	2012-03-13 18:17:02	@joliss -- Sounds fine. It didn't even occur to me to think about the additional costs to rubygems.	myronmarston	joliss
585	2012-01-03 12:38:33	@jnicklas Yes, you are right. I had a tab of both projects open and confused it. @joliss Thanks, that did the trick!	clemenshelm	joliss
585	2012-01-03 12:38:33	@jnicklas Yes, you are right. I had a tab of both projects open and confused it. @joliss Thanks, that did the trick!	clemenshelm	jnicklas
578	2012-01-08 23:11:19	Huh, good to know. @jnicklas Luckily, the renamed exceptions are aliased under their old names: So we should leave the old exception names in the code to keep compatibility with selenium-webdriver ~> 2.0. @stevecj So, back to your original issue, could you perhaps provide some condensed failing test that demos the problem? It's quite possible that there are issues in Capybara with stale element h…	joliss	stevecj
578	2012-01-08 23:11:19	Huh, good to know. @jnicklas Luckily, the renamed exceptions are aliased under their old names: So we should leave the old exception names in the code to keep compatibility with selenium-webdriver ~> 2.0. @stevecj So, back to your original issue, could you perhaps provide some condensed failing test that demos the problem? It's quite possible that there are issues in Capybara with stale element h…	joliss	jnicklas
570	2012-01-05 00:05:03	@jnicklas actually it is a problem with Capybara. I was trying to make a minimal repro for Nokogiri, but it just worked. The issue is this: And the `save_and_open_page` method is using `body`, instead of `source` which wraps it with the XML declaration. I think `Capybara.save_page` should use `source` instead of body. We really want to save the whole page not only what's inside the body.	dnagir	jnicklas
569	2011-12-22 18:41:52	@jslag Check this out https://github.com/Nerian/akephalos2	Nerian	jslag
565	2011-12-29 02:29:10	@joliss +1. I agree. Being new to Capybara, that totally tripped me up until I stumbled onto your comment just now! I kept getting errors like: Looks like it's a simple fix – once you realize RSpec is required you can run code like this: But, that wasn't obvious to me when I first read the README.	audionerd	joliss
565	2011-12-30 02:21:00	> @joliss +1. I agree. I'm not sure if _I_ still agree with my previous statement. :-) We probably should endorse Capybara.javascript_driver regardless of the testing framework. I have a documentation patch for Test::Unit coming up in a day or so. You are right though that Capybara.javascript_driver should be available. @jnicklas, that shouldn't happen, should it? I made a pull request at #582 to…	joliss	joliss
565	2011-12-30 02:21:00	> @joliss +1. I agree. I'm not sure if _I_ still agree with my previous statement. :-) We probably should endorse Capybara.javascript_driver regardless of the testing framework. I have a documentation patch for Test::Unit coming up in a day or so. You are right though that Capybara.javascript_driver should be available. @jnicklas, that shouldn't happen, should it? I made a pull request at #582 to…	joliss	jnicklas
564	2011-12-09 23:58:25	@wokkaflokka, you should probably use git rebase -i to squash the commits, and then push -f again. The pull request will update automatically. The tests still pass with your branch merged on my system, so I'm pretty sure your test failures are unrelated. I'll try and test this out against my app today or tomorrow -- it seems like a useful change.	joliss	wokkaflokka
564	2011-12-10 00:41:20	@joliss Wow, quick turn around. Exciting. 1) I agree that this is a valid concern. This was a very rough/quick patch job on my part, and should not necessarily be definitive. On the other hand, by using the *args notation, is it not the case that all existing functionality remains precisely the same? I agree that other browsers - if they do not support passing elements to the script in question -…	wokkaflokka	joliss
561	2012-04-27 11:44:52	@pupeno How did you manage to resolve this?	darthdeus	pupeno
561	2012-04-27 14:43:32	@darthdeus I don't remember, from the comments it seems I was generating the wrong address to redirect to. I was probably generating a partial url and I started generating a full one.	pupeno	darthdeus
554	2012-01-03 13:16:59	If by date/time elements you mean `<input type="date">` or `<input type="time">`, then this works well for me in Firefox/Chrome using the latest selenium-webdriver gem and chromedriver binary. @jayzes: If you can provide a failing example, I'd be happy to take a look.	jarib	jayzes
554	2012-01-03 18:23:27	@jarib, out of curiosity, do you know which chromedriver version you ran that example under?	jayzes	jarib
551	2011-11-28 22:18:24	Ack that with Ruby everything is possible given enough time and effort - the idea here is to arrive at a simple way of providing functionality that I and others are currently overloading Capybara classes/methods to arrive at. Perhaps pry is the best solution, I'll look into it. However I dislike my feature/example files getting littered with BDD scaffolding, what I have in mind are one or two met…	hedgehog	joliss
551	2011-11-29 05:02:25	OK thanks @jnicklas, I think I can make Pry do what I want, if I find some convenience behaviors, likely in the multiple user behavior use-case, I'll make a pull request.	hedgehog	jnicklas
548	2011-12-20 16:17:16	@joliss Do you know where selenium-webdriver is hosted so I can raise the issue there? We had to upgrade to get support for FF9 (we were on 2.10 before), but I set my selenium-webdriver version to 2.14.0, which resolves both issues. Thanks	despo	joliss
548	2011-12-20 16:21:06	(In other words, you'll have to wait for a new version of the selenium-webdriver gem: http://rubygems.org/gems/selenium-webdriver.) @despo, sure: The selenium-webdriver gem is part of the official Selenium SVN repository, and it's maintained by jarib (I'm not @'ing him because I don't think there's anything he can do in this case -- let's not spam the busy maintainers). For your reference, here i…	joliss	despo
548	2013-05-21 03:22:35	@despo ,This issue seems nothing to do with selenium-webdriver version,Maximize the browser window when you run your test case.I got a test today,when I run my test case,I make the browser window be minimum size and I catch the error (MoveTargetOutOfBoundsError),but if I make the browser window be maximum size,the test case is pass (sorry for my poor english,I hope you can read it. 汗......)	anshaoyuan	despo
547	2012-12-06 07:06:45	@maca: that is expected behaviour.	jnicklas	maca
547	2012-12-06 07:07:53	@maca: to ellaborate, we changed the behaviour. Please read the release announcement for 2.0.0 for further details.	jnicklas	maca
547	2012-12-23 21:31:28	@jnicklas Which entry is that in History.md? I tried looking for this change in Changed section but nothing connects for me to this one.	betelgeuse	jnicklas
547	2012-12-23 23:32:43	@betelgeuse: https://groups.google.com/forum/?hl=en_US&fromgroups=#!topic/ruby-capybara/C0O7nP2YG1A	jnicklas	betelgeuse
547	2012-12-23 23:37:46	@jnicklas yeah that's more clear. I am still trying to figure out how to best handle cucumber where you want to use the labels. I guess it's best to modify the step so that it matches the label fully.	betelgeuse	jnicklas
544	2011-11-28 09:44:47	This is a widespread issue, I've seen at least 4 instances of people trying to implement the behavior they think Capybara provides, but they can't get working. In all cases they try to do achieve the same behavior, some via css, others via xpath. Anyway, there does seem to be a common understanding of the desired behavior. @grzuy, my understanding of `visible => false` is the same as yours. From …	hedgehog	grzuy
536	2011-11-02 20:58:07	@jnicklas where in the docs does it cover this issue (link please)?	trvrplk	jnicklas
536	2011-11-02 23:38:28	@jnicklas I read that, but it solves nothing	trvrplk	jnicklas
536	2011-11-03 11:57:08	@jnicklas Here is the spec: and the output:	trvrplk	jnicklas
536	2011-11-03 12:03:37	@jnicklas yes.	trvrplk	jnicklas
535	2011-11-18 23:03:34	The latest webdriver does delete all cookies. However, I noticed that for webdriver doesn't detect all cookies, which gave me the impression that #delete_all_cookies doesn't work. @uahmed you may want to check that you're not running into the same issue. Seems the issues I have now are more with selenium webdriver + firefox itself	cldwalker	uahmed
535	2011-11-19 00:12:55	@cldwalker do you mean it works for you with latest release of selenium web driver? The problem as I described was always with selenium + firefox.	uahmed	cldwalker
535	2011-11-19 00:25:18	Yes, the latest selenium + firefox 7 works in that the driver deletes all the cookies it knows about. However, what seems to be buggy is that the selenium web driver isn't returning all the cookies I see. I'll have to file that bug in selenium, not here. On Fri, Nov 18, 2011 at 7:12 PM, Usman Ahmed reply@reply.github.com wrote: > @cldwalker do you mean it works for you with latest release of sele…	cldwalker	cldwalker
535	2013-11-15 18:25:33	like @mgogov I would also like to add another case that have similar symptoms as this bug (user is not logged out between scenarios). Namely the case where the web app is using HTML5 local storage instead of ordinary cookies to store sessions. In such case there is another bug for that situation: #1001	jarl-dk	mgogov
535	2014-07-26 20:12:16	@espen Adding a request for how to do something to an issue that was closed over 2 years ago is unlikely to get you help. Try posting to the mailing list as indicated in the README	twalpole	espen
535	2016-03-30 00:08:52	Ran into this issue, after all this time. As @mgogov mentioned, you must visit the site to access the cookie for that site, before calling `reset_session!` For my use case, it looks like:	georgeu2000	mgogov
535	2016-11-28 14:30:14	@georgeu2000's point seems very important and fixed the problem for us. Could that be documented somewhere?	wrtsprt	georgeu2000
535	2016-11-28 18:13:44	@wrtsprt @twalpole - I would be happy to update the docs, if that is desired.	georgeu2000	wrtsprt
535	2016-11-28 18:13:44	@wrtsprt @twalpole - I would be happy to update the docs, if that is desired.	georgeu2000	twalpole
535	2016-11-29 16:08:20	@georgeu2000 The behavior is driver dependent - selenium only allowa to clear cookies for the current domain, other drivers allow to just clear all cookies IIRC. Therefore this should not be documented in Capybara.reset_session!. Not sure where would be correct currently though. Maybe just a gotchas section in the README	twalpole	georgeu2000
533	2012-07-17 17:16:04	@JonRowe I'm working on a major refactor of the test suite, which will affect how these tests would be written. I should be able to finish that up in the next couple of days. I'd suggest holding off until then, if you're interested in making this work in Selenium.	jnicklas	JonRowe
522	2011-10-16 23:49:22	@jnicklas I have updated the implementation based on Element#text. Definitely agree it makes more sense this way, and it came together pretty quickly, which is always a good sign. Let me know your thoughts on how this looks?	mkdynamic	jnicklas
522	2011-10-24 05:56:02	@jnicklas OK, so `has_text` is now implemented to use `Element#text`. It worked out the box with the `Selenium` driver for all cases (head, script, hidden text etc.). For `RackText` driver, as you hinted, I had to tweak the behaviour of `Element#text` to behave correctly. Please scope, and let me know what you think?	mkdynamic	jnicklas
522	2012-11-06 19:04:38	@cybersquid I this about nbsp? I recently updated the normalize_whitespace method to deal with Unicode whitespace. Is the problem you are seeing still an issue with Capybara 2.0 (see [how to update](http://techblog.fundinggates.com/blog/2012/08/capybara-2-0-upgrade-guide/))?	joliss	cybersquid
521	2011-10-14 19:49:15	@joliss that change made more tests fail. The important thing would be to match however the XPath::HTML.content is ignoring whitespace. It looks like content is using an xpath `contains` which may be where whitespace is being ignored. I didn't dig much further but I believe that would be handled by Nokogiri and in turn LibXML. I'm not 100% sure though.	rmontgomery429	joliss
521	2011-10-17 01:09:47	It turns out that XPath::HTML normalizes content through xpath function `normalize-whitespace`. This doesn't behave exactly the same as `gsub(/\s/m, "")`. The `normalize-whitespace` function works by "stripping leading and trailing whitespace and replacing sequences of whitespace characters by a single space". http://www.w3.org/TR/xpath/#function-normalize-space What I ended up doing to make this…	rmontgomery429	joliss
521	2011-10-17 01:09:47	It turns out that XPath::HTML normalizes content through xpath function `normalize-whitespace`. This doesn't behave exactly the same as `gsub(/\s/m, "")`. The `normalize-whitespace` function works by "stripping leading and trailing whitespace and replacing sequences of whitespace characters by a single space". http://www.w3.org/TR/xpath/#function-normalize-space What I ended up doing to make this…	rmontgomery429	jnicklas
521	2011-10-17 01:16:33	@mkdynamic that makes sense. I must have pushed just as you commented. :) The latest change (removing the /m modifier) if pushed.	rmontgomery429	mkdynamic
521	2011-10-17 01:44:55	@mkdynamic do you know if it is preferable within capybara to make something like `gsub(/\s/, " ").strip` a call to a function like `normalize_whitespace(content)` or leave it in-line?	rmontgomery429	mkdynamic
508	2011-11-03 23:44:08	@jnicklas does this not happen to you? When Rails raises an error (from a controller or view or something), the backtrace is not displayed in the test output.	joevandyk	jnicklas
508	2011-11-07 03:58:07	@joevandyk -- I think that's a separate issue. There are two outstanding issues regarding exceptions in Capybara. One has to do with webservers. The other... well I haven't looked too deeply into it, but it sounds like it has something to do with how rails rescues from exceptions in controllers. I know with previous versions of rails/rspec/cucumber, you used to have to manually specify when you w…	agibralter	joevandyk
508	2012-01-03 13:53:34	@JonnieCache are you sure that causes firefox to hang? I found that usually happens when my version of `selenium-webdriver` is outdated or is not compatible with my version of FF. Anyway... that hack has worked quite nicely for me for a while. And, yes @jnicklas -- there doesn't seem to be an elegant way to handle this... Maybe it's worth putting a note in the README/wiki saying that exceptions r…	agibralter	JonnieCache
508	2012-01-03 13:53:34	@JonnieCache are you sure that causes firefox to hang? I found that usually happens when my version of `selenium-webdriver` is outdated or is not compatible with my version of FF. Anyway... that hack has worked quite nicely for me for a while. And, yes @jnicklas -- there doesn't seem to be an elegant way to handle this... Maybe it's worth putting a note in the README/wiki saying that exceptions r…	agibralter	jnicklas
508	2012-01-03 14:02:29	I agree this should probably be closed, at least as long as there is not a neat solution. In general, I just use `save_and_open_page` or open the URL in my browser when the app raises an exception. And as @agibralter said: "Sometimes, you _want_ your app to return a 500 error and you want to test how your JS deals with that situation." So we'd need to add more logic to allow _some_ error pages to…	joliss	agibralter
506	2012-12-24 12:33:09	Thanks @KL-7 . I might mention that this line of code should be in `spec/support/mongoid.rb`.	hosamaly	KL-7
505	2012-03-07 16:20:31	@jnicklas is there a way to do that but lazy find the body? I'm trying to get back to the body from inside a within, so that I can check it loaded a popup....	cj	jnicklas
505	2012-03-07 16:22:49	@jnicklas looks like find(:xpath, '//body') works :D	cj	jnicklas
505	2015-04-07 21:13:51	@janko-m Its the context for the find which located the current element.	twalpole	janko-m
505	2015-04-07 21:15:04	@janko-m `Base#parent` is internally used to get an ancestor using which the current element was located. For example in:	abotalov	janko-m
500	2011-09-28 15:24:01	@tracedwax, are you able to figure out why some images aren't displaying as normal? They should all work. Maybe check your manifest.yml file to make sure they're getting included in there, and then make sure the image `src` matches in the generated page. It may be that those images aren't configured properly in the asset pipeline.	JangoSteve	tracedwax
500	2011-11-02 02:43:51	Hey @dom1nga good point about 1.8.7, I guess I've been using 1.9.2 for so long I forgot that was a new thing. I was wondering the same thing when I started working on a fix. Trust me, requiring an asset precompile was not my first choice. The issue is that, with the asset pipeline enabled, assets are now part of the app; javascripts, stylesheets, and images are no longer static files that bypass …	JangoSteve	dom1nga
500	2011-11-02 02:48:00	@jfi, if you open `RAILS_ENV=test rails console`, what are the values of: The only time I know of that the latter would be `nil` would be if the former was `false`. But if if `assets.enabled` is false, then that line shouldn't be called. Definitely weird.	JangoSteve	jfi
500	2011-11-02 02:49:38	@tracedwax, I've encountered a few times where certain images or stylesheets weren't being rendered properly, and it was because I had forgotten to actually add those files to the asset pipeline (meaning they weren't being rendered properly in production either, only I hadn't known that because they were fine in dev).	JangoSteve	tracedwax
500	2011-11-15 17:44:55	@jnicklas, am I correct in the reasoning for why `save_and_open_page` copies the page and changes all of its asset references, rather than just simply opening the page it's currently on as-is?	JangoSteve	jnicklas
500	2011-11-16 17:29:16	@JangoSteve +1	dom1nga	JangoSteve
500	2011-11-16 18:11:01	@jnicklas, better to open a page, than every time to think about whether enough seconds set for sleep. Why watch "cartoon" of, for example, twenty episodes, if you want to watch only twenty-first? Let's all give up the use of webkit. More cartoons! More selenium!	dom1nga	jnicklas
500	2011-11-16 18:11:58	@jnicklas, that's the point, you _can't_ see most of the relevant markup just fine. Everyone on my team has stated that `save_and_open_page` became useless in Rails 3.1 (and I've heard it from a lot of people outside of my team as well), and it made simple debugging (short of switching to selenium/pry) very difficult. Trust me, I wouldn't be spending my time on it if it wasn't a big issue.	JangoSteve	jnicklas
500	2011-11-16 20:06:13	The fork from @JangoSteve has worked well for me and I will continue to use it if that is the best option. That being said, I would just as soon not see Capybara be fragmented into multiple branches if @JangoSteve is willing and able to work towards a solution compatible with the vision and constraints of the project. @jnicklas - Since this does not seem to be a core concern for you and already d…	baldwindavid	jnicklas
500	2011-11-16 20:06:13	The fork from @JangoSteve has worked well for me and I will continue to use it if that is the best option. That being said, I would just as soon not see Capybara be fragmented into multiple branches if @JangoSteve is willing and able to work towards a solution compatible with the vision and constraints of the project. @jnicklas - Since this does not seem to be a core concern for you and already d…	baldwindavid	JangoSteve
500	2011-11-30 09:59:01	Hey @JangoSteve, your last tip (precompiling) did the trick for me, and I think it's the cleanest way to do so! Thanks!	pietere	JangoSteve
500	2011-11-30 16:08:26	@pietere, the only problem is that, since it's creating precompiled assets without the digest, your development environment will actually serve those instead of the live ones in your app directory, which can really mess things up when developing. So, in order to use `save_and_open_page`, you must precompile, do your thing, and then always clear the assets before going back to developing. But I ag…	JangoSteve	pietere
500	2011-11-30 18:34:34	@JangoSteve, yes I realised that after posting my message here. I will try to find a workaround for this to automate this clean up, and post it here if I did find anything good to share	pietere	JangoSteve
500	2011-12-01 09:10:39	@JangoSteve I think I have a quite clean solution - we tell the test environment to use the precompiled assets, but to use another folder to server the assets from. Add this in the file config/environments/test.rb - we want to automatically precompile assets when we run cucumber, so we add this at the bottom of the hooks.rb file from cucumber: Now, each time that we run cucumber, the assets are p…	pietere	JangoSteve
500	2011-12-16 12:21:24	Combining @pietere solution with https://github.com/dnagir/guard-rails-assets works like a charm :)	Nerian	pietere
500	2012-06-06 20:45:12	Why not release a gem named capybara-rails that adds the rails-specific logic, just like many other gems out there? cc @JangoSteve	maxim	JangoSteve
500	2012-06-06 20:57:45	@maxim, the biggest factor is that the original solution requires re-writing parts of `#rewrite_css_and_image_references`, since capybara doesn't provide event hooks within the method. This means that an external gem would have to track capybara and merge the method with any changes capybara makes in core, which usually just results in an outdated gem. But if one of the newer solutions can solve …	JangoSteve	maxim
500	2012-06-06 21:16:49	@JangoSteve I'm sure @jnicklas wouldn't mind adding an extension point where one is useful. On the other hand, I don't see a problem overriding a method in capybara as long as dependencies are correctly specified. We can just add `gem "capybara-rails"` to Gemfile, which depends on its compatible version of capybara, and remove `gem "capybara"` itself. Then hopefully update capybara-rails often en…	maxim	jnicklas
500	2012-06-06 21:16:49	@JangoSteve I'm sure @jnicklas wouldn't mind adding an extension point where one is useful. On the other hand, I don't see a problem overriding a method in capybara as long as dependencies are correctly specified. We can just add `gem "capybara-rails"` to Gemfile, which depends on its compatible version of capybara, and remove `gem "capybara"` itself. Then hopefully update capybara-rails often en…	maxim	JangoSteve
500	2012-06-06 21:25:51	@maxim Agreed on all points. By the way, IIRC, when I originally wrote this, I actually was going to just extend `#rewrite_css_and_image_references` to call e.g. a `#post_rewrite` method which could just be defined to return true in core capybara, and then could be overwritten in a gem or app. The reason I didn't is because, it would have required me to separate out this new functionality from ca…	JangoSteve	maxim
500	2013-02-09 07:05:02	Was this ever further developed? I don't see a (working) `capybara-rails` gem, and I too miss this feature. Sure `capybara-screenshot` is nice and all, but I like to inspect my elements, plus, the screenshots only work when using `webkit`, which I only use for my Javascript tests (due to it being slower than basic `Rack::Test`. Also, unfortunately @JangoSteve 's [solution](https://github.com/jnic…	JeanMertz	JangoSteve
500	2013-02-09 07:20:45	@JeanMertz I don't believe it has been developed. I might put in some work on this tonight, however.	sdhull	JeanMertz
500	2013-02-09 07:22:15	@sdhull Thank you for your input. As long as the above asset-precompile option works (hint: for me it doesn't, see my above updated post), I guess the need is a bit less relevant. Still, a gem would make it easier for most.	JeanMertz	sdhull
500	2013-02-09 07:25:59	@JeanMertz `rake assets:precompile` doesn't work for you? Or when you `save_and_open_page`, it doesn't have CSS & JS?	sdhull	JeanMertz
500	2013-02-09 07:31:21	@sdhull precompiling works, but the path to the precompiled assets is "wrong". It would not be wrong, _if_ the page was to be opened using a web-server, which root path would be set to `/public`, but Capybara opens the page like this for me: And then the assets are linked like this: Obviously, that isn't going to work, because there is nothing setting the _root path_ to `file://localhost/Users/Je…	JeanMertz	sdhull
500	2013-02-09 08:40:25	If you choose to embark on that journey of adding back asset rewriting, you should consider going whole-hog and adding [asset server support](https://github.com/nyarly/capybara/commit/6562e0aec8219b817c097abd81ddcd177675dd5e). Maybe via a `capybara-rails` gem? :smiley_cat: Of course, I'm working on adding it as a new PR, following the guidelines outlined by @jnicklas in #609 (after my brief but f…	sdhull	jnicklas
500	2013-02-09 10:50:03	@JeanMertz Woot! Check me out: #958	sdhull	JeanMertz
500	2013-05-02 11:50:57	@JeanMertz You cannot use super, cuz it's not inheritance. But there's another option - alias_method_chain. Something like: Or without active_support:	joxxoxo	JeanMertz
491	2011-11-15 15:39:54	As @vinibaggio mentioned, you should just be able to do `find('#foo').set(...)`, or even `find(:foo).set(...)`. The performance issue is interesting. Never realized that these methods have such a performance impact. I think the XPath queries we are generating aren't super efficient, so maybe that's another way of approaching the problem.	jnicklas	vinibaggio
491	2011-11-15 18:41:37	Yes, @vinibaggio works with us, I was aware of the solution. ;) Unfortunately writing find().set all the time is not as readable, thus the feature proposal.	josevalim	vinibaggio
490	2011-11-26 08:00:22	@jnicklas, can you be a little bit more in details on how you avoid using `save_and_open_page` and halt the execution for debugging?	gmile	jnicklas
485	2011-11-02 02:13:16	@joliss, I have a pull request already submitted, see #500. @nruth, I think that it is needed. Capybara comes into play when we're testing content rendered with our views, and at least half the time (for me anyway), it's with js turned on. If I have an action that hides content, and then I have a test that says `page.should have_no_content 'blah'`, and that test is failing, I'm going to put `save…	JangoSteve	joliss
485	2011-11-02 02:13:16	@joliss, I have a pull request already submitted, see #500. @nruth, I think that it is needed. Capybara comes into play when we're testing content rendered with our views, and at least half the time (for me anyway), it's with js turned on. If I have an action that hides content, and then I have a test that says `page.should have_no_content 'blah'`, and that test is failing, I'm going to put `save…	JangoSteve	nruth
484	2012-01-27 15:40:21	@suweller: yes it does, this change is only on master.	jnicklas	suweller
483	2011-12-04 21:41:37	@gorn: Weird. Perhaps you are missing something? Check the README again, or take a look at http://opinionatedprogrammer.com/2011/02/capybara-and-selenium-with-rspec-and-rails-3/ . @ everyone else: This _should_ be working. I have it working in a Rails 3.1 app, and grepping rspec-rails (which sets the :request type) for 'acceptance' yields: If anyone wants to dig, feel free. :-)	joliss	gorn
483	2011-12-14 16:24:06	@joliss: I don't see "acceptance" there (line 30): https://github.com/rspec/rspec-rails/blob/master/lib/rspec/rails/example.rb Or am I missing something?	jarijokinen	joliss
483	2011-12-16 02:04:47	@joliss Sorry to hijack this but I wonder if that section needs to be rewritten, again. I think that's part of the problem here. I know I rewrote it a while back, but it could be abbreviated still. This is how I imagine people reading it currently: > You can make an example group and tag it :type => :request. Oh by the way, :type => :acceptance works too. These are RSpec versions of Rails integra…	mcmire	joliss
483	2011-12-21 00:14:48	@mcmire wrote: > @joliss Sorry to hijack this but I wonder if that section needs to be rewritten, again. Right. I made a pull request at #577. Do you think that's better?	joliss	joliss
483	2011-12-21 00:14:48	@mcmire wrote: > @joliss Sorry to hijack this but I wonder if that section needs to be rewritten, again. Right. I made a pull request at #577. Do you think that's better?	joliss	mcmire
483	2011-12-21 00:29:38	@gorn wrote: > I use RoR and I somewhat did not pay attention that the README is NOT only for Rails so I did not even seeked for RoR section ;-) Actually, I think a lot of people get tripped up by this and forget to include 'capybara/rails'. @jnicklas, back when you added rails.rb, was there something that stopped you from autodetecting Rails (like `defined? Rails.version`)? I'm thinking that we …	joliss	gorn
481	2011-09-05 16:43:55	Still trying to fix the has_select_spec on Selenium. I have relatively little experience with raw Xpath or Selenium, but it appears to me that Selenium doesn't like the generated Xpath when it factors in the :selected option. @jnicklas does this sound like anything you've encountered before? Here is a snippet of my debugger session that shows what I'm seeing:	adamlogic	jnicklas
481	2011-09-06 01:04:36	@jfirebaugh I'd love to buy you a beer for that detailed commit message. Makes total sense now. I'm going to see about moving that logic into the selectors, because right now it feels a bit scattered to me. I'll push what I come up with to see what you guys think.	adamlogic	jfirebaugh
481	2011-09-06 21:25:02	@jfirebaugh: a while ago, I started sketching on a DSL to allow options for selectors. The problem was that the thing quickly became a grotesque monster, with dozens of different methods to construct the selectors. This seemed like overengineering to me. Not sure it makes sense to move this stuff to selectors if it isn't configurable per selector _somehow_ though.	jnicklas	jfirebaugh
481	2011-09-09 01:58:26	@jnicklas @jfirebaugh Curious to get your thoughts on [this approach](https://github.com/adamlogic/capybara/compare/custom_selectors...new_selector_api). I removed the add_selector DSL in favor of each selector being a Ruby class. In my mind this is a more straightforward approach and also more flexible. To be honest I never really understood the purpose of having a DSL for creating new selectors…	adamlogic	jnicklas
481	2011-09-09 01:58:26	@jnicklas @jfirebaugh Curious to get your thoughts on [this approach](https://github.com/adamlogic/capybara/compare/custom_selectors...new_selector_api). I removed the add_selector DSL in favor of each selector being a Ruby class. In my mind this is a more straightforward approach and also more flexible. To be honest I never really understood the purpose of having a DSL for creating new selectors…	adamlogic	jfirebaugh
481	2012-01-02 20:15:02	@jnicklas Excellent! I'd been procrastinating writing specs for all of this because I wasn't quite sure how to go about it. I'm glad to see you merged it in, and I like where you've gone with the filters.	adamlogic	jnicklas
477	2011-09-01 19:22:21	@dwt: If would be helpful if you could open a bug in the [Selenium tracker](http://code.google.com/p/selenium/issues/entry) and include a reduced example of HTML/JS/CSS that demonstrates this issue. It'll get fixed a lot quicker if we have [a simple way](https://gist.github.com/1024843) to reproduce the problem.	jarib	dwt
474	2011-08-28 10:23:14	Yes, as @ngan said, try it on master and see if it's fixed there. Hopefully we'll have a new release soon!	jnicklas	ngan
471	2012-11-07 14:42:50	@jnicklas Ah! I got bit by the FakeWeb problem (yes, it's still a problem a year later). Tomorrow I'll take a few minutes to mention the issue and the solution in the README. Ok with you?	webmat	jnicklas
468	2013-03-14 21:25:20	@abacha of all possible ways of filing a bug report you've chosen probably the worst. This is a _two year old_ issue. It's _closed_. After being withdrawn by the author himself, because it wasn't related to Capybara. You've included no detail as to what actually went wrong, no stack trace, no mention of your environment, what version of Capybara you're using. [Please read this](http://www.elabs.s…	jnicklas	abacha
463	2011-08-23 13:18:30	@jnicklas: I'll try to help. The root failure is rspec + capybara + selenium driver eats the process exit code. So when a spec fails rspec says `exit 1`, then on cleanup capybara says `no, no, exit 0`. This is happening in `@browser.kill`, although I am not sure how. IMO, it's a bug. In RSpec we tried a workaround of saying `capybara sets exit code last, nomatter what`. It worked around this part…	dblock	jnicklas
463	2011-08-23 13:21:27	@dchelimsky: the code in this patch saves the old exit code and restores it afterwards, it does quit the browser	dblock	dchelimsky
463	2011-08-23 13:24:22	@dblock - ah, yes - I misread the patch.	dchelimsky	dblock
463	2011-08-24 12:35:04	@ebeigarts - I don't think the redef on Kernel belongs in Capybara as it has wide-reaching impact on the runtime and Capybara users would be unable to control it. It might, however, make sense as an at-exit-fix gem (especially in light of the fact that it's being fixed in future versions of Ruby). WDYT? @jnicklas - does @dblock's explanation help you to understand this patch any better?	dchelimsky	ebeigarts
463	2011-08-24 12:35:04	@ebeigarts - I don't think the redef on Kernel belongs in Capybara as it has wide-reaching impact on the runtime and Capybara users would be unable to control it. It might, however, make sense as an at-exit-fix gem (especially in light of the fact that it's being fixed in future versions of Ruby). WDYT? @jnicklas - does @dblock's explanation help you to understand this patch any better?	dchelimsky	jnicklas
463	2011-08-24 12:35:04	@ebeigarts - I don't think the redef on Kernel belongs in Capybara as it has wide-reaching impact on the runtime and Capybara users would be unable to control it. It might, however, make sense as an at-exit-fix gem (especially in light of the fact that it's being fixed in future versions of Ruby). WDYT? @jnicklas - does @dblock's explanation help you to understand this patch any better?	dchelimsky	dblock
463	2011-08-30 02:10:50	I am a _huge_ fan of monkey patching. I say hack it (3). I think @jnicklas should spend a few minutes understanding what's at stake here (poor users can't get CI to work properly) and decide what to do. In the meantime @ebeigarts could make a gem, but I would call it _at-exit-code-warrior_ - the real functionality of this code is not to overwrite the previous exit code if set to non-zero.	dblock	ebeigarts
463	2011-08-30 02:10:50	I am a _huge_ fan of monkey patching. I say hack it (3). I think @jnicklas should spend a few minutes understanding what's at stake here (poor users can't get CI to work properly) and decide what to do. In the meantime @ebeigarts could make a gem, but I would call it _at-exit-code-warrior_ - the real functionality of this code is not to overwrite the previous exit code if set to non-zero.	dblock	jnicklas
463	2012-07-28 14:12:11	@ebeigarts sorry about being daft but I'm not following. Are you referring to log output or source code?	mhenrixon	ebeigarts
463	2012-07-28 14:22:50	In the sorce code, this is the actual bug - http://redmine.ruby-lang.org/issues/5218 On 28 Jul 2012, at 17:12, Mikael Henrikssonreply@reply.github.com wrote: > @ebeigarts sorry about being daft but I'm not following. Are you referring to log output or source code? > > --- > > Reply to this email directly or view it on GitHub: > https://github.com/jnicklas/capybara/pull/463#issuecomment-7333307	ebeigarts	ebeigarts
460	2011-08-26 06:34:43	@apneadiving: those two dependencies are incompatible, you can't satisfy both.	jnicklas	apneadiving
460	2011-08-26 06:54:00	@jnicklas: Of course :) I didn't touch anything though. That's why I deduce '2.0' is sometimes interpreted as '0.2.0'.	apneadiving	jnicklas
460	2011-08-26 07:56:03	@apneadiving: it's not ;)	jnicklas	apneadiving
460	2011-08-26 09:01:18	@apneadiving The dependency in capybara 1.0.0 was 0.2.0 so I suspect you were just using that.	ramblex	apneadiving
460	2011-08-26 09:11:54	@ramblex: correct! thanks :)	apneadiving	ramblex
459	2011-08-18 07:28:52	Hi @smaboshe, please ask questions like this on the Capybara mailing list. We try to only have reproducible issues on the issue tracker.	jnicklas	smaboshe
457	2011-08-21 14:34:47	I misspoke, this isn't fixed on 1.0.1, but I believe it is fixed on master: https://github.com/jnicklas/capybara/commit/4cd4b5c76a4bd95c585cd70036ab2d5df86d000d @betelgeuse Can u verify?	ngan	betelgeuse
457	2011-08-21 14:48:03	@ngan master does pass my test case	betelgeuse	ngan
450	2011-08-19 20:48:20	I'm having similar problems, though this seems to be a problem with spork, and not with capybara @turadg, have you tried filing an issue with [spork](https://github.com/timcharper/spork) ?	schneems	turadg
450	2011-08-23 19:26:17	@turadg, i misread your original post. Sorry for the confusion. I've tried your/Hannes Benson's solution, but when i run it without clearing out my database manually (was doing a `User.destroy_all ...`) Tests pass the first run through, then fail on the second with validation errors. Can you give me some more info on where exactly you put those lines of code? did you put it inside the prefork sec…	schneems	turadg
448	2011-08-13 01:59:17	Capybara is doing the right thing there. @dblock, would you be able to provide a reduced case - perhaps using [this template](https://gist.github.com/1024843)?	jarib	dblock
442	2011-08-11 17:51:42	Agree with @jfirebaugh. These APIs are taken verbatim from Webrat. I think they read quite nicely tbh.	jnicklas	jfirebaugh
431	2011-07-30 08:16:17	@clowder Wow great work! I would be glad if this would be merged (assuming everythings works fine) into master. This might sound weird from the guy who wrote the 'competing' driver, but the following explains it quite well I think. I have built my capybara-mechanize driver with a specific use case in mind. I didn't have a non-ruby or remote application that I wanted to test with Capybara. My goal…	jeroenvandijk	clowder
431	2011-08-02 09:53:02	Morning Guys! @jeroenvandijk This should defiantly sort you out. I'm using it for a similar reason at the moment! RackTest was taking the external links to our payment processor and forwarding them to Rails (_KaBOOM!_). I'm using this driver and FakeWeb to stub out and test responses from the processor. @joliss I'll rebase my feature branch off HEAD and get that sorted out! I'll have to give it a…	clowder	joliss
431	2011-08-02 09:53:02	Morning Guys! @jeroenvandijk This should defiantly sort you out. I'm using it for a similar reason at the moment! RackTest was taking the external links to our payment processor and forwarding them to Rails (_KaBOOM!_). I'm using this driver and FakeWeb to stub out and test responses from the processor. @joliss I'll rebase my feature branch off HEAD and get that sorted out! I'll have to give it a…	clowder	jeroenvandijk
431	2011-08-02 23:07:43	On Tue, Aug 2, 2011 at 11:53, clowder reply@reply.github.com wrote: > @joliss I'll rebase my feature branch off HEAD and get that sorted out! I'll have to give it a `push -f` to get this pull request updated. Can you make sure you delete any versions of mechanize the branch that you have. Great, thanks. Feel free to rebase as much as you want -- I don't expect to be able to work on top of other p…	joliss	joliss
431	2011-08-11 08:44:29	I agree with @jnicklas that it adds yet another dependency. As an application developer however I normally don't mind having some extra dependencies in the test part of my application as long as they don't conflict with application gems, but chances are they will. I am more than willing to rename or deprecate (one of the two, depending on the feature set) the capybara-mechanize gem so that it can…	jeroenvandijk	jnicklas
430	2011-10-20 12:43:36	@jarijokinen: You can't access external URLs with RackTest, you need to use another driver. Please use the mailing list for these kinds of question in the future.	jnicklas	jarijokinen
427	2011-08-10 15:46:41	@jeremyevans: I agree that less dependencies is a good thing, but in this case the usability really trumps, imho. And unless Rubygems integrates a way to specify optional dependencies we'll have a hell of a time with compatibility to different versions of our dependencies. The alternative is to extract all drivers into separate gems, and I'm currently not really willing to do that.	jnicklas	jeremyevans
422	2011-07-29 21:15:01	@subelsky Thanks for catching that, I went ahead and fixed last_request to return the query parameters as well.	mcolyer	subelsky
422	2011-07-29 23:15:55	@joliss a fair point. I went ahead and reverted to the original implementation.	mcolyer	joliss
419	2011-07-28 12:51:56	I would like to use areset_session_after_each config option as well for the same reasons @kberridge mentioned.	weidenfreak	kberridge
416	2011-07-20 07:01:44	@mailerhq you are using an old version of Capybara, the name of that class changed in Capybara 1.0.	jnicklas	mailerhq
411	2012-01-24 12:11:05	thank you @bowsersenior that works a treat! :D	sermoa	bowsersenior
411	2013-04-17 21:47:31	Thanks @bowsersenior , that was a great workaround	matt-hwy1	bowsersenior
409	2011-07-25 20:02:31	#422 is a dup of this one, I think. I looked at the code for each one, but I don't know Capybara's ins and outs well enough to tell which one is better, or if they even do the same thing. (I'm just a contributor -- Jonas is the maintainer, but he's on vacation at the moment.) @lawrencepit and @mcolyer, would you guys be so kind as to take a look at each other's pull requests and tell me which of …	joliss	lawrencepit
409	2011-07-25 23:50:04	@joliss thanks for responding I was beginning to wonder what was going on. Unfortunately I didn't see this pull request when I made mine. However I would rather we use #422 as it includes the code for the test server and it also handles changing the host upon each redirect as opposed to the last redirect.	mcolyer	joliss
396	2011-06-29 13:58:33	@joliss: I think we should do whatever the UAs are doing. If they ignore it, we should too. Same goes for maxlength="0", imho.	jnicklas	joliss
396	2011-06-29 14:59:28	@joliss: thanks!	jnicklas	joliss
394	2011-09-26 10:54:49	+1, this affects me too. Thanks for the workaround using page.source instead. @jnicklas: Please deprecated #body, and just leave #source and #html. This has cost med ours testing an XML application.	jarl-dk	jnicklas
392	2011-07-12 22:28:42	@jnicklas any idea when a Capybara 1.0.1 will be out which includes this fix? Unfortunately selenium-webdriver has been updated on July 7th and so this is a real problem now (not able to use git source). Appreciate you're probably busy :-)	parndt	jnicklas
386	2011-06-19 22:31:21	@ryanbriones: If you believe selenium-webdriver should handle its JSON dependency differently, please file an issue in our tracker: http://code.google.com/p/selenium/issues/entry	jarib	ryanbriones
384	2011-06-28 10:32:37	@jnicklas, since lots of people are switching from webrat and this is a mistake people often make, perhaps it would be nice for us to give them a warning when passing ignored options or a block to #have_selector ?	gunn	jnicklas
384	2011-07-21 12:50:42	@contentfree, your setup seems a little odd -- while there is a response method somewhere deep inside the Capybara code, it shouldn't normally be exposed in your tests. Calling `response` just gives me `undefined method`. Are you having webrat or something else lurking about, perhaps? Those interactions can be nasty. Try `p method(:response)` to figure out where that method comes from.	joliss	contentfree
384	2011-07-22 18:28:24	@joliss: I'm not sure what's odd about it. This is in a controller spec (not a cuke feature), so response is an available method and used all over the place. The docs for capybara explicitly state: "rspec-rails will also automatically include Capybara in :controller and :mailer example groups." and `within` is definitely available as a method in the specs. The problem is that `within` doesn't fin…	contentfree	joliss
384	2011-07-22 22:11:32	[Cc @dchelimsky. Some context: @contentfree was trying to mix Capybara and ActionController::TestCase methods like so:] --- Re @contentfree: Oh, that's a controller test -- now I see. I think the reason why it doesn't work is that `within` is part of Capybara, whereas `response` is part of ActionController::TestCase. (That's two completely separate testing systems: Capybara exercises the entire s…	joliss	contentfree
384	2011-07-27 21:02:23	I was able to modify the work-around provided by @jnicklas so that it works in my view specs under capybara 1.0.0 and rspec-rails 2.6.1: The trick here was to expose the Capybara DSL by wrapping RSpec's `rendered` string in a `Capybara::Node::Simple` object.	Tekhne	jnicklas
384	2013-04-24 21:34:15	To people that request it. @jaredmoody's example can be rewritten to: I don't get why you don't like it	abotalov	jaredmoody
384	2013-10-11 16:08:29	@IAmFledge as I mentioned in my comment, you'll need to wrap your response in `Capybara.string`. If this is something you do a lot, you could do: Or if you want to get really fancy:	jnicklas	IAmFledge
383	2011-12-28 16:01:01	/cc @jnicklas It seems there has been no progress on this for a while, and there are still synchronicity issues for the temp file cleanup that prevent us from adding this feature. I'll close this pull request for now. Feel free to reopen if there's new code. Jonas, is it OK if I close old pull requests like this?	joliss	jnicklas
382	2011-06-14 06:37:41	@joho: I'm not opposed at all to this pull request, if you can get it into better shape, I'd be glad to merge it. I'd agree that it would be best to have a test which just checks that it isn't nil, that seems sensible.	jnicklas	joho
382	2011-06-14 15:27:36	@joho: just realized that those tests are not run by Selenium, since it doesn't include the header support module in its suite (Selenium doesn't have support for reading HTTP headers). That's why it's passing, these will still fail with any other driver (e.g. Akephalos) which implements the headers, but doesn't have the same API as RackTest. Please rewrite these tests to use the official Capybara…	jnicklas	joho
382	2011-06-15 05:45:45	@joho: pull down the Akephalos source, change the Gemfile to point at your Capybara fork on Github, bundle install and run.	jnicklas	joho
380	2011-07-25 21:15:31	I'm not sure if this is the same problem, though it might be. @surajreddy, can you try if upgrading to launchy 2.0.4 solves the problem for you?	joliss	surajreddy
380	2011-11-15 17:02:48	Since this is presumed fixed, and the @surajreddy didn't say otherwise, I am closing this. Please reopen if it's still relevant.	jnicklas	surajreddy
379	2013-03-07 18:40:43	@jnicklas I've tried adding href='#' to my links but I run into the same issue as @pboling - my pages jump to the top when the user clicks them. Without a hack like @tomazzlender suggested, Capybara won't click something that isn't a link, and using inline javascript as @pboling suggested mixes your concerns and is generally frowned upon these days. What I've finally settled on is having a real l…	michaelrkn	tomazzlender
379	2013-03-07 18:40:43	@jnicklas I've tried adding href='#' to my links but I run into the same issue as @pboling - my pages jump to the top when the user clicks them. Without a hack like @tomazzlender suggested, Capybara won't click something that isn't a link, and using inline javascript as @pboling suggested mixes your concerns and is generally frowned upon these days. What I've finally settled on is having a real l…	michaelrkn	jnicklas
379	2013-03-07 18:40:43	@jnicklas I've tried adding href='#' to my links but I run into the same issue as @pboling - my pages jump to the top when the user clicks them. Without a hack like @tomazzlender suggested, Capybara won't click something that isn't a link, and using inline javascript as @pboling suggested mixes your concerns and is generally frowned upon these days. What I've finally settled on is having a real l…	michaelrkn	pboling
379	2013-03-07 18:51:12	@michaelrkn standard is kind of a binary concept, it either is standard or it isn't. In this case, standard means the [HTML5 spec](http://www.w3.org/html/wg/drafts/html/master/text-level-semantics.html#the-a-element). This is the relevant section: > If the a element has an href attribute, then it represents a hyperlink (a hypertext anchor) labeled by its contents. > > If the a element has no href…	jnicklas	michaelrkn
379	2013-04-22 14:25:45	@anpr it needs to be a valid CSS selector	twalpole	anpr
379	2013-04-22 14:36:56	@anpr ok, then a stack trace would be helpful, and probably opening a new issue since this one specifically has to do with click_link	twalpole	anpr
379	2013-04-22 15:44:42	@twalpole: In the meantime, we found out that there was a bug so that the link-without-href couldn't be clicked upon. So sorry for the spam, there's no Capybara issue here.	anpr	twalpole
379	2013-04-29 13:59:31	@jmuheim 1. Why would you add this to a closed issue? 2. After reading the readme why post to an issue on github rather than the mailing list? 3. No title is not an option because its not needed since the locator will match a title for a link 4. "Does not seem to work" is a useless description of an issue 5. find(:link, "whatever").click or click_link("whatever") are 2 options for what you probab…	twalpole	jmuheim
379	2014-06-01 23:46:23	@jnicklas your suggestion of `find("a", :text => "whatever").click` is nice -- however I think I'm finding that capybara will visit "/" if it doesn't find a href.	jjb	jnicklas
379	2014-06-02 22:48:42	@jjb yep - apparently theres a bug there	twalpole	jjb
379	2017-03-18 04:51:50	@terryyin This is an old closed issue - if you have a reproducible example of a problem please create a new issue with enough detail to reproduce	twalpole	terryyin
373	2011-06-11 11:35:19	@dbkbali, I showed you the possible way to fight this problem in the mailing list. Did that help you?	nashbridges	dbkbali
373	2011-08-13 21:56:42	I expanded upon @dbkbali's solution to support recursive subfolders in assets, and also rewriting css packages and asset_paths within those. So far its all working pretty good for me. Gist is here: https://gist.github.com/1144277 You just need to run rake assets:precompile before you run your test suite. I'm also running on the latest rails 3-1-stable branch as I was having some inconsistency iss…	snelson	jnicklas
373	2011-08-13 21:56:42	I expanded upon @dbkbali's solution to support recursive subfolders in assets, and also rewriting css packages and asset_paths within those. So far its all working pretty good for me. Gist is here: https://gist.github.com/1144277 You just need to run rake assets:precompile before you run your test suite. I'm also running on the latest rails 3-1-stable branch as I was having some inconsistency iss…	snelson	dbkbali
370	2011-08-21 15:01:56	@jdelStrother I believe this has been fixed on master, can you double check and close.	ngan	jdelStrother
368	2011-06-04 09:45:22	What @dchelimsky suggests is exactly [what Steak does](https://github.com/cavalle/steak/blob/master/lib/rspec-2/steak.rb#L11). I can help if you think it would make sense to port that logic to capybara. Regarding the original motivation of this pull request (making the upgrade for steak users as smooth as possible), it seems that there'd be no problem [overwriting the type](https://github.com/cav…	cavalle	dchelimsky
368	2011-10-15 09:30:13	@dchelimsky I am definitely interested in the treatise version. I actually think the terms 'integration' and 'acceptance' are very fuzzy. They are not mutually exclusive plus the meaning is dependent on perspective and context. I think they are often unhelpful. You could argue that all tests are integration tests. It's debatable. You could also say all acceptance tests are integration tests. Then…	mkdynamic	dchelimsky
363	2011-06-09 17:53:14	Was the issue caused by what @xaviershay thought or was it something else?	YorickPeterse	xaviershay
361	2011-05-26 16:33:38	@ngw, You can trace it by "Then show me the page" step. put it after "And I go to the homepage" line.	ganeshkumar	ngw
358	2012-01-03 13:54:47	@jnicklas totally agree.	agibralter	jnicklas
351	2011-06-15 16:00:28	@joliss: Why even have a Capybara API at all then—why not just send everything through to the native drivers? You need to be able to send keystrokes to interact with and test modern web applications, so don’t see why `send_keys` would ‘clutter’ the API any more than you could say `fill_in` does.	codyrobbins	joliss
351	2011-06-15 18:48:05	@steveklabnik: Yes it does—`Capybara::Node::Actions#fill_in` uses `Capybara::Selenium::Node#set`, which calls the driver’s `send_keys` implementation: https://github.com/jnicklas/capybara/blob/master/lib/capybara/selenium/node.rb#L28	codyrobbins	steveklabnik
347	2011-05-14 08:36:34	@joliss why would it make the test suite brittle?	jnicklas	joliss
347	2011-05-23 22:06:19	@joliss Is capybara currently being tested against windows? I.e. is anyone (perhaps yourself) running tests successfully on that platform? I've just spent a couple of hours trying to get it set up in a VM. I have got as far as the following error, which leaves me stumped (it's not my usual platform as you can imagine): It seems like a good idea to preserve Windows compatibility if that's currentl…	jonleighton	joliss
347	2011-06-01 21:07:00	On Tue, May 24, 2011 at 12:06 AM, jonleighton reply@reply.github.com wrote: > @joliss Is capybara currently being tested against windows? Not by me, and I don't know if anyone has successfully run the tests on Windows, to be honest. > PS E:\Code\capybara> bundle exec rspec .\spec\driver\selenium_driver_spec.rb > C:/Ruby192/lib/ruby/gems/1.9.1/gems/nokogiri-1.4.4-x86-mingw32/lib/nokogiri/nokogiri.…	joliss	joliss
347	2011-06-01 21:35:51	@joliss I didn't run the full test suite, but that specific test file ran successfully, and selenium worked etc.	jonleighton	joliss
344	2011-05-14 08:38:35	Hmm, current_host sounds good. Is this working well for you @leshill?	jnicklas	leshill
336	2011-04-28 19:24:52	@joliss I like the diff in pull 337 to except it should probably be: `n[:value]` in the `each`...	agibralter	joliss
332	2013-09-23 21:08:43	My code was: Which worked for the poltergeist driver, but not the default firefox driver. After changing it to @reedlaw's fix: It works with both drivers. Perhaps the driver interface needs to be more clearly defined.	asselstine	reedlaw
331	2011-06-26 14:18:37	Sorry to be a bit hard on you @vrish88 ;) In an ideal world, I would want the matchers to give sensible error message depending on their context, for example, the has_link? matcher could return something like: This would actually be way more helpful than just ouputting the text on the page. Since this is quite a big undertaking and would require some rather tricky additions to the XPath gem, I wa…	jnicklas	vrish88
331	2011-06-27 00:48:57	@jnicklas it is quite alright. I honestly would have been very surprised if that patch had gone through as it was. I agree some sort of contextual error message would be awesome. But are you talking about putting this sort of error handling in the [XPath gem](https://github.com/jnicklas/xpath)? Or would each error be handled differently for each matcher? Finally, where do we go from here? I'm not…	vrish88	jnicklas
329	2011-06-02 00:21:43	@notahat: hmm, this is the code that Capybara currently has for Rails support: https://github.com/jnicklas/capybara/blob/master/lib/capybara/rails.rb, note that half of that is to support both Rails2 and Rails3. It doesn't seem worthwhile to split that into a gem to me. The problem here isn't that Capybara doesn't monkeypatch Thin, the problem lies within Thin. I'd rather drop Thin support than a…	jnicklas	notahat
329	2011-06-07 00:57:47	@jnicklas: I'm beginning to agree with the Thin people. As I wrote my [reply](https://github.com/macournoyer/thin/issues/50#issuecomment-1312946) to the Thin thread, I realized that the only difference between Thin and WEBrick in Capybara is that WEBrick's 500 error page includes a backtrace. That's probably not ideal either... here's the pertinent part of my post: > Anyway, as your tests run, yo…	agibralter	jnicklas
329	2011-08-28 10:25:36	Never had a problem with this with WebRICK, but I haven't really investigated this very thoroughly. I'm kind of inline with @leshill. Since the server is configurable anyway, I think we could just as well remove thin support. And people who want it as an optimization can be explicit about it. Less magic = good.	jnicklas	leshill
329	2011-08-29 08:16:20	@rubiety: Thanks! That log idea finally allowed me to find an unrelated but frustrating bug! I also think, capybara should display driver errors.	lorenzk	rubiety
329	2011-08-29 22:01:29	@jnicklas Would you consider accepting a patch that inserted one more piece of middleware `Capybara::Server::ExceptionCatcher` (much like `Capybara::Server::Identify`) that handles exceptions raised in the app?	agibralter	jnicklas
329	2011-08-29 22:22:19	@agibralter: providing it is well written, it's purpose well defined and it has no annoying side effects, then yes. Oh and well tested too! ;)	jnicklas	agibralter
329	2012-07-16 20:16:53	@rubiety thanks for that solution, that's going to help us a ton.	brianhempel	rubiety
329	2013-04-10 22:14:27	@rubiety this helped me out on a rails 2 app. Thanks!	sfsekaran	rubiety
327	2012-03-11 22:39:57	@betelgeuse Thanks for the tip. I actually did something similar, except that I set up a specific session controller and enabled only for test. That way no one can just put in a parameter and get access to your system in production. For example, if I visit http://myapp.com/login/username, the system will login as that user. But it only works when RAILS_ENV=test.	blindninja	betelgeuse
325	2011-04-20 09:03:29	@lucascaton don't think the second error is related. @amalkov this is not the place to report these problems. It would be fantastic if you could describe them in _detail_ and send them to the mailing list, or open an issue if you're confident of the cause.	jnicklas	amalkov
325	2011-04-20 09:03:29	@lucascaton don't think the second error is related. @amalkov this is not the place to report these problems. It would be fantastic if you could describe them in _detail_ and send them to the mailing list, or open an issue if you're confident of the cause.	jnicklas	lucascaton
323	2011-04-14 13:42:47	@andywatts I tried that as well and it didn't work. The problem here is that when you call the path helper it is a method missing call, then the Rails integration method_missing method calls reset!, before this commit that method would have set an instance variable and method missing would continue to see if the instance variable responds to the path helper then call it. Now because of the new re…	bcardarella	andywatts
322	2011-04-13 21:25:04	@joliss I am not totally sure what you mean. What I posted above was inserted into the test_helper.rb file. The reason I included the DSL module was that I was getting deprecation warnings with `include Capybara`.	chrisolsen	joliss
316	2014-07-25 00:53:48	Spent some time trying to figure this out then stumbled upon this. Thanks @jonleighton! :smiley_cat:	rickarubio	jonleighton
310	2011-09-22 14:58:37	@elabs how whould you do this?	nerdyglasses	elabs
310	2011-09-22 16:05:41	@infews: do you understand what elabs is implicating? Do you know how to fill content editable divs?	nerdyglasses	infews
310	2016-09-12 19:32:28	@david-dcp You're commenting on an issue closed over 5 years ago, that was referring to contenteditable nodes (i.e. elements with the contenteditable attribute). As far as &lt;textarea> and &lt;input> elements (which aren't "contenteditable")- they're basically treated identically and calling `find` and then `#set` on an element is the same as using `#fill_in` and will generate the same events. I…	twalpole	david-dcp
261	2012-12-19 00:18:21	@jnicklas Seems like Capybara-webkit and Poltergeist solved this problem by automatic accept of all alerts. Do you think Capybara should provide alert support by itself? i.e. `page.alert.confirm` will work like `page.driver.browser.alert.confirm` if driver is Selenium and do nothing if Poltergeist It will make switching between drivers easier	abotalov	jnicklas
243	2011-04-11 03:39:45	I encountered this issue today and ended up with the same CGI.escape fix as @jfirebaugh down in Rack::Util.	mculp	jfirebaugh
243	2011-04-11 08:07:34	@jfirebaugh: that makes perfect sense. I think I understand now. If you'd like to fix the Capybara side of this issue, that'd be fantastic, and maybe we can figure this out once and for all.	jnicklas	jfirebaugh
243	2011-04-25 09:12:00	@jfirebaugh: any progress? if you don't have time to fix this, could you explain what you intended to change? Really want to get this fixed.	jnicklas	jfirebaugh
243	2011-05-16 18:20:28	What's the status of this. I'm trying to move an app to Rails 3.1 beta and haver run into it. I can't tell if the current rack has a variant of @jfirebaugh's pull request. I see that the pull request was accepted but the code looks a bit different.	rubyredrick	jfirebaugh
243	2011-06-27 19:08:58	@jschairb: that is the reason we did not put in a dependency on Rack 1.3. You'll probably have to upgrade to Rails 3.1 in order to dim the warnings.	jnicklas	jschairb
243	2011-06-28 01:09:02	@jnicklas thanks for the response!	jschairb	jnicklas
243	2012-02-22 10:23:01	@mischa I had to add a couple of lines to your fix	remen	mischa
228	2011-01-31 16:10:49	@sorentwo have you resolved this somehow?	dombesz	sorentwo
218	2010-12-06 02:00:08	@aspiers, thanks for correcting me on this! This was actually me rediscovering #188 and failing to work through the tests. I was actually manually testing my change against the current gem version of capybara, and I blindly copied my fix into the github HEAD version. This comes of me not upgrading my project to Bundler and not knowing how to use git versions instead of the officially versions of …	sbleon	aspiers
210	2011-02-13 19:25:58	@byrnejb will you implement this feature any time soon? If you won't I can give it a try	gvc	byrnejb
203	2014-06-22 22:49:10	I was having a similar problem. fill_in doesn't trigger 'change' event. @nickstreet hack is working like a charm for me. Thanks!	abinoam	nickstreet
203	2016-09-23 17:31:30	@BMorearty When I use your suggestion, I get undefined method `send_keys' for #Object:0x007fc979f730d8 (NoMethodError) Using this page.find(:xpath, "//input[@placeholder = 'Prefix']").set "" send_keys [:control, "a"] since the Prefix field does not have an id (it's React) so I am trying to access a field with its placeholder text. It works fine to set it to a value but even though I see the set c…	DougMaisells	BMorearty
203	2016-09-23 17:53:00	@DougMaisells send_keys needs to be called on an element - you probably want something like of you could just do something like find_field('Prefix').send_keys([:control, "a"], :backspace) which should have a similar effect (assuming ctrl-a selects all contents in the platform you're testing on).	twalpole	DougMaisells
203	2016-09-23 18:00:53	@twalpole Unfortunately this field doesn't have an id, it's react and I had to access with page.find(:xpath) method	DougMaisells	twalpole
203	2016-09-23 18:02:04	@nickstreet Thanks but doesn't work. I can see the field clear when the script runs but when as the script runs and focus travels to other fields, the former value is restored.... fill_in 'person-form-title', with: "" trigger_event_for('person-form-title', :keyup) #send_keys [:control, "a"]	DougMaisells	nickstreet
203	2016-09-23 18:04:00	@DougMaisells find_field finds by id, name or placeholder text - so `find_field('Prefix')` should find the element with matching placeholder text rather than needing xpath.	twalpole	DougMaisells
203	2016-09-23 18:06:41	@twalpole so do I replace the page.find up above with find_field?	DougMaisells	twalpole
203	2016-09-23 18:17:41	@DougMaisells try If that still errors - tell me which line it's erring on	twalpole	DougMaisells
203	2016-09-23 18:25:09	@twalpole Thanks, got by run-time error but still does not persist with the zapped value. It zaps the field as I run the scripts but the value is restored as the script travels through other fields on the form. It must be a React thing; I'll have to get with my developer. (I am QA)	DougMaisells	twalpole
203	2016-09-23 18:32:02	@DougMaisells Ok -- it all depends on which event React is looking for to trigger it's model updates. You might want to try just doing the single line (rather than separately setting and then trying to trigger the needed events) and see if that triggers the needed events - since that should trigger key events and the change event	twalpole	DougMaisells
203	2016-09-23 18:41:38	@twalpole Tom, you are talking over my head now. My extent of understanding of React is it's a javascript framework which my app and others like Facebook is written in. I'll get with my dev. BTW, what you suggested above didn't work either. This time, it doesn't even render the field as zapped and it stays with its value where the other tries at least zapped the field in real-time but then it res…	DougMaisells	twalpole
203	2016-09-23 18:58:37	@DougMaisells - As I stated previously, my example assumed ctrl-a was selecting the contents of the field on your platform -- if howeever you're on OS X it would be cmd-a - so then your test could use find_field('person-form-title').send_keys([:command, "a"], :backspace) ie - send cmd-a to select everything then hit backspace to delete it all - anyway it may be best if you did talk with a develop…	twalpole	DougMaisells
203	2016-09-23 19:05:40	@twalpole Ooh, I missed that connection. Yes, I am on OSX and yes that works. I glanced over that detail above because I wasn't sure what was being talked about.	DougMaisells	twalpole
194	2011-07-09 10:47:49	@jnicklas: I'm aware of your stance on this, it's just that I don't agree. Keeping scenarios as free of implementation details as possible is a worthwhile quest, but the way you're recommending with hundreds of hand-crafted, single-use steps doesn't hit the sweet spot for us. We enjoy having reusable steps that take us most of the way (and they [don't](http://github.com/makandra/cucumber_factory)…	triskweline	jnicklas
187	2010-11-09 14:50:53	@jnicklas I'm not sure that will work, since I don't think it's able to access the `example.metadata`, which is the why Swinger can't use the around block: https://github.com/jnicklas/capybara/pull/187#issuecomment-526439 @alloy Swinger allows you to set the driver per example and per group. :) I'll send in a new pull request when RSpec has metadata in its around blocks: https://github.com/rspec/…	jeffkreeftmeijer	alloy
187	2010-11-09 14:50:53	@jnicklas I'm not sure that will work, since I don't think it's able to access the `example.metadata`, which is the why Swinger can't use the around block: https://github.com/jnicklas/capybara/pull/187#issuecomment-526439 @alloy Swinger allows you to set the driver per example and per group. :) I'll send in a new pull request when RSpec has metadata in its around blocks: https://github.com/rspec/…	jeffkreeftmeijer	jnicklas
178	2010-12-13 11:05:11	@zenspider - Do you still think that this is a bug in capybara/selenium ? Because i think is more ruby/minitest thing. Your patch is fine. I do not think that we do something wrong here that could be patched in capybara/selenium. And i have no idea why begin/rescue/end block makes the difference.	paneq	zenspider
178	2010-12-13 16:38:26	@zenspider - how to bundle 'minitest' ? <pre> Updating https://github.com/seattlerb/minitest.git Fetching source index for http://rubygems.org/ Could not find gem 'minitest (>= 0, runtime)' in https://github.com/seattlerb/minitest.git (at master). Source does not contain any versions of 'minitest (>= 0, runtime)' </pre>	paneq	zenspider
178	2011-03-10 18:31:26	@paneq what "other libraries" are you referring to?	sunaku	paneq
178	2011-06-22 16:25:29	@dblock: In your Gemfile: ```	paneq	dblock
178	2011-06-22 16:26:30	@paneq: i am not using minitest, made a pull request in rspec-core copying from minitest tho - thanks.	dblock	paneq
178	2011-06-22 16:31:24	@dblock - sorry, I didn't notice that the original bug is about rspec. Do you use 1.9.2 ? Does the problem occur on patchlevel 180 ?	paneq	dblock
178	2011-06-22 17:02:34	@paneq: yes to both	dblock	paneq
178	2011-06-22 22:01:47	@paneq: or take my pull request! https://github.com/rspec/rspec-core/pull/410 I think it's innocent as far as rspec goes, no?	dblock	paneq
178	2011-06-22 22:08:57	@dblock - innocent as lamb :-)	paneq	dblock
178	2011-09-25 21:01:02	I'm late to the game, but the problem boils down to this - a begin/rescue inside the at_exit resets $! from SystemExit to nil. ChildProcess doesn't mess with the process' exit codes, but it does have inevitable begin/rescue blocks as part of reliably killing the child. 1.8.7 gets it right (IMHO): But even after @sunaku's [issue](http://redmine.ruby-lang.org/issues/show/4400) fixed at_exit orderin…	jarib	sunaku
178	2011-09-25 21:01:02	I'm late to the game, but the problem boils down to this - a begin/rescue inside the at_exit resets $! from SystemExit to nil. ChildProcess doesn't mess with the process' exit codes, but it does have inevitable begin/rescue blocks as part of reliably killing the child. 1.8.7 gets it right (IMHO): But even after @sunaku's [issue](http://redmine.ruby-lang.org/issues/show/4400) fixed at_exit orderin…	jarib	paneq
175	2016-10-20 21:47:34	@mathieujobin puma is already there, just set `Capybara.server = :puma` - https://github.com/jnicklas/capybara/blob/master/lib/capybara.rb#L481 - for unicorn or thin that would be up to you - see the docs for Capybara::register_server. In the future please ask howto questions in the mailing list or on gitter as requested in the README	twalpole	mathieujobin
173	2013-04-26 19:12:47	@phoet did that actually solve your problem? It doesn't seem like poltergiest supports window_handles. See https://github.com/jonleighton/poltergeist/issues/178	drewB	phoet
173	2013-04-27 08:31:12	@drewB i do not remember, actually :smile_cat:	phoet	drewB
170	2011-03-24 14:25:23	I do the whole fake thing like @jnicklas does as well - however with the recent upgrade to FF4 these all break. Anyone have an alternative?	thechrisoshow	jnicklas
155	2011-05-16 14:32:34	Any update on your progress @robholland? It looks like rack-test doesn't make this information available and hence a different driver would be required in order to facilitate acquiring the URI fragment.	jcf	robholland
155	2011-05-19 09:07:28	On Mon, May 16, 2011 at 3:32 PM, jcf < reply@reply.github.com>wrote: > Any update on your progress @robholland? It looks like rack-test doesn't > make this information available and hence a different driver would be > required in order to facilitate acquiring the URI fragment. I'm no longer working on capybara I'm afraid.	robholland	robholland
155	2017-02-20 18:44:39	@aminariana You just commented on an issue closed in 2011 - If you're having an issue that you think is actually a bug in capybara please create a new issue with enough information to reproduce it rather than commenting on things closed 6 years ago.	twalpole	aminariana
141	2011-10-20 07:58:41	@w1150n Yes this is what I was using since the beginning	jmgarnier	w1150n
139	2010-10-04 21:08:05	@dchelimsky: ensuring API compatibility is nice, but it's just too many moving parts from Capybara that would have to be hacked together to make this work. Unlike Webrat, Capybara is heavily layered, and there is a clear line drawn between the DSL and the drivers underneath. In order to make this work we'd have to pick pieces from both and somehow build a new stack with them. I'm convinced that s…	jnicklas	dchelimsky
136	2011-06-15 05:44:34	@dmonopoly: it should ignore JS links, because RackTest doesn't execute JS, thus it would have no idea what to do with them. It's bad practice anyway to add void(0) to links, just change it to '#'. Or if you really care, submit a patch which makes Capybara ignore these links.	jnicklas	dmonopoly
119	2011-07-19 22:39:09	@jnicklas, can we see how you hacked around it accessing the Selenium node?	bbuchalter	jnicklas
118	2010-11-03 21:36:52	@robholland: I've switched to using have_css as a workaround. However, to me it makes no sense for have_content to be so broken. Might as well remove it from capybara if it doesn't work with `within` . The broken case is even included within the generated cucumber step definitions, so this is going to trip up many, many people down the line. I'll look through the mailing list for explanation	jacquescrocker	robholland
110	2010-11-25 18:08:37	@jnicklas Removing the 'capybara_javascript_emulation' fixed the problem for me. require 'cucumber/rails/capybara_javascript_emulation'	jspooner	jnicklas
105	2011-05-05 13:08:49	@simmerz can you elaborate on how to fix this? I'm having a similar problem.	reedlaw	simmerz
85	2011-05-21 00:43:53	@joevandyk: 29319c0546982fb589aebff270521bcec7289a49	jnicklas	joevandyk
85	2011-08-18 07:11:35	@listia-liti: can you produce a test case for this?	jnicklas	listia-liti
81	2010-11-18 13:30:23	@bjornblomqvist your quick fix works perfectly. Thanks for that :)	sriprasanna	bjornblomqvist
81	2012-06-06 21:37:26	Hidden elements are properly ignored by have_content in `capybara/master`, regardless of ignore_hidden_elements setting, at least using the `capybara-webkit` driver. This seems like the semantically-correct behavior, since have_content seems to address what the user sees, not what elements are in the DOM. @jnicklas perhaps a new release is in order? This is a blocker for me using Capybara for JS …	edrex-janrain	jnicklas
81	2012-06-14 21:45:52	@chazu For now, you can copy paste the `has_{no_}text` methods from https://github.com/jnicklas/capybara/blob/master/lib/capybara/node/matchers.rb , along with `normalize_whitespace` and things should work	marcandre	chazu
72	2012-07-25 21:50:34	@wordofchristian: jsut fyi that these days you can `require "capybara/rspec"` which does this for you.	jnicklas	wordofchristian
69	2010-08-13 23:12:54	@deleteme: Safari is not yet supported by selenium-webdriver - you can track its progress here: http://code.google.com/p/selenium/issues/detail?id=599	jarib	deleteme
68	2012-03-20 05:14:09	@jnicklas I am facing following problem when I run cucumber test : no button with value or id or text 'Save' found (Capybara::ElementNotFound) (eval):2:in `click_button' I tried to trace also but it is not giving any clear picture... Plz help...	adityaswaroop	jnicklas
68	2012-08-08 12:09:37	I have the same issue as @skudryk had. But I have <input type="image" align="absmiddle" src="/images/login_btn.png?1341897505"> only. So how can I select it and click it for submitting the form	RajRoR	skudryk
46	2010-02-25 23:56:59	@jnicklas: no idea who robotarmy actually is. I'd just attribute robotarmy then.	aslakhellesoy	jnicklas
44	2011-05-19 18:28:24	@retospect this is a really old issue, if you're experiencing something similar now, it's most likely a different problem. Can you investigate a bit more what is happening and if you think you've found a cause, open a new issue?	jnicklas	retospect
44	2011-08-05 13:09:57	@jnicklas, @retrospect : I just ran into the same problem, but realized that freezing date/time with Timecop was responsible of the issue. I think Timecop messes up with Capybara's timeout function. I don't think there is any real fix here... Clearly, "freezing" time is dangerous, and I would recommend using this trick with caution.	gdeest	jnicklas
37	2011-09-13 12:56:22	i'm at a point where i could use that patch. unfortunately it looks like @louismrose deleted his fork.	langalex	louismrose
37	2011-09-13 16:05:58	@langalex I'm sorry about that: I did a bit of spring cleaning earlier in the year, and didn't realise this might still be useful. If it's any consolation, I wasn't keeping the fork up-to-date so I doubt very much that the patch would have applied cleanly.	louismrose	langalex
36	2011-04-21 06:36:12	@ryanb that's what the super misused Capybara.default_host is for. You should be able to set that to whatever you want and it will default to that domain unless you specify anything else.	jnicklas	ryanb
36	2011-04-21 06:38:03	@cavalle there have definitely been changes to how this behaves, it's not impossible that we messed something up in the process. What is it setting the host name to for you?	jnicklas	cavalle
36	2011-04-21 07:12:15	@jnicklas I tried setting the `default_host` but it still seemed to use `www.example.com`. Not only that, but the `visit` call no longer worked when using a path (instead of the full url).	ryanb	jnicklas
36	2011-06-14 15:29:30	@dpickett: I really don't know what the issue here is anymore, so I can't really fix it. Everything works fine for me. Can you provide a failing test illustrating the problem? That would help a lot!	jnicklas	dpickett
36	2011-08-10 15:21:22	@joshcrews: if you're having problems, I really need at least a failing test to fix anything, I've tried this any number of ways and it all works fine for me.	jnicklas	joshcrews
29	2011-04-12 07:52:19	@dereke: this does not work for me. a = page.driver.browser.switch_to.alert a.text => nil a.accept => Selenium::WebDriver::Error::UnhandledError	gucki	dereke
29	2011-04-12 07:56:22	@gucki probably best you [raise a ticket](http://code.google.com/p/selenium/issues/entry) with selenium with some details of the problem.	dereke	gucki
29	2011-04-12 08:13:30	@dereke: sorry, I just noticed it does work!! :) I just had some timing issues..	gucki	dereke
29	2014-07-21 18:45:22	Thank you @cibernox that's POETRY IN LOGIC! It's AWESOME! check_alert("You need to accept that measurements are 'cm'") {find(:id, 'add-to-cart-button').click} worked a treat for me with 'Capybara.current_driver: webkit'.	doughazell	cibernox
29	2014-07-21 18:58:53	@doughazell This is in capybara core as accept_alert (added in 2.4). Drivers are in the process of adding support.	twalpole	doughazell
27	2011-05-10 15:18:06	@carlosantoniodasilva, just faced this same issue. out of curiosity, how did you work around it?	mhfs	carlosantoniodasilva
27	2011-05-13 00:27:51	@mhfs sorry, I really don't remember.. it's been some time since this issue, the code has changed a lot, and I'm not in the same project anymore. I'll try to check here if I can find sth and will let you know if I do.	carlosantoniodasilva	mhfs
27	2011-05-13 14:05:02	@carlosantoniodasilva np. thanks anyway. =)	mhfs	carlosantoniodasilva
1845	2017-03-13 18:23:08	After looking at this further, it may actually be Poltergeist and capybara-webkit that are producing the incorrect result here. selenium-webdriver is following the webdriver spec which states that `title` is the title of the top level browsing context, not of the current browsing context. @route @mhoran @jferris Do any of you have any input on which should be the correct interpretation of `#title`	twalpole	mhoran
1845	2017-03-13 18:23:08	After looking at this further, it may actually be Poltergeist and capybara-webkit that are producing the incorrect result here. selenium-webdriver is following the webdriver spec which states that `title` is the title of the top level browsing context, not of the current browsing context. @route @mhoran @jferris Do any of you have any input on which should be the correct interpretation of `#title`	twalpole	route
1845	2017-03-13 18:23:08	After looking at this further, it may actually be Poltergeist and capybara-webkit that are producing the incorrect result here. selenium-webdriver is following the webdriver spec which states that `title` is the title of the top level browsing context, not of the current browsing context. @route @mhoran @jferris Do any of you have any input on which should be the correct interpretation of `#title`	twalpole	jferris
1844	2017-03-07 22:11:35	@jferris @mhoran @jonleighton @route FYI: I plan to do a Capybara 2.13.0 within the next week or so. The only change that affects drivers currently is the expectation of the ability to return elements from evaluate_script. For Poltergeist that ability is already in the master branch, and capybara-webkit has an open PR to support it. The other major change (which doesn't affect drivers) is the add…	twalpole	jferris
1844	2017-03-07 22:11:35	@jferris @mhoran @jonleighton @route FYI: I plan to do a Capybara 2.13.0 within the next week or so. The only change that affects drivers currently is the expectation of the ability to return elements from evaluate_script. For Poltergeist that ability is already in the master branch, and capybara-webkit has an open PR to support it. The other major change (which doesn't affect drivers) is the add…	twalpole	route
1844	2017-03-07 22:11:35	@jferris @mhoran @jonleighton @route FYI: I plan to do a Capybara 2.13.0 within the next week or so. The only change that affects drivers currently is the expectation of the ability to return elements from evaluate_script. For Poltergeist that ability is already in the master branch, and capybara-webkit has an open PR to support it. The other major change (which doesn't affect drivers) is the add…	twalpole	jonleighton
1844	2017-03-07 22:11:35	@jferris @mhoran @jonleighton @route FYI: I plan to do a Capybara 2.13.0 within the next week or so. The only change that affects drivers currently is the expectation of the ability to return elements from evaluate_script. For Poltergeist that ability is already in the master branch, and capybara-webkit has an open PR to support it. The other major change (which doesn't affect drivers) is the add…	twalpole	mhoran
1838	2017-02-24 12:29:06	**Note:** This is for issues with Capybara. If you have a howto type question, please ask on the mailing list as requested in the README: http://groups.google.com/group/ruby-capybara ## Meta Capybara Version: <!-- 2.7.0? --> 2.7.0 Driver Information (and browser if relevant): <!--capybara-webkit --> capybara-webkit 1.11.1 qt 5.0 qt5-webkit-common-5.6.2-alt0.M80P.1 ## Expected Behavior `fill_in('e…	majioa	user
1827	2017-01-13 05:33:13	When we experimented moving our suite to BrowserStack, `page.current_url` was often returning nil. Calling `have_current_path` and `page.current_path` would raise: `NoMethodError: undefined method 'path' for nil:NilClass`, with no intelligent waiting for BrowserStack to finally return a valid url. This PR modified to only call those methods if the parsed URI is not nil. If it's nil, @actual_path …	dylanlive	actual
1827	2017-01-13 18:47:03	Interesting, I've never seen Selenium return nil fro current_url when used with anything else, but this code doesn't complicate anything so I'm fine to add this. The tests are failing on the DSL portion (They are run against DSL, rack_test and selenium) because during DSL testing @session isn't actually a Capybara::Session instance. You should be able to mock using allow_any_instance_of(Capybara:…	twalpole	session
1825	2017-01-03 22:18:55	@abotalov Have you come across this or do you have any ideas about the cause?	twalpole	abotalov
[truncated: 582 more rows]
