# Supplementary material for: Status, identity, and language: A study of issue discussions in GitHub
Source: PLoS One. 2019 Jun 14;14(6):e0215059. doi: 10.1371/journal.pone.0215059 (PMC6568400; doi:10.1371/journal.pone.0215059)
Supplement: S2 Data — (ZIP) [file pone.0215059.s003.zip › sample_46_projs_issues/dkhamsing_open-source-ios-apps/issue_comments_REPLACECODE.csv]

issue_num	datetime	body	login	close_date
473	2017-03-24 09:07:11	hi im completely new to ios.how to develop an ios app that chooses the image from gallery and take picture from camera and then convert it into (two splits i.e left and right) for vr view. im doing a project so please do comment here the links.i searched in net. it is not correct. so please do reply	aishu5	2017-03-24 15:08:17
473	2017-03-24 15:08:17	Sorry haven't seen anything like this	dkhamsing	2017-03-24 15:08:17
472	2017-03-21 15:53:53	I tried to build all the apps from #431 (that "cannot build :("), but I managed to build only the next apps: - DVD Collection Tracker - HeartControl - Hidrate - iCopyPasta - MetricTime - Mirror++ - Movies - MyAwesomeChecklist - Nested Lists - Reddit - Siesta GitHub Browser - Tether - WatchSnake Also I think that I can't build other apps, as some apps have critical errors and I do not able to fix …	vpeschenkov	2017-03-21 16:52:09
472	2017-03-21 16:52:12	@vpeschenkov you are awesome! thank you	dkhamsing	2017-03-21 16:52:09
471	2017-03-21 01:19:05	Looks like GitHub recently changed their readme rendering https://github.com/blog/2333-a-formal-spec-for-github-flavored-markdown 😡 ![img_1891](https://cloud.githubusercontent.com/assets/4723115/24128545/d656b8d0-0d99-11e7-977a-95d9e64d9144.PNG) can see this is broken here too https://gist.github.com/ericclemmons/b146fe5da72ca1f706b2ef72a20ac39d	dkhamsing	2017-03-21 20:45:04
470	2017-03-20 12:14:04	1. [x] Project URL: https://github.com/richardxyx/BoardBank 2. [x] Update contents.json instead of README 3. [x] One project per pull request 4. [x] Avoid iOS or open-source in description as it is assumed 5. [x] Use this commit title format if applicable: Add app-name by @github-username 6. [x] Use approved format for your entry	richardxyx	2017-03-20 14:28:57
470	2017-03-20 12:15:36	<!-- 0 Errors 2 Warnings: Found 1 link issue 0 Messages 2 Markdowns --> <table> <thead> <tr> <th width="50"></th> <th width="100%" data-danger-table="true" data-kind="Warning"> 2 Warnings </th> </tr> </thead> <tbody> <tr> <td>:warning:</td> <td data-sticky="false">Found 1 link issue</td> </tr> <tr> <td>:warning:</td> <td data-sticky="false">Found 4 link issues</td> </tr> </tbody> </table> #### Li…	READMEbot	2017-03-20 14:28:57
470	2017-03-20 14:29:00	thx!	dkhamsing	2017-03-20 14:28:57
469	2017-03-19 13:39:53	Hello, the FreeOTP Authenticator source link redirect to a page to show the Fedorahosted project retirement. `{ "title": "FreeOTP Authenticator", "category-ids": [ "password" ], "description": "Two-Factor Authentication", "source": "https://fedorahosted.org/freeotp/browser/ios", "itunes": "https://itunes.apple.com/app/freeotp/id872559395", "license": "apache-2.0", "date_added": "Fri Mar 11 08:00:…	RemyDCF	2017-03-20 14:28:27
469	2017-03-19 19:57:58	Thanks for the report! Will update	dkhamsing	2017-03-20 14:28:27
469	2017-03-19 20:44:02	You're welcome	RemyDCF	2017-03-20 14:28:27
468	2017-03-03 22:57:55	Added screenshots for the next projects: - HealthKit~Swift - Startups - Mapped In Israel - RKGist - bar - TextEthan - prankPro - MiamiSunglasses	vpeschenkov	2017-03-06 15:34:07
468	2017-03-04 02:02:45	Wow thanks a lot!! Are you still working on this or done for now?	dkhamsing	2017-03-06 15:34:07
468	2017-03-04 10:32:39	I've done. You can close this pull request.	vpeschenkov	2017-03-06 15:34:07
468	2017-03-06 15:34:17	a really big thank you!!! that was awesome	dkhamsing	2017-03-06 15:34:07
467	2017-03-03 18:45:13	Hi! I will add screenshots for next project (https://github.com/facebook/react-native/tree/master/Examples): - 2048 - UIExplorer Also I tried get screenshots for Movies, but app works wrong :-(	vpeschenkov	2017-03-03 19:32:13
467	2017-03-03 19:31:03	wow thanks! #431	dkhamsing	2017-03-03 19:32:13
466	2017-03-02 09:02:22		vpeschenkov	2017-03-02 15:26:34
466	2017-03-02 09:03:46	<!-- 0 Errors 1 Warning: Found 1 link issue 0 Messages 1 Markdown --> <table> <thead> <tr> <th width="50"></th> <th width="100%" data-danger-table="true" data-kind="Warning"> 1 Warning </th> </tr> </thead> <tbody> <tr> <td>:warning:</td> <td data-sticky="false">Found 1 link issue</td> </tr> </tbody> </table> #### Link issue by [`awesome_bot`](https://github.com/dkhamsing/awesome_bot) Line | Statu…	READMEbot	2017-03-02 15:26:34
466	2017-03-02 15:26:39	thx!	dkhamsing	2017-03-02 15:26:34
466	2017-03-02 15:30:49	@vpeschenkov can you see if you can find / get screenshots for other projects? https://github.com/dkhamsing/open-source-ios-apps/issues/431 :)	dkhamsing	2017-03-02 15:26:34
466	2017-03-03 18:13:06	@dkhamsing Hi! Not sure about all projects, however I will add screenshots for some other projects.	vpeschenkov	2017-03-02 15:26:34
465	2017-02-21 15:32:01	Add ios by @wwdc-family @3lvis cc @krausefx ![](https://raw.githubusercontent.com/wwdc-family/design/master/Images/1.png)	dkhamsing	2017-02-21 22:32:07
464	2017-02-18 05:12:38	"Phonetic: Add phonetic keys for Chinese names" is a swift project, not objc.	iAugux	2017-02-21 15:19:35
464	2017-02-18 22:38:31	Thx will fix	dkhamsing	2017-02-21 15:19:35
463	2017-02-18 02:14:00	<!-- Thanks for contributing to open-source-ios-apps 😊 ⚠️ Please do not edit the README, instead make changes to contents.json To create a new category, please open an issue (see CONTRIBUTING) --> <!-- When making an addition: --> 1. [x] Project URL: https://github.com/Nicholas714/Spin-Zone 2. [x] Update contents.json instead of README 3. [x] One project per pull request 4. [x] Avoid iOS or open-…	Nicholas714	2017-02-21 13:50:37
463	2017-02-18 22:45:30	<!-- 0 Errors 2 Warnings: Found 1 link issue 0 Messages 2 Markdowns --> <table> <thead> <tr> <th width="50"></th> <th width="100%" data-danger-table="true" data-kind="Warning"> 2 Warnings </th> </tr> </thead> <tbody> <tr> <td>:warning:</td> <td data-sticky="false">Found 1 link issue</td> </tr> <tr> <td>:warning:</td> <td data-sticky="false">Found 4 link issues</td> </tr> </tbody> </table> #### Li…	READMEbot	2017-02-21 13:50:37
463	2017-02-21 13:49:36	I'll fix those	dkhamsing	2017-02-21 13:50:37
462	2017-02-09 20:00:06	<!-- Thanks for contributing to open-source-ios-apps 😊 ⚠️ Please do not edit the README, instead make changes to contents.json To create a new category, please open an issue (see CONTRIBUTING) --> <!-- When making an addition: --> 1. [X] Project URL: https://github.com/nicolapps/4clock 2. [X] Update contents.json instead of README 3. [X] One project per pull request 4. [X] Avoid iOS or open-sourc…	RemyDCF	2017-02-10 12:38:39
462	2017-02-10 12:38:51	Merci!	dkhamsing	2017-02-10 12:38:39
461	2017-02-07 04:26:34	1. [x] Project URL: 2. [x] Update contents.json instead of README 3. [x] One project per pull request 4. [x] Avoid iOS or open-source in description as it is assumed 5. [x] Use this commit title format if applicable: Add app-name by @github-username 6. [x] Use approved format for your entry	Performador	2017-02-07 04:36:31
461	2017-02-07 04:27:44	<!-- 0 Errors 1 Warning: Found 5 link issues 0 Messages 1 Markdown --> <table> <thead> <tr> <th width="50"></th> <th width="100%" data-danger-table="true" data-kind="Warning"> 1 Warning </th> </tr> </thead> <tbody> <tr> <td>:warning:</td> <td data-sticky="false">Found 5 link issues</td> </tr> </tbody> </table> #### Link issues by [`awesome_bot`](https://github.com/dkhamsing/awesome_bot) Line | St…	READMEbot	2017-02-07 04:36:31
461	2017-02-07 04:36:31	Thx Pickery was added already https://github.com/dkhamsing/open-source-ios-apps/commit/a97f68710de145584b635701141f42a1e33790a7	dkhamsing	2017-02-07 04:36:31
460	2017-01-26 17:43:48	<!-- Thanks for contributing to open-source-ios-apps 😊 ⚠️ Please do not edit the README, instead make changes to contents.json To create a new category, please open an issue (see CONTRIBUTING) --> <!-- When making an addition: --> 1. [x] Project URL: 2. [x] Update contents.json instead of README 3. [x] One project per pull request 4. [x] Avoid iOS or open-source in description as it is assumed 5.…	paulsumit1993	2017-01-26 17:56:38
460	2017-01-26 17:46:00	<table> <thead> <tr> <th width="50"></th> <th width="100%" data-danger-table="true" data-kind="Warning"> 1 Warning </th> </tr> </thead> <tbody> <tr> <td>:warning:</td> <td data-sticky="false">Found 1 link issue</td> </tr> </tbody> </table> #### Link issue by [`awesome_bot`](https://github.com/dkhamsing/awesome_bot) Line | Status | Link | ---: | :----: | --- | 1374 | [404](https://httpstatuses.com…	READMEbot	2017-01-26 17:56:38
460	2017-01-26 17:56:41	thx	dkhamsing	2017-01-26 17:56:38
459	2017-01-26 00:59:11	eCortex <!-- Thanks for contributing to open-source-ios-apps 😊 ⚠️ Please do not edit the README, instead make changes to contents.json To create a new category, please open an issue (see CONTRIBUTING) --> <!-- When making an addition: --> 1. [ ] Project URL: 2. [ ] Update contents.json instead of README 3. [ ] One project per pull request 4. [ ] Avoid iOS or open-source in description as it is as…	myeramareddy	2017-01-26 02:31:58
459	2017-01-26 02:30:17	<table> <thead> <tr> <th width="50"></th> <th width="100%" data-danger-table="true" data-kind="Warning"> 2 Warnings </th> </tr> </thead> <tbody> <tr> <td>:warning:</td> <td data-sticky="false">Found 1 link issue</td> </tr> <tr> <td>:warning:</td> <td data-sticky="false">Found 3 link issues</td> </tr> </tbody> </table> #### Link issue by [`awesome_bot`](https://github.com/dkhamsing/awesome_bot) Li…	READMEbot	2017-01-26 02:31:58
458	2017-01-19 02:09:03	<!-- Thanks for contributing to open-source-ios-apps 😊 ⚠️ Please do not edit the README, instead make changes to contents.json To create a new category, please open an issue (see CONTRIBUTING) --> <!-- When making an addition: --> 1. [x] Project URL: 2. [x] Update contents.json instead of README 3. [x] One project per pull request 4. [x] Avoid iOS or open-source in description as it is assumed 5.…	vanyaland	2017-01-19 13:57:13
457	2017-01-16 19:57:06	Sorry! I realized that I didn't link a proper screenshot when adding Potter Pics. Added it! 1. [x] Project URL: https://github.com/surayashivji/PotterPics 2. [x] Update contents.json instead of README 3. [x] One project per pull request 6. [x] Use approved format for your entry 4. [x] Avoid iOS or open-source in description as it is assumed 5. [x] Use this commit title format if applicable: Add a…	surayashivji	2017-01-17 17:55:08
457	2017-01-16 19:58:22	<table> <thead> <tr> <th width="50"></th> <th width="100%" data-danger-table="true" data-kind="Warning"> 1 Warning </th> </tr> </thead> <tbody> <tr> <td>:warning:</td> <td data-sticky="false">Found 2 link issues</td> </tr> </tbody> </table> #### Link issues by [`awesome_bot`](https://github.com/dkhamsing/awesome_bot) Line | Status | Link | ---: | :----: | --- | 753 | [301](https://httpstatuses.co…	READMEbot	2017-01-17 17:55:08
457	2017-01-17 17:55:14	Thx	dkhamsing	2017-01-17 17:55:08
456	2017-01-15 20:59:33	1. [x] Project URL: https://github.com/surayashivji/PotterPics 2. [x] Update contents.json instead of README 3. [x] One project per pull request 4. [x] Avoid iOS or open-source in description as it is assumed 5. [x] Use this commit title format if applicable: Add app-name by @github-username 6. [x] Use approved format for your entry <!-- Approved Format { "title": "Name of the app", "category-ids…	surayashivji	2017-01-16 13:32:55
456	2017-01-15 21:00:52	<table> <thead> <tr> <th width="50"></th> <th width="100%" data-danger-table="true" data-kind="Warning"> 1 Warning </th> </tr> </thead> <tbody> <tr> <td>:warning:</td> <td data-sticky="false">Found 1 link issue</td> </tr> </tbody> </table> #### Link issue by [`awesome_bot`](https://github.com/dkhamsing/awesome_bot) Line | Status | Link | ---: | :----: | --- | 753 | [301](https://httpstatuses.com/…	READMEbot	2017-01-16 13:32:55
456	2017-01-16 13:33:05	Thx :)	dkhamsing	2017-01-16 13:32:55
455	2017-01-08 15:38:04	Fixed broken screenshots links (changed to GitHub hosted .jpg file)	iAlexander	2017-01-09 16:33:39
455	2017-01-08 15:39:48	<table> <thead> <tr> <th width="50"></th> <th width="100%" data-danger-table="true" data-kind="Warning"> 2 Warnings </th> </tr> </thead> <tbody> <tr> <td>:warning:</td> <td data-sticky="false">Found 1 link issue</td> </tr> <tr> <td>:warning:</td> <td data-sticky="false">Found 1 link issue</td> </tr> </tbody> </table> #### Link issue by [`awesome_bot`](https://github.com/dkhamsing/awesome_bot) Lin…	READMEbot	2017-01-09 16:33:39
455	2017-01-09 16:33:42	thx!	dkhamsing	2017-01-09 16:33:39
454	2017-01-06 10:04:28		aslanyanhaik	2017-01-06 16:00:30
454	2017-01-06 16:00:33	thx!	dkhamsing	2017-01-06 16:00:30
453	2016-12-21 19:12:42	<!-- Thanks for contributing to open-source-ios-apps 😊 ⚠️ Please do not edit the README, instead make changes to contents.json To create a new category, please open an issue (see CONTRIBUTING) --> <!-- When making an addition: --> 1. [x] Project URL: 2. [x] Update contents.json instead of README 3. [x] One project per pull request 4. [x] Avoid iOS or open-source in description as it is assumed 5.…	jkandzi	2016-12-21 19:19:57
453	2016-12-21 19:20:00	thx!	dkhamsing	2016-12-21 19:19:57
452	2016-12-02 12:43:01	<!-- Thanks for contributing to open-source-ios-apps 😊 ⚠️ Please do not edit the README, instead make changes to contents.json To create a new category, please open an issue (see CONTRIBUTING) --> <!-- When making an addition: --> 1. [ ] Project URL: 2. [ ] Update contents.json instead of README 3. [ ] One project per pull request 4. [ ] Avoid iOS or open-source in description as it is assumed 5.…	iAlexander	2016-12-09 21:09:49
452	2016-12-02 12:44:20	<table> <thead> <tr> <th width="50"></th> <th width="100%" data-danger-table="true" data-kind="Warning"> 1 Warning </th> </tr> </thead> <tbody> <tr> <td>:warning:</td> <td data-sticky="false">Found 1 link issue</td> </tr> </tbody> </table> #### Link issue by [`awesome_bot`](https://github.com/dkhamsing/awesome_bot) Line | Status | Link | ---: | :----: | --- | 1543 | [301](https://httpstatuses.com…	READMEbot	2016-12-09 21:09:49
451	2016-11-27 15:03:17	<!-- Thanks for contributing to open-source-ios-apps 😊 ⚠️ Please do not edit the README, instead make changes to contents.json To create a new category, please open an issue (see CONTRIBUTING) --> <!-- When making an addition: --> 1. [ ] Project URL: 2. [ ] Update contents.json instead of README 3. [ ] One project per pull request 4. [ ] Avoid iOS or open-source in description as it is assumed 5.…	iAlexander	2016-11-27 17:00:15
451	2016-11-27 15:04:54	<table> <thead> <tr> <th width="50"></th> <th width="100%" data-danger-table="true" data-kind="Warning"> 1 Warning </th> </tr> </thead> <tbody> <tr> <td>:warning:</td> <td data-sticky="false">Found 3 link issues</td> </tr> </tbody> </table> #### Link issues by [`awesome_bot`](https://github.com/dkhamsing/awesome_bot) Line | Status | Link | ---: | :----: | --- | 430 | Dupe | http://i.imgur.com/onv…	READMEbot	2016-11-27 17:00:15
451	2016-11-27 17:00:22	Thx	dkhamsing	2016-11-27 17:00:15
450	2016-11-27 14:20:29	<!-- Thanks for contributing to open-source-ios-apps 😊 ⚠️ Please do not edit the README, instead make changes to contents.json To create a new category, please open an issue (see CONTRIBUTING) --> <!-- When making an addition: --> 1. [ ] Project URL: 2. [ ] Update contents.json instead of README 3. [ ] One project per pull request 4. [ ] Avoid iOS or open-source in description as it is assumed 5.…	iAlexander	2016-11-27 14:58:44
450	2016-11-27 14:21:52	<table> <thead> <tr> <th width="50"></th> <th width="100%" data-danger-table="true" data-kind="Warning"> 1 Warning </th> </tr> </thead> <tbody> <tr> <td>:warning:</td> <td data-sticky="false">Found 3 link issues</td> </tr> </tbody> </table> #### Link issues by [`awesome_bot`](https://github.com/dkhamsing/awesome_bot) Line | Status | Link | ---: | :----: | --- | 430 | Dupe | http://i.imgur.com/onv…	READMEbot	2016-11-27 14:58:44
449	2016-11-23 09:53:54	<!-- Thanks for contributing to open-source-ios-apps 😊 ⚠️ Please do not edit the README, instead make changes to contents.json To create a new category, please open an issue (see CONTRIBUTING) --> <!-- When making an addition: --> 1. [ ] Project URL: 2. [ ] Update contents.json instead of README 3. [ ] One project per pull request 4. [ ] Avoid iOS or open-source in description as it is assumed 5.…	chauvincent	2016-11-23 16:03:46
449	2016-11-23 09:55:21	<table> <thead> <tr> <th width="50"></th> <th width="100%" data-danger-table="true" data-kind="Warning"> 1 Warning </th> </tr> </thead> <tbody> <tr> <td>:warning:</td> <td data-sticky="false">Found 3 link issues</td> </tr> </tbody> </table> #### Link issues by [`awesome_bot`](https://github.com/dkhamsing/awesome_bot) Line | Status | Link | ---: | :----: | --- | 429 | Error | http://chroman.me/wp-…	READMEbot	2016-11-23 16:03:46
449	2016-11-23 16:03:49	thx	dkhamsing	2016-11-23 16:03:46
448	2016-11-15 00:42:12	Hey man, I hope you're doing well. Came across this...	jeffreyjackson	2016-11-15 00:54:53
448	2016-11-15 00:54:19	I'm good Hope you are well too! Thx!	dkhamsing	2016-11-15 00:54:53
448	2016-11-15 00:54:53	https://github.com/dkhamsing/open-source-ios-apps/commit/f0f3b84303f0e94f14c5436daf5fe09d02a75fb2	dkhamsing	2016-11-15 00:54:53
447	2016-11-09 16:42:24	<!-- Thanks for contributing to open-source-ios-apps 😊 ⚠️ Please do not edit the README, instead make changes to contents.json To create a new category, please open an issue (see CONTRIBUTING) --> <!-- When making an addition: --> 1. [ ] Project URL: 2. [ ] Update contents.json instead of README 3. [ ] One project per pull request 4. [ ] Avoid iOS or open-source in description as it is assumed 5.…	snazzware	2016-11-09 17:40:18
447	2016-11-09 17:40:21	thx!	dkhamsing	2016-11-09 17:40:18
446	2016-11-01 00:49:31	<!-- Thanks for contributing to open-source-ios-apps 😊 ⚠️ Please do not edit the README, instead make changes to contents.json To create a new category, please open an issue (see CONTRIBUTING) --> <!-- When making an addition: --> 1. [x] Project URL: 2. [x] Update contents.json instead of README 3. [x] One project per pull request 4. [x] Avoid iOS or open-source in description as it is assumed 5.…	vanyaland	2016-11-01 14:38:22
446	2016-11-01 00:50:45	<table> <thead> <tr> <th width="50"></th> <th width="100%" data-danger-table="true" data-kind="Warning"> 1 Warning </th> </tr> </thead> <tbody> <tr> <td>:warning:</td> <td data-sticky="false">Found 2 link issues</td> </tr> </tbody> </table> #### Link issues by [`awesome_bot`](https://github.com/dkhamsing/awesome_bot) | Line | Status | Link | | --: | :-: | --- | | 1137 | [404](https://httpstatuses…	READMEbot	2016-11-01 14:38:22
445	2016-11-01 00:30:07	<!-- Thanks for contributing to open-source-ios-apps 😊 ⚠️ Please do not edit the README, instead make changes to contents.json To create a new category, please open an issue (see CONTRIBUTING) --> <!-- When making an addition: --> 1. [ ] Project URL: 2. [ ] Update contents.json instead of README 3. [ ] One project per pull request 4. [ ] Avoid iOS or open-source in description as it is assumed 5.…	vanyaland	2016-11-01 00:30:54
445	2016-11-01 00:31:10	<table> <thead> <tr> <th width="50"></th> <th width="100%" data-danger-table="true" data-kind="Warning"> 1 Warning </th> </tr> </thead> <tbody> <tr> <td>:warning:</td> <td data-sticky="false">Found 2 link issues</td> </tr> </tbody> </table> #### Link issues by [`awesome_bot`](https://github.com/dkhamsing/awesome_bot) | Line | Status | Link | | --: | :-: | --- | | 1137 | [404](https://httpstatuses…	READMEbot	2016-11-01 00:30:54
444	2016-11-01 00:25:34	<!-- Thanks for contributing to open-source-ios-apps 😊 ⚠️ Please do not edit the README, instead make changes to contents.json To create a new category, please open an issue (see CONTRIBUTING) --> <!-- When making an addition: --> 1. [x] Project URL: 2. [x] Update contents.json instead of README 3. [x] One project per pull request 4. [x] Avoid iOS or open-source in description as it is assumed 5.…	vanyaland	2016-11-01 00:31:59
444	2016-11-01 00:26:57	<table> <thead> <tr> <th width="50"></th> <th width="100%" data-danger-table="true" data-kind="Warning"> 1 Warning </th> </tr> </thead> <tbody> <tr> <td>:warning:</td> <td data-sticky="false">Found 2 link issues</td> </tr> </tbody> </table> #### Link issues by [`awesome_bot`](https://github.com/dkhamsing/awesome_bot) | Line | Status | Link | | --: | :-: | --- | | 1137 | [404](https://httpstatuses…	READMEbot	2016-11-01 00:31:59
443	2016-10-28 02:00:33		cyanzhong	2016-10-28 14:34:37
443	2016-10-28 02:01:51	<table> <thead> <tr> <th width="50"></th> <th width="100%" data-danger-table="true" data-kind="Warning"> 1 Warning </th> </tr> </thead> <tbody> <tr> <td>:warning:</td> <td data-sticky="false">Found 1 link issue</td> </tr> </tbody> </table> #### Link issue by [`awesome_bot`](https://github.com/dkhamsing/awesome_bot) | Line | Status | Link | | --: | :-: | --- | | 1104 | [404](https://httpstatuses.c…	READMEbot	2016-10-28 14:34:37
443	2016-10-28 14:34:40	thx	dkhamsing	2016-10-28 14:34:37
442	2016-10-28 01:54:46		cyanzhong	2016-10-28 01:59:16
442	2016-10-28 01:55:54	<table> <thead> <tr> <th width="50"></th> <th width="100%" data-danger-table="true" data-kind="Warning"> 1 Warning </th> </tr> </thead> <tbody> <tr> <td>:warning:</td> <td data-sticky="false">Found 1 link issue</td> </tr> </tbody> </table> #### Link issue by [`awesome_bot`](https://github.com/dkhamsing/awesome_bot) | Line | Status | Link | | --: | :-: | --- | | 1104 | [404](https://httpstatuses.c…	READMEbot	2016-10-28 01:59:16
441	2016-10-27 15:06:45	Credit goes to @leereilly's list https://github.com/leereilly/games #261	dkhamsing	2016-10-28 14:34:55
441	2016-10-27 15:11:38	<table> <thead> <tr> <th width="50"></th> <th width="100%" data-danger-table="true" data-kind="Warning"> 1 Warning </th> </tr> </thead> <tbody> <tr> <td>:warning:</td> <td data-sticky="false">Found 1 link issue</td> </tr> </tbody> </table> #### Link issue by [`awesome_bot`](https://github.com/dkhamsing/awesome_bot) | Line | Status | Link | | --: | :-: | --- | | 771 | [504](https://httpstatuses.co…	READMEbot	2016-10-28 14:34:55
440	2016-10-27 13:45:29	I updated the screenshot of my project	RemyDCF	2016-10-27 14:33:36
440	2016-10-27 14:17:10	<table> <thead> <tr> <th width="50"></th> <th width="100%" data-danger-table="true" data-kind="Warning"> 1 Warning </th> </tr> </thead> <tbody> <tr> <td>:warning:</td> <td data-sticky="false">Found 3 link issues</td> </tr> </tbody> </table> #### Link issues by [`awesome_bot`](https://github.com/dkhamsing/awesome_bot) | Line | Status | Link | | --: | :-: | --- | | 870 | [301](https://httpstatuses.…	READMEbot	2016-10-27 14:33:36
440	2016-10-27 14:33:47	merci!	dkhamsing	2016-10-27 14:33:36
440	2016-10-27 14:34:33	De rien!	RemyDCF	2016-10-27 14:33:36
439	2016-10-23 10:34:53	<!-- Thanks for contributing to open-source-ios-apps 😊 ⚠️ Please do not edit the README, instead make changes to contents.json To create a new category, please open an issue (see CONTRIBUTING) --> <!-- When making an addition: --> 1. [ ] Project URL: 2. [ ] Update contents.json instead of README 3. [ ] One project per pull request 4. [ ] Avoid iOS or open-source in description as it is assumed 5.…	tirupati17	2016-10-23 12:40:22
439	2016-10-23 10:36:21	<table> <thead> <tr> <th width="50"></th> <th width="100%" data-danger-table="true" data-kind="Warning"> 2 Warnings </th> </tr> </thead> <tbody> <tr> <td>:warning:</td> <td data-sticky="true">Found 1 link issue</td> </tr> <tr> <td>:warning:</td> <td data-sticky="true">Found 4 link issues</td> </tr> </tbody> </table> #### Link issue by [`awesome_bot`](https://github.com/dkhamsing/awesome_bot) | Li…	READMEbot	2016-10-23 12:40:22
438	2016-10-22 20:18:20	<!-- Thanks for contributing to open-source-ios-apps 😊 ⚠️ Please do not edit the README, instead make changes to contents.json To create a new category, please open an issue (see CONTRIBUTING) --> <!-- When making an addition: --> 1. [ ] Project URL: 2. [ ] Update contents.json instead of README 3. [ ] One project per pull request 4. [ ] Avoid iOS or open-source in description as it is assumed 5.…	tirupati17	2016-10-23 10:29:15
438	2016-10-22 20:19:48	<table> <thead> <tr> <th width="50"></th> <th width="100%" data-danger-table="true" data-kind="Warning"> 2 Warnings </th> </tr> </thead> <tbody> <tr> <td>:warning:</td> <td data-sticky="true">Found 1 link issue</td> </tr> <tr> <td>:warning:</td> <td data-sticky="true">Found 4 link issues</td> </tr> </tbody> </table> #### Link issue by [`awesome_bot`](https://github.com/dkhamsing/awesome_bot) | Li…	READMEbot	2016-10-23 10:29:15
437	2016-10-22 20:04:38	<!-- Thanks for contributing to open-source-ios-apps 😊 ⚠️ Please do not edit the README, instead make changes to contents.json To create a new category, please open an issue (see CONTRIBUTING) --> <!-- When making an addition: --> 1. [ ] Project URL: 2. [ ] Update contents.json instead of README 3. [ ] One project per pull request 4. [ ] Avoid iOS or open-source in description as it is assumed 5.…	tirupati17	2016-10-22 20:14:17
437	2016-10-22 20:05:54	<table> <thead> <tr> <th width="50"></th> <th width="100%" data-danger-table="true" data-kind="Warning"> 2 Warnings </th> </tr> </thead> <tbody> <tr> <td>:warning:</td> <td data-sticky="true">Found 1 link issue</td> </tr> <tr> <td>:warning:</td> <td data-sticky="true">Found 4 link issues</td> </tr> </tbody> </table> #### Link issue by [`awesome_bot`](https://github.com/dkhamsing/awesome_bot) | Li…	READMEbot	2016-10-22 20:14:17
436	2016-10-20 10:04:16		ayushgoel	2016-10-20 17:38:56
436	2016-10-20 10:31:50	<table> <thead> <tr> <th width="50"></th> <th width="100%" data-danger-table="true" data-kind="Warning"> 2 Warnings </th> </tr> </thead> <tbody> <tr> <td>:warning:</td> <td data-sticky="true">Found 1 link issue</td> </tr> <tr> <td>:warning:</td> <td data-sticky="true">Found 3 link issues</td> </tr> </tbody> </table> #### Link issue by [`awesome_bot`](https://github.com/dkhamsing/awesome_bot) | Li…	READMEbot	2016-10-20 17:38:56
436	2016-10-20 10:41:59	The build is failing due to links not introduced by me 😢 ..	ayushgoel	2016-10-20 17:38:56
436	2016-10-20 13:19:42	Don't worry about the build failures	dkhamsing	2016-10-20 17:38:56
436	2016-10-20 17:37:14	@dkhamsing Updated!	ayushgoel	2016-10-20 17:38:56
436	2016-10-20 17:39:02	Thx!	dkhamsing	2016-10-20 17:38:56
435	2016-10-08 03:53:16		cpo007	2016-10-08 06:53:40
435	2016-10-08 03:55:27	By the way, you don't need to open a new pull request when you change something. As long as you commit and push to the same branch, it gets updated automatically.	scribblemaniac	2016-10-08 06:53:40
435	2016-10-08 03:58:22	oh, I will remember it , I'm sorry to do this again and again.	cpo007	2016-10-08 06:53:40
435	2016-10-08 04:03:12	No problem at all. Thanks for contributing!	scribblemaniac	2016-10-08 06:53:40
434	2016-10-08 03:44:06		cpo007	2016-10-08 03:51:59
434	2016-10-08 03:45:13	I am a beginner , if something is wrong, please tell me,thanks.	cpo007	2016-10-08 03:51:59
434	2016-10-08 03:45:19	<table> <thead> <tr> <th width="50"></th> <th width="100%" data-danger-table="true" data-kind="Warning"> 1 Warning </th> </tr> </thead> <tbody> <tr> <td>:warning:</td> <td data-sticky="true">Found 1 link issue</td> </tr> </tbody> </table> #### Link issue by [`awesome_bot`](https://github.com/dkhamsing/awesome_bot) | Line | Status | Link | | --: | :-: | --- | | 1372 | [301](https://httpstatuses.co…	READMEbot	2016-10-08 03:51:59
433	2016-10-08 03:36:28		cpo007	2016-10-08 03:39:54
432	2016-10-08 03:34:08	<!-- Thanks for contributing to open-source-ios-apps 😊 ⚠️ Please do not edit the README, instead make changes to contents.json To create a new category, please open an issue (see CONTRIBUTING) --> <!-- When making an addition: --> 1. [x] Project URL: 2. [x] Update contents.json instead of README 3. [x] One project per pull request 4. [x] Avoid iOS or open-source in description as it is assumed 5.…	cpo007	2016-10-08 03:34:51
431	2016-10-04 18:17:30	Would appreciate If you can get screenshots for apps on this list 😄 A big thank you to @vpeschenkov for helping out :) - [x] github-issues - [ ] pokemon-map - [ ] appceleratorOMDB - [ ] Apple Developer Library - [ ] Apple WWDC 2015 - [ ] GroceryList ### cannot build :( - [ ] Jim - [ ] Arex - [ ] GrubbyWorm - [ ] Reusable Code - [ ] Github-Swift - [ ] Federal Data SDK - [ ] Alarm - [ ] HomeKit-Dem…	dkhamsing
430	2016-10-02 16:13:54		docileninja	2016-10-02 20:09:28
430	2016-10-02 19:58:04	Suggested by should be your username Thx	dkhamsing	2016-10-02 20:09:28
430	2016-10-02 20:00:47	Fixed	docileninja	2016-10-02 20:09:28
430	2016-10-02 20:09:34	Thx!	dkhamsing	2016-10-02 20:09:28
429	2016-10-02 12:22:50	<!-- Thanks for contributing to open-source-ios-apps 😊 ⚠️ Please do not edit the README, instead make changes to contents.json To create a new category, please open an issue (see CONTRIBUTING) --> <!-- When making an addition: --> 1. [ ] Project URL: 2. [ ] Update contents.json instead of README 3. [ ] One project per pull request 4. [ ] Avoid iOS or open-source in description as it is assumed 5.…	PanosSakkos	2016-10-02 19:57:24
429	2016-10-02 19:57:28	Thx	dkhamsing	2016-10-02 19:57:24
428	2016-09-26 18:06:56	Added tag "swift" for ForceSketch app, because it written in swift.	vpeschenkov	2016-09-26 21:27:24
428	2016-09-26 18:10:40	<table> <thead> <tr> <th width="50"></th> <th width="100%" data-danger-table="true" data-kind="Warning"> 1 Warning </th> </tr> </thead> <tbody> <tr> <td>:warning:</td> <td data-sticky="true">Found 6 link issues</td> </tr> </tbody> </table> #### Link issues by [`awesome_bot`](https://github.com/dkhamsing/awesome_bot) | Line | Status | Link | | --: | :-: | --- | | 55 | [301](https://httpstatuses.co…	READMEbot	2016-09-26 21:27:24
428	2016-09-26 21:27:43	Thx!	dkhamsing	2016-09-26 21:27:24
427	2016-09-16 19:50:20	Ok, this was my first app, whilst learning Cordova/Ionic. It's not very good. But I use it every day and it's kinda useful. So here it is :)	reclaimer	2016-09-17 19:55:46
427	2016-09-16 19:51:56	<table> <thead> <tr> <th width="50"></th> <th width="100%" data-danger-table="true" data-kind="Warning"> 1 Warning </th> </tr> </thead> <tbody> <tr> <td>:warning:</td> <td data-sticky="true">Found 2 link issues</td> </tr> </tbody> </table> #### Link issues by [`awesome_bot`](https://github.com/dkhamsing/awesome_bot) | Line | Status | Link | | --: | :-: | --- | | 36 | [301](https://httpstatuses.co…	READMEbot	2016-09-17 19:55:46
427	2016-09-16 19:53:30	Hmm, should I fix the 2 link issues the bot has found?	reclaimer	2016-09-17 19:55:46
427	2016-09-16 20:33:27	> Hmm, should I fix the 2 link issues the bot has found? No, as long as they aren't related to your app then you don't have to worry. We will fix them in other commits 😄	scribblemaniac	2016-09-17 19:55:46
427	2016-09-17 19:55:46	So, I'm in the process of changing usernames (trying a few). Imma close this till that's done. Thanks for the reply @scribblemaniac :)	reclaimer	2016-09-17 19:55:46
426	2016-09-10 23:09:39	<!-- Thanks for contributing to open-source-ios-apps 😊 ⚠️ Please do not edit the README, instead make changes to contents.json To create a new category, please open an issue (see CONTRIBUTING) --> <!-- When making an addition: --> 1. [ ] Project URL: 2. [ ] Update contents.json instead of README 3. [ ] One project per pull request 4. [ ] Avoid iOS or open-source in description as it is assumed 5.…	jmp9c	2016-09-12 13:46:34
426	2016-09-10 23:10:50	<table> <thead> <tr> <th width="50"></th> <th width="100%" data-danger-table="true" data-kind="Warning"> 1 Warning </th> </tr> </thead> <tbody> <tr> <td>:warning:</td> <td data-sticky="true">Found 1 link issue</td> </tr> </tbody> </table> #### Link issue by [`awesome_bot`](https://github.com/dkhamsing/awesome_bot) | Line | Status | Link | | --: | :-: | --- | | 587 | [404](https://httpstatuses.com…	READMEbot	2016-09-12 13:46:34
425	2016-09-09 20:09:05	It would be great to be able to load all apps with a given `tag` on the webpage #400 - GrandCentralBoard: Hang a TV in your open space / team room to show everyone what's up & get them up to speed <details><summary> `swift` `alamofire` `rxswift` 🔥</summary> https://github.com/macoscope/GrandCentralBoard<br> Added April 29, 2016<br> License: [`gpl-3.0`](http://choosealicense.com/licenses/gpl-3.0/)…	dkhamsing
425	2016-09-09 20:16:58	Yes, this will be part of the 'filtering' feature that is currently planned. The search and loading screen will probably come before this, so it probably will take a while.	scribblemaniac
425	2017-03-02 18:34:12	I am looking for moviebox om my Apple TV4. I have moviebox on my iPhone 6. But that app can i not load on my tv4. Who can make the moviebox app mod. So it Will work on Apple tv4 Thanks.	apptvgreat
425	2017-03-02 18:42:54	hi, this is not the right place to file an issue thanks	dkhamsing
424	2016-09-09 04:57:59		jmp9c	2016-09-09 14:18:59
424	2016-09-09 04:59:17	<table> <thead> <tr> <th width="50"></th> <th width="100%" data-danger-table="true" data-kind="Warning"> 1 Warning </th> </tr> </thead> <tbody> <tr> <td>:warning:</td> <td data-sticky="true">Found 1 link issue</td> </tr> <tr> <td>:white_check_mark:</td> <td data-sticky="true"><del>Found 2 link issues</del></td> </tr> </tbody> </table> #### Link issue by [`awesome_bot`](https://github.com/dkhamsin…	READMEbot	2016-09-09 14:18:59
423	2016-09-08 21:56:30	<!-- Thanks for contributing to open-source-ios-apps 😊 ⚠️ Please do not edit the README, instead make changes to contents.json To create a new category, please open an issue (see CONTRIBUTING) --> <!-- When making an addition: --> 1. [x] Project URL: 2. [x] Update contents.json instead of README 3. [x] One project per pull request 4. [x] Avoid iOS or open-source in description as it is assumed 5.…	vanyaland	2016-09-08 21:59:38
423	2016-09-08 21:58:14	<table> <thead> <tr> <th width="50"></th> <th width="100%" data-danger-table="true" data-kind="Warning"> 1 Warning </th> </tr> </thead> <tbody> <tr> <td>:warning:</td> <td data-sticky="true">Found 1 link issue</td> </tr> </tbody> </table> #### Link issue by [`awesome_bot`](https://github.com/dkhamsing/awesome_bot) | Line | Status | Link | | --: | :-: | --- | | 582 | [404](https://httpstatuses.com…	READMEbot	2016-09-08 21:59:38
423	2016-09-08 21:59:44	Thank you for contributing to `open-source-ios-apps` 😉	dkhamsing	2016-09-08 21:59:38
422	2016-09-02 21:13:54	Update layout & cleanup contents Close #421	dkhamsing	2016-09-03 01:43:13
421	2016-09-02 17:07:03	We should clean up descriptions by moving attributes from the pattern "uses/using [such and such]" to `tags`. Example tags: `ios9` `iphone` `ipad` `fabric` `flickr api` `forecast api` `swift3` This calls for an update to the layout, putting `source` link inside of `<details>` WIP Preview (left is new) ![screen shot 2016-09-02 at 1 56 14 pm](https://cloud.githubusercontent.com/assets/4723115/18218…	dkhamsing	2016-09-03 01:43:13
420	2016-09-01 11:42:48	<!-- Thanks for contributing to open-source-ios-apps 😊 ⚠️ Please do not edit the README, instead make changes to contents.json To create a new category, please open an issue (see CONTRIBUTING) --> <!-- When making an addition: --> 1. [x] Project URL: https://github.com/evgeniyd/Giraffe 2. [x] Update contents.json instead of README 3. [x] One project per pull request 4. [x] Avoid iOS or open-sourc…	akaralar	2016-09-01 13:04:39
420	2016-09-01 11:44:26	<table> <thead> <tr> <th width="50"></th> <th width="100%" data-danger-table="true" data-kind="Warning"> 1 Warning </th> </tr> </thead> <tbody> <tr> <td>:warning:</td> <td data-sticky="true">Found 2 link issues</td> </tr> </tbody> </table> #### Link issues by [`awesome_bot`](https://github.com/dkhamsing/awesome_bot) | Line | Status | Link | | --: | :-: | --- | | 409 | [301](https://httpstatuses.c…	READMEbot	2016-09-01 13:04:39
420	2016-09-01 13:04:54	Thank you for contributing to `open-source-ios-apps` 😉	dkhamsing	2016-09-01 13:04:39
419	2016-09-01 00:26:32		rigothedev	2016-09-01 20:34:18
419	2016-09-01 00:27:47	<table> <thead> <tr> <th width="50"></th> <th width="100%" data-danger-table="true" data-kind="Warning"> 1 Warning </th> </tr> </thead> <tbody> <tr> <td>:warning:</td> <td data-sticky="true">Found 1 link issue</td> </tr> </tbody> </table> #### Link issue by [`awesome_bot`](https://github.com/dkhamsing/awesome_bot) | Line | Status | Link | | --: | :-: | --- | | 409 | [301](https://httpstatuses.com…	READMEbot	2016-09-01 20:34:18
419	2016-09-01 02:19:41	thx for the update it does not use firebase?	dkhamsing	2016-09-01 20:34:18
419	2016-09-01 02:21:39	Not anymore, I will be creating my own backend Sent from my iPhone > On Aug 31, 2016, at 7:20 PM, dkhamsing notifications@github.com wrote: > > thx for the update > it does not use firebase? > > — > You are receiving this because you authored the thread. > Reply to this email directly, view it on GitHub, or mute the thread.	rigothedev	2016-09-01 20:34:18
419	2016-09-01 20:27:13	@rigobertomolina the branch has a conflict.. can u fix this? if not I can help you with that	dkhamsing	2016-09-01 20:34:18
419	2016-09-01 20:32:04	What do I need to fix?	rigothedev	2016-09-01 20:34:18
419	2016-09-01 20:34:18	You would have to rebase to bring in changes from the main repo to your fork Let me update this for you, don't worry	dkhamsing	2016-09-01 20:34:18
419	2016-09-01 20:35:48	Thank you, this is a little confusing aha	rigothedev	2016-09-01 20:34:18
418	2016-08-31 01:00:01	More of a feature request I guess. What is the best way to tell what new apps have been added? Is there a change log? I like to check this repository on a regular basis, say once a week. What is the best way to figure out what has been added since the last time I checked other than diff'ing the repository? Thanks in advance.	wm-j-ray	2016-08-31 02:02:06
418	2016-08-31 01:47:31	Our Twitter feed may be of some interest to you: https://twitter.com/opensourceios	scribblemaniac	2016-08-31 02:02:06
418	2016-08-31 02:05:35	#360	dkhamsing	2016-08-31 02:02:06
417	2016-08-29 10:02:45		rigothedev	2016-08-29 13:45:40
417	2016-08-29 12:56:44	Can you undo your category change and put your app in "science"	dkhamsing	2016-08-29 13:45:40
417	2016-08-29 13:40:22	Done (:	rigothedev	2016-08-29 13:45:40
417	2016-08-29 13:45:18	thank you!	dkhamsing	2016-08-29 13:45:40
416	2016-08-25 14:53:05	`category` is now `category-ids`, always a list Close #411 @scribblemaniac	dkhamsing	2016-08-25 15:06:28
416	2016-08-25 15:14:05	cc @matteocrippa	dkhamsing	2016-08-25 15:06:28
416	2016-08-25 15:46:59	we should have to upgrade this also in awesome-swift and then in the iOS app, am I correct?	matteocrippa	2016-08-25 15:06:28
416	2016-08-25 15:49:38	@matteocrippa definitely in the ios app, can we leave awesome-swift as is?	dkhamsing	2016-08-25 15:06:28
416	2016-08-25 15:58:22	@dkhamsing prob it would useful to have the same value in both for mapping, but It would break the actual app	matteocrippa	2016-08-25 15:06:28
416	2016-08-25 16:00:02	I know it's not great.. but for now can we have two mappings for `category` in the app?	dkhamsing	2016-08-25 15:06:28
415	2016-08-24 07:39:01	iOS app is running a bit slow due to holiday season, btw we have at least an initial structure inherited by AwesomeSwift App. If you have any feedback, idea or something else feel free to refer to this [repo](https://github.com/matteocrippa/awesomeSwift-iOS-App). Refer to feature/newUI branch.	matteocrippa	2016-09-06 22:46:33
415	2016-09-06 22:46:33	Looks like a good start buddy Let's have comments on https://github.com/matteocrippa/awesomeSwift-iOS-App if need be Closing	dkhamsing	2016-09-06 22:46:33
414	2016-08-24 04:13:42	The ISO 639-2 language codes have two codes B and T. According to [Wikipedia](https://en.wikipedia.org/wiki/ISO_639-2), B is more of a legacy set based off of the English names, while the T set is based off on the native name. Additionally it says that T codes are generally favored. So based off of that, and the fact we are already using the T code for Chinese, this PR makes all of the langauges …	scribblemaniac	2016-08-24 14:07:27
414	2016-08-24 04:14:56	<table> <thead> <tr> <th width="50"></th> <th width="100%" data-danger-table="true" data-kind="Warning"> 1 Warning </th> </tr> </thead> <tbody> <tr> <td>:warning:</td> <td data-sticky="true">Found 1 link issue</td> </tr> </tbody> </table> #### Link issue by [`awesome_bot`](https://github.com/dkhamsing/awesome_bot) | Line | Status | Link | | --: | :-: | --- | | 374 | [302](https://httpstatuses.com…	READMEbot	2016-08-24 14:07:27
414	2016-08-24 14:07:08	Thx!	dkhamsing	2016-08-24 14:07:27
413	2016-08-23 23:07:35	Now that we are making things like an iOS app and webpage for this project, I feel there is now a need for a project logo. This is something that we can use for favicons, home screen icons, etc. If you have a suggestion, please add a comment to this issue (one comment per suggestion so that people can 👍 the idea they like).	scribblemaniac
413	2016-08-23 23:12:56	# Suggestion 1 ![osia-logo](https://cloud.githubusercontent.com/assets/3461051/17912952/3c74dd44-6954-11e6-9f84-28731a74bfe5.png) (a combination of the Open Source Initiative and Apple logos) Optimized SVG: <S_CODE_TOKEN>	scribblemaniac
413	2016-08-23 23:23:38	# Suggestion 2 ![osia-logo-2](https://cloud.githubusercontent.com/assets/3461051/17913079/e37a018c-6954-11e6-833f-8f3a4ab2e41e.png) (a slight variation on suggestion 1) Optimized SVG: <S_CODE_TOKEN> I look forward to hopefully seeing some other ideas here 😉	scribblemaniac
413	2016-08-24 03:04:03	@matteocrippa @lfarah any thoughts	dkhamsing
413	2016-08-24 04:40:39	I think this green is too much [Ray Wenderlich](https://avatars3.githubusercontent.com/u/4722515?v=3&s=400), but the outline looks really cool. Since it's an open source list about iOS apps, maybe have a background with the [iOS app's square with rounded corners](http://press.contrast.co/lcp/icon.png)	lfarah
413	2016-08-24 05:11:21	The only issue I can figure out is about the modification of a registered tm, dunno how much far or close it have to be not to be complained. On the other end awesome repos have the well known de facto logo with the sun-glasses (but I don't really love it).	matteocrippa
413	2016-08-24 22:01:45	> iOS app's square with rounded corners A good idea. > The only issue I can figure out is about the modification of a registered tm, dunno how much far or close it have to be not to be complained. I am not sure of this either. From what I understand, if the logo could suggest that we are affiliated with the company, or cause confusion between us and the company we are basing it off of, then it co…	scribblemaniac
413	2016-08-31 14:29:40	What's the direction that y'all are trying to reach with the logo? Why incorporate Apple? I can whip up some ideas if I get a detailed direction as to where you're trying to go and how you're trying to be represented.	ScottieA11
413	2016-08-31 14:35:32	Apple is only one direction, at this point, we are pretty open We would like to reuse this logo in a website header, website favicon and an app icon so maybe something simple? Let us know if you can help 😄	dkhamsing
412	2016-08-23 21:11:40	<!-- Thanks for contributing to open-source-ios-apps 😊 ⚠️ Please do not edit the README, instead make changes to contents.json To create a new category, please open an issue (see CONTRIBUTING) --> <!-- When making an addition: --> 1. [ ] Project URL: 2. [x] Update contents.json instead of README 3. [x] One project per pull request 4. [ ] Avoid iOS or open-source in description as it is assumed 5.…	CTKRocks	2016-08-23 21:15:37
412	2016-08-23 21:13:52	<table> <thead> <tr> <th width="50"></th> <th width="100%" data-danger-table="true" data-kind="Warning"> 1 Warning </th> </tr> </thead> <tbody> <tr> <td>:warning:</td> <td data-sticky="true">Found 2 link issues</td> </tr> </tbody> </table> #### Link issues by [`awesome_bot`](https://github.com/dkhamsing/awesome_bot) | Line | Status | Link | | --: | :-: | --- | | 374 | [302](https://httpstatuses.c…	READMEbot	2016-08-23 21:15:37
412	2016-08-23 21:15:40	thx!	dkhamsing	2016-08-23 21:15:37
412	2016-08-23 21:16:10	@dkhamsing no prob man!	CTKRocks	2016-08-23 21:15:37
411	2016-08-23 18:47:24	@scribblemaniac 1. I'm thinking of changing `category` so that all the values are lists 2. Should it be renamed to `category-ids` More consistent Let me know what you think	dkhamsing	2016-08-25 15:06:28
411	2016-08-23 20:15:00	That all sounds good to me.	scribblemaniac	2016-08-25 15:06:28
410	2016-08-21 17:52:53	<!-- Thanks for contributing to open-source-ios-apps 😊 ⚠️ Please do not edit the README, instead make changes to contents.json To create a new category, please open an issue (see CONTRIBUTING) --> <!-- When making an addition: --> 1. [ ] Project URL: 2. [ ] Update contents.json instead of README 3. [ ] One project per pull request 4. [ ] Avoid iOS or open-source in description as it is assumed 5.…	iliketurtlesbro	2016-08-21 21:19:28
410	2016-08-21 18:16:16	<table> <thead> <tr> <th width="50"></th> <th width="100%" data-danger-table="true" data-kind="Warning"> 1 Warning </th> </tr> </thead> <tbody> <tr> <td>:warning:</td> <td data-sticky="true">Found 1 link issue</td> </tr> </tbody> </table> #### Link issue by [`awesome_bot`](https://github.com/dkhamsing/awesome_bot) | Line | Status | Link | | --: | :-: | --- | | 761 | [504](https://httpstatuses.com…	READMEbot	2016-08-21 21:19:28
410	2016-08-21 21:19:36	Thx!	dkhamsing	2016-08-21 21:19:28
409	2016-08-19 23:28:43	<!-- Thanks for contributing to open-source-ios-apps 😊 ⚠️ Please do not edit the README, instead make changes to contents.json To create a new category, please open an issue (see CONTRIBUTING) --> <!-- When making an addition: --> 1. [ ] Project URL: http://github.com/yavuz/Tenere 2. [ ] Update contents.json instead of README 3. [ ] One project per pull request 4. [ ] Avoid iOS or open-source in …	yavuz	2016-08-20 06:09:43
409	2016-08-20 06:10:01	Thank you	dkhamsing	2016-08-20 06:09:43
408	2016-08-19 23:05:11	<!-- Thanks for contributing to open-source-ios-apps 😊 ⚠️ Please do not edit the README, instead make changes to contents.json To create a new category, please open an issue (see CONTRIBUTING) --> <!-- When making an addition: --> 1. [ ] Project URL: 2. [ ] Update contents.json instead of README 3. [ ] One project per pull request 4. [ ] Avoid iOS or open-source in description as it is assumed 5.…	yavuz	2016-08-19 23:42:12
407	2016-08-19 07:17:24		caleb0	2016-08-22 14:41:01
407	2016-08-19 07:19:10	<table> <thead> <tr> <th width="50"></th> <th width="100%" data-kind="Warning"> 1 Warning </th> </tr> </thead> <tbody> <tr> <td>:warning:</td> <td data-sticky="true">Found 2 link issues</td> </tr> </tbody> </table> #### Link issues by [`awesome_bot`](https://github.com/dkhamsing/awesome_bot) | Line | Status | Link | | --: | :-: | --- | | 137 | [404](https://httpstatuses.com/404) | https://github.…	READMEbot	2016-08-22 14:41:01
407	2016-08-19 13:45:23	Link issues will be fixed separately	dkhamsing	2016-08-22 14:41:01
406	2016-08-17 03:05:28	<!-- Thanks for contributing to open-source-ios-apps 😊 ⚠️ Please do not edit the README, instead make changes to contents.json To create a new category, please open an issue (see CONTRIBUTING) --> <!-- When making an addition: --> 1. [ ] Project URL: 2. [ ] Update contents.json instead of README 3. [ ] One project per pull request 4. [ ] Project added at the end of the list (a script sorts projec…	PlayApple	2016-08-18 13:52:33
406	2016-08-17 03:22:15	I don't know exactly what you wanted to accomplish, but this probably wasn't it. Do you need some help?	scribblemaniac	2016-08-18 13:52:33
405	2016-08-15 20:09:05	Integrate @danger.	dkhamsing	2016-08-15 20:28:09
405	2016-08-15 20:17:20	<table> <thead> <tr> <th width="50"></th> <th width="100%" data-kind="Warning"> 3 Warnings </th> </tr> </thead> <tbody> <tr> <td>:warning:</td> <td data-sticky="true">Found 1 link issue</td> </tr> <tr> <td>:warning:</td> <td data-sticky="true">Found 1 link issue</td> </tr> <tr> <td>:warning:</td> <td data-sticky="true">Found 1 link issue</td> </tr> </tbody> </table> #### Link issue by [`awesome_b…	READMEbot	2016-08-15 20:28:09
404	2016-08-15 17:23:20	Getting `404`s for iTunes links that do work 😢 Moving checking iTunes links to Travis CI	dkhamsing	2016-08-15 17:23:40
403	2016-08-10 14:59:40	Close #393 Note: will merge after Aug 13	dkhamsing	2016-08-14 13:07:54
402	2016-08-10 11:36:57	<!-- Thanks for contributing to open-source-ios-apps 😊 ⚠️ Please do not edit the README, instead make changes to contents.json To create a new category, please open an issue (see CONTRIBUTING) --> <!-- When making an addition: --> 1. [x] Project URL: 2. [x] Update contents.json instead of README 3. [x] One project per pull request 4. [x] Project added at the end of the list (a script sorts projec…	kahopoon	2016-08-10 15:37:58
402	2016-08-10 15:38:04	Thank you for contributing to `open-source-ios-apps` 😉	dkhamsing	2016-08-10 15:37:58
401	2016-08-10 11:28:11	<!-- Thanks for contributing to open-source-ios-apps 😊 ⚠️ Please do not edit the README, instead make changes to contents.json To create a new category, please open an issue (see CONTRIBUTING) --> <!-- When making an addition: --> 1. [x] Project URL: 2. [x] Update contents.json instead of README 3. [x] One project per pull request 4. [x] Project added at the end of the list (a script sorts projec…	kahopoon	2016-08-10 11:35:58
401	2016-08-10 11:31:18	Seems screenshots part I forget to quote my last file	kahopoon	2016-08-10 11:35:58
400	2016-08-09 18:12:44	WIP → https://dkhamsing.github.io/open-source-ios-apps/ by @scribblemaniac 🎉 --- This is an extension of a suggestions made in #387. The idea is that instead of just generating a README for this repository that has a formatted list of all of the OS Apps, a webpage on this project's Github Pages branch is created to display the apps. With the added flexibility of HTML, CSS, and Javascript, people …	scribblemaniac
400	2016-08-09 18:18:24	Good idea, would love contributions	dkhamsing
400	2016-08-14 18:09:57	I would love to contribute, Im just getting my toe wet with html5 stuff so I probably wont be able to contribute much but I will keep my eye out for something that I think I can do. @dkhamsing @scribblemaniac is there already a git repository for this?	IndyBob2019
400	2016-08-14 20:46:49	Okay, the first version is [live](https://dkhamsing.github.io/open-source-ios-apps/). I will work on it more next weekend. It's not quite ready yet, but I would love any feedback. @IndyBob2019 Thanks for your interest! I have just added the code to the [gh-pages branch of this repository](https://github.com/dkhamsing/open-source-ios-apps/tree/gh-pages). You may find something that you can help wi…	scribblemaniac
400	2016-08-15 16:59:00	Is there a way to clone this project? I got the clone link but it just downloaded the README for the whole project and a couple other unrelated files.	IndyBob2019
400	2016-08-15 17:01:25	Cloning should work, did you use the branch `gh-pages`	dkhamsing
400	2016-08-15 17:03:54	I don't know how to use branches lol, ill do some research and figure it out no worries.	IndyBob2019
400	2016-08-15 17:06:57	From the command line, should be `git checkout gh-pages`	dkhamsing
400	2016-08-23 23:34:41	I will update the TODO list now that I have a better idea of what needs to be done.	scribblemaniac
400	2016-08-24 15:46:47	@scribblemaniac is there a better emoji to represent "download on appstore" because the iphone one makes it look like the project is for iphone	dkhamsing
400	2016-08-24 15:52:28	@dkhamsing [Download](http://fontawesome.io/icon/download/) or [Apple](http://fontawesome.io/icon/apple/) could work. Or we could just add the app store icon.	scribblemaniac
400	2016-08-24 15:55:23	yeah might as well? some version of ![](http://assets.dockwa.com/assets/app-store-59a5d30dc366f66c1bcc556573b9f19b.png)	dkhamsing
400	2016-09-02 04:31:08	I'm effectively at the 1.0 release of the website now :tada: It doesn't have a lot of the bells and whistles yet (as you can tell from the todo list), but it has all the functionality of the README and then some. I would love some feedback at this point, so everyone please [check it out](https://dkhamsing.github.io/open-source-ios-apps/) and let me know what you think!	scribblemaniac
400	2016-09-02 05:54:55	Very exciting, thank you for all the work	dkhamsing
400	2016-09-02 05:55:11	website looks good	hblegg
400	2016-09-02 14:21:51	@scribblemaniac the theme switcher is pretty fancy would it make sense to save on selection ?	dkhamsing
400	2016-09-02 17:46:37	@hblegg Thanks! @dkhamsing Yeah, in hindsight that would be better. I'll change it soon.	scribblemaniac
400	2016-10-08 02:45:55	The site is looking good Can we replace the stars by something else Maybe just have: 152 ⭐️ I feel they convey the wrong idea at the moment, kinda like yelp star ratings	dkhamsing
400	2016-10-08 02:46:12	@scribblemaniac ^	dkhamsing
400	2016-10-10 06:43:51	@dkhamsing Good idea, I will experiment with that soon. P.S. You don't need to mention me every time 😉 I get notifications for everything in this project.	scribblemaniac
400	2016-10-10 13:23:44	Ok	dkhamsing
399	2016-08-09 15:09:51	https://gist.github.com/anonymous/be788a5d82f40aedf29e8207f91e6b95 (using http://www.json2yaml.com/) @scribblemaniac what do you think	dkhamsing	2016-08-09 17:30:00
399	2016-08-09 15:17:24	Note - `@username` ❗ not valid yml string - `"@username"` ✅ http://stackoverflow.com/questions/19109912/do-i-need-quotes-for-strings-in-yaml > Use quotes if your value includes special characters, (e.g. :, {, }, [, ], ,, &, *, #, ?, |, -, <, >, =, !, %, @, ).	dkhamsing	2016-08-09 17:30:00
399	2016-08-09 17:23:38	It looks a little bit better. The quoting thing could cause a bit of confusion for new contributors. Don't forget that all urls will have to be quoted as well then. We would either have to find some alternative to the JSON Schema or abandon that kind of validation altogether. YAML may be a bit easier for a regular person to read/edit, but I don't think it is enough to justify spending the time to…	scribblemaniac	2016-08-09 17:30:00
399	2016-08-09 17:30:00	The format seems better But yeah maybe not by that much Closing for now	dkhamsing	2016-08-09 17:30:00
398	2016-08-08 15:29:08	A collaborative list of open-source iOS, watchOS and tvOS apps, your [contribution](link here) is welcome 😄 | Projects | Twitter | Updated | | :-: | :-: | :-: | | 534 | [@opensourceios](https://twitter.com/) | August 8, 2016 | or ![](https://img.shields.io/badge/Projects-534-green.svg?style=social) ![](https://img.shields.io/badge/Updated-Aug 8, 2016-green.svg?style=social) [![](https://img.shiel…	dkhamsing	2016-08-09 12:40:30
398	2016-08-08 16:34:05	Leaning towards the last option	dkhamsing	2016-08-09 12:40:30
398	2016-08-08 17:35:40	I like having a bit of color, so I'm going to vote for the third one. I also think it might look better above the description than below it.	scribblemaniac	2016-08-09 12:40:30
398	2016-08-08 17:51:25	Preview: # Open-Source iOS Apps A collaborative list of open-source `iOS`, `watchOS` and `tvOS` apps, your [contribution](link here) is welcome 😄 ![](https://img.shields.io/badge/Projects-534-green.svg) [![](https://img.shields.io/badge/Twitter-@opensourceios-blue.svg)](https://twitter.com/opensourceios) ![](https://img.shields.io/badge/Updated-August 8,_2016-lightgrey.svg) or # Open-Source iOS A…	dkhamsing	2016-08-09 12:40:30
398	2016-08-08 17:52:19	I am thinking the first one..	dkhamsing	2016-08-09 12:40:30
398	2016-08-08 18:40:48	I am fine with either.	scribblemaniac	2016-08-09 12:40:30
397	2016-08-08 09:14:46	<!-- Thanks for contributing to open-source-ios-apps 😊 ⚠️ Please do not edit the README, instead make changes to contents.json To create a new category, please open an issue (see CONTRIBUTING) --> <!-- When making an addition: --> 1. [ ] Project URL: 2. [ ] Update contents.json instead of README 3. [ ] One project per pull request 4. [ ] Project added at the end of the list (a script sorts projec…	tirupati17	2016-08-08 13:30:38
396	2016-08-08 08:59:12	<!-- Thanks for contributing to open-source-ios-apps 😊 ⚠️ Please do not edit the README, instead make changes to contents.json To create a new category, please open an issue (see CONTRIBUTING) --> <!-- When making an addition: --> 1. [ ] Project URL: 2. [ ] Update contents.json instead of README 3. [ ] One project per pull request 4. [ ] Project added at the end of the list (a script sorts projec…	tirupati17	2016-08-08 09:08:01
395	2016-08-08 08:20:46	<!-- Thanks for contributing to open-source-ios-apps 😊 ⚠️ Please do not edit the README, instead make changes to contents.json To create a new category, please open an issue (see CONTRIBUTING) --> <!-- When making an addition: --> 1. [ ] Project URL: 2. [ ] Update contents.json instead of README 3. [ ] One project per pull request 4. [ ] Project added at the end of the list (a script sorts projec…	AndreyBaranchikov	2016-08-08 13:29:34
394	2016-08-07 14:07:48	<!-- Thanks for contributing to open-source-ios-apps 😊 ⚠️ Please do not edit the README, instead make changes to contents.json To create a new category, please open an issue (see CONTRIBUTING) --> <!-- When making an addition: --> 1. [x] Project URL: 2. [x] Update contents.json instead of README 3. [x] One project per pull request 4. [x] Project added at the end of the list (a script sorts projec…	vanyaland	2016-08-07 15:23:03
394	2016-08-07 15:23:10	Thx!	dkhamsing	2016-08-07 15:23:03
393	2016-08-05 13:41:38	7b5labs has been down since Aug 3 @scribblemaniac looks like the links we have for XPilot are down, can you find alternate links ?	dkhamsing	2016-08-14 13:07:54
393	2016-08-05 14:52:16	Working on my vacation :sweat: I did a bit of searching, but found no alternative links. I did find some contact information so I could do that if need be, or we could just go straight to archiving it. I'm pretty sure the app still works though. It doesn't hurt to at least try this: @stealthboy Could you perhaps shed some light on what happened to 7b5labs.com and if an alternative place to access…	scribblemaniac	2016-08-14 13:07:54
393	2016-08-05 18:26:04	@scribblemaniac oops sorry have a good vacation	dkhamsing	2016-08-14 13:07:54
392	2016-07-31 20:26:49	It may be nice to have a way to include other languages in our repository. Of course people can just replace all of the English with another language if they want to translate, but it might be nice to set up a better standard for this so that multiple languages can be added, especially now that we are looking at more dynamic options (mobile app, webpage) that could allow the user to switch langua…	scribblemaniac	2016-09-09 14:53:34
392	2016-07-31 21:07:48	Relates to #391 Would be an interesting project I would prefer if we can keep contents.json as the base of the English README Is there a way of doing this by only adding "id" for the entries that are translated	dkhamsing	2016-09-09 14:53:34
392	2016-08-01 08:19:49	> Is there a way of doing this by only adding "id" for the entries that are translated Sure. In fact, the id can be implied for most cases. For example we could specify the id as a lowercase version of the title, with a dash instead of spaces. Then the only circumstances where you would actually need to specify is when the title is changed, or maybe if it contains special characters. The rest of …	scribblemaniac	2016-09-09 14:53:34
392	2016-08-01 16:37:38	Maybe we can secure at least one language translation effort before we start.. @wg689 we are interesting in building support for multiple languages right from this project could you help with the Chinese translation?	dkhamsing	2016-09-09 14:53:34
392	2016-08-24 15:44:04	@scribblemaniac will be closing this unless we can get someone to translate	dkhamsing	2016-09-09 14:53:34
392	2016-09-09 14:53:34	Closing for now	dkhamsing	2016-09-09 14:53:34
391	2016-07-31 18:42:22	this project is very good,but chinese developer English is not so well ,can I translate this project to chinese language? if I can I will tell other the translated project is from https://github.com/dkhamsing/open-source-ios-apps,I will write paper to tell other this project. my Email:596201463@qq.com /wg1@foxmail.com	wg689	2016-07-31 19:18:34
391	2016-07-31 19:18:34	HI Yes feel free to translate A link back to here would be great 谢谢	dkhamsing	2016-07-31 19:18:34
391	2016-07-31 23:50:19	A link back to here must,thanks	wg689	2016-07-31 19:18:34
390	2016-07-28 15:32:48	Close #387	dkhamsing	2016-07-28 15:33:56
389	2016-07-28 05:01:48	Close #388	dkhamsing	2016-07-28 05:04:02
388	2016-07-27 19:48:40	- Get history (`date_added`, `suggested_by`) into contents.json - Related to #360, #387	dkhamsing	2016-07-28 05:52:38
388	2016-07-27 19:49:46	Initial history dump https://gist.github.com/anonymous/f2bd8e85057e3d173818fe99b3accf88	dkhamsing	2016-07-28 05:52:38
387	2016-07-27 15:56:16	Add additional info in the README tucked under `<details>...</details>` - Now showing `license` - Updated `itunes` link display New supported fields: - `screenshots` - `date_added` --- Final update https://github.com/dkhamsing/open-source-ios-apps/issues/387#issuecomment-235927776 --- Initial Idea ![details](https://cloud.githubusercontent.com/assets/4723115/17182298/da1b7e6e-53d7-11e6-88bb-8d37f…	dkhamsing	2016-07-28 15:33:56
387	2016-07-27 16:47:05	Alternate format would tuck in the details with the `source` link, looks cleaner ![details](https://cloud.githubusercontent.com/assets/4723115/17183896/6b97ca90-53de-11e6-9e04-2b91d05239c0.png) Need to move `homepage` and `itunes` into details though.. maybe add emoji for available in app store.. 📱 ? 🤔	dkhamsing	2016-07-28 15:33:56
387	2016-07-27 17:15:29	WIP https://github.com/dkhamsing/open-source-ios-apps/tree/details	dkhamsing	2016-07-28 15:33:56
387	2016-07-27 17:29:05	It may be about time we migrated to generating an html page for github pages. Then we can get dynamic behavior such as expandable areas, search fields, and filters. I've been thinking about doing this for a while, but there hasn't been a pressing need for it until now. There will be way too much content if everything has all of these details.	scribblemaniac	2016-07-28 15:33:56
387	2016-07-27 17:30:53	true this poor readme might choke	dkhamsing	2016-07-28 15:33:56
387	2016-07-27 17:41:17	> true this poor readme might choke To be honest, it might already be choking :wink:	scribblemaniac	2016-07-28 15:33:56
387	2016-07-28 15:19:43	well without working on an actual webpage, this will be going in the update also changes app store links ![update](https://cloud.githubusercontent.com/assets/4723115/17218347/43c5b842-549c-11e6-984f-d1cb6081ca6a.png)	dkhamsing	2016-07-28 15:33:56
386	2016-07-26 15:33:45		pcantrell	2016-07-26 15:50:28
386	2016-07-26 15:50:36	Thank you for contributing to `open-source-ios-apps` 😉	dkhamsing	2016-07-26 15:50:28
385	2016-07-26 07:22:18	Thanks for taking the time to make contributing this straightforward :) 1. [x] Project URL: https://github.com/jlnr/MovieDict 2. [x] Update contents.json instead of README 3. [x] One project per pull request 4. [x] Project added at the end of the list (a script sorts projects automatically) 5. [x] Avoid iOS or open-source in description as it is assumed 6. [x] Use this commit title format if appl…	jlnr	2016-07-26 12:42:12
385	2016-07-26 12:43:52	謝謝	dkhamsing	2016-07-26 12:42:12
384	2016-07-24 20:59:00	<!-- Thanks for contributing to open-source-ios-apps 😊 ⚠️ Please do not edit the README, instead make changes to contents.json To create a new category, please open an issue (see CONTRIBUTING) --> <!-- When making an addition: --> 1. [x] Project URL: https://github.com/100mango/Celluloid 2. [x] Update contents.json instead of README 3. [x] One project per pull request 4. [x] Project added at the …	lfarah	2016-07-24 21:02:47
384	2016-07-24 21:02:52	thx buddy!	dkhamsing	2016-07-24 21:02:47
383	2016-07-23 23:11:08	<!-- Thanks for contributing to open-source-ios-apps 😊 ⚠️ Please do not edit the README, instead make changes to contents.json To create a new category, please open an issue (see CONTRIBUTING) --> <!-- When making an addition: --> 1. [ ] Project URL: 2. [ ] Update contents.json instead of README 3. [ ] One project per pull request 4. [ ] Project added at the end of the list (a script sorts projec…	awarren124	2016-07-25 06:01:21
383	2016-07-25 06:01:21	Closing This project is too vague	dkhamsing	2016-07-25 06:01:21
382	2016-07-22 23:54:53	Move that section into contents.json?	dkhamsing	2016-07-28 15:51:16
381	2016-07-22 15:35:37	<!-- Thanks for contributing to open-source-ios-apps 😊 ⚠️ Please do not edit the README, instead make changes to contents.json To create a new category, please open an issue (see CONTRIBUTING) --> <!-- When making an addition: --> 1. [x] Project URL: 2. [x] Update contents.json instead of README 3. [x] One project per pull request 4. [x] Project added at the end of the list (a script sorts projec…	fabienwarniez	2016-07-22 15:52:28
381	2016-07-22 15:52:30	thx	dkhamsing	2016-07-22 15:52:28
380	2016-07-22 05:54:08	<!-- Thanks for contributing to open-source-ios-apps 😊 ⚠️ Please do not edit the README, instead make changes to contents.json To create a new category, please open an issue (see CONTRIBUTING) --> <!-- When making an addition: --> 1. [ ] Project URL: 2. [ ] Update contents.json instead of README 3. [ ] One project per pull request 4. [ ] Project added at the end of the list (a script sorts projec…	pacificsky	2016-07-22 12:55:49
380	2016-07-22 12:56:32	Thx	dkhamsing	2016-07-22 12:55:49
379	2016-07-18 12:00:58	1. [x] Update contents.json instead of README 2. [x] One project per pull request 3. [x] Project added at the end of the list (a script sorts projects automatically) 4. [x] Avoid iOS or open-source in description as it is assumed 5. [x] Use approved format for your entry <!-- Approved Format { "title": "Name of the app", "category": "Category name", "description": "What this app does", "source": …	Superbil	2016-07-18 14:43:09
379	2016-07-18 14:34:00	Hi, could you update the itunes link to this instead: https://itunes.apple.com/app/hackfoldr/id919010837 thx	dkhamsing	2016-07-18 14:43:09
379	2016-07-18 14:39:44	@dkhamsing I just fix it	Superbil	2016-07-18 14:43:09
379	2016-07-18 14:43:12	thx!	dkhamsing	2016-07-18 14:43:09
378	2016-07-17 14:15:41		dkhamsing	2016-07-17 14:21:07
377	2016-07-15 06:53:20	<!-- Thanks for contributing to open-source-ios-apps 😊 ⚠️ Please do not edit the README, instead make changes to contents.json To create a new category, please open an issue (see CONTRIBUTING) --> <!-- When making an addition: --> 1. [ ] Project URL: 2. [ ] Update contents.json instead of README 3. [ ] One project per pull request 4. [ ] Project added at the end of the list (a script sorts projec…	TomekB	2016-07-15 10:22:53
376	2016-07-15 06:18:56	<!-- Thanks for contributing to open-source-ios-apps 😊 ⚠️ Please do not edit the README, instead make changes to contents.json To create a new category, please open an issue (see CONTRIBUTING) --> <!-- When making an addition: --> 1. [x] Project URL: 2. [x] Update contents.json instead of README 3. [x] One project per pull request 4. [x] Project added at the end of the list (a script sorts projec…	vanyaland	2016-07-16 05:31:49
376	2016-07-15 10:23:42	can you rebase/fix the conflicts?	dkhamsing	2016-07-16 05:31:49
376	2016-07-16 05:31:52	thx	dkhamsing	2016-07-16 05:31:49
375	2016-07-14 20:13:26	<!-- Thanks for contributing to open-source-ios-apps 😊 ⚠️ Please do not edit the README, instead make changes to contents.json To create a new category, please open an issue (see CONTRIBUTING) --> <!-- When making an addition: --> 1. [x] Project URL: 2. [x] Update contents.json instead of README 3. [x] One project per pull request 4. [x] Avoid iOS or open-source in description as it is assumed 5.…	etamity	2016-07-18 14:35:21
375	2016-07-14 21:42:39	@etamity can you include license info, thanks	dkhamsing	2016-07-18 14:35:21
375	2016-07-15 13:56:27	@dkhamsing I have added LICENSE file to the project, thanks for reminding.	etamity	2016-07-18 14:35:21
375	2016-07-15 14:08:32	hehe I mean update the pull request to include license ;)	dkhamsing	2016-07-18 14:35:21
375	2016-07-18 14:35:27	will fix issues myself	dkhamsing	2016-07-18 14:35:21
374	2016-07-14 18:56:10	Added Dono :shipit:	PanosSakkos	2016-07-14 20:10:05
374	2016-07-14 20:10:08	thx!	dkhamsing	2016-07-14 20:10:05
373	2016-07-14 14:54:56	Should tvOS and watchOS apps be removed from this list? it can be argued that watchOS apps are pretty tied to iOS apps but not tvOS really... @scribblemaniac @matteocrippa	dkhamsing	2016-07-14 15:49:22
373	2016-07-14 15:17:38	tvOS is not so far from iOS, watchOS is only a kinda extension, so I will keep both	matteocrippa	2016-07-14 15:49:22
373	2016-07-14 15:48:10	I vote for keeping them since searching "open source watchOS apps" and "open source tvOS apps" both come up with this repo.	scribblemaniac	2016-07-14 15:49:22
373	2016-07-14 15:49:22	thx guys	dkhamsing	2016-07-14 15:49:22
372	2016-07-14 12:46:36	<!-- Thanks for contributing to open-source-ios-apps 😊 ⚠️ Please do not edit the README, instead make changes to contents.json To create a new category, please open an issue (see CONTRIBUTING) --> <!-- When making an addition: --> 1. [x] Project URL: https://github.com/jbkuczma/NBAreact 2. [x] Update contents.json instead of README 3. [x] One project per pull request 4. [x] Project added at the e…	jbkuczma	2016-07-14 13:03:38
372	2016-07-14 13:03:45	Thank you for contributing to `open-source-ios-apps` 😉	dkhamsing	2016-07-14 13:03:38
371	2016-07-14 02:21:52	Considering using `swift` or `Swift` instead of 🔶 What do you think ? @scribblemaniac @matteocrippa	dkhamsing	2016-07-17 01:45:25
371	2016-07-14 06:59:04	imho better, it would be really easy to use search to filter 👍	matteocrippa	2016-07-17 01:45:25
371	2016-07-14 07:16:21	It's easier to tell at a glance with the icon, but it is also less intuitive. I don't have a strong opinion either way, but I would probably lean towards keeping the icon.	scribblemaniac	2016-07-17 01:45:25
371	2016-07-14 14:01:15	preview https://gist.github.com/anonymous/d3c31aaa197b750de25a0a5daedad120 ![screen shot 2016-07-14 at 7 00 36 am](https://cloud.githubusercontent.com/assets/4723115/16842028/bbaf72a6-4990-11e6-95b6-e656a4fdbcbb.png) ![screen shot 2016-07-14 at 6 59 29 am](https://cloud.githubusercontent.com/assets/4723115/16841995/94d89856-4990-11e6-8098-1d07de7f88ba.png)	dkhamsing	2016-07-17 01:45:25
371	2016-07-14 14:02:04	you both bring good points, I think I will be switching	dkhamsing	2016-07-17 01:45:25
370	2016-07-13 14:53:00	@Aghassi this issue will track adding https://github.com/findmybusnj/findmybusnj-swift	dkhamsing	2016-07-13 20:36:55
369	2016-07-12 16:12:49	<!-- Thanks for contributing to open-source-ios-apps 😊 ⚠️ Please do not edit the README, instead make changes to contents.json To create a new category, please open an issue (see CONTRIBUTING) --> <!-- When making an addition: --> 1. [x] Project URL: https://github.com/elpassion/DropColour-iOS 2. [x] Update contents.json instead of README 3. [x] One project per pull request 4. [x] Project added a…	mateuszszklarek	2016-07-12 16:20:38
369	2016-07-12 16:14:05	@dkhamsing I created a new one.	mateuszszklarek	2016-07-12 16:20:38
369	2016-07-12 16:20:41	thx	dkhamsing	2016-07-12 16:20:38
368	2016-07-12 14:49:59	Can have at least these apps in there: themoji, uberguide.. Hmm how does it relate to the `location` category	dkhamsing	2016-07-17 14:18:21
368	2016-07-13 13:23:23	Also add School or Education category?	dkhamsing	2016-07-17 14:18:21
368	2016-07-13 13:42:38	If a travel category is added, can you please add my app? It is for NJ Transit commuters. https://github.com/findmybusnj/findmybusnj-swift	Aghassi	2016-07-17 14:18:21
368	2016-07-13 13:43:24	will add it regardless, thank you! #370	dkhamsing	2016-07-17 14:18:21
368	2016-07-13 13:51:11	I would be in favor of having an Education category instead of a school category, since it's a bit broader. Not sure about travel vs location though.	scribblemaniac	2016-07-17 14:18:21
368	2016-07-13 13:53:15	@scribblemaniac thx, noted/updated	dkhamsing	2016-07-17 14:18:21
368	2016-07-13 15:04:02	My 2 cents, location is really wide, travel is for sure a subset of location. Under there you can put transport (bus, metro) etc.	matteocrippa	2016-07-17 14:18:21
368	2016-07-13 15:06:02	ok	dkhamsing	2016-07-17 14:18:21
367	2016-07-12 14:44:15	Hi @dkhamsing, I don't know if it's more appropriate to use 'Added' vs 'Add' on the commit title? 'Add app-name by @github-username' -> 'Added app-name by @github-username' Makes more sense grammatically?	michieriffic	2016-07-12 14:45:04
367	2016-07-12 14:45:04	For brevity, we prefer "Add" at the moment Thanks	dkhamsing	2016-07-12 14:45:04
367	2016-07-12 21:06:13	Also I find that using verbs like this is a quite a common practice on Github. In fact, Pro Git recommends using the imperative present tense (https://git-scm.com/book/ch5-2.html): > It’s also a good idea to use the imperative present tense in these messages. In other words, use commands. Instead of “I added tests for” or “Adding tests for,” use “Add tests for.”	scribblemaniac	2016-07-12 14:45:04
366	2016-07-12 14:31:49	<!-- Thanks for contributing to open-source-ios-apps 😊 ⚠️ Please do not edit the README, instead make changes to contents.json To create a new category, please open an issue (see CONTRIBUTING) --> <!-- When making an addition: --> 1. [x] Project URL: 2. [x] Update contents.json instead of README 3. [x] One project per pull request 4. [x] Project added at the end of the list (a script sorts projec…	michieriffic	2016-07-12 17:57:50
366	2016-07-12 14:48:47	1. can you rebase/fix the conflicts? 2. also the license should be lowercase `mit` thanks!	dkhamsing	2016-07-12 17:57:50
366	2016-07-12 15:08:46	@dkhamsing I cannot find where the conflict is. But circleci, is saying there is a conflict?	michieriffic	2016-07-12 17:57:50
366	2016-07-12 15:11:30	well the conflict is between your fork and this repo	dkhamsing	2016-07-12 17:57:50
366	2016-07-12 15:11:48	ci is complaining about the itunes link.. can you replace by this instead https://itunes.apple.com/app/scholars-of-wwdc/id999731893	dkhamsing	2016-07-12 17:57:50
366	2016-07-12 15:11:51	thx!	dkhamsing	2016-07-12 17:57:50
366	2016-07-12 15:20:52	you're close! do you know how to rebase ? https://help.github.com/articles/resolving-merge-conflicts-after-a-git-rebase/	dkhamsing	2016-07-12 17:57:50
366	2016-07-12 17:26:35	Hi @dkhamsing sorry just got back. I was able to rebase it and fix conflict on my fork. Do I need to create a new pull request for this? :)	michieriffic	2016-07-12 17:57:50
366	2016-07-12 17:29:34	after you fix the conflict, you can push to the same fork	dkhamsing	2016-07-12 17:57:50
366	2016-07-12 17:34:02	@dkhamsing I have fixed the conflicts already. But the pull request here isn't updating [michieriffic/open-source-ios-apps](https://github.com/michieriffic/open-source-ios-apps) Can you check my fork if I have missed anything? thx	michieriffic	2016-07-12 17:57:50
366	2016-07-12 17:36:41	hey just took a look this is the fork you want to update https://github.com/michieriffic/open-source-ios-apps/tree/patch-1	dkhamsing	2016-07-12 17:57:50
366	2016-07-12 17:40:22	oh. got it. wait :)	michieriffic	2016-07-12 17:57:50
366	2016-07-12 17:52:48	@dkhamsing got another check failed. - Issues :-( > Links > 1. [L17] http://zbar.sourceforge.net/ Connection reset by peer > 2. [L37] http://projectm.sourceforge.net/ Connection reset by peer	michieriffic	2016-07-12 17:57:50
366	2016-07-12 17:57:33	dont worry about those, thanks!!	dkhamsing	2016-07-12 17:57:50
366	2016-07-12 18:24:51	@dkhamsing I noticed that the changes were already committed to Master but the app isn't listed on the Readme file. :)	michieriffic	2016-07-12 17:57:50
366	2016-07-12 18:25:48	should be listed soon, thanks	dkhamsing	2016-07-12 17:57:50
365	2016-07-12 13:38:43	<!-- Thanks for contributing to open-source-ios-apps 😊 ⚠️ Please do not edit the README, instead make changes to contents.json To create a new category, please open an issue (see CONTRIBUTING) --> <!-- When making an addition: --> 1. [x] Project URL: https://github.com/elpassion/DropColour-iOS 2. [x] Update contents.json instead of README 3. [x] One project per pull request 4. [x] Project added a…	mateuszszklarek	2016-07-12 16:10:05
365	2016-07-12 13:43:34	@dkhamsing Can you check my PR?	mateuszszklarek	2016-07-12 16:10:05
365	2016-07-12 14:38:24	yes i will, thanks for your pull request	dkhamsing	2016-07-12 16:10:05
365	2016-07-12 14:51:47	1. can you rebase/fix the conflicts? 2. also the license should be lowercase `mit` thanks!	dkhamsing	2016-07-12 16:10:05
365	2016-07-12 15:47:57	looks like the itunes link has some validation issues, can you update with this instead https://itunes.apple.com/app/dropcolour/id1046339763	dkhamsing	2016-07-12 16:10:05
365	2016-07-12 16:07:43	wow buddy the diff is a mess 😉	dkhamsing	2016-07-12 16:10:05
364	2016-07-12 13:09:10	<!-- Thanks for contributing to open-source-ios-apps 😊 ⚠️ Please do not edit the README, instead make changes to contents.json To create a new category, please open an issue (see CONTRIBUTING) --> <!-- When making an addition: --> 1. [x] Project URL: https://github.com/elpassion/DropColour-iOS 2. [x] Update contents.json instead of README 3. [x] One project per pull request 4. [x] Project added a…	mateuszszklarek	2016-07-12 13:34:49
363	2016-07-12 09:19:59	Adds SHMUP - http://fabiensanglard.net/shmup/ A multiplatform engine primarily written in ANSI C with wrappers for platform specific code, including, of course, iOS.	Wofiel	2016-07-12 14:39:38
363	2016-07-12 10:45:54	can you rebase/fix the conflicts?	dkhamsing	2016-07-12 14:39:38
363	2016-07-12 14:31:34	Also fixed the formatting of Swab using tabs instead of spaces on the braces.	Wofiel	2016-07-12 14:39:38
363	2016-07-12 14:39:42	thx!	dkhamsing	2016-07-12 14:39:38
363	2016-07-12 14:44:03	@Wofiel do you know if the license is any of the following? "gpl-3.0", "lgpl-3.0", "lgpl-2.1", "gpl-2.0", "agpl-3.0"	dkhamsing	2016-07-12 14:39:38
363	2016-07-12 16:05:48	Listed in the source as GPLv3, my apologies for not being specific before merge.	Wofiel	2016-07-12 14:39:38
363	2016-07-12 16:13:59	np, thx	dkhamsing	2016-07-12 14:39:38
362	2016-07-12 07:59:23	I'd like to add [Themoji](https://github.com/themoji/ios) - A unique way to communicate with people around the world. I can't decide what category to put it in, or if there should be an emoji category (I think it should 😄)	KrauseFx	2016-07-12 14:47:48
362	2016-07-12 10:32:01	Probably "misc" for now 😉	dkhamsing	2016-07-12 14:47:48
362	2016-07-12 15:09:25	Thanks 🚀	KrauseFx	2016-07-12 14:47:48
362	2016-07-12 15:10:18	github needs big emojis 🚀 🚀 🚀	dkhamsing	2016-07-12 14:47:48
362	2016-07-12 15:10:29	np :)	dkhamsing	2016-07-12 14:47:48
362	2016-07-12 16:40:30	Absolutely 👍	KrauseFx	2016-07-12 14:47:48
361	2016-07-12 02:40:04	Swab – The Content Blocker of Creative, Web and Design Culture Ads An open-source iOS Content Blocker written in Swift http://swabthe.com/	pkamb	2016-07-12 10:28:24
361	2016-07-12 02:42:48	can you rebase/fix the conflicts	dkhamsing	2016-07-12 10:28:24
361	2016-07-12 02:44:58	also swift is not a valid category, pls remove it	dkhamsing	2016-07-12 10:28:24
361	2016-07-12 02:50:45	Hey thx for the update but this still can't be merged, the fork has conflicts	dkhamsing	2016-07-12 10:28:24
361	2016-07-12 10:28:33	Thx!	dkhamsing	2016-07-12 10:28:24
360	2016-07-12 01:21:56	A what's new list would be great	tinyhostingltd	2016-07-28 16:02:00
360	2016-07-12 01:39:59	You could browse the commits https://github.com/dkhamsing/open-source-ios-apps/commits/master	dkhamsing	2016-07-28 16:02:00
360	2016-07-14 06:59:43	if we move w/ an app we can manage to use an APNS to notify user about news	matteocrippa	2016-07-28 16:02:00
360	2016-07-28 16:02:00	https://twitter.com/opensourceios	dkhamsing	2016-07-28 16:02:00
359	2016-07-11 23:58:30	<!-- Thanks for contributing to open-source-ios-apps 😊 ⚠️ Please do not edit the README, instead make changes to contents.json To create a new category, please open an issue (see CONTRIBUTING) --> <!-- When making an addition: --> 1. [x] Project URL: https://github.com/danqing/2048 2. [x] Update contents.json instead of README 3. [x] One project per pull request 4. [x] Project added at the end of…	danqing	2016-07-12 01:07:16
359	2016-07-12 01:07:28	Thank you for contributing to `open-source-ios-apps` 😉	dkhamsing	2016-07-12 01:07:16
358	2016-07-11 23:14:58	<!-- Thanks for contributing to open-source-ios-apps 😊 ⚠️ Please do not edit the README, instead make changes to contents.json To create a new category, please open an issue (see CONTRIBUTING) --> <!-- When making an addition: --> 1. [x] Project URL: 2. [x] Update contents.json instead of README 3. [ ] One project per pull request 4. [x] Project added at the end of the list (a script sorts projec…	tananaev	2016-07-11 23:26:10
358	2016-07-11 23:26:19	Thx!!	dkhamsing	2016-07-11 23:26:10
357	2016-07-11 19:48:31	<!-- Thanks for contributing to open-source-ios-apps 😊 ⚠️ Please do not edit the README, instead make changes to contents.json To create a new category, please open an issue (see CONTRIBUTING) --> <!-- When making an addition: --> 1. [x] Project URL: https://github.com/kenmickles/unh_tvos 2. [x] Update contents.json instead of README 3. [x] One project per pull request 4. [x] Project added at the…	kenmickles	2016-07-11 20:37:36
357	2016-07-11 20:13:24	can you rebase/fix the conflicts	dkhamsing	2016-07-11 20:37:36
357	2016-07-11 20:24:32	@dkhamsing rebased	kenmickles	2016-07-11 20:37:36
357	2016-07-11 20:37:40	thx!	dkhamsing	2016-07-11 20:37:36
356	2016-07-11 19:23:31	1. [ ] Project URL: 2. [x] Update contents.json instead of README 3. [x] One project per pull request 4. [x] Project added at the end of the list (a script sorts projects automatically) 5. [x] Avoid iOS or open-source in description as it is assumed 6. [x] Use this commit title format if applicable: Add app-name by @github-username 7. [x] Use approved format for your entry	JRock007	2016-07-12 15:50:23
355	2016-07-11 18:31:56	<!-- Thanks for contributing to open-source-ios-apps 😊 ⚠️ Please do not edit the README, instead make changes to contents.json To create a new category, please open an issue (see CONTRIBUTING) --> <!-- When making an addition: --> 1. [x] Project URL: https://github.com/zydeco/minivmac4ios 2. [x] Update contents.json instead of README 3. [x] One project per pull request 4. [x] Project added at the…	zydeco	2016-07-11 20:07:44
355	2016-07-11 20:07:47	thx!	dkhamsing	2016-07-11 20:07:44
354	2016-07-11 17:39:24	Adds the `Count It` and the `Send to Me` apps.	PiXeL16	2016-07-12 15:13:19
353	2016-07-07 13:49:02	see https://github.com/dkhamsing/open-source-ios-apps/commit/1bd430806e2f6dce1364d47c2af0767a11115570#diff-04c6e90faac2675aa89e2176d2eec7d8L39	dkhamsing	2016-07-17 14:25:42
352	2016-07-06 13:37:00	<!-- Thanks for contributing to open-source-ios-apps 😊 ⚠️ Please do not edit the README, instead make changes to contents.json To create a new category, please open an issue (see CONTRIBUTING) --> <!-- When making an addition: --> 1. [x] Project URL: 2. [x] Update contents.json instead of README 3. [x] One project per pull request 4. [x] Project added at the end of the list (a script sorts projec…	Sajjon	2016-07-06 14:48:40
352	2016-07-06 14:48:44	thx	dkhamsing	2016-07-06 14:48:40
351	2016-07-03 17:38:45	<!-- Thanks for contributing to open-source-ios-apps 😊 ⚠️ Please do not edit the README, instead make changes to contents.json To create a new category, please open an issue (see CONTRIBUTING) --> <!-- When making an addition: --> 1. [ ] Project URL: 2. [ ] Update contents.json instead of README 3. [ ] One project per pull request 4. [ ] Project added at the end of the list (a script sorts projec…	tirupati17	2016-07-05 14:57:53
351	2016-07-05 14:57:45	@tirupati17 pls fill out the form above in the pull request template in the future thx	dkhamsing	2016-07-05 14:57:53
350	2016-07-02 15:16:33	<!-- Thanks for contributing to open-source-ios-apps 😊 ⚠️ Please do not edit the README, instead make changes to contents.json To create a new category, please open an issue (see CONTRIBUTING) --> <!-- When making an addition: --> 1. [x] Project URL: 2. [x] Update contents.json instead of README 3. [x] One project per pull request 4. [x] Project added at the end of the list (a script sorts projec…	vanyaland	2016-07-02 15:48:25
350	2016-07-02 15:48:04	√	kvnbautista	2016-07-02 15:48:25
349	2016-07-02 09:24:15	I'd like to add https://github.com/tirupati17/loan-emi-calculator-clean-swift Possible to add **Clean Swift** category? For more info: http://clean-swift.com/clean-swift-ios-architecture/	tirupati17	2016-07-03 13:58:40
349	2016-07-03 13:58:40	If it is like viper, let's use viper for now	dkhamsing	2016-07-03 13:58:40
349	2016-07-03 17:33:33	ok cool	tirupati17	2016-07-03 13:58:40
348	2016-07-02 09:15:24	<!-- Thanks for contributing to open-source-ios-apps 😊 ⚠️ Please do not edit the README, instead make changes to contents.json To create a new category, please open an issue (see CONTRIBUTING) --> <!-- When making an addition: --> 1. [ ] Project URL: 2. [ ] Update contents.json instead of README 3. [ ] One project per pull request 4. [ ] Project added at the end of the list (a script sorts projec…	tirupati17	2016-07-02 16:40:35
347	2016-07-01 14:06:51	😢 > - 360 VR Player: Universal 360 video player 🔥🔥🔥 🔥🔥🔥🔥 > - https://github.com/hanton/HTY360Player > - https://itunes.apple.com/app/360-vr-player/id1061464612	dkhamsing	2016-07-01 14:08:22
347	2016-07-01 14:07:48	Ah looks like it's just bad data in contents.json	dkhamsing	2016-07-01 14:08:22
346	2016-07-01 08:47:05	<!-- Thanks for contributing to open-source-ios-apps 😊 ⚠️ Please do not edit the README, instead make changes to contents.json To create a new category, please open an issue (see CONTRIBUTING) --> <!-- When making an addition: --> 1. [ ] Project URL: 2. [ ] Update contents.json instead of README 3. [ ] One project per pull request 4. [ ] Project added at the end of the list (a script sorts projec…	tirupati17	2016-07-01 11:46:29
346	2016-07-01 11:46:40	Thx	dkhamsing	2016-07-01 11:46:29
345	2016-07-01 08:42:35	<!-- Thanks for contributing to open-source-ios-apps 😊 ⚠️ Please do not edit the README, instead make changes to contents.json To create a new category, please open an issue (see CONTRIBUTING) --> <!-- When making an addition: --> 1. [ ] Project URL: 2. [ ] Update contents.json instead of README 3. [ ] One project per pull request 4. [ ] Project added at the end of the list (a script sorts projec…	tirupati17	2016-07-01 08:43:42
344	2016-06-29 15:20:24		yury	2016-06-29 15:25:57
344	2016-06-29 15:26:01	Thx!!	dkhamsing	2016-06-29 15:25:57
343	2016-06-27 08:24:36	<!-- Thanks for contributing to open-source-ios-apps 😊 ⚠️ Please do not edit the README, instead make changes to contents.json To create a new category, please open an issue (see CONTRIBUTING) --> <!-- When making an addition: --> 1. [ ] Project URL: 2. [x] Update contents.json instead of README 3. [ ] One project per pull request 4. [ ] Project added at the end of the list (a script sorts projec…	nunogoncalves	2016-06-27 14:23:56
343	2016-06-27 14:23:59	thx!	dkhamsing	2016-06-27 14:23:56
342	2016-06-24 00:51:55	<!-- Thanks for contributing to open-source-ios-apps 😊 ⚠️ Please do not edit the README, instead make changes to contents.json To create a new category, please open an issue (see CONTRIBUTING) --> <!-- When making an addition: --> 1. [x] Project URL: https://github.com/JakeLin/SaveTheDot 2. [x] Update contents.json instead of README 3. [x] One project per pull request 4. [x] Project added at the …	lfarah	2016-06-25 13:02:17
342	2016-06-25 13:02:23	Thx	dkhamsing	2016-06-25 13:02:17
341	2016-06-22 01:11:23	<!-- Thanks for contributing to open-source-ios-apps 😊 ⚠️ Please do not edit the README, instead make changes to contents.json To create a new category, please open an issue (see CONTRIBUTING) --> <!-- When making an addition: --> 1. [X] Project URL: https://github.com/ryanipete/AmericanChronicle 2. [X] Update contents.json instead of README 3. [X] One project per pull request 4. [X] Project adde…	ryanipete	2016-06-22 01:19:51
341	2016-06-22 03:17:09	Thx!	dkhamsing	2016-06-22 01:19:51
340	2016-06-17 10:47:05	<!-- Thanks for contributing to open-source-ios-apps 😊 ⚠️ Please do not edit the README, instead make changes to contents.json To create a new category, please open an issue (see CONTRIBUTING) --> <!-- When making an addition: --> 1. [x] Project URL: https://github.com/herrkaefer/CaseAssistant 2. [x] Update contents.json instead of README 3. [x] One project per pull request 4. [x] Project added a…	herrkaefer	2016-06-17 13:09:54
340	2016-06-17 13:10:01	`thanks`	dkhamsing	2016-06-17 13:09:54
339	2016-06-17 09:45:56	I'd like to add: https://github.com/MichMich/SwiftTextClock Is it possible to add a `Clock` category?	MichMich	2016-07-07 13:46:17
339	2016-06-18 13:38:05	No clock category yet, maybe later	dkhamsing	2016-07-07 13:46:17
339	2016-06-23 01:54:08	@scribblemaniac should the timer category be renamed to clock?	dkhamsing	2016-07-07 13:46:17
339	2016-06-23 01:57:48	It probably warrants a separate section since there are a few timer apps (measure duration) and a few clock apps (measure time of day).	scribblemaniac	2016-07-07 13:46:17
339	2016-06-23 02:01:05	ok	dkhamsing	2016-07-07 13:46:17
338	2016-06-15 21:52:55		syky27	2016-06-15 22:06:05
338	2016-06-15 22:06:10	Thx	dkhamsing	2016-06-15 22:06:05
337	2016-06-15 03:48:04		MrAdamBoyd	2016-06-15 12:14:08
337	2016-06-15 12:14:17	Thx!	dkhamsing	2016-06-15 12:14:08
336	2016-06-15 03:42:20		MrAdamBoyd	2016-06-16 05:29:00
335	2016-06-15 03:25:31	<!-- Thanks for contributing to open-source-ios-apps 😊 ⚠️ Please do not edit the README, instead make changes to contents.json To create a new category, please open an issue (see CONTRIBUTING) --> <!-- When making an addition: --> 1. [ ] Project URL: 2. [ ] Update contents.json instead of README 3. [x] One project per pull request 4. [x] Project added at the end of the list (a script sorts projec…	MrAdamBoyd	2016-06-15 03:25:43
334	2016-06-13 03:03:26	#333 😉	dkhamsing	2016-07-25 18:17:58
334	2016-06-13 08:21:30	@dkhamsing imho if you switch only the URI at line 19 of https://github.com/matteocrippa/awesomeSwift-iOS-App/blob/master/appname/AwesomeSwiftAPI.swift it should work already fine	matteocrippa	2016-07-25 18:17:58
334	2016-06-13 13:06:08	Thx!	dkhamsing	2016-07-25 18:17:58
334	2016-07-12 19:04:52	@dkhamsing do you still need help on this? :)	michieriffic	2016-07-25 18:17:58
334	2016-07-12 19:06:58	sure!	dkhamsing	2016-07-25 18:17:58
334	2016-07-12 19:10:00	Ok, let me think of the design. Btw, what should the app name be? Open Source iOS Apps? The only thing that I can see that can be a hindrance for approval if it looks like an App Store. Lol :)	michieriffic	2016-07-25 18:17:58
334	2016-07-12 19:12:16	pretty hard they approve an app w/ iOS in the name at the first time, you will manage to find a good reviewer in order to have it approved.	matteocrippa	2016-07-25 18:17:58
334	2016-07-12 19:13:45	yeah if that doesn't work just go with "Open Source Apps"	dkhamsing	2016-07-25 18:17:58
334	2016-07-12 19:15:20	or you can try to do something iOSA (iOS Open Source Apps)	matteocrippa	2016-07-25 18:17:58
334	2016-07-12 19:16:20	@matteocrippa ikr! Any name suggestion? Btw, cool name for the "Awesome Swift". @dkhamsing we just have to make sure, we don't look or act like an App Store. They don't approve that. :)	michieriffic	2016-07-25 18:17:58
334	2016-07-12 19:18:19	We can probably try "Open Source Apps" first - this opens the possibility to include other open source platform. :)	michieriffic	2016-07-25 18:17:58
334	2016-07-12 19:33:49	@dkhamsing - what are the other possible attributes that can be listed to tags? tags: List of app attribute tags, use swift if the app is written in Swift	michieriffic	2016-07-25 18:17:58
334	2016-07-12 19:38:42	you can use this as data model <S_CODE_TOKEN> I think that the only tags atm is swift	matteocrippa	2016-07-25 18:17:58
334	2016-07-12 20:00:37	@michieriffic There are two tags at the moment, `swift` and `archive` (both as strings). If you need help understanding the structure, check out the [schema.json](https://github.com/dkhamsing/open-source-ios-apps/blob/master/.github/schema.json), it has all of the currently supported elements and a brief description for all of them. @dkhamsing I've noticed there were quite a few notifications fro…	scribblemaniac	2016-07-25 18:17:58
334	2016-07-12 20:27:02	@scribblemaniac thanks. What does 'archive' mean as a tag? thanks. :)	michieriffic	2016-07-25 18:17:58
334	2016-07-12 20:31:52	Archive means not shown on the main list: deleted, no longer maintained..	dkhamsing	2016-07-25 18:17:58
334	2016-07-12 20:32:25	@scribblemaniac no worries	dkhamsing	2016-07-25 18:17:58
334	2016-07-12 20:32:51	@michieriffic Apps with the archive tag no longer build. Instead of being put in the main README.md, they are put in ARCHIVE.md. For the app, it could in my opinion be put in a separate section, grayed out, or just ignored entirely.	scribblemaniac	2016-07-25 18:17:58
334	2016-07-13 08:51:58	@dkhamsing what do you think to improve the AwesomeSwift app in order to get data from both the two JSON, we already share format so we can easily reach that goal with a sort of swiss army knife app for devs. @michieriffic if you want you can have a look at this already existing (and open sourced) app that we use in [AwesomeSwift](https://github.com/matteocrippa/awesome-swift) - https://github.co…	matteocrippa	2016-07-25 18:17:58
334	2016-07-13 12:01:52	Forking or using @matteocrippa's app could be a starting point	dkhamsing	2016-07-25 18:17:58
334	2016-07-13 12:38:59	or we can create a branch on that proj	matteocrippa	2016-07-25 18:17:58
334	2016-07-13 20:22:03	@dkhamsing I think what @matteocrippa is suggesting is to combine both Awesome Swift and Open Source iOS as one app as it complements each other. Am I correct? Actually, I have thought of this last night and saw a lot of Awesome List available which can be combined in one app. Because the new Apple Guidelines is suggesting that if you're just making the same app and just changing its content, it'…	michieriffic	2016-07-25 18:17:58
334	2016-07-13 20:32:58	combine or fork / create different app is fine by me, end goal is to have an app :-)	dkhamsing	2016-07-25 18:17:58
334	2016-07-13 20:55:45	I was only wondering that combining would be faster, we have only to find a name that fits back both the two lists and polish a little features keeping the repo public	matteocrippa	2016-07-25 18:17:58
334	2016-07-13 21:41:40	Yes seems that would be faster	dkhamsing	2016-07-25 18:17:58
334	2016-07-17 14:25:29	closed by mistake 😅	dkhamsing	2016-07-25 18:17:58
334	2016-07-17 22:46:05	@matteocrippa i'll try to make a version of my app first and see what I can integrate in from your app. I've seen your repo and you are using LeeGo for the UI and I prefer using the storyboard or doing the UI using Apple's Framework. :) @dkhamsing are you ok with that? :)	michieriffic	2016-07-25 18:17:58
334	2016-07-17 23:29:11	Yeah it's fine Thank you!	dkhamsing	2016-07-25 18:17:58
334	2016-07-18 05:55:45	@michieriffic if you can wait a couple of days I'll push a new version of the app in a separate branch that strip off the POC of LeeGo, making use of Storyboard and XIBs for max reusability and faster UI development. If you want in the meanwhile feel free to share a mockup of the idea so we can work in order to review that first and figure out how to implement.	matteocrippa	2016-07-25 18:17:58
334	2016-07-18 08:35:22	@michieriffic if you want have a look at this https://github.com/matteocrippa/awesomeSwift-iOS-App/tree/feature/newUI I pushed an early setup, if you want have a look at CreditsViewController to figure out how to approach. In order to avoid merge issues, I strongly suggest to keep the storyboard as simple as possibile, but make use of XIBs	matteocrippa	2016-07-25 18:17:58
334	2016-07-18 10:40:46	I'd suggest to move the discussion over there: https://github.com/matteocrippa/awesomeSwift-iOS-App Let's assume to use the new branch under **feature/newUI** I pushed some improvements and the new XIB based approach, feel free to use issues over there to continue	matteocrippa	2016-07-25 18:17:58
334	2016-07-25 18:18:29	Got a simple app up 😄	dkhamsing	2016-07-25 18:17:58
334	2016-07-25 18:47:39	yep, I was waiting for mockup in order to avoid to go too far in app development and then have to switch back	matteocrippa	2016-07-25 18:17:58
334	2016-07-25 19:18:24	cool	dkhamsing	2016-07-25 18:17:58
334	2016-07-25 23:45:01	Cool! 👍 @matteocrippa I'll be sending the mockup now. I've use the same color palette as your previous app.	michieriffic	2016-07-25 18:17:58
333	2016-06-11 19:12:39	Added awesome swift app source	matteocrippa	2016-06-13 14:11:37
333	2016-06-12 20:51:58	So Awesome Swift gets an app before we do 😒 You're missing a comma on the description line, which is causing all of our tests to freak out. Additionally MIT should be lowercase to follow our conventions. If you could fix this, that would be greatly appreciated, thanks!	scribblemaniac	2016-06-13 14:11:37
333	2016-06-13 08:23:26	@scribblemaniac it should be fixed, for the app feel free to use the awesome swift one, you know we're using the same approach to generate the md file via json	matteocrippa	2016-06-13 14:11:37
333	2016-06-13 14:29:43	It might be nice to have support adding different JSON urls within the app. Unfortunately I do not know Swift well enough to make that change myself.	scribblemaniac	2016-06-13 14:11:37
333	2016-06-13 14:49:06	@scribblemaniac you mean adding a switcher at the early page where the user can switch within different awesome repositories based on json version?	matteocrippa	2016-06-13 14:11:37
333	2016-06-13 14:56:11	Yeah exactly, or some similar option menu in a toolbar.	scribblemaniac	2016-06-13 14:11:37
333	2016-06-16 20:26:37	Mhhh dunno if placing there or a menu slider from the right... Suggestions are welcome	matteocrippa	2016-06-13 14:11:37
332	2016-06-11 13:54:37	<!-- Thanks for contributing to open-source-ios-apps 😊 ⚠️ Please do not edit the README, instead make changes to contents.json To create a new category, please open an issue (see CONTRIBUTING) --> <!-- When making an addition: --> 1. [ ] Project URL:https://github.com/flexih/ABU 2. [ ] Update contents.json instead of README 3. [ ] One project per pull request 4. [ ] Project added at the end of th…	flexih	2016-06-11 21:11:26
332	2016-06-11 21:11:52	Thx	dkhamsing	2016-06-11 21:11:26
332	2016-06-11 21:12:16	TODO - [x] add description	dkhamsing	2016-06-11 21:11:26
332	2016-06-13 05:45:49	Thanks @dkhamsing	flexih	2016-06-11 21:11:26
331	2016-06-08 03:03:26	Close #330	dkhamsing	2016-06-08 03:05:25
330	2016-06-07 23:29:39		dkhamsing	2016-06-08 03:05:25
329	2016-06-07 13:49:59	Close #316	dkhamsing	2016-06-07 13:53:14
328	2016-06-06 15:31:47		devxoul	2016-06-06 15:41:10
328	2016-06-06 15:41:12	Thx	dkhamsing	2016-06-06 15:41:10
327	2016-06-06 11:15:22	<!-- Thanks for contributing to open-source-ios-apps 😊 ⚠️ Please do not edit the README, instead make changes to contents.json To create a new category, please open an issue (see CONTRIBUTING) --> <!-- When making an addition: --> 1. [x] Project URL: 2. [x] Update contents.json instead of README 3. [x] One project per pull request 4. [x] Project added at the end of the list (a script sorts projec…	avikantz	2016-06-06 12:52:14
327	2016-06-06 12:52:29	Thx	dkhamsing	2016-06-06 12:52:14
327	2016-06-06 12:53:38	TODO - [x] add license - [x] fix redirect	dkhamsing	2016-06-06 12:52:14
326	2016-06-03 05:44:32	All of the apps that still need license tags. I will also try to add more homepages at the same time. - [x] Artsy Shows - [x] EX Player - [ ] Provenance - [x] UitzendingGemist by jeffkreeftmeijer - [ ] WWDCTV - [ ] BaiduFM-Swift - [x] Bither - [x] Brew - [ ] Bus Today - [ ] Calculator by noodlewerk - [ ] Calculator by mukeshthawani - [x] Cherry - [x] Connectivity Demo - [x] CoolSpot - [x] Cortado…	scribblemaniac	2016-06-03 14:53:48
326	2016-06-03 05:55:56	You're doing this manually???	dkhamsing	2016-06-03 14:53:48
326	2016-06-03 05:59:02	I'm currently making a script that should automate this for most github apps.	scribblemaniac	2016-06-03 14:53:48
326	2016-06-03 08:14:22	The script didn't work quite as well as I had hoped. Still, it took care of about half of them. For the curious: https://jsfiddle.net/scribblemaniac/nf2sxkaa/2/	scribblemaniac	2016-06-03 14:53:48
326	2016-06-03 09:32:56	Cool	dkhamsing	2016-06-03 14:53:48
326	2016-06-03 09:33:18	I'll give it a go	dkhamsing	2016-06-03 14:53:48
326	2016-06-03 15:13:00	Script: https://github.com/dkhamsing/open-source-ios-apps/commit/065fa8abbac33c3b335e95a7ff2500ddf1ab3c8c	dkhamsing	2016-06-03 14:53:48
326	2016-06-03 18:22:22	As of ab3005b1a946d87d277aecfe088a431a8d0ff92c, all apps have licenses. Can we make this mandatory?	scribblemaniac	2016-06-03 14:53:48
326	2016-06-03 19:14:04	For all the data nerds out there, here are some graphs: - [License Distribution](https://plot.ly/~scribblemaniac/1.embed) - [Star Count by License](https://plot.ly/~scribblemaniac/3.embed)	scribblemaniac	2016-06-03 14:53:48
326	2016-06-03 20:21:11	I'd rather not make it mandatory but can be at the discretion of the pull request review	dkhamsing	2016-06-03 14:53:48
326	2016-06-03 20:22:42	Okay	scribblemaniac	2016-06-03 14:53:48
325	2016-06-03 04:54:40	I think it would be nice to have a license attribute for apps. We don't necessarily have to display it in the generated README right now, but it could be useful in the future for a search filter or something like that. It could have a limited set of values like: `apache`, `bsd`, `gpl`, `lgpl`, `mit`, `mozilla`, `cddl`, `eclipse`, `public_domain` and `other` (based off of [OSI's "Popular Licenses"…	scribblemaniac	2016-06-03 05:36:28
325	2016-06-03 05:14:47	That's fine Can it be optional in a submission	dkhamsing	2016-06-03 05:36:28
325	2016-06-03 05:17:37	Sure it can be optional. It it's absent it can default to other.	scribblemaniac	2016-06-03 05:36:28
325	2016-06-03 05:29:34	Care to look in the initial data import ?	dkhamsing	2016-06-03 05:36:28
325	2016-06-03 05:31:20	Uhhm, what am I looking for?	scribblemaniac	2016-06-03 05:36:28
325	2016-06-03 05:38:21	I mean look into getting license info for projects in our list	dkhamsing	2016-06-03 05:36:28
325	2016-06-03 05:43:04	Ah yes, I will handle that	scribblemaniac	2016-06-03 05:36:28
325	2016-06-03 14:46:46	@scribblemaniac hey we might as well support all the licenses listed here https://developer.github.com/v3/licenses/ <S_CODE_TOKEN>	dkhamsing	2016-06-03 05:36:28
324	2016-06-02 21:58:24	Should be a way to generate the README despite awesome_bot failures or It would be nice if 403s didn't count as failures for awesome_bot examples - https://circleci.com/gh/dkhamsing/open-source-ios-apps/256 - https://circleci.com/gh/dkhamsing/open-source-ios-apps/257	dkhamsing	2016-06-03 16:38:05
324	2016-06-03 16:38:05	Closing for now	dkhamsing	2016-06-03 16:38:05
323	2016-06-02 14:47:46	@scribblemaniac hey for the main kodi entry https://github.com/dkhamsing/open-source-ios-apps/commit/07f6376bf66f0d5df737d26e341c5f7a2a0c8e0d isn't that software you run on a computer?	dkhamsing	2016-06-02 19:26:45
323	2016-06-02 19:25:30	They have versions for a ton of different platforms. They have a remote for iOS as well as an actual version of the media center for iOS (but this isn't on the app store for some reason, possibly hardware acceleration issues?). You can find some more details about their iOS platform here: http://kodi.wiki/view/IOS You can find compilation instructions for the iOS platform here: https://github.com…	scribblemaniac	2016-06-02 19:26:45
323	2016-06-02 19:26:45	Thx! That was a bit confusing	dkhamsing	2016-06-02 19:26:45
323	2016-06-02 19:28:42	Updating the `homepage` to http://kodi.wiki/view/IOS, I think that will be good	dkhamsing	2016-06-02 19:26:45
322	2016-06-01 18:41:21	Originally meant to update the convert script to add 🌐 to the readme for regional itunes links but there are not enough of them to warrant this right now. --- Close #321 Not updating pull request template.. it's long enough but "we" the collaborators should ensure the `itunes` link is [good](https://github.com/dkhamsing/open-source-ios-apps/pull/322/commits/ad5c08dd9b5e8432b8bece654a210baa7662cfb…	dkhamsing	2016-06-01 22:46:00
322	2016-06-03 07:43:19	https://assets-cdn.github.com/images/icons/emoji/unicode/1f310.png	sweetstuff4u	2016-06-01 22:46:00
321	2016-06-01 16:56:55	Should iTunes links that only work in some countries (ex. US only apps) be included? This question branches into another question depending on the answer. If we do refuse such links, then how will someone in a country where the app is allowed know that there are regional restrictions? If we accept these links, then how can we (contributors) verify the authenticity of the links without being from …	scribblemaniac	2016-06-01 22:46:00
321	2016-06-01 17:07:00	Good question The original spirit was to allow any country .. I think if the link loads in the browser (desktop), we should be ok?? What do you think	dkhamsing	2016-06-01 22:46:00
321	2016-06-01 17:23:15	I think that is acceptable, however I think we should add some indication that the app has region restrictions. That could either be something in the description (ex `Some app description (US only)`) or another icon and a restricted tag (ex. ⛔ or 🚫 next to the iTunes link?)	scribblemaniac	2016-06-01 22:46:00
321	2016-06-01 17:36:03	Hm can we do this based on the itunes url - https://itunes.apple.com/app/gorillas/id302275459 👍 - https://itunes.apple.com/us/app/molecules/id284943090 👍 - https://itunes.apple.com/gb/app/closebox-find-closest-postbox/id556364813 ⛔ or 🚫 or ❗	dkhamsing	2016-06-01 22:46:00
321	2016-06-01 17:36:33	Well we should just have the indicator if not us (first two cases)	dkhamsing	2016-06-01 22:46:00
321	2016-06-01 17:42:18	I feel that might be a bit overkill. If you are set on having an indicator for international/global apps, here are a few other options I think might also work: 🌍 🌎 🌏 🌐	scribblemaniac	2016-06-01 22:46:00
321	2016-06-01 17:43:15	I like this one 🌐	dkhamsing	2016-06-01 22:46:00
321	2016-06-01 17:44:54	<S_CODE_TOKEN>	dkhamsing	2016-06-01 22:46:00
321	2016-06-01 17:46:00	I like it 👍 What should the tag within content.json be?	scribblemaniac	2016-06-01 22:46:00
321	2016-06-01 17:48:02	I'd like to do this by inspecting the itunes url.. ok?	dkhamsing	2016-06-01 22:46:00
321	2016-06-01 17:53:19	Ok. We'll have to add something to contributing.md about cleaning iTunes links since you can have something like this: - https://itunes.apple.com/gb/app/molecules/id284943090 - https://itunes.apple.com/us/app/molecules/id284943090 Which would probably fool your url inspection.	scribblemaniac	2016-06-01 22:46:00
321	2016-06-01 17:56:32	Verifying the itunes url should be part of the pull request	dkhamsing	2016-06-01 22:46:00
321	2016-06-01 17:56:45	Adding some TODOs at the top	dkhamsing	2016-06-01 22:46:00
321	2016-06-01 18:58:46	Hmm only one app falls into this category, Closebox 😅	dkhamsing	2016-06-01 22:46:00
321	2016-06-01 22:40:37	Gonna be closing this for now because it's not too much of an issue, will only update a couple of things - [x] update contributing - [x] remove `us/` we can revisit adding 🌐 to the readme later	dkhamsing	2016-06-01 22:46:00
320	2016-06-01 14:05:21	<!-- Thanks for contributing to open-source-ios-apps 😊 ⚠️ Please do not edit the README, instead make changes to contents.json To create a new category, please open an issue (see CONTRIBUTING) --> <!-- When making an addition: --> 1. [x] Project URL: 2. [x] Update contents.json instead of README 3. [x] One project per pull request 4. [x] Project added at the end of the list (a script sorts projec…	inix	2016-06-01 14:32:19
320	2016-06-01 14:32:19	Sorry we only accept apps, not libraries Thanks though!	dkhamsing	2016-06-01 14:32:19
320	2016-06-01 15:06:48	How about add a new category that display libs?	inix	2016-06-01 14:32:19
319	2016-06-01 13:01:33	@scribblemaniac do you know why this iTunes link fails to `json validate`? <S_CODE_TOKEN> <S_CODE_TOKEN>	dkhamsing	2016-06-01 16:16:00
319	2016-06-01 14:42:56	Ah nevermind	dkhamsing	2016-06-01 16:16:00
318	2016-06-01 08:58:57		biow0lf	2016-06-01 14:32:57
318	2016-06-01 12:55:12	Please rebase	dkhamsing	2016-06-01 14:32:57
318	2016-06-01 13:52:26	Rebased	biow0lf	2016-06-01 14:32:57
317	2016-05-29 12:22:32	<!-- Thanks for contributing to open-source-ios-apps 😊 ⚠️ Please do not edit the README, instead make changes to contents.json To create a new category, please open an issue (see CONTRIBUTING) --> <!-- When making an addition: --> 1. [x] Project URL: https://github.com/omichde/Telemat-tvOS 2. [x] Update contents.json instead of README 3. [x] One project per pull request 4. [x] Project added at th…	omichde	2016-05-31 14:13:33
317	2016-05-31 14:13:38	Thanks	dkhamsing	2016-05-31 14:13:33
316	2016-05-26 15:46:44	- [x] support archiving apps - do not check link.. - [x] handle when a category is also a link.. it currently does not anchor link (see rxswift, viper..) - [x] awesome_bot should only check links from app that were not archived (tags: archive) - [x] awesome_bot should only check `source` links - [x] ^ if this above is done, awesome_bot white list can be updated	dkhamsing	2016-06-07 13:53:14
315	2016-05-24 18:09:57	<!-- Thanks for contributing to open-source-ios-apps 😊 ⚠️ Please do not edit the README, instead make changes to contents.json To create a new category, please open an issue (see CONTRIBUTING) --> <!-- When making an addition: --> 1. [x] Project URL: https://github.com/LunarFlash/Chaty 2. [x] Update contents.json instead of README 3. [x] One project per pull request 4. [x] Project added at the en…	lfarah	2016-05-25 14:43:52
315	2016-05-24 18:10:05	fixes #313	lfarah	2016-05-25 14:43:52
315	2016-05-25 14:43:57	Thx!	dkhamsing	2016-05-25 14:43:52
314	2016-05-24 14:06:21	<!-- Thanks for contributing to open-source-ios-apps 😊 ⚠️ Please do not edit the README, instead make changes to contents.json To create a new category, please open an issue (see CONTRIBUTING) --> Just a very small change to add an iTunes link that was missing in a project.	frsoares	2016-05-24 14:09:33
314	2016-05-24 14:09:43	Thank you for contributing to `open-source-ios-apps` 😉	dkhamsing	2016-05-24 14:09:33
313	2016-05-24 07:51:07	[Chaty](https://github.com/LunarFlash/Chaty) - Anonymous chat app leveraging Google's Firebase, a NoSQL backend and WebSocket for real time data synching Is this app valid for _Open Source iOS Apps_ even though it isn't on the App Store?	lfarah	2016-05-25 19:02:28
313	2016-05-24 07:51:58	- maybe create a _Firebase_ section?	lfarah	2016-05-25 19:02:28
313	2016-05-24 12:48:22	Looks ok to add, use category = communication	dkhamsing	2016-05-25 19:02:28
313	2016-05-24 14:04:18	Update: use `category = [ "firebase", "communication" ]`	dkhamsing	2016-05-25 19:02:28
312	2016-05-24 03:13:36	It would be nice to have a clearer definition of old projects so we know exactly when they are ready to be put in the archive. In fact if we had a "X days without a commit" kind of definition, then in theory a script could go through the github links and check for outdated apps automatically.	scribblemaniac	2016-05-24 03:30:30
312	2016-05-24 03:18:17	Time would be an indicator but basically we should archive projects that no longer build or that were not updated for current iOS - 2 There could be exceptions What do you think	dkhamsing	2016-05-24 03:30:30
312	2016-05-24 03:22:17	I think that's fair. Certainly not all old applications are broken and not all new applications work. Could you put that somewhere in the CONTRIBUTING.md or on the wiki please?	scribblemaniac	2016-05-24 03:30:30
312	2016-05-24 03:27:36	Will do	dkhamsing	2016-05-24 03:30:30
312	2016-05-24 03:30:30	Updated https://github.com/dkhamsing/open-source-ios-apps/wiki/Deleting	dkhamsing	2016-05-24 03:30:30
312	2016-05-24 03:47:29	Good work, thanks!	scribblemaniac	2016-05-24 03:30:30
311	2016-05-23 23:17:13	<!-- Thanks for contributing to open-source-ios-apps 😊 ⚠️ Please do not edit the README, instead make changes to contents.json To create a new category, please open an issue (see CONTRIBUTING) --> <!-- When making an addition: --> 1. [X] Project URL: 2. [X] Update contents.json instead of README 3. [X] One project per pull request 4. [X] Project added at the end of the list (a script sorts projec…	scribblemaniac	2016-05-24 00:03:12
311	2016-05-24 00:03:05	😊	dkhamsing	2016-05-24 00:03:12
311	2016-05-24 00:04:15	Thanks 😀	scribblemaniac	2016-05-24 00:03:12
310	2016-05-19 14:25:26	<!-- Thanks for contributing to open-source-ios-apps 😊 ⚠️ Please do not edit the README, instead make changes to contents.json To create a new category, please open an issue (see CONTRIBUTING) --> <!-- When making an addition: --> 1. [x] Project URL: 2. [x] Update contents.json instead of README 3. [x] One project per pull request 4. [x] Project added at the end of the list (a script sorts projec…	rogersachan	2016-05-19 14:29:20
309	2016-05-19 08:56:13	UitzendingGemist; it's a Dutch app, therefor the description is Dutch @kvnbautista https://github.com/4np/UitzendingGemist <S_CODE_TOKEN>	iAmRenzo	2016-05-20 15:29:13
309	2016-05-19 14:31:13	TODO: After adding the above entry ^, this requires updating the current UitzendingGemist app title to: UitzendingGemist by jeffkreeftmeijer	dkhamsing	2016-05-20 15:29:13
309	2016-05-19 14:38:08	No!! I this is a different app. Different developer. Both work :)	iAmRenzo	2016-05-20 15:29:13
309	2016-05-19 14:40:46	Yea I meant update existing entry.. Hey can you tell me what's the different between the two apps??	dkhamsing	2016-05-20 15:29:13
309	2016-05-19 14:45:47	Ah ok. That's fine ;) Yes. They serve the same purpose. But they are different in how they work. I find my entry more useful. I know existing one works without updates (server side updates) so is easier.	iAmRenzo	2016-05-20 15:29:13
309	2016-05-19 14:48:10	Ok thanks	dkhamsing	2016-05-20 15:29:13
308	2016-05-18 17:49:48	https://github.com/boostcode/ResearchKit-ColorBlind	matteocrippa	2016-05-18 17:58:49
308	2016-05-18 17:56:10	Thx @matteocrippa, will merge shortly	dkhamsing	2016-05-18 17:58:49
308	2016-05-18 18:03:26	👍	matteocrippa	2016-05-18 17:58:49
307	2016-05-18 04:57:52	<!-- Thanks for contributing to open-source-ios-apps 😊 ⚠️ Please do not edit the README, instead make changes to contents.json To create a new category, please open an issue (see CONTRIBUTING) --> <!-- When making an addition: --> 1. [x] Project URL: 2. [x] Update contents.json instead of README 3. [x] One project per pull request 4. [x] Project added at the end of the list (a script sorts projec…	lfarah	2016-05-18 13:45:35
307	2016-05-18 13:45:39	Thx	dkhamsing	2016-05-18 13:45:35
306	2016-05-17 09:41:39	<!-- Thanks for contributing to open-source-ios-apps 😊 ⚠️ Please do not edit the README, instead make changes to contents.json To create a new category, please open an issue (see CONTRIBUTING) --> <!-- When making an addition: --> 1. [x] Project URL: 2. [x] Update contents.json instead of README 3. [x] One project per pull request 4. [x] Project added at the end of the list (a script sorts projec…	lfarah	2016-05-17 10:49:28
306	2016-05-17 10:49:36	Thx buddy	dkhamsing	2016-05-17 10:49:28
305	2016-05-15 14:55:07	<!-- Thanks for contributing to open-source-ios-apps 😊 ⚠️ Please do not edit the README, instead make changes to contents.json To create a new category, please open an issue (see CONTRIBUTING) --> <!-- When making an addition: --> 1. [ ] Project URL: 2. [ ] Update contents.json instead of README 3. [ ] One project per pull request 4. [ ] Project added at the end of the list (a script sorts projec…	mirzaaghazadeh	2016-05-15 14:55:40
305	2016-05-15 15:08:14	Hi there Let me know if you need help	dkhamsing	2016-05-15 14:55:40
304	2016-05-14 21:15:34	Looks like Games could have a sub category for Emulators	dkhamsing	2016-05-15 03:45:25
303	2016-05-14 18:02:21		yoshisuga	2016-05-14 21:12:25
303	2016-05-14 21:12:32	Thx!	dkhamsing	2016-05-14 21:12:25
302	2016-05-14 02:14:29	I suggest 📲.	nloveladyallen	2016-05-16 15:30:50
302	2016-05-14 02:23:26	Hm this is better than looking for the iTunes link??	dkhamsing	2016-05-16 15:30:50
302	2016-05-14 19:31:19	IMO yes, just like the 🔥s are better than looking for a number of stars. (Of course, I am proposing this in addition to the iTunes link, not instead of it)	nloveladyallen	2016-05-16 15:30:50
302	2016-05-14 21:11:17	Well the number of stars is a click away, but the iTunes link is just below	dkhamsing	2016-05-16 15:30:50
302	2016-05-16 15:30:50	@nloveladyallen played with this and in the end, it looked lost in the noise because too many projects have itunes links Thanks for the suggestion!	dkhamsing	2016-05-16 15:30:50
301	2016-05-13 19:40:50	<!-- Thanks for contributing to open-source-ios-apps 😊 ⚠️ Please do not edit the README, instead make changes to contents.json To create a new category, please open an issue (see CONTRIBUTING) --> <!-- When making an addition: --> 1. [x] Project URL: none 2. [x] Update contents.json instead of README 3. [x] One project per pull request 4. [x] Project added at the end of the list (a script sorts p…	DeveloperACE	2016-05-13 19:53:10
301	2016-05-13 19:47:22	WHAT did i do THIS time?	DeveloperACE	2016-05-13 19:53:10
301	2016-05-13 19:52:16	Hah let me see	dkhamsing	2016-05-13 19:53:10
301	2016-05-13 19:52:52	Ah you're fine, just something on our end Thank you!	dkhamsing	2016-05-13 19:53:10
301	2016-05-13 19:56:53	what is the 'checks' thing that has to run to merge the branch?	DeveloperACE	2016-05-13 19:53:10
301	2016-05-13 19:59:04	Just some validation we do, it's different for each project For us, we check that the json data is "good" and also that the links in the whole project are not dead	dkhamsing	2016-05-13 19:53:10
301	2016-05-13 20:13:10	Oh if you're talking about the GitHub side, it's to see if your changes can be incorporated automatically.. see if someone updates the same area of the file as you, then there is a conflict	dkhamsing	2016-05-13 19:53:10
300	2016-05-13 18:30:19	…oArch, PSP, Apple II/IIGS	yoshisuga	2016-05-13 18:37:47
300	2016-05-13 18:42:17	Thank you for contributing to `open-source-ios-apps` 😉	dkhamsing	2016-05-13 18:37:47
299	2016-05-13 17:57:57	Fix #298	dkhamsing	2016-05-13 17:58:19
298	2016-05-13 17:38:55	JSON schema should allow https://itunes.apple.com/gb/app/closebox-find-closest-postbox/id556364813 Need to fix this for #297	dkhamsing	2016-05-13 17:58:19
297	2016-05-13 17:20:50	<!-- Thanks for contributing to open-source-ios-apps 😊 ⚠️ Please do not edit the README, instead make changes to contents.json To create a new category, please open an issue (see CONTRIBUTING) --> <!-- When making an addition: --> 1. [x] Project URL: https://github.com/peteog/Closebox 2. [x] Update contents.json instead of README 3. [x] One project per pull request 4. [x] Project added at the end…	peteog	2016-05-13 17:38:28
297	2016-05-13 17:28:08	@peteog looking good Pete We have to fix some validation on our end but your entry will be merged	dkhamsing	2016-05-13 17:38:28
297	2016-05-13 17:28:45	@scribblemaniac hey buddy can you update the schema to allow this type of values for itunes https://itunes.apple.com/gb/app/closebox-find-closest-postbox/id556364813 is this issue the `/gb` ? anyway, that is allowed	dkhamsing	2016-05-13 17:38:28
297	2016-05-13 17:31:58	ah, it's an interesting one in this case as the app is only available in the UK store	peteog	2016-05-13 17:38:28
297	2016-05-13 17:37:49	@peteog yeah no worries, we should support that	dkhamsing	2016-05-13 17:38:28
297	2016-05-13 17:38:04	In fact it is ok to merge, the readme generation will just get stuck	dkhamsing	2016-05-13 17:38:28
297	2016-05-13 17:38:33	Thx!	dkhamsing	2016-05-13 17:38:28
297	2016-05-13 18:35:00	@peteog Added https://github.com/dkhamsing/open-source-ios-apps/commit/c92bed89c6707b5f74dd96790b1c3bf8a931ef41	dkhamsing	2016-05-13 17:38:28
297	2016-05-17 03:40:42	?? bffb159d12da205b1cffbfe7903b35685f3486cf	dkhamsing	2016-05-13 17:38:28
296	2016-05-13 16:23:51	To archive an app, add the `tag` "archive" in contents.json #282	dkhamsing	2016-05-13 16:24:06
295	2016-05-13 13:46:28	<!-- Thanks for contributing to open-source-ios-apps 😊 ⚠️ Please do not edit the README, instead make changes to contents.json To create a new category, please open an issue (see CONTRIBUTING) --> <!-- When making an addition: --> 1. [x] Project URL: none. My personal website is www.adriancedwards.com 2. [x] Update contents.json instead of README 3. [x] One project per pull request 4. [x] Project…	DeveloperACE	2016-05-13 16:30:35
295	2016-05-13 13:52:54	Is it a good idea to delete my fork of your repo once the pull request has been accepted?	DeveloperACE	2016-05-13 16:30:35
295	2016-05-13 14:11:27	@DeveloperACE it doesn't matter tbh	kvnbautista	2016-05-13 16:30:35
295	2016-05-13 14:16:04	Ok	DeveloperACE	2016-05-13 16:30:35
295	2016-05-13 14:31:51	Deleting your fork only matters before it is merged (then you can update the pull request).. after it is merged, it should be deleted just for housekeeping (it does not affect the repo you are contributing to)	dkhamsing	2016-05-13 16:30:35
295	2016-05-13 14:34:50	@DeveloperACE can you fix the conflicts? If not I can help you do it	dkhamsing	2016-05-13 16:30:35
295	2016-05-13 16:08:41	Ok	DeveloperACE	2016-05-13 16:30:35
295	2016-05-13 16:13:08	Umm... Im kinda new to github, how do I go about doing this? Shall I refork the repo and submit a new pull request?	DeveloperACE	2016-05-13 16:30:35
295	2016-05-13 16:13:39	Doing this through the GitHub interface is a little harder but it can be done Hold on	dkhamsing	2016-05-13 16:30:35
295	2016-05-13 16:23:45	So I would need to use Git on the command line?	DeveloperACE	2016-05-13 16:30:35
295	2016-05-13 16:30:35	@DeveloperACE no no, it's ok What you said was right, do it over again Go to https://github.com/dkhamsing/open-source-ios-apps and edit contents.json again and add your entry I am closing this	dkhamsing	2016-05-13 16:30:35
294	2016-05-13 13:38:06	<!-- Thanks for contributing to open-source-ios-apps 😊 ⚠️ Please do not edit the README, instead make changes to contents.json To create a new category, please open an issue (see CONTRIBUTING) --> <!-- When making an addition: --> 1. [x] Project URL: none. my personal site is www.adriancedwards.com 2. [x] Update contents.json instead of README 3. [x] One project per pull request 4. [x] Project ad…	DeveloperACE	2016-05-13 14:32:42
294	2016-05-13 14:32:53	Thank you for contributing to `open-source-ios-apps` 😉	dkhamsing	2016-05-13 14:32:42
294	2016-05-13 14:34:12	No problem!	DeveloperACE	2016-05-13 14:32:42
293	2016-05-13 09:08:02	<!-- Thanks for contributing to open-source-ios-apps 😊 ⚠️ Please do not edit the README, instead make changes to contents.json To create a new category, please open an issue (see CONTRIBUTING) --> <!-- When making an addition: --> 1. [ ] Project URL: 2. [ ] One project per pull request 3. [ ] Project added at the end of the list (a script sorts projects automatically) 4. [ ] Avoid iOS or open-sou…	Skornos	2016-05-13 14:36:40
293	2016-05-13 12:29:34	Hey thanks for the update However to make a change, you have to update contents.json instead of the readme	dkhamsing	2016-05-13 14:36:40
293	2016-05-13 13:07:16	@dkhamsing you should make that clear in the readme...	DeveloperACE	2016-05-13 14:36:40
293	2016-05-13 13:39:04	Yeah it's in a lot of places actually including the readme when you edit it	dkhamsing	2016-05-13 14:36:40
293	2016-05-13 14:36:40	@Skornos actually we now have a script to update stars (about once a month) so this will get resolved by itself later 😄	dkhamsing	2016-05-13 14:36:40
293	2016-05-13 14:59:57	awesome, thanks 👍	Skornos	2016-05-13 14:36:40
293	2016-05-13 20:11:41	@Skornos https://github.com/dkhamsing/open-source-ios-apps/commit/6b2bcefb7244df185a491dfd14fb07fae5d84d75#diff-04c6e90faac2675aa89e2176d2eec7d8L750	dkhamsing	2016-05-13 14:36:40
292	2016-05-12 22:46:49	Adding Auto Layout Magic	akordadev	2016-05-12 22:52:49
292	2016-05-12 22:52:49	Hi, sounds like more of a tool.. this repo is for apps you can run on your iPhone / iPad..	dkhamsing	2016-05-12 22:52:49
291	2016-05-12 09:54:26	Submitted for PR	sathyapriya31	2016-05-12 11:53:42
291	2016-05-12 11:53:42	Sorry this does not look interesting enough to be added to the list Please do not submit again	dkhamsing	2016-05-12 11:53:42
290	2016-05-12 06:41:28	In contents.json file i have added wrong category.Please to check and the latest one.Thank You	Romi08	2016-05-12 13:14:10
289	2016-05-12 06:40:16	- [ ] add `alt` title tags to badge image links # past issues - [x] ~~badges stop rendering Feb 8~~ - [x] oct 17-18 ssl issues with developer.apple.com <S_CODE_TOKEN> - oct 4 <S_CODE_TOKEN> - sep 8 <S_CODE_TOKEN> - aug 23 wwdcscholars - aug 21 heredox 504 --- - [ ] can `suggested_by` and `date_added` be automated? - [ ] add link to `category` ? - [ ] move `apps_archived()` to helper - [ ] move `a…	dkhamsing
288	2016-05-12 06:31:41		Romi08	2016-05-12 06:34:04
288	2016-05-12 06:34:09	Thank you	dkhamsing	2016-05-12 06:34:04
287	2016-05-12 05:52:55	Have made changes on content.json file	Romi08	2016-05-12 06:24:09
286	2016-05-12 05:08:09	Made changes in contents json file	Romi08	2016-05-12 05:40:53
286	2016-05-12 05:16:00	This cannot be merged, please fix the conflicts Also your commit should not update the README, just contents.json Thanks	dkhamsing	2016-05-12 05:40:53
285	2016-05-12 05:00:56	I have added the json file as described in mail @dkhamsing, @kvnbautista.Thank u	Romi08	2016-05-12 05:06:07
285	2016-05-12 05:03:29	Please open a pull request	dkhamsing	2016-05-12 05:06:07
285	2016-05-12 05:11:17	yeah i have closed the issue and sent a pull request. On Thu, May 12, 2016 at 10:33 AM, dkhamsing notifications@github.com wrote: > Please open a pull request > > — > You are receiving this because you authored the thread. > Reply to this email directly or view it on GitHub > https://github.com/dkhamsing/open-source-ios-apps/issues/285#issuecomment-218661004	Romi08	2016-05-12 05:06:07
285	2016-05-12 05:17:24	Let me know if you need help	dkhamsing	2016-05-12 05:06:07
285	2016-05-12 05:22:10	I have removed the contents from readme and updated in contents.json is the fine . shall i send a pull request now.. On Thu, May 12, 2016 at 10:47 AM, dkhamsing notifications@github.com wrote: > Let me know if you need help > > — > You are receiving this because you modified the open/close state. > Reply to this email directly or view it on GitHub > https://github.com/dkhamsing/open-source-ios-ap…	Romi08	2016-05-12 05:06:07
285	2016-05-12 05:28:48	Ok Feel free to close and start over if that is easier	dkhamsing	2016-05-12 05:06:07
285	2016-05-12 05:30:09	Go here https://github.com/dkhamsing/open-source-ios-apps/blob/master/contents.json and click the edit button Then add your entry, at the very end near the bottom Thx	dkhamsing	2016-05-12 05:06:07
285	2016-05-12 05:54:12	i guess i have given correct now.Sorry for the trouble. On Thu, May 12, 2016 at 11:00 AM, dkhamsing notifications@github.com wrote: > Go here > https://github.com/dkhamsing/open-source-ios-apps/blob/master/contents.json > and click the edit button > > Then add your entry, at the very end near the bottom > > Thx > > — > You are receiving this because you modified the open/close state. > Reply to t…	Romi08	2016-05-12 05:06:07
285	2016-05-12 06:17:46	If you look here https://github.com/dkhamsing/open-source-ios-apps/pull/287 it still says the pull request cannot be merged ![image](https://cloud.githubusercontent.com/assets/4723115/15205712/8dc7a1b8-17ce-11e6-99ba-cb40f82c08d8.jpeg) Please follow my instructions https://github.com/dkhamsing/open-source-ios-apps/issues/285#issuecomment-218663834	dkhamsing	2016-05-12 05:06:07
284	2016-05-11 18:34:46		dkhamsing	2016-05-11 18:48:25
284	2016-05-11 18:57:20	@scribblemaniac moved misc. files to .github/ folder	dkhamsing	2016-05-11 18:48:25
284	2016-05-11 18:59:44	@dkhamsing Okay	scribblemaniac	2016-05-11 18:48:25
283	2016-05-11 17:59:17	Close #280 .. among other things 😁	dkhamsing	2016-05-11 18:01:59
282	2016-05-11 17:27:38	- [x] get `archive.md` data into `data.json`: add "archive" tag - [x] ~~update schema~~ - [x] update convert.rb - omit archived items - create archive.md - [x] update deploy.sh - [x] test - [x] update CONTRIBUTING.md	dkhamsing	2016-05-13 16:25:55
282	2016-05-12 21:03:50	@scribblemaniac thinking of adding "archived" apps to contents.json.. would a new field called `archived` with Boolean as value work ?	dkhamsing	2016-05-13 16:25:55
282	2016-05-12 21:08:32	@dkhamsing I was thinking of making it an `archived` tag instead. Either would work.	scribblemaniac	2016-05-13 16:25:55
282	2016-05-12 21:12:46	Hm I like that, no change to schema!	dkhamsing	2016-05-13 16:25:55
282	2016-05-13 16:33:16	@scribblemaniac @kvnbautista To archive an app (no longer maintained or no longer working etc..), add the `tag` "archive" in contents.json Thx	dkhamsing	2016-05-13 16:25:55
281	2016-05-11 16:19:08	1. [x] Project URL: https://github.com/BalestraPatrick/RealmVideo 2. [x] One project per pull request 3. [x] Insert the project in alphabetical order 4. [x] Avoid iOS or open-source in description as it is assumed 5. [x] Use this commit title format if applicable: Add app-name by @github-username 6. [x] Use approved format for your entry <!-- Approved Format At minimum { "title": "MrCode", "categ…	dkhamsing	2016-05-11 16:20:31
280	2016-05-11 16:14:51	Update convert.rb to include `category description`, it's missing.. at least for `Media`	dkhamsing	2016-05-11 18:01:59
279	2016-05-11 07:45:21	I have submitted PR to load webview on React Native	sathyapriya31	2016-05-11 12:49:48
279	2016-05-11 12:49:48	Project lacks a readme, also sounds more like a sample for a component .. Closing	dkhamsing	2016-05-11 12:49:48
278	2016-05-11 07:18:37	I have added an Video on Rails cast on Apple Tv and submitted for your PR.	Romi08	2016-05-11 16:08:44
278	2016-05-11 13:58:05	@Romi08 thanks for the contribution, we're reviewing changing the structure of this project in #275 will try to merge this after that process	dkhamsing	2016-05-11 16:08:44
278	2016-05-11 16:08:44	@Romi08 - Please look at the new process for adding an app https://github.com/dkhamsing/open-source-ios-apps/blob/master/.github/CONTRIBUTING.md - Example: https://github.com/dkhamsing/open-source-ios-apps/pull/281/files - Should we add your fork or https://github.com/spritlesoftware/railscasts-on-appletv ??	dkhamsing	2016-05-11 16:08:44
277	2016-05-11 05:54:01	See #276 for details.	scribblemaniac	2016-05-11 12:56:03
277	2016-05-11 05:58:32	Conflicts.. 😅	dkhamsing	2016-05-11 12:56:03
277	2016-05-11 06:02:10	> Conflicts.. 😅 Figures 😀	scribblemaniac	2016-05-11 12:56:03
277	2016-05-11 06:05:06	Oh, and I just noticed, I didn't change data.json to content.json in this pull. The circle.yml will have to be updated accordingly as well.	scribblemaniac	2016-05-11 12:56:03
277	2016-05-11 12:56:03	I'll apply your changes in `275`, thanks	dkhamsing	2016-05-11 12:56:03
276	2016-05-11 05:43:55	Also fixed a few of this issues that showed up as a result. I have no experience with CircleCI, but it seems logical that this should work. Country codes json-spec is not particularly verbose, so I would recommend putting the schema.json and data.json files into [JSON Schema Lint](http://jsonschemalint.com/draft4/). It shows a snippet from the section where the error occurs which makes things a l…	scribblemaniac	2016-05-11 05:52:18
276	2016-05-11 05:50:52	Hey can u send your changes to https://github.com/dkhamsing/open-source-ios-apps/tree/structure	dkhamsing	2016-05-11 05:52:18
276	2016-05-11 05:52:18	Sure, give me a sec	scribblemaniac	2016-05-11 05:52:18
276	2016-05-11 05:52:30	Wow this validate is cool	dkhamsing	2016-05-11 05:52:18
276	2016-05-11 05:59:57	This is my first time working with JSON Schema and I have to agree, it's pretty cool!	scribblemaniac	2016-05-11 05:52:18
275	2016-05-11 03:53:18	The data now resides in `contents.json`, updating it generates the README. Continued from #273 Includes #277 Closes #267 - [x] merge changes in 277 - [x] generate README - [x] ~~rename `lang`, use country codes (jp for japan, es for spain etc)~~ - [x] fix ci: delete duplicate items and update `category` value to list - [x] update convert script to grab apps from multiple categories - [x] update C…	dkhamsing	2016-05-11 16:00:56
275	2016-05-11 04:05:14	> rename lang, use country codes (jp for japan, es for spain etc) Is this really a good idea? This idea occurred to me as well when building the converter, because some information will inevitably be lost if we use languages. For example on one of them, Brazilian becomes Portuguese. But for example, just pick a random english project and ask, "What country is that from?" Likely you won't be able …	scribblemaniac	2016-05-11 16:00:56
275	2016-05-11 04:14:11	@scribblemaniac oh I see what you mean.. then we can leave it alone for now. thanks!	dkhamsing	2016-05-11 16:00:56
275	2016-05-11 04:16:09	@scribblemaniac however the country seems to be relevant for a location / local app.. what do you think?	dkhamsing	2016-05-11 16:00:56
275	2016-05-11 04:23:42	I guess both then 😜 `lang` will indicate the primary language of the project, and maybe a new `country` attribute where the location is known. A string value with [ISO 3166-1 alpha-2 codes](https://en.wikipedia.org/wiki/ISO_3166-1_alpha-2) perhaps?	scribblemaniac	2016-05-11 16:00:56
275	2016-05-11 05:45:14	Dunno if that's overkill We can hold off for now	dkhamsing	2016-05-11 16:00:56
275	2016-05-11 16:12:09	@kvnbautista there is now a new process for adding apps to this repo, it will be done through updating **contents.json** instead More info https://github.com/dkhamsing/open-source-ios-apps/blob/master/.github/CONTRIBUTING.md Example: https://github.com/dkhamsing/open-source-ios-apps/pull/281/files	dkhamsing	2016-05-11 16:00:56
275	2016-05-11 19:00:56	@scribblemaniac updated schema.json: `description` while preferred is not required https://github.com/dkhamsing/open-source-ios-apps/pull/275/commits/553309fab7c35270fbe147b0158ba79469b4776a	dkhamsing	2016-05-11 16:00:56
275	2016-05-11 19:03:13	@dkhamsing got it thanks	scribblemaniac	2016-05-11 16:00:56
275	2016-05-12 14:10:17	GIF on adding an entry ![add-entry](https://cloud.githubusercontent.com/assets/4723115/15217463/7f8060c6-1810-11e6-97f7-3b555dc78bf9.gif)	dkhamsing	2016-05-11 16:00:56
274	2016-05-09 19:24:52	<!-- Thanks for contributing to open-source-ios-apps 😊 --> <!-- When making an addition: --> 1. [x] Project URL: https://github.com/peteog/Closebox 2. [x] One project per pull request 3. [x] Insert the project in alphabetical order 4. [x] Avoid iOS or open-source in description as it is assumed 5. [x] Use this commit title format if applicable: Add app-name by @github-username 6. [x] Use approved…	peteog	2016-05-11 16:09:05
274	2016-05-09 19:26:31	@peteog thanks for the contribution, we're reviewing changing the structure of this project in #273 #275 will try to merge this after that process	dkhamsing	2016-05-11 16:09:05
274	2016-05-11 16:09:05	@peteog Please look at the new process for adding an app https://github.com/dkhamsing/open-source-ios-apps/blob/master/.github/CONTRIBUTING.md Example: https://github.com/dkhamsing/open-source-ios-apps/pull/281/files	dkhamsing	2016-05-11 16:09:05
273	2016-05-09 00:44:46	There are a few things that still need to be done to fully use this: - [x] Update contributing guidelines - [x] Create a generator script to go from JSON to Markdown - [x] Update ci scripts to validate json, and even better yet check for missing attributes, invalid category references, etc. For more information see #267 --- - [x] review json format	scribblemaniac	2016-05-11 03:29:04
273	2016-05-09 02:34:57	Thanks for your work, will review asap	dkhamsing	2016-05-11 03:29:04
273	2016-05-09 15:13:36	@kvnbautista please do not add any projects to repo while we evaluate switching format (all data would be in json) thanks	dkhamsing	2016-05-11 03:29:04
273	2016-05-09 16:21:26	okay no problem	kvnbautista	2016-05-11 03:29:04
273	2016-05-11 03:29:20	Big thank you, this was great work 🎉	dkhamsing	2016-05-11 03:29:04
273	2016-05-11 03:29:39	Will follow up for generating the readme and updating contribution etc, see pull `275`	dkhamsing	2016-05-11 03:29:04
273	2016-05-11 03:32:54	No problem, glad I could help.	scribblemaniac	2016-05-11 03:29:04
273	2016-05-11 03:38:48	@scribblemaniac are you interested in helping to maintain this repo? if you are leave me your email 😉	dkhamsing	2016-05-11 03:29:04
273	2016-05-11 05:25:31	@dkhamsing I would be interested in that. You can contact me at [REDACTED]	scribblemaniac	2016-05-11 03:29:04
273	2016-05-11 13:57:03	@scribblemaniac will add you after `275` is merged, thanks!	dkhamsing	2016-05-11 03:29:04
273	2016-05-11 16:06:10	@scribblemaniac you've been added!	dkhamsing	2016-05-11 03:29:04
273	2016-05-11 16:21:33	@dkhamsing Thanks!	scribblemaniac	2016-05-11 03:29:04
272	2016-05-08 02:30:00	<!-- Thanks for contributing to open-source-ios-apps 😊 --> <!-- When making an addition: --> 1. [x] Project URL: 2. [x] One project per pull request 3. [x] Insert the project in alphabetical order 4. [x] Avoid iOS or open-source in description as it is assumed 5. [x] Use this commit title format if applicable: Add app-name by @github-username 6. [x] Use approved format for your entry (use 🔶 for S…	kvnbautista	2016-05-08 02:43:11
272	2016-05-08 03:52:12	@kvnbautista hey it's ok to commit to master without a pull request thx	dkhamsing	2016-05-08 02:43:11
271	2016-05-08 02:01:27		kvnbautista	2016-05-08 02:02:13
271	2016-05-08 02:05:56	There's a typo in territories @kvnbautista	dkhamsing	2016-05-08 02:02:13
271	2016-05-08 02:25:24	Did you fix it? i tried to fix the spelling but its already fixed.	kvnbautista	2016-05-08 02:02:13
271	2016-05-08 03:51:02	@kvnbautista huh weird.. my bad.	dkhamsing	2016-05-08 02:02:13
270	2016-05-07 02:30:28		kvnbautista	2016-05-07 02:31:19
269	2016-05-07 02:16:03	<!-- Thanks for contributing to open-source-ios-apps 😊 --> <!-- When making an addition: --> 1. [x] Project URL: 2. [x] One project per pull request 3. [ ] Insert the project in alphabetical order 4. [x] Avoid iOS or open-source in description as it is assumed 5. [x] Use this commit title format if applicable: Add app-name by @github-username 6. [x] Use approved format for your entry (use 🔶 for S…	WelkinXie	2016-05-07 03:34:21
269	2016-05-07 03:34:21	We added this here https://github.com/dkhamsing/open-source-ios-apps/pull/270 Thx!	dkhamsing	2016-05-07 03:34:21
268	2016-04-27 06:48:13	1. [x] Project URL: https://github.com/vanyaland/ToThePenny 2. [x] One project per pull request 3. [x] Insert the project in alphabetical order 4. [x] Avoid iOS or open-source in description as it is assumed 5. [x] Use this commit title format if applicable: Add app-name by @github-username 6. [x] Use approved format for your entry (use 🔶 for Swift projects)	vanyaland	2016-04-27 15:13:08
268	2016-04-27 15:13:13	Thank you for contributing to `open-source-ios-apps` :wink:	dkhamsing	2016-04-27 15:13:08
267	2016-04-26 14:31:27	Right now there are two listing formats - apps on app store - apps not on app store The list should be consistent and follow the format of apps on app store (link listed below, indented) --- Before: - [app not on app store](link): description After: - app not on app store: description - http://app-link.co	dkhamsing	2016-05-11 16:00:56
267	2016-04-26 14:34:08	Part of this update can move badges to its own line Before: - app name: description 🔶🔥 - http://github.com/app - http://itunes-link.co After: - app name: description - 🔶🔥 - http://github.com/app - http://itunes-link.co Should the description be on its own line too?	dkhamsing	2016-05-11 16:00:56
267	2016-04-28 18:59:05	Might be better as part of a new repo structure where the readme is generated and the content resides in something like json..	dkhamsing	2016-05-11 16:00:56
267	2016-05-07 03:36:04	I think that having the readme generated is an excellent idea! It allows the end format to easily be changed and allows for easier reading by programs. Here is my proposal for a JSON structure, using the v2ex app as an example: <S_CODE_TOKEN> There are two main types of objects here, the category object, which goes under categories, and the app object, which goes under apps. Here's the structure …	scribblemaniac	2016-05-11 16:00:56
267	2016-05-07 13:11:37	Thanks for your proposal It looks pretty good Another repo considering this is https://github.com/matteocrippa/awesome-swift so it would be great if the format was compatible or generic. Maybe it can say projects instead of apps Would you write a script to convert the markdown?	dkhamsing	2016-05-11 16:00:56
267	2016-05-09 00:39:23	I finished the script yesterday and clean up the results today. A PR will be coming up right away. For those of you who are curious, this is the script I used to convert the markdown to JSON. It handles most cases, and just throws warnings for the rare edge cases so they can easily be fixed manually. [The converter script at JSFiddle](https://jsfiddle.net/scribblemaniac/2emovew5/14/) [JSONLint](h…	scribblemaniac	2016-05-11 16:00:56
267	2016-05-10 20:20:44	@scribblemaniac nice script	dkhamsing	2016-05-11 16:00:56
267	2016-05-10 23:32:22	@dkhamsing Thanks :blush:	scribblemaniac	2016-05-11 16:00:56
267	2016-05-10 23:34:23	@scribblemaniac hope to merge your pull soon	dkhamsing	2016-05-11 16:00:56
267	2016-05-10 23:34:27	keep u posted	dkhamsing	2016-05-11 16:00:56
266	2016-04-25 17:35:53	<!-- Thanks for contributing to open-source-ios-apps 😊 --> <!-- When making an addition: --> 1. [X] Project URL: https://github.com/kiliankoe/ParkenDD 2. [X] One project per pull request 3. [X] Insert the project in alphabetical order 4. [X] Avoid iOS or open-source in description as it is assumed 5. [X] Use this commit title format if applicable: Add app-name by @github-username 6. [X] Use appro…	kiliankoe	2016-04-26 01:41:57
266	2016-04-26 14:28:54	Thank you for contributing to `open-source-ios-apps` :wink:	dkhamsing	2016-04-26 01:41:57
265	2016-04-22 15:10:03	Simple to check @dkhamsing :)	jancborchardt	2016-04-22 16:58:17
265	2016-04-22 16:58:23	Thanks!	kvnbautista	2016-04-22 16:58:17
265	2016-04-22 17:25:56	Thanks for the nice list! :)	jancborchardt	2016-04-22 16:58:17
264	2016-04-22 12:11:29	<!-- Thanks for contributing to open-source-ios-apps 😊 --> <!-- When making an addition: --> 1. [x] One project per pull request 2. [x] Insert the project in alphabetical order 3. [x] Avoid iOS or open-source in description as it is assumed 4. [x] Use this commit title format if applicable: Add app-name by @github-username 5. [x] Use approved format for your entry (use 🔶 for Swift projects) <!-- …	Skornos	2016-04-22 14:33:06
264	2016-04-22 14:33:17	Thank you for contributing to `open-source-ios-apps` :wink:	dkhamsing	2016-04-22 14:33:06
263	2016-04-21 06:44:24	- App name: Tracker 4 Compassion - source url, i.e. https://github.com/fokkezb/tracker - https://itunes.apple.com/nl/app/g.o.-tracker-4-compassion/id1100240821?mt=8	FokkeZB	2016-04-21 14:32:36
263	2016-04-21 14:32:43	Thank you for contributing to `open-source-ios-apps` :wink:	dkhamsing	2016-04-21 14:32:36
262	2016-04-20 18:12:32		chadkeck	2016-04-20 20:16:03
262	2016-04-20 20:21:06	@kvnbautista thx @chadkeck Thank you for contributing to `open-source-ios-apps` :wink:	dkhamsing	2016-04-20 20:16:03
261	2016-04-19 14:47:27	This list continues #141 - How to [contribute](https://github.com/dkhamsing/open-source-ios-apps/blob/master/.github/CONTRIBUTING.md) --- ordered <S_CODE_TOKEN> - [ ] https://github.com/intere/retro-skate-tvOS `apple tv` - [ ] https://github.com/richardxyx/Forecast `weather` `swift` - [ ] https://github.com/toggl/stopwatch `timer` `swift` - [ ] https://github.com/exponent/exponent `developer` - […	dkhamsing
261	2016-09-13 17:52:17	Oh wow, thanks! 👍	Palleas
260	2016-04-11 22:58:43		kvnbautista	2016-04-19 16:48:46
260	2016-04-13 12:01:24	Please move this to the top?	dkhamsing	2016-04-19 16:48:46
260	2016-04-19 14:48:41	@kvnbautista hi, any chance you can update this?	dkhamsing	2016-04-19 16:48:46
260	2016-04-19 16:52:02	Thx	dkhamsing	2016-04-19 16:48:46
259	2016-04-11 22:54:28		kvnbautista	2016-04-19 16:58:19
259	2016-04-19 17:03:22	@kvnbautista hey you next time, can you use https://github.com/shubhsin/TechTatva-15 instead of https://github.com/shubhsin/TechTatva-15.git I just fixed it Also this was reported in the CI failure ❌	dkhamsing	2016-04-19 16:58:19
259	2016-04-19 17:19:56	okay !	kvnbautista	2016-04-19 16:58:19
258	2016-04-11 22:49:04	<!-- Thanks for contributing to open-source-ios-apps 😊 --> <!-- When making an addition: --> 1. [ ] One project per pull request 2. [ ] Insert the project in alphabetical order 3. [ ] Avoid iOS or open-source in description as it is assumed 4. [ ] Use this commit title format if applicable: Add app-name by @github-username 5. [ ] Use approved format for your entry (use 🔶 for Swift projects) <!-- …	kvnbautista	2016-04-11 23:55:35
257	2016-04-11 22:45:17	<!-- Thanks for contributing to open-source-ios-apps 😊 --> <!-- When making an addition: --> 1. [ ] One project per pull request 2. [ ] Insert the project in alphabetical order 3. [ ] Avoid iOS or open-source in description as it is assumed 4. [ ] Use this commit title format if applicable: Add app-name by @github-username 5. [ ] Use approved format for your entry (use 🔶 for Swift projects) <!-- …	kvnbautista	2016-04-12 01:05:16
257	2016-04-11 23:43:39	@Bautistax hey looks like the indenting is off for the links see https://github.com/Bautistax/open-source-ios-apps/tree/patch-6#developer please update this, the other pulls and merge thanks 😄	dkhamsing	2016-04-12 01:05:16
257	2016-04-11 23:50:00	Feel free to ask me if you have any questions	dkhamsing	2016-04-12 01:05:16
257	2016-04-11 23:55:26	@Bautistax right now we use travis ci to validate links, if the links are unchanged, please add keyword `[ci skip]` in the commit to skip verification i.e. https://github.com/dkhamsing/open-source-ios-apps/commit/9eb52c50cdd81b2527006ffb4c891644f78b3b8f thanks	dkhamsing	2016-04-12 01:05:16
256	2016-04-09 00:36:05	GitHub repo at https://github.com/actorapp/actor-platform	danielmhanover	2016-04-11 14:56:09
255	2016-04-06 14:06:00	Add apps from `awesome-swift` https://github.com/matteocrippa/awesome-swift/pull/503 ### iOS _A list of iOS Swift demo apps_ - [x] [2048](https://github.com/austinzheng/swift-2048) - 2048 demo game in Swift. - [x] [Alarm](https://github.com/ChrisChares/swift-alarm) - an alarm app in Swift. - [x] [Cafe](https://github.com/flexih/Cafe) - Cafe App in Swift. - [x] [Charter](https://github.com/matthew…	dkhamsing	2016-04-22 18:01:37
254	2016-04-04 10:50:41		falkolab	2016-04-04 14:43:48
254	2016-04-04 14:43:51	Thank you for contributing to `open-source-ios-apps` :wink:	dkhamsing	2016-04-04 14:43:48
253	2016-03-23 07:22:23	Please add **Dungeon Crawl: Stone Soup** iOS port by @CliffsDover [https://github.com/CliffsDover/crawl/tree/iOS_Release](https://github.com/CliffsDover/crawl/tree/iOS_Release) Thanks!	CliffsDover	2016-03-23 15:18:24
252	2016-03-21 14:34:52	<!-- Thanks for contributing to open-source-ios-apps 😊 --> <!-- When making an addition: --> 1. [x] One project per pull request 2. [x] Insert the project in alphabetical order 3. [x] Avoid iOS or open-source in description as it is assumed 4. [x] Use this commit title format if applicable: Add app-name by @github-username 5. [x] Use approved format for your entry (use 🔶 for Swift projects) <!-- …	ngs	2016-03-22 11:06:36
252	2016-03-22 11:06:43	Thx	dkhamsing	2016-03-22 11:06:36
251	2016-03-20 21:11:42	Update README file with Knock-To-React and Borrowed Books - UFRGS.	MatheusCavalca	2016-03-21 13:10:27
251	2016-03-21 13:10:33	Thx	dkhamsing	2016-03-21 13:10:27
250	2016-03-16 20:57:24		tailec	2016-03-17 12:44:21
249	2016-03-14 22:08:54	1. [x] One project per pull request 2. [x] Insert the project in alphabetical order 3. [x] Avoid iOS or open-source in description as it is assumed 4. [x] Use this commit title format if applicable: Add app-name by @github-username 5. [x] Use approved format for your entry (use 🔶 for Swift projects)	tailec	2016-03-16 11:42:34
249	2016-03-16 11:42:40	Thx	dkhamsing	2016-03-16 11:42:34
248	2016-03-14 21:53:01	1. [x] One project per pull request 2. [x] Insert the project in alphabetical order 3. [x] Avoid iOS or open-source in description as it is assumed 4. [x] Use this commit title format if applicable: Add app-name by @github-username 5. [x] Use approved format for your entry (use 🔶 for Swift projects)	tailec	2016-03-14 22:09:24
248	2016-03-14 21:57:40	@tailec thanks for the contribution, is there a way for you to update this pull to only show your addition? right now there are so many changes https://github.com/dkhamsing/open-source-ios-apps/pull/248/files must be something with your editor	dkhamsing	2016-03-14 22:09:24
248	2016-03-14 22:09:24	Sorry, created another PR.	tailec	2016-03-14 22:09:24
247	2016-03-14 14:00:13	<!-- Thanks for contributing to open-source-ios-apps 😊 --> <!-- When making an addition: --> 1. [x] One project per pull request 2. [x] Insert the project in alphabetical order 3. [x] Avoid iOS or open-source in description as it is assumed 4. [x] Use this commit title format if applicable: Add app-name by @github-username 5. [x] Use approved format for your entry (use 🔶 for Swift projects) <!-- …	l800891	2016-03-15 13:15:55
247	2016-03-14 14:00:36	All fields checked	l800891	2016-03-15 13:15:55
247	2016-03-15 13:16:01	Thx	dkhamsing	2016-03-15 13:15:55
246	2016-03-14 04:25:09	My open-source chess playing app for iOS https://github.com/student-t/ChessStudio Full source code. GPL license. It compiles and works.	student-t	2016-03-14 13:59:00
246	2016-03-14 13:58:59	Added to the queue #141 Thanks	dkhamsing	2016-03-14 13:59:00
245	2016-03-14 04:12:44	<!-- Thanks for contributing to open-source-ios-apps 😊 --> <!-- When making an addition: --> 1. [ ] One project per pull request 2. [ ] Insert the project in alphabetical order 3. [ ] Avoid iOS or open-source in description as it is assumed 4. [ ] Use this commit title format if applicable: Add app-name by @github-username 5. [ ] Use approved format for your entry (use 🔶 for Swift projects) <!-- …	l800891	2016-03-14 13:55:34
244	2016-03-13 21:59:44	<!-- Thanks for contributing to open-source-ios-apps 😊 --> <!-- When making an addition: --> 1. [x] One project per pull request 2. [x] Insert the project in alphabetical order 3. [x] Avoid iOS or open-source in description as it is assumed 4. [x] Use this commit title format if applicable: Add app-name by @github-username 5. [x] Use format below for your entry (use 🔶 for Swift projects) <!-- - A…	eejahromi	2016-03-14 12:49:26
244	2016-03-13 22:00:36	Everything Checked!	eejahromi	2016-03-14 12:49:26
244	2016-03-14 12:49:32	Thx	dkhamsing	2016-03-14 12:49:26
243	2016-03-10 14:58:19	Consolidate categories into a "Special" section	dkhamsing	2016-03-10 14:58:27
242	2016-03-10 14:37:15	1. Create Reactive Programming section 2. Move ReactiveCocoa there as sub section 3. Create RXSwift sub section 4. Move Kiosk to RXSwift sub section Close #240	dkhamsing	2016-03-10 14:43:25
241	2016-03-06 17:07:21	<!-- Thanks for contributing to open-source-ios-apps 😊 --> <!-- When making an addition: --> 1. [x] One project per pull request 2. [x] Insert the project in alphabetical order 3. [x] Avoid iOS or open-source in description as it is assumed :-) 4. [x] Use this commit title format if applicable: Add app-name by @github-username 5. [x] Follow the following template (use 🔶 for Swift projects) <!-- -…	XabierGoros	2016-03-07 13:45:31
241	2016-03-07 13:45:40	Thx!	dkhamsing	2016-03-07 13:45:31
240	2016-03-05 20:20:24	#239	dkhamsing	2016-03-10 14:43:25
239	2016-03-05 18:35:14		ceyhuno	2016-03-05 20:16:17
239	2016-03-05 20:16:17	Thanks for your contribution Let's hold off creating a new category until there are many more projects Will add RxSwift to the app description	dkhamsing	2016-03-05 20:16:17
239	2016-03-05 20:19:58	Actually I will move it to a section called Reactive Programming	dkhamsing	2016-03-05 20:16:17
238	2016-03-05 00:05:43		XabierGoros	2016-03-06 15:04:35
238	2016-03-05 14:24:51	Thanks for your contribution. Cheddar was added previously and moved to archive because it is no longer maintained https://github.com/dkhamsing/open-source-ios-apps/blob/master/archive.md Please remove Cheddar from this pull request	dkhamsing	2016-03-06 15:04:35
238	2016-03-05 21:14:00	Hello, Okey, my bad, didn't realize of that, pull updated.	XabierGoros	2016-03-06 15:04:35
238	2016-03-06 15:04:31	Thx	dkhamsing	2016-03-06 15:04:35
237	2016-03-04 12:54:53		Hastewave	2016-03-08 15:13:01
237	2016-03-08 15:13:05	Thx	dkhamsing	2016-03-08 15:13:01
236	2016-03-03 09:53:47	surespot is a mobile messaging application that secures all messages using end-to-end encryption.	inix	2016-03-09 14:25:47
236	2016-03-04 15:29:11	@inix can you sort this entry, should be in alphabetical order	dkhamsing	2016-03-09 14:25:47
236	2016-03-09 14:25:52	Thx!	dkhamsing	2016-03-09 14:25:47
235	2016-03-02 18:58:47		ppaulojr	2016-03-04 15:27:17
235	2016-03-04 15:27:20	Thx	dkhamsing	2016-03-04 15:27:17
234	2016-02-28 17:47:36	- Yorkie: This app will help you, in an easy way, taking care of your dog. - https://github.com/carlbutron/YorkieApp - https://itunes.apple.com/en/app/Yorkie/id1000836606	SwiftCarlos	2016-02-29 14:58:35
234	2016-02-29 14:58:38	Thanks!	dkhamsing	2016-02-29 14:58:35
233	2016-02-28 16:05:47		dsgriffin	2016-03-03 16:01:36
233	2016-03-03 16:01:39	Thx	dkhamsing	2016-03-03 16:01:36
232	2016-02-27 14:10:57	Improve tools section, move to misc ?	dkhamsing	2016-03-10 14:46:15
231	2016-02-25 19:26:51	#96	dkhamsing	2016-02-25 19:44:02
230	2016-02-25 18:31:53	:confused:	dkhamsing	2016-02-25 18:33:56
229	2016-02-19 11:14:08		mperovic	2016-02-20 11:31:14
229	2016-02-20 11:31:20	Thx	dkhamsing	2016-02-20 11:31:14
228	2016-02-18 22:29:14	This pull request adds the `Open Source Selfie Stick` iOS app to the list of software under the `Media` section.	RF-Nelson	2016-02-21 14:06:12
228	2016-02-21 14:06:19	Thx	dkhamsing	2016-02-21 14:06:12
227	2016-02-18 08:19:54		nunogoncalves	2016-02-19 12:47:18
227	2016-02-19 12:47:25	Thx	dkhamsing	2016-02-19 12:47:18
226	2016-02-17 05:28:42	add open sourced game Mission999	whunmr	2016-02-18 16:59:25
226	2016-02-18 16:59:27	Thanks	dkhamsing	2016-02-18 16:59:25
225	2016-02-17 02:44:55		JohnWong	2016-02-17 12:13:48
224	2016-02-16 14:59:27		dkhamsing	2016-02-16 15:18:29
223	2016-02-10 16:09:04	for Issue #222 Sorry, I have added EX Player to wrong category	iKorich	2016-02-11 13:18:54
223	2016-02-12 15:38:48	Thank You! :)	iKorich	2016-02-11 13:18:54
223	2016-02-12 16:05:59	:smile:	dkhamsing	2016-02-11 13:18:54
222	2016-02-09 12:03:48	EX Player allow you watch video from EX.UA site on Apple TV 4G (with tvOS) and for all iPads, iPhones and iPods Touch with iOS 8.0+.	iKorich	2016-02-10 14:12:29
222	2016-02-10 14:12:44	Thx!	dkhamsing	2016-02-10 14:12:29
221	2016-02-08 15:08:03		dkhamsing	2016-02-08 15:13:56
220	2016-02-07 13:22:58	Added MiniKeePass app	azetilov	2016-02-07 13:33:04
220	2016-02-07 13:33:13	Thx!	dkhamsing	2016-02-07 13:33:04
219	2016-02-06 23:00:36		pjchavarria	2016-02-08 14:15:08
219	2016-02-08 14:15:16	Thx!	dkhamsing	2016-02-08 14:15:08
219	2016-06-07 13:32:06	@pjchavarria hey paul, the app was deleted?	dkhamsing	2016-02-08 14:15:08
219	2016-06-07 20:48:40	yeah	pjchavarria	2016-02-08 14:15:08
219	2016-06-07 21:28:42	no worries thx	dkhamsing	2016-02-08 14:15:08
218	2016-02-05 22:21:23		dkhamsing	2016-02-05 22:23:46
217	2016-02-05 22:19:26		ReadmeCritic	2016-02-05 22:21:05
216	2016-02-05 13:08:44	Update link https://github.com/peter-iakovlev/Telegram	dkhamsing	2016-02-05 13:15:57
215	2016-02-05 03:41:33		dkhamsing	2016-02-05 15:55:11
214	2016-02-04 19:48:40	#96	dkhamsing	2016-02-04 19:53:57
213	2016-02-04 13:22:20		XabierGoros	2016-02-04 14:41:47
213	2016-02-04 14:41:57	Thx!	dkhamsing	2016-02-04 14:41:47
212	2016-02-03 15:34:28	#96	dkhamsing	2016-02-03 15:35:43
211	2016-02-02 15:32:00		dkhamsing	2016-02-02 15:35:38
210	2016-01-29 15:26:43	#96	dkhamsing	2016-01-29 15:33:45
209	2016-01-29 15:23:01	#204	dkhamsing	2016-01-29 15:30:34
208	2016-01-29 03:10:29	:warning: http://blog.parse.com/announcements/moving-on/	dkhamsing	2016-03-10 15:30:41
208	2016-03-10 15:30:41	Looks like the Parse community will go on with https://github.com/relatedcode/ParseAlternatives	dkhamsing	2016-03-10 15:30:41
207	2016-01-28 11:09:27		mat1th	2016-01-28 14:15:07
206	2016-01-27 15:12:08	Close #205	dkhamsing	2016-01-27 15:15:24
205	2016-01-26 19:46:00	https://github.com/colloquy/colloquy	ghost	2016-01-27 15:15:24
205	2016-01-27 15:12:20	Thx!	dkhamsing	2016-01-27 15:15:24
204	2016-01-26 15:26:21		sger	2016-01-26 15:30:32
204	2016-01-26 15:30:36	:tada:	dkhamsing	2016-01-26 15:30:32
204	2016-01-26 15:32:13	thanks @dkhamsing	sger	2016-01-26 15:30:32
203	2016-01-26 00:01:38	Close #198	dkhamsing	2016-01-26 00:04:34
202	2016-01-25 22:32:52	#200 #96 Close #201	dkhamsing	2016-01-25 22:38:36
201	2016-01-25 17:17:02	:cry:	dkhamsing	2016-01-25 22:38:36
200	2016-01-25 16:12:34	#96	dkhamsing	2016-01-25 16:25:05
199	2016-01-25 00:41:10	Thanks for curating this awesome list! I am submitting my latest project, "Swift Synth" for inclusion. Thank you for your consideration. 🎹	swiftcodex	2016-01-25 15:57:47
199	2016-01-25 15:57:51	Thx!	dkhamsing	2016-01-25 15:57:47
199	2016-01-25 16:07:44	Thank you! 👍	swiftcodex	2016-01-25 15:57:47
198	2016-01-24 14:17:34	- [x] Concentration game typo - [x] Focus fire chart - [x] update all fire chart	dkhamsing	2016-01-26 00:04:34
197	2016-01-23 14:46:35	#96	dkhamsing	2016-01-23 14:49:23
196	2016-01-22 15:06:18	#96	dkhamsing	2016-01-22 15:09:36
195	2016-01-22 09:12:45	Two more apps you could consider to add: - https://github.com/pieterclaerhout/Arthur - https://github.com/pieterclaerhout/Rachel	pieterclaerhout	2016-02-05 16:09:37
195	2016-02-05 16:09:37	Thx! Added them to the Queue #141	dkhamsing	2016-02-05 16:09:37
194	2016-01-21 06:58:59		krishkumar	2016-01-21 13:44:15
194	2016-01-21 13:44:27	Thx!	dkhamsing	2016-01-21 13:44:15
194	2016-01-21 16:59:30	Thank you! 👍	krishkumar	2016-01-21 13:44:15
193	2016-01-14 15:27:18		dkhamsing	2016-01-14 15:35:47
192	2016-01-13 16:52:54	`PebCiti` and `VisitBCN`	dkhamsing	2016-01-13 17:01:08
191	2016-01-13 16:28:16	#96	dkhamsing	2016-01-13 16:32:52
190	2016-01-13 16:04:22	#96	dkhamsing	2016-01-13 16:12:28
189	2016-01-13 15:42:32	via @aaronbrethorst	dkhamsing	2016-01-13 15:46:19
188	2016-01-11 18:00:48	- Rearrange items into alphabetical order - Add OneBusAway	aaronbrethorst	2016-01-13 15:46:45
188	2016-01-11 18:12:48	@aaronbrethorst Thanks for the contribution, actually OneBusAway is already added under Tools https://github.com/dkhamsing/open-source-ios-apps#tools	dkhamsing	2016-01-13 15:46:45
188	2016-01-13 15:46:44	Implemented in #189 Thanks!	dkhamsing	2016-01-13 15:46:45
187	2016-01-11 17:02:59	#96	dkhamsing	2016-01-11 17:04:42
186	2016-01-06 19:37:25		dkhamsing	2016-01-06 19:39:52
185	2016-01-06 15:03:17	For projects listed twice Close #177	dkhamsing	2016-01-06 15:19:21
184	2016-01-05 16:03:57	https://github.com/wrutkowski/Lucid-Weather-Clock with post on Medium: https://medium.com/@wrutkowski/lucid-weather-clock-954f6ce8bd0e	wrutkowski	2016-01-06 13:33:39
183	2016-01-05 04:45:02	https://github.com/nathunsmitty/MirrorPlusPlus	nathunsmitty	2016-01-05 16:09:40
182	2016-01-04 14:52:40		dkhamsing	2016-01-04 14:57:43
181	2015-12-31 17:26:31		pj4533	2016-01-01 14:20:27
181	2016-01-01 14:20:34	Thx	dkhamsing	2016-01-01 14:20:27
180	2015-12-29 01:16:01		alexandregz	2015-12-29 03:49:56
180	2015-12-29 03:49:56	Hey thanks for the suggestion, but this app is for osx..	dkhamsing	2015-12-29 03:49:56
180	2015-12-29 05:18:47	yep, sorry!	alexandregz	2015-12-29 03:49:56
179	2015-12-28 02:22:57	Update 360 VR Player's Stars Indicator	hanton	2015-12-31 13:38:13
178	2015-12-23 09:22:13	GoodNight is in active development and a nice app for automatic temperature/gamma adjustment. It is originally based on GammaThingy.	andreasgrill	2015-12-23 16:04:11
178	2015-12-23 16:04:15	Thx	dkhamsing	2015-12-23 16:04:11
177	2015-12-22 15:06:54	Right now projects multiple times use Markdown footer link (GitHub), but how to show multiple iTunes link, maybe.. > [Project][]: Description [Project on App Store][]	dkhamsing	2016-01-06 15:19:21
176	2015-12-22 14:59:10	Close #175	dkhamsing	2015-12-22 15:07:03
175	2015-12-22 06:55:50	https://github.com/jcs/endless	ghost	2015-12-22 15:07:03
174	2015-12-21 17:22:15	#96	dkhamsing	2015-12-21 17:32:56
173	2015-12-21 16:55:02		dkhamsing	2015-12-21 16:55:37
172	2015-12-18 15:56:53	Close #170	dkhamsing	2015-12-18 16:17:09
171	2015-12-18 15:52:35	Close #169	dkhamsing	2015-12-18 15:53:42
170	2015-12-18 15:49:37		dkhamsing	2015-12-18 16:17:09
169	2015-12-18 03:51:41	- markdown links can be listed multiple times when they belong to multiple categories - https://daringfireball.net/projects/markdown/syntax#link	dkhamsing	2015-12-18 15:53:42
168	2015-12-17 20:24:14		mukeshthawani	2015-12-18 14:07:39
167	2015-12-17 16:20:16	Close #166 DMCA	dkhamsing	2015-12-17 16:21:46
166	2015-12-17 16:18:45	https://github.com/github/dmca/blob/master/2015-12-14-Suning.md	dkhamsing	2015-12-17 16:21:46
165	2015-12-17 16:06:25	#96	dkhamsing	2015-12-17 16:08:55
164	2015-12-15 15:58:29	Close #163	dkhamsing	2015-12-15 16:05:10
163	2015-12-15 06:37:33		dkhamsing	2015-12-15 16:05:10
162	2015-12-14 15:25:13	- Add Adblock Plus by @adblockplus, close #161 - Mume project was deleted > https://travis-ci.org/dkhamsing/open-source-ios-apps/builds/96763135 > 404: https://github.com/coderyi/Mume	dkhamsing	2015-12-14 15:34:10
161	2015-12-14 06:45:15	https://github.com/adblockplus/adblockplussafariios	iliketurtlesbro	2015-12-14 15:34:09
161	2015-12-14 15:34:17	Thanks	dkhamsing	2015-12-14 15:34:09
160	2015-12-10 16:58:54	#96	dkhamsing	2015-12-10 17:18:54
160	2015-12-10 17:49:57	The URL for Lister changed https://travis-ci.org/dkhamsing/open-source-ios-apps/builds/96078445	dkhamsing	2015-12-10 17:18:54
159	2015-12-09 08:45:47		dkhamsing	2015-12-09 08:47:26
159	2015-12-09 08:47:26	This project was already added https://travis-ci.org/dkhamsing/open-source-ios-apps/builds/95754715	dkhamsing	2015-12-09 08:47:26
158	2015-12-08 20:00:51		dkhamsing	2015-12-09 08:34:28
157	2015-12-04 18:48:34		masterrr	2015-12-07 15:45:39
157	2015-12-07 15:13:36	Updated the name	masterrr	2015-12-07 15:45:39
157	2015-12-07 15:45:43	Thx	dkhamsing	2015-12-07 15:45:39
156	2015-12-02 22:18:25	It doesn't seem to be a good idea to allow contributors to include the national flags in the README file. This affect the readability and might encourage others to do so	hkalexling	2015-12-02 22:48:27
156	2015-12-02 22:36:33	Hmm isn't it helpful to know a project is in Chinese only??	dkhamsing	2015-12-02 22:48:27
156	2015-12-02 22:48:15	Oops nvm, I thought they were added to show developers' nationalities.	hkalexling	2015-12-02 22:48:27
156	2015-12-02 22:57:26	Cool ok :smile:	dkhamsing	2015-12-02 22:48:27
155	2015-12-02 22:13:52	https://github.com/hkalexling/KonaBot-iOS	hkalexling	2015-12-02 23:01:09
155	2015-12-02 23:01:13	Thanks	dkhamsing	2015-12-02 23:01:09
154	2015-12-02 14:18:00	https://github.com/hanton/HTY360Player	hanton	2015-12-02 15:47:34
153	2015-11-30 15:47:09	From #152	dkhamsing	2015-11-30 15:51:13
152	2015-11-27 18:45:29		jish	2015-11-27 18:48:51
152	2015-11-27 18:48:51	Ugh, I just wasted $2 on this app and I can't use it at all unless I log into Dropbox. Sorry :(	jish	2015-11-27 18:48:51
151	2015-11-27 18:34:27	Cheddar states in it's Readme that it is not open source. https://github.com/nothingmagical/cheddar-ios#cheddar-for-ios > "**Important:** Cheddar for iOS is no longer maintained by Nothing Magical. It has been sold. Going forward, Cheddar is no longe (sic) open source..."	jish	2015-11-28 17:17:17
151	2015-11-28 17:17:11	Thanks #142	dkhamsing	2015-11-28 17:17:17
150	2015-11-27 15:36:32	added swift diamond icon, plus extra fire icon to represent 1000+ stars on Swift-Radio-Pro	swiftcodex	2015-11-27 16:03:31
150	2015-11-27 16:03:54	:+1:	dkhamsing	2015-11-27 16:03:31
150	2015-11-27 16:04:36	Thanks again for the great list!	swiftcodex	2015-11-27 16:03:31
149	2015-11-27 12:29:41		ehershey	2015-11-27 16:03:02
149	2015-11-27 16:03:41	Thanks	dkhamsing	2015-11-27 16:03:02
149	2015-11-27 22:24:10	no problem!	ehershey	2015-11-27 16:03:02
148	2015-11-22 17:51:09		ffraenz	2015-11-23 16:04:48
148	2015-11-23 16:04:54	thanks	dkhamsing	2015-11-23 16:04:48
147	2015-11-21 20:39:19		jfoster	2015-11-22 17:11:55
147	2015-11-22 17:12:06	Thank you	dkhamsing	2015-11-22 17:11:55
146	2015-11-17 16:00:24	Oops maybe Apple TV projects should not be in this repo - https://github.com/azzoor/WWDCTV Uh same with `watchOS`	dkhamsing	2015-11-19 15:47:54
146	2015-11-19 15:48:00	Will allow em for now..	dkhamsing	2015-11-19 15:47:54
145	2015-11-17 06:18:20	Created with https://github.com/dkhamsing/frankenstein ### GitHub Corrected URLs | Was | Now | | --- | --- | | https://github.com/hkalexling/iBudgeter | https://github.com/hkalexling/Buck_Tracker |	ReadmeCritic	2015-11-17 06:21:19
144	2015-11-12 17:13:25	Created with https://github.com/dkhamsing/frankenstein	ReadmeCritic	2015-11-12 17:14:52
143	2015-10-30 14:42:36		croossin	2015-10-30 14:58:36
143	2015-10-30 14:45:33	Do you think that there should be a calendar section? I think it would be cool to have different style calendar projects. If so, I can edit the README	croossin	2015-10-30 14:58:36
143	2015-10-30 14:58:33	Hm not right now, thanks :smile:	dkhamsing	2015-10-30 14:58:36
142	2015-10-28 22:34:05	No longer maintained or old projects - https://github.com/nothingmagical/cheddar-ios - https://github.com/weiran/Hackers - https://code.google.com/p/metasyntactic/wiki/PocketFlix - [x] Added link from readme ? - [x] Create new file `archive.md`	dkhamsing	2015-11-30 16:31:55
141	2015-10-28 14:54:00	- [x] https://github.com/l800891/Sakura-Fly	dkhamsing	2016-04-19 14:47:00
141	2016-04-17 08:57:55	Please add rTracker https://github.com/rob-miller/rTracker probably best under Health Thanks! Great list.	rob-miller	2016-04-19 14:47:00
140	2015-10-27 22:14:18	:construction_worker:	dkhamsing	2015-10-27 22:16:50
140	2015-10-27 22:16:50	Hm maybe not	dkhamsing	2015-10-27 22:16:50
139	2015-10-27 21:58:53	#96	dkhamsing	2015-10-27 22:09:51
138	2015-10-27 19:14:49	Uses https://github.com/dkhamsing/frankenstein :runner:	dkhamsing	2015-10-27 19:17:39
137	2015-10-27 17:51:00		joonasmyhrberg	2015-10-28 22:02:24
136	2015-10-25 10:29:21		moowahaha	2015-10-25 15:49:46
135	2015-10-22 16:22:42	Close #134	dkhamsing	2015-10-22 16:22:56
134	2015-10-21 15:42:48	> https://github.com/donnemartin/awesome-aws Repo with 0100+ Stars: :fire: Repo with 0200+ Stars: :fire::fire: Repo with 0500+ Stars: :fire::fire::fire: Repo with 1000+ Stars: :fire::fire::fire::fire: Repo with 2000+ Stars: :fire::fire::fire::fire::fire: 1/226 ⭐️ 142 jeffreyjackson/mac-apps 🔥 2/226 ⭐️ 2709 iCHAIT/awesome-osx 🔥 🔥 🔥 🔥 🔥 3/226 ⭐️ 2275 pcqpcq/open-source-android-apps 🔥 🔥 🔥 🔥 🔥 4/226 …	dkhamsing	2015-10-22 16:22:56
133	2015-10-15 21:44:52	Adding Sunning Store	kvnbautista	2015-10-19 02:31:08
133	2015-10-15 21:56:48	Thanks for all the additions, will add em asap	dkhamsing	2015-10-19 02:31:08
133	2015-10-15 22:01:19	no problem	kvnbautista	2015-10-19 02:31:08
133	2015-10-15 22:40:15	do you mind naming your pull requests in the future? i.e. Sunning Store instead of Update README.md :smile:	dkhamsing	2015-10-19 02:31:08
132	2015-10-15 15:24:11	🔶 301 https://github.com/D-32/AppleWatchSBB 🔶 301 https://github.com/KMindeguia/moviedbapp 🔶 301 https://github.com/wikimedia/apps-ios-wikipedia 🔶 301 https://github.com/1raynes/speakability 🔶 301 https://github.com/soffes/nye	dkhamsing	2015-10-20 13:50:51
131	2015-10-14 20:59:18	Adding GrinnellEvents	kvnbautista	2015-10-16 18:19:36
130	2015-10-14 20:56:08	Adding QiitaCollection	kvnbautista	2015-10-17 13:52:17
129	2015-10-14 20:49:27	Adding ProMonster	kvnbautista	2015-10-18 12:41:11
128	2015-10-14 20:47:58	- [x] #127 eat now - https://itunes.apple.com/app/eat-now-instant-personalized/id946591471 - reorder - indent - [x] #131 - [x] #133 - [x] #130 - [x] promonster #129 https://itunes.apple.com/app/promonster/id919649318	dkhamsing	2015-10-19 14:07:53
127	2015-10-14 20:22:55	Adding EatNow	kvnbautista	2015-10-14 21:01:30
127	2015-10-14 21:01:33	Thanks	dkhamsing	2015-10-14 21:01:30
126	2015-10-12 16:07:12	tests... <S_CODE_TOKEN>	dkhamsing	2015-10-12 21:49:57
126	2015-10-12 21:49:57	https://github.com/dkhamsing/frankenstein	dkhamsing	2015-10-12 21:49:57
125	2015-10-10 21:05:56		dkhamsing	2015-10-12 15:03:06
125	2015-10-11 23:57:20	https://itunes.apple.com/us/app/2city/id944632470?mt=8 https://github.com/2city/2CITY-iOS	kvnbautista	2015-10-12 15:03:06
125	2015-10-12 14:16:18	Thx	dkhamsing	2015-10-12 15:03:06
124	2015-10-09 13:18:40		dkhamsing	2015-10-12 16:06:53
124	2015-10-12 15:48:58	https://itunes.apple.com/us/app/runner-stats/id793443821?ls=1&mt=8 https://github.com/hukun01/Runner-Stats	kvnbautista	2015-10-12 16:06:53
124	2015-10-12 16:00:08	Thanks	dkhamsing	2015-10-12 16:06:53
124	2015-10-12 16:03:40	no problem	kvnbautista	2015-10-12 16:06:53
124	2015-10-12 16:04:41	@Bautistax next time, could you create a new issue ? :smile:	dkhamsing	2015-10-12 16:06:53
123	2015-10-08 02:33:45		xu6148152	2015-10-08 13:35:30
122	2015-10-01 19:03:07	Reverts dkhamsing/open-source-ios-apps#121 :cry:	dkhamsing	2015-10-01 19:03:13
121	2015-10-01 18:25:05		joonasmyhrberg	2015-10-01 19:01:34
121	2015-10-01 19:02:54	Oops it was already added	dkhamsing	2015-10-01 19:01:34
120	2015-09-29 06:59:34	1.ElevenPlayer https://github.com/coderyi/Eleven Eleven Player is a simple powerful video player.use ffmpeg. 2.Mume https://github.com/coderyi/Mume MumeFM is a music player,Mume is a douban FM 3rd client for iOS.	coderyi	2015-10-02 14:56:17
120	2015-09-29 14:30:12	Thanks, will add em asap	dkhamsing	2015-10-02 14:56:17
120	2015-09-29 14:31:58	Thank you	coderyi	2015-10-02 14:56:17
119	2015-09-28 21:15:38		ffraenz	2015-09-28 21:18:30
118	2015-09-25 17:11:51	: )	tvvocold	2015-09-28 02:13:42
118	2015-09-28 02:13:47	Thanks	dkhamsing	2015-09-28 02:13:42
117	2015-09-19 11:29:59		vinhnx	2015-09-20 14:26:27
117	2015-09-20 14:26:33	Thx	dkhamsing	2015-09-20 14:26:27
116	2015-09-16 18:10:41	Added WatchStocks app & link to github page.	G2Jose	2015-09-17 14:37:42
116	2015-09-17 14:37:47	Thanks	dkhamsing	2015-09-17 14:37:42
115	2015-09-10 17:16:10	it can be found here: https://github.com/brewfactory/BrewMobile uses reactive cocoa so might be under that category	akaralar	2015-09-10 20:25:52
115	2015-09-10 17:28:18	thanks, will add it asap	dkhamsing	2015-09-10 20:25:52
114	2015-09-09 00:45:08		kylebshr	2015-09-10 20:17:30
114	2015-09-10 20:17:32	Thanks	dkhamsing	2015-09-10 20:17:30
113	2015-09-05 07:46:38		chrisamanse	2015-09-05 13:25:20
113	2015-09-05 13:25:25	Thx	dkhamsing	2015-09-05 13:25:20
112	2015-09-05 06:40:33		ghost	2015-09-10 20:23:03
112	2015-09-05 13:23:04	Do you have a link ?	dkhamsing	2015-09-10 20:23:03
112	2015-09-09 00:28:32	https://github.com/mumble-voip/mumble-iphoneos	ghost	2015-09-10 20:23:03
112	2015-09-09 02:20:40	Thx	dkhamsing	2015-09-10 20:23:03
111	2015-09-03 00:34:10	I renamed my application from 'Product Hunt React Native' to 'Product Kitty', which is the same name it's live in the App Store under. This PR updates the naming on line 338.	rkho	2015-09-03 15:04:49
111	2015-09-03 15:04:52	Thanks	dkhamsing	2015-09-03 15:04:49
110	2015-08-28 06:26:22		xu6148152	2015-08-31 14:16:15
110	2015-08-31 14:16:18	Thanks	dkhamsing	2015-08-31 14:16:15
109	2015-08-25 03:44:20		xu6148152	2015-08-27 14:22:13
109	2015-08-27 14:22:17	Thx	dkhamsing	2015-08-27 14:22:13
108	2015-08-21 15:05:15		tomtclai	2015-08-22 13:59:49
108	2015-08-22 14:00:00	Thanks	dkhamsing	2015-08-22 13:59:49
107	2015-08-21 14:40:34	- [x] move app sales mobile to developer - [x] last fm move to multimedia - [x] merge media / entertainment? - [x] remove us from itunes links - [x] https://itunes.apple.com/us/app/simple-reader-free-open-source/id1000995253?mt=8 - [x] rename multimedia to media - [x] Update mudrammer - [x] realm section - [x] replace Wunderground with Weather Underground - [x] sort one bus away - [x] Remove deve…	dkhamsing	2015-10-26 14:42:15
106	2015-08-21 03:46:02		metasmile	2015-08-21 13:59:38
106	2015-08-21 13:59:45	Thx	dkhamsing	2015-08-21 13:59:38
105	2015-08-19 23:18:15	Corrected Workdays's links	iShariefi	2015-08-20 13:37:44
105	2015-08-20 13:37:49	Thx	dkhamsing	2015-08-20 13:37:44
104	2015-08-13 17:57:11		jayhickey	2015-08-14 12:21:02
104	2015-08-14 12:21:10	Thanks	dkhamsing	2015-08-14 12:21:02
103	2015-08-12 15:38:13		itchingpixels	2015-08-13 14:20:28
103	2015-08-13 14:20:33	Thank you	dkhamsing	2015-08-13 14:20:28
102	2015-08-07 14:31:56	#89	dkhamsing	2015-08-07 14:32:35
101	2015-08-06 07:37:54		xu6148152	2015-08-06 14:17:46
101	2015-08-06 14:17:49	Thank you	dkhamsing	2015-08-06 14:17:46
100	2015-07-31 18:28:55	Because it's Swift 🔶	stakes	2015-07-31 18:35:39
100	2015-07-31 18:35:39	Thanks, I did this myself.. before your pr https://github.com/dkhamsing/open-source-ios-apps/commit/65ee05ceca97d1aa2b5c7ab3fd992d8b743bd1d6 :smile:	dkhamsing	2015-07-31 18:35:39
100	2015-07-31 18:41:54	Aw yeah	stakes	2015-07-31 18:35:39
99	2015-07-31 14:48:57		jayhickey	2015-07-31 15:01:17
99	2015-07-31 15:02:41	Thanks cc @stakes	dkhamsing	2015-07-31 15:01:17
99	2015-07-31 18:26:18	That's the spirit @jayhickey @dkhamsing I'm much obliged :+1: :100:	stakes	2015-07-31 15:01:17
98	2015-07-15 13:37:57	not sure if you want to add this somewhere?	jeffreyjackson	2015-07-16 14:27:26
98	2015-07-15 13:50:39	Thx, will take a look	dkhamsing	2015-07-16 14:27:26
97	2015-07-15 01:27:32		cmisenas	2015-07-15 03:28:52
97	2015-07-15 03:28:56	Thx	dkhamsing	2015-07-15 03:28:52
96	2015-07-09 14:45:56	Hi! If you're looking to contribute, you could create a pull request to add the following projects (one project per pull please) :smile: - [x] `core data` https://github.com/mbcrump/TasksForSwiftWithPersistingData ⭐️ 12 - [x] https://github.com/acmacalister/Github-Swift 9 - [x] `tools` https://github.com/mjcuva/Hidrate ⭐️ 7 mjcuva/Hidrate last updated 6 months ago iOS App for smart water bottle -…	dkhamsing	2016-05-03 15:57:35
95	2015-06-30 19:02:34		kvnbautista	2015-07-01 15:02:09
95	2015-07-01 15:02:12	Thx	dkhamsing	2015-07-01 15:02:09
94	2015-06-29 16:05:04	- [x] game https://github.com/phpmaple/Stick-Hero-Swift 150 - [x] PhoneBattery: Your phone's battery, on your wrist - https://github.com/marcelvoss/PhoneBattery - https://itunes.apple.com/app/phonebattery-your-phones-battery/id1009278300 - [x] https://github.com/sonsongithub/AAKeyboard	dkhamsing	2015-07-09 14:45:33
94	2015-07-08 12:48:42	Add Breadwallet and Doughwallet under finance	deavmi	2015-07-09 14:45:33
94	2015-07-08 13:43:25	Thanks Did you mean DogeWallet	dkhamsing	2015-07-09 14:45:33
94	2015-07-09 10:10:43	Nope. Doughwallet. :D --- Sent from Deavmi Keep on hacking... Contact Deavmi via: Pjuu: https://pjuu.com/deavmi GNU Social: deavmi@quitter.se Twitter: https://twitter.com/deavmi Main mailbox: deavmi@openmailbox.org > On 08 Jul 2015, at 3:43 PM, dkhamsing notifications@github.com wrote: > > Thanks > Did you mean DogeWallet > > — > Reply to this email directly or view it on GitHub.	deavmi	2015-07-09 14:45:33
94	2015-07-09 14:43:57	Ah got it	dkhamsing	2015-07-09 14:45:33
94	2015-07-09 15:48:23	Thanks :D	deavmi	2015-07-09 14:45:33
93	2015-06-29 03:48:50		pcqpcq	2015-06-29 14:57:58
93	2015-06-29 14:58:00	Thx	dkhamsing	2015-06-29 14:57:58
92	2015-06-28 19:27:59	I've just open-sourced [MUDRammer — A Modern MUD Client for iPhone and iPad](https://github.com/splinesoft/MUDRammer), my pride and joy :)	jhersh	2015-06-28 21:14:23
92	2015-06-28 21:14:28	Thx	dkhamsing	2015-06-28 21:14:23
91	2015-06-26 20:11:41		kvnbautista	2015-06-26 22:43:12
91	2015-06-26 22:43:15	Thx	dkhamsing	2015-06-26 22:43:12
90	2015-06-22 18:47:06	https://github.com/thoughtbot/Tropos	efremidze	2015-06-22 23:23:52
90	2015-06-22 23:23:52	Added this myself today. Under reactive cocoa	dkhamsing	2015-06-22 23:23:52
90	2015-06-23 15:05:14	Updated so that Tropos shows up in Weather as well, thanks	dkhamsing	2015-06-22 23:23:52
89	2015-06-22 17:44:29	Hi everyone, I was wondering if any of you guys know of any open sourced iOS apps that utilizes Core Data. I'm learning how to use Core Data and would like to learn its best practices. Thanks! P.S. sorry if making an issue is inappropriate. Figured this would be the best way to ask a question. Thanks for your hard work @dkhamsing!	kevinnguy	2015-06-23 17:37:21
89	2015-06-23 15:01:15	Hey @kevinnguy, it is a good question Here are some examples - https://developer.apple.com/library/ios/samplecode/iPhoneCoreDataRecipes/Introduction/Intro.html - https://developer.apple.com/library/ios/samplecode/CoreDataBooks/Introduction/Intro.html - http://www.objc.io/issues/4-core-data/full-core-data-application/ - http://www.raywenderlich.com/85578/first-core-data-app-using-swift :large_oran…	dkhamsing	2015-06-23 17:37:21
89	2015-06-23 17:37:21	Thanks for the response @dkhamsing!	kevinnguy	2015-06-23 17:37:21
88	2015-06-20 18:58:51		dasdom	2015-06-21 14:51:58
88	2015-06-21 14:52:01	Thanks	dkhamsing	2015-06-21 14:51:58
87	2015-06-19 18:11:43	WeatherMap overlays weather information on a map, giving you a clear picture of weather around you, with the ability to browse into the future.	tengyifei	2015-06-19 19:52:39
87	2015-06-19 19:52:43	Thanks	dkhamsing	2015-06-19 19:52:39
86	2015-06-15 22:25:55	Added Sol (under Weather) - an objective-c weather app that uses the Wunderground API	andreipop	2015-06-16 13:21:48
86	2015-06-16 13:21:52	Thx	dkhamsing	2015-06-16 13:21:48
85	2015-06-14 05:31:07		xu6148152	2015-06-14 12:37:52
85	2015-06-14 12:37:57	Thx	dkhamsing	2015-06-14 12:37:52
84	2015-06-10 19:26:46	- adding Swifteroids	eugenpirogoff	2015-06-10 20:23:24
84	2015-06-10 20:23:28	Thx	dkhamsing	2015-06-10 20:23:24
83	2015-06-05 23:30:07		mamaral	2015-06-05 23:41:14
83	2015-06-05 23:41:20	Thx	dkhamsing	2015-06-05 23:41:14
83	2015-06-05 23:41:52	Thank you!	mamaral	2015-06-05 23:41:14
82	2015-06-03 06:19:26	I don't know how to contact you, so I make an issue, this is my own iOS project ( https://github.com/YouXianMing/YoCelsius ), it's weather related, I would like to share it to you :)	YouXianMing	2015-06-03 13:05:45
82	2015-06-03 13:06:08	Issue is fine, thanks :smile:	dkhamsing	2015-06-03 13:05:45
82	2015-06-03 20:09:30	I like the UI	electrosy	2015-06-03 13:05:45
81	2015-05-18 18:52:45	Hi! I've been searching for OSS iOS projects to do research on common licenses (thanks so much for this resource!), and a friend pointed me towards ownCloud's app, which isn't on your list.	lazerwalker	2015-05-19 08:31:37
81	2015-05-19 08:31:46	Thanks 😀	dkhamsing	2015-05-19 08:31:37
81	2015-05-19 08:33:29	cc @owncloud	dkhamsing	2015-05-19 08:31:37
80	2015-05-15 16:24:43		sanketfirodiya	2015-05-15 17:37:23
80	2015-05-15 17:37:25	Thanks In the future, mind the formatting (alphabetize, spaces, etc) :smile:	dkhamsing	2015-05-15 17:37:23
79	2015-05-11 15:23:19		sanketfirodiya	2015-05-11 15:30:19
79	2015-05-11 15:30:19	#75 #61	dkhamsing	2015-05-11 15:30:19
78	2015-05-08 00:22:17	https://github.com/student-t/FreeCB Open source chess book reader on iOS.	student-t	2015-05-08 14:16:21
78	2015-05-08 14:17:55	thx	dkhamsing	2015-05-08 14:16:21
77	2015-05-04 15:09:01	http://natashatherobot.com/open-source-apps/ - [x] Artsy: Explore, collect, and share more than 100,000 high-resolution artworks - [x] Gulps: An iOS and Apple Watch app for keeping track of your daily water consumption. - [x] Project-RainMan: Open Source Weather App created with Swift and powered by Forecast.io - [x] PebCiti: A simple iOS app to show the nearest available CitiBike NYC dock on you…	dkhamsing	2015-05-05 22:30:32
76	2015-05-04 14:40:00	- [x] SwiftWeather, remove iOS - [x] Parties, remove 2015	dkhamsing	2015-05-06 22:25:59
75	2015-04-30 14:36:39	Awesome app that showcases the new features in iOS 8	sanketfirodiya	2015-04-30 23:58:28
75	2015-04-30 23:58:28	Thanks for the link, again.. would like to link to apps only (not list)	dkhamsing	2015-04-30 23:58:28
75	2015-05-01 00:01:04	@dkhamsing please take a look again, it looks like a list but is an app actually :)	sanketfirodiya	2015-04-30 23:58:28
75	2015-05-05 15:38:30	hi, thanks for your contribution you added 2 items - sample-watchKit-apps: this is a list of app/resources (won't add) - iOS 8 Samplers: this was added here c5cbb9c	dkhamsing	2015-04-30 23:58:28
75	2015-05-05 15:44:01	cool, thanks!	sanketfirodiya	2015-04-30 23:58:28
74	2015-04-29 14:01:53		neonichu	2015-04-29 14:07:51
74	2015-04-29 14:07:56	Thanks @neonichu	dkhamsing	2015-04-29 14:07:51
74	2015-04-29 14:08:26	:beers:	neonichu	2015-04-29 14:07:51
73	2015-04-27 14:39:11	- [x] Update format (v2ex project link, v2ex itunes link) - [x] Update descriptions - V2EX: technical and creative website - AppSales-Mobile - Rainman: Forecast.io	dkhamsing	2015-05-01 14:10:39
72	2015-04-26 15:48:05	🔶 for Rainman, Gulps and more	dkhamsing	2015-04-28 14:30:34
71	2015-04-26 02:35:51		pcqpcq	2015-04-26 15:47:17
71	2015-04-26 15:47:26	Thanks	dkhamsing	2015-04-26 15:47:17
70	2015-04-25 13:29:56	:cry:	dkhamsing	2015-04-27 14:09:00
69	2015-04-25 10:52:45		xu6148152	2015-04-25 13:28:50
69	2015-04-28 14:28:54	Hey @xu6148152 - going to remove this for now.. pls resubmit when app is more complete and update the readme. thx	dkhamsing	2015-04-25 13:28:50
68	2015-04-22 16:00:15	Close #67	dkhamsing	2015-04-27 14:06:13
67	2015-04-20 12:33:00		jeffreyjackson	2015-04-27 14:07:00
66	2015-04-19 04:58:14		xu6148152	2015-04-20 12:35:35
65	2015-04-19 03:54:16		pcqpcq	2015-04-21 13:42:04
64	2015-04-19 03:38:47		pcqpcq	2015-04-19 15:01:08
63	2015-04-14 15:46:50	## React Native - [x] https://github.com/joemaddalone/react-native-todo - [x] https://github.com/jsphkhan/ReactNativeExamples/tree/master/ios/WeatherApp 41 - [x] https://github.com/mikkoj/NortalTechDay 80 - [x] https://github.com/paranoida/IcelandEarthquakes 18 - [x] https://github.com/bradoyler/newswatch-react-native 17 - [x] https://github.com/ashwinpreet/ReactNativeExamples/tree/master/ios/Cur…	dkhamsing	2015-06-29 16:04:26
63	2015-06-24 08:15:02	https://github.com/HackCancer/iOS - to be added - made in swift	ghost	2015-06-29 16:04:26
63	2015-06-27 14:42:34	@1raynes what does it do?	dkhamsing	2015-06-29 16:04:26
63	2015-06-28 08:28:50	Its the app for the hackathon - hackcancer.co, a hackathon taking place @ Google Campus in London in October. The app lets user donate, order food, get for updates, view achievements - all kinds of functionality really that would be useful for the hackathon :)	ghost	2015-06-29 16:04:26
63	2015-06-29 16:03:25	I see, thanks	dkhamsing	2015-06-29 16:04:26
62	2015-04-11 15:24:34	- [x] Cannonball to sample - [x] Grocery list to rac - [x] Theseus to personal - [x] RKGist - [x] home kit - [x] layer player	dkhamsing	2015-04-14 19:50:42
61	2015-04-10 21:57:12	Added the collection of watchkit apps maintained at https://github.com/sanketfirodiya/sample-watchkit-apps	sanketfirodiya	2015-04-10 22:23:51
61	2015-04-10 22:23:51	Hm I know it's not very consistent but please contribute specific apps Thx	dkhamsing	2015-04-10 22:23:51
60	2015-04-09 15:11:57		jeffreyjackson	2015-04-10 15:03:46
60	2015-04-09 17:23:33	hey @dkhamsing - just moving things around where it makes sense	jeffreyjackson	2015-04-10 15:03:46
59	2015-04-09 14:51:10	- [x] Sample - [x] Parse - [x] ReactiveCocoa - [x] React Native - [x] Location	dkhamsing	2015-04-14 15:43:16
58	2015-04-07 19:42:35		jeffreyjackson	2015-04-07 19:46:50
58	2015-04-07 19:46:52	Thx	dkhamsing	2015-04-07 19:46:50
57	2015-04-07 17:36:26	...in a new `Developer` section (controversy!)	jhersh	2015-04-07 17:39:46
57	2015-04-07 17:38:58	:warning: :warning: :warning:	dkhamsing	2015-04-07 17:39:46
57	2015-04-07 17:39:54	Thx :smile:	dkhamsing	2015-04-07 17:39:46
56	2015-04-07 14:50:42	- [x] eliminate dupes, apps will be the most dominant category - [x] move hn reader to Apple watch	dkhamsing	2015-04-09 14:40:18
55	2015-04-07 12:59:46		jeffreyjackson	2015-04-07 17:55:52
55	2015-04-07 14:46:32	Thinking of adding a note to the top.. it'll also include https://github.com/pcqpcq/open-source-android-apps	dkhamsing	2015-04-07 17:55:52
54	2015-04-06 23:20:18		kimar	2015-04-07 00:10:20
54	2015-04-07 00:10:34	Thx	dkhamsing	2015-04-07 00:10:20
53	2015-04-06 19:03:44	https://github.com/AwesomeOpenSource	jeffreyjackson	2015-04-09 14:46:20
53	2015-04-06 19:04:00	hey @dkhamsing I made you an owner of that organization too	jeffreyjackson	2015-04-09 14:46:20
53	2015-04-06 19:04:46	Maybe we can persuade the android guy to move there also?	jeffreyjackson	2015-04-09 14:46:20
53	2015-04-06 20:20:35	Maybe :smile:	dkhamsing	2015-04-09 14:46:20
53	2015-04-07 13:30:10	I'm reaching out to people to make the move - let's see what happens. I think its a smart move for all awesome repos. We would be able to increase visibility for all projects, as well as increase the ability to contribute from all.	jeffreyjackson	2015-04-09 14:46:20
53	2015-04-07 14:32:03	Yeah.. the only thing I see is breaking of links although GitHub might take care of that with redirects. And then there's loss of ownership Let's wait and see	dkhamsing	2015-04-09 14:46:20
53	2015-04-07 14:42:02	I think we should make whoever transfers over an admin/owner. This way no one has less control that what they had to begin with. Also, github handles redirects. https://help.github.com/articles/transferring-a-repository/#redirects-and-git-remotes	jeffreyjackson	2015-04-09 14:46:20
53	2015-04-07 14:44:57	Yeah but it's still single ownership vs org.. unless you go with permissions per repo I dunno	dkhamsing	2015-04-09 14:46:20
53	2015-04-07 14:45:43	up to you, what makes the most sense? we can manage it however we want to with the org	jeffreyjackson	2015-04-09 14:46:20
53	2015-04-07 15:41:38	Nice idea!	pcqpcq	2015-04-09 14:46:20
53	2015-04-07 15:43:11	hey @pcqpcq i just sent out your invites :smile: looking forward to working with you	jeffreyjackson	2015-04-09 14:46:20
53	2015-04-07 15:55:54	Done. I am in. I will check the transferring later	pcqpcq	2015-04-09 14:46:20
53	2015-04-07 16:06:04	Sounds great! Looking forward to working with you	jeffreyjackson	2015-04-09 14:46:20
53	2015-04-08 15:40:10	1. I do think it is a good idea to do what we want with a organization. 2. I think the problem what @dkhamsing and I are concerning should be the same. In fact, I wonder what does @dkhamsing think?	pcqpcq	2015-04-09 14:46:20
53	2015-04-09 14:42:06	Instead of forking, let's create a list that point back to everyone else. In the case that a repo becomes unsupported we can fork it at that time. what do you think? This should satisfy the majority of everyone's concern.	jeffreyjackson	2015-04-09 14:46:20
53	2015-04-09 14:46:20	Moved to https://github.com/pcqpcq/open-source-android-apps/issues/46 Thanks	dkhamsing	2015-04-09 14:46:20
52	2015-04-06 17:46:22		mileswd	2015-04-06 17:49:19
52	2015-04-06 17:49:22	Thx	dkhamsing	2015-04-06 17:49:19
51	2015-04-06 17:10:46		jeffreyjackson	2015-04-06 19:03:16
51	2015-04-06 17:41:39	Very good point.. do you want to take it on?	dkhamsing	2015-04-06 19:03:16
51	2015-04-06 17:54:31	Also should link to https://github.com/pcqpcq/open-source-android-apps	dkhamsing	2015-04-06 19:03:16
51	2015-04-06 17:59:39	sure, what do you need from me? want me to host the repo?	jeffreyjackson	2015-04-06 19:03:16
51	2015-04-06 18:02:31	Go for it	dkhamsing	2015-04-06 19:03:16
51	2015-04-06 18:27:30	i have a better idea... stay tuned.	jeffreyjackson	2015-04-06 19:03:16
51	2015-04-06 18:32:40	see here: https://github.com/AwesomeOpenSource/mac-apps want to move these repos under an org and structure it that way?	jeffreyjackson	2015-04-06 19:03:16
50	2015-04-06 16:45:33		genadyo	2015-04-06 17:44:47
50	2015-04-06 17:44:52	Thx	dkhamsing	2015-04-06 17:44:47
49	2015-04-06 15:50:16	Adding new iOS app	jeffreyjackson	2015-04-06 15:51:35
49	2015-04-06 15:51:39	Thx :smile:	dkhamsing	2015-04-06 15:51:35
48	2015-04-03 19:04:12		jeffreyjackson	2015-04-04 15:36:19
48	2015-04-04 15:36:36	Thx	dkhamsing	2015-04-04 15:36:19
48	2015-04-04 15:36:59	Actually not iOS but I'll make a note or something	dkhamsing	2015-04-04 15:36:19
47	2015-04-03 12:22:48		jeffreyjackson	2015-04-03 14:10:27
47	2015-04-03 14:10:25	Everest is actually there but it makes more sense in Personal. Thanks	dkhamsing	2015-04-03 14:10:27
46	2015-04-03 10:00:51	[Here is Bither's watch app](https://github.com/bither/bither-ios/tree/master/bither-ios%20WatchKit%20Extension)	songchenwen	2015-04-03 14:11:59
46	2015-04-03 14:11:56	Thx	dkhamsing	2015-04-03 14:11:59
45	2015-04-02 03:02:28	- [x] use `-` in jump to - [x] move note about other projects - [x] alphabetize misc, etc - [x] OS X - [x] remove dots - everest, bither, parties, reservist Related: #48	dkhamsing	2015-04-07 20:10:53
44	2015-04-01 17:07:10	## Location - [Alarm](https://github.com/ChrisChares/swift-alarm): Geolocation based alarm app for travelers :large_orange_diamond: - [Moves](https://github.com/neonichu/Places): Visualize which places you spent the most time - [x] [GeoTappy](https://github.com/GeoTappy/GeoTappy-iOS): Share your location - [Startups - Mapped In Israel](https://github.com/sugarso/MappedInIsrael): Discover new star…	dkhamsing	2015-04-14 15:46:29
44	2015-04-06 18:51:02	@1raynes added, thanks hey nice pricing :smile:	dkhamsing	2015-04-14 15:46:29
44	2015-04-09 15:42:38	Hi, this list is awesome! We also develop open source camera app, Upupu. - Source: https://github.com/xcoo/upupu - App Store: https://itunes.apple.com/app/upupu/id508401854 If you are OK, please add our app to your list.	totakke	2015-04-14 15:46:29
44	2015-04-09 15:50:33	:+1:	dkhamsing	2015-04-14 15:46:29
44	2015-04-10 01:14:38	Thanks!	totakke	2015-04-14 15:46:29
43	2015-04-01 17:03:11	Close #41	dkhamsing	2015-04-01 17:03:14
42	2015-04-01 16:58:12	1. alphabetize (valio) 2. line breaks	dkhamsing	2015-04-02 15:42:58
41	2015-04-01 16:39:26		dkhamsing	2015-04-01 17:03:14
40	2015-04-01 16:38:39	Also resolve #15	dkhamsing	2015-04-01 16:38:42
39	2015-04-01 13:48:54		dkhamsing	2015-04-01 15:59:12
38	2015-04-01 13:30:33	found another one! :beers: :grimacing:	jeffreyjackson	2015-04-01 13:31:48
38	2015-04-01 13:31:53	Thanks	dkhamsing	2015-04-01 13:31:48
37	2015-04-01 12:16:58		jeffreyjackson	2015-04-01 13:27:55
36	2015-04-01 01:49:21	Update description - remove Apple glyph	dkhamsing	2015-04-01 14:19:25
35	2015-03-24 06:50:10	It's pretty hard to find those other app that aren't in the app store.	kostiakoval	2015-03-24 13:57:10
35	2015-03-24 13:57:33	This is the best I could come up with for now :smile:	dkhamsing	2015-03-24 13:57:10
35	2015-03-24 15:48:18	:+1: Looks good	kostiakoval	2015-03-24 13:57:10
35	2015-04-01 20:14:45	@kostiakoval hey the two lists were merged :grin:	dkhamsing	2015-03-24 13:57:10
34	2015-03-23 20:42:42	Via https://github.com/sanketfirodiya/sample-watchkit-apps, thanks @sanketfirodiya #28	dkhamsing	2015-03-23 20:42:50
33	2015-03-23 14:50:15	Move to App Store list https://itunes.apple.com/app/layer-player/id949768742 https://github.com/dkhamsing/open-source-ios-apps/commit/3f6aba809f58efd9429c9314b0c945759045f2c3	dkhamsing	2015-03-23 15:19:15
32	2015-03-23 00:45:50	In particular MovieDBApp	dkhamsing	2015-03-23 02:33:17
31	2015-03-20 17:13:44	Hey @dkhamsing - take a look at this [repo](http://github.com/pcqpcq/open-source-android-apps)	jeffreyjackson	2015-03-20 22:09:36
31	2015-03-20 17:39:52	Looks good, thanks	dkhamsing	2015-03-20 22:09:36
31	2015-03-20 17:41:34	I had started working on something but kinda gave up.. https://github.com/dkhamsing/open-source-ios-apps/blob/table/features.md what do you think	dkhamsing	2015-03-20 22:09:36
31	2015-03-20 17:53:38	looks good! :beers: :grimacing:	jeffreyjackson	2015-03-20 22:09:36
31	2015-03-20 17:54:11	I'd probably leave off the language type since the repo shows that anyway, and would require upkeep on everyone's part to show that.	jeffreyjackson	2015-03-20 22:09:36
31	2015-03-20 18:22:05	I guess it's more about coming up with app categories/sections .. #26	dkhamsing	2015-03-20 22:09:36
31	2015-03-20 22:09:36	You know, while tables look great.. https://github.com/dkhamsing/open-source-ios-apps/blob/table2/README.md They are not so good to edit (or read in plain text). Will close for now but feel free to make a pull request :grin:	dkhamsing	2015-03-20 22:09:36
30	2015-03-19 06:57:23	Add the [HackerNews](https://github.com/amitburst/HackerNews) app.	jlowgren	2015-03-19 14:22:04
30	2015-03-19 14:22:07	Thanks #28	dkhamsing	2015-03-19 14:22:04
29	2015-03-19 04:24:52	- [x] jupp - [x] a menjar - [x] color blue - [x] Peggsite - [x] Visit bcn - [x] Great reader - [x] iGrades - [x] Ociney	dkhamsing	2015-03-20 14:32:44
28	2015-03-18 18:16:27	- [x] https://github.com/wongzigii/Colo - [x] https://github.com/anthonygeranio/CloudKit-To-Do-List - [x] https://github.com/MoZhouqi/VoiceMemos - [x] https://github.com/MoZhouqi/PhotoBrowser - [x] https://github.com/KhaosT/HomeKit-Demo - [x] https://github.com/appsquickly/Typhoon-Swift-Example - [x] https://github.com/scotteg/LayerPlayer - [x] https://github.com/jpsim/DeckRocket - [x] https://gi…	dkhamsing	2015-04-01 17:06:44
28	2015-03-28 16:43:36	Layer Player explores the capabilities of Apple's Core Animation API https://github.com/scotteg/LayerPlayer https://itunes.apple.com/app/layer-player/id949768742	kvnbautista	2015-04-01 17:06:44
28	2015-03-28 17:31:28	Thanks @Bautistax, LayerPlayer has been added a few days ago 6a0a643	dkhamsing	2015-04-01 17:06:44
27	2015-03-18 18:06:27	Move iContactU to App Store apps https://itunes.apple.com/app/icontactu/id920200100	dkhamsing	2015-03-19 14:33:58
27	2015-03-19 14:33:58	Done 9d5f6448b233e651d72b58348c4320b74090aa49	dkhamsing	2015-03-19 14:33:58
26	2015-03-18 14:55:39	- news - calculator - sdk - twitter - parse - ... ? From https://github.com/pcqpcq/open-source-android-apps - Apple Watch - Books and Reference - Communication - Education - Finance - Game - Multi-Media - News and Magazines - Personalization - Productivity - Social Network - Tools	dkhamsing	2015-04-01 16:39:02
25	2015-03-17 22:10:13	Also clean up descriptions (remove `.`)	dkhamsing	2015-03-18 18:55:48
24	2015-03-17 22:10:06		dkhamsing	2015-03-17 22:14:15
23	2015-03-17 18:54:06		jeffreyjackson	2015-03-17 22:09:13
23	2015-03-17 22:09:17	Thanks	dkhamsing	2015-03-17 22:09:13
22	2015-03-17 14:30:29	How about some emoji badges.. thoughts? http://www.emoji-cheat-sheet.com/ ## :+1: - Swift :large_orange_diamond: ## :smile: - Apple Watch extension :watch: - Today extension :date: - App is not free!!! :moneybag: (it's ok :smile:) ## hmm - ReactiveCocoa :confused: :coffee: jk jk - Official :crown: - 3rd Party SDK :baggage_claim: (parse section??) - Core data - MVVM - ReactiveCocoa - App Store :ap…	dkhamsing	2015-05-05 22:35:54
22	2015-05-05 22:35:54	Closing for now, not as important since #26	dkhamsing	2015-05-05 22:35:54
21	2015-03-17 10:04:43	I have added the official WordPress app which is open-source.	hatemalimam	2015-03-17 14:16:34
21	2015-03-17 14:16:35	Thank you	dkhamsing	2015-03-17 14:16:34
20	2015-03-16 14:30:28	Close #16	dkhamsing	2015-03-18 13:37:43
19	2015-03-16 09:22:11	:moneybag: :star: :exclamation: :bomb: :warning: :zap: this one ? :small_red_triangle: :red_circle: - [ ] concurrency - [ ] jupp - [ ] vpn on - [ ] round and split	dkhamsing	2015-03-27 14:18:04
19	2015-03-16 13:46:17	I'd vote for :moneybag:	matteocrippa	2015-03-27 14:18:04
19	2015-03-16 14:05:26	hehe thx it's a bit strong :grin:	dkhamsing	2015-03-27 14:18:04
19	2015-03-27 14:18:04	Merged in #22	dkhamsing	2015-03-27 14:18:04
18	2015-03-16 02:43:43		vinhnx	2015-03-16 08:02:14
18	2015-03-16 08:02:20	Thanks	dkhamsing	2015-03-16 08:02:14
17	2015-03-16 02:02:41	https://github.com/lexrus/VPNOn Also available on App Store: https://itunes.apple.com/app/vpn-on/id951344279	lexrus	2015-03-16 14:06:35
16	2015-03-15 17:52:11	visitBCN https://github.com/maurovc/visitBCN https://itunes.apple.com/us/app/visitbcn/id904676442?l=es&ls=1&mt=8 a menjar https://github.com/maurovc/aMenjar https://itunes.apple.com/us/app/a-menjar!/id816473131?l=es&ls=1&mt=8 Color Blur https://github.com/maurovc/ColorBlur https://itunes.apple.com/us/app/id928863510 iGrades https://github.com/maurovc/iGrades https://itunes.apple.com/us/app/id8169…	kvnbautista	2015-03-18 13:37:43
16	2015-03-15 17:56:57	Peggsite https://github.com/jenduf/GenericSocialApp https://itunes.apple.com/us/app/peggsite/id938445951?mt=8	kvnbautista	2015-03-18 13:37:43
16	2015-03-15 19:11:37	It would be really helpful if you would create a pull request instead of suggesting new ones as an issue.	anthonymonori	2015-03-18 13:37:43
16	2015-03-15 21:00:06	It's ok, all contributions are welcome :-)	dkhamsing	2015-03-18 13:37:43
15	2015-03-13 15:22:28	Move Firefox to App Store list when it gets released	dkhamsing	2015-04-01 16:40:21
14	2015-03-13 15:20:49	Coins was removed from the App Store, also update App Store URL	dkhamsing	2015-03-19 14:35:35
13	2015-02-28 08:30:26		dasdom	2015-02-28 12:43:30
13	2015-02-28 12:43:40	Thanks	dkhamsing	2015-02-28 12:43:30
12	2015-02-27 16:07:56		jeffreyjackson	2015-02-27 16:12:04
12	2015-02-27 16:12:09	Cut and paste gone rogue, thanks :smile:	dkhamsing	2015-02-27 16:12:04
12	2015-02-27 16:14:55	no problem! :beers: :grimacing:	jeffreyjackson	2015-02-27 16:12:04
11	2015-02-12 14:15:59	[Eigen](https://cloud.githubusercontent.com/assets/2352972/6168923/85b5810c-b2da-11e4-850f-0916c753bd1b.png) and [Concurrency](https://cloud.githubusercontent.com/assets/2352972/6168935/a594616e-b2da-11e4-9a9e-94107e21e202.png) are actually Objective-C apps.	imaks	2015-02-12 14:30:03
11	2015-02-12 14:30:09	Thanks	dkhamsing	2015-02-12 14:30:03
10	2015-02-04 15:19:59		dkhamsing	2015-02-06 03:55:56
9	2015-01-29 14:16:04		aaroncrespo	2015-01-29 14:44:01
9	2015-01-29 14:44:06	Thanks :smile:	dkhamsing	2015-01-29 14:44:01
8	2015-01-28 13:01:00		mzygar	2015-01-28 14:32:38
8	2015-01-28 14:32:46	Thanks	dkhamsing	2015-01-28 14:32:38
8	2015-01-28 14:36:57	Nice contribution from @bemyeyes	dkhamsing	2015-01-28 14:32:38
7	2015-01-27 15:27:57		dkhamsing	2015-01-27 16:07:01
6	2015-01-27 14:31:59	**Onions** An open-source, cloud encrypted text storage app that leverages client-side encryption instead of server-side encryption to make sure your stuff stays private. - https://github.com/onionsapp/Onions-iOS - https://onionsapp.github.io **News/YC** A beautiful open-source Hacker News client written in Swift - with user management, commenting, submitting and themes. - https://github.com/benn…	bennyguitar	2015-01-27 15:15:41
6	2015-01-27 14:34:03	Thanks @bennyguitar Will add em	dkhamsing	2015-01-27 15:15:41
6	2015-01-27 14:59:30	Awesome thanks. I just realized I forgot the app store links: - News/YC: https://itunes.apple.com/us/app/news-yc/id592893508?mt=8 - Onions: https://itunes.apple.com/us/app/onions/id687296481?mt=8	bennyguitar	2015-01-27 15:15:41
6	2015-01-27 15:11:58	:+1:	dkhamsing	2015-01-27 15:15:41
5	2015-01-27 11:09:07	Here is my little contribution. Great initiative :+1:	alikaragoz	2015-01-27 14:28:04
5	2015-01-27 14:28:51	Thank you :smile:	dkhamsing	2015-01-27 14:28:04
4	2015-01-27 04:20:34	Thanks for putting this list together, @dkhamsing!	jpsim	2015-01-27 04:40:14
4	2015-01-27 04:40:08	Thank you :smile:	dkhamsing	2015-01-27 04:40:14
3	2015-01-27 03:15:47	Hey @orta @ashfurrow @1aurabrown 1. Is Eidolon on the App Store? 2. What's the name of the app (what's the bundle display name)? Thanks	dkhamsing	2015-01-27 15:27:07
3	2015-01-27 08:50:49	The app's display name is "Kiosk", but it's not on the store. It's enterprise distributed (more details are [here](http://artsy.github.io/blog/2014/11/13/eidolon-retrospective/)). The repo looks good!	ashfurrow	2015-01-27 15:27:07
3	2015-01-27 14:26:10	Thanks @ashfurrow	dkhamsing	2015-01-27 15:27:07
2	2015-01-27 03:03:45	Thanks @soffes	dkhamsing	2015-01-27 03:03:54
1	2015-01-27 02:36:52	If so, here's a few more of mine: - [NYE](https://github.com/soffes/nye) - [Words](https://github.com/soffes/words) - [Valio](https://github.com/soffes/valio)	soffes	2015-01-27 03:03:54
1	2015-01-27 02:40:41	Very neat I'll add em Thanks	dkhamsing	2015-01-27 03:03:54
