# Supplementary material for: Status, identity, and language: A study of issue discussions in GitHub
Source: PLoS One. 2019 Jun 14;14(6):e0215059. doi: 10.1371/journal.pone.0215059 (PMC6568400; doi:10.1371/journal.pone.0215059)
Supplement: S2 Data — (ZIP) [file pone.0215059.s003.zip › sample_46_projs_issues/dkhamsing_open-source-ios-apps/issue_comments_mentioned_committer_NOCODE_FULLBODY.csv]

issue_num	datetime	body	login	mention_login
472	2017-03-21 16:52:12	@vpeschenkov you are awesome! thank you	dkhamsing	vpeschenkov
466	2017-03-02 15:30:49	@vpeschenkov can you see if you can find / get screenshots for other projects? https://github.com/dkhamsing/open-source-ios-apps/issues/431 :)	dkhamsing	vpeschenkov
466	2017-03-03 18:13:06	@dkhamsing Hi! Not sure about all projects, however I will add screenshots for some other projects.	vpeschenkov	dkhamsing
436	2016-10-20 17:37:14	@dkhamsing Updated!	ayushgoel	dkhamsing
427	2016-09-17 19:55:46	So, I'm in the process of changing usernames (trying a few). Imma close this till that's done. Thanks for the reply @scribblemaniac :)	reclaimer	scribblemaniac
416	2016-08-25 15:49:38	@matteocrippa definitely in the ios app, can we leave awesome-swift as is?	dkhamsing	matteocrippa
416	2016-08-25 15:58:22	@dkhamsing prob it would useful to have the same value in both for mapping, but It would break the actual app	matteocrippa	dkhamsing
412	2016-08-23 21:16:10	@dkhamsing no prob man!	CTKRocks	dkhamsing
400	2016-08-14 18:09:57	I would love to contribute, Im just getting my toe wet with html5 stuff so I probably wont be able to contribute much but I will keep my eye out for something that I think I can do. @dkhamsing @scribblemaniac is there already a git repository for this?	IndyBob2019	scribblemaniac
400	2016-08-14 18:09:57	I would love to contribute, Im just getting my toe wet with html5 stuff so I probably wont be able to contribute much but I will keep my eye out for something that I think I can do. @dkhamsing @scribblemaniac is there already a git repository for this?	IndyBob2019	dkhamsing
400	2016-08-24 15:46:47	@scribblemaniac is there a better emoji to represent "download on appstore" because the iphone one makes it look like the project is for iphone	dkhamsing	scribblemaniac
400	2016-08-24 15:52:28	@dkhamsing [Download](http://fontawesome.io/icon/download/) or [Apple](http://fontawesome.io/icon/apple/) could work. Or we could just add the app store icon.	scribblemaniac	dkhamsing
400	2016-09-02 14:21:51	@scribblemaniac the theme switcher is pretty fancy would it make sense to save on selection ?	dkhamsing	scribblemaniac
400	2016-09-02 17:46:37	@hblegg Thanks! @dkhamsing Yeah, in hindsight that would be better. I'll change it soon.	scribblemaniac	dkhamsing
400	2016-10-08 02:46:12	@scribblemaniac ^	dkhamsing	scribblemaniac
400	2016-10-10 06:43:51	@dkhamsing Good idea, I will experiment with that soon. P.S. You don't need to mention me every time 😉 I get notifications for everything in this project.	scribblemaniac	dkhamsing
393	2016-08-05 18:26:04	@scribblemaniac oops sorry have a good vacation	dkhamsing	scribblemaniac
392	2016-08-24 15:44:04	@scribblemaniac will be closing this unless we can get someone to translate	dkhamsing	scribblemaniac
379	2016-07-18 14:39:44	@dkhamsing I just fix it	Superbil	dkhamsing
375	2016-07-14 21:42:39	@etamity can you include license info, thanks	dkhamsing	etamity
375	2016-07-15 13:56:27	@dkhamsing I have added LICENSE file to the project, thanks for reminding.	etamity	dkhamsing
368	2016-07-13 13:53:15	@scribblemaniac thx, noted/updated	dkhamsing	scribblemaniac
366	2016-07-12 15:08:46	@dkhamsing I cannot find where the conflict is. But circleci, is saying there is a conflict?	michieriffic	dkhamsing
366	2016-07-12 17:26:35	Hi @dkhamsing sorry just got back. I was able to rebase it and fix conflict on my fork. Do I need to create a new pull request for this? :)	michieriffic	dkhamsing
366	2016-07-12 17:34:02	@dkhamsing I have fixed the conflicts already. But the pull request here isn't updating [michieriffic/open-source-ios-apps](https://github.com/michieriffic/open-source-ios-apps) Can you check my fork if I have missed anything? thx	michieriffic	dkhamsing
366	2016-07-12 17:52:48	@dkhamsing got another check failed. - Issues :-( > Links > 1. [L17] http://zbar.sourceforge.net/ Connection reset by peer > 2. [L37] http://projectm.sourceforge.net/ Connection reset by peer	michieriffic	dkhamsing
366	2016-07-12 18:24:51	@dkhamsing I noticed that the changes were already committed to Master but the app isn't listed on the Readme file. :)	michieriffic	dkhamsing
363	2016-07-12 14:44:03	@Wofiel do you know if the license is any of the following? "gpl-3.0", "lgpl-3.0", "lgpl-2.1", "gpl-2.0", "agpl-3.0"	dkhamsing	Wofiel
357	2016-07-11 20:24:32	@dkhamsing rebased	kenmickles	dkhamsing
351	2016-07-05 14:57:45	@tirupati17 pls fill out the form above in the pull request template in the future thx	dkhamsing	tirupati17
334	2016-06-13 08:21:30	@dkhamsing imho if you switch only the URI at line 19 of https://github.com/matteocrippa/awesomeSwift-iOS-App/blob/master/appname/AwesomeSwiftAPI.swift it should work already fine	matteocrippa	dkhamsing
334	2016-07-12 19:04:52	@dkhamsing do you still need help on this? :)	michieriffic	dkhamsing
334	2016-07-12 19:16:20	@matteocrippa ikr! Any name suggestion? Btw, cool name for the "Awesome Swift". @dkhamsing we just have to make sure, we don't look or act like an App Store. They don't approve that. :)	michieriffic	dkhamsing
334	2016-07-12 19:16:20	@matteocrippa ikr! Any name suggestion? Btw, cool name for the "Awesome Swift". @dkhamsing we just have to make sure, we don't look or act like an App Store. They don't approve that. :)	michieriffic	matteocrippa
334	2016-07-12 19:33:49	@dkhamsing - what are the other possible attributes that can be listed to tags? tags: List of app attribute tags, use swift if the app is written in Swift	michieriffic	dkhamsing
334	2016-07-12 20:00:37	@michieriffic There are two tags at the moment, `swift` and `archive` (both as strings). If you need help understanding the structure, check out the [schema.json](https://github.com/dkhamsing/open-source-ios-apps/blob/master/.github/schema.json), it has all of the currently supported elements and a brief description for all of them. @dkhamsing I've noticed there were quite a few notifications fro…	scribblemaniac	michieriffic
334	2016-07-12 20:00:37	@michieriffic There are two tags at the moment, `swift` and `archive` (both as strings). If you need help understanding the structure, check out the [schema.json](https://github.com/dkhamsing/open-source-ios-apps/blob/master/.github/schema.json), it has all of the currently supported elements and a brief description for all of them. @dkhamsing I've noticed there were quite a few notifications fro…	scribblemaniac	dkhamsing
334	2016-07-12 20:27:02	@scribblemaniac thanks. What does 'archive' mean as a tag? thanks. :)	michieriffic	scribblemaniac
334	2016-07-12 20:32:25	@scribblemaniac no worries	dkhamsing	scribblemaniac
334	2016-07-12 20:32:51	@michieriffic Apps with the archive tag no longer build. Instead of being put in the main README.md, they are put in ARCHIVE.md. For the app, it could in my opinion be put in a separate section, grayed out, or just ignored entirely.	scribblemaniac	michieriffic
334	2016-07-13 08:51:58	@dkhamsing what do you think to improve the AwesomeSwift app in order to get data from both the two JSON, we already share format so we can easily reach that goal with a sort of swiss army knife app for devs. @michieriffic if you want you can have a look at this already existing (and open sourced) app that we use in [AwesomeSwift](https://github.com/matteocrippa/awesome-swift) - https://github.co…	matteocrippa	michieriffic
334	2016-07-13 08:51:58	@dkhamsing what do you think to improve the AwesomeSwift app in order to get data from both the two JSON, we already share format so we can easily reach that goal with a sort of swiss army knife app for devs. @michieriffic if you want you can have a look at this already existing (and open sourced) app that we use in [AwesomeSwift](https://github.com/matteocrippa/awesome-swift) - https://github.co…	matteocrippa	dkhamsing
334	2016-07-13 12:01:52	Forking or using @matteocrippa's app could be a starting point	dkhamsing	matteocrippa
334	2016-07-13 20:22:03	@dkhamsing I think what @matteocrippa is suggesting is to combine both Awesome Swift and Open Source iOS as one app as it complements each other. Am I correct? Actually, I have thought of this last night and saw a lot of Awesome List available which can be combined in one app. Because the new Apple Guidelines is suggesting that if you're just making the same app and just changing its content, it'…	michieriffic	matteocrippa
334	2016-07-13 20:22:03	@dkhamsing I think what @matteocrippa is suggesting is to combine both Awesome Swift and Open Source iOS as one app as it complements each other. Am I correct? Actually, I have thought of this last night and saw a lot of Awesome List available which can be combined in one app. Because the new Apple Guidelines is suggesting that if you're just making the same app and just changing its content, it'…	michieriffic	dkhamsing
334	2016-07-17 22:46:05	@matteocrippa i'll try to make a version of my app first and see what I can integrate in from your app. I've seen your repo and you are using LeeGo for the UI and I prefer using the storyboard or doing the UI using Apple's Framework. :) @dkhamsing are you ok with that? :)	michieriffic	dkhamsing
334	2016-07-17 22:46:05	@matteocrippa i'll try to make a version of my app first and see what I can integrate in from your app. I've seen your repo and you are using LeeGo for the UI and I prefer using the storyboard or doing the UI using Apple's Framework. :) @dkhamsing are you ok with that? :)	michieriffic	matteocrippa
334	2016-07-18 05:55:45	@michieriffic if you can wait a couple of days I'll push a new version of the app in a separate branch that strip off the POC of LeeGo, making use of Storyboard and XIBs for max reusability and faster UI development. If you want in the meanwhile feel free to share a mockup of the idea so we can work in order to review that first and figure out how to implement.	matteocrippa	michieriffic
334	2016-07-18 08:35:22	@michieriffic if you want have a look at this https://github.com/matteocrippa/awesomeSwift-iOS-App/tree/feature/newUI I pushed an early setup, if you want have a look at CreditsViewController to figure out how to approach. In order to avoid merge issues, I strongly suggest to keep the storyboard as simple as possibile, but make use of XIBs	matteocrippa	michieriffic
334	2016-07-25 23:45:01	Cool! 👍 @matteocrippa I'll be sending the mockup now. I've use the same color palette as your previous app.	michieriffic	matteocrippa
333	2016-06-13 08:23:26	@scribblemaniac it should be fixed, for the app feel free to use the awesome swift one, you know we're using the same approach to generate the md file via json	matteocrippa	scribblemaniac
333	2016-06-13 14:49:06	@scribblemaniac you mean adding a switcher at the early page where the user can switch within different awesome repositories based on json version?	matteocrippa	scribblemaniac
332	2016-06-13 05:45:49	Thanks @dkhamsing	flexih	dkhamsing
325	2016-06-03 14:46:46	@scribblemaniac hey we might as well support all the licenses listed here https://developer.github.com/v3/licenses/	dkhamsing	scribblemaniac
308	2016-05-18 17:56:10	Thx @matteocrippa, will merge shortly	dkhamsing	matteocrippa
297	2016-05-13 17:28:08	@peteog looking good Pete We have to fix some validation on our end but your entry will be merged	dkhamsing	peteog
297	2016-05-13 17:37:49	@peteog yeah no worries, we should support that	dkhamsing	peteog
297	2016-05-13 18:35:00	@peteog Added https://github.com/dkhamsing/open-source-ios-apps/commit/c92bed89c6707b5f74dd96790b1c3bf8a931ef41	dkhamsing	peteog
295	2016-05-13 14:11:27	@DeveloperACE it doesn't matter tbh	kvnbautista	DeveloperACE
295	2016-05-13 14:34:50	@DeveloperACE can you fix the conflicts? If not I can help you do it	dkhamsing	DeveloperACE
295	2016-05-13 16:30:35	@DeveloperACE no no, it's ok What you said was right, do it over again Go to https://github.com/dkhamsing/open-source-ios-apps and edit contents.json again and add your entry I am closing this	dkhamsing	DeveloperACE
293	2016-05-13 13:07:16	@dkhamsing you should make that clear in the readme...	DeveloperACE	dkhamsing
293	2016-05-13 14:36:40	@Skornos actually we now have a script to update stars (about once a month) so this will get resolved by itself later 😄	dkhamsing	Skornos
293	2016-05-13 20:11:41	@Skornos https://github.com/dkhamsing/open-source-ios-apps/commit/6b2bcefb7244df185a491dfd14fb07fae5d84d75#diff-04c6e90faac2675aa89e2176d2eec7d8L750	dkhamsing	Skornos
284	2016-05-11 18:59:44	@dkhamsing Okay	scribblemaniac	dkhamsing
282	2016-05-12 21:08:32	@dkhamsing I was thinking of making it an `archived` tag instead. Either would work.	scribblemaniac	dkhamsing
282	2016-05-13 16:33:16	@scribblemaniac @kvnbautista To archive an app (no longer maintained or no longer working etc..), add the `tag` "archive" in contents.json Thx	dkhamsing	scribblemaniac
278	2016-05-11 13:58:05	@Romi08 thanks for the contribution, we're reviewing changing the structure of this project in #275 will try to merge this after that process	dkhamsing	Romi08
278	2016-05-11 16:08:44	@Romi08 - Please look at the new process for adding an app https://github.com/dkhamsing/open-source-ios-apps/blob/master/.github/CONTRIBUTING.md - Example: https://github.com/dkhamsing/open-source-ios-apps/pull/281/files - Should we add your fork or https://github.com/spritlesoftware/railscasts-on-appletv ??	dkhamsing	Romi08
275	2016-05-11 04:14:11	@scribblemaniac oh I see what you mean.. then we can leave it alone for now. thanks!	dkhamsing	scribblemaniac
275	2016-05-11 04:16:09	@scribblemaniac however the country seems to be relevant for a location / local app.. what do you think?	dkhamsing	scribblemaniac
275	2016-05-11 19:00:56	@scribblemaniac updated schema.json: `description` while preferred is not required https://github.com/dkhamsing/open-source-ios-apps/pull/275/commits/553309fab7c35270fbe147b0158ba79469b4776a	dkhamsing	scribblemaniac
275	2016-05-11 19:03:13	@dkhamsing got it thanks	scribblemaniac	dkhamsing
274	2016-05-09 19:26:31	@peteog thanks for the contribution, we're reviewing changing the structure of this project in #273 #275 will try to merge this after that process	dkhamsing	peteog
274	2016-05-11 16:09:05	@peteog Please look at the new process for adding an app https://github.com/dkhamsing/open-source-ios-apps/blob/master/.github/CONTRIBUTING.md Example: https://github.com/dkhamsing/open-source-ios-apps/pull/281/files	dkhamsing	peteog
273	2016-05-11 03:38:48	@scribblemaniac are you interested in helping to maintain this repo? if you are leave me your email 😉	dkhamsing	scribblemaniac
273	2016-05-11 05:25:31	@dkhamsing I would be interested in that. You can contact me at [REDACTED]	scribblemaniac	dkhamsing
273	2016-05-11 13:57:03	@scribblemaniac will add you after `275` is merged, thanks!	dkhamsing	scribblemaniac
273	2016-05-11 16:06:10	@scribblemaniac you've been added!	dkhamsing	scribblemaniac
273	2016-05-11 16:21:33	@dkhamsing Thanks!	scribblemaniac	dkhamsing
272	2016-05-08 03:52:12	@kvnbautista hey it's ok to commit to master without a pull request thx	dkhamsing	kvnbautista
271	2016-05-08 02:05:56	There's a typo in territories @kvnbautista	dkhamsing	kvnbautista
271	2016-05-08 03:51:02	@kvnbautista huh weird.. my bad.	dkhamsing	kvnbautista
267	2016-05-10 20:20:44	@scribblemaniac nice script	dkhamsing	scribblemaniac
267	2016-05-10 23:32:22	@dkhamsing Thanks :blush:	scribblemaniac	dkhamsing
267	2016-05-10 23:34:23	@scribblemaniac hope to merge your pull soon	dkhamsing	scribblemaniac
262	2016-04-20 20:21:06	@kvnbautista thx @chadkeck Thank you for contributing to `open-source-ios-apps` :wink:	dkhamsing	chadkeck
260	2016-04-19 14:48:41	@kvnbautista hi, any chance you can update this?	dkhamsing	kvnbautista
259	2016-04-19 17:03:22	@kvnbautista hey you next time, can you use https://github.com/shubhsin/TechTatva-15 instead of https://github.com/shubhsin/TechTatva-15.git I just fixed it Also this was reported in the CI failure ❌	dkhamsing	kvnbautista
248	2016-03-14 21:57:40	@tailec thanks for the contribution, is there a way for you to update this pull to only show your addition? right now there are so many changes https://github.com/dkhamsing/open-source-ios-apps/pull/248/files must be something with your editor	dkhamsing	tailec
236	2016-03-04 15:29:11	@inix can you sort this entry, should be in alphabetical order	dkhamsing	inix
219	2016-06-07 13:32:06	@pjchavarria hey paul, the app was deleted?	dkhamsing	pjchavarria
204	2016-01-26 15:32:13	thanks @dkhamsing	sger	dkhamsing
99	2015-07-31 18:26:18	That's the spirit @jayhickey @dkhamsing I'm much obliged :+1: :100:	stakes	jayhickey
99	2015-07-31 18:26:18	That's the spirit @jayhickey @dkhamsing I'm much obliged :+1: :100:	stakes	dkhamsing
89	2015-06-23 17:37:21	Thanks for the response @dkhamsing!	kevinnguy	dkhamsing
75	2015-05-01 00:01:04	@dkhamsing please take a look again, it looks like a list but is an app actually :)	sanketfirodiya	dkhamsing
74	2015-04-29 14:07:56	Thanks @neonichu	dkhamsing	neonichu
53	2015-04-07 15:43:11	hey @pcqpcq i just sent out your invites :smile: looking forward to working with you	jeffreyjackson	pcqpcq
53	2015-04-08 15:40:10	1. I do think it is a good idea to do what we want with a organization. 2. I think the problem what @dkhamsing and I are concerning should be the same. In fact, I wonder what does @dkhamsing think?	pcqpcq	dkhamsing
469	2017-03-19 13:39:53	Hello, the FreeOTP Authenticator source link redirect to a page to show the Fedorahosted project retirement. `{ "title": "FreeOTP Authenticator", "category-ids": [ "password" ], "description": "Two-Factor Authentication", "source": "https://fedorahosted.org/freeotp/browser/ios", "itunes": "https://itunes.apple.com/app/freeotp/id872559395", "license": "apache-2.0", "date_added": "Fri Mar 11 08:00:…	RemyDCF	dkhamsing
431	2016-10-04 18:17:30	Would appreciate If you can get screenshots for apps on this list 😄 A big thank you to @vpeschenkov for helping out :) - [x] github-issues - [ ] pokemon-map - [ ] appceleratorOMDB - [ ] Apple Developer Library - [ ] Apple WWDC 2015 - [ ] GroceryList ### cannot build :( - [ ] Jim - [ ] Arex - [ ] GrubbyWorm - [ ] Reusable Code - [ ] Github-Swift - [ ] Federal Data SDK - [ ] Alarm - [ ] HomeKit-Dem…	dkhamsing	vpeschenkov
425	2016-09-09 20:09:05	It would be great to be able to load all apps with a given `tag` on the webpage #400 - GrandCentralBoard: Hang a TV in your open space / team room to show everyone what's up & get them up to speed <details><summary> `swift` `alamofire` `rxswift` 🔥</summary> https://github.com/macoscope/GrandCentralBoard<br> Added April 29, 2016<br> License: [`gpl-3.0`](http://choosealicense.com/licenses/gpl-3.0/)…	dkhamsing	scribblemaniac
416	2016-08-25 14:53:05	`category` is now `category-ids`, always a list Close #411 @scribblemaniac	dkhamsing	scribblemaniac
416	2016-08-25 15:14:05	cc @matteocrippa	dkhamsing	matteocrippa
413	2016-08-24 03:04:03	@matteocrippa @lfarah any thoughts	dkhamsing	lfarah
413	2016-08-24 03:04:03	@matteocrippa @lfarah any thoughts	dkhamsing	matteocrippa
411	2016-08-23 18:47:24	@scribblemaniac 1. I'm thinking of changing `category` so that all the values are lists 2. Should it be renamed to `category-ids` More consistent Let me know what you think	dkhamsing	scribblemaniac
400	2016-08-09 18:12:44	WIP → https://dkhamsing.github.io/open-source-ios-apps/ by @scribblemaniac 🎉 --- This is an extension of a suggestions made in #387. The idea is that instead of just generating a README for this repository that has a formatted list of all of the OS Apps, a webpage on this project's Github Pages branch is created to display the apps. With the added flexibility of HTML, CSS, and Javascript, people …	scribblemaniac	scribblemaniac
400	2016-08-09 18:12:44	WIP → https://dkhamsing.github.io/open-source-ios-apps/ by @scribblemaniac 🎉 --- This is an extension of a suggestions made in #387. The idea is that instead of just generating a README for this repository that has a formatted list of all of the OS Apps, a webpage on this project's Github Pages branch is created to display the apps. With the added flexibility of HTML, CSS, and Javascript, people …	scribblemaniac	dkhamsing
399	2016-08-09 15:09:51	https://gist.github.com/anonymous/be788a5d82f40aedf29e8207f91e6b95 (using http://www.json2yaml.com/) @scribblemaniac what do you think	dkhamsing	scribblemaniac
393	2016-08-05 13:41:38	7b5labs has been down since Aug 3 @scribblemaniac looks like the links we have for XPilot are down, can you find alternate links ?	dkhamsing	scribblemaniac
373	2016-07-14 14:54:56	Should tvOS and watchOS apps be removed from this list? it can be argued that watchOS apps are pretty tied to iOS apps but not tvOS really... @scribblemaniac @matteocrippa	dkhamsing	scribblemaniac
373	2016-07-14 14:54:56	Should tvOS and watchOS apps be removed from this list? it can be argued that watchOS apps are pretty tied to iOS apps but not tvOS really... @scribblemaniac @matteocrippa	dkhamsing	matteocrippa
371	2016-07-14 02:21:52	Considering using `swift` or `Swift` instead of 🔶 What do you think ? @scribblemaniac @matteocrippa	dkhamsing	scribblemaniac
371	2016-07-14 02:21:52	Considering using `swift` or `Swift` instead of 🔶 What do you think ? @scribblemaniac @matteocrippa	dkhamsing	matteocrippa
369	2016-07-12 16:14:05	@dkhamsing I created a new one.	mateuszszklarek	dkhamsing
367	2016-07-12 14:44:15	Hi @dkhamsing, I don't know if it's more appropriate to use 'Added' vs 'Add' on the commit title? 'Add app-name by @github-username' -> 'Added app-name by @github-username' Makes more sense grammatically?	michieriffic	dkhamsing
365	2016-07-12 13:43:34	@dkhamsing Can you check my PR?	mateuszszklarek	dkhamsing
339	2016-06-23 01:54:08	@scribblemaniac should the timer category be renamed to clock?	dkhamsing	scribblemaniac
325	2016-06-03 04:54:40	I think it would be nice to have a license attribute for apps. We don't necessarily have to display it in the generated README right now, but it could be useful in the future for a search filter or something like that. It could have a limited set of values like: `apache`, `bsd`, `gpl`, `lgpl`, `mit`, `mozilla`, `cddl`, `eclipse`, `public_domain` and `other` (based off of [OSI's "Popular Licenses"…	scribblemaniac	dkhamsing
323	2016-06-02 14:47:46	@scribblemaniac hey for the main kodi entry https://github.com/dkhamsing/open-source-ios-apps/commit/07f6376bf66f0d5df737d26e341c5f7a2a0c8e0d isn't that software you run on a computer?	dkhamsing	scribblemaniac
319	2016-06-01 13:01:33	@scribblemaniac do you know why this iTunes link fails to `json validate`?	dkhamsing	scribblemaniac
309	2016-05-19 08:56:13	UitzendingGemist; it's a Dutch app, therefor the description is Dutch @kvnbautista https://github.com/4np/UitzendingGemist	iAmRenzo	kvnbautista
297	2016-05-13 17:28:45	@scribblemaniac hey buddy can you update the schema to allow this type of values for itunes https://itunes.apple.com/gb/app/closebox-find-closest-postbox/id556364813 is this issue the `/gb` ? anyway, that is allowed	dkhamsing	scribblemaniac
285	2016-05-12 05:00:56	I have added the json file as described in mail @dkhamsing, @kvnbautista.Thank u	Romi08	kvnbautista
285	2016-05-12 05:00:56	I have added the json file as described in mail @dkhamsing, @kvnbautista.Thank u	Romi08	dkhamsing
284	2016-05-11 18:57:20	@scribblemaniac moved misc. files to .github/ folder	dkhamsing	scribblemaniac
282	2016-05-12 21:03:50	@scribblemaniac thinking of adding "archived" apps to contents.json.. would a new field called `archived` with Boolean as value work ?	dkhamsing	scribblemaniac
282	2016-05-13 16:33:16	@scribblemaniac @kvnbautista To archive an app (no longer maintained or no longer working etc..), add the `tag` "archive" in contents.json Thx	dkhamsing	kvnbautista
275	2016-05-11 16:12:09	@kvnbautista there is now a new process for adding apps to this repo, it will be done through updating **contents.json** instead More info https://github.com/dkhamsing/open-source-ios-apps/blob/master/.github/CONTRIBUTING.md Example: https://github.com/dkhamsing/open-source-ios-apps/pull/281/files	dkhamsing	kvnbautista
273	2016-05-09 15:13:36	@kvnbautista please do not add any projects to repo while we evaluate switching format (all data would be in json) thanks	dkhamsing	kvnbautista
265	2016-04-22 15:10:03	Simple to check @dkhamsing :)	jancborchardt	dkhamsing
262	2016-04-20 20:21:06	@kvnbautista thx @chadkeck Thank you for contributing to `open-source-ios-apps` :wink:	dkhamsing	kvnbautista
184	2016-01-05 16:03:57	https://github.com/wrutkowski/Lucid-Weather-Clock with post on Medium: https://medium.com/@wrutkowski/lucid-weather-clock-954f6ce8bd0e	wrutkowski	wrutkowski
89	2015-06-22 17:44:29	Hi everyone, I was wondering if any of you guys know of any open sourced iOS apps that utilizes Core Data. I'm learning how to use Core Data and would like to learn its best practices. Thanks! P.S. sorry if making an issue is inappropriate. Figured this would be the best way to ask a question. Thanks for your hard work @dkhamsing!	kevinnguy	dkhamsing
60	2015-04-09 17:23:33	hey @dkhamsing - just moving things around where it makes sense	jeffreyjackson	dkhamsing
53	2015-04-06 19:04:00	hey @dkhamsing I made you an owner of that organization too	jeffreyjackson	dkhamsing
34	2015-03-23 20:42:42	Via https://github.com/sanketfirodiya/sample-watchkit-apps, thanks @sanketfirodiya #28	dkhamsing	sanketfirodiya
31	2015-03-20 17:13:44	Hey @dkhamsing - take a look at this [repo](http://github.com/pcqpcq/open-source-android-apps)	jeffreyjackson	dkhamsing
4	2015-01-27 04:20:34	Thanks for putting this list together, @dkhamsing!	jpsim	dkhamsing
