# Supplementary material for: Status, identity, and language: A study of issue discussions in GitHub
Source: PLoS One. 2019 Jun 14;14(6):e0215059. doi: 10.1371/journal.pone.0215059 (PMC6568400; doi:10.1371/journal.pone.0215059)
Supplement: S2 Data — (ZIP) [file pone.0215059.s003.zip › sample_46_projs_issues/dkhamsing_open-source-ios-apps/issue_first_in.csv]

351	dkhamsing	2016-07-05 14:57:45
308	dkhamsing	2016-05-18 17:56:10
293	DeveloperACE	2016-05-13 13:07:16
293	dkhamsing	2016-05-13 14:36:40
325	scribblemaniac	2016-06-03 04:54:40
325	dkhamsing	2016-06-03 14:46:46
278	dkhamsing	2016-05-11 13:58:05
219	dkhamsing	2016-06-07 13:32:06
413	dkhamsing	2016-08-24 03:04:03
369	mateuszszklarek	2016-07-12 16:14:05
466	vpeschenkov	2017-03-03 18:13:06
466	dkhamsing	2017-03-02 15:30:49
89	kevinnguy	2015-06-22 17:44:29
4	jpsim	2015-01-27 04:20:34
368	dkhamsing	2016-07-13 13:53:15
332	flexih	2016-06-13 05:45:49
333	matteocrippa	2016-06-13 08:23:26
425	dkhamsing	2016-09-09 20:09:05
284	scribblemaniac	2016-05-11 18:59:44
284	dkhamsing	2016-05-11 18:57:20
297	dkhamsing	2016-05-13 17:28:08
365	mateuszszklarek	2016-07-12 13:43:34
319	dkhamsing	2016-06-01 13:01:33
339	dkhamsing	2016-06-23 01:54:08
236	dkhamsing	2016-03-04 15:29:11
363	dkhamsing	2016-07-12 14:44:03
366	michieriffic	2016-07-12 15:08:46
99	stakes	2015-07-31 18:26:18
411	dkhamsing	2016-08-23 18:47:24
60	jeffreyjackson	2015-04-09 17:23:33
273	scribblemaniac	2016-05-11 05:25:31
273	dkhamsing	2016-05-09 15:13:36
399	dkhamsing	2016-08-09 15:09:51
469	RemyDCF	2017-03-19 13:39:53
416	dkhamsing	2016-08-25 14:53:05
416	matteocrippa	2016-08-25 15:58:22
248	dkhamsing	2016-03-14 21:57:40
285	Romi08	2016-05-12 05:00:56
334	scribblemaniac	2016-07-12 20:00:37
334	dkhamsing	2016-07-12 20:32:25
334	matteocrippa	2016-06-13 08:21:30
334	michieriffic	2016-07-12 19:04:52
436	ayushgoel	2016-10-20 17:37:14
373	dkhamsing	2016-07-14 14:54:56
271	dkhamsing	2016-05-08 02:05:56
259	dkhamsing	2016-04-19 17:03:22
392	dkhamsing	2016-08-24 15:44:04
34	dkhamsing	2015-03-23 20:42:42
323	dkhamsing	2016-06-02 14:47:46
412	CTKRocks	2016-08-23 21:16:10
309	iAmRenzo	2016-05-19 08:56:13
295	kvnbautista	2016-05-13 14:11:27
295	dkhamsing	2016-05-13 14:34:50
74	dkhamsing	2015-04-29 14:07:56
472	dkhamsing	2017-03-21 16:52:12
375	etamity	2016-07-15 13:56:27
375	dkhamsing	2016-07-14 21:42:39
53	pcqpcq	2015-04-08 15:40:10
53	jeffreyjackson	2015-04-06 19:04:00
260	dkhamsing	2016-04-19 14:48:41
431	dkhamsing	2016-10-04 18:17:30
367	michieriffic	2016-07-12 14:44:15
275	scribblemaniac	2016-05-11 19:03:13
275	dkhamsing	2016-05-11 04:14:11
262	dkhamsing	2016-04-20 20:21:06
267	scribblemaniac	2016-05-10 23:32:22
267	dkhamsing	2016-05-10 20:20:44
393	dkhamsing	2016-08-05 13:41:38
274	dkhamsing	2016-05-09 19:26:31
75	sanketfirodiya	2015-05-01 00:01:04
357	kenmickles	2016-07-11 20:24:32
184	wrutkowski	2016-01-05 16:03:57
371	dkhamsing	2016-07-14 02:21:52
272	dkhamsing	2016-05-08 03:52:12
204	sger	2016-01-26 15:32:13
265	jancborchardt	2016-04-22 15:10:03
379	Superbil	2016-07-18 14:39:44
400	scribblemaniac	2016-08-09 18:12:44
400	IndyBob2019	2016-08-14 18:09:57
400	dkhamsing	2016-08-24 15:46:47
282	scribblemaniac	2016-05-12 21:08:32
282	dkhamsing	2016-05-12 21:03:50
31	jeffreyjackson	2015-03-20 17:13:44
427	reclaimer	2016-09-17 19:55:46
