# Supplementary material for: Status, identity, and language: A study of issue discussions in GitHub
Source: PLoS One. 2019 Jun 14;14(6):e0215059. doi: 10.1371/journal.pone.0215059 (PMC6568400; doi:10.1371/journal.pone.0215059)
Supplement: S2 Data — (ZIP) [file pone.0215059.s003.zip › sample_46_projs_issues/node-inspector_node-inspector/issue_comments_REPLACECODE.csv]

issue_num	datetime	body	login	close_date
992	2017-03-27 04:02:35	trojan$ sudo npm install node-inspector -g Password: npm WARN lifecycle v8-debug@0.7.7preinstall: cannot run in wd %s %s (wd=%s) v8-debug@0.7.7 node -e 'process.exit(0)' /Users/trojan/.nvm/versions/node/v7.7.4/lib/node_modules/.staging/v8-debug-89dbfbca npm WARN lifecycle v8-profiler@5.6.5preinstall: cannot run in wd %s %s (wd=%s) v8-profiler@5.6.5 node -e 'process.exit(0)' /Users/trojan/.nvm/ver…	trojanliu
992	2017-03-28 02:27:32	I'm also getting this error for node v7.6.0 and npm v4.1.2	dwicao
991	2017-03-23 12:25:06		hustxiaoc
990	2017-03-21 08:24:36	make it work on node6.x	hustxiaoc	2017-03-22 09:47:51
989	2017-03-21 03:22:03	I execute the command "node --debug-brk src/middleware/permissionHandler.js &", and the command "node-inspector &", then I access it using "http://101.37.36.41:8080/?port=5858". Then, I can find the "permissionHandler.js" file. Next, I open another tab and access formio "http://101.37.36.41:3005/". But, when I debug the permissionHandler.js, the cursor always skip the code "module.exports = funct…	JenifferWuUCLA
989	2017-03-21 12:07:23	The code `module.exports = function(router) {}` is an assignment expression and the `function` is not called at the frame, so there is nothing to step into.	hustxiaoc
988	2017-03-20 08:45:55		bajtos	2017-03-20 08:46:12
987	2017-03-13 07:40:04		chrisdamba	2017-03-13 07:40:17
986	2017-03-12 08:55:09	<S_CODE_TOKEN>	shaunstanislaus
986	2017-03-12 17:47:27	same issue here.	system65
986	2017-03-14 02:14:07	node -v : v7.4.0 npm -v : 4.0.5 <S_CODE_TOKEN>	cyc115
986	2017-03-14 15:32:51	samehere!	elchado
986	2017-03-14 15:42:10	Make sure guys you are not running the app in another tab. close the terminal and also read the documentation of the app. first install node-inspector running in terminal : node-inspector	elchado
986	2017-03-16 07:57:00	@elchado > Make sure guys you are not running the app in another tab. close the terminal and also read the documentation of the app. first install node-inspector running in terminal : node-inspector wat? This commment has nothing to do with the problem at hand. You must be confusing something.	buschtoens
986	2017-03-16 15:42:43	same problem here 😞	ImaCrea
986	2017-03-17 02:29:45	node -v : v7.7.3 yarn --version : 0.21.3 <S_CODE_TOKEN> This problem did not occur in Node v6.10.0.	keita-nishimoto
986	2017-03-17 07:37:24	Before submitting a new error log, please verify that it actually differs from the others in terms of the compiler errors. Basically what's happening: yarn / npm execute `node-pre-gyp install --fallback-to-build` after downloading the package itself. This command attempts to download pre-built binaries from S3: <S_CODE_TOKEN> These pre-built binaries do not exist yet for the current Node version:…	buschtoens
986	2017-03-17 07:46:19	@cyc115 Your error is a bit different. You're running `npm` as root and get file permission errors, weirdly enough. Try installing `babel-node-debug` as a non-root user or switch to a complete root shell with `sudo -s` and then `cd`. You'll then get the same error as everybody else in this issue. There's no suitable pre-built binary: <S_CODE_TOKEN> That's why `node-gyp` attempts to build them its…	buschtoens
986	2017-03-17 20:54:32	Same here...	babinc
986	2017-03-20 06:40:58	Same here	AndreTheHunter
986	2017-03-20 06:48:32	Same here -- sorry	think2011
986	2017-03-20 06:57:49	**Please do not post "same here" comments.** You're spamming everybody's inboxes. Please upvote the original comment instead. Before posting a comment, please ask yourself: do I have something valuable to add or has this been said before? Thank you 😄	buschtoens
985	2017-03-11 13:47:40	I build Expressjs project using express-generator npm plugin. so it start up bin/www first. I installed node-inspector correctly and run "node-debug bin/www" It opens "http://127.0.0.1:8080/?port=5858" automatically and load all code files I created. But there is one error like the title of issue. **Error: No NativeModule in target scope** What am I missing?	whitesnow9291
985	2017-03-13 02:34:55	+1	823639792
985	2017-03-15 01:40:12	try this https://github.com/node-inspector/node-inspector/pull/983	hustxiaoc
985	2017-03-15 04:56:55	+1	GuoChen-WHU
985	2017-03-27 08:13:20	+1	LukerSpringtree
985	2017-03-27 09:44:04	+1	melaniaandrisan
984	2017-03-11 08:55:08	I follow the following steps: 1. node inspcetor 2. node --debug-brk myJs When I open the url on the browser,an error occurred: Error: Cannot find module '/Users/ougwen1235/.nvm/versions/node/v5.6.0/lib/node_modules/node-inspector/node_modules/v8-debug/build/debug/v0.7.7/node-v47-darwin-x64/debug.node'	ougwen1235
983	2017-03-10 10:11:20	since node 6.4.0, the project doesn't work anymore, this pr will fix this!	hustxiaoc	2017-03-21 08:28:44
983	2017-03-10 10:12:04	@3y3 @bajtos @dannycoates	hustxiaoc	2017-03-21 08:28:44
983	2017-03-14 16:54:07	Hello, I am afraid neither of us have bandwidth to maintain this project :( My recommendation is to use 0.7.x version of Node Inspector - it doesn't inject any code to the debugged applications; or update to Node 6.3+ and use `node --inspect` together with Chrome DevTools (see e.g. https://github.com/nodejs/node/blob/master/doc/changelogs/CHANGELOG_V6.md#2016-07-06-version-630-current-fishrock123…	bajtos	2017-03-21 08:28:44
983	2017-03-15 01:25:20	Thanks for your replying, but many developers are still relying on it for different situations. - `node --inspect` is still an experimental feature - not east to upgrade the node version - enable debugger in runtime We have been using it to debug applications for a long time and it really helps a lot. Could you please put me on the maintainer list and I would be very glad to maintain this project…	hustxiaoc	2017-03-21 08:28:44
983	2017-03-16 17:42:22	> Could you please put me on the maintainer list and I would be very glad to maintain this project with you guys :) Of course! Please check your inbox for an invitation sent by GitHub.	bajtos	2017-03-21 08:28:44
983	2017-03-21 08:28:44	moved to https://github.com/node-inspector/node-inspector/pull/990	hustxiaoc	2017-03-21 08:28:44
982	2017-03-06 13:52:11	if code don`t has 'debugger' statement, on starting will occur a error. <S_CODE_TOKEN>	mx601595686
981	2017-03-05 03:18:38	<S_CODE_TOKEN>	zwhitchcox	2017-03-06 16:05:24
981	2017-03-06 13:58:53	this problem has been fixed, but haven't update. you can fix it by youself .# 2e5309f75099753740c4567e17fd79ee27885d71	mx601595686	2017-03-06 16:05:24
980	2017-03-05 03:02:00	Isn't is kind of ironic the node debugger has more bugs than any other package on npm? <S_CODE_TOKEN>	zwhitchcox
979	2017-03-03 07:21:00	$ node-debug bot.js Node Inspector v0.12.8 Visit http://127.0.0.1:8080/?port=5858 to start debugging. Debugging `bot.js` Debugger listening on [::]:5858 No browser matching [chrome,chromium,opera] found in the system! If this is not true, submit a bug report on https://github.com/benderjs/browser-launcher2 Please open the URL manually in Chrome/Chromium/Opera or similar browser C:\Users\user\AppD…	slopez15
978	2017-03-01 19:44:45	I'm seeing these problems when trying to install node-inspector. Not sure if this is because of ongoing aws issues. I'm using node V7.5.0 and npm 4.1.2 on Ubuntu 16.04 npm install node-inspector node-pre-gyp ERR! Tried to download(404): https://node-inspector.s3.amazonaws.com/debug/v0.7.7/node-v51-linux-x64.tar.gz node-pre-gyp ERR! Pre-built binaries not found for v8-debug@0.7.7 and node@7.5.0 (n…	jloveric
977	2017-02-23 20:37:25	Now that there's `node --inspect`, do you still plan to maintain this tool? I'm seeing a lot of confused people because everybody is talking about `node --inspect` but new people accidentally check out `node-inspector`, which is a completely different tool and has a few issues. So what's the current state? It would be nice to have a deprecation messagein the readme and maybe a link to a tutorial …	marcbachmann
977	2017-02-28 10:55:47	@marcbachmann Since most of the smart TV providers are using this tool for their browsers and they won't update their node versions (so we won´t be able to use `node --inspect`), this is the only way that people who develop with TVs can debug properly (the alternative is weinre, which is a really old-fashioned tool in these times). For these reasons, I think that this project is still relevant.	frankcortes
977	2017-03-01 05:39:29	It might be helpful to do detection of the node version - and if --inspect is supported, print a deprecation warning to the console.	mckoss
977	2017-03-12 12:27:55	Have the same question. This is the best tool available to debug node apps. Would be good to get some feedback, from people who developed this addon. The main problem is that i was able to make it work properly only on node version >= 4 && < 5	tylik1
976	2017-02-23 05:47:06	not able to install node-inspector in mac. Getting the following error- npm WARN lifecycle v8-debug@0.7.7~preinstall: cannot run in wd %s %s (wd=%s) v8-debug@0.7.7 node -e 'process.exit(0)' /usr/local/lib/node_modules/.staging/v8-debug-5be573b2 npm WARN lifecycle v8-profiler@5.6.5~preinstall: cannot run in wd %s %s (wd=%s) v8-profiler@5.6.5 node -e 'process.exit(0)' /usr/local/lib/node_modules/.s…	jagsrajput21
976	2017-02-23 17:00:18	Same issue here. Try installing the latest stable release `0.7.5` npm install -g node-inspector@0.7.5	jessBowers-bam
976	2017-02-23 20:30:27	Is there a reason you don't use `node --inspect`? https://medium.com/@paul_irish/debugging-node-js-nightlies-with-chrome-devtools-7c4a1b95ae27#.ppj8ktisc	marcbachmann
976	2017-02-27 16:06:51	I am trying to install `npm install -g babel-node-debug` which depends on `node-inspector` and get the same issue on OS X 10.12.3 and node 7.6.0	anton-matosov
975	2017-02-20 16:21:03	I cant install -g node-inspector npm WARN optional SKIPPING OPTIONAL DEPENDENCY: fsevents@^1.0.0 (node_modules\chokidar\node_modules\fsevents): npm WARN notsup SKIPPING OPTIONAL DEPENDENCY: Unsupported platform for fsevents@1.1.1: wanted {"os":"darwin","arch":"any"} (current: {"os":"win32","arch":"x64"}) npm WARN practica4@1.0.0 No description npm WARN practica4@1.0.0 No repository field. npm ERR…	diego11404	2017-03-01 21:27:01
975	2017-03-05 01:57:06	same problem for me here https://gist.github.com/dbclkclk/1ea087f0c95504d5240ae65779453c88 👍	dbclkclk	2017-03-01 21:27:01
974	2017-02-11 17:44:27	Development of this seems to be a constant struggle. Every time I've used it, I've given up after facing bugs. There are significant issues reported right now, e.g. [Unable install on mac OS](https://github.com/node-inspector/node-inspector/issues/966) and [Cannot Install node-inspector in Windows 10](https://github.com/node-inspector/node-inspector/issues/965). As of node `v6.3.0`, Chrome Devtoo…	jcrben
974	2017-03-16 11:50:16	Chrome DevTools and WebStorm debugger might nice alternatives, but neither of those can show me the network requests that is made by the NodeJS server (i.e. the missing Neworks tab). I had so much hope for [DevTools](https://github.com/Jam3/devtool) but it doesn't support it either.	liquidbrains
974	2017-03-21 19:14:10	I've found the `network` tab feature from node-inspector invaluable. I use it frequently when something stops working because an upstream service changed their response schema without notice. I haven't found any IDE, including the v6 Chrome DevTools debugging, that includes the network details.	snowinferno
973	2017-02-03 21:11:35	Hi, I'm wondering if a new version of node-inspector will be published to NPM containing PR #914 ? Thanks!	ryanone
972	2017-02-03 15:04:37	Does latest version is 0.12.8 (on Apr 6, 2016) or 0.7.5 (on Dec 21, 2016)? my node v7.5.0, "npm i node-inspector@latest -g" return 0.12.8 and not works. Thanks	rbiruel
971	2017-01-26 15:22:48	I get the error: sudo node ./node_modules/.bin/sequelize db:migrate Sequelize [Node: 5.10.0, CLI: 2.5.1, ORM: 3.30.0] Loaded configuration file "config/config.json". Using environment "development". == 20170126130223-create-scan: migrating ======= **[TypeError: Cannot read property 'toString' of undefined]** scan.js: 'use strict'; module.exports = function(sequelize, DataTypes) { var Scan = seque…	adam-gregory	2017-01-26 19:27:59
970	2017-01-24 19:19:11	version 0.12.8, Mac OS X Yosemite Return key in watch expressions just adds a newline in the variable name pane. If I click outside the pane, then the variable is accepted and I get a value. In the console, same behavior except clicking outside the console window doesn't help; I am unable to evaluate anything in the console.	JeffML	2017-02-24 21:04:26
970	2017-02-01 18:38:02	@JeffML this is a duplicate of #903.	gabmontes	2017-02-24 21:04:26
969	2017-01-18 14:58:15	![image](https://cloud.githubusercontent.com/assets/1060733/22068858/527f72d8-ddd1-11e6-8489-0891bf701ea0.png) and another question,i uninstalled this package and rerun npm install -g node-inspector,version 0.12.8 will be installed instead of the last version	zzzgit
969	2017-01-20 21:03:29	I see this too, when using Node 6.4 and above. However, this is fixed with https://github.com/node-inspector/node-inspector/commit/2e5309f75099753740c4567e17fd79ee27885d71 A new release just needs to get published to NPM. In the meantime though, you can clone the repo locally, and run node-debug by calling `./bin/node-debug.js [path to your file]`. That worked for me. Hopefully that works for you.	ryanone
969	2017-02-11 15:20:09	Seems like I might be encountering this issue as well.	atrauzzi
968	2017-01-10 19:58:14	node-inspector version: 0.12.8 node version: 6.9.1 OS: Windows 10 x64 See code at https://github.com/node-inspector/node-inspector/blob/master/lib/InjectorClient.js#L108-L111 <S_CODE_TOKEN> if `NM.length` is zero, `NM[0]` is undefined and node-inspector crashes with `TypeError: Cannot read property 'ref' of undefined`.	gmahomarf	2017-03-10 15:17:25
968	2017-01-11 06:16:49	I also get this error: - node-inspector version: 0.12.8 - node version: 6.9.3 - OS: mac os x 10.12.2 See code at https://github.com/node-inspector/node-inspector/blob/master/lib/InjectorClient.js#L108-L111 <S_CODE_TOKEN> temporary change : <S_CODE_TOKEN>	SunilWang	2017-03-10 15:17:25
968	2017-01-11 11:44:47	I also get this error: - node-inspector version: 0.12.8 - node version: 6.9.3 - OS: Windows 10 x64	onagiba	2017-03-10 15:17:25
968	2017-01-16 02:39:50	also get this error. I think it's same as #949 . here is a PR https://github.com/node-inspector/node-inspector/pull/914 but it is still open.	Corey600	2017-03-10 15:17:25
968	2017-01-17 02:24:59	+1	biluochun	2017-03-10 15:17:25
968	2017-01-17 14:10:34	+1	aschulz01	2017-03-10 15:17:25
968	2017-01-17 14:33:44	+1	jobe451	2017-03-10 15:17:25
968	2017-01-26 09:53:54	+1	stigrv	2017-03-10 15:17:25
968	2017-01-28 12:13:28	+1 macOS node lts	jukben	2017-03-10 15:17:25
968	2017-01-29 00:40:36	same problem here on windows 10	looptrader	2017-03-10 15:17:25
968	2017-02-27 08:33:23	+1	langjt	2017-03-10 15:17:25
968	2017-02-27 22:33:04	+1	gwalls	2017-03-10 15:17:25
968	2017-03-02 21:55:16	+1	QiaoyuanMaxDeng	2017-03-10 15:17:25
968	2017-03-04 03:41:07	+1	junchaotalk	2017-03-10 15:17:25
968	2017-03-05 02:58:09	+1	mujicadiazr	2017-03-10 15:17:25
968	2017-03-10 13:41:13	Upgrade to Node Inspector 0.12.10 and this is fixed. For some reason I needed to do `rm -r node_modules/node-inspector && npm install`, otherwise it wouldn't pick the new version up.	jonnyt886	2017-03-10 15:17:25
968	2017-03-15 01:48:40	also get this error: node-inspector version: 0.12.10 node version: 6.9.5 OS: Windows 10 x64	sillypencil	2017-03-10 15:17:25
967	2017-01-10 10:07:43	when I execute a command,there is a npm-debug.log file. Detail: node-version:7.3.0 content: Microsoft Windows [版本 10.0.10240] (c) 2015 Microsoft Corporation. All rights reserved. C:\Users\wyl>npm install -g node-inspector &gt; v8-debug@0.7.7 preinstall C:\Users\wyl\AppData\Roaming\npm\node_modules\.staging\v8-debug-9c08ecab &gt; node -e 'process.exit(0)' &gt; v8-profiler@5.6.5 preinstall C:\Users…	huangxok
967	2017-01-10 12:26:58	Same here npm install node-inspector gives the same output as op	axed
967	2017-01-12 09:15:20	Looks like the some builds are missing on s3. `npm install -g node-inspector@0.7.4` worked for me on OSX, you could try getting one of these for the time being: https://node-inspector.s3.amazonaws.com/	Schaeff
967	2017-01-23 10:14:22	I have the same problem	bhouser
967	2017-03-05 01:54:17	same problem here https://gist.github.com/dbclkclk/1ea087f0c95504d5240ae65779453c88 👍	dbclkclk
966	2017-01-08 06:39:44	node-pre-gyp ERR! Tried to download(404): https://node-inspector.s3.amazonaws.com/debug/v0.7.7/node-v51-darwin-x64.tar.gz node-pre-gyp ERR! Pre-built binaries not found for v8-debug@0.7.7 and node@7.3.0 (node-v51 ABI) (falling back to source compile with node-gyp) gyp WARN download NVM_NODEJS_ORG_MIRROR is deprecated and will be removed in node-gyp v4, please use NODEJS_ORG_MIRROR gyp WARN downlo…	maheshambiga
966	2017-01-09 17:19:33	Same error here: macOS Sierra 10.12.2 (16C67) with Node version v7.4.0, NPM v4.0.5 & 4.1.1	kibbled
966	2017-01-13 17:42:01	anyone found a way around this issue yet ?	mlarcher
966	2017-01-13 17:43:06	I later realized that this project is no longer maintained by the guys who started it. Sounds like people are using other solutions now.	kibbled
966	2017-01-23 10:15:34	I have the same problem on OSX 10.11.6	bhouser
966	2017-01-23 15:43:34	Try downgrade node version to 6x <S_CODE_TOKEN> that's work for me	rmakarov94
966	2017-01-23 17:35:00	My workaround is to use Visual Studio Code, built in debugger works flawlessly. Tutorial - https://hansrwindhoff.wordpress.com/2015/05/05/debugging-task-runner-tasks-like-gulp-with-visual-studio-code-editordebugger/ Just `"program"` path should be from `$(which grunt)`	lfx
965	2017-01-05 09:37:12	Fails to install node-inspector even with admin permission <S_CODE_TOKEN>	gitsuraj
964	2017-01-04 09:11:42	Thanks for work, I wanna to know how to REPL in debug console?	TangMonk
963	2017-01-03 18:49:14	Steps to reproduce: 1. Run `node-debug`. (don't execute the script ie. by stepping through all the way or pressing the play/pause button in the debugger) 2. Quit using `ctrl` + `c`. 3. Run `node-debug`. 4. Observe error. Am I doing something wrong? Edit: It seems the issue might be that I'm quitting from the command line before I let the whole script execute. Is that it? Console output: <S_CODE_T…	adamzerner
963	2017-02-06 16:40:47	Hello @adamzerner I`m getting the same problem here. Run on the terminal: **$ sudo lsof -i:5858** You`ll find the process that is using the port. And the, kill the process by running: **$ sudo kill 0000** Where the 0000 is the number of the process that is using the :5858 port. Just warning: For me , also running Mac , it solved half of the problem, because I `m still unable to run node-debug wit…	thePedroPaulino
963	2017-02-14 22:37:07	Just tried that, solved my problem, thanks!	Aryk
962	2016-12-27 22:35:27	Hello, I'm trying to move my Node v7.x application away from node-inspector but it won't go away. I've taken the following steps. <S_CODE_TOKEN> I've killed every instance of node-inspector I'm aware exists, yet my project still tries to install it when I `npm i`, and I'm getting the common error that everyone seems to be having: <S_CODE_TOKEN> Anyone know how to stop node-inspector from installi…	mpint
962	2017-01-26 18:01:37	Is it listed in the project's `package.json`? It could also be a dependency of some other module. Try `npm ls` and see where it's coming from.	mariusc23
961	2016-12-19 04:26:31	<S_CODE_TOKEN>	diegoug
961	2016-12-19 17:06:04	I had this issue on 7.x. Literally just did this in 6.9.2 fine. If you're using nvm: `nvm use 6.9.2`	replete
961	2016-12-19 17:06:12	Also, dupe of #914	replete
961	2017-01-04 17:34:35	Also not work in 6.9.1/6.9.3, same error. just work in node 4.x.	h1orz
961	2017-01-25 03:52:18	the same issue on node v7.3.0	sunOpar
961	2017-01-25 20:00:04	=(	johnbahamon
961	2017-02-09 16:49:22	Same thing, works on 4.7.1 and doesn't work on 6+ and 7+ Would be great to see that fixed, as this is the Greatest extension ever, to debug node.js I use "n" extension to switch between node.js versions as a temporary solution.	tylik1
960	2016-12-18 05:38:49	Potential duplicate of #868 <S_CODE_TOKEN> New MacBook delivered yesterday. First error I'm getting: <S_CODE_TOKEN> So I tried following the instructions here: https://github.com/nodejs/node-gyp/issues/569#issuecomment-255589932 <S_CODE_TOKEN> # Output from the console: <S_CODE_TOKEN>	stefek99
960	2016-12-18 06:32:00	The same thing happened to me too. (failed with both of the following versions) <S_CODE_TOKEN>	m-ahmadi
960	2016-12-20 10:41:04	Same error	colymore
960	2016-12-20 13:49:44	same error here : node v7.2.1 npm v4.0.5 node-gyp v3.4.0 node-pre-gyp v0.6.32	jledun
960	2016-12-21 20:33:06	Same Issue: node 4 npm 2.15.6	Syzygy24
960	2016-12-22 08:00:39	same issue： node 7.3.0 npm 3.10.10	ArthurZ123
960	2016-12-26 05:11:38	Potentially the same issue here: Ubuntu 16.04 node v7.3.0 npm v3.10.10 ### `sudo npm install -g node-inspector`: <S_CODE_TOKEN> ### And here's the `npm-debug.log`: [the-npm-debug.txt](https://github.com/node-inspector/node-inspector/files/672545/the-npm-debug.txt)	josephrocca
960	2016-12-30 20:02:31	same issue Here： node 7.3.0 npm 3.10.10	laedanthehuman
960	2017-01-02 08:52:17	Same issue: MacOS 10.12.2 Node 7.2.0 NPM 4.0.3	NejcZdovc
960	2017-01-03 13:39:59	Same issue here: Node 7.2.1 NPM 4.1.1	robertaramar
960	2017-01-05 08:32:49	same here: → npm --version 4.0.5 → node --version v7.3.0 I tried to execute with and without super user access on a OS X 10.11.6 I also noticed that the first two errors are: node-pre-gyp ERR! Tried to download(404): https://node-inspector.s3.amazonaws.com/debug/v0.7.7/node-v51-darwin-x64.tar.gz node-pre-gyp ERR! Pre-built binaries not found for v8-debug@0.7.7 and node@7.3.0 (node-v51 ABI) (falli…	MiquelAdell
960	2017-01-06 16:34:32	I solved this by <S_CODE_TOKEN> just install it manually!	LeeXun
960	2017-01-07 07:24:01	Identical issue to OP. OS X 10.12.2 (16C67) node 7.3.0 npm 4.0.5 node 7.4.0 npm 4.1.1 OS X 10.12.3 (16D32) node 7.5.0 npm 4.1.2	clayzermk1
960	2017-01-07 20:44:04	Same issue. node --version v7.4.0 npm --version 4.0.5	ghamarian
960	2017-01-09 20:00:39	Same issue node --version v7.4.0 npm --version 4.0.5	SherryH
960	2017-01-12 09:38:38	same one node --version v7.3.0 npm --verion v4.0.5	MehdiRaash
960	2017-01-17 03:12:54	Same one node --version v7.3.0 npm --verion v3.10.10	ivxpingg
960	2017-01-27 20:23:39	Same issue here! npm -- version 4.2.0 node --version v7.4.0 Edit: I just tried installing on Node version 6.0.0 with npm 4.2.0 and it worked. The issue appears to be with node 7.x.x	AlexPoirier1
960	2017-02-12 07:52:16	Same env as @AlexPoirier1 npm -- version 4.2.0 node --version v7.4.0 Reverted back to node v6.9.5 and the install worked.	jnwu
960	2017-02-14 03:55:46	Moving from v7.4.0 back to v6.9.5 resolved the issue for me as well.	Ray285
960	2017-02-17 08:23:49	Any solution?	michelgokan
960	2017-02-17 09:25:33	npm --version v4.2.0 node --version v6.9.5 stil the same issue. This time when installing bcrypt. It seems github release download URL changed from : https://github.com/kelektiv/node.bcrypt.js/releases/download/v1.0.2/bcrypt_lib-v1.0.2-node-v48-darwin-x64.tar.gz to https://github.com/kelektiv/node.bcrypt.js/archive/v1.0.2.tar.gz	michelgokan
960	2017-02-26 17:09:58	This bug is blocking me too: <S_CODE_TOKEN> If this is as simple as the download URLs being wrong, could it be fixed quickly, please?	apblack
960	2017-02-26 19:11:14	Looks like this project is not maintained anymore.	m-ahmadi
960	2017-03-11 22:22:15	hi all, i had the same problems installing node-pre-gyp i managed to install it manually, but with the same error messages after "npm install" in node-red directory so after checking the error logs i found **gyp WARN EACCES user "root" does not have permission to access the dev dir "/root/.node-gyp/4.2.1"** after **sudo su** i tried again, with the same github (404) download error, but this time …	hosenmatz
960	2017-03-15 18:44:53	I fixed this issue by doing the following <S_CODE_TOKEN>	bbbenji
959	2016-12-11 05:33:34	SOLVED here https://github.com/node-inspector/node-inspector/issues/951#issuecomment-262441472 ---------------------------------------------- Here is how to reproduce. The simplest example possible. 1. Filename is `index.js` and its contents: <S_CODE_TOKEN> 2. Run `node-debug` against the file. <S_CODE_TOKEN> 3. It opens UI in Chrome and the execution is stopped on `debugger` line. Set a watch va…	wzup	2016-12-11 07:04:40
958	2016-12-10 10:54:17	Doesn't work in my Windows 10 Pro 64. Do you have any standard default way of integration? `node-inspector` is running ok, but doesn't display anything in Devtool. A screenshot: ![127 0 0 1_8088__port 5859 - google chrome 2016-12-10 18 32 30](https://cloud.githubusercontent.com/assets/3880497/21072730/5d73cb6e-bf07-11e6-98dc-cb9749760152.png) My steps how I start them both: 1. At first I start `n…	wzup	2016-12-11 05:34:14
958	2016-12-11 05:34:14	Solved it	wzup	2016-12-11 05:34:14
957	2016-12-10 10:02:50	Does `node-inspector` support live reload? Like `nodemon`. No any info about it in your docs.	wzup
956	2016-12-09 02:44:07	### :Detailed Notes: node-inspector had a restriction to be run on the same host machine with the debuggable nodejs process. This patch to release this limitation to be able to debug even though the nodejs process is running on the different machine. ### :Example: `./bin/inspector.js --debug-host='192.168.0.12' --debug-port=5858` or put the host address and port in the config.json and run inspect…	sparkleholic	2016-12-21 15:37:08
956	2016-12-12 02:33:21	@bajtos Ready for review. If you have any concerns, please let me know. :)	sparkleholic	2016-12-21 15:37:08
956	2016-12-21 15:41:07	Landed and released as `node-inspector@0.7.5`. Enjoy :)	bajtos	2016-12-21 15:37:08
956	2016-12-27 01:27:06	@bajtos Thanks and wish you happiness in the year to come. :)	sparkleholic	2016-12-21 15:37:08
955	2016-12-07 17:05:29	As `KeyboardEvent.keyIdentifier` is removed from the recent browsers including chrome 54 rev, front-end should use `KeyboardEvent.key` instead. (note.) [https://developer.mozilla.org/en-US/docs/Web/API/KeyboardEvent/keyIdentifier](https://developer.mozilla.org/en-US/docs/Web/API/KeyboardEvent/keyIdentifier)	sparkleholic
955	2017-02-01 18:39:58	This PR should fix #903. Any news on test/merge/release? Thanks!!	gabmontes
955	2017-03-10 18:51:51	Is it possible to merge this, it looks like the tests failed because of a timeout. There is a dependency on this package which has been causing issues for months over here https://github.com/meteor/meteor/issues/8469	codeHatcher
955	2017-03-16 00:37:31	I'm also excited for this to be merged, this fix saved me a LOT of time.	damonomad
954	2016-12-05 17:01:13	Hi, I'm seeing at intermittent issue with the network traffic not being captured on the node inspector. setting the debug environment variable prior to launching the node inspector.. ie ( export DEBUG="node-inspector*" ) On firing up my app I can see it connecting to node inspector , I can see the source code on connecting to the nodeinspector via browser (http://127.0.0.1:8080/debug?port=5858)..…	D0LLAR
953	2016-11-28 07:14:26	My environments are as follow: node-inspector version: 0.12.8 node.js version: 6.9.1 os: windows 10 pro, 64-bit when start debugging a nodejs app which is generated by thinkjs cli [https://github.com/75team/thinkjs](url) , my console keeps showing the following error ![node-inspector-crush](https://cloud.githubusercontent.com/assets/2157653/20659177/e088c82c-b57c-11e6-9af5-3aab8595aec0.png) but w…	carlisliu
953	2016-12-15 08:02:04	First I was using `node@7.2.1`, has errors with `node-gyp`, uninstalled and installed `node@6.9.2`, `node-gyp` errors gone, installed `node-inspector` and getting the above errors. Now installing `node@5.4.1` and above error gone but getting others errors as I'm using ES6 syntax in my `express` app. UGH 😤, I mean, really bruh	borislemke
953	2016-12-26 07:15:26	me too. and waiting answer~~~~	kazaff
953	2017-01-04 08:52:28	This is a duplicate of #905 https://github.com/node-inspector/node-inspector/issues/905	tharders
952	2016-11-23 04:35:28	root@appserver:~# npm install -g node-inspector npm WARN lifecycle v8-debug@0.7.7~preinstall: cannot run in wd %s %s (wd=%s) v8-debug@0.7.7 node -e 'process.exit(0)' /root/.nvm/versions/node/v7.1.0/lib/node_modules/.staging/v8-debug-2eb2bec8 npm WARN lifecycle v8-profiler@5.6.5~preinstall: cannot run in wd %s %s (wd=%s) v8-profiler@5.6.5 node -e 'process.exit(0)' /root/.nvm/versions/node/v7.1.0/l…	malick-it
952	2016-11-25 11:48:16	Having the same problem on macOS Sierra v10.12	mdjekic
952	2016-11-26 10:49:49	Same issue with macOS Sierra v10.12.1, node v7.2.0, npm v4.0.2 or yarn v0.17.9 i.e. This fails - node-pre-gyp install --fallback-to-build Using npm install -g node-inspector or yarn global add node-inspector	kalch
952	2016-11-27 18:54:57	Same problem. MacOS Sierra: 10.12.1 Node: 7.2.0 NPM: 3.10.9 Also using `npm -g node-inspector`.	hpohlmeyer
952	2016-12-09 01:29:01	Mein is npm at 4.0.3 on Archlinux(4.8.11-1-ARCH). node is at v7.2.1 <S_CODE_TOKEN>	simonmysun
952	2016-12-16 14:56:41	same issue on: win7 32bits node7.2.1 npm 4.0.5	pach93
952	2016-12-17 02:13:32	Anyone have any luck with this ?	hahnsolo
951	2016-11-22 03:51:14	node v6.2.1 Node Inspector v0.12.8 i don't know why i can't console in the chrome54.0.2840.98. Enter no reaction ![image](https://cloud.githubusercontent.com/assets/8016811/20549995/430b3bde-b16c-11e6-8914-992902720cb6.png) ![image](https://cloud.githubusercontent.com/assets/8016811/20510191/bf188948-b0a9-11e6-90c2-dcb8d91fc452.png)	trojanliu	2016-11-23 06:23:02
951	2016-11-23 03:51:28	I would give you 100 thumbs up if I could. I've been looking for a work around. Another person has mentioned this before at [#942](https://github.com/node-inspector/node-inspector/pull/942), however their solution did not work for me.	Fallenstedt	2016-11-23 06:23:02
951	2016-11-23 06:19:13	I found the cause of the problem. node-inspector/front-end/platform/DOMExtension.js IsEnterKey method, judge enter event uses the event.keyIdentifier === "Enter". but chrome 54.0 has remove "KeyboardEvent. KeyIdentifier" ![aaaa](https://cloud.githubusercontent.com/assets/8016811/20552576/69ff624a-b187-11e6-87a6-76f49f2ea3f4.jpg) The solution is change the DOMExtension/isEnterKey 's function: vi /…	trojanliu	2016-11-23 06:23:02
951	2017-01-18 22:59:52	Seems like this issue should still be open?	bstro	2016-11-23 06:23:02
951	2017-01-20 15:15:29	Might have been closed because dupe of #903?	zxaos	2016-11-23 06:23:02
950	2016-11-18 21:22:34	- Command: npm i -g git+https://github.com/node-inspector/node-inspector.git - Logs : node-pre-gyp ERR! Tried to download(404): https://node-inspector.s3.amazonaws.com/debug/v0.7.7/node-v51-darwin-x64.tar.gz node-pre-gyp ERR! Pre-built binaries not found for v8-debug@0.7.7 and node@7.1.0 (node-v51 ABI) (falling back to source compile with node-gyp) - Env : ✗ node --version v7.1.0 ✗ npm --version …	ezzaouia
950	2016-11-21 15:25:43	I'm having the same problem. And when it falls back to compiling, I get these errors: CXX(target) Release/obj.target/debug/src/debug.o ../src/debug.cc:38:27: error: too few arguments to function call, expected at least 2, have 1 v8::Debug::Call(fn); ~~~~~~~~~~~~~~~ ^ /Users/dealpete/.node-gyp/7.1.0/include/node/v8-debug.h:198:3: note: 'Call' declared here static MaybeLocal<Value> Call(Local<Conte…	DealPete
950	2016-11-22 11:20:47	Error on Win10 x64, node 7.0.0 `$ npm install -g node-inspector` > v8-debug@0.7.7 preinstall C:\Users\xxx\AppData\Roaming\npm\node_modules\.staging\v8-debug-ab58e119 > node -e 'process.exit(0)' > v8-profiler@5.6.5 preinstall C:\Users\xxx\AppData\Roaming\npm\node_modules\.staging\v8-profiler-f7edcbfd > node -e 'process.exit(0)' > C:\Users\xxx\AppData\Roaming\npm\node-inspector -> C:\Users\xxx\AppD…	black-snow
950	2016-12-01 20:45:01	This isn't the ideal solution, but I downgraded to 6.9.1 and things are back to normal. I didn't need anything specific from 7.x, so that was ok in my instance. [https://nodejs.org/en/download/package-manager/](https://nodejs.org/en/download/package-manager/)	virtualadrian
950	2016-12-02 01:38:55	Same issue, downgrade makes everything fine	CharlieUofT
950	2016-12-06 22:12:11	@virtualadrian This worked for me. I am using nvm and ran `nvm install 6.9.1` and then `nvm use 6.9.1` and it installed just fine. Thank you.	msholty-fd
950	2016-12-08 06:54:15	@virtualadrian it installed just fine but it just not works	lostcodder
950	2016-12-15 19:32:11	:+1: seeing this as well. Linux Mint 18 node 7.2.1 npm 4.0.3 Still an issue as of 2/9/2017. OS X 10.12.3 (16D32) node 7.5.0 npm 4.1.2	clayzermk1
950	2016-12-16 10:44:23	I also see this on windows 7 node 7.2.1 npm 3.10.10	dobryanskyy
950	2017-01-16 22:04:04	:+1:	stevenxxiu
950	2017-02-09 10:43:27	Yep downgrading to ver 6.9.5 worked for me.	sumant30
950	2017-02-13 17:32:53	Won't install on Node 7.5.0 (npm 4.1.2, OSX 10.10.5). Same issues/output as @DealPete Unfortunately downgrading is not an option for me.	sandro-pasquali
950	2017-02-16 08:16:16	Having the same problem - same specs as sandro-pasquali. Downgrading to 6.9.5 does work for me too but I hope this will be fixed soon. Keep up the good work and thank you!	simonvomeyser
950	2017-02-20 22:31:33	same problem.	javierbq
950	2017-03-03 22:47:59	Same problem here.	shockey
950	2017-03-06 19:04:44	Same problem on: OSX: 10.10 Node: v7.7.1 npm: 2.15.1	Sasha-Sh
950	2017-03-08 04:46:10	Same problem on MINGW64_NT-6.1(MS-Windows 7 64bit) Node v7.5.0 npm 4.0.5	mitsuhisaT
950	2017-03-14 02:12:18	oSX 10.11 Node- 7.7.0 ERR! Tried to download(404): https://node-inspector.s3.amazonaws.com/debug/v0.7.7/node-v51-darwin-x64.tar.gz Then I get this: <S_CODE_TOKEN> This is followed by a long error log.	arssonist
950	2017-03-14 15:01:17	@virtualadrian 's solution work for me.	jimmyko
950	2017-03-21 02:25:28	Same problem on: Windows 10 (x64) Node v7.7.1 npm 4.1.2 Downgrade to Node v6.10.0 fixes the issue	BayoAdejare
950	2017-03-23 05:37:21	Same problem on: OSX: 10.10 Node: v7.6.0 npm: 4.1.2	CharlyCheng
950	2017-03-24 14:21:21	Just ran into this today as well. Debian Jessie NodeJS 7.5.0 npm 4.1.2	lf94
950	2017-03-27 02:07:27	Ok,I will try ! At 2017-03-24 22:21:28, "Lee" <notifications@github.com> wrote: Just ran into this today as well. Debian Jessie NodeJS 7.5.0 npm 4.1.2 — You are receiving this because you commented. Reply to this email directly, view it on GitHub, or mute the thread.	CharlyCheng
949	2016-11-18 02:50:03	Node v6.9.1 Windows 10 x64 app.js: <S_CODE_TOKEN> cmd: <S_CODE_TOKEN>	uMaxmaxmaximus
949	2016-11-18 11:31:53	+1	jamesjjk
949	2016-11-18 15:13:42	I'm using `node@4`, have the same issue.	StreetStrider
949	2016-11-18 16:11:46	Node v6.5 have the same error.	uMaxmaxmaximus
949	2016-11-18 19:25:23	Me too with 6.9.1 on Linux.	EricFortin
949	2016-11-24 07:15:31	Also getting this with 6.9.1 on Linux.	sunilw
949	2016-11-24 10:07:07	6.9.1 in mac - same issue	harihar
949	2016-11-24 10:07:59	Anyone has any info on this issue? It seems to be affecting many people.	harihar
949	2016-11-26 06:40:05	Same here. Node 6.5	GeorgeChackungal
949	2016-11-26 07:23:05	same	goodmanlu
949	2016-11-28 20:15:46	This looks the same as [#905](https://github.com/node-inspector/node-inspector/issues/905) That issue thread has a couple of suggestions for "commenting out" the offending code, though the impact of that action isn't clear. Several posts suggest debugging can continue. Doesn't look as though this module is being maintained regularly. Unless I misread the history there have been no commits since A…	br14
949	2016-12-05 15:17:31	Same issue. Windows 10, x64, Node v6.9.1, node-inspector v 0.12.8.	gpresland
949	2016-12-11 17:16:56	This is fixed in the PR #914	nwwells
949	2016-12-15 08:48:12	Works with `5.4.1` but I need `6+` for ES6 in my express app. Not essential but would be very helpful if this worked.	borislemke
949	2016-12-20 12:20:22	Same issue with `6.9.2` on Linux	DevWurm
949	2016-12-21 12:46:40	Just installed v0.12.8, and I have this issue.	davidgatti
949	2016-12-24 09:32:18	Any update?	roysG
949	2017-01-25 08:13:58	When you install node-inspector locally to you project this problem is soled.	yaacovk
949	2017-02-10 19:34:01	I get the same error message, even when I install locally and run with `node_modules/node-inspector/bin/node-debug.js app.js`.	dublinus
949	2017-03-05 02:57:18	Windows 10 x64 Node v6.10.0 The same error!	mujicadiazr
949	2017-03-15 01:58:38	try this https://github.com/node-inspector/node-inspector/pull/983	hustxiaoc
948	2016-11-11 02:56:26	![image](https://cloud.githubusercontent.com/assets/5569015/20201160/df9dfa98-a7f0-11e6-891b-9fce5fb58af6.png) this is a bug. ![image](https://cloud.githubusercontent.com/assets/5569015/20201267/a92ec6da-a7f1-11e6-9bc6-0661dc16f355.png)	lovemybb
948	2016-11-12 17:55:52	#905 #907 #928 #931	venkateshilango7
947	2016-11-10 14:57:55	First-time user, so may be operator error, but ... when executing: node-debug --no-preload=true script.js Browser opens, I select Profile > Record Heap, with an error: HeapProfiler.startTrackingHeapObjects failed. Error: Unknown command "HeapProfiler.startTrackingHeapObjects" in request The script halts, nothing happens until I close the inspector's instance of Chrome, after which the script carr…	leegee
947	2016-11-27 21:22:36	@leegee i'm seeing the same thing! have you found a workaround? (i'm on node `v5.10.1` btw)	brandly
947	2017-01-06 18:06:04	Try this: https://github.com/node-inspector/node-inspector/issues/646	steve-mcqs
947	2017-01-17 08:15:56	@brandly — Sorry, no, but next time I need this module, I'll take Steve's advice.	leegee
946	2016-11-10 10:50:27	Hello , need help, already try everything after npm install have these errors when instal node 4.2.3 everything good, but i want to use the latest one, any advices ? npm WARN adingit@0.0.0 No description npm WARN adingit@0.0.0 No repository field. npm WARN adingit@0.0.0 No license field. npm ERR! Darwin 16.1.0 npm ERR! argv "/usr/local/bin/node" "/usr/local/bin/npm" "i" npm ERR! node v7.1.0 npm E…	Odywan55
946	2016-11-12 02:22:26	Me too :-(	kalch
945	2016-11-08 17:10:31		amilajack
944	2016-11-06 21:04:46	I have problem while installing node-inspector. How I can solve it? I am using Win 7 x64 and latest versions of node and npm. Short log and versions of node and npm (top of the log): <S_CODE_TOKEN> Here is full log (npm-debug.log): http://dropmefiles.com/mVdr5	sharikovvladislav
944	2016-12-03 09:06:49	yep, same error win7 x64 node v7.2.0 npm v3.9.0 node-inspector v0.12.8 There is the temporary workaround the problem: install node v6 (it has been complied fine at node v6.9.1)	fend25
944	2016-12-05 07:31:34	how to save process??	yaodehaung
944	2017-01-23 20:58:43	i am using node 6.9.2 and i am getting same error <S_CODE_TOKEN>	athergeek
944	2017-02-09 10:16:04	Same error here: ---> npm install -g node-inspector: <S_CODE_TOKEN>	jucajuca
943	2016-11-03 14:11:41	`You use deprecated syntax for web-host option. Use 0.0.0.0 instead of null` warning fixed, filename made apparent	cgood92
942	2016-11-01 11:56:12	Seems that a lot of time passed since last front-end synchronisation with ChromeDevTools. Looks like full upgrade would be a proper fix.	iamfrontender
942	2016-11-01 11:58:16	Fixes #903 though	iamfrontender
942	2016-11-01 13:48:59	It's not a proper fix. More of a workaround. Proper fix would be to integrate with latest ChromeDevTools frontend. It'd fix broken F8, arrows and the rest of issues people are having after upgrading from Chrome 51.	iamfrontender
942	2016-11-02 20:19:19	This is a big headache for a lot of people. Please consider merging this in and doing the proper fix later on. Thanks	ryanspillsbury90
942	2016-11-02 21:57:03	@ryanspillsbury90 , just to prevent you from wasting time. This one is unlikely to be merged, repo doesn't look maintained.	iamfrontender
942	2016-11-03 07:19:30	Yeah, just checked the last commit seems to be on April 9 :(	Mido22
942	2016-11-08 20:07:58	@iamfrontender I saw that your workaround solves the problem of the Enter not working in the console, however, if I assign something new to an already existing variable the value does not get reflected. Do you know why that might happen? This same thing does not happens if you define the variable in the console, but it does happens for existing ones: **Variables defined in console** <pre> var aVa…	cgadam
942	2016-12-22 14:07:50	any updates?	a7madgamal
942	2017-01-25 12:20:31	Just to add to the discussion above, I'm using the following `sed` statement to patch the Enter key support for the time being: <S_CODE_TOKEN>	mmrko
942	2017-03-08 21:14:54	I'm waiting for this PR as well. I think an entire community is actually	codeHatcher
942	2017-03-09 10:06:46	I hope someone updates this great tool, it's missing A LOT from the current devtools 😿	a7madgamal
941	2016-10-31 10:45:22	### Specs - node-inspector: v0.12.8 - node.js: v6.2.2 - OS: Windows 10 Home Insider Preview - Version: 1607 - OS Build: 14955.1000 - Affected browsers - Google Chrome Version 54.0.2840.71 m (64-bit) - Google Chrome Canary Version 56.0.2905.0 canary (64-bit) ### Expected behaviour When stopping at a breakpoint, pressing F8 should resume execution of the program. ### Actual behaviour F8 does resume…	dfdeagle47
940	2016-10-30 03:13:48	I try to install node-inspector but it get a error everytime. <img width="961" alt="screen shot 2016-10-30 at 11 12 44" src="https://cloud.githubusercontent.com/assets/7069605/19834224/def7f6e2-9e91-11e6-9839-cf6991968902.png"> <img width="1179" alt="screen shot 2016-10-30 at 11 12 59" src="https://cloud.githubusercontent.com/assets/7069605/19834225/df321336-9e91-11e6-98e4-82858d09348e.png">	Rukeith
940	2016-11-01 08:53:10	I got the same errors!! ✗ node -v v7.0.0 ✗ npm -v 3.10.8	OrenElad
940	2016-11-02 19:29:42	Came here for this. Does not work on node `7.0.0`, npm `3.10.9` and, incidentally, yarn. <S_CODE_TOKEN>	nfantone
940	2016-11-02 20:16:38	+1	leecade
940	2016-11-03 16:21:51	+1	henriquecustodia
940	2016-11-03 16:38:18	it seems v8-debug compile failed	leecade
940	2016-11-04 20:35:11	+1	brandonpsmith
940	2016-11-07 08:10:50	+1	TDSchreur
940	2016-11-07 12:44:57	same problem here node 7.0.0 npm 3.10.9	gino8080
940	2016-11-07 16:33:26	Some details may help ... OSX El Capitan 10.11.6 Node v7.0.0 NPM v3.10.9 Installed via Homebrew <img width="1318" alt="ss" src="https://cloud.githubusercontent.com/assets/2806503/20065930/7d874fa8-a4d5-11e6-913f-0e804a1e7c24.png">	brandonpsmith
940	2016-11-08 05:53:08	Same: https://github.com/node-inspector/node-inspector/issues/944	sharikovvladislav
940	2016-11-08 12:32:38	I might be wrong (I hope I am), but it really looks like this project was [left abandoned](https://github.com/node-inspector/node-inspector/pulse).	nfantone
940	2016-11-09 17:30:05	That would be a shame. Are there any good alternatives?	brandonpsmith
940	2016-11-09 18:25:27	@brandonpsmith Yep. `node --inspect`. See it [in action](http://www.mattzeunert.com/2016/06/01/node-v8-inspector-inspect.html).	nfantone
940	2016-11-13 21:54:52	+1 , same errors OSX 10.12.1 node 7.1.0 npm 3.10.9	neligajb
940	2016-11-15 07:41:04	+1	CocaCola183
940	2016-11-17 04:15:50	+1 For the time being downgrading to 6.9.1 works	sohailykhan94
940	2016-11-25 20:09:44	also, not working in node 7,	patrikx3
940	2016-11-25 20:11:17	neither ubuntu, neither windows, neither docker ubuntu	patrikx3
940	2016-12-14 01:40:46	+1 same errors, Ubuntu 16.04, node v7.2.1	pascalopitz
940	2016-12-14 03:55:53	same in: node: v7.2.1 npm: 4.0.3	menocomp
940	2016-12-26 08:00:29	same errors macOs 10.12 node: v7.3.0 npm: 3.10.10	anker-leon
940	2016-12-26 18:40:52	same errors macOs 10.12 node: v7.3.0 npm: 3.10.10	shikloshi
940	2017-01-05 01:54:25	+1	MemoryReload
940	2017-01-05 17:45:15	Anyone see the new release v0.7.5 15 days ago? Still not on npm though.	brandonpsmith
940	2017-01-05 22:30:47	I already mentioned this and I know that it's not a direct replacement (more so if you are using this via a plugin like `gulp-node-inspector`), but since node `7.0.0` there's no need for `node-inspector` anymore, AFAIK. See https://github.com/node-inspector/node-inspector/issues/940#issuecomment-259486927	nfantone
940	2017-01-06 06:08:47	The problem with --inspect is the unique id attached to the url. ex. chrome-devtools://devtools/bundled/inspector.html?experiments=true&v8only=true&ws=127.0.0.1:9229/**5d0d06bb-6a50-4998-a076-fb4c4d1566c7** Every time you restart your app you have load a new url.	brandonpsmith
940	2017-01-06 06:18:34	--inspect is great for a running process, but my use case is analyzing core dumps. Older ones seem to not load in current chrome devtools, but load okay in node-inspector. I am using nvm to juggle between versions just so I can fire up node-debugger on 6.x	pascalopitz
940	2017-01-06 14:59:45	--inspect loads fine in chrome devtools for me. It's just a pain having to click or copy/paste a unique url every time you close your app, make changes, then start it. It slows everything down. If there is some kind of auto reload associated with --inspect I would use it. But AFAIK there is nothing like that. I'm not even sure how that would work with unique url's every time.	brandonpsmith
940	2017-01-07 02:09:48	Well, `--inspect` is still experimental stuff. So I don't expect it to work in every scenario just yet. And yes, you are right: the uniqueness of the URL _is_ a drag when reloading the process. You get accustomed to it quickly, though.	nfantone
940	2017-02-02 13:37:35	Any updates on this? It's not good for the coder's workflow if you have to copy the new URL everytime the application is reloaded 😅	smith64fx
940	2017-02-02 15:29:41	I found this extension to be helpful. https://chrome.google.com/webstore/detail/nodejs-v8-inspector/lfnddfpljnhbneopljflpombpnkfhggl You simply run your app with the --inspect command and then click the extension button. It will open up the the debugged app with the correct url.	brandonpsmith
939	2016-10-27 21:36:18	I don't know if this is out of scope, but I thought it would be helpful to have an example of how to connect to a remote server to do some debugging.	harrissAvalon
938	2016-10-19 02:15:28	Despite the console log "Error: No NativeModule in target scope", which still needs addressing, this patch does enable it to work, with latest (nodejs 6.9.0) many others to recognize for this @Virtual-Machine @asi-jmasson @dbreese	MasterJames	2016-10-19 23:54:32
938	2016-10-19 23:54:32	Okay I thought there must be something else people are using now. That makes sense, thanks. `node --inspect your.js` seems to be integrated now.	MasterJames	2016-10-19 23:54:32
937	2016-10-18 19:36:45	Has this problem shown up for anyone else? It has been working fine for almost a year and I didn't make any changes to bring about this bug. Restarting inspector/node doesn't fix. Running 0.12.8 Console is effectively broken for me right now. Any solutions?	Elliot128
937	2016-10-18 20:43:42	This is a duplicate of https://github.com/node-inspector/node-inspector/issues/903	ac9
937	2016-11-01 13:57:29	Look for workaround at #942	iamfrontender
937	2016-12-22 14:04:16	someone close this issue to focus on #903	a7madgamal
936	2016-10-14 21:28:56	null value is deprecated. Should be "0.0.0.0"	aysark
935	2016-10-14 21:21:19	null value is deprecated. Should be 0.0.0.0	aysark	2016-10-14 21:29:02
934	2016-10-09 19:28:04	Using Node Inspector v0.12.8. While trying to debug code using jQuery, I kept getting errors like this: <S_CODE_TOKEN> The inspector (in Chromium) also stopped executing code without showing anything in the call stack. To get around this blockage, I had to pause and resume execution multiple times and my code was eventually executed. I managed to reproduce this problem with this very simple code:…	berniegp
934	2016-10-09 19:48:38	I noticed #930 This issue does not occur when using Node.js 6' `node --inspect`.	berniegp
933	2016-10-07 13:58:12	This change fixes #905 + it avoids first argument reassignment.	WebReflection	2016-10-25 10:15:34
933	2016-10-07 14:09:02	I'm not sure what's the Travis CI error about, specially because `0.12` works like a charm.	WebReflection	2016-10-25 10:15:34
932	2016-10-03 14:35:17	Fixes small error in handling error condition vs. having an actual native module to return: <S_CODE_TOKEN> Reference issues: - https://github.com/node-inspector/node-inspector/issues/905 - https://github.com/node-inspector/node-inspector/issues/907 - https://github.com/node-inspector/node-inspector/issues/928 - https://github.com/node-inspector/node-inspector/issues/931	tautologistics
932	2016-10-21 17:47:20	Is this gonna be merged?	samuelcastro
932	2016-10-26 05:51:19	Not sure if the maintainers check this repo anymore. Maybe time for a fork.	MadOgre
932	2016-10-27 00:46:40	I've manually applied this fix and I now get `Error: No NativeModule in target scope` in the debugger- no source files, still doesn't appear to work.	pospi
932	2016-10-28 02:02:57	I've just decided to use native inspector with: `node --inspect index.js` and it's working nicely. (https://nodejs.org/api/debugger.html#debugger_v8_inspector_integration_for_node_js)	samuelcastro
932	2016-10-28 13:26:37	heh, likewise... On Fri, Oct 28, 2016 at 12:03 PM, Samuel Castro notifications@github.com wrote: > I've just decided to use native inspector with: node --inspect index.js > and it's working nicely. (https://nodejs.org/api/ > debugger.html#debugger_v8_inspector_integration_for_node_js) > > — > You are receiving this because you commented. > Reply to this email directly, view it on GitHub > https:/…	pospi
932	2016-11-15 06:37:17	@samuelcastro @pospi do you guys run into the issue where it opens a new window for the inspector whenever your server reloads? kind of a pain in the but using the --inspect flag for me	grantgeorge
932	2017-03-12 01:03:55	@samuelcastro thanks for the tip! The `--inspect` flag on the Node.js runtime is a great alternative!	Zignd
931	2016-09-30 10:42:03	I get this error when I tryed to debug a remote server app <S_CODE_TOKEN>	kielsoft	2016-10-08 07:03:18
931	2016-09-30 12:53:48	See https://github.com/node-inspector/node-inspector/issues/907	bruun	2016-10-08 07:03:18
931	2016-10-06 11:16:51	I was also facing this issue, but after lots of googling and finding about this issue , the only thing works for me is to uninstall the current node.js version & then Install the older node version. I've tested it with Node v4.5.0 ..I hope it works fine for all v 4.x.x versions... Then after installing the Node version 4.5.0 , run the command "npm uninstall node-inspector -g" and then install it …	Rizwanjamal	2016-10-08 07:03:18
931	2016-10-08 07:03:18	thanks a lot downgrading to 4.x,x solved the problem	kielsoft	2016-10-08 07:03:18
931	2017-02-03 12:12:04	got the same issue... (i'm actually using babel-node) I don't want to downgrade to node 4.x I used vs code debugging instead and it works fine	bochen2014	2016-10-08 07:03:18
931	2017-03-02 03:00:25	Ran into this today. [This solution](http://stackoverflow.com/a/39911020/4228293) at stack overflow worked for me.	carlsoncs	2016-10-08 07:03:18
930	2016-09-26 05:55:32	@bajtos, @3y3 First of all, thank you for this brilliant project which is very useful for developing node.js app. But it seems to be no changes over 6 months since Apr. I'm curious if this repo is not maintained anymore ?	sparkleholic
930	2016-09-26 14:20:06	Frankly, I haven't been actively involved with Node Inspector for a year or two by now. All credit and thanks for keeping up with the maintenance goes to @3y3 🙇 Personally, I use `node --inspect` these days and don't need Node Inspector any more. The debugger was added to Node v6 this summer, see https://github.com/nodejs/node/pull/6792 for more details.	bajtos
930	2016-09-26 23:46:31	@bajtos Thanks for replying. Yes you're right. I'm also noticed that the recent node v6.4 is supporting `inspect` option. It's really good news. But in my case, I'm using the node in the embedded device which is pretty old version(v0.12.0). So unfortunately I can't use `inspect` option there. :(	sparkleholic
930	2016-10-16 00:51:25	Plus, `node --inspect` does not include profiles tab :( which is the only reason I use `node-inspector` (daily debugging is done faster with old-fashioned log messages or editor integration).	naholyr
930	2016-11-16 09:31:11	@naholyr node 7 --inspect supports the profiles tab	graingert
930	2016-12-07 02:01:15	I'd like to use this node-inspector to debug node.js remotely, But the latest code looks it needs to run node-inspector on the same machine running on the local machine. Even though I submitted a PR (https://github.com/node-inspector/node-inspector/pull/919) regarding this but it just supports only source viewing and break point. In order to support other tabs like console, profile and etc, it se…	sparkleholic
930	2016-12-07 12:22:25	> @sparkleholic But I'd like to use this project only for view source and setting break-point except other features. So may I distribute this as another project name ? (maybe node-inspector-remote ?) Of course! Just make sure to give credit to the original project, this is usually done via `NOTICE` file in project root. See e.g. https://github.com/strongloop/loopback-datasource-juggler/blob/80d22…	bajtos
930	2016-12-07 16:48:50	Thanks @bajtos for the fast response. > What branch would you like to target? 0.7.4 is the last version I am familiar with. If you like, I can create a long-lived branch 0.7.x from v0.7.4 and release v0.7.5 with your patch. That way you don't have to fork. `0.7.x branch` would be nice :) If you do so, I don't have to fork as you mentioned. Would you let me know when 0.7.x branch is made so that I…	sparkleholic
930	2016-12-07 18:01:16	@sparkleholic excellent, here is the branch: https://github.com/node-inspector/node-inspector/tree/0.7.x	bajtos
930	2016-12-09 02:47:18	@bajtos I've just made a PR(https://github.com/node-inspector/node-inspector/pull/956) into `0.7.x branch`. I'll be appreciated if you review it. Thanks.	sparkleholic
929	2016-09-25 08:07:33	I have a react app written in es6, and I'm using mocha to unit test it. For some reason, the unit test failed and I wanted to debug it to find out why. - I first tried node-debug command <S_CODE_TOKEN> and node-inspector successfully stopped on _mocha, but after I insert breakpoints on my .setup.js, it never hit my break point and went straight to finish. So basically, it doesn't work at all! - I…	bochen2014
929	2016-09-25 10:25:00	I have put some comments on #832 still don't understand why I can't use node-debug directly	bochen2014
929	2017-03-21 22:35:51	@bochen2014 I ran into the same issue, I think it's because bin/mocha spawns a sub-process which executes bin/_mocha I found that out from this comment at the top of the bin/mocha file: <S_CODE_TOKEN> I was successful running it like so: <S_CODE_TOKEN>	MagicDuck
929	2017-03-22 05:45:55	I see... thanks @MagicDuck	bochen2014
928	2016-09-21 07:17:20	![image](https://cloud.githubusercontent.com/assets/13741751/18701292/75f81d44-800e-11e6-85e1-417b4496fc06.png)	liaolunhui
928	2016-09-21 07:17:59	please consider the compatibility	liaolunhui
928	2016-09-21 13:58:59	Any alternative?	ubaidseth
928	2016-09-22 06:40:49	I am using nodejs 6.3.1 to avoid the problem. But in the future , I hope to use new version of nodejs.	liaolunhui
928	2016-09-24 04:11:10	Try this hack/workaround Seek in /usr/lib64/node_modules/node-inspector/lib/InjectorClient.js (your location of node-inspector) Look at Function InjectorClient.prototype._getFuncWithNMInScope Replace this <S_CODE_TOKEN> with this <S_CODE_TOKEN> I have this message in node-ispector console tab <S_CODE_TOKEN> But breakpoints and other stuff works. Tested with 6.6.0 **P.s.** Seems node-inspector met…	vird
928	2016-09-27 08:06:00	@vird yes,it's work,but breakpoints can't work	15920353089
928	2016-10-27 08:26:33	Dudes! Please get this fixed! I would take the Ring to Mordor myself, but I don't know the way. We're relying on your know-how!	RocketRooster
928	2016-10-27 08:37:22	The situation is, that with Node v6 point something, you don't need all this: https://medium.com/@paul_irish/debugging-node-js-nightlies-with-chrome-devtools-7c4a1b95ae27#.hkrhparu1	mightyiam
928	2016-10-27 09:13:10	The --inspect flag has never worked for me. I just get empty inspectors and a blank file list for the supplied debug URL. I know the debugger is active because I get the "Listening on port 9229, warning it's experimental etc" message on stdout but no luck. My chrome is up to date, or so it says. I'm developing and debugging on Windows while serving on Ubuntu, but I would be surprised if this woul…	RocketRooster
928	2016-10-27 09:22:08	@RocketRooster this is going off-topic for this repository. Try the Node.JS mailing list?	mightyiam
927	2016-09-21 06:04:46	$ node-debug test.js Node Inspector v0.12.8 Visit http://127.0.0.1:8080/?port=5858 to start debugging. Debugging `test.js` Debugger listening on [::]:5858 Cannot send response - there is no front-end connection. /usr/local/lib/node_modules/node-inspector/lib/InjectorClient.js:111 cb(error, NM[0].ref); ^ TypeError: Cannot read property 'ref' of undefined at InjectorClient.<anonymous> (/usr/local/l…	GreatBoy
926	2016-09-19 02:09:30	I made a simpal example to test the node-inspector, but the inspector in chrome didn't work, the error is websocked closed.	asdj07
926	2016-09-29 03:35:11	I think your nodejs version is too high	15920353089
926	2016-10-24 20:29:49	use node version 4.x or --inspect option for node (live-edit with saving not working there, but fine for debugging)	ivanm376
926	2016-11-15 09:07:22	Are some Node + operating system combinations known to have this problem? I get the same websocket closed error immediately after the Chrome browser pops up, and a bunch of errors in the Chrome console, the first one being "Assertion failed: Unknown experiment canvasInspection" There's no error in the CLI where node-debug is running. This happens on Node 5.x and Windows 7. It works with same Node…	SergiuB
925	2016-09-16 15:59:04	This gave me some grief. I wanted to connect `node-debug` to an already-running node process. If that process is using 5858, why must `node-debug` report an `EADDRINUSE` error? Conversely, if I run `node-debug` before separately running my process, `node-debug` takes 5858, forcing me to move the process to another port and change the target port in the URL. Why does `node-debug` take a port when …	jtlapp
924	2016-09-16 06:24:00	If I prematurely end the execution of my main script/code and then ctrl+c the node-debug, upon starting it again the 5858 port is in use and the script executes where it left. I want it to start all over again and port 5858 pe binded to the node-debug process again rather than the previous instance of node-debug. Error: listen EADDRINUSE :::5858 at Object.exports._errnoException (util.js:870:11) …	pavanmehta91
923	2016-09-15 16:51:06	node-inspector seems to handle the "console group API" https://github.com/node-inspector/node-inspector/search?l=javascript&q=group+collapsed&type=Code&utf8=%E2%9C%93 but when I'm trying to use it, I get an error <S_CODE_TOKEN> How can I get this working ? Node Inspector v0.12.8, Chrome 52, Mac OS El Capitan, tested in the REPL and the UI console tab as well.	ncuillery
922	2016-09-15 13:01:47	The event of the debug session being closed is of interest for callers of node inspector. For example they might decide to kill the inspector process in this case.	chgeo
921	2016-09-13 22:46:45	How do I connect `node-debug` to another `node --debug=5858` process? When I run `node-debug` by itself, it reports "Debugger listening on port 5858" to say that it itself has installed the target application. Why is it listening to itself? When I run my `node --debug=5858` process first and then run `node-debug`, `node-debug` complains "Error: listen EADDRINUSE :::5858". `node-debug --debug-port…	jtlapp	2016-09-16 15:48:45
921	2016-09-13 23:01:59	I should also mention that `ps aux | grep node` is not reporting extraneous processes.	jtlapp	2016-09-16 15:48:45
921	2016-09-16 15:48:45	I solved the problem. `node-debug` insists on taking a port, so let it have one. Then go use another port. For example: 1. Run the file-to-debug `node --debug=5859 debugme.js`. 2. Run node-inspector `node-debug` letting it take port 5858 (to debug itself ???). 3. Load `http://127.0.0.1:8080/?port=5859`. Also, there is a bug in node's debugging server where it doesn't report the context of the fir…	jtlapp	2016-09-16 15:48:45
920	2016-09-13 18:08:14	Using Node 6.3.0 (due to the issue with 6.5.0 and node-inspector) and node-inspector 0.12.8, when I use [`Map`](https://developer.mozilla.org/en-US/docs/Web/JavaScript/Reference/Global_Objects/Map), it will show as undefined. A test is simple: <S_CODE_TOKEN> Look at the variables and `foo` is `undefined`. If I use `node --inspect --debug index` and use Chrome I see `foo` as `Map`. Screenshot what…	mitchellsimoens
919	2016-09-13 08:23:34	This PR intends to debug the node process running on the remote machine. ## :Test: - option 1 <S_CODE_TOKEN> - option 2 <S_CODE_TOKEN> ## :Notes: - In this case, you cannot use the injection feature as node(v8) process is running on the remote machine. - I added a condition not to enter the code cannot be runnable in this case. See. 'lig/PageAgent.js#_doGetResourceTree()'. In the function, it jus…	sparkleholic
918	2016-09-12 03:46:37	It's kind of unclear if `node-debug script.js` should work on windows. Is it supposed to work? In my case it does not work, I get this error: <S_CODE_TOKEN> while I get that error in console I get chrome-inspector started and I always get [this error there](http://i.imgur.com/zquGeUg.png).	pps83
918	2016-09-13 16:03:41	just install a fresh version of node-inspector and I get the same error. node version: 6.5.0 win7	amelon
918	2016-09-13 16:28:04	The problem is here: https://github.com/node-inspector/node-inspector/blob/master/lib/InjectorClient.js#L98-L113 <S_CODE_TOKEN> Test `if (!NM.length)` should call cb and return <S_CODE_TOKEN>	amelon
918	2016-09-27 07:42:06	@amelon how can i do this error?	15920353089
918	2016-09-27 08:06:48	what do you mean?	amelon
918	2016-09-27 08:11:34	just I see others: Try this hack/workaround Seek in /usr/lib64/node_modules/node-inspector/lib/InjectorClient.js (your location of node-inspector) Look at Function InjectorClient.prototype._getFuncWithNMInScope Replace this cb(null, result.handle); with this cb(null, result.constructorFunction.ref); I have this message in node-ispector console tab Internal error: TypeError: Cannot read property '…	15920353089
918	2016-10-27 19:12:24	@15920353089 👍 This happens for me too following your hack.	JasonKleban
918	2016-10-30 19:27:19	Same error for me using **node v7.0.0**, **node-inspector v0.12.8**: <S_CODE_TOKEN> Had to go back to using **devtool v2.2.0**, **electron v1.3.3** and back to **node v6.3.0** with **chrome v52.0.2743.82** for now, where everything works correctly for debugging without any issues.	sc0ttwad3
918	2017-02-01 10:33:19	Same issue for me: - node 6.9.4 - node-inspector 0.12.8 - win7pro || win10 Using workaround above, with many thanks to 15920353089	Muzietto
917	2016-09-08 15:16:35	Excellent package! One question, is it possible to restart the inspector on file changes? I am using nodemon to restart on file changes... ?	ptrckhgr
917	2016-10-19 01:42:00	try <S_CODE_TOKEN>	bumaociyuan
916	2016-09-04 16:01:02	Node.js forks may accept unix sockets in their debug connection. Make sure 'debugPort' is no longer treated as a Number but as a plain string.	chgeo
915	2016-09-04 09:41:34	when i want to debug promise method i get this error ... node 5.3.0 node-inspector 0.12.8 chrome 52.0 I'm using promises 'blubird'	derakhshanfar
915	2016-09-11 07:26:02	i still have this problem and i find better libary for debuging node application... iron-node ...its great	derakhshanfar
915	2016-09-15 12:59:30	Same here...	igorescobar
914	2016-09-01 15:19:18	When error is defined (in this case it means that NM is doen't have any elements) callback calling will be throwing an exception. Because in this case NM[0] is not defined. So we need to check the error variable.	Kreozot	2017-01-19 10:39:42
914	2016-09-07 11:00:23	I noticed this bug too, as I'm experiencing the error case. The fix looks OK to me.	aknuds1	2017-01-19 10:39:42
914	2016-12-12 21:31:51	Works for me with Node.js v6.8.1, doesn't crash when trying to attach. However get this error when trying to profile: <S_CODE_TOKEN> There may be more issues to support new Node.js versions.	braydonf	2017-01-19 10:39:42
914	2017-01-05 11:47:29	https://github.com/facebook/nuclide/issues/673#issuecomment-270058908 mentioned this bug which causes failure of debugging React-Native app. Please approve and merge.	vinceyuan	2017-01-19 10:39:42
914	2017-01-07 17:16:13	@Kreozot I think we need to check if NM.length==0. `cb(error, NM.length==0 ? null : NM[0].ref);` This bug prevents me from debugging React Native project. Hope it will be merged soon and all react native developers will benefit.	vinceyuan	2017-01-19 10:39:42
914	2017-01-17 03:57:15	@Kreozot Please take a look at my previous comment.	vinceyuan	2017-01-19 10:39:42
914	2017-01-17 10:18:39	@vinceyuan I don't see any difference between checking `error` (which defines when NM.length equals zero) and checking `NM.length` itself. Do you think that checking `NM.length` is more clear way?	Kreozot	2017-01-19 10:39:42
914	2017-01-17 10:25:56	By the way, @3y3, @bajtos, @dannycoates, is the project is abandoned? Any alternatives/forks? Any plans to transfer maintenance?	Kreozot	2017-01-19 10:39:42
914	2017-01-17 10:26:26	@Kreozot Yes. I think so. But you are right. Actually there is no difference in this context.	vinceyuan	2017-01-19 10:39:42
914	2017-01-17 10:28:53	Let's wait what the maintainers will say :)	Kreozot	2017-01-19 10:39:42
914	2017-01-19 10:43:34	Hello, while I am no longer actively involved with Node Inspector and thus I am not familiar with the current codebase, the fix looks reasonably to me. I have landed the patch. > is the project is abandoned? Any alternatives/forks? In my opinion, the built-in `node --inspect` command is far more superior than `node-inspector` can ever become, I have personally switched long time ago. I believe th…	bajtos	2017-01-19 10:39:42
913	2016-09-01 05:02:57	I'm trying to add debugging support to my program with embedded v8 and am trying to figure out what my options are. Is this library appropriate to be used without massive alterations to either the library or my program? Thank you.	xaxxon
912	2016-08-31 08:44:24	I tried to install node-inspector but it fails with the following output: <S_CODE_TOKEN> Node version is `v6.5.0` and OS is Arch Linux	Mawalu
911	2016-08-26 08:20:51	![image](https://cloud.githubusercontent.com/assets/1300292/17998809/b9fd1a0a-6ba8-11e6-96e3-3f0fbf945e1e.png) ![image](https://cloud.githubusercontent.com/assets/1300292/17998755/8f14c374-6ba8-11e6-9ad1-ae924d699f6e.png) Look two images above,that red block on the second image is not found on the first image. So i can not debug EJS files with *.ejs suffix. Can you help me?thanks a lot.	pei-han
911	2016-08-27 12:18:59	It depends on where you're importing your views from. If it's a server-side rendered templates then you can probably view on the file that's importing from. Remember, templates are not really `js` they're just advanced string substitution.	shri3k
911	2016-08-27 13:32:46	@shri3k Thx so much. I use Express MVC library.The view engine of Express is EJS. I try to add node.js built-in debugger statement to EJS template.At this moment,i can break on this breakpoint,but i can not add other breakpoints by clicking siderbar in mouse's left key. Do you understand what i say?Can you help me?Thx.	pei-han
911	2016-09-02 16:38:52	Sorry @pei-han. Didn't see this reply. I wouldn't call it Express as an MVC library but rather an http framework. Also, you can pick whichever view engine in express, totally up to you. Like I was saying in my previous reply, you're more likely to see [`response.render('your_view_name' , {some:'data'})`](http://expressjs.com/en/advanced/developing-template-engines.html) rendering on your server-s…	shri3k
910	2016-08-25 04:25:01	I Found issues for prev versions #461, #522, #638 but seems it's happend again <S_CODE_TOKEN> Node Inspector v0.12.8 Node v4.2.2	gmixo
909	2016-08-24 19:18:25	I'm using node inspector for debug, when I have an mssql connection to Microsoft SQL database with new version xml2js 0.4.16 thrown an error with Time out period. Thanks "mssql": "^2.3.1" "xml2js": "0.4.16" Thanks	lucianoybanez
908	2016-08-22 13:04:06	There's a [great outdated project](https://github.com/anandthakker/debugger-api) that builds upon `node-inspector` allowing programmatic access to debugger. This approach is fragile. Are there any plans to support this in `node-inspector` itself? Such API would be useful to make more complex tests, build tools for test coverage and algorithm visualization.	polkovnikov-ph
907	2016-08-19 23:36:03	Doing `node-debug src/app.js` The immediate feedback from the terminal is : <S_CODE_TOKEN> After chrome automatically launches and tries to display the page, the chrome windows show this error message: "Detached from the target. Remote debugging has been terminated with reason: websocket_closed. Please re-attach to the new target." And the console shows this error: <S_CODE_TOKEN> I've searched ev…	bdanmo	2016-08-25 01:24:38
907	2016-08-20 03:21:49	Precisely the same problem I just ran into. Can find nothing. The only information I have to add is that I used to use node-inspector successfully on node 4. I recently updated to node 6, and this is the first time I've tried to use node-inspector since then.	InfinitiesLoop	2016-08-25 01:24:38
907	2016-08-20 03:23:15	Ah I think this is a dup of: https://github.com/node-inspector/node-inspector/issues/905 Which seems to indicate it's a problem with node 6.4. Workaround is to downgrade to 6.3.1.	InfinitiesLoop	2016-08-25 01:24:38
907	2016-08-24 23:42:33	# +1	bertolo1988	2016-08-25 01:24:38
907	2016-08-25 01:23:41	@InfinitiesLoop Right you are, thanks for that!	bdanmo	2016-08-25 01:24:38
907	2016-08-25 09:28:50	I fixed my problem by downgrading node from 6.4 to 6.3.1. Why is this closed?	bertolo1988	2016-08-25 01:24:38
907	2016-08-25 13:34:32	@bertolo1988 As stated above, this is a duplicate of #905	superclarkk	2016-08-25 01:24:38
907	2016-08-26 08:36:50	I can still reproduce it with v6.3.1 :( on linux <S_CODE_TOKEN>	przemuh	2016-08-25 01:24:38
907	2016-08-27 11:17:54	@przemuh Downgrading to 6.3.1 worked for me on Ubuntu 14.04	olavk	2016-08-25 01:24:38
907	2016-09-07 00:34:44	Still broken in 6.5.0!?! The downgrade to 6.3.1 makes debugging the VM work. Any idea why it's not working, what can be done, when I/we can debug/use nodejs current version again? Using the experimental built in node --inspect --debug app.js "Inspect" argument with node-inspector uninstalled, but with this downgrade connects but no source shown from outside of server VM? so that's currently usele…	MasterJames	2016-08-25 01:24:38
907	2016-09-10 05:38:40	Downgrading from 6.5.0 to 6.3.1 fixed it for me as well.	durrellchamorro	2016-08-25 01:24:38
907	2016-09-16 00:33:41	Same issue here on 6.6.0. I downgraded to 6.3.1 and it works.	leisenstein	2016-08-25 01:24:38
907	2016-09-19 02:22:20	I downgraded to 6.2 and it works.......	asdj07	2016-08-25 01:24:38
907	2016-09-21 09:57:05	+	isdenya	2016-08-25 01:24:38
907	2016-10-03 05:08:18	6.7 and still broken	boyangwang	2016-08-25 01:24:38
907	2016-10-03 18:10:30	Same problem using 6.7, 6.3.1 and 6.2	tiagolr	2016-08-25 01:24:38
907	2016-10-04 02:08:05	Who here has a clue? either where is the problem or who do we tag to get some direction. My guess is there's a concern that it should work for the most production ready version and the latest greatest is deemed too unstable. If so I'm thinking how do we have version specific patches or whatever?	MasterJames	2016-08-25 01:24:38
907	2016-10-05 18:45:28	I downgraded to node 4.6 after not being able to debug, and am having the same issue.	alienatorZ	2016-08-25 01:24:38
907	2016-10-05 19:20:19	In linux I opened with Chrome (not Chromium) and ran node-debug with sudo and it worked!	alienatorZ	2016-08-25 01:24:38
907	2016-10-07 13:38:29	Same problem using vs 6.6.0, 6.4.0, 6.3.1	ughitsaaron	2016-08-25 01:24:38
907	2016-10-11 08:04:10	Same problem with 6.6 downgraded to 6.3.1 and issues seems to disappear, though node-inspector won't load files.	jmzwar	2016-08-25 01:24:38
907	2016-10-14 08:38:26	I have the same problem. nodejs version is v6.8.0, the node-inspector version is v0.12.8 and my OS is macos Sierra(10.12). how to solve it please? <S_CODE_TOKEN>	dacuotecuo	2016-08-25 01:24:38
907	2016-10-14 16:04:25	Same issue with node v6.5.0 can be solved like this : Edit ...\node_modules\node-inspector\lib\InjectorClient.js file at line 111 if(NM.length > 0) cb(error, NM[0].ref); It works	asi-jmasson	2016-08-25 01:24:38
907	2016-10-15 13:11:52	The above will cause the callback to not be invoked. It should be if (NM.length > 0) cb(error, NM[0].ref); else cb(error, null); But, even then it still fails with "No NativeModule in target scope". ;)	dbreese	2016-08-25 01:24:38
907	2016-10-16 12:18:53	same here node v6.8.1 Node Inspector v0.12.8	VladislavAnkudinov	2016-08-25 01:24:38
907	2016-10-19 00:59:32	I have encountered the same bug. node v6.9.0 LTS node-inspector v0.12.8 The project dependencies include the below: "artikcloud-js": "2.0.2", "babel-polyfill": "^6.13.0", "body-parser": "^1.13.1", "body-parser-xml": "^1.1.0", "canvas": "1.5.0", "cheerio": "^0.19.0", "compression": "^1.6.1", "connect": "^3.4.0", "connect-busboy": "0.0.2", "connect-flash": "^0.1.1", "connect-multiparty": "^1.2.5", …	stuartZhang	2016-08-25 01:24:38
907	2016-10-19 01:29:41	I have traced the node-inspector program by console.log(...). I guess that the reason of the bug is to missing a folder "node-**v48**-linux-x64" under the directory "/usr/lib/node_modules/node-inspector/node_modules/v8-debug/build/debug/v0.7.1". In my Linux box, the maximum node-version number is "node-**v47**-linux-x64".	stuartZhang	2016-08-25 01:24:38
907	2016-10-19 01:54:17	Are people using some kind of alternative to this? is this project dead or obsolete? Did that BM.length patch work or not? It's unclear without a proper PR submitted.	MasterJames	2016-08-25 01:24:38
907	2016-10-19 02:16:31	Here this does work despite the console error! https://github.com/node-inspector/node-inspector/pull/938 Can someone reopen this or AT the right person to merge it, thanks?	MasterJames	2016-08-25 01:24:38
907	2016-10-21 06:10:18	my problem can also be solved like this : Edit ...\node_modules\node-inspector\lib\InjectorClient.js file at line 111 if(NM.length > 0) cb(error, NM[0].ref); It works well!!!	dacuotecuo	2016-08-25 01:24:38
907	2016-10-23 08:05:22	same problem with node v6.9.1. thanks dacuotecuo for trick...that worked for me. though i wanna ask is there a perfect solution for this?	srkkhan	2016-08-25 01:24:38
907	2016-10-23 20:50:04	The patch in the PR works but just delete uninstall it and use the inregrated node --inspect flag. Further more you may use 6.3.1 to debug and then latest to deploy etc. I've used this "n" tool to install vestions of nodejs which is another thing to consider and worth mentioning.	MasterJames	2016-08-25 01:24:38
907	2016-10-26 03:28:22	Same issue with node v7.0.0 and Node Inspector v0.12.8 next time i will try node v6.3.1.	iceprosurface	2016-08-25 01:24:38
907	2016-10-26 03:49:40	<S_CODE_TOKEN> It work in node v6.1.0 and Node Inspector v0.12.8,my OS is macos EI Caption(10.11).	iceprosurface	2016-08-25 01:24:38
907	2016-10-26 05:04:05	There is more to that in the thread?! 1). Use the --inspect flag of node. 2). Insert the patch.	MasterJames	2016-08-25 01:24:38
907	2016-10-28 20:39:48	I have the same problem and I wrote the code in the line 111 of `~/node_modules/node-inspector/lib/InjectorClient.js`: <S_CODE_TOKEN> It's working! :heart:	jfbaquerocelis	2016-08-25 01:24:38
907	2016-10-29 03:35:28	i have same problem ,node v6.6.0 and node inspector v0.12.8 and centos 7 wrote the code in the line 111 of ## /usr/lib/node_modules/.node-inspector_npminstall/node_modules/.0.12.8@node-inspector/lib/InjectorClient.js ### `if(NM.length > 0)` it's working!!!!!	ZinLeo	2016-08-25 01:24:38
907	2016-10-29 15:10:50	@ZinLeo send pull request please!	bertolo1988	2016-08-25 01:24:38
907	2016-10-31 20:16:57	+1	c0bra	2016-08-25 01:24:38
907	2016-11-01 10:42:39	The aforementioned solutions do not work in my environment. Got this setup: Node version: 6.9.1 Node Inspector version: 0.12.8 With the if-fix the debugger just stops and waits with an empty dev tools window in chrome. Testing a very simple node module with one 'debugger' statement inside. This used to work with an older version of Node.js.	miroslawmajka	2016-08-25 01:24:38
907	2016-11-02 03:36:04	I use Node version 6.9.0 , Node Inspector Version 0.12.8 and os is Windows 10, have this problom	D-soldier	2016-08-25 01:24:38
907	2016-11-02 05:37:13	+1	sangwook-kim	2016-08-25 01:24:38
907	2016-11-03 11:12:44	pull request: https://github.com/node-inspector/node-inspector/pull/932	brownman	2016-08-25 01:24:38
907	2016-11-03 17:35:44	I've tried the fix with node 6.9.1, the error disappears but the problem still remains since the console shows: `Error: No NativeModule in target scope` If the binary for node 48 is not there is not gonna work....	martip-sainsburys	2016-08-25 01:24:38
907	2016-11-07 09:08:45	I think node-inspector isn't updated anymore because node has that functionality built in now. Run node --inspect yourApp.js. This worked for me.	gottfired	2016-08-25 01:24:38
907	2016-11-12 13:01:42	node version 6.9.1 still broken	wujunchuan	2016-08-25 01:24:38
907	2016-11-14 10:05:38	node version 6.9.1 still broken	ccqgithub	2016-08-25 01:24:38
907	2016-11-14 10:20:02	node version 6.9.1 still broken me too	errord	2016-08-25 01:24:38
907	2016-11-14 12:18:56	@ccqgithub @errord Maybe node with higher version(6.9.1) built in inspect, and `node-inspect` don't update longer.. **solution**:use `node --inspect yourapp` replace `node-inspect & node --debug yourapp` It worked for me.	wujunchuan	2016-08-25 01:24:38
907	2016-11-14 13:01:08	@wujunchuan that's true, very thanks ……	ccqgithub	2016-08-25 01:24:38
907	2016-11-14 16:37:44	@ccqgithub Use `node --inspect --debug-brk yourapp` to force the app to pause and wait so you have time to copy the chrome link.	bertolo1988	2016-08-25 01:24:38
907	2016-11-15 09:28:59	This is a syntax bug, why not fix it	lovemybb	2016-08-25 01:24:38
907	2016-11-16 17:47:19	Same problem. Can't find a solution. Tried using node's built-in inspector, but the code never shows up in the window despite running, and no errors are shown. Is there any working debugger for node?	Elliot128	2016-08-25 01:24:38
907	2016-11-20 04:49:03	Downgrading from 6.9.1 to 6.3.1 worked for me too. But still after so many releases , problem continues :( 👍	chandrajob365	2016-08-25 01:24:38
907	2016-11-27 23:32:13	I am having the same issue. Using node v6.9.1 and node-inspector version v0.12.8	ppalladino	2016-08-25 01:24:38
907	2016-11-28 09:33:43	@wujunchuan worked for me, on node 6.9.1. great <S_CODE_TOKEN>	Vlandmist	2016-08-25 01:24:38
907	2016-11-29 11:35:04	@wujunchuan Worked like a charm! Thanks!!!	ppalladino	2016-08-25 01:24:38
907	2016-12-02 23:13:02	node 6.9.1 with node-inspector 0.12.8 on Ubuntu 16.04 was broken for me too. Had to use nvm to switch to node 6.3.1 THEN install node-inspector, then ` node-debug --debug-brk app.js` worked. yowzers.	kingnebby	2016-08-25 01:24:38
907	2016-12-08 21:00:29	@elliotatRetireup I can't see code either, it's just, blank. Did you figure anything out?	scniro	2016-08-25 01:24:38
907	2016-12-10 21:55:00	Downgrading to 6.3.1 worked for me	ccnixon	2016-08-25 01:24:38
907	2016-12-17 09:31:00	@wujunchuan node --inspect app.js works well! Thanks!	jonchenn	2016-08-25 01:24:38
907	2016-12-19 16:59:12	Why is this ticket closed? Still having this problem in node `6.9.2`.	replete	2016-08-25 01:24:38
907	2016-12-19 23:15:45	@scniro Sorry its been a while. I had trouble using the node-inspect module, so I updated node to use the built-in v8 debugger released in [6.3.0](https://github.com/nodejs/node/blob/master/doc/changelogs/CHANGELOG_V6.md#2016-07-06-version-630-current-fishrock123). Using the v8 debugger, I then ran into an issue where the dev-tools were loading but no code was loading. This was because I had my h…	Elliot128	2016-08-25 01:24:38
907	2016-12-19 23:29:27	@Elliott128 I have the issue with built in debugger (no code in chrome) and I haven't remapped localhost. How is anyone debugging Node with both of these problems??? Switching node versions constantly is not practical	replete	2016-08-25 01:24:38
907	2016-12-30 15:06:41	How does this new inspect work for things like mocha?	jrgleason	2016-08-25 01:24:38
907	2016-12-30 15:08:10	nm `mocha --debug-brk mocha-runner.js` worked	jrgleason	2016-08-25 01:24:38
907	2017-01-23 15:45:53	Node 6.9.1 and node-inspector 0.12.8 it works following these steps: 1- open a command prompt and run the following command: node-inspector --web-port=3030 (server app port) 2- open another command prompt and run the following command: node --inspect --debug-brk server.js 3- browse to the given URL in the second command prompt log on screen 4- press F8 to make the server run 5- eventually put som…	Pierre-LoanJ	2016-08-25 01:24:38
907	2017-02-10 16:49:38	node --inspect app.js is the correct answer. Many thanks to everyone who suggested it!	wsrast	2016-08-25 01:24:38
907	2017-02-12 18:28:21	I have set up the debugging after @Pierre-LoanJ description or I just use node --inspect app.js. Everything looks good so far. I can debug the first start in the app.js. But if I want to debug an endpoint with POSTMAN, I get the error "Cannot POST /api/trainingsWeek". The endpoint works if I don't debug. Do I have to take another address? Or anoter tool than POSTMAN? ![first](https://cloud.github…	ddg86	2016-08-25 01:24:38
907	2017-02-13 20:23:09	+1 for @ddg86 got the same issue and need to solve this....	BigPun86	2016-08-25 01:24:38
907	2017-02-16 19:07:25	Same issue for node version 7.5.0	suhailgupta03	2016-08-25 01:24:38
907	2017-02-17 03:17:06	same issue for node 6.9.2	juanlet	2016-08-25 01:24:38
907	2017-02-17 10:57:53	It is running. Maybe someone did the same stupid mistake. @BigPun86 @suhailgupta03 @juanlet I just used the wrong file and after some research my launch.json was buggy. I am working with Express now and the server set up and the Express set up is devided in two files app.js and www.js. You need to use the www.js as the starting point for debugging. I use VS Code to debug. To get it running, open …	ddg86	2016-08-25 01:24:38
907	2017-03-04 04:37:07	It was not working on Node v.7.6.0. I did edit that @dacuotecuo recommended in the comments and it works now.	majd-kho	2016-08-25 01:24:38
907	2017-03-06 21:39:30	Same issue on 6.9.1; about the 6th time I've tried to use this tool over the last few years with exactly the same result. I've just moved on and using [devtool](https://github.com/Jam3/devtool) as it actually works.	tomccabe	2016-08-25 01:24:38
907	2017-03-17 23:28:15	https://twitter.com/wesbos/status/839871649738555393	june07	2016-08-25 01:24:38
906	2016-08-18 15:36:50	Fix error handling	lynx1983
906	2016-11-18 10:08:49	@lynx1983 this only partially fix the problem. Because all my http requests to the node server will hang until timeout. Like i put a breakpoint somewhere, but i didnt.	tsm91
905	2016-08-16 23:00:13	First time using node-inspector. Here's my setup: <S_CODE_TOKEN> My simple test file: <S_CODE_TOKEN> Firing up the debugger throws exception: <S_CODE_TOKEN>	westhomas
905	2016-08-17 04:27:37	same issue here, in my case happens when I run Jest: node-debug node_modules/jest-cli/bin/jest.js -i Node Inspector v0.12.8 Visit http://127.0.0.1:8080/?port=5858 to start debugging. Debugging `node_modules/jest-cli/bin/jest.js` Debugger listening on [::]:5858 /usr/local/lib/node_modules/node-inspector/lib/InjectorClient.js:112 cb(error, NM[0].ref); ^ TypeError: Cannot read property 'ref' of unde…	javfindly
905	2016-08-17 20:49:06	I've the same issue, exception are thrown when connecting browser to :8080 port. I think problem is related to node version, all works with node@6.3.1 and start failing when updated to node@6.4.0 All start working again after rolling back node to 6.3.1	maherma-adg
905	2016-08-19 05:23:59	I landed here after spending several hours trying to make things working. Windows 7, Node 6.4.0 - x64 version. When, after running node-inspector (or node-debug, or node --debug-brk, etc) I tried to go to the given address (with the GUI debugger with those devtools), the node proccess (and node-inspector proccess, if it was run separately) was crashing. No matter what I tried to do to solve it (d…	pjww
905	2016-08-19 22:16:39	Same problem	LeandroFavero
905	2016-08-20 20:41:28	I also have run into this issue. code is looking for a property with name == "NativeModule" but on my machine it returns an array of the following properties for refs[result.object.ref].properties [ { name: 'inspectorConsole', propertyType: 0, ref: 3 }, { name: 'wrapConsoleCall', propertyType: 0, ref: 3 }, { name: 'console', propertyType: 0, ref: 3 } ] The error handling is not working in this ar…	Virtual-Machine
905	2016-08-21 06:40:37	Not necessarily a good long term fix, but I worked around the problem with the following change to `node-inspector/lib/InjectorClient.js`: <S_CODE_TOKEN> The debugger loads successfully and I am able to debug my code.	brannon
905	2016-08-22 02:36:18	:+1: Downgrade to 6.3.1 helps. This is a regression,	polkovnikov-ph
905	2016-08-24 21:44:14	For anyone using homebrew and trying to get back to node 6.3.1 after you've already done a cleanup you can re-install 6.3.1 with: <S_CODE_TOKEN> and then switch with: <S_CODE_TOKEN>	ding444
905	2016-08-26 21:57:44	Small addition to the above code - I had to unlink node first, then I could install and switch to 6.3.1. `brew unlink node`	thombaynes
905	2016-08-30 06:18:18	Strangely, I see this with Node `v6.2.1`? Meanwhile, has anybody tried @lynx1983's [patch](https://github.com/lynx1983/node-inspector/commit/3a26df74) referenced above? *_Edit_: Nope, no such luck. /= I just get the expected “No NativeModule in target scope” instead of an actual crash; but that's not more helpful. Agh! Well, thank god for `nvm`: `nvm install v6.3.1`, problem solved. For now.	ELLIOTTCABLE
905	2016-08-30 11:39:21	Same problem in 6.5.0	LeandroFavero
905	2016-09-04 11:20:17	I succeeded with this ticket. Simply, yum remove nodejs yum install nodejs-6.3.1 worked for me. I use OEL 6.7 ( derivation of Redhat Enterprise Linux )	FJplant
905	2016-09-07 11:06:36	Also fails for me. Node 6.5.0, Node Inspector v0.12.8 on OS X.	aknuds1
905	2016-09-07 11:09:50	Maybe this issue should be split into two, as it addresses two separate bugs? One is the bad handling of the error case, the error being that NativeModule isn't found. PR #914 fixes the first one, so it would definitely help to have an issue dedicated to the second bug.	aknuds1
905	2016-09-07 11:14:27	Those running 6.5.0 can use native node for the same purposes. It's an experimental feature, but it works fine for me. `node --inspect --debug-brk my-app.js`. Read more [here](https://nodejs.org/api/debugger.html#debugger_v8_inspector_integration_for_node_js).	kmkr
905	2016-09-07 22:33:46	Thanks @kmkr but --inspect appears broken if you use the cluster API to fork workers, beware...	gae123
905	2016-09-08 07:32:24	@kmkr No they can't. `node --inspect` doesn't work on Windows 64 yet	wzup
905	2016-09-09 19:21:18	@wzup solution: stop using windows.	timothyerwin
905	2016-09-10 00:01:32	Same issue. OS: Ubuntu 15.10 <S_CODE_TOKEN> Also using node 6.5.0 & npm 3.10.3 with linux brew. My colleague is using Ubuntu as well but nvm with same node/npm releases as mine. Same issue. The hack @brannon suggested works for me for now.	odnarb
905	2016-09-10 19:25:51	Same problem with Node 6.5.0 on OSX El Capitan (Ver 10.11.6). Downgrading to 6.3.1 did not solve the problem!! <S_CODE_TOKEN>	santanu-biswas
905	2016-09-11 20:52:56	same problem here with: <S_CODE_TOKEN> i run node via nvm, with version 4x and 5x its working: <S_CODE_TOKEN> but crashes on current 6x with <S_CODE_TOKEN>	ellerbrock
905	2016-09-14 21:07:12	node-inspector is the most popular debug tool for Node. Based on statistic, more than 10k downloads in the last day. This open critical issue prevents using node v6.5.0 for developers. I really appreciate Your debug framework and all effort by node-inspector developers but more than 29 days delay to provide solution is not fair. I'm sorry!	bhevesi
905	2016-09-15 12:44:08	Same issue here: Node version: v6.5.0 Npm version: 3.10.6 Node Inspector v0.12.8 cb(error, NM[0].ref); ^ TypeError: Cannot read property 'ref' of undefined	CarlosLanderas
905	2016-09-18 07:58:55	This is blocking issue!!! but seems like the team doesn't notice it. @3y3	e-cloud
905	2016-09-18 14:56:46	Same here Windows x64 Node : 6.6.0 Downgrade is not a solution for me! Hope it's gone be fixed soon...	loic294
905	2016-09-20 08:29:36	same on win10 node v6.5.0	tarol
905	2016-09-20 12:35:47	The lastest release was in April 8. I don't know the future about node-inspector, but I believe that will die. Because NodeJS incorporated the inspector. Try this using 6.6.0: node --inspect index.js It's the same, but integrated and faster, really faster!!!	LeandroFavero
905	2016-09-20 12:51:55	@LeandroFavero The problem is that hype on Node.js is over, and a lot of temporary solutions became permanent due to the lack of professional developers. Unfortunately `--inspect` is unstable and doesn't work for most of the interested users. I would expect `node-inspector` to disappear the same time as `node-gyp` would get Unicode support and drop Python from dependencies. For the future comment…	polkovnikov-ph
905	2016-09-20 15:22:35	@polkovnikov-ph why are you saying stuff like that? lack of professional developers? what is that based on? `--inspect` is new so they still need to patch it up. yes, it sucks that debugging isn't working out right now but they'll get it straightened out. it's unstable because the hype is real.	timothyerwin
905	2016-09-20 21:46:43	im using windows 10 with node 6.6(before) .. to solve this I uninstalled node and downloaded node 4.5 from the official nodejs site hope this helps someone	fcvidoto
905	2016-09-21 13:41:26	node 6.6.0 mocha 2.5.3 same error...	bbones
905	2016-09-21 19:52:42	Same issue win10 node v6.5.0	adrian-moisa
905	2016-09-22 01:29:58	I also have the same issue on win10 node v6.6.0	fignuts
905	2016-09-22 03:03:58	@fignuts but what version of node.js are you using?	polkovnikov-ph
905	2016-09-22 08:39:00	same issue here, running in OSX, node v6.5.0	hlandao
905	2016-09-22 10:25:54	Same issue on Debain, Node.js: v6.4.0 NPM: 3.10.3 Node Inspector v0.12.8 <S_CODE_TOKEN> It works on node v6.3.1	code-guru
905	2016-09-23 07:10:34	Just in case someone misses it; #906 fixes this problem. You can patch your installed copy to get it working while waiting for the next release.	hgwood
905	2016-09-23 08:13:11	@hgwood, nope, it doesn't fix the real problem. It just fix the uncatch error to output it properly. If you apply the fix, node-inspector will throw another error(`No NativeModule in target scope`)	e-cloud
905	2016-09-23 08:29:28	Well yes, it does throw that error, but only once it has started, in its console. I can still step through my code, which I could not do before.	hgwood
905	2016-09-23 09:40:12	In my case, with that error no more debugging. I don't know what's the problem though :(.	e-cloud
905	2016-09-24 04:12:36	See hack/workaround solution https://github.com/node-inspector/node-inspector/issues/928#issuecomment-249343838	vird
905	2016-09-24 12:15:08	Comment out line 111, it works! ![image](https://cloud.githubusercontent.com/assets/1445770/18808394/8686a2b6-8293-11e6-8250-7db3626d21f5.png)	yinhongyan
905	2016-10-03 06:44:06	Same issue here -- node 6.7.0. Commenting out line 111 gets thinks working again as workaround. Thanks for suggesting!!	rolanday
905	2016-10-04 15:02:47	Tried upgrading to `6.7.0` in hopes this would be resolved. Still broken. `6.3.1` is the last working version for me on Win 10 Anniversary.	benduran
905	2016-10-05 15:42:07	I don't understand why or how downgrading node version could solve the issue because [this code](https://github.com/node-inspector/node-inspector/blob/master/lib/InjectorClient.js#L108-L111) is clearly bugged. Of course if `NM.length` is `0` any access to its inexistent indexes properties like `NM[0].ref` would fail. Accordingly, before even thinking about a possible PR, what should actually happ…	WebReflection
905	2016-10-06 04:26:29	Instead of commenting out. Fixed the issue with using: `cb(error, NM[0] && NM[0].ref);`	jeduden
905	2016-10-06 08:08:23	I've done the same but I don't know side effects, which is why I've asked what should happen. Also a PR would be better On Thursday, 6 October 2016, jeduden notifications@github.com wrote: > Instead of commenting out. Fixed the issue with using: > cb(error, NM[0] && NM[0].ref); > > — > You are receiving this because you commented. > Reply to this email directly, view it on GitHub > https://github…	WebReflection
905	2016-10-07 13:40:56	Broken here too. Node 6.7.0 + MacOS Sierra. Debugger listening on [::]:5858 /usr/local/lib/node_modules/node-inspector/lib/InjectorClient.js:111 cb(error, NM[0].ref); ^ TypeError: Cannot read property 'ref' of undefined	raiteki
905	2016-10-19 02:17:21	Here is a Pull Request to patch this ASAP https://github.com/node-inspector/node-inspector/pull/938	MasterJames
905	2016-10-19 06:46:44	I've done a PR too but apparently nobody is maintaining this repo. On Wednesday, 19 October 2016, Master James notifications@github.com wrote: > Here is a Pull Request to patch this ASAP > #938 https://github.com/node-inspector/node-inspector/pull/938 > > — > You are receiving this because you commented. > Reply to this email directly, view it on GitHub > https://github.com/node-inspector/node-in…	WebReflection
905	2016-10-19 08:12:20	Note that some (all?) node-inspector features are now built into Node: https://github.com/nodejs/node/pull/6792. See the `--inspect` command-line option.	hgwood
905	2016-10-19 09:02:04	@WebReflection It's a bit strange to agree with you, but you're totally correct. It was at least 2 months without a word from a maintainer. The last commit was in April. Looks like native Node's support is anticipated for a long time.	polkovnikov-ph
905	2016-10-19 23:54:52	Okay I thought there must be something else people are using now. That makes sense, thanks. `node --inspect your.js` seems to be integrated now. [note: you'll wanna uninstall node-inspector now then.]	MasterJames
905	2016-10-20 20:53:31	Also - add the "--debug-brk" option to "--inspect" and the debugger will pause execution until after you connect: `node --inspect --debug-brk your.js` You can then start execution from inside the debugger (after setting any necessary breakpoints).	joelkoz
905	2016-11-03 15:13:19	Using `node --inspect` is not really a solution for everyone, for instance I am trying to debug an already alive process sending it a `USR1` signal to activate debug port AFAIK this is not supported yet.	colthreepv
905	2016-11-17 12:04:29	Beating the dead horse here but we had to go back to Node v.4.6.1 to get node-inspector working again. This is the setup: Windows 10 Node v.4.6.1 Npm: 2.15.9 Node Inspector v.0.12.8 This setup works as of today and unless there is an explicit message in the Node or the Inspector changlog one day saying that they fixed this spcific issue we are sticking with this setup. Here's the download link fo…	miroslawmajka
905	2016-11-17 12:11:23	@miroslawmajka FYI `6.3.1` should work too. It's the latest version of node 6 that wasn't instantly crashing.	WebReflection
905	2016-11-24 01:46:56	I also have the same issue on win7 node v6.7.0	leo-lai
905	2016-11-25 09:11:44	I got seem issue with macOS and Nodejs 6.9.1 <S_CODE_TOKEN>	hilongjw
905	2016-11-29 04:59:40	me too. 我安装了node 6.3.1版本就好了。。。	simonbaker
905	2016-12-13 21:23:15	Hi! It's my first steps in Node.js. =j I've the same issue: <S_CODE_TOKEN> Node 6.9.2 and Node 7.2.1 On the page: > "Detached from the target by reason: websocket_closed" In console: <S_CODE_TOKEN> **PS:** **node -inspect server.js** - success: <S_CODE_TOKEN> My IDE (PhpStorm + Node.js plugin) runs debug mode like this: <S_CODE_TOKEN> It works too.	Bargamut
905	2016-12-22 07:40:33	node: v6.9.1 osx: 10.12.2 sierra ![screen shot 2016-12-21 at 11 37 06 pm](https://cloud.githubusercontent.com/assets/3530852/21418537/c9fd87b6-c7d6-11e6-87d2-5131633a1276.png) ![screen shot 2016-12-21 at 11 37 25 pm](https://cloud.githubusercontent.com/assets/3530852/21418536/c9fb131e-c7d6-11e6-950e-deaf9591936e.png) It works for me 💯 . I know this is not a right fix but works temporarily :)	maithreya
904	2016-08-16 02:20:48	I have a Linux VM where I ran my node process as below `node --dbug file.js` after this command, I get the message debugger listening on 5858 and process goes in background. Later, I run the node-inspector without arguments, the message is displayed that visit the url to start debugging. But when I open the url on host machine, the debugger interface is displayed but source is not shown. I tried …	segmentationfaulter
903	2016-08-11 02:34:20	When entering commands/variables in the console (both break-point and non-break-point scenarios) or when specifying a variable under "add watch expression" the "enter" key does not execute the command/variable, but does a line-break instead. I could not find any other way to actually execute the command in the console. How can this behavior be changed or is this a bug? Thank you very much. node-i…	NilsFrkal
903	2016-09-22 14:01:41	Having the same issue. Any advice?	corsen2000
903	2016-09-22 21:16:03	I did not work out how to fix it. Interestingly however, I had this issue on both my desktop and my laptop. Because of an issue I had to revert back to an older backup for my desktop (this backup did not have node inspector and chrome installed). After re-installing above sws the issue did not occur anymore whilst on the laptop it still exists. If you have time try de-installing both chrome and n…	NilsFrkal
903	2016-10-18 20:42:32	I ran into this same issue. I could not fix it by reinstalling chrome and node-inspector. I could only fix it by rolling back to Version 51.0.2704.106 (64-bit) then disabling auto update to prevent the overwrite. node-inspector version 0.12.8 nodejs v4.2.2 Chrome 54.0.2840.59 (64-bit) OS X El Capitan Version 10.11.6	ac9
903	2016-10-22 11:32:17	i have same issue	newpost
903	2016-10-25 17:21:26	Same issue here OS: macOS Sierra 10.12.1 Chrome: Version 54.0.2840.71 (64-bit) node-inpector: 0.12.8 Note: same issue in watch - enter starts a new line	oleksiipysanko
903	2016-10-26 20:50:15	It looks like this issue might be related to a Chrome update in [54.0.2840.71](https://googlechromereleases.blogspot.com/2016/10/stable-channel-update-for-desktop.html). I rolled back to [51.0.2704.106](https://google-chrome.en.uptodown.com/mac/old) and this issue disappeared. I couldn't find a copy of Chrome version `53.0.2785.101`, but I suspect that it would also work. - Node: 4.2.6 - OS: El C…	ejhayes
903	2016-10-26 21:13:49	Confirmed, working fine on 51.0.2704.84 (64-bit) Chrome	oleksiipysanko
903	2016-10-28 12:29:17	people, I am kinda struck, no official option to downgrade chrome in windows, (and I don't trust 3rd party stuff), so would request a higher priority to solving this bug.	Mido22
903	2016-10-29 12:01:52	same here. on windows. stuck.	emimull
903	2016-10-31 10:01:41	good news, found a temporary work around, retrieved [chromium `53.0.2785.34`](https://commondatastorage.googleapis.com/chromium-browser-snapshots/index.html?prefix=Win_x64/389148/), so it is kinda official/ trust-able, you can find how to retrieve older chromium versions [here](https://www.chromium.org/getting-involved/download-chromium) Bad news, tried chrome canary `v56`, the issue persists in …	Mido22
903	2016-11-01 11:57:22	Look for workaround at https://github.com/node-inspector/node-inspector/pull/942	iamfrontender
903	2016-11-24 01:09:44	Having this issue on OS X I'm using this one that seems to be okay https://commondatastorage.googleapis.com/chromium-browser-snapshots/index.html?prefix=Mac/389140/	sebastianconcept
903	2016-11-30 01:32:53	If you would prefer to change node-inspector code _instead of downgrading Chrome_, here is a [nice fix](https://github.com/node-inspector/node-inspector/issues/951#issuecomment-262441472) (tested on Chrome 54.0.02840.98, Mac OS X, node-inspector v0.12.8)	devmi
903	2016-12-22 14:06:06	any updates on this issue? it's super critical!	a7madgamal
903	2017-02-04 00:07:23	the edit in #951 works perfectly for me, i'm pretty sure that pull request should be accepted, it's a simple change, how can it be failing a test???	neutrino84
903	2017-03-08 16:55:03	Looks like the test just timed out. Anyone with write access should be able to re-run it.	Lexicality
902	2016-08-10 16:44:05	on the initial invocation of node-inspector the debugger window opens as it should. however, on the second invocation a new window opens in that same chrome instance but it doesn't load the debugger. tangentially related - i'm not sure why node-inspector uses a copy of chrome other than the regular desktop version. i frequently use that for loading the debugger after auto open fails.	mattkime
901	2016-08-08 17:19:46	So I am using a self-made proxy to communicate between node inspector and my own script debugger. The reason is to be able to give the ability of debugging my script using node inspector (my script cannot be debugged with just any debugger as my script has its own debugger API). Now, I am trying to get the scopes to show up. But when I log the request and response between Node inspector and the p…	shehrozhussain
900	2016-08-01 17:38:20	npm ERR! Linux 3.10.0-327.10.1.el7.x86_64 npm ERR! Tell the author that this fails on your system: npm ERR! node-pre-gyp install --fallback-to-build [npm-debug.log.txt](https://github.com/node-inspector/node-inspector/files/394400/npm-debug.log.txt)	westandy
899	2016-07-29 18:11:11	When I switched to node v6.3.1 + ES6 it took me a while to figure out how to make node-inspector work with my upgrade project. npm package babel-node-debug was a simple solution to this and it might be helpful to newcomers to reference it in your docs	justin-hackin
899	2016-08-03 20:25:07	Thanks for filing this issue @justin-hackin -- `babel-node-debug` is exactly what I needed.	uhoh-itsmaciek
898	2016-07-27 16:23:27	I noticed on the project home page it states that node inspector currently works with chrome and opera browsers. I would like to see additional browser compatibility such as the Microsoft Edge browser. I think that would add nicely to the recent Google/Microsoft finally playing nice story like the recent Angular2/TypeScript first class support. Lately, there has been great work done in the ASP.Ne…	wizarrc
897	2016-07-12 13:46:02	Tried running node-debug on a default "Hello World" task on windows and getting this error. ![image](https://cloud.githubusercontent.com/assets/37770/16769102/c77cbcba-4864-11e6-8d9d-5c1d13521a33.png) On console there are no error. `C:\Projects\gulpexperiment\nodedebug (nodedebug@1.0.0) λ node-debug $(which gulp) node "C:\Users\Jyoti\AppData\Roaming\npm\node_modules\node-debug\bin\node-debug.js" …	cksachdev
897	2016-07-27 16:35:50	@cksachdev In my project I type in "node-inspector --debug-port=5858" to attach the debugger and host node-services on port 8080. It might be possible that you are typing in a command that exits prematurely. I say that because I get that error every time I close out the node-inspector process. I'm new to this project and I would normally let an expert respond, but since I noticed no one responded…	wizarrc
896	2016-07-12 11:31:06	This is fundamental for people trying to use node-inspector to debug js code that resides in a container.	magrossi
895	2016-07-07 16:39:34	When using **node-debug --debug-brk app.js** instead of stopping on app.js first line it stops on Line 409 of module.js: **return compiledWrapper.apply(this.exports, args);**	adalbertolv
895	2016-07-14 02:19:31	so do i :((((((	anpaul0615
895	2016-09-25 06:51:40	I think it's the default behaviour. you can always bypass it by explicitly setting the breakpoint at your app.js shouldn't be a problem ;-)	bochen2014
895	2016-10-11 00:56:07	i'm seeing this too. i'm not sure what changed, but now node-inspector always opens to the above-mentioned line in module.js. this is at least with node 4.6.0. perhaps it is worth noting that, when using the CLI debugger (i.e. `node debug app`), the initial breakpoint is in the expected place.	starpit
894	2016-06-30 13:05:59	When running a profiler to look into why a process is crashing, the node-inspector page should obviously not refresh. Right now it does, preventing us from stopping and reading the profiled data (rendering the inspection useless). How can this be prevented?	mirague
893	2016-06-24 00:35:15	In front-end/ui/FilterBar.js on line 62: `this._stateSetting = WebInspector.settings.createSetting("filterBar-" + name + "-toggled", false);` Looking at front-end/common/Settings.js, we see on line 104: `WebInspector.Settings.prototype = { /** * @param {string} key * @param {*} defaultValue * @return {!WebInspector.Setting} */ createSetting: function(key, defaultValue) { if (!this._registry[key])…	kwitzel
892	2016-06-22 16:51:56	its been a while since I succeeded into debugging nicely. I noticed now that whenever I set a breakpoint, from a clean (no watches, no breakpoints set anywhere), my process stops. It just stops as the first click to set a breakpoint I also noticed that if i forgot to remove some breakpoints, as soon as I double click a file into Chrome (with node inspector) it stops the process. Its really weird.…	manodupont
891	2016-06-21 15:57:45	In `config.js` I just added the property `_isNodeDebugOption: true,` to the `'web-port'` option. This appears to solve #827. Is seems like there may be some additional options that need that flag too, like `'web-host'` for example, but I'm not entirely certain, so I left it off this PR.	lukebmay
890	2016-06-20 15:16:20	Hello, I've noticed that sometimes Node Inspector wouldn't load for me in some repos, and I didn't know why. Finally today I spent more time and tracked the issue, and copying stuff to a separate folder made wonders. I think some people my find my advice useful :) Regards Jakub	jakub-g
890	2016-07-23 13:51:44	@3y3 what do you think about this PR? it took me _months_ of node-inspector seemingly randomly not working for some projects to finally realize what's going on. I think this piece of documentation can prevent many people from pulling their hair.	jakub-g
889	2016-06-17 00:30:22	this needs tests and perhaps some configuration support but i wanted to get the ball rolling by creating a (flawed) pr.	mattkime
889	2016-06-17 00:54:02	this apparently affects the loading of non-sourcemaped files. (only see main file under file://, not full file set although webpack:// has everything...yeah, i'm using webpack)	mattkime
888	2016-06-17 00:16:51	Node Inspector v0.12.8 Node v6.2.1 OS X 10.11.4 <S_CODE_TOKEN> I'd like to see his fixed so i can contribute with a successful set of tests.	mattkime
887	2016-06-13 12:28:40	1.node-debug a js file 2. pass all breakpoint,until code is completely executed. 3. refresh the ui page 4.node-debug crash,shell display "Assertion failed: ((err) == (0)), function Stop, file ../src/debug-agent.cc, line 155." my node version is v6.2.0 BTW when i use node-debug(--debug-brk),why the devtool break on "var result = compiledWrapper.apply(this.exports, args); 541 line in module.js" rat…	exolution
887	2016-12-10 10:17:38	Same here in Windows. Only error message is little different: <S_CODE_TOKEN>	wzup
886	2016-06-12 17:24:47	![image](https://cloud.githubusercontent.com/assets/704514/15992696/0dd2be44-3087-11e6-86cd-5aabb5afef0c.png) Anyone else seeing this? Chrome 51 on Mac. Updated/restarted Chrome and it didn't fix it.	jcollum
885	2016-06-08 03:47:45	$ node-inspector Node Inspector v0.12.5 Visit http://127.0.0.1:8080/?ws=127.0.0.1:8080&port=5858 to start debugging. /usr/local/lib/node_modules/node-inspector/lib/FrontendCommandHandler.js:140 domainAndMethod = fullMethodName.split('.'), ^ TypeError: Cannot read property 'split' of undefined at Object.FrontendCommandHandler.handleCommand (/usr/local/lib/node_modules/node-inspector/lib/FrontendCo…	rafael-freitas
885	2016-06-14 11:05:23	I have the same problem <S_CODE_TOKEN>	Pajn
884	2016-06-06 14:09:25	For node v0.10.45 and v0.12.9, I am only able to set breakpoints at the entry points of functions but not for code within the function. Is this intended? for example, I can't set breakpoints on lines 9 or 10 in the following snippet of code in the versions mentioned above. ![screen shot 2016-06-02 at 10 33 24 am](https://cloud.githubusercontent.com/assets/13950637/15748754/04e665be-28ae-11e6-838b…	b-admike
883	2016-06-02 14:55:40	set up info: <S_CODE_TOKEN> context and issue: I launched node-inspector with the following command `biniams-mbp:win2test badmike$ node-debug --debug-port=6000 --web-port=8081 server/server.js`, closed the browser(chrome), pressed `CTRL+C` to quit, checked for any node processes with `ps -ef | grep node`, and ran the same command again. This time it opens up the browser, but it's an empty tab.	b-admike
882	2016-05-31 12:49:06	new to node, trying to install node inspector getting the following error, also tried after node-gyp node-pre-gyp ERR! Tried to download: https://node-inspector.s3.amazonaws.com/deb ug/v0.7.7/node-v48-win32-x64.tar.gz node-pre-gyp ERR! Pre-built binaries not found for v8-debug@0.7.7 and node@6.2.0 (node-v48 ABI) (falling back to source compile with node-gyp) Building the projects in this solution…	mzzn28
882	2016-06-01 22:14:59	Have you installed visual studio C++ and Python 2.7? It's a requirement when working with node gyp.	Talento90
882	2016-06-02 00:14:25	thanks, yes,It did work after setting up VS C++ environment. It took me half day to figure out this problem.	mzzn28
882	2016-06-02 09:29:05	I'm glad that I could help you! If possible close the issue :)	Talento90
881	2016-05-24 16:18:36	I installed node-inspector 0.12.8 and am running node 5.6.0 and Chrome Version 50.0.2661.102 m My node-debug line looks as follows: node-debug -d 5858 -p=5859 --nodejs --harmony app.js When I run node-debug I get the following errors. Runtime.js:358 Assertion failed: Unknown experiment canvasInspectionRuntime._assert @ Runtime.js:358 InspectorBackend.js:185 Synchronous XMLHttpRequest on the main …	devahome
880	2016-05-23 04:20:45	This is maybe more of a question that an issue. Is it possible to break on a variable change rather than a line of code? I'm trying to understand when my object/variable changes and having trouble tracking that down. tia!	tagyoureit
879	2016-05-19 10:16:43	OS: Windows 10 node: v4.4.3 node-inspector: v0.12.8 nvm-windows: v1.1.0 <S_CODE_TOKEN> Inside of the folder **v8-debug\build\debug\v0.7.7\** There is only v47 there is no v46 ... **node-v47-win32-x64**	oodboo	2016-05-19 10:29:55
879	2016-05-19 10:29:35	I have found the issue when nvm is run, v8-debug version will vary depending on currently selected version of node in NVM... Although it would have be nice if we could somehow choose which environment/s we want to add ...	oodboo	2016-05-19 10:29:55
879	2016-05-31 06:12:35	re install	robinxc	2016-05-19 10:29:55
878	2016-05-18 19:30:11	If I write a fat arrow function and reference `this` in the function, when debugging `this` will be undefined, even though it is visible and has properties inside the Scope Variables window. It also works properly when not debugging. If I convert the function back to function(){} format, `this` works fine in the debugger. node is version 5.9.0	nikmartin
877	2016-05-18 17:36:13	Line is SourceFrame.js:773 <S_CODE_TOKEN> Maybe just a simple check on messageText? Don't know what I did to get here. There are some other errors in the console too. Screenshot attached. ![screen shot 2016-05-18 at 1 35 18 pm](https://cloud.githubusercontent.com/assets/16612419/15368750/680ae6d6-1cfd-11e6-8297-9b04a7eaf76d.png)	paul-go
876	2016-05-17 13:37:20		a0viedo
875	2016-05-16 19:54:54	Node.js version `0.10.40` (yes, it's old), does not have a `this.agent` object here: https://github.com/node-inspector/node-inspector/blob/v0.12.8/lib/Injections/NetworkAgent.js#L218 I get this error, `Unrecoverable exception. Cannot read property 'protocol' of null`, when running: `https.request({...});`. Changing that line to the following works: <S_CODE_TOKEN>	bendiy
875	2016-05-16 22:29:28	I'm not sure what's causing this error, but I'm debugging the `Stripe` API using their example: <S_CODE_TOKEN> I think it may be a combination of having `agent: null,`: https://github.com/stripe/stripe-node/blob/v4.6.0/lib/stripe.js#L77 and setting `ciphers`: https://github.com/stripe/stripe-node/blob/v4.6.0/lib/StripeResource.js#L236 Either way, `node-inspector`'s `NetworkAgent` doesn't get a `p…	bendiy
874	2016-05-13 17:38:54	After starting my server (node --debug-brk server.js) and node-inspector it does break on the first line but if I add any any breakpoints then navigate to a page that would hit the new breakpoint, node-inspector just hangs and the server times out. There is no evidence that a break point is being hit and I can not continue execution or step through the code. I do notice an error in the console, s…	mcdrummerman
873	2016-05-12 14:30:47	I get the error <S_CODE_TOKEN> I looked inside debug/v0.7.7/ and there is only a folder called `node-v11-linux-x64` I tried making a symbolic link called `node-v48-linux-x64` but that causes `Error: Module did not self-register.` Which would be fine, but everything behaves strangely. For instance, there is no visual indication that a `debugger;` has been triggered and I have to cycle continue and…	rayfoss
873	2016-05-18 17:05:26	You should give details about your environment. I have the same problem. See [this screenshot](http://imagizer.imageshack.com/img922/363/9qDua4.png) My environment is: <S_CODE_TOKEN> Can someone give a workaround to use for the time being? This is a serious blocker for me at the moment.	superclarkk
873	2016-05-19 00:53:54	@superclarkk switch to devtool https://mattdesl.svbtle.com/debugging-nodejs-in-chrome-devtools node-inspector is not ready for primetime.	rayfoss
873	2016-05-19 13:46:30	Same problem!	LeandroFavero
873	2016-05-25 14:43:24	+1	talbenbasat
873	2016-05-28 07:34:12	same problem :( Error: Cannot find module '/usr/lib/node_modules/node-inspector/node_modules/v8-debug/build/debug/v0.7.7/node-v47-linux-x64/debug.node' Ubuntu 15.10 node v5.7.1 npm 3.8.8	petercz1
873	2016-06-20 10:05:24	Same here. Win7 node v5.10.1 npm 3.9.2	rjgotten
873	2016-06-20 12:09:16	petercz1 and rjgotten try uninstall node-inspector and nodejs/npm. So reinstall nodejs and node-inspector. This fixed my problem with 6.2.1 (macOS)	LeandroFavero
873	2016-06-20 13:27:13	@LeandroFavero Fixed it already, without having to resort to such drastic measures as a full re-install. On Windows, it seems you **must** issue the `npm install node-inspector -g` command from a shell that has the Node.js installation folder (in `Program Files` by default) as the current working directory, or the installation does not correctly detect which version of Node is installed and thus …	rjgotten
872	2016-05-12 10:23:48	npm ERR! Darwin 15.0.0 npm ERR! argv "/usr/local/bin/node" "/usr/local/bin/npm" "install" "-g" "node-inspector" npm ERR! node v5.10.1 npm ERR! npm v3.8.3 npm ERR! code MODULE_NOT_FOUND npm ERR! Cannot find module 'github-url-from-git' npm ERR! npm ERR! If you need help, you may report this error at: npm ERR! https://github.com/npm/npm/issues npm ERR! Please include the following file with any sup…	yicaoyimuys
872	2016-05-12 20:53:16	+1	TheLarkInn
872	2016-10-22 16:34:31	+1	zombiQWERTY
871	2016-05-11 13:59:33	OS: Windows 10.0.10240 Education 64 bits Node.js: v6.1.0 Execute "npm install -g node-inspector" npm ERR! Windows_NT 10.0.10240 npm ERR! argv "C:\Program Files\nodejs\node.exe" "C:\Users\Theo\AppData\Roaming\npm\node_modules\npm\bin\npm-cli.js" "install" "node-pre-gyp" npm ERR! node v6.1.0 npm ERR! npm v3.8.9 npm ERR! path C:\Users\Theo\AppData\Roaming\npm\node_modules.staging\v8-profiler-ea05389…	Timer00	2016-05-12 22:11:06
871	2016-05-11 19:18:58	I forked node-inspector and set the v8-profiler explicitly to 5.6.1 (from ~5.6.0) That fixed my problems in Windows 7. I haven't done extensive debugging, but it appears to be working. It's here: https://github.com/PeterWoodITG/node-inspector	PeterWoodITG	2016-05-12 22:11:06
871	2016-05-11 22:21:50	@PeterWoodITG Sorry to ask, but how should I install this specific version that you have linked?	Timer00	2016-05-12 22:11:06
871	2016-05-12 15:42:40	@Timer00 `npm install git+https://github.com/PeterWoodITG/node-inspector.git -g`	cosmosb	2016-05-12 22:11:06
871	2016-05-12 22:11:06	Great! It works, thank you @cosmosb and @PeterWoodITG	Timer00	2016-05-12 22:11:06
870	2016-05-11 04:30:48	Hi! I'm having an issue with v0.12.7, which we're using in [Nuclide](http://github.com/facebook/nuclide). It was manifesting in the same way as #643 ("not opened") and I think I've managed to track it down… It seems that the FrontEndClient's connection isn't nulled when `session.close()` is called. (Instead, it waits for the connection to close.) As a result, if you call `session.close()` and the…	matthewwithanm
869	2016-05-10 18:49:43	Hi, I cannot install node-inspector, for some weird reason. I'm told to contact v8-debug, but.. if I try installing v8-debug, it works :P I'm using nvm. here's stack trace: <S_CODE_TOKEN> should I contact v8-debug, or is there other way?	Bugari
869	2016-05-10 20:33:11	i'm seeing something very similar <S_CODE_TOKEN>	mattkime
869	2016-05-11 15:58:18	@mattkime I'm also seeing nearly the exact same error on my machine. - Running Mac OS X Yosemite (10.10.5) - Node v5.11.1 - npm v3.8.6 - v8-debug v0.7.7 Also attached is the npm-debug log (slightly anonymized). [npm-debug.log.zip](https://github.com/node-inspector/node-inspector/files/259685/npm-debug.log.zip)	romellem
869	2016-05-12 10:01:43	+1, now on windows :) win7 x64, node v6.1.0, npm v3.3.3 <S_CODE_TOKEN>	fend25
869	2016-06-08 03:11:38	I had a nearly identical error too and solved it by installing nvm, then installing and using the newest version of node then trying the npm install command again. Hopefully this helps someone.	adam-phillipps
869	2016-08-31 20:16:12	The solution proposed by adam also worked for me.	juanleiguarda
868	2016-05-09 17:34:44	I tried to re-install node-inspector because the network tab was not working. However, I get the following response when I try to do it. Any idea why the install might be failing? <S_CODE_TOKEN>	dmitrigrabov
868	2016-05-09 21:12:01	Same issue here... node 4.3.2 npm 3.8.5	dmash
868	2016-05-09 21:58:03	👍 same issue I believe. Blocking for us. <S_CODE_TOKEN> Error log: <S_CODE_TOKEN>	nodesocket
868	2016-05-10 02:08:11	same issue for ubuntu 16 > 20857 silly install printInstalled > 20858 verbose stack Error: v8-debug@0.7.6 preinstall: `node -e 'process.exit(0)'` > 20858 verbose stack spawn sh ENOENT > 20858 verbose stack at exports._errnoException (util.js:893:11) > 20858 verbose stack at Process.ChildProcess._handle.onexit (internal/child_process.js:182:32) > 20858 verbose stack at onErrorNT (internal/child_pr…	menocomp
868	2016-05-10 15:19:08	Install was working on another mac, which was running node v4.2.6, however after I used `nvm` to upgrade to node v5.11.1, I am getting the same error as above in first post	dmitrigrabov
868	2016-05-10 16:56:34	Same issue in Windows 7, node v4.2.3 npm v3.8.9, as well as with bleading edge: node v6.1.0 npm v3.9.0 (as well as 3.8.9) The the c:\itg\npm directory was freshly created by npm via same user executing. Error is strange. <S_CODE_TOKEN>	PeterWoodITG
868	2016-05-10 17:05:10	Same here as well. Running Node 6.1/NPM 3.8.6 on a Mac	jamesdixon
868	2016-05-10 20:33:40	Something's version is creeping up and breaking it, I don't have enough experience to find out what it is but I've forked it and removed all the ^ and ~ from the version numbers in the package.json and it works. I think it's working now but I've never used node-inspector before so not sure if it's 100% working. Feel free to install it from my git repo for now until someone smarter finds out :) `n…	markmcdermid
868	2016-05-11 16:07:26	@markmcdermid thanks, that worked for me.	romellem
868	2016-05-11 20:01:54	Tried @markmcdermid's version, but unfortunately still breaking (different error) on Node 6.1 <S_CODE_TOKEN> Anyone else having the same issue?	jamesdixon
868	2016-05-12 18:01:53	+1 - OS: windows 7 x64 - node v6.1.0 - npm v3.3.3 <S_CODE_TOKEN>	fend25
868	2016-05-13 08:59:28	Can anyone to reinstall node-inspector now? I release new v8-profiler version which should fix this problem.	3y3
868	2016-05-13 09:49:04	Just tried with node 6.1.0, npm 3.9.0, OS X 10.11.4. Installed fine.	mhingston
868	2016-05-13 10:26:01	@3y3 thank you, node-inspector has been installed and now working fine. win7 x64, node v6.1.0	fend25
868	2016-05-13 12:09:12	@3y3 I can confirm that it is also fixed. Thanks! Node v5.11.1/v6.1.0, npm 3.8.6.	abernix
868	2016-05-13 15:51:55	Yay..success with Node v6.1 on Windows 10. Thanks.	cosmosb
868	2016-05-25 13:11:11	+1 I'm with ubuntu 14.10 64bit node 0.6.2 npm 3.8.9 reinstall not working reinstalling with target 1.6.3/1.8.3 not working either the installation from git fails with node-pre-gyp ERR! Tried to download: https://node-inspector.s3.amazonaws.com/profiler/v5.6.0/node-v48-linux-x64.tar.gz node-pre-gyp ERR! Pre-built binaries not found for v8-profiler@5.6.0 and node@6.2.0 (node-v48 ABI) (falling back …	talbenbasat
868	2016-06-01 09:40:05	osx, the same issue <S_CODE_TOKEN>	davidhhuan
868	2016-06-06 00:17:43	This works for me https://github.com/node-inspector/v8-debug/issues/7#issuecomment-154450807	colkito
868	2016-12-17 00:03:00	<S_CODE_TOKEN> Somewhere in the logs: <S_CODE_TOKEN> _(so now I'm instaling Xcode)_	stefek99
867	2016-05-08 17:55:08	The node-v46-win32-ia32 binaries are missing ... For recent versions of both profiler and debug. node-v11, node-v14, node-v47 and node-v48 are fine. As can be seen in the following links, or when installing under 32bit Node on Windows. https://npm.taobao.org/mirrors/node-inspector/profiler/v5.6.3/ https://npm.taobao.org/mirrors/node-inspector/debug/v0.7.6/	JohnMurga	2016-05-16 09:08:24
867	2016-05-16 09:08:24	Fixed in latest versions	JohnMurga	2016-05-16 09:08:24
866	2016-05-08 00:13:02	Basically this: https://developer.chrome.com/devtools/docs/commandline-api#copyobject	atif089
865	2016-05-06 16:45:12	It _appears_ to run properly, but when you goto a browser and open http://127.0.0.1:8080/?port=5858 there is a console error : > Error: dlopen(/usr/local/lib/node_modules/node-inspector/node_modules/v8-debug/build/debug/v0.7.3/node-v11-darwin-ia32/debug.node, 1): image not found Obviously that folder doesn't exist because this one does with node 6.0.0 : node-v14-darwin-x64 Any thoughts on how to …	cmalcom
865	2016-05-06 18:28:19	Related: https://github.com/node-inspector/node-inspector/issues/864	Ashtonian
865	2016-05-07 10:26:26	me too +1 --debug-brk --harmony while starting is letting me debug though (despite the error coming)	saurshaz
865	2016-05-07 21:41:22	+1 looking for node-v47-darwin-x64 when it is node-v48-darwin-x64	mschipperheyn
865	2016-05-23 23:53:58	This would seem you have updated node. You will need to reinstall node-inspector for it to recompile the native modules in node-profiler.	jaredwy
864	2016-05-05 13:35:56	Node version 6.0.0 Node Inspector 0.12.8 Express 4.13.4 ![screen shot 2016-05-05 at 9 37 54 am](https://cloud.githubusercontent.com/assets/11699932/15044831/212704e6-12a5-11e6-82dd-c48441e65cd5.png) 1) node-debug app.js 2) open the inspector and press play 3) open the localhost:3000 4) works then set breakpoint on 'res.send() line'; 5) reload localhost:3000 6) internal error: illegal access I am …	griffinmacias
864	2016-05-05 14:23:59	Same problem, and happens only with Node 6.0	LeandroFavero
864	2016-05-05 15:51:57	Same here.	chippawah
864	2016-05-05 18:41:23	Same Problem	theHazzard
864	2016-05-05 21:28:57	Same here	MKHenson
864	2016-05-08 20:41:35	I have this issue only if I try to debug ES6 code. I run `node-inspector` and then invoking `babel-node debug -- myscript.js`. It breaks on the first line of a script and everything seems fine, but then it hangs and after some times outputs the error message. Do you know any workarounds? --- Sorry for any misleading thoughts. I'm completely new to the whole js stack.	wokalski
864	2016-05-10 11:42:40	As a work around you can use --debug-brk argument which will enable a breakpoint on the first line of the script you run. Your debug session will work as expected.	rcosnita
864	2016-05-10 13:40:30	Thanks @rcosnita, that works	griffinmacias
864	2016-05-13 15:51:08	it didn't work for me every time that I try to debug inside a callback from requestjs it throws Illegal Access	theHazzard
864	2016-05-13 15:53:50	Also not working for me - already using --debug-brk. Error gets thrown no matter where I put my breakpoint.	bmcswee
864	2016-05-13 17:45:15	Same problem here. Node 6+ when setting breakpoint on a callback.	alfg
864	2016-05-13 21:32:00	As part of my work i've had to track down what was causing this issue in our setup (not node, but we use node inspector). The culmination of that investigation was https://bugs.chromium.org/p/v8/issues/detail?id=5010.The symptoms were the same, and as @rcosnita they seemed to improved when using --debug-brk in some cases. So i suspect they are likely the same, im going to start looking to fix thi…	jaredwy
864	2016-05-14 06:26:23	Same error here on node v6.1.0 & node-inspector v0.12.8; using --debug-break As @alfg noted, it only happens (for me at least) when the breakpoint is within a callback that is reached after a different breakpoint outside the callback is encountered. Trying now to make a reproducible example	blake-regalia
864	2016-05-14 07:08:57	Got it. It happens when trying to inspect a variable that is the result from calling `bind` on a function: <S_CODE_TOKEN> To prove that inspecting it is the culprit, you can see it happen like this: <S_CODE_TOKEN>	blake-regalia
864	2016-05-14 08:28:02	Yup. I've got a patch in progress for v8. Will update this issue as it lands.	jaredwy
864	2016-05-17 14:34:15	Hi! it always throws while debugging inside a `request` callback <S_CODE_TOKEN>	theHazzard
864	2016-05-17 16:51:25	+1	eugenioclrc
864	2016-05-18 23:49:48	This is a v8 problem that was addressed with this commit: https://github.com/v8/v8/commit/246d5bba8f8eff204449ecc183a486b9c7722ba5 Now you'll have to wait until this v8 dep appears in a node.js upgrade	blake-regalia
864	2016-05-19 00:29:15	FYI I have informed node of the problem and they will pick up the patch when it lands on the right branch in v8. On Thu, 19 May 2016 at 9:50 AM blake-regalia notifications@github.com wrote: > This is a v8 problem that was addressed with this commit: > v8/v8@246d5bb > https://github.com/v8/v8/commit/246d5bba8f8eff204449ecc183a486b9c7722ba5 > > Now you'll have to wait until this v8 dep appears in a…	jaredwy
864	2016-05-19 13:45:44	I updated to 6.2.0, but there are other issue: Cannot find module '/usr/local/lib/node_modules/node-inspector/node_modules/v8-debug/build/debug/v0.7.3/node-v48-darwin-x64/debug.node'	LeandroFavero
864	2016-05-19 15:02:27	@LeandroFavero remove `node_modules` and run `npm install`. (Or just remove the `node-inspector` module)	wokalski
864	2016-05-19 15:16:34	@wokalski That is not the answer. The v8 fix has not been integrated into node yet.	superclarkk
864	2016-05-19 15:17:02	I'm still having the same issue with node 6.2, illegal access while debugging inside of a request callback :( _Enzo Luis Stróngoli_ _NodeJS Developer_ _http://www.turismocity.com.ar http://www.turismocity.com.ar/_ _https://www.linkedin.com/in/enzostrongoli https://www.linkedin.com/in/enzostrongoli_ _strongolienzo@gmail.com_ strongolienzo@gmail.com _enzo@turismocity.com enzo@turismocity.com_ 2016-…	theHazzard
864	2016-05-19 17:29:37	@superclarkk It is not a fix for illegal access, but it is a fix for @LeandroFavero issue, as far as I know.	wokalski
864	2016-05-19 17:34:07	sorry, I thought that was for this issue _Enzo Luis Stróngoli_ _NodeJS Developer_ _http://www.turismocity.com.ar http://www.turismocity.com.ar/_ _https://www.linkedin.com/in/enzostrongoli https://www.linkedin.com/in/enzostrongoli_ _strongolienzo@gmail.com_ strongolienzo@gmail.com _enzo@turismocity.com enzo@turismocity.com_ 2016-05-19 14:30 GMT-03:00 Wojtek Czekalski notifications@github.com: > @s…	theHazzard
864	2016-05-19 18:14:16	@wokalski I have the same issue as @LeandroFavero and also the illegal access issue (I presume they are connected). Deleting and reinstalling all modules does not fix it.	superclarkk
864	2016-05-19 18:47:52	@superclarkk No, they are not connected afaik. I had this issue because I installed `node-inspector` with some version of `node` and used it with other. I'm sorry if my tip is misleading!	wokalski
864	2016-05-20 20:14:59	Same problem here with node 6.2 and node-inspector 0.12.8	nicobevilacqua
864	2016-05-23 23:54:27	https://github.com/nodejs/node/pull/6928 is up that will include the v8 fix that is required to fix this.	jaredwy
864	2016-05-30 10:07:07	Am also facing same problem with node 6.2.0 and node-inspector 0.12.8 version. This is not working with --debug and -debug-brk flag too. Are there any alternatives in solving this problem like using earlier versions like so ? If possible please update me.	sunilalgos
864	2016-05-31 01:42:36	Same as a bunch of other folk. Node 6.2.0, node-inspector 0.12.8. Getting 'Internal error: illegal access' after running 'node-inspector' and 'node --debug-brk index.js' (or node --debug index.js) and setting a breakpoint on the following code: <S_CODE_TOKEN> Hope the JavaScript Gods heed the call of the humble debuggers!	kunal-mandalia
864	2016-06-03 20:23:51	Node 6.2.1 has been released and is supposed to fix this issue.	mgol
864	2016-06-03 23:15:45	I can confirm node 6.2.1 lets node-inspector work as expected 👍	kunal-mandalia
864	2016-06-16 13:50:30	After updating to node 6.2.1, was able to debug a strongloop app... Great work guys. Thanks a ton!	rohitsi
864	2016-06-22 11:32:20	On node v6.2.1 I still have a problem debugging this code: <S_CODE_TOKEN> It gives `Internal error: illegal access` in the debugger if I resume script execution. <S_CODE_TOKEN>	aa6
863	2016-05-05 11:19:18	Environment Ubuntu 14.04LTS 32bit with 3.19.0-25-generic node v5.11.0 npm 3.8.6 python 2.7.6 gcc (Ubuntu 4.8.4-2ubuntu1~14.04.1) 4.8.4 change to root user,then execute below command "npm install -g --unsafe-perm node-inspector" Log root@ubuntu:~# npm install -g node-inspector --unsafe-perm v8-profiler@5.6.1 preinstall /usr/npm-global/lib/node_modules/.staging/v8-profiler-82ee13f0 node -e 'process…	pei-han
863	2016-05-10 02:11:58	same here: Ubuntu 16.04 LTS 64 bit	menocomp
862	2016-05-03 03:14:22	Environment Ubuntu 14.04LTS 32bit with 3.19.0-25-generic node v5.11.0 npm 3.8.6 python 2.7.6 gcc (Ubuntu 4.8.4-2ubuntu1~14.04.1) 4.8.4 Execute "npm install -g node-inspector" Log npm WARN lifecycle v8-profiler@5.6.1~preinstall: cannot run in wd %s %s (wd=%s) v8-profiler@5.6.1 node -e 'process.exit(0)' /usr/npm-global/lib/node_modules/.staging/v8-profiler-82ee13f0 npm WARN lifecycle v8-debug@0.7.3…	pei-han	2016-05-03 12:30:34
862	2016-05-03 12:30:33	If you want to install inspector from root, then use `npm install -g --unsafe-perm node-inspector`	3y3	2016-05-03 12:30:34
862	2016-05-03 14:04:44	change to root user,then execute below command npm install -g --unsafe-perm node-inspector Log root@ubuntu:~# npm install -g node-inspector --unsafe-perm > v8-profiler@5.6.1 preinstall /usr/npm-global/lib/node_modules/.staging/v8-profiler-82ee13f0 > node -e 'process.exit(0)' > > v8-debug@0.7.3 preinstall /usr/npm-global/lib/node_modules/.staging/v8-debug-7024e75a > node -e 'process.exit(0)' /usr/…	pei-han	2016-05-03 12:30:34
861	2016-04-27 22:56:00	This bumbs the version of v8-profiler so it works on Node v6. An issue is here for reference => https://github.com/node-inspector/v8-profiler/issues/89	RobertWHurst	2016-04-30 19:59:59
861	2016-04-28 01:58:50	WIP: I believe I will need to bump the version of v8-debug also before this is ready.	RobertWHurst	2016-04-30 19:59:59
861	2016-04-28 02:09:05	Blocked by https://github.com/node-inspector/v8-debug/issues/25	RobertWHurst	2016-04-30 19:59:59
861	2016-04-28 07:35:42	At current time publishing of completely working version is blocked by node-pre-gyp, which know nothing about node 6.0.0 - this disallow to save prebuilt binaries for 6.0.0 in to the package. But v8-debug 0.7.3 is ready to work with node 6.0.0. And current node-inspector version is also ready (without any bumps) is you have correct build environment (node-gyp requirements) So, I'll bump package v…	3y3	2016-04-30 19:59:59
861	2016-04-28 16:47:52	@3y3 Okie dokie. Should I close this for now?	RobertWHurst	2016-04-30 19:59:59
860	2016-04-27 21:59:44	I run node inspector piped to nodemon so whenever I make a change the server restarts using the following command. `nodemon -x "node-debug -b false bin/www"` The problem is whenever it restarts the Chrome browser I see a message asking if I would like to restore my previous session. How do I make chrome to not show those messages? ![image](https://cloud.githubusercontent.com/assets/541359/1486943…	atif089
859	2016-04-27 15:28:15	Hi, Not sure if it is already known issue. When i start node-inspector and launch it in browser if shows below error in browser console. I googled and found that "ws://127.0.0.1:8080/?port=5858' failed" is causing the issue. but could not find a solution to this. Assertion failed: Unknown experiment canvasInspectionRuntime._assert @ Runtime.js:358Runtime.ExperimentsSupport._checkExperiment @ Runt…	connectpp	2016-04-27 19:56:06
859	2016-04-27 19:56:06	I was able to resolve ws://127.0.0.1:8080/?port=5858' failed: Establishing a tunnel via proxy server failed. I am on a company proxy and i had to check "Bybass proxy server for local addresses" in browser proxy configuration.	connectpp	2016-04-27 19:56:06
858	2016-04-21 13:54:12	We recently run into a situation where it would have been handy to be able to let node-inspector connect against a remote instead of local host for the debug connection (so no proxying is required). I had a look at the code and it looks like a no-brainer to implement. Is there a specific reason why this is not possible? If not, would you be willing to accept a PR implementing this feature?	else
858	2016-04-21 17:43:25	Are you want to start debugged process on one machine and node-inspector on one other? Or only to connect to remote machine where are placed app and node-inspector? The second case should work now.	3y3
858	2016-04-25 11:13:07	Hi Yury, we are looking for the former use case: we need to connect to the Debug Port on a remote machine with a locally running node-inspector. Does that make it clear?	else
858	2016-06-10 17:40:45	@3y3 @else we too would be interested in the former use case - debugging a remote node process while running node-inspector locally. Is that a feature which you are working on already or would be willing to add?	mdhume
858	2016-09-18 20:40:40	+1	fredleger
858	2016-10-12 07:45:40	+1	markjbyrne81
858	2016-10-14 21:47:54	+1	lucasyvas
858	2017-03-24 17:14:35	+1 That's a feature i would really like! I tried with ssh port 5858 forwarding, ~~but node process rejects connection from my local nodinspector~~ [EDIT]: it is possible to connect from local node-inspector to remote node process on 5858 using ssh port forwarding: just start `node-inspector --web-host=0.0.0.0` but it fails anyway because it seems it tries to access source files from local machine…	aleclofabbro
857	2016-04-20 01:53:19	Runtime.js:358 Assertion failed: Unknown experiment canvasInspectionRuntime._assert @ Runtime.js:358Runtime.ExperimentsSupport._checkExperiment @ Runtime.js:953Runtime.ExperimentsSupport.isEnabled @ Runtime.js:894WebInspector.ProfileTypeRegistry @ ProfileTypeRegistry.js:19(anonymous function) @ ProfileTypeRegistry.js:43evaluateScript @ Runtime.js:153scriptSourceLoaded @ Runtime.js:136 InspectorBa…	hustxiaoc
857	2016-04-20 01:56:28	mac os Node Inspector v0.12.8 Node v4.0.0	hustxiaoc
856	2016-04-16 23:03:44	OS X 10.11.4 running Node v5.9.1 and Node Inspector v0.12.8 I changed my username and home directory from `samuel` to `sam` and now whenever I run `$ node-debug app.js`, I get this: <img width="532" alt="screen shot 2016-04-16 at 7 01 31 pm" src="https://cloud.githubusercontent.com/assets/1499476/14584120/cecdda88-0405-11e6-906c-c6e4b191ce93.png">	sdaitzman
856	2016-04-16 23:05:48	Moving the browser-launcher2 directory fixes this error of course, but it would be nice if less technically inclined users didn't have to figure that out 😋	sdaitzman
855	2016-04-15 20:51:24	I came across this problem: if an object has a very large amount of key/value pairs the debugger takes a long while to retrieve all the information at once to show it within the inspector panel. Consider for example the following code: <S_CODE_TOKEN> From the moment that the breakpoint is reached the inspector takes a while (~5 sec. on my system) to load all variables. Until then it stays like th…	mikidep
854	2016-04-14 12:24:37	It seems I can't install node-inspector due to "**node-pre-gyp install --fallback-to-build**" that fails. <S_CODE_TOKEN> I am running OS X 10.11.4 on a Mac mini (Late 2014) with node.js v4.3.0 and npm v3.8.6	Starscream27	2016-04-14 16:00:07
854	2016-04-14 16:00:07	For installtion with `sudo` you should use npm flag `--unsafe-perm`	3y3	2016-04-14 16:00:07
853	2016-04-11 08:02:11	For immutable-js and ClojureScript users who want to display their data Custom Formatters is the main solution: https://docs.google.com/document/d/1FTascZXT9cxfetuPRT2eXPQKXui4nWFivUnS_335T3U/preview# I' trying https://github.com/binaryage/cljs-devtools with node-inspector and it seems not working. Is it possible for Custom Formatter to work inside node-inspector since that's a Chromium feature?	jiyinyiyong
853	2017-01-19 18:00:04	I would like this also. Using node-inspector with Immutable.js but without [immutable-devtools](https://github.com/andrewdavey/immutable-devtools)' custom formatters is pretty difficult.	jrunning
852	2016-04-11 05:50:19	In README.md, there is a table of options. The default value for `--web-host` is listed as `0.0.0.0`. However, in the description of the field, on the same table row: > Host to listen on for Node Inspector's web interface. node-debug listens on 127.0.0.1 by default. The correct default value does seem to be `127.0.0.1`.	bradisbell
851	2016-04-08 21:52:34	### Versions node-inspector version: 0.12.8 node.js version: 4.4.2 OS name and version: OSX 10.11.4 ### Description In my app I'm logging by doing: <S_CODE_TOKEN> Then I export the logger to the rest of my app. This works just fine, until I try to run using node-inspector, and the app crashes because `logger.log()` and `logger.error()` are undefined. Setting a breakpoint, my logger is a `WRAPPED_…	greim	2016-04-08 21:59:20
851	2016-04-08 21:59:56	Would be fixed in next version. Fix in master branch now.	3y3	2016-04-08 21:59:20
850	2016-04-07 00:17:37	Is there any way to ignore node's native modules, like modules. I don't think anyone wants to see that.	zwhitchcox
850	2016-04-07 00:22:41	I tried `--hidden=['module.js']`, but sure enough, `module.js` is still shown in the debugger. Has anyone ever actually cared what `module.js` is doing? I'm trying to debug my code not node's native modules. I don't understand why it's even there, much less the default, and much lesser the default that is seemingly impossible to work around.	zwhitchcox
850	2016-04-07 20:17:05	How about `--hidden=^module.js$`?	3y3
849	2016-03-30 03:38:57	This fixes the issue on Mac OSX where it appears to be impossible to enable any breakpoints while debugging ES6 code dynamically transpiled by either babel-node or babel-register. The initial cause of the problem is that the source and the target file names in source maps produced by babel-register are exactly equal and have no paths. node-inspector already contains code that addresses this probl…	apomortsev	2016-04-06 23:00:11
849	2016-04-06 23:00:54	Thank you for contribution! Source maps is a big problem of Node Inspector...	3y3	2016-04-06 23:00:11
848	2016-03-29 13:44:43	This fixes issue #767. Starting with version 1.0.0, ws no longer depends on bufferutil, eliminating the need to install a compiler on Windows and the whole node-gyp thing.	asselin	2016-04-06 23:03:39
848	2016-03-29 14:23:47	I'm not sure why the 2 Travis builds failed... The failing testcase doesn't fail on my Windows or Mac system (although there is another testcase that fails on Windows due to / vs \ in expected path names).	asselin	2016-04-06 23:03:39
848	2016-04-06 23:03:37	Landed as c769ae92bfec5dc8fcb4d291abf94271b17dabfa Thank you for contribution!	3y3	2016-04-06 23:03:39
847	2016-03-25 22:14:37	Hello, I try: `node-debug ./index.js --nodejs --harmony --nodejs --use_strict` or `node-debug ./index.js --nodejs --harmony --use_strict` without success. Is it possible to use harmony and use_strict flag ? Thanks in advance for your help.	Alphapage	2016-03-26 09:09:32
846	2016-03-24 14:59:42	Node-Inspector: Internal error: TypeError: Cannot read property '0' of undefined Native node debug: nothing. My code don't have this error. node-inspector - v0.12.7 node.js - v5.9.1 os - windows 10 x64. I'm using promises, es6 and bluebird promisifycation.	serproqnx
846	2016-03-25 00:17:39	Same issue here with OS X 10.10 and up-to-date node-inspector/Node.js. I can't quite replicate the problem reliably enough to give many details. What I can add is that I'm using promises (q library) and debugger statements rather than inspector's breakpoints.	adam-back
846	2016-04-02 04:11:02	Same error here. I am running Mocha tesst which are using [bluebird](https://github.com/petkaantonov/bluebird/) promise package on: node-inspector - v0.12.7 node.js - v0.12.10 npm - v3,8,5 os - WIn 8.1 x64 It only occurs when debugging it with node-inspector. Whithout using node-inspector the tests pass. I did debug the whole process inside the bluebird itself, but didn't find any place where the…	vellotis
846	2016-04-06 15:23:05	Same here I'm also running Mocha tests. Tests all run fine when not debugging. Have put a debugger statement in one of the tests and it never gets hit. After I get this in the console: Internal error: TypeError: Cannot read property '0' of undefined I can no longer pause the debugging (pause button just greyed out). This used to work. versions: Node Inspector v0.12.5 node.js - v5.7.0 npm - v3,6.0…	jackgeek
846	2016-04-14 21:01:08	I am running into the same issue. Tests run fine without the inspector. When I run them with node-debug, I get this error in console at some point randomly: Internal error: TypeError: Cannot read property '0' of undefined It doesn't pause at any of my breakpoints after the error. Node Inspector - v0.12.8 node.js - v5.6.0 npm - v3.6.0 os - OSX 10.10.5	twisha16
846	2016-04-16 00:31:36	+1 !! The error is thrown at `runner = mocha.run(program.exit ? exit : exitLater);` in `_mocha`	fxfilmxf
846	2016-04-26 12:03:56	node inspector 12.8 +1 same error, but not using any library apart from async	gallexme
846	2016-04-29 17:26:44	+1 happens right when it tries to stop at a breakpoint or a debugger. node 6.0.0, node-inspector 0.12.8. windows x64	ssteffl
846	2016-05-06 19:13:25	also having this issue: OSX 10 Node: v5.8.0 Node Inspector - v0.12.8	ChuckJonas
846	2016-05-26 18:58:08	Same Node v6.2.0 ( docker image node:6 ) Node Inspector: v0.12.8	robertjustjones
846	2016-06-08 12:31:34	Hi, I have the same problem using Chrome version 50.0.2661.102, but It works with Canary version 53.0.2762.0.	ntanitime
846	2016-07-19 23:06:35	Thanks for the note @ntanitime . I just updated Chromium from 50.0.2661.102 to 51.0.2704.79 and it fixed this for me.	poldridge
846	2016-07-30 01:08:20	I am having this issue in Chrome Version 52.0.2743.82 m	sam9291
846	2016-07-30 01:17:04	Hi I found a solution for this problem, and it did works for me. In my case I realized that the error happens when the console log is to long, so I just avoid to print to much in the console and it did works.	jmejiaz
846	2016-08-24 13:40:54	Same issue. Chrome 52.0.2743.116 m. Using bluebird.	scrawfor
846	2016-09-03 11:10:55	Same issue. Chrome 52.0.2743.116 m. Using bluebird.	derakhshanfar
846	2016-09-04 07:05:53	node 5.3.0 node-inspector 0.12.8 chrome 52.0 in bluebird method i get that error Cannot read property '0' of undefined	derakhshanfar
846	2016-09-11 00:34:53	Same here. I am using angular-fullstack generated project. `gulp serve:debug` and `http://127.0.0.1:8080/?port=5858` to hit it; Disable adsblock doesn't help. node-inspector v0.12.8 node v5.11.0 osx 10.11.6 chrome 53.0	viewplatgh
846	2016-09-11 07:26:50	i find better libary for debuging node application... iron-node ...its great	derakhshanfar
846	2016-09-19 19:13:05	Same problem here. The error would not show any specific line or file where the error was coming from. My setup: <S_CODE_TOKEN> I tried upgrading to Node "v6.6.0" and reinstalling my node_modules and node-inspector. However, node-inspector started throwing its own JavaScript errors when used. It seems it does not support that version of Node? Then I installed the current LTS version, Node "v4.5.0…	Joncom
846	2017-02-27 22:05:43	confirmed, iron-node is better	neutrino84
845	2016-03-22 10:40:02	Is there any plan to incorporate the Promise Inspector which was recently introduced to chrome developer tools? If so is there anyway I can help?	2color
845	2016-04-08 22:51:46	This is very hard. In current time I prepare Node Inspector 1.0-alfa with most part of current DevTools features. (you can watch a progres in `next` branch) But Promise Inspector and Async Stacktrace is out of scope of this release. Maybe I see a way to implement this features, but this will be Node Inspector 2.0	3y3
845	2016-04-25 06:01:31	Thanks for all the great work and efforts.	2color
844	2016-03-17 17:32:16	I'm not seeing the map to filesystem option in the debugger, could just be missing it.	andybp85	2016-04-08 22:02:08
844	2016-04-08 22:02:08	Sources tree loaded in inspector already mapped to fs. If you want to save changes to original sources, then look at `--save-live-edit` option	3y3	2016-04-08 22:02:08
843	2016-03-16 14:40:09	Running `node-debug --hidden "request.js" ...` hides the `request.js` files from the debugger UI. But the following do not work properly | Expression | Expected | Result | | --- | --- | --- | | `node-debug --hidden "request.js" --hidden "config.js" ...` | hides `config.js` and `request.js` files | no hidden files | | `node-debug --hidden "request.js" --hidden "request.js" ...` | hides `request.js…	gabipetrovay
843	2016-04-08 22:58:25	Thank you for verbose description. First two cases should be fixed in https://github.com/node-inspector/node-inspector/commit/765ef7dc33132c31c1d0fdd1ddf4d461ae82bb99 Last two I'm not ready to fix now. Maybe this would be fixed only in Node Inspector 1.0-alfa (watch progress in `next` branch) `node-debug --hidden '["request.js"]' ...` is incorrect, because there we create a RegExp, which checks d…	3y3
842	2016-03-15 16:23:39	I am running the example code from https://nodejs.org/api/cluster.html. I am on node -v 5.3.0, I am running <S_CODE_TOKEN> there is no debug output. Am I missing something? I also tried setting the env variable and still no dice <S_CODE_TOKEN> <S_CODE_TOKEN>	ajbeach2	2017-02-25 17:06:43
842	2017-02-25 17:06:43	I upgraded node, and I got this to work. Closing	ajbeach2	2017-02-25 17:06:43
841	2016-03-14 22:20:56	node-inspector v0.12.7 node v5.8.0 OS X 10.11.1 Chrome v49 <S_CODE_TOKEN> The program is started paused, and a chrome window with devtools is opened. If I go to the Profiles tab, pick "Collect JavaScript CPU Profile", and hit Start, then `Profiler.start failed. Error: Debugger: Unknown command "Profiler.start" in request` appears in the console if I have the tray opened (the one toggled by the Es…	AgentME
841	2016-07-31 23:07:54	Same here with node-inspector v0.12.8, node v6.3.0, Win10	summivox
841	2016-08-10 21:50:42	Profiling seems practically unusable for anything but long-running programs. As an alternative for others running into this, I've found that the [new native node v8_inspector support](https://github.com/nodejs/node/pull/6792) works as expected for me: `node --inspect --debug-brk foo.js`. As far as I can tell it seems like a full replacement for node-inspector.	AgentME
841	2016-11-21 09:46:05	@AgentME thx ,it works for me.	wilbur1991
840	2016-03-11 18:24:40	hello ... I am new to node ... I am following along in the book: Practical Node.js (Azat Marden). I installed node-inspector using `npm install -g node-inspector --save` .... it took a couple of minutes but it appears successful. Then I went to start node-inspector, but got the error message: > 'node-inspector' is not recognized as an internal or external command operable program or batch file - …	dsdsdsdsd	2016-04-08 22:02:34
840	2016-03-11 19:23:05	Are you using nvm?	3y3	2016-04-08 22:02:34
840	2016-03-11 20:42:06	not nvm ... npm ... I understand that nvm is a versioning 'module' (?), but I do not have it installed	dsdsdsdsd	2016-04-08 22:02:34
840	2016-03-11 22:28:37	Hm... Are you trying to install any other modules globally? In your case you don't have a directory with globally installed binaries in PATH. Or maybe `--save` flag affects global installation. What you expect then use `--save` flag in your command?	3y3	2016-04-08 22:02:34
840	2016-03-11 22:59:56	I have installed some others globally ... for instance I installed 'modernizr' globally ... and you're right ... when I attempt to call/start 'modernizr' from the command prompt ($ modernizr), I got the same error ... so it must not be node-inspector, but rather some issue with my nodejs installation ... - thanks ...	dsdsdsdsd	2016-04-08 22:02:34
840	2016-03-11 23:01:14	I was doing `--save` because I read that it will ensure that the relevant package.json file will be updated with the module id ...	dsdsdsdsd	2016-04-08 22:02:34
839	2016-03-08 19:50:58		Y--
839	2016-03-13 02:01:14	Thank you for contribution. Can you please add test here?	3y3
839	2016-03-13 21:39:04	Hi @3y3, thanks for considering my PR. Sorry for the delay, I've finally got time to add a test. It is not ideal but I could not find a better way to check whether an error occurred here or not : https://github.com/node-inspector/node-inspector/blob/8dd50abcebe6d0029a1d48d74bccacf92052f1bf/lib/ScriptFileStorage.js#L246 Let me know if you have any suggesting to improve it. Thanks!	Y--
839	2016-03-14 17:09:11	This is not important to check errors here. You need only check that you have expected result with correct input.	3y3
839	2016-03-14 17:26:22	The expected result is tested. Checking the errors that way is the only way I found to ensure that the algorithm won't follow the symbolic links until it faces an "ELOOP" error. I can modify the implementation to have it being tested properly though On my environment, I simply cannot use the current version of node-inspector because of this behavior, since it takes several minutes to start (or cr…	Y--
838	2016-03-08 05:37:43	When I use "forever" to start a daemon process of node service , I can see the whole source code from browser( "http://domain:8080/?port=5858") . But the program doesn't stop at the breakpoints when I toggle some request from UI. bootstrap script as below <S_CODE_TOKEN> Then I found an error was thrown in the console <S_CODE_TOKEN> Maybe I meet the issue as same as #780	momoko8443	2016-03-09 08:44:06
838	2016-03-09 08:44:06	I have found the reason of this issue, because the author used "cluster" to manage node's process, then I got the resolution from homepage (I'm sorry for missing it before commit this issue) **Known Issues** <S_CODE_TOKEN> reference [https://strongloop.com/strongblog/whats-new-nodejs-v0-12-debugging-clusters/](url) now close this issue, thanks	momoko8443	2016-03-09 08:44:06
837	2016-03-06 02:53:13	Node-inspector module crashes when trying to access debug webpage. <S_CODE_TOKEN> I am using a gulp wrapper for node-inspector: https://github.com/koemei/gulp-node-inspector with the following gulp task: <S_CODE_TOKEN> I am trying to debug a Q concurrent execution of functions, these functions will launch and execute external processes such as selenium and phantomjs. I don't know whether this may…	pedro93	2016-03-12 02:53:10
837	2016-03-12 02:53:10	This is a problem in plugin. In your case you can fix it by using <S_CODE_TOKEN> https://github.com/koemei/gulp-node-inspector/pull/18	3y3	2016-03-12 02:53:10
836	2016-03-05 09:38:07	when use http **keep alive agent** to send request, the node inspector's injection of network agent will leads to a **EventEmitter memory leak**. as the running time pass, the heap memory and non-heap memory will still increase, I guess the increase speed depend on the retain memory size of the closure, which hold by the socket connect event listener. ### versions: - nodejs version: 4.3.1 - node-…	Chunlin-Li	2016-04-08 22:02:54
836	2016-03-05 18:57:24	Can you test your node-inspector with next modification. lib/Injections/NetworkAgent.js <S_CODE_TOKEN>	3y3	2016-04-08 22:02:54
836	2016-03-06 07:49:30	@3y3 Thank you very much! I test it with my test case, it fixed the issue. the connect event of socket disappeared. memory usage back to normal. So, does it mean the bug will fixed in next release of node-inspector?	Chunlin-Li	2016-04-08 22:02:54
836	2016-03-06 11:53:54	> So, does it mean the bug will fixed in next release of node-inspector? Yes! Thank you for test. I start to prepare next release.	3y3	2016-04-08 22:02:54
835	2016-03-04 14:24:17	Hello @dannycoates , can you grant me owner rights in `node-inspector` organization. I will intentionally add new sub projects in organization after releasing of plugin system, so it will be not reasonable to take you each time when I want to add new project.	3y3	2016-03-04 17:31:31
835	2016-03-04 17:31:31	done :smile:	dannycoates	2016-03-04 17:31:31
834	2016-03-03 20:32:45	Hello, I'm trying to debug my script that is being invoked from some other script - i.e. I can't start node in debug mode. In my script I display it's PID and then use tasklist: <S_CODE_TOKEN> My script is in an endless loop calling npm sleep and displaying it's PID: <S_CODE_TOKEN> Now what I don't understand... If I do: `process._debugProcess(3280)` (that's the PID I'm writing out) nothing happe…	samodadela
834	2016-03-04 14:50:32	Maybe because you don't trace stdout and stderr of your child process to master process	3y3
834	2016-03-05 19:09:52	3y3: Do you mean that the problem is that I just don't see the message? It's not that - because I did try to attach with node-inspector and it doesn't work (for 3280) - it works for the other one (3944). Note: I'm not in control of the spawning of the child process. The child is a plugin the parent spawns.	samodadela
834	2016-03-05 19:20:36	Hm... Can you try to connect to 5859 port instead of default 5858?	3y3
834	2016-03-05 19:39:25	No luck with 5859 either. Note that the node.exe I want to debug is executing this code: <S_CODE_TOKEN> That's because I want to delay the script's execution until I attach. Can it be that this code is not giving node a chance to catch _debugProcess?	samodadela
834	2016-03-05 20:19:50	Reasonable. In your situation you can do next trick in child_process: <S_CODE_TOKEN>	3y3
834	2016-03-05 21:49:02	Tried (added your code in child) - it does not work. Shouldn't _debugProcess be called from outside - not from my script. debugger; does nothing unless node is started in debug mode.	samodadela
834	2016-03-05 22:09:02	Are you removed `sleep` in this case? I can't understand why this doesn't work for you... Last chance - `kill -s USR1 <pid>`	3y3
834	2016-03-07 20:22:09	3y3: sorry for the delay kill -s USR1 won't work on Windows, _debugProcess is the only option. I'll try to remove sleep (replacing it with timer) and report back.	samodadela
834	2016-03-07 20:47:17	Replaced sleep with this (timer is too much work): <S_CODE_TOKEN> ... tried to do _debugProcess multiple times but it still doesn't work. It's like the child node is ignoring _debugProcess. Do you know how _debugProcess works - how does it communicate with node? P.S.: I also tried to execute _debugProcess elevated - no change.	samodadela
833	2016-03-02 09:59:00	I seem to be stuck with a really bizarre issue here. I have the node-inspector server running locally. https://github.com/node-inspector/node-inspector#advanced-use I am now trying to run a Node project by specifying the path `node --debug-brk /home/naveen/node-atom/index.js` the index.js is just a simple one line Node app that prints a console line output. Now when I navigate to chrome at this l…	naveenjafer
833	2016-03-02 10:30:56	This is the error that I receive. `Node Inspector v0.12.7 Visit http://127.0.0.1:8080/?port=5858 to start debugging. Debugging`/home/naveen/nodeatom/index.js Debugger listening on port 5858 Access to /home/naveen/node_modules/.bin from ResourceTree denied. (Error: ENOENT: no such file or directory, stat '/home/naveen/node_modules/.bin/electron') Access to /home/naveen/clitrial/node_modules/.bin f…	naveenjafer
833	2016-05-12 21:18:56	I'm having the same issue and can't find a work around	kevinperumal
833	2016-05-19 04:34:24	me too.. there is a lock sign on node_modules/.bin folder which i can't understand how t o remove... Any Solutions?	eliavmaman
833	2016-05-19 16:29:17	@eliavmaman I removed/reinstalled all of my project's node modules and that seemed to take care of missing files error, but the node debugger is still not attaching to my front end app. Not sure what's going on but will keep playing around with it.	kevinperumal
833	2016-06-11 01:56:45	I had this same problem. In the Node Inspector UX I got a console message: <S_CODE_TOKEN> And in my app I got this log event: <S_CODE_TOKEN> It turns out that I had a symlink (.bin/mkdrip) that was no longer valid, because npm moved/removed mkdrip. Blowing away your deps and reinstalling everything should clean this kind of failure up. It would be nice if node-inspector didn't blow chunks and qui…	BobDickinson
833	2016-06-13 13:27:02	@kevinperumal 10x but still having this issue.	eliavmaman
832	2016-02-28 14:24:05	I am using this setup https://babeljs.io/docs/setup/#mocha to run mocha tests written in ES6. I would like to debug a mocha test with node-inspector. Running ES6 mocha tests works fine with this setup. In order to debug, I run `node-inspector` in one terminal and <S_CODE_TOKEN> in another. I can debug in principle, i.e. on any ES5 code I can set break points. Any breakpoints in my ES6 tests get i…	mdotasia	2016-04-08 22:05:35
832	2016-02-29 21:06:12	I did some more analysis. It turns out that on Windows 7 with Node 5.6.0 I can debug mocha tests without problem. When I debug a `test.js` (ES6) I launch node-inspector/mocha as described in my previous comment in Chrome. Then I can set breakpoints in `test.js`. I press continue and then I see that node-inspector replaces `test.js` with the compiled versions and a `test.js.source` appears, which …	mdotasia	2016-04-08 22:05:35
832	2016-02-29 21:23:02	Hm... Last time then I fix source maps I make if for Win. Maybe now I need to inspect problems for Mac. I don't promise that this will be fast - in current time I intentionally work on major release. Is your issue happens only for main file or also for all sub scripts?	3y3	2016-04-08 22:05:35
832	2016-02-29 22:01:18	In above scenario I'm running my tests with <S_CODE_TOKEN> and then I'm trying to debug only the test that failed. Weirdly on Windows it works all fine. But Mac seems to be broken.	mdotasia	2016-04-08 22:05:35
832	2016-03-02 04:30:28	I played around with `node-inspector` debugging a bit more and tested debugging with normal babel compilation, i.e. not using `babel-register` for on-the-fly compilation but **compile first** and **then debug**. Here is what I found for debugging with `node-inspector`: - Windows: debugging with - `babel-register` (implicit inline source maps): **works** - `babel -s` (source maps in separate files…	mdotasia	2016-04-08 22:05:35
832	2016-03-06 14:42:13	same issue here with babel-register on OS X while it is working fine on windows	dhax	2016-04-08 22:05:35
832	2016-03-11 03:50:17	I'm running mocha tests using babel-register on Mac and am seeing the same issues. I don't hit my breakpoints in node-inspector for any files that are have been transpiled by babel. Node 5.8.0, babel-register 6.7.2.	itaylor	2016-04-08 22:05:35
832	2016-03-14 10:36:45	+1 (babel-register on OS X)	AndrejGajdos	2016-04-08 22:05:35
832	2016-03-24 17:03:48	I can confirm this is happening too. The strange thing is that on a clean install it worked fine initially but after a while started messing up. I noticed the following behavior: - Running node-inspector separately returns the transpiled code - Running node-debug picks up the original files (but I can't get the program to execute)	papaspiridis	2016-04-08 22:05:35
832	2016-04-08 22:05:35	Should be fixed in 0.12.8	3y3	2016-04-08 22:05:35
832	2016-04-30 15:24:40	doesn’t work for me. i’m using `mocha.opts` to specify `--compilers js:./my-babel-register.js --recursive` my-babel-register.js: <S_CODE_TOKEN> when i run `node_modules/.bin/node-debug node_modules/.bin/_mocha`, i end up in “modules.js”, on the line <S_CODE_TOKEN> break points don’t work, i can only run the tests to the end.	flying-sheep	2016-04-08 22:05:35
832	2016-06-15 16:26:41	+1 the same issue with v.0.12.8 on OS X	alexanderkartavtsev	2016-04-08 22:05:35
832	2016-06-28 03:58:58	@mdotasia Do you mind sharing exactly how you compile your ES6 code and how you test it? I can't seem to get the combination of stuff right to get Babel + Mocha + node-inspector working in order to debug ES6 code with Mocha. Thanks!	wafisher	2016-04-08 22:05:35
832	2016-09-25 10:24:20	@wafisher @mdotasia mentioned a couple of ways of compiling es6 using babel and then testing it with mocha. the easist way (and most common way) is either 1. mocha --require setup.js your_test.js , while in setup.js, you have require('babel-register')(); 2. mocha --compilers js:babel-register your_test.js you open the first terminal running node-inspector, then you startup mocha with --debug-brk,…	bochen2014	2016-04-08 22:05:35
831	2016-02-23 16:59:42	It's difficult to know if this is actually an NI bug but here goes anyway: Node Inspector v0.12.6 I'm writing some test files in coffeescript. I compile them to js and kick off a mocha debug via: `mocha --compilers coffee:coffee-script/register ./test/unit.coffee --timeout=45000 --ui bdd -g 'reference xml' --debug-brk=6432` This line has been the same for 6+ months. However since I upgraded to NI…	jcollum
830	2016-02-22 22:29:59	Not sure if this is an appropriate place to put this bug, but I figured we can move it if needed. The following code breaks the debugging process completely: <S_CODE_TOKEN> The arguments that I was passing look like this: <S_CODE_TOKEN> Ironically, the console.log() does work and completes successfully but the debugger refuses to hit any subsequent breakpoints. <S_CODE_TOKEN>	joshjung	2016-04-08 22:07:23
830	2016-04-08 22:07:08	This is a bug of some node versions. Should be fixed in latest versions of node.	3y3	2016-04-08 22:07:23
829	2016-02-22 15:10:56	Could someone explain why the same nomenclature isn't used for both the node-debug argument and the node-inspector options? There may be a good reason but, if not, it may be worth changing the "--no-preload" argument to "preload" in order to make it more consistent and intuitive.	superclarkk	2016-02-22 23:17:17
829	2016-02-22 18:58:11	You feel free to use `preload=false` everywhere. `--no-` prefix is only syntax sugar from `yargs` arguments parser.	3y3	2016-02-22 23:17:17
829	2016-02-22 23:17:17	oh, I see. So, `reload=true` is the default, which is why there is only the need for the `--no-preload` argument (eg. `node-debug --no-preload app`). Now that I think about it, this seems reasonable. Apologies - I'll close this ticket.	superclarkk	2016-02-22 23:17:17
828	2016-02-16 21:00:04	Can you please add a `license` prop to `package.json`? I believe you're using http://spdx.org/licenses/BSD-2-Clause.html. <S_CODE_TOKEN> Also, [`LICENSE`](https://github.com/node-inspector/node-inspector/blob/bd733705673b158e3dcb022f67f7cf386e7fa61e/LICENSE) is formatted poorly, especially for reading on GitHub. Additional line breaks and wrapping at something like 80-chars would be helpful. Than…	jmm
827	2016-02-16 20:18:11	<S_CODE_TOKEN> Why does it say visit :8080 when I asked for :3000? Is this a bug, or am I misunderstanding it? ## <bountysource-plugin> Want to back this issue? **[Post a bounty on it!](https://www.bountysource.com/issues/30913210-custom-port-not-working?utm_campaign=plugin&utm_content=tracker%2F195817&utm_medium=issues&utm_source=github)** We accept bounties via [Bountysource](https://www.bounty…	tejasmanohar
827	2016-02-16 23:42:53	@3y3 Moving issue from [here](https://github.com/node-inspector/node-inspector/issues/538#issuecomment-184895977) to this thread. In the docs - https://github.com/node-inspector/node-inspector#options -, it says 0.0.0.0 is the default value in the default column but in the description, it says "listens on 127.0.0.1 by default". Confused :confused:	tejasmanohar
827	2016-02-16 23:43:57	@3y3 Saw latest response here- https://github.com/node-inspector/node-inspector/issues/538#issuecomment-184925364. I'll check on those two things and post back here instead of the old issue since that seems like a different question, not this bug.	tejasmanohar
827	2016-02-16 23:48:05	What will say <S_CODE_TOKEN> Looks like a bug in passing options from `node-debug` to `node-inspector`	3y3
827	2016-02-16 23:51:52	got it. now that it's running - it seems the web interface works for a bit until the inspector server crashes with the following error message- <S_CODE_TOKEN> so the web interface loses connection of course and gets a timeout request err code.	tejasmanohar
827	2016-04-01 02:37:49	I am seeing a similar issue with `node-debug --web-port` option. The browser window opens to the correct url but fails to load the code and the start debugging at the initial breakpoint. For the record `node-debug src/app/app.js` works just fine. The error I see occurs with all of these command-line options: `node-debug --web-port=8008 src/app/app.js` `node-debug --web-port 8008 src/app/app.js` `…	lukebmay
827	2016-06-21 09:39:34	+1 Even using the same default port it fails, therefore it seems the issue is really related to how the parameter is processed: `node-debug --web-port 8080 server.js`	pacoita
827	2017-03-23 16:39:15	+1 using port redirection of the docker-compose <S_CODE_TOKEN>	alvarocantador
826	2016-02-14 23:27:57	When I have to change my source code at my editor i have to restart the debugger from CMD to see new changes. Is there any solution to update debugger after any code change? ## <bountysource-plugin> Want to back this issue? **[Post a bounty on it!](https://www.bountysource.com/issues/30848653-update-debugger-after-source-files-changed-outside-of-the-debugger?utm_campaign=plugin&utm_content=tracke…	sirramin
826	2016-04-27 17:55:24	+1	MarcosRava
825	2016-02-14 17:39:01	1. Set a breakpoint 2. Run some code 3. Hit breakpoint 4. Repeat a few times 5. Remove the breakpoint 6. Continue running code Expected: code does not stop on breakpoint. Actual: about 50% of the time the removed breakpoint is still active somehow. It won't have a blue arrow on that line but the execution is still stopping on that line. I'm sure this is a duplicate but I couldn't find another iss…	jcollum
825	2016-05-25 19:57:12	Still happening in 0.12.8: <S_CODE_TOKEN> I have noticed that refreshing the browser will eliminate the phantom breakpoint, so that helps.	jcollum
824	2016-02-10 22:17:18	The following watch expression is the only watch set: this[this._wireMap[i][0]].toString When I hit a breakpoint anywhere in my application, the stack dumps (below) and node exits. You can see in the stack dump where it is trying to eval the expression. Remove the watch and the problem goes away. Node v5.6.0 Node Inspector v0.12.6 <S_CODE_TOKEN> ## <bountysource-plugin> Want to back this issue? *…	danaxtman
824	2016-02-10 22:23:10	Hm, I think we can reproduce this in common node debugger. It doesn't looks like an internal node-inspector's error.	3y3
824	2016-02-10 22:29:27	Also you can try to start node with flag `node --max-stack-size=300`	3y3
823	2016-02-10 13:41:00	node v4.2.6 Node Inspector v0.12.6 On tracing it the crash occurs in vm.js. <S_CODE_TOKEN> Called from util.js: <S_CODE_TOKEN> ## <bountysource-plugin> Want to back this issue? **[Post a bounty on it!](https://www.bountysource.com/issues/30720886-complete-application-crash-when-console-log-ing-an-object?utm_campaign=plugin&utm_content=tracker%2F195817&utm_medium=issues&utm_source=github)** We acc…	prawnsalad	2016-04-08 22:11:07
823	2016-02-10 14:11:08	Small example of code where I can debug this?	3y3	2016-04-08 22:11:07
823	2016-02-10 14:26:54	It's a nodejs bug and was fixed in the latest version of node. See https://github.com/nodejs/node/pull/4819 . Maybe we should provide a hotfix for this since it affects a large range of node version (broken since v4.2.4)	gzzhanghao	2016-04-08 22:11:07
823	2016-02-10 14:36:56	Latest 4.2.\* releases have some other bugs in debugger. (Does not possible to inspect promises. Sometimes debugger can't respond on `evaluate` request, if it is not paused) So, debugging on latest 4.2.\* and 5.\* is painful. I'm not sure that one hotfix will be useful here.	3y3	2016-04-08 22:11:07
823	2016-02-10 14:48:11	I'll try with some different node versions, but for completeness this is how to reproduce it 100% of the time: <S_CODE_TOKEN> Interestingly, it only happens when console.log()ing in that order with this snippet with the 2 separate calls. Though I'm sure it must happen in other orders as my application currently has a lot of debugging output but no numbers. Quick note: the setTimeout() is purely t…	prawnsalad	2016-04-08 22:11:07
823	2016-02-10 15:08:12	Quick tests on that snippet: Node 0.12: works Node 4: crashes Node 5: works	prawnsalad	2016-04-08 22:11:07
823	2016-02-10 15:16:31	Are you tested on 4.3?	3y3	2016-04-08 22:11:07
823	2016-02-10 15:34:06	@3y3 Yes. 4.2 and 4.3 crashes	prawnsalad	2016-04-08 22:11:07
823	2016-02-11 01:59:07	Also crashes in 5.1, here is a minimum reproduction of it: <S_CODE_TOKEN> Run `node --debug-brk test` and `node debug localhost:5858`, node crashes just after you step over the runInDebugContext method. Overriding vm.runInDebugContext may help, it's the only method I found that leads to this issue.	gzzhanghao	2016-04-08 22:11:07
823	2016-02-12 14:54:21	This might be related to https://github.com/nodejs/node/issues/4261 It started to work for me from `5.4.1`, then with `5.5.0` `node-inspector` stopped breaking on `debugger` and `breakpoints`. Just installed `5.6.0-r1` and so far debugging seems to work.	derenio	2016-04-08 22:11:07
823	2016-02-16 13:13:46	Any update on this issue?	gijohn	2016-04-08 22:11:07
823	2016-04-08 22:10:52	This is a node bag. Should be fixed in latest node versions.	3y3	2016-04-08 22:11:07
822	2016-02-09 20:33:02	Often, it will take a long time for sources to load into the node-inspector. Unfortunately, there's no feedback to the user about this process, which can cause new users to abandon the tool. This pull request provides a proof-of-concept loading message to the user, and suggests the --no-preload flag after a set period of loading time. There is likely a much more elegant solution for presenting fe…	azellsworth
822	2016-02-09 21:05:12	Hello @azellsworth , thank you for contribution. Unfortunately we can't change something in `front-end` folder, because it updates automatically sometimes. Look at `front-end-node` folder, there placed all our overrides. I'd like your idea. But we need some changes here. Instead of injecting in `registerCommand` func, you can define your own event (look at `showConsole`), which will be sent to fr…	3y3
821	2016-02-06 23:24:05	I'd like to provide some small amount of feedback to the user about the sources loading into the node-inspector. Ideally this would be a progress bar that shows the percentage of javascript files that have been loaded. At the very least, I'd like to show whether files are being loaded at all, or if the process has stopped. I find that especially for large projects, it takes quite a bit of time fo…	azellsworth
821	2016-02-19 21:55:50	:+1:	focusaurus
820	2016-02-05 16:21:59	I've used node-inspector in the past but today it's taking 3+ minutes to hit the first line of a file containing only `console.log('hello');`. During this time node is running at 100% on one core and Chrome is showing the dev tools but with no files shown. I'm using v0.12.5 on node v4.2.6 (installed via nvm) on OS X 10.10.5 on a latest generation Macbook Pro. I've tried uninstalling and reinstall…	tamlyn	2016-02-09 12:15:01
820	2016-02-06 23:02:33	Hey Tamlyn! I've noticed the same thing on a couple projects, especially when there are a lot of dependencies (e.g. a packed node_modules folder). The `--no-preload` flag on the node-inspector often fixes this, but will sometimes throw the following error when you load the inspector in your browser: `Uncaught SyntaxError: Unexpected end of input` . When this happens, none of your sources will loa…	azellsworth	2016-02-09 12:15:01
820	2016-02-09 12:15:00	Should be solved in `node-inspector` 0.12.6 Now `hidden node_modules` will work as expected.	3y3	2016-02-09 12:15:01
820	2016-02-09 12:40:32	Instant startup! 👍	tamlyn	2016-02-09 12:15:01
819	2016-02-04 13:32:29		gzzhanghao	2016-02-04 23:20:11
819	2016-02-04 13:45:55	LGTM. Please squash changes to one commit. I don't see reason to review this in isolated pr. Or wait... Don't worry about squashing now. I will merge this changes in `next` branch and squash it in cleanup `rebase`	3y3	2016-02-04 23:20:11
819	2016-02-04 14:12:05	@3y3 Well, I thought you want to merge these commits separately, I'll squash it now.	gzzhanghao	2016-02-04 23:20:11
818	2016-02-04 09:16:19	Moved from https://github.com/node-inspector/node-inspector/pull/817	gzzhanghao
817	2016-02-03 18:23:16	This PR includes some bug fixes and enhancements. Bug fixes: - https://github.com/node-inspector/node-inspector/commit/1b6491bc75ad1375b22e83ac9939dd660f75549b Fix ConsoleAgent with large stack trace - https://github.com/node-inspector/node-inspector/commit/b617bfb4cdcc893acd789dca095e4d2a39455307 Fix this pointers in DebuggerAgent - https://github.com/node-inspector/node-inspector/commit/9983cf0…	gzzhanghao	2016-02-04 09:16:39
817	2016-02-04 08:57:39	@gzzhanghao , thank you for pr. Can you please retarget it to `next` branch instead of master. `Fix this pointers in DebuggerAgent` - resonable `Ignore errors when reading files` - reasonable `Gracefully exit after receiving SIGINT` - reasonable, but remove console.log `Fix restart frame handle` - outdated. Implemented in injection. `Fix ConsoleAgent with large stack trace` - I will describe prob…	3y3	2016-02-04 09:16:39
817	2016-02-04 09:16:39	Move to https://github.com/node-inspector/node-inspector/pull/818	gzzhanghao	2016-02-04 09:16:39
816	2016-02-02 18:41:40	**Problem:** With preload disabled, files are missing from the LHS "sources" panel. Note: app started using `node-debug .` **Workaround** Enable preload, Workaround in #814 may help **Environment:** <S_CODE_TOKEN> ## <bountysource-plugin> Want to back this issue? **[Post a bounty on it!](https://www.bountysource.com/issues/30461497-with-preload-disabled-files-are-missing-from-the-lhs-sources-pane…	superclarkk
815	2016-02-01 19:16:53	I originally made a post on stackoverflow: http://stackoverflow.com/questions/35096574/node-inspector-only-loads-the-www-file-when-preload-is-set-to-false Basically, when I run `node-inspector --preload=false` My chrome debugger only displays the bin/www file. None of the other folders or files are available like if I would have just run node-inspector ![debug not working](https://cloud.githubuse…	robodude	2016-02-01 20:40:33
815	2016-02-01 20:40:33	I uninstalled node, reinstalled it to the latest version (4.2.6) and node-inspector started working again appropriately.	robodude	2016-02-01 20:40:33
814	2016-01-28 16:15:02	**Problem:** With preload enabled, when I open particular .js files (via double-clicking them in the LHS "sources" panel), they wrongly show as blank. This happens when debug-brk is enabled (ie the default) and the "Resume script execution" is clicked _before_ clicking on the problem files. Note: app started using `node-debug .` **Workaround** The workaround is to click the problem files _before_…	superclarkk
814	2016-02-02 21:20:10	Hm, when we click on preloaded file before script execution, we load it from disk by node-inspector When we click in resumed script (where sources was loaded in app memory) we try to receive source from app's memory. Can you log this place https://github.com/node-inspector/node-inspector/blob/master/lib/ScriptFileStorage.js#L65-L81 in your node-inspector. Something like this: <S_CODE_TOKEN> I'm i…	3y3
814	2016-02-03 11:42:53	I replaced your code, but it caused node-inspector to crash with [http://i.imgur.com/NlMm1XK.png](http://i.imgur.com/NlMm1XK.png). It may be because `result` in the code (near the end), `console.log(null, result);`, is not defined.	superclarkk
814	2016-02-03 14:06:39	Yes, it's a problem =) I updated my code example.	3y3
814	2016-02-03 14:42:04	Thanks. Actually, I fixed the code as follows, but nothing was logged to the console: <S_CODE_TOKEN> Then I tried your updated code but, unfortunately, nothing was logged to the console either.	superclarkk
814	2016-02-04 14:59:46	Note, updated environment: <S_CODE_TOKEN> I've tried calling `console.log()` right at the top of some of the node-inspector scripts. To summarise: The following are called: - `./index.js` - `lib/config.js` The following are **not** called: - `lib/PageAgent.js` - `lib/DebuggerAgent.js` - `lib/ScriptFileStorage.js` - `lib/ScriptManager.js` Can we try something else?	superclarkk
814	2016-02-07 17:52:01	Ok, I understand why you don't see anything in console. You start fron `node-debug` command. To see correct node-inspector output you need to start it separately: <S_CODE_TOKEN> <S_CODE_TOKEN> So now we can see your output for interesting lines.	3y3
813	2016-01-27 14:07:26	Node Inspector v0.12.5 running: (for a while during debugging...) <S_CODE_TOKEN> initial output: <S_CODE_TOKEN> and then...: <S_CODE_TOKEN> ## <bountysource-plugin> Want to back this issue? **[Post a bounty on it!](https://www.bountysource.com/issues/30257487-error-node-inspector-threw-an-error?utm_campaign=plugin&utm_content=tracker%2F195817&utm_medium=issues&utm_source=github)** We accept bount…	MathijsvVelde
813	2016-03-04 10:42:26	I am getting the same error when I try to start a debugging session for a nativescript app. I start node-inspector on port 8181 In Google chrome I go to url : http://127.0.0.1:8181/debug?port=40001 At that time the same error as MathijsvVelde mentioned is thrown. Can you look into this? It's pretty hard to debug without the proper tooling. Thanks in advance, Johan Beumer	JohanBeumer
813	2016-04-06 06:09:55	Hi, same occurs on my application after updating to latest v.12.7 ... I'm using a ssh tunnel to debug my app directly on the server via port 8183 (Windows 7). I've started node-inspector on port 8183 via windows commandline `node-inspector --debug-port 8183` no errors occured ... and called it in google chrome with http://127.0.0.1:8080/?ws=127.0.0.1:8080&port=8183 ... ui stops with same error in…	ronie-z-wave
813	2016-10-29 11:34:59	Same here. Node Inspector v0.12.8	emimull
812	2016-01-27 13:34:17	In the description it says "defaults to 127.0.0.1", so this should also be stated in "Default" column. Furthermore the output `Node Inspector is now available from http://127.0.0.1:8080/?ws=127.0.0.1:8080&port=5858`should perhaps get adjusted to point out that when connecting from remote machine (or just vm host) both occurrences of `127.0.0.1`have to be replaced.	FlorianLoch
811	2016-01-22 19:11:07	<S_CODE_TOKEN> The execution passes and there is no way to resume. ## <bountysource-plugin> Want to back this issue? **[Post a bounty on it!](https://www.bountysource.com/issues/30124229-generator-breakpoints?utm_campaign=plugin&utm_content=tracker%2F195817&utm_medium=issues&utm_source=github)** We accept bounties via [Bountysource](https://www.bountysource.com/?utm_campaign=plugin&utm_content=tr…	munichlinux
810	2016-01-21 11:58:57	I try to debug a mocha test script I have a breakpoint in my API-controller function (locomotive-js) I use `npm run test-debug` which translates to: <S_CODE_TOKEN> Test are running inside a vagrant box (Debian wheezy) with - node v4.2.5 - mocha 2.3.4 - node-inspector v0.12.5 The problem is my breakpoints are completely ignored. The test is halted on the first line of the script, but when I resume…	ernie58	2016-01-22 12:18:50
810	2016-01-22 12:06:04	Please try to start `./node_modules/mocha/bin/_mocha` instead of `./node_modules/mocha/bin/mocha` It may be helpful	3y3	2016-01-22 12:18:50
810	2016-01-22 12:18:50	Thx @3y3 , it helped!	ernie58	2016-01-22 12:18:50
809	2016-01-18 17:03:10	When I debug my node application I'm using Profiles to take a Heap snapshot. This works when I start the app and press it, however after I let the app run the Heap profile get's infinitely stuck on "Snapshotting.." Node Inspector v0.12.5 Node v5.4.0 OSX 10.11.1 ## <bountysource-plugin> Want to back this issue? **[Post a bounty on it!](https://www.bountysource.com/issues/29983462-stuck-on-snapshot…	herkyl
809	2016-01-19 06:43:53	Just to clarify I am now using https://github.com/bnoordhuis/node-heapdump for heapdumps and it's working fine	herkyl
809	2016-02-03 21:44:00	I have the same problem.	JoshuaWise
809	2016-08-10 03:18:44	I had the same issue with `node-inspector` getting stuck on snapshotting. The node version I was using was `v5.3.0`. I switched to `v6.2.0` and snapshotting works perfectly. Just thought I would share.	poeticninja
808	2016-01-15 14:35:49	## Roadmap v1.0: - [x] Inject webkit protocol in app - [ ] Fix most part of bugs related with new protocol - [ ] Rewrite all tests using es6 - [ ] Take some critical from issue tracker to milestones - [ ] Close active mailstones https://github.com/node-inspector/node-inspector/milestones - [ ] Rewrite config on `commander.js` (if it is possible) - [ ] Implement `ni inspector`, `ni debug` - [ ] Re…	3y3
808	2016-02-03 10:28:50	When are you going to land this? **edit** I see, getting a lot of _TypeError: require(...) is not a function_ errors..	KenanSulayman
807	2016-01-14 05:41:48	Node-debug cause error: <S_CODE_TOKEN> Node.js v4.2.1 Node Inspector v0.12.5 OS: Mac OS X 10.11.1 ## <bountysource-plugin> Want to back this issue? **[Post a bounty on it!](https://www.bountysource.com/issues/29863353-node-debug-doesn-t-work?utm_campaign=plugin&utm_content=tracker%2F195817&utm_medium=issues&utm_source=github)** We accept bounties via [Bountysource](https://www.bountysource.com/?u…	myshov
807	2016-02-10 21:57:21	Curious, try `node --debug test_file.js` and report if you get a crash with that alone. I'm having issues and tried to run the old way ( with --debug then node-inspector ) and my app is crashing with just --debug meaning is has nothing to do with node-inspector and I'm presently suspecting it's related to https://github.com/node-inspector/node-inspector/issues/823 since I'm lazy about .dir() vs .…	rainabba
807	2016-05-25 19:15:44	Hi all! I have this issue as well. I have a script that is reproducible too. system info: - node 4.4.3 - osx/mavericks - npm 2.15.1 steps to reproduce: - repo @ commit hash: https://github.com/MRN-Code/coinstac-client-core/commit/5a8c711736083dd29259bb69f706a5d768c4bdca - clone, `npm i` - `node-debug test/demo.js` FYI, it _does_ work with nodes built-in cli debugger, e.g. `node debug test/demo.js…	cdaringe
807	2016-05-25 19:28:38	it's an issue w/ browser-launcher2. will file a bug w/ them and cross ref. it would have to ripple up some before fixing `node-inspector` tho!	cdaringe
806	2016-01-11 16:47:10	code example: <S_CODE_TOKEN> displays as: <S_CODE_TOKEN> generated map string: <S_CODE_TOKEN> tested on Node Inspector v0.12.5, Node v5.4.0 it displays fine in latest chrome and firefox ## <bountysource-plugin> Want to back this issue? **[Post a bounty on it!](https://www.bountysource.com/issues/29775698-wrong-encoding-when-using-inline-sourcemaps-with-sourcescontent-and-utf-8?utm_campaign=plugin…	forceuser
805	2016-01-11 14:19:08	Inspector dispays file content instead of map.sourcesContent when using inline source map and map.sources[name] with name===filename if name differs from real filename then map.sourcesContent displayed ## <bountysource-plugin> Want to back this issue? **[Post a bounty on it!](https://www.bountysource.com/issues/29771044-inspector-dispays-file-content-instead-of-map-sourcescontent?utm_campaign=plu…	forceuser
805	2016-01-11 14:24:19	and it works as expected with --no-preload flag	forceuser
805	2016-01-11 15:04:55	Also if filename and name defined in map.sources are equals breakpoint can't be set at runtime (even with --no-preload flag) When names are different all works as expected	forceuser
805	2016-02-07 17:55:47	Are you using babel?	3y3
805	2016-02-08 12:58:15	Actually i'm using require.extensions callback, inside it i'm reading file contents and modify it (replace some lines) then pass modified source to the babel.transform method and then perform module._compile I expected that I would see the modified file, but the inspector displays the original file from disk or even sometimes transpiled file without sourcemap applied [here simplified gist example…	forceuser
804	2016-01-07 13:09:40	I ran into a problem while debugging my node app and this specific error only occurs when I use a breaker (inline `debugger;` or/and **breakpoints** in the node-inspectors console). The biggest issue for me is that is no indication of where the error originates from... Here are my scenarios.: debugging with `node debug ./app.js` results in: <S_CODE_TOKEN> And debugging with `node --debug ./app.js…	MathijsvVelde
804	2016-01-07 15:57:49	Node-Inspector crashed... <S_CODE_TOKEN> output: <S_CODE_TOKEN>	MathijsvVelde
804	2016-02-04 10:00:43	Got the same > Internal error: TypeError: Cannot read property '0' of undefined here, in chrome developper console, but not the same application. I was just trying to debug a set of mocha tests with node-inspector. I got no stacktrace in my console, it's only in chrome. Here are the steps to reproduce it: - I launch `node-debug _mocha --compilers js:babel-register --recursive --require test/compo…	loiclacombe
803	2016-01-06 10:39:03	The browser shows the message Detached from the target (reason: websocket_closed). The terminal prints the statement "Error 0" just as the debugger is detached. How can we check the reason why it is getting detached? ## <bountysource-plugin> Want to back this issue? **[Post a bounty on it!](https://www.bountysource.com/issues/29630433-node-inspector-detached-suddenly-with-no-obvious-reason?utm_ca…	ankurmurarka
803	2016-02-10 21:54:00	Possibly related? https://github.com/node-inspector/node-inspector/issues/823	rainabba
802	2016-01-05 20:32:22	Hi, I've started to encounter a problem since upgrading node-inspector to 0.12.5. I was running 0.12.3 before that and I have confirmed that the issue started with version 0.12.4. I am using node 4.2.1 at the moment and am on Windows although since I am running my stuff under docker, it is then under a Linux platform. When debugging locally, I do not have a problem however within docker, it seems…	EricFortin
801	2016-01-03 00:52:35	The DevTools link refers to something that is outdated, and I have fixed the link in this commit.	drsirmrpresidentfathercharles
801	2016-01-03 00:56:02	The Travis CI build failed for the same reasons the original code is failing. No changes were made except for the README.md	drsirmrpresidentfathercharles
800	2016-01-02 13:35:17	`node-inspector` can't work if `localhost` can't be resolved. However, it ostensibly looks fine in terminal. I suggest showing error messages so that user can figure out the problem without confusing. ### Node Inspector looks fine <S_CODE_TOKEN> ### Chrome DevTools shows nothing ![chrome_devtools](https://cloud.githubusercontent.com/assets/2791834/12074433/28db84a4-b18f-11e5-872f-97a9f7663265.png…	zlargon
799	2015-12-27 15:06:14	![740-github-issue](https://cloud.githubusercontent.com/assets/1362386/12011161/7796f35e-ad06-11e5-8675-6a6515118aa0.png) I think this issue was raised by "eahutchins" on May 29, 2013. https://github.com/node-inspector/node-inspector/issues/161 I think this problem was fixed, then it crept up again during the upgrade(?). All source code includes the PREFIX as the first line, so tracing is off by …	noos
799	2016-01-04 17:38:36	+1 I have the exact same issue with the same versions as the OP.	docksteaderluke
799	2016-01-04 17:45:11	I don't think this is specifically caused by the inserted require wrapper line since it also appears in Node v4.2.4 but tracing works as expected. In the meantime, downgrading from Node v5.2.0 to v4.2.4 seems to solve the problem.	docksteaderluke
798	2015-12-18 03:07:05	…ified	cainjonm	2016-02-09 09:36:09
798	2016-02-09 09:32:34	Thank you for contribution! Landed as 9024ff78a044fa397378ffd997e4d68fee951a99	3y3	2016-02-09 09:36:09
797	2015-12-17 00:59:11	Error: Cannot find module '/usr/lib/node_modules/node-inspector/node_modules/v8-debug/build/debug/v0.7.0/node-v47-linux-ia32/debug.node'. I have seen something looks like that. But it doesn't resolved for you. ## <bountysource-plugin> Want to back this issue? **[Post a bounty on it!](https://www.bountysource.com/issues/29193483-after-upgrading-to-node-v5-2-0-i-got-an-debug-error?utm_campaign=plug…	Attrash-Islam	2017-01-16 23:49:13
797	2016-02-05 13:19:27	nearly the same error for me, for node 5.5.0, on Windows 7 : Error: Cannot find module 'C:\Program Files\nodejs\node_modules\node-inspector\node_modules\v8-debug\build\debug\v0.5.2\node-v47-win32-x64\debug.node'	abenhamdine	2017-01-16 23:49:13
797	2016-02-05 13:37:04	I just reinstall node-inspector whith npm install -g node-inspector and now everything works perfectly	abenhamdine	2017-01-16 23:49:13
797	2017-01-16 23:49:13	No longer relevant for me	Attrash-Islam	2017-01-16 23:49:13
796	2015-12-15 00:50:03	Using node-inspector 0.12.5, and node v5 If you run the following code using `node --debug`, start `node-inspector`, then press enter within the running application, and then load up the node-inspector UI, node-inspector will crash. <S_CODE_TOKEN> This appears to be because node-inspector attempts to run some code (in `_onConnectionOpen`) which gets evaluated in the vm where the debugger is curre…	cainjonm
796	2015-12-15 15:24:40	I have same problem with node v5.2.0	tolgaek
795	2015-12-13 16:56:03	<S_CODE_TOKEN> <S_CODE_TOKEN> ## <bountysource-plugin> Want to back this issue? **[Post a bounty on it!](https://www.bountysource.com/issues/29087556-have-node-v-5-2-0-installed-but-node-inspector-is-saying-i-have-an-earlier-version-installed-and-displaying-a-warning?utm_campaign=plugin&utm_content=tracker%2F195817&utm_medium=issues&utm_source=github)** We accept bounties via [Bountysource](https…	momo89ong
795	2015-12-31 14:09:35	I'm having the same problem, I've read a couple of threads where some people would uninstall node-inspector, clear npm cache and reinstall node-inspector, others simply needed to restart their computer, I've done all that but still having the same problem.	alveshelio
795	2016-02-07 18:03:47	I think the problem here is that you use nvm to start `node-debug`. Some times it can cause a problem with resolving current `node` path. Try to use `nvm alias default 4` to set node v4 permanently as default node version.	3y3
795	2016-05-10 18:45:06	just ran into same issue, just like @alveshelio suggested fixed with <S_CODE_TOKEN>	serkanh
794	2015-12-11 20:26:34	os: ubuntu 14.04 node version: 5.2.0 node-inspector version: 0.12.5 After upgrading to node 5.2.0, when running with --no-preload flag, source files are no longer loaded into Node Inspector at runtime, when modules are required. I'm running `...$ node-inspector --no-preload` and `...$ node --debug ./index.js` index.js: <S_CODE_TOKEN> server.js: <S_CODE_TOKEN> only index.js appears in the Sources …	peterwhitesell
794	2015-12-12 21:49:51	There is a lot of problems with 5.2.0 - it breaks 20 tests in node-inspector	3y3
793	2015-12-10 22:42:14	Hey there! I'm running Node Inspector v0.12.5 in Node v5.1.1 on Windows 10 x64. Everything works swimmingly. I've written some Gulp tasks in ES6, `gulpfile.babel.js`. You can see them [here](https://github.com/MeoMix/StreamusWebsite/blob/development/gulp/tasks/lint.js). After running the command: <S_CODE_TOKEN> it takes **~50 seconds** for `debugger` to be encountered at the start of my task. If …	MeoMix
793	2015-12-10 23:17:04	At current time there is no profit in inspecting es6, because node-inspector doesn't know nothing about es6 structures. (If you need only to inspect stack frames and scopes, it may me reasonable to use something like iron-node. Support of es6 structures in ni was planned in 0.13.0, but there is a lot of work on this feature) I encounter the delay on node 5.2 where es6 is included in core libs. So…	3y3
792	2015-12-10 11:58:57	Hi! I'm on Windows 7, using nodejs 4.2.3, node-inspector 0.12.5 The content of my .node-inspectorrc <S_CODE_TOKEN> With this config I was able to hide "onedir\, otherdir\ and node_modules\ except modules starting with mynodemodulesdirprefix This stopped working at all. With investigating the code of node-inspector\lib\config.js I found that the attribute "hidden" get's overwritten by the variable…	chk-
791	2015-12-10 11:51:23	Hi, I would be grateful for Your investigation of an error when I use console.log for an object. See: console.log({a:1}) Thank You! Node version: v5.2.0 Node Inspector: v0.12.4 Chrome Version 47.0.2526.73 (64-bit)	bhevesi	2015-12-21 16:46:08
791	2015-12-17 08:23:26	the same problem.	dimonnwc3	2015-12-21 16:46:08
791	2015-12-21 16:46:08	Looks this issue related with node.js segmentation fault after console.log (https://github.com/nodejs/node/issues/4261) Node v5.3.0 has the same problem as well. I'm going to close this issue and hope the Node.js developers will solve the problem as soon as they can.	bhevesi	2015-12-21 16:46:08
790	2015-12-09 10:46:55	Take a heap snapshot from the 'Profiles' tab. The retained size and shallow size are similar for all kinds of objects. I expected retained size to be larger at least in some nodes. <img width="821" alt="screen shot 2015-12-09 at 4 10 43 pm" src="https://cloud.githubusercontent.com/assets/3872221/11683213/77eafdee-9e8f-11e5-84e4-99b088d8119b.png"> node-inspector version: 0.12.5 node-version: 4.2.1…	roonyh
790	2015-12-22 11:14:45	I'm also seeing this - makes debugging memory leaks rather awkward. node-inspector v0.12.5 node v4.2.2 Windows 7	gavllew
790	2016-02-07 18:06:07	I don't know how to fix this bug at current time. It's not a bug of node-inspector itself.	3y3
789	2015-12-09 01:45:58	#### Overview Hello! I'd like to make a few minor changes to the plugin API which will make it easier to keep the vanilla node-inspector source tree untouched (and up to date) and ship plugins alongside. I'm using node-inspector plus some custom plugins to provide JS debugging support for the Netflix application on TVs and game consoles. This change would make it so I can stop shipping a forked v…	eplawless	2015-12-10 21:11:09
789	2015-12-09 02:38:21	@3y3 Wondering if I could get your feedback on this change, whether it's missing anything etc.	eplawless	2015-12-10 21:11:09
789	2015-12-09 21:11:56	The reason for the "override" property in addition to "exclude" is in order to re-enable or tweak features that node-inspector has already set. My immediate use case (likely with more to follow) is this plugin: **manifest.json** <S_CODE_TOKEN> **module.json** <S_CODE_TOKEN>	eplawless	2015-12-10 21:11:09
789	2015-12-09 21:18:09	In current time I'm ready to accept this changes, but keep in mind, that plugins api is unofficial because it is uncompleted: - [x] DevTools Client - [ ] Inspector process - [ ] Application process - [ ] Plugins installer I will try to save ability to setup plugins dir, but I'm not sure, that there will not problems with `Plugins installer` step. So I'll notify you about this as a first user of p…	3y3	2015-12-10 21:11:09
789	2015-12-09 21:31:40	Please isolate `override` option in new commit in current pr.	3y3	2015-12-10 21:11:09
789	2015-12-09 21:32:32	Sounds good, I'll make those changes.	eplawless	2015-12-10 21:11:09
789	2015-12-09 22:03:46	Made those edits, let me know if I missed anything?	eplawless	2015-12-10 21:11:09
789	2015-12-09 22:16:29	We're going to be actively developing and maintaining plugins, so I'm perfectly happy to adapt to the plugins API as it evolves and changes. I think it's going to enable some really neat tools for our teams. If you need some help with node-inspector itself at any point, I think I can swing some dedicated time for contributing to it.	eplawless	2015-12-10 21:11:09
789	2015-12-10 18:24:53	@3y3 is there anything else I should change?	eplawless	2015-12-10 21:11:09
789	2015-12-10 21:13:55	No. All ready and merged. I need to fix some bugs before next release, so wait next release after weekend. Thank you.	3y3	2015-12-10 21:11:09
788	2015-12-08 09:50:32	To reproduce: 1. node --debug-brk in.js 2. node-inspector 3. open the web-debugger 4. after var=script .... has been executed, open the file t.js2 and place a breakpoint (anywhere) 5. run the script At the breakpoint note that in the windows 'Scope Variables', the global variables are always undefined. Thanks -------in.js--------- var vm = require('vm'); var fs = require('fs'); var script = new v…	alexpenev-s
788	2015-12-08 11:45:02	Just for the records: runIn*Context() functions have history of causing trouble in node-inspector: <S_CODE_TOKEN> There seem to be no real solution yet.	xtough
788	2016-03-02 12:59:49	Hi Guys, Is there an update with the issue? It's still reproducible.	alexpenev-s
787	2015-12-05 18:12:01	[npm-debug.log.zip](https://github.com/node-inspector/node-inspector/files/52914/npm-debug.log.zip)	maxyazhbin	2015-12-07 22:36:12
787	2015-12-07 22:36:12	Looks like a problem with npm@3 please report to `npm` or to `mkdirp` project	3y3	2015-12-07 22:36:12
786	2015-12-05 13:51:51	Trying to install with: <S_CODE_TOKEN> Gives the following: <S_CODE_TOKEN>	jonrimmer	2015-12-06 20:35:52
786	2015-12-05 18:51:11	+1 For this	major-mann	2015-12-06 20:35:52
786	2015-12-06 20:35:50	Fixed in 0.12.5	3y3	2015-12-06 20:35:52
785	2015-12-05 04:45:30	I'm attempting to configure a new Debian 8.2 (64bit) work environment and did a clean install from source of Node 5.1.1, clean install of Chrome from Google, pulled all the latest development tools from Debian (running gcc 4.9.2). I'm not sure if the errors I am encountering when attempting an `npm install -g node-inspector` as root are node-inspector rooted in node-inspector or local configurati…	ChrisRus
785	2015-12-05 11:33:18	Please try <S_CODE_TOKEN>	3y3
785	2015-12-08 23:50:32	@3y3 - sorry for the delay. I tried `npm i -g node-inspector --unsafe-perm` (executed as root) and this time received no build errors. Additionally, I'm single stepping through code and things look good. Curious, what have I actually done here? Will I need to take extra steps when next I upgrade for example? Thank you very much!	ChrisRus
785	2016-02-18 17:58:01	I had the similar problem to install `v8-debugger` and `v8-profiler` dependencies, and the solution explained into: #776. Maybe this can be a solution for you too :)	mfdeveloper
784	2015-12-03 18:33:59	node-inspector version: 0.12.4 node version: v4.2.2 operating system: os x 10.11.2 Beta When I start node-inspector by forking a process and config with environment variables, the config is parsed as string, instead of the type they suppose to be. This cause some configs not working properly, For example, the preload config [here](https://github.com/node-inspector/node-inspector/blob/48a89a460ffd…	GingerBear
783	2015-12-02 12:33:35	Hello, I'm trying to profile some Node code by profiling my Mocha tests. I am able to attach just fine with `mocha --debug-brk` and it pauses on the first line, as described. When I try to profile, however, it locks the tabs and I'm unable to navigate back to Source to continue past the breakpoint. I thought a decent workaround would be to put `console.profile()` in my `before` and `console.profi…	benmosher
783	2015-12-02 12:39:38	This turned out to work okay, but still not ideal: <S_CODE_TOKEN>	benmosher
783	2016-07-15 13:58:57	+1 implementing this would be great	pmurias
782	2015-11-30 23:00:13	So. The first, everything was good. I start node-inspector, chrome tab open automatically and i saw the source files and could see debug info. But after some time, after some restarts, i stuck in shit. node-inspector stops working normally. I try reboot. I was try --debug-brk. Yes my port is 5858. I got no antivirus. I am run ubuntu. Nothing working guys. The pure and empty dev panel of chrome. J…	x8core
782	2016-01-20 20:23:47	I'm seeing the same thing now. The inspector has worked in the past. Tried latest Chrome and Safari. This is a Meteor app.	datanotion
782	2016-11-30 09:27:19	same issue	zzuhan
781	2015-11-29 08:22:39	Can someone help with this?	yohaia	2015-12-06 20:38:55
781	2015-12-06 20:38:55	Fixed in 0.12.5	3y3	2015-12-06 20:38:55
780	2015-11-27 22:52:43	I get these two sexy errors when loading 8080: Runtime.js:358 Assertion failed: Unknown experiment canvasInspection Runtime.js:367 TypeError: Cannot read property 'createSetting' of undefined I'm also unable to hit breakpoints, or inspect variables. Any help would be greatly appreciated! ## <bountysource-plugin> Want to back this issue? **[Post a bounty on it!](https://www.bountysource.com/issues…	codybousc
780	2016-02-22 21:00:08	I'm experiencing a nearly identical issue. However, I can generally hit 'some' breakpoints but have been unable to determine which breakpoints it may or may not hit. <S_CODE_TOKEN> I experience the same issue whether I am using `node-debug` or `node --debug-brk` combined with `node-inspector`.	joshjung
779	2015-11-27 04:56:32	I recently updated from version 9.2 (I know...) to latest and found that exceptions thrown in global functions are no longer shown as errors in the console when called from the console. Is this expected behavior? Back on version 9 I frequently called global functions from the console as a super quick test, which was really convienent! Is there a way to do that (or something similar) in the latest…	kevinob11
779	2016-01-22 12:02:59	Hi, I have same problem here try: <S_CODE_TOKEN>	pravdomil
779	2016-01-22 20:59:38	That works, but makes this shortcut not really worth it. Any idea if this will be supported again in the future?	kevinob11
778	2015-11-26 23:17:47	<S_CODE_TOKEN> [npm-debug.txt](https://github.com/node-inspector/node-inspector/files/45313/npm-debug.txt)	x-yuri	2015-12-04 16:53:20
778	2015-12-01 16:44:14	same here., Linux 3.16.0 Debian stretch/sid. node 5.10 npm 3.5.0 node-gyp 3.0.3-2 gyp 0.1+20150913git1f374df9-1	stelf	2015-12-04 16:53:20
778	2015-12-01 20:32:11	Same here. <S_CODE_TOKEN>	gunar	2015-12-04 16:53:20
778	2015-12-03 16:38:47	Same here Linux Ubuntu 15.04 npm 3.3.12 node v5.1.0	davejoem	2015-12-04 16:53:20
778	2015-12-03 21:48:17	How about `sudo npm i -g --unsafe-perm node-inspector` ?	3y3	2015-12-04 16:53:20
778	2015-12-03 23:00:55	Indeed, that helped. What was the issue? Is it `npm` who's at fault?	x-yuri	2015-12-04 16:53:20
778	2015-12-04 13:27:44	@x-yuri Node 5 is using npm 3, which is considered a rewrite. It's using sane permissions for files, impacting modules that relied on bad permissions.	KenanSulayman	2015-12-04 16:53:20
778	2015-12-04 13:38:29	Yeah, that worked. @3y3 and @KenanSulayman, thank you!	gunar	2015-12-04 16:53:20
778	2015-12-16 11:56:18	also confirm this is a valid solution for node v5.2.0 // npm 3.3.12 on debian testing 3.16.7-ckt11-1	stelf	2015-12-04 16:53:20
777	2015-11-21 17:34:12	Hi there, I have a transitive dependency on node-inspector and it started failing recently... I Cannot build from the source. Is there anything I can do to fix this? I cloned and installed v8-profiler properly. ## npm install node-inspector broken <S_CODE_TOKEN> ## npm install v8-profile working properly <S_CODE_TOKEN> ## <bountysource-plugin> Want to back this issue? **[Post a bounty on it!](htt…	marcellodesales
777	2015-12-06 20:39:54	Try to use: <S_CODE_TOKEN>	3y3
776	2015-11-19 03:05:10	Environment <S_CODE_TOKEN> Log <S_CODE_TOKEN>	superclarkk	2015-12-06 20:43:37
776	2015-11-20 04:11:45	I can confirm this as well.	xekoukou	2015-12-06 20:43:37
776	2015-11-20 09:17:03	@xekoukou - could you give details of your environment?	superclarkk	2015-12-06 20:43:37
776	2015-11-20 10:03:38	OS: Debian Jessie 3.16.7-ckt11-1 node: All versions from v3 to v5. I didn't check all but I had to revert to version 0.12.x for it to work. python 2.7.9 gcc 4.9.2	xekoukou	2015-12-06 20:43:37
776	2015-11-23 00:36:15	i'm also having issues installing with latest version of node (5.1.0) on windows 10. same error(s)	tehOPEologist	2015-12-06 20:43:37
776	2015-12-01 07:41:54	> ../../nan/nan.h:41:3: error: #error This version of node/NAN/v8 requires a C++11 compiler You need a version of `g++` that supports the C++11 features. Try upgrading your gcc and g++ compilers and try again.	fiznool	2015-12-06 20:43:37
776	2015-12-06 20:43:37	As @fiznool says this is a problem with C++ compiler in subpackages. Anyway node-inspector installs successfully in this case. Please retarget this issue to package there it happens.	3y3	2015-12-06 20:43:37
776	2015-12-07 01:08:15	For Ubuntu 12.04, I resolved it as follows: <S_CODE_TOKEN> Check that the correct versions of gcc and g++ are being used by default by running `gcc -v; g++ -v`	superclarkk	2015-12-06 20:43:37
776	2016-02-18 18:00:36	Maaaany thnks @superclarkk !! This solution about `g++` and `gcc`version 5 works for me!! About this, `v8-debug` and `v8-profiler` were installed :) +1	mfdeveloper	2015-12-06 20:43:37
776	2016-03-06 06:46:49	awesome work!	shuzhang1989	2015-12-06 20:43:37
776	2016-03-08 06:27:45	Thank you @superclarkk! I was seeing this issue on Travis-CI, so I had to update your formula slightly to make it non-interactive. From my .travis.yml: <S_CODE_TOKEN>	kalahari	2015-12-06 20:43:37
776	2016-05-31 18:50:35	Sorry to bring this up again, but I am getting the same error on CentOS 6, using node v6 and gcc/g++ v5.2.1 Is it necessary to update to 5.3.1, or could there be something else wrong?	Re0h	2015-12-06 20:43:37
776	2016-06-05 10:25:54	@Re0h, I upgraded to gcc 5.4.0 on CentOS 6 (had version 4) and it still fails.	ronenm	2015-12-06 20:43:37
776	2016-06-05 12:37:09	@ronenm @Re0h Apparently, this error does not necessarily mean that the npm installation failed as a whole. As long as npm ends it report with a list of installed dependencies, you are good to go. I was at least, my project runs just fine after I fixed an error totally unrelated to this one.	Re0h	2015-12-06 20:43:37
776	2016-08-03 11:00:39	i have the same issue.	arjunkori	2015-12-06 20:43:37
775	2015-11-18 16:04:23		danramey	2015-11-24 20:50:36
774	2015-11-10 02:01:52	When I want to open node-inspector to debug an Electron app I've got this error in opened node-inspector console: <S_CODE_TOKEN> Node.js: 4.1.1. Node Inspector: 0.12.3 Got this error both in electron-v0.33.7-win32-ia32 and electron-v0.34.3-win32-x64 with --debug=5858. If use --debug-brk=5858 i've got bellow error in cmd: <S_CODE_TOKEN> Any help??? ## <bountysource-plugin> Want to back this issue?…	cyrusthegreatking
774	2015-11-30 02:42:58	Same issue	leftstick
774	2015-12-02 10:13:17	+1	lukeapage
774	2015-12-02 10:20:46	Possibly a electron bug from the sounds of this: https://github.com/atom/electron/issues/3378	lukeapage
774	2016-01-06 08:09:18	this is an electron bug - with some help I've improved the instructions on how to debug electron with node-inspector https://github.com/atom/electron/pull/4004 this bug is a duplicate of #730 and #649	lukeapage
773	2015-11-07 16:17:21	not an issue, my fault. ## <bountysource-plugin> Want to back this issue? **[Post a bounty on it!](https://www.bountysource.com/issues/28056197-not-beeing-able-to-get-scope-vars-neither-hovering-over-the-vars-brings-a-tooltip?utm_campaign=plugin&utm_content=tracker%2F195817&utm_medium=issues&utm_source=github)** We accept bounties via [Bountysource](https://www.bountysource.com/?utm_campaign=plug…	Maxthat	2015-11-07 16:21:16
772	2015-11-06 07:05:54	I have added a new option `--preload-exclude`. Sometimes I don't want `node_modules` to preload, because that files all preload together will cause my debug efficiency. #### Example - preload exclude all node_modules. <S_CODE_TOKEN> But I found that even though I blocked these files, still very slow startup times. I rewrote `listScripts` in ScriptFileStorage.js. Now It can be very fast startup ti…	shitiven	2016-02-09 12:13:35
772	2015-11-10 16:00:37	@shitiven I added an [option](#750) you may want to look at. It adds an option that will ignore the directories and files that you pass in using glob notation. Example. `node-debug --ignore "**/node_modules/**" <filename>` I use it to ignore node_modules which makes my debug startup time go from close to a minute down to a few seconds.	zanemcca	2016-02-09 12:13:35
772	2016-02-09 12:13:35	Thank you for contribution! In node-inspector 0.12.6 released alternative solution which solves this problem	3y3	2016-02-09 12:13:35
771	2015-11-02 14:05:57	On the weekend i tried to upgrade my project to the newly relased babel 6. I am using the [require hook](https://babeljs.io/docs/usage/require/) approach. They changed it a bit, now i have to `require('babel-core/register')` instead of `require('babel/register')`. Everything transforms as before, but in node-inspector i am not allowed to place any breakpoints anywhere in the affected files which …	tsm91
771	2016-01-05 16:34:19	@CrabDude any updates? been fighting this, have a good repo case here: https://github.com/amcdnl/debug-hell	amcdnl
771	2016-01-08 19:39:57	@amcdnl While I am the author of `babel-node-debug` (and I plan to update it to babel@6 compatibility soon), this specific issue is outside my expertise since I'm only mildly familiar with the `node-inspector` and `babel` projects. Unfortunately, this is an issue for the babel or node-inspector developers to sort out.	CrabDude
770	2015-10-31 07:22:00	Error: Cannot find module '/opt/local/node-v0.12.0-linux-x64/lib/node_modules/node-inspector/node_modules/v8-debug/build/debug/v0.5.4/node-v14-linux-x64/debug.node' Instead node-v11-linux-x64/debug.node' exists in this directory. Following are the versions that I have installed on my system: node -v v0.12.0 node-inspector -v v0.12.3 npm -v 2.5.1 I have tried to run the npm run install in v8-debug…	nidazehraa	2015-12-06 20:46:49
770	2015-11-01 17:13:31	I got the same error, and had to do: `npm -g uninstall node-inspector && npm -g install node-inspector` to force node-inspector to rebuild the modules it needs to link tt he new version of the V8 debugger	nikmartin	2015-12-06 20:46:49
770	2015-11-24 20:55:47	Are you using `nvm`? This situation happens if you have two different node versions installed on your machine (one default and one other with help of nvm). One other case - you update your node version, but miss to update your global dependencies. It is important because some modules (for example `node-inspector`) have some c++ addons, which need to be rebuilded for new node version.	3y3	2015-12-06 20:46:49
770	2015-12-06 20:46:49	Try to install 0.12.5. This version includes prebuilt binaries for all actual node versions from the box. Feel free to reopen this issue if it still exist.	3y3	2015-12-06 20:46:49
769	2015-10-29 03:13:03	When I run the following command: node-debug singleTest2.js I get the familiar chrome window but then as I am stepping through my debug points, websockets get closed and the console shows: Error: Injection failed: no require in current frame. ## <bountysource-plugin> Want to back this issue? **[Post a bounty on it!](https://www.bountysource.com/issues/27788650-error-injection-failed-no-require-in…	maxyazhbin
768	2015-10-26 21:57:49	I've got a super simple route: <S_CODE_TOKEN> I put a breakpoint on x++;. When the inspector stops here, I see x:1. I double click on 1 and set to some new value, like 5. When I hit enter, it reverts back to 1. I simply can't change it. However... when I hit resume in the debugger and the page loads, it actually worked, I see the changed value returned to the browser. If I step to the next line o…	cfjedimaster
767	2015-10-19 19:27:27	Just tried to uninstall and re-install node-inspector and it just won't work. [Here's the npm debug log](https://www.dropbox.com/s/to54hili33kco2b/npm-debug.1.log?dl=0) Please note that while the actual issue is being thrown by bufferutil, [according to them](https://github.com/websockets/bufferutil/issues/22) it is because the dependency is out of date. <S_CODE_TOKEN> ## <bountysource-plugin> Wa…	togakangaroo
767	2015-11-01 22:59:05	+1 same issue with 5.0.0	swaheed2
767	2015-11-07 12:01:45	+1 with 5.0.0 on Mac Yosemite	maruf89
767	2015-11-17 03:25:08	Install node-inspector on the Windows too difficult，Windows 10、Node 5.0.0 .	XuJinNet
767	2015-11-22 23:15:30	any status report on this? can't get it to install, either. running windows 10, latest node (5.1.0)	tehOPEologist
767	2015-11-24 20:59:14	This is problem with npm v3 and `bufferutils` (part of `ws` module) module, not with `node-inspector` itself. Please call `ws` module contributors.	3y3
767	2016-02-10 21:52:08	Running Node 4.2.6 and npm 3.7.2 and getting the same. I've got VS2013 and VS2015 installed and this is the only package having this issue. I'm explicitly tried in the VS 2015 msbuild prompt as admin. Base on a tip i read elsewhere I've also tried `npm config set msvs_version 2015 --global` and that didn't help, BUT `npm config set msvs_version 2013 --global` did (uninstall first, run that then i…	rainabba
767	2016-02-10 21:58:50	@rainabba , you have slow startup on node-inspector 0.12.6?	3y3
767	2016-02-10 22:01:29	Very. My app takes ~4.5 seconds to get settled normally. With `node-debug` I get an initial break like with --debug-brk. I hit resume in the UI (which comes up quickly), then it takes ~10 before i see anything more and then I eventually get the crash that's holding me up. The files at the left are not loaded initially either except for my index. After that ~10sec delay, they start to populate, bu…	rainabba
767	2016-02-10 22:16:50	How about `node-debug --hidden node_modules` ?	3y3
767	2016-02-10 22:19:10	MUCH faster! I hit the crash as quickly as without --debug. Is there a way to make that default for node-inspector or should I just alias it? Now to figure out why --debug is crashing my app :/	rainabba
767	2016-02-10 22:31:21	You can add this to your global `.node-inspectorrc` https://github.com/node-inspector/node-inspector#rc-configuration	3y3
767	2016-02-10 23:11:31	Thank you. Looked past that even after being linked to it :) That rc file needs to be in the working folder where I'm running node-debug from, the root of my user profile (I'm on Windows) or elsewhere?	rainabba
767	2016-02-10 23:38:55	Read [rc documentation](https://www.npmjs.com/package/rc) to understand there it search rc configs	3y3
767	2016-02-10 23:48:58	Should be able to tip you somehow for that. I wasn't aware of that convention. Thank you.	rainabba
767	2016-02-17 06:33:50	Been trying without luck. Saved the following as `.$myapp-namerc` in my project folder, where I'm launching node-debug from. What am I missing? I'm on Windows in case that matters. <S_CODE_TOKEN>	rainabba
767	2016-03-11 19:26:06	ws version 1.0.0 and above removed the dependency on bufferutil, so node-gyp compilation isn't necessary anymore. node-inspector is currently depending on ws 0.8.0. @3y3 Would you accept a PR to bump up the ws dependency to 1.0.1 (latest)?	asselin
767	2016-03-11 22:29:55	@asselin , yes, pr will be acceptable.	3y3
767	2016-03-29 13:27:25	@3y3 Sorry, I don't think I got a notification for your reply. I'll submit a PR today.	asselin
767	2016-04-15 17:25:48	@all version 0.12.8 is available on npm now, and should fix the Windows installation problem	asselin
766	2015-10-15 09:15:59	Node Inspector v0.12.3 Node v0.12.7 Mac OS 10.10.5 I get "Clipboard is not enabled in hosted mode. Please inspect using chrome://inspect" in the console when I right click any resource in the network tab and click ANY copy commands from the context menu I had this many versions before so I know it's probably not a recent bug ## <bountysource-plugin> Want to back this issue? **[Post a bounty on it…	a7madgamal
766	2015-12-02 00:45:28	got same issue.	JakeMuller
766	2016-05-30 21:29:51	+1	akhan-netfore
766	2016-06-10 21:10:06	+1 is there a workaround?	jcollum
766	2016-12-06 21:18:38	+1 - anybody???	kferguson-broadsoft
766	2016-12-06 23:29:35	I'm using `- - inspect` these days. Try that.	jcollum
766	2017-01-16 10:31:01	@jcollum tried it few weeks ago, was way too basic compared to node-inspector	a7madgamal
766	2017-01-16 16:00:24	I... did you try the same thing I did? It was exactly the same to me.	jcollum
766	2017-02-12 12:04:54	+1 Clipboard is not enabled in hosted mode. Please inspect using chrome://inspect	djmisterjon
765	2015-10-13 17:46:41	I use v0.12.3 in Windows 7 and got this error. The stack trace is as follows: <S_CODE_TOKEN> In node-inspector/lib/Injections/NetworkAgent.js L77 `return stack.reduce(function(stack, frame) {`, `stack` is a string "Error". That's why it breaks. I tried to create a small test program to reproduces it. But it's really difficult to reproduce it without deeper insight of how the inspector works. ## <…	beyondbill
765	2015-11-24 21:05:07	What?! How it is possible to get `string` in this place?! Do you have redefined `Error.prepareStackTrace` in any other place?	3y3
765	2015-12-01 18:50:47	@3y3 We use bunyan logger in our app and it redefines Error.prepareStackTrace. Thank you for the suggestion! We'll look into the issue in this direction.	beyondbill
764	2015-10-13 14:23:13	I noticed that the behavior of view objects with properties that have a getter is quite unpredicatable in node-inspector. Most notably, the value will always be shown as `undefined`. In contrast, chrome will show it as `(...)` which is less misleading. And, surprisingly, the getter function will be evaluated if the property has a numeric name. I tested with this small snippet: <S_CODE_TOKEN> ### …	mweststrate
763	2015-10-08 17:02:05	The UI encounters an error when it tries to load protocol.json, because [it's stepping up a directory](https://github.com/node-inspector/node-inspector/blob/ebd21172a2e8a94bd2eaadeccb8c41b0fb2f0e48/front-end/main/Main.js#L264) (`../protocol.json`) If I remove the `../`, the UI loads successfully. Is that `../` needed for some reason?	gshively11	2015-11-24 21:22:26
762	2015-10-07 07:36:10	As per title. For example, having a folder in your project named 'grunt' prevents you from being able to debug grunt tasks. The current code just checks to see if the path exists using fs.existsSync, however this is true in the case of a directory, but then the debugger will crap out because it can't load it. I've added an extra check to make sure that the file is also not a directory.	slicedpan
761	2015-10-05 22:07:05	I run javascript files using the ClearScript V8 library (https://clearscript.codeplex.com/) in a C# application. I need a debugger for my javascript files and I wonder if there is any way to use node-inspector to debug stand-alone V8 applications?	postacik	2015-10-06 11:54:31
761	2015-10-06 11:54:31	I succeeded to debug stand-alone V8 applications with an older version of node-inspector. You can find the necessary instructions in the following ClearScript thread: https://clearscript.codeplex.com/discussions/645819	postacik	2015-10-06 11:54:31
760	2015-10-02 11:52:17	Here's the log: <S_CODE_TOKEN>	iliakan	2015-12-07 07:10:50
760	2015-10-04 20:32:57	+1 Getting the exact problem. Please help!	BlueDevil2k6	2015-12-07 07:10:50
760	2015-10-04 22:57:27	+1 Getting the same on Windows 10 with node v4.1.1	adamdva	2015-12-07 07:10:50
760	2015-10-06 18:50:28	+1	gabrielcmendes	2015-12-07 07:10:50
760	2015-10-09 19:12:09	I updated to node v4.1.2 on Windows 10, and got the same error. After I installed python 2.x branch and set the path, I was able to get node-inspector to install and run.	adamdva	2015-12-07 07:10:50
760	2015-10-16 23:28:33	I'm seeing a very similar problem: <S_CODE_TOKEN>	chuckweinberger	2015-12-07 07:10:50
760	2015-10-17 16:20:35	+1 - getting a slightly different problem npm WARN prefer global node-inspector@0.10.2 should be installed with -g > bufferutil@1.1.0 install /Users/shreyas.ubale/projects/beerhug/mean/meanjs/node_modules/node-inspector/node_modules/bufferutil > node-gyp rebuild CXX(target) Release/obj.target/bufferutil/src/bufferutil.o /Users/shreyas.ubale/projects/beerhug/mean/meanjs/node_modules/.bin/touch: li…	shreyasubale	2015-12-07 07:10:50
760	2015-10-17 17:31:29	Updated MacOS to El Capitan. Now everything builds fine.	iliakan	2015-12-07 07:10:50
760	2015-10-19 22:14:19	That is not a solution, sometimes you cant upgrade due to other dependencies.	tjerkw	2015-12-07 07:10:50
760	2015-10-26 20:48:00	Not building even with el Capitan.	chuckweinberger	2015-12-07 07:10:50
760	2015-10-28 21:25:50	same error here.	gvelo	2015-12-07 07:10:50
760	2015-11-01 22:03:57	Same error with @0.10.2 on OS X Yosemite (10.10.5) with node 4.2.1 (LTM) after a clean install node / npm / yo / angular-generator-fullstack. **_node-inspector@0.12.3 installs fine.**_ Running: <S_CODE_TOKEN> ...produces numerous errors: <S_CODE_TOKEN>	xapou	2015-12-07 07:10:50
760	2015-11-06 09:38:43	@shreyasubale I had that problem too; it seems to be caused by a buggy version of the node-touch package. If you add the newest version of node-touch to your project (npm install touch), it should get you past that particular issue.	OBJohn	2015-12-07 07:10:50
760	2015-12-06 20:51:07	@iliakan , you original problem can be fixed by: <S_CODE_TOKEN>	3y3	2015-12-07 07:10:50
760	2015-12-07 07:10:50	@3y3 you mean `unsafe-perm` is supposed to fix the 'library not found' problem? Cannot check it now, everything installs fine. Recent node, recent macos.	iliakan	2015-12-07 07:10:50
759	2015-10-01 21:53:32	I just updated to node-inspector latest (0.12.3) through grunt-node-inspector (0.3.0) and I'm getting the following error when files are loaded: <img width="316" alt="screen shot 2015-10-01 at 5 50 41 pm" src="https://cloud.githubusercontent.com/assets/1198196/10234756/fa2c89e6-6864-11e5-8b51-e4125d58a081.png"> I'm also getting the following error when I try to do any kind of profiling: <img widt…	Chris911	2015-10-02 01:57:18
759	2015-10-01 22:20:09	Can you give me simple code example there this happens?	3y3	2015-10-02 01:57:18
759	2015-10-01 22:21:22	You also can try to use node-inspector from master branch, there exists one commit which can solve this issue.	3y3	2015-10-02 01:57:18
759	2015-10-01 22:32:42	Actually I think this might be an issue with `grunt-node-inspector` because I just got everything to work by running node-inspector on it's own.	Chris911	2015-10-02 01:57:18
758	2015-09-30 19:42:18		mudi-issa	2015-09-30 19:48:41
757	2015-09-30 11:50:37	When I run a nodejs process with node-inspector, it works fine for a few minutes with heavyish load but then crashes: Error: Cannot switch to old mode now. at emitDataEvents (_stream_readable.js:748:11) at IncomingMessage.Readable.resume (_stream_readable.js:733:3) at ClientRequest.handleHttpResponse (/home/vagrant/node_modules/node-inspector/lib/Injections/NetworkAgent.js:299:16) at ClientReques…	david-knipe-hp	2015-12-06 20:52:55
757	2015-11-09 17:26:36	Uninstalling and reinstalling fixed my issues. Update: spoke too soon.	haciendadad	2015-12-06 20:52:55
757	2015-12-06 20:52:55	Should be fixed in 0.12.5 Feel free to reopen this issue if it still exist.	3y3	2015-12-06 20:52:55
756	2015-09-26 20:01:13	<S_CODE_TOKEN> ## STR Start `node-inspector` in one terminal window Start a script to debug `node --debug-brk program.js` in another window Refresh the tab that has the node inspector ui open: http://127.0.0.1:8080/?ws=127.0.0.1:8080&port=5858 Inspector crashes: ![image](https://cloud.githubusercontent.com/assets/128755/10119576/cccc0680-6467-11e5-9deb-6c78c316c3c5.png)	vladikoff	2016-01-25 23:41:35
756	2015-10-05 01:59:08	@vladikoff Did you ever find a workaround for this issue? I'm hitting it as well. FWIW, this error started occurring for me after setting a breakpoint then reloading the browser. Update for the next dev: Clearing my localStorage didn't fix the issue, but an uninstall / install of node-inspector did.	ElliotChong	2016-01-25 23:41:35
756	2015-10-19 21:46:06	> but an uninstall / install did. Uninstall of Node-inspector?	jcollum	2016-01-25 23:41:35
756	2015-11-02 16:01:11	Restarting the debugged node process(and obviously node-inspector) is enough for me, no need to uninstall anything. Was hitting F5 to continue as I am used to Visual Studio shortcut so essentially reloading the web page.	EricFortin	2016-01-25 23:41:35
756	2015-11-09 17:33:38	Uninstalling and reinstalling fixed my issues. Update: Spoke too soon	haciendadad	2016-01-25 23:41:35
756	2015-12-15 00:59:20	Modifying https://github.com/node-inspector/v8-debug/blob/master/v8-debug.js#L96 to check if the function exists before calling it seems to fix this issue... however this doesnt seem to be the correct fix (given that this is caused by the 'close' event being sent, line 140) @3y3 What would the correct way to fix this issue be? Is there some event that can be hooked to reinitialize after disconnec…	cainjonm	2016-01-25 23:41:35
756	2015-12-17 08:57:42	has the same problem	malei0311	2016-01-25 23:41:35
756	2016-01-02 00:03:29	Having the same problem right now. I cannot seem to find a reliable way to debug node via vim or terminal.	Mule52	2016-01-25 23:41:35
756	2016-01-02 00:06:09	@Mule52 use `ps aux | grep node` and kill the process that you were trying to debug. That's the only thing that ever works for me.	jcollum	2016-01-25 23:41:35
756	2016-01-02 00:26:15	@jcollum, thanks for the response. Can you help me understand if I am debugging correctly? Via terminal (Linux Mint), I run "node --debug server.js" without the quotes. Then in another terminal window (using tmux), I run "node-inspector &" and open up my chrome dev tools. I then set breakpoints via the node-inspector dev tools. I refresh my client app in another chrome window and try to trigger t…	Mule52	2016-01-25 23:41:35
756	2016-01-02 00:53:31	Yes. I like to put one `debugger` command at the top of the file that I'm trying to debug. I've found that the debugger doesn't stop on breakpoints very reliably if it hasn't stopped lately. If that makes any sense; hard to explain.	jcollum	2016-01-25 23:41:35
756	2016-01-23 11:39:51	How to reproduce this reliably: 1. Get node-inspector to stop at a breakpoint (or debugger statement, or first line with --debug-brk). 2. Reload the node-inspector page. The error that follows: <S_CODE_TOKEN>	svicalifornia	2016-01-25 23:41:35
756	2016-01-23 12:07:09	I've submitted a PR to the v8-debug repo at https://github.com/node-inspector/v8-debug/pull/22	svicalifornia	2016-01-25 23:41:35
756	2016-01-25 22:55:11	The above PR has been merged. This issue should be fixed with the next release of v8-debug.	svicalifornia	2016-01-25 23:41:35
756	2016-01-25 22:58:37	I'd just like to say how great it is that things like this get fixed. I'm used to the Microsoft world: "Yeah, that's broken, it'll get fixed in the next major release. Probably. Or that feature will be changed."	jcollum	2016-01-25 23:41:35
756	2016-01-25 23:00:28	I need some time to release new v8-debug version (build prebuld binaries in cloud).	3y3	2016-01-25 23:41:35
756	2016-01-25 23:41:35	new v8-debug released	3y3	2016-01-25 23:41:35
756	2016-01-26 04:19:49	Wow, thanks!	svicalifornia	2016-01-25 23:41:35
756	2016-02-04 21:25:38	I've been doing a lot of debugging the last few days and this bugfix has helped a lot. The tool is much more stable on my Mac now -- I never have to go and kill the NI process and my node processes and start from scratch. Thanks for solving this issue @svicalifornia	jcollum	2016-01-25 23:41:35
756	2016-02-05 00:50:45	@jcollum You're welcome!	svicalifornia	2016-01-25 23:41:35
756	2016-02-05 01:04:11	:clap: :+1: Many thanks @svicalifornia! :smile:	ElliotChong	2016-01-25 23:41:35
755	2015-09-25 22:39:52	<S_CODE_TOKEN> First of all, im new with node-inspector(debugging node-modules). So, I have nothing found any information about debugging "command line" tool for prompt calls ! In my case i want to debug the prompt calls from `chucky$ jspm init` (jspm is a bootstrap tool, to setup an ES6 environment [see for more information](https://github.com/jspm/jspm-cli/blob/master/docs/getting-started.md) )…	SerkanSipahi	2015-09-26 07:51:41
755	2015-09-26 07:51:41	update: it works now :) I can start the cli script directly and pass them some arguments... `user$ node-debug node_modules/jspm/jspm.js foo bar baz`	SerkanSipahi	2015-09-26 07:51:41
754	2015-09-24 14:51:16	When I run Node Inspector in docker container with alpine linux I've got error message in console: <S_CODE_TOKEN> Alpine Linux 3.2 node v4.1 node-inspector v0.12.3	rumkin	2015-10-01 09:05:42
754	2015-09-24 18:26:39	Looks like a problem on level below. @rvagg, if this isn't problem on nan, can you retarget it to node team. If I understand right in this case problem happens with prebuilt binaries builded on Ubuntu (TravisCI uses Ubuntu?). This can be a source of problems?	3y3	2015-10-01 09:05:42
754	2015-09-29 08:19:21	@3y3 Yep, I think building on Ubuntu could be the source of problems.	rumkin	2015-10-01 09:05:42
754	2015-09-29 08:58:43	@rumkin , can you try <S_CODE_TOKEN> it can be helpful `--build-from-source` is important in this case, all other flags are optional.	3y3	2015-10-01 09:05:42
754	2015-09-29 14:31:36	This is a tricky one because v8-profiler is probably building using a much newer libc and libc++ than comes with the default ubuntu 12.04 that travis runs on and v8-profiler is being compiled with a link to that version. I honestly don't know anything about why it's `sprintf` that it's complaining about, perhaps switching to `snprintf` in v8-profiler will help..	rvagg	2015-10-01 09:05:42
754	2015-10-01 08:40:30	Great! Option `--build-from-source` solved the issue! Thanks. :+1:	rumkin	2015-10-01 09:05:42
753	2015-09-22 07:20:34	node4.1.0 OS X 10.10.5 run `sudo npm install -g node-inspector` get the error <S_CODE_TOKEN>	funkyLover	2015-09-23 16:04:40
753	2015-09-22 13:30:59	please try `sudo npm i -g node-inspector --unsafe-perm`	3y3	2015-09-23 16:04:40
753	2015-09-23 16:07:04	I can't figure out why I tried the same `sudo npm install -g node-inspector` today and it work well ___.....	funkyLover	2015-09-23 16:04:40
753	2015-10-08 14:04:57	I had similar issue with `npm install java` on Centos 6.4... related to `node-gyp rebuild` Got it resolved by using `python27`, instead of `python 2.6.6`. Thought of sharing it here, if it helps some one. @funkyLover did you have to upgrade python by any chance?	WarFox	2015-09-23 16:04:40
753	2015-10-13 03:27:07	@WarFox No, I am sure I didn't upgrade pyhton or make other similar operation,	funkyLover	2015-09-23 16:04:40
753	2015-10-14 08:13:10	Sorry, my bad. Apparently I had upgraded `gcc` as well along with `Python` on Centos. My gcc was below 4.8, before upgrading. Turns out this is real reason, why my problem got resolved.	WarFox	2015-09-23 16:04:40
753	2016-01-08 18:27:00	Try this may help you: https://docs.npmjs.com/getting-started/fixing-npm-permissions	amirlarco	2015-09-23 16:04:40
753	2016-12-15 07:56:50	Here's my case what fixed it: I used `nvm` and had 7.2.1 installed. 1. Removed nvm `brew uninstall nvm` 2. Surely remove `node`, `sudo rm -rf /usr/local/{lib/node{,/.npm,_modules},bin,share/man}/{npm*,node*,man1/node*}` 3. Install node@6.9.2 `brew install node@6` Errors gone!	borislemke	2015-09-23 16:04:40
752	2015-09-21 22:36:43	I have created a simple program to show a typical crash using vm.runInContext(). I am using node v0.12.7 and node-inspector v0.12.3 on Windows 7 SP1. To reproduce, run node-inspector, run the code below, then step through the code. On the http.request() step, you get the error listed here. # # Chrome console error text: Internal error: TypeError: Cannot read property 'line' of null test.js:17 # #…	phdunham
752	2015-09-22 16:06:58	Hello, @phdunham , thank you for verbose description. I tried to reproduce your problem on Mac for node 0.12.7 and 4.0.0, but all works fine. So I need some more time to check this code on Windows.	3y3
752	2015-09-22 17:46:48	I develop on OSX so everything there is fine. Windows has this issue. I just test Ubuntu 14.04 LTS and it has the same problem as windows. Thanks	phdunham
752	2015-09-28 19:20:29	Hello @3y3 were you able to reproduce this on Windows or Linux ? It seems to work on OSX but most of our developers use Windows. Trying to see if you have a sense for whether this is fixable in a realistic timeframe.	vishyk
752	2015-10-02 16:00:06	Yury, Is there a roadmap for node-inspector support? My organization is very interested in support for node-inspector in the VM on Windows and Mac. I see a lot of work on the marcominetti/node-inspector/ljve branch. Should we be using that version of node-inspector. Also, is there anything we can do to help get this bug fixed? We can provide remote access to a windows machine if that will help. T…	phdunham
752	2015-10-03 16:11:09	Hello @phdunham , unfortunately Marko's branch is only backporting of changes from master. So it will not be useful. I tried to reproduce this issue on Win8 in VirtualBox, but all works fine... Do you have any machine with Win8 to confirm what there is no problems. The third step - deeper debugging on your Win7 machines. It's no so hard to debug debugger =) The best in this situation to have stac…	3y3
751	2015-09-20 02:39:46	See https://github.com/node-inspector/node-inspector/issues/559#issuecomment-141730364 for details. Installation on Windows fails with all sorts of errors and it looks like Python and .NET Framework might be required. ## <bountysource-plugin> Want to back this issue? **[Post a bounty on it!](https://www.bountysource.com/issues/26810718-list-in-the-readme-the-prerequisites-for-installing-on-window…	dandv
751	2015-09-20 12:40:49	Python and VS were required for me. I posted in that comment some steps passed on by a fellow user that helped fix my issue. In addition node-gyp and a C++ compiler were needed.	maityarkodeb
751	2016-03-20 16:31:04	To confirm, the above pre-requisites also fixed it for me. I installed: - Python 2 (version 2.7.11) - node-gyp (version 3.0.1) - Visual Studio Community Edition (version 14.0.2). - C++ compiler, installed from within Visual Studio. Went File -> New Project. Then went to the Visual C++ section and selected to install the core part with the compiler.	hwride
751	2016-03-21 07:38:51	Only Python 2 is required. The other errors I ignored based in a post I read somewhere. They seem to relate to an optional package. VS installs all kinds of packages in Win that are hard to get rid off later. The only downside is that whenever you update node inspector, you will see same errors again. But you can ignore them again.	mdotasia
750	2015-09-20 01:57:16	I have added a new option `--ignore` that is somewhere in the middle of `--hidden` and `--no-preload`. Instead of hiding directories and files as `--hidden` does `--ignore` will avoid loading them all together. I saw the need for this because I had very slow startup times. Which lead me to `--no-preload`, but you cannot attach breakpoints to your files until they have been loaded. Which is less t…	zanemcca	2016-02-09 12:11:13
750	2015-10-15 20:17:12	Could I get some feedback on this?	zanemcca	2016-02-09 12:11:13
750	2015-11-14 03:34:00	@zanemcca would this speed up load times? @3y3 @bajtos or someone can this be looked at?	DylanPiercey	2016-02-09 12:11:13
750	2015-11-14 17:54:13	For me it significantly improved load times. Basically it allows you to completely ignore files and folder. So I ignore node_modules (~ 1Gb) since I rarely need to debug anything in there and it now loads within 5 seconds.	zanemcca	2016-02-09 12:11:13
750	2015-12-12 00:07:40	@3y3 Can I please have some feedback?	zanemcca	2016-02-09 12:11:13
750	2016-01-08 13:12:19	This seems interesting! Any feedback in here?	grsabreu	2016-02-09 12:11:13
750	2016-01-12 03:37:17	I've tested this with [a project of mine](https://bitbucket.org/joeyrobert/ceruleanjs/branch/fix/faster-debug#diff). It brings the startup time for `node-debug` down to 8.56s from 21.03s without this fix. The size of my `node_modules` folder is 72.4 MB / 8,658 files. This test was run on Windows 10 with a fast SSD. I only have one `dependencies` in my project. The majority of my `node_modules` is…	joeyrobert	2016-02-09 12:11:13
750	2016-01-15 02:20:28	Thanks for the test @joeyrobert	zanemcca	2016-02-09 12:11:13
750	2016-01-25 23:15:42	Wow! I'm sorry for ignoring this pr for long time! I missed all notifications... Mmm... I think that I worked on the same problem in `next` branch. Unfortunately I can't approve this pr, because DevTools uses RegExps everywhere and in future `hidden` option will be part of `framework blackboxing` feature. In `next` branch I completely avoid using of `glob` for collecting resources tree. I'll back…	3y3	2016-02-09 12:11:13
750	2016-02-03 15:59:50	@3y3 I am not sure what you are looking for. Are you asking for help to move the changes into RegEx for version `v0.12.5`? Also when you say you have done something similar in the `next` branch does that mean that the ported changes would be deprecated out after `next`'s release? Also how have you implemented it in `next`? Is it done through the `hidden` or `--no-preload` or another mechanism ent…	zanemcca	2016-02-09 12:11:13
750	2016-02-03 16:24:20	> Also when you say you have done something similar in the next branch does that mean that the ported changes would be deprecated out after next's release? No, I'll continue to contribute in 0.x node-inspector branch for this year. I will backport more sensible fixes, but no features. All features will be implemented in 1.0.0-(alfa -> beta -> stable) > Also how have you implemented it in next? Is…	3y3	2016-02-09 12:11:13
750	2016-02-07 17:19:20	Take a chance to current node-inspector master	3y3	2016-02-09 12:11:13
750	2016-02-08 16:20:18	I can confirm that 8dd50abcebe6d0029a1d48d74bccacf92052f1bf has solved this problem. #### Before - with or without `--hidden` - Appx. 2 min to load #### After - without `--hidden` - 15 sec load time #### After - with `--hidden node_modules/` - 6 sec load time	zanemcca	2016-02-09 12:11:13
750	2016-02-08 16:30:59	I'm not sure if you did it on purpose but you rolled package.json back to v0.12.3?	zanemcca	2016-02-09 12:11:13
750	2016-02-08 18:34:02	> I'm not sure if you did it on purpose but you rolled package.json back to v0.12.3? Ouch!!! Thank you for targetting! > I can confirm that 8dd50ab has solved this problem. Nice! So I will prepare v0.12.6 soon	3y3	2016-02-09 12:11:13
750	2016-02-08 18:36:46	@zanemcca , do you see any issues in tree? Maybe I ignore some files which should not to be ignored?	3y3	2016-02-09 12:11:13
750	2016-02-08 20:50:55	@3y3 I do not see anything missing in the tree. You do however have some debugs that still refer to `glob` as well as including it in package.json and in a test. Also when you rolled package.json back you also rolled back the version of a couple of dependencies.	zanemcca	2016-02-09 12:11:13
750	2016-02-09 12:11:13	Released 0.12.6	3y3	2016-02-09 12:11:13
749	2015-09-19 20:42:27	I am not able to install node-inspector. I am not sure if this is the cause, but I just upgraded node to 4 and node-inspector crashes in the browser. I would appreciate any help. Here is my error log when trying to npm install: v8-debug@0.5.4 preinstall C:*\npm\node_modules\node-inspector\node_modules\v8-debug v8-profiler@5.3.1 preinstall C:*\npm\node_modules\node-inspector\node_modules\v8-profil…	maityarkodeb	2015-09-19 22:44:47
749	2015-09-19 21:54:35	It says this a few times: > Error: Can't find Python executable "python", you can set the PYTHON env variable. Please see the [node-gyp installation](https://github.com/nodejs/node-gyp#installation). Some other helpful resources include [this comment](https://github.com/nodejs/node-gyp/issues/736#issuecomment-141640079) and [this comment](https://github.com/ncb000gt/node.bcrypt.js/issues/340#issu…	jamescostian	2015-09-19 22:44:47
749	2015-09-19 22:44:47	I saw that error and suspected it might be the issue. I probably should have dug a little deeper before posting an issue on here. However, I appreciate your reply. I followed your steps and after installing python, node-gyp, VS and C++ compiler, I have node inspector up and running again. Thanks @jamescostian, you're awesome!!!!! :)	maityarkodeb	2015-09-19 22:44:47
748	2015-09-19 01:53:12	I wrote [`babel-node-debug`](https://github.com/CrabDude/babel-node-debug/), which is effectively a huge hack to merge `node-debug` and `babel-node` by manually invoking `node-inspector/bin/node-debug.js::main`. It mostly works, which was surprising, but it seems impossible to place the initial breakpoint in the sourcemap / uncompiled file. Currently, by default, node adds a breakpoint at line 1 …	CrabDude
748	2016-02-04 05:49:41	It seems it _may_ be possible to do this using [Chrome's Remote Debugging Protocol](https://developer.chrome.com/devtools/docs/protocol/0.1/debugger) instead of [V8's](https://github.com/v8/v8/wiki/Debugging-Protocol) to set the breakpoint. Currently attempting to update the code to see if this works.	CrabDude
748	2016-02-04 08:48:09	Something wrong with <S_CODE_TOKEN> ?	3y3
748	2016-02-04 22:21:56	@3y3 That might work. Thanks for the recommendation, but there's no way to gain access to `this._debuggerClient`. It's returned in `DebugServer.prototype._createSession`, which is created in `inspector.js`, but never stored by `handleWebSocketConnection()` anywhere. Of course, since I'm wrapping `node-debug`, this is all a bit pointless anyways since I can't reference or monkey patch a child proc…	CrabDude
748	2016-02-04 22:32:46	@3y3 Actually, a cursory indicates a session requires a server and a client connection, which if I went down that route, I'd have to effectively replace the `node-inspector` internals or replace `node-debug` entirely with my own version that calls my own `inspector.js` equivalent to create my own server just to have my own session and debuggerClient, which is of course a non-starter... Let me kno…	CrabDude
748	2016-02-04 22:36:52	@3y3 So, actually, it looks like `Debugger.prototype.request` / `DebuggerClient.prototype.request` both use the V8 Debugging Protocol, and so no, **`"setbreakpoint"`(which is what I'm doing) doesn't work.**	CrabDude
748	2016-02-04 22:41:59	FWIW, the command in the code in the OP should be `"setbreakpoint"` not `"setBreakpoint"`, and I'm now using `"script"` instead of `"scriptRegExp"` like so: <S_CODE_TOKEN> which still sets the breakpoint in the compiled file, not the original file. :disappointed:	CrabDude
748	2016-02-05 02:53:27	So, from what I've observed, consistent with @bajtos 's comment [here](https://github.com/nodejs/node/issues/2546#issuecomment-135666573) (emphasis added): > I also think it's a waste of everybody's time when every debugger [...] has to reimplement (and keep maintaining) the same **DevTools->V8 protocol bridge**. `node-inspector` doesn't actually expose the WebKit / DevTools "Remote Debugging API…	CrabDude
748	2016-02-05 06:26:40	It's right - to break in original file (which is not situate in app memory as true compiled script), you need to set breakpoint in this file from front-end ui. It's possible now - look at front-end manipulations in `front-end-node` folder. This can be your initial step. Node Inspector has experimental plugins system. We don't have plugins installer now, but work in progress. All plugins should be…	3y3
747	2015-09-15 19:38:24	Can't decide if this is an issue or something I'm doing wrong. This happens when I start node-inspector then open the url in the startup message. I can use NI successfully but sometimes it gets in these loops where I: 1. start NI 2. browse to URL provided 3. immediately get a message about socket closed 4. check terminal and see: <S_CODE_TOKEN> Then I start the whole process again and it happens …	jcollum
747	2015-09-15 22:41:08	Hello @jcollum It will be useful to see your [debug logs](https://github.com/node-inspector/node-inspector/wiki/Debug-logs)	3y3
747	2015-09-15 23:03:33	OK I can post those next time it happens. I got it fixed today, I think by killing all my node processes.	jcollum
747	2015-09-19 16:20:11	The same happens to me too sometimes. Unfortunately I cannot provide precise steps to reproduce because it's kind of random and I'm not aware of any pattern in what I do. I did however manage to get the [log](https://gist.github.com/jiripospisil/be56e8b81d147d521b1f) (although I'm not sure if it's of any help). node v0.12.7	jiripospisil
747	2015-09-21 20:54:39	I think this happens when the node process becomes disconnected somehow and is running off in the background even though you don't know it. When this has happened to me I've looked in the various terminal windows I may have open to ensure that there are no running node processes. Then I will list all of the running node processes on the system, inevitably there will be at least one which I then k…	rdingwell
747	2015-09-25 21:32:10	I hit this error today, here's the logging when I hit the error: <S_CODE_TOKEN>	jcollum
747	2015-09-29 15:59:49	Happening again today, same message: <S_CODE_TOKEN>	jcollum
747	2015-10-05 22:23:21	I can recreate this issue really easily by hitting the back button on the browser while debugging. The `Unexpected token T` error happens instantly. Chrome 45. Accidentally hitting Back means finding and killing the node process, then restarting node-inspector. :-1:	jcollum
747	2015-10-19 21:47:14	I posted my debug logs a month ago guys. I've hit this error like 8 times in the last 15 minutes. It'd be nice to be able to fix this when NI gets into these failure loops. The only fix I've been able to find is to kill _all_ node processes and restart NI.	jcollum
746	2015-09-14 18:50:39	Hi I've created a new project, but when doing npm install (after bower install) by the first time, an error is thrown: It seems that when attempting to install v8-debug, "Error: Cannot find module './lib/cookies'" comes up yp info using node-gyp@1.0.1 gyp info using node@0.10.36 | darwin | x64 gyp verb command configure [] gyp verb check python checking for Python executable "python" in the PATH …	rrgarciach
746	2015-10-12 11:16:51	+1	iDrummer
746	2015-10-13 03:09:39	upgraded to node v4.2.0. solved	iDrummer
746	2017-02-25 06:09:34	why did that solve the problem?	glennbech
745	2015-09-14 18:23:56	i'm confused, the latest node version seems to be v0.10.40. debug.node is in v0.5.3/node-v11-linux-x64, not ...v46-linux...	QuinDennis	2015-12-06 20:55:52
745	2015-09-14 19:44:19	Are you using nvm? I think you have two node versions installed on your machine.	3y3	2015-12-06 20:55:52
745	2015-09-17 09:28:54	I have tried on OSX, docker on centos, it is pointing to 64 bit issue. If you have 64bit versions installed (NPM, node), you are likely to have problems installing node-inspector.	CoreSoft2	2015-12-06 20:55:52
745	2015-09-17 12:32:36	@QuinDennis , v46 is not a version of node. It is an ABI for detecting used V8 version.	3y3	2015-12-06 20:55:52
745	2015-12-06 20:55:52	Try to install 0.12.5. This version includes prebuilt binaries for all actual node versions from the box. Feel free to reopen this issue if it still exist.	3y3	2015-12-06 20:55:52
744	2015-09-14 16:22:27	node-inspector version: `Node Inspector v0.12.3` node version: `v4.0.0` OS: `Windows 7 Professional SP1, 32-bit` For some reason, when I try to take heap snapshots (or finish recording one), if I get unlucky enough, the program (and the debugger) will completely exit, with no further output. What's causing that to happen? The command I use is `node-debug index.js`	SEAPUNK	2015-09-20 08:08:16
744	2015-09-14 16:26:22	Can you provide small example of code to reproduce this problem?	3y3	2015-09-20 08:08:16
744	2015-09-14 16:29:59	The code I'm running the debugger on basically calls the API continuously to get data updates from ChannelAdvisor. The majority of the code that runs [is in this library](https://github.com/SEAPUNK/channeladvisor-localdb). --- I'll see if I can write a program that more-or-less reproduces the issue.	SEAPUNK	2015-09-20 08:08:16
744	2015-09-14 17:05:59	I can't seem to reproduce with code other than mine. I'll look into it, and figure out what might be causing that. I did notice that during snapshotting, it pauses execution of code, so that might have something to do with it pausing the code in the middle of a web request or a mysql transaction.	SEAPUNK	2015-09-20 08:08:16
744	2015-09-14 19:56:57	Snapshot is a common synchronous operation, I don't think that mysql transaction can be a problem. Please try to start node-inspector and app in different shells: First shell <S_CODE_TOKEN> Second shell <S_CODE_TOKEN> Any new error logs after this operation?	3y3	2015-09-20 08:08:16
744	2015-09-14 21:15:19	Nope. This is what I did: 1. started node-inspector 2. started the program: `node --debug-brk=5858 index.js` 3. opened up the debugger page 4. pressed the "play" button on the source 5. went to Profiles and started "Record Heap Allocations" 6. while it was doing some web requests via the node-soap library, I pressed the "Stop Record" button, and the program just exited out. No errors, no nothing.…	SEAPUNK	2015-09-20 08:08:16
744	2015-09-14 21:26:39	...now that I think about it, the other times it exited out were during web requests as well. Maybe that's the problem?	SEAPUNK	2015-09-20 08:08:16
744	2015-09-20 08:08:16	I'll close this issue for now since I am not really pursuing this problem anymore; if someone else is having the same issue, they could open up their own issue. On a side note, it might have to do with a confirmed node bug, that 3y3 himself posted: https://github.com/nodejs/node/issues/781	SEAPUNK	2015-09-20 08:08:16
743	2015-09-14 12:22:18	node-inspector --version => Not applicable, node-inspector not building node --version => v4.0.0 uname -a => Linux rpi0 4.1.6+ #810 PREEMPT Tue Aug 18 15:19:58 BST 2015 armv6l GNU/Linux # (I don't see how to attach a log file, so I've included the text here. I can provide the npm-debug.log is necessary.) npm -g install node-inspector > v8-profiler@5.3.0 preinstall /usr/local/lib/node_modules/node…	JohnNavratil	2015-09-14 23:18:17
743	2015-09-14 14:21:39	Please try to reinstall node-inspector now with `--unsafe-perm` flag. <S_CODE_TOKEN> or <S_CODE_TOKEN>	3y3	2015-09-14 23:18:17
743	2015-09-14 14:52:52	Thanks for you swift reply. That did it! The build completed and... node-inspector --version => Node Inspector v0.12.3 As I mentioned, I'm a newbie to this environment. Would you mind posting an explanation of why this worked, or point me to some documentation so that I will know next time?	JohnNavratil	2015-09-14 23:18:17
743	2015-09-14 15:47:19	All that I know about this situation: https://docs.npmjs.com/misc/config#unsafe-perm So each time, when I see `root` word in error log. I recommend to use `--unsafe-perm` flag =)	3y3	2015-09-14 23:18:17
743	2015-10-03 19:04:01	I'm getting this same error.. installing rpi-gpio on node 4.0.0. Command: pi@raspberrypi ~/node_projects/gpio $ sudo npm install -g --unsafe-perm rpi-gpio Here's the output: http://pastebin.com/MkfWUnbY Any idea what's going on?	natdm	2015-09-14 23:18:17
743	2015-10-03 21:25:07	@natdm , please update your c++ builder	3y3	2015-09-14 23:18:17
743	2015-11-12 13:05:51	I'm on node 5 and i've updated npm and I'm still getting this error https://gist.github.com/robertmain/122397a9409dfdc872cd	robertmain	2015-09-14 23:18:17
743	2015-11-17 12:00:06	+1 Can't find a solution @3y3 have tried updating c++ builder but am still stuck with same problem.	julienvincent	2015-09-14 23:18:17
743	2015-11-17 15:55:46	I updated Visual Studio to VS2013 (on Windows) and that fixed it for me :smile:	robertmain	2015-09-14 23:18:17
743	2015-11-17 16:54:55	I can confirm that it actually was the c++ builder. I did not update it correctly. Solved.	julienvincent	2015-09-14 23:18:17
742	2015-09-09 13:22:59	This basically makes the hotkey unusable ... because you then need to use the mouse to go click on the "Sources" panel again. Clicking the Resume button manually keeps the Sources pane active. ## <bountysource-plugin> Want to back this issue? **[Post a bounty on it!](https://www.bountysource.com/issues/26558182-use-of-resume-hotkey-f8-causes-ui-to-jump-to-the-console?utm_campaign=plugin&utm_conte…	Back-io
742	2015-09-09 13:27:42	Hmm ... looks like it's working now ... I swore I updated first before posting this :-)	Back-io
742	2015-12-05 13:06:55	I have this issue too, every time I hit on F8 the tab is changed to Console	mike1808
742	2015-12-05 13:08:39	Since posting that I've found that the behavior is very hit-and-miss for me.	Back-io
742	2015-12-05 13:52:38	I tried to understand why the tab changes and the reason is when you unpause your debugger and something is printed in your console the node-inspector's backend sends the message to the front-end to show that printed log in your console. Update: the tab is changed when this message is send to front-end <S_CODE_TOKEN>	mike1808
742	2015-12-05 13:57:35	Cool good catch	Back-io
742	2015-12-05 13:58:24	I think, we need some options that will prevent the tab switch.	mike1808
742	2015-12-10 18:04:44	@mike1808 , you partially right here: > when you unpause your debugger and something is printed in your console the node-inspector's backend sends the message to the front-end to show that printed log in your console. But node-inspector do it only for internal errors. When we use F8, inspector sends two `continue` requests to server instead of one. I already try to fix this error, but maybe I do …	3y3
741	2015-09-08 18:45:49	Hi guys, I am a huge fan of Node-Inspector and I am trying to integrate it into our dev workflow. I've run into some problems. I put together a basic app using the express generator Breakpoints and debugger statements do properly pause the application, but there are no variables in the namespace at all. <img width="1044" alt="screen shot 2015-09-08 at 11 38 04 am" src="https://cloud.githubusercon…	qhenkart
741	2015-09-08 20:53:17	Emmm... Please click on console tab in upper part of your window... This should solve main part of your problems =) There also exists problem with scrollbars... This is a known issue #722	3y3
741	2015-11-06 19:32:09	It's not working for me either. Browser opens and nothing happens. Is there information I can give you to be of more help? Happening with `v0.12.3`	jsdevel
740	2015-09-07 01:39:35	if i try to install node-inspector 0.12.3 with `npm install -g node-inspecotr`, the installation would fail with the following messages: <S_CODE_TOKEN> But if i change to node-inspector@0.12.2, everything is ok.	noscripter	2015-11-16 03:36:23
740	2015-09-07 09:21:43	Can you try to use `npm cache clean`?	3y3	2015-11-16 03:36:23
740	2015-09-09 01:06:13	I have the same problem. "npm cache clean" doesn't work.	xiangpenpende	2015-11-16 03:36:23
740	2015-09-10 16:39:59	same here, Windows 7	Webkadabra	2015-11-16 03:36:23
740	2015-09-10 17:10:16	I can't seem to install node i node-inspector -g, running node 4, getting errors: <S_CODE_TOKEN> Advice is appreciated! Of course, I googled and seem to have tried most solutions out there, from reinstalling all windows libs to using different versions of msvs like npm -g i node-inspector --msvs_version=2010 2012, 2013 etc.	Webkadabra	2015-11-16 03:36:23
740	2015-09-10 18:41:05	@Webkadabra , can you try to globally install `node-pre-gyp` <S_CODE_TOKEN>	3y3	2015-11-16 03:36:23
740	2015-09-10 20:28:33	@3y3 `node-pre-gyp` installed successfully, but same issue when installing `node-inspector`	Webkadabra	2015-11-16 03:36:23
740	2015-09-10 20:30:24	@3y3 Error: <S_CODE_TOKEN>	Webkadabra	2015-11-16 03:36:23
740	2015-09-11 09:23:35	Same on OS X: <S_CODE_TOKEN>	deksden	2015-11-16 03:36:23
740	2015-09-11 15:03:28	I'm having similar issues on Windows 7. Here's my [npm-debug.log](https://gist.githubusercontent.com/CKarper/e681f60b12ecfb7fe673/raw/d9ca2c82d68b095253ed29e24fd6445e630341fc/npm-debug.log) if that helps...	CKarper	2015-11-16 03:36:23
740	2015-09-14 12:57:44	Same issue on OSX <S_CODE_TOKEN>	iPlain	2015-11-16 03:36:23
740	2015-09-14 14:13:48	Linux and Mac OS users can try to reinstall node-inspector now. I released v8-profiler and v8-debug with prebuilt binaries for node v4. Window users still have a problem.	3y3	2015-11-16 03:36:23
740	2015-09-14 15:02:52	@3y3 Cool - i can confirm that my problem was fixed - now i have most recent version! Tnx.	deksden	2015-11-16 03:36:23
740	2015-09-14 15:24:18	@3y3 Yup also fixed for me on OSX :)	iPlain	2015-11-16 03:36:23
740	2015-09-14 15:51:46	https://github.com/appveyor/ci/issues/402 should be fixed for prebuilt binaries for windows. @noscripter , can you try to reinstall node-inspector now. I bump v8-profiler and v8-debug versions. If error still exist will be reasonable to open bug in npm repository.	3y3	2015-11-16 03:36:23
740	2015-11-16 03:36:23	yeah, it works now on mac os x, thanks for your hard work @3y3	noscripter	2015-11-16 03:36:23
739	2015-09-05 19:53:11	can you bump to 0.12.3?	thedug	2015-09-05 19:56:12
739	2015-09-05 19:55:01	Already bumped (some minutes ago) =)	3y3	2015-09-05 19:56:12
739	2015-09-05 19:56:12	Doh.. I posted this on the wrong project. :)	thedug	2015-09-05 19:56:12
738	2015-09-03 18:31:21	Hi, I am currently not being able to debug Symbols. <S_CODE_TOKEN> STR: 1. <S_CODE_TOKEN> 2. <S_CODE_TOKEN> 3. ![node-inspector](https://cloud.githubusercontent.com/assets/1364564/9667029/bb4b0a00-5279-11e5-9e2b-aaa4503ebc3a.png) Although `console.log(MY_SYMBOL)` outputs `undefined` on the node-inspector UI, nodejs console has printed out the `Symbol` properly <S_CODE_TOKEN> ## <bountysource-plug…	arielschiavoni
737	2015-09-02 16:42:27	Run node-debug with iojs(2.3.4) [mac os] Then an error printed in chrome: <S_CODE_TOKEN> I entered '/usr/local/lib/node_modules/node-inspector/node_modules/v8-debug/build/debug/v0.5.2',only found a directory 'node-v14-darwin-x64'. The same problem with v8-profile,and in linux too.	JiaJiaJiang	2015-09-04 09:00:56
737	2015-09-02 16:47:14	Image of errors ![image](https://cloud.githubusercontent.com/assets/4150781/9637702/d96bf17a-51d4-11e5-9d56-c90b5dc337bc.png) the 1st line is the error mentioned above, the following lines are errors that occured after some profiler actions.	JiaJiaJiang	2015-09-04 09:00:56
737	2015-09-02 18:43:01	Is it possible that you have two node versions installed on your machine?	3y3	2015-09-04 09:00:56
737	2015-09-03 14:48:42	@3y3 does this module support iojs?	JiaJiaJiang	2015-09-04 09:00:56
737	2015-09-04 08:57:18	Yes, iojs < 3 completely supported	3y3	2015-09-04 09:00:56
737	2015-09-04 09:00:56	@3y3 thank you	JiaJiaJiang	2015-09-04 09:00:56
736	2015-09-01 19:00:16	Using same code as Chromium team: https://codereview.chromium.org/690893002/diff/1/Source/devtools/front_end/ui/treeoutline.js	gfpacheco
735	2015-08-31 16:40:01	The previous describeProgram variable, when evaluated in V8, fails with a `ReferenceError: process is not defined`, so result is undefined. This change evaluates the programDescription stuff outside of V8. I haven't worked with V8 or node-inspector before, this solution is based partially off of of the comment in the changed block of code. This attempts to resolve #730.	apexskier
735	2015-08-31 19:30:03	Sorry, but this is wrong code. Main target of this section of code - receive debugged app environment. In your implementation you receive environment of node-inspector. Can you provide more info in original issue. (Maybe sinple snippet of code, where I can reproduce this error)?	3y3
734	2015-08-31 10:52:44	Hello, I am struggling while trying to install node-inspector on my machine which runs on Windows 8.1. By following the [installation guide of node-gyp](https://www.npmjs.com/package/node-gyp), I installed Python 2.7, Visual Studio community edition, Windows SDK and node-gyp successfully. I do not understand what I am missing. Here below is my console output (I replaced my personal information wi…	sovattha	2015-09-07 11:42:21
734	2015-09-05 19:33:56	Please try to reproduce this on Node Inspector 0.12.3	3y3	2015-09-07 11:42:21
734	2015-09-06 21:30:20	What happens if you try to install node-inspector without installing node-gyp or any or its deps? I managed to install node-inspector successfully on a nearly clean Windows 8.1 machine (with not much more than git 1.9.5 and node 0.12.7 over the clean install), despite the node-gyp python errors. The only issue I had was that npm didn't update PATH, I had to follow this http://stackoverflow.com/a/…	jakub-g	2015-09-07 11:42:21
734	2015-09-07 11:42:21	Thank you for your help! Fixing the PATH was the solution to my problem.	sovattha	2015-09-07 11:42:21
733	2015-08-31 07:53:22	to fix issue #716 update dependency with new version of `ws` library, that use updated `utf-8-validatie` library. so it is now installs well OS: UBUNTU 14.04.3 64bit iojs: 3.2	vedmalex
732	2015-08-31 05:19:19	Hi all, I do not know for sure what happened. I installed and used node-inspector without problem until yesterday. And then the Chrome browser lost his icon (but still worked), I uninstalled and reinstalled Chrome. After that whenever I tried to run **node-debug my_app.js**, I've got this message _Debugger listening on port 5858 events.js:85 throw er; // Unhandled 'error' event ^ Error: spawn C:\…	utuhori
732	2015-09-06 21:40:11	This seems very weird (`new_chrome.exe` thing), though the file not found error seems a bit similar to #694 Can you open `~/.config/browser-launcher2` in git bash, or `%HOMEDRIVE%%HOMEPATH%/.config/browser-launcher2` in cmd and delete `config.json` and check again?	jakub-g
732	2016-03-24 14:50:59	Suggested a temporary fix for this error at http://stackoverflow.com/questions/36201302/node-inspector-unable-to-open-chrome-browser-throwing-error-enoent . Permanent fix is more welcome	gopinathshiva
731	2015-08-28 20:40:56	Fixes error (#728)	michae1	2015-08-30 11:22:31
731	2015-08-30 11:23:56	Merged. Thank you for contribution.	3y3	2015-08-30 11:22:31
730	2015-08-28 16:22:52	I'm running node-inspector (v0.12.2) with [Electron v0.31.1](https://github.com/atom/electron/tree/v0.31.1). I run node-inspector, run electron with --debug-brk, then open the UI/web page specified by node-inspector and node-inspector crashes with the following output: <S_CODE_TOKEN> I've tried installing node-inspector both globally and within my project. The only warning I see when installing i…	apexskier
730	2015-08-31 16:40:54	This didn't actually fix the issue. I took a look at the code and found a few things that look suspicious. See pull request #735.	apexskier
730	2015-09-08 14:34:11	v0.12.3 - the same error. Can't debug my app. Please merge #735 if it helps <S_CODE_TOKEN> <S_CODE_TOKEN>	iofjuupasli
730	2015-09-08 21:38:00	Related issue in electron https://github.com/atom/electron/issues/2741	3y3
730	2015-10-16 17:06:52	Hello I think this is still an issue. The node-inspector still crashes in version 0.12.3 with the fixes for #730, #724 on Windows 7. <S_CODE_TOKEN> When electron is started with: electron --debug-brk=5858 .\electron-app\index.js electron --version -> v0.33.7 node-inspector --version -> Node Inspector v0.12.3 OS: Windows 7	ed-appdev
730	2016-01-06 08:09:36	with some help I've improved the instructions on how to debug electron with node-inspector https://github.com/atom/electron/pull/4004 this bug is a duplicate of #774 and #649	lukeapage
729	2015-08-28 12:44:53	Fixes error (https://github.com/node-inspector/node-inspector/issues/728) <S_CODE_TOKEN>	michae1	2015-08-28 20:36:34
729	2015-08-28 18:33:00	@michae1 , thank you for contribution. There is one indentation case to fix. All other LGTM. Please fix minor bugs and squash all changes to single commit.	3y3	2015-08-28 20:36:34
729	2015-08-28 20:43:57	I did new pull request https://github.com/node-inspector/node-inspector/pull/731 Sorry for that, I broke my repo while learning to squash	michae1	2015-08-28 20:36:34
728	2015-08-27 15:30:09	I recently upgraded from **0.10.2** to **0.12.2** and errors pop up. They seem to be related to network sockets. For instance on my local machine (_Windows 7_, _node 0.12.7_), I get: <S_CODE_TOKEN> On my remote server (_CentOS_, _node 0.12.7_), I have a problem connecting to my Couchbase cluster. Looking at tcpdump, the handshake starts and stops after a couple of exchanges. With _0.10.2_, they c…	KoltesDigital	2015-08-30 11:22:31
727	2015-08-27 00:54:10	Hi, I tried running this with io.js 2.3.4 and I have this error: <S_CODE_TOKEN> Mac OSX Yosemite, io.js v2.3.4	bgdavidx	2015-12-06 20:57:13
727	2015-08-27 02:56:27	I am seeing this on Linux without io.js at all.. node v0.12.7.	akdor1154	2015-12-06 20:57:13
727	2015-08-27 03:14:15	same here	wood1986	2015-12-06 20:57:13
727	2015-08-27 04:01:28	Same story. io 2.5.0, node 0.12.7 It is this [v8-profiler@5.2.10](https://github.com/node-inspector/v8-profiler/commit/4ef423df9fe92d745561ad60cd543f3ee473530c) is to blame?	nezed	2015-12-06 20:57:13
727	2015-08-27 04:03:08	0.12.x, 0.11.x, 0.10.x have the same issue	wood1986	2015-12-06 20:57:13
727	2015-08-27 06:02:02	Windows 10, node 0.12.7, same issue	nanwangjkl	2015-12-06 20:57:13
727	2015-08-27 11:26:47	I release v8-profiler 5.2.11. Try to completely reinstall node-inspector	3y3	2015-12-06 20:57:13
727	2015-08-27 17:45:50	@3y3 :+1:	nezed	2015-12-06 20:57:13
727	2015-12-06 20:57:13	Try to install 0.12.5. This version includes prebuilt binaries for all actual node versions from the box. Feel free to reopen this issue if it still exist.	3y3	2015-12-06 20:57:13
726	2015-08-25 12:02:07	This happens sometimes when I set a breakpoint and run the script in order to reach the breakpoint. But it doesn't reach it but crashes instead. <S_CODE_TOKEN> Versions: OS X 10.10.5 <S_CODE_TOKEN>	bobef	2015-09-01 07:53:12
726	2015-08-30 14:41:50	Looks like an uncompatibility with prototype.js	3y3	2015-09-01 07:53:12
726	2015-08-31 06:11:37	Possibly, but I don't think because of the line in the stack trace: https://github.com/Perennials/prototype-js/blob/master/Function.js#L214 It just replaces the `Function.bind()` with JS version.	bobef	2015-09-01 07:53:12
726	2015-08-31 15:23:25	I think it only happens in this case - node domains and then some error happens inside the on('error') handler for the domain, so it causes infinite "on error" loop and then this problem appears. It doesn't appear most of the time. But it crashes so it is hard to tell.	bobef	2015-09-01 07:53:12
726	2015-09-01 07:53:12	I commented the custom `Function.bind()` and I don't get this error anymore.	bobef	2015-09-01 07:53:12
725	2015-08-23 09:00:14	Hi, I am trying to solve this error. I had problem installing node-inspector on Windows 10, but installing C++ things in Visual Studio installation and adding msvs_version 2015 in npm configuration allowed me to install it without error. Now I am getting this when I run node-debug server.js for starting my application. I am new to node-inspector, but I have already tried a lot of things. <S_CODE_…	giacomorebonato	2015-08-23 15:09:31
725	2015-08-23 15:09:31	The problem is caused by the function childProcess.execFileSync inside the module node-inspector > yargs > os-locale > exec-file-sync > index.js A workaround is to set a static locale in node-inspector > yargs > index.js <S_CODE_TOKEN> I really would like an explanation about this.	giacomorebonato	2015-08-23 15:09:31
724	2015-08-21 13:11:02	Opened `node_inspector` in a separate console tab. Occasionally saw this (not sure when exactly happened, guess after one of node restarts): <S_CODE_TOKEN>	iliakan	2015-08-30 14:41:07
723	2015-08-19 21:53:53	My project runs code inside a VM in Node JS for security reasons. When I use node-inspector on the code inside the VM, node-inspector crashes in a variety of ways. I have created a simple program to show a typical crash using both the vm.runInContext() and the eval() statements. I am using node v0.12.7 and node-inspector v0.12.2. To reproduce, run node-inspector, run the code below, then step thr…	phdunham	2015-08-26 22:00:13
723	2016-08-07 18:45:39	getting this <S_CODE_TOKEN> real blocker for us .. any workarounds.	navinSing	2015-08-26 22:00:13
723	2017-01-15 15:42:06	For me, evalCode() is working fine, but vmCode() is totally ignored. Any updates?	smulikHakipod	2015-08-26 22:00:13
722	2015-08-17 13:28:48	This is consistent issue and very annoying. The command is: node-debug myapp.js I am using Mac OS X Mountain Lion (10.9.5) Chrome Version 44.0.2403.155 (64-bit) Test and works correctly on Windows 7. Don't know who to report this to. Thanks! ![screen shot 2015-08-17 at 9 16 56 am](https://cloud.githubusercontent.com/assets/930478/9305724/a26d7b5a-44c1-11e5-924b-32a785ebb0cc.jpg) ## <bountysource-…	wyattbiker
722	2015-08-24 12:17:19	Any ideas? Thanks!	wyattbiker
722	2015-08-24 20:06:37	I think this is the same as issue #699	ghendricks
722	2015-09-06 02:34:18	Thanks. I will follow that thread.	wyattbiker
721	2015-08-14 22:26:20	For Mac OS X. When I run node-debug, Chrome opens new window every time and the URL is not even loaded in this new window. I have to close it and manually paste the URL in the original Chrome window. Is there a way to open a tab when the Chrome browser is already loaded? On Windows 7 works correctly. ## <bountysource-plugin> Want to back this issue? **[Post a bounty on it!](https://www.bountysour…	wyattbiker
721	2015-08-24 12:16:55	Anyone with hints? Thanks!	wyattbiker
721	2015-09-03 13:50:48	I have the same issue on Mac OS X too . just updated `node-inspector` to `v0.12.2` it was ok before. I can open it in the main window on another tab, but when I close the window it opened, the connection closes.	rucsi
721	2015-09-05 00:07:01	Same thing here. Also once I closed my original instance of Chrome and opened a new one, all of my Chrome extensions were gone.	CalvinScott
721	2015-09-06 20:53:16	Since 0.9.0 we use https://github.com/benderjs/browser-launcher2 to start the browser, and make sure it's Chrome/Chromium/Opera (i.e. the browsers that can properly render node inspector; we detect installed browsers in the system and choose the most appropriate one; earlier we used `opener` module which just delegated opening the browser to the OS, which would open the defaul browser, which coul…	jakub-g
721	2015-09-10 12:18:17	same problem here, using `node-inspector v0.12.3`	polyclick
721	2015-09-15 07:31:37	Same here node-inspector 0.12.3.	bobef
721	2015-09-15 16:05:17	I think the problem lies within Chrome opening in a new profile. Is there a way we could just get it to open with the default profile?	gpit2286
721	2016-04-06 21:20:32	+1 It always opens in a new instance (not even just a new window) of Chrome. I can tell because I suddenly have a new Chrome icon pop up in my dock (so I have two Chrome icons at the same time on my dock), and the instance opened by node-inspector doesn't contain any of my bookmarks or default Chrome settings. If I quit out of that instance of Chrome, then the next time I run node-inspector, it'l…	LiuJoyceC
720	2015-08-14 19:29:47	Freshly installed node-inspector globally on a OSX device with node 0.12.7. How can I make debugging possible? <S_CODE_TOKEN> Update: On my Linux machine (and now using node-inspeactor@0.12.2) I get <S_CODE_TOKEN> instead ## <bountysource-plugin> Want to back this issue? **[Post a bounty on it!](https://www.bountysource.com/issues/25776234-unexpected-token-illegal-some-utf-8-characters?utm_campai…	simonh1000
720	2015-08-19 22:14:00	Same issue here as well, running `Node Inspector v0.12.2` on `OS X 10.10 (14A361c)`	aweary
720	2015-08-20 09:18:05	Can you reproduce this on Node Inspector 0.12.0 or 0.12.1?	3y3
720	2015-08-20 11:49:20	Yes, I do seem to be able to :-(	simonh1000
720	2015-08-30 14:42:41	Which encoding you use in files?	3y3
720	2015-08-30 19:02:19	I'm using Atom on Ubuntu - i.e. nothing special	simonh1000
720	2015-09-25 02:19:25	I would try it on a blank file and go from there. It sounds like its not a JS file. I accidently called my script with `node-debug node app.js` and got the same error (as it was now debugging node itself which is not a js file instead of app.js). The process uses `fork` which expects a js script.	cyberwombat
720	2015-09-28 10:12:39	Thanks. Not sure what has happened, but I upgrade to node 4, reinstalled node-inspector and now everything looks as though it is working	simonh1000
720	2016-03-04 15:16:28	I had this issue with node 5.4.1, I switch with **n** to 4.3.2 and there it works now.	timaschew
720	2016-04-23 23:17:47	Its an issue with file encoding which holds your code I am using sublime text and I have changed the file encoding to UTF-8 and now the code is working fine.	Vikasg7
720	2016-07-16 21:17:26	I downgrade but still have the problem	dimirc
720	2016-09-03 03:37:15	You are trying to debug `test` binary. I guess you should run something like `node-debug test.js`	cagdastulek
719	2015-08-13 21:08:01	Running Windows 8.1 Pro <S_CODE_TOKEN> When I access the debugger in browser, it fails to load and in console I see: `...Your Node version (v0.10.36) has a partial support of profiler...` and `Error: Cannot find module 'C:\Users\myusername\AppData\Roaming\nvm\v0.12.0\node_modules\node-inspector\node_modules\v8-debug\build\debug\v0.4.6\node-v11-win32-ia32\debug.node'` `\build\debug\v0.4.6` doesn't…	rainabba	2015-08-17 00:44:48
719	2015-08-13 22:15:16	After lots of experimenting, I now have: `Error: A dynamic link library (DLL) initialization routine failed. C:\Users\michael.COMPTEKNET\AppData\Roaming\nvm\v0.12.0\node_modules\node-inspector\node_modules\v8-debug\build\debug\v0.5.2\node-v14-win32-ia32\debug.node` and I do have the `v0.5.2\node-v14-win32-ia32` folder, but I'm running x64 node so I think that makes sense. Am I forced to run 32bit…	rainabba	2015-08-17 00:44:48
719	2015-08-13 23:12:47	So, after `npm uninstall -g node-inspector; npm cache clean; npm i -g node-inspector; node-inspector` node-inspector was installed for `win32-ia32`? Can you also describe how you fix your initial error ? > ...Your Node version (v0.10.36) has a partial support of profiler...	3y3	2015-08-17 00:44:48
719	2015-08-14 02:32:55	@3y3 I have `nvm\v0.12.0\node_modules\node-inspector\node_modules\v8-debug\build\debug\v0.5.2\node-v14-win32-ia32\debug.node` and this is provided during the `npm install -g node-inspector` execution. If I `npm uninstall -g node-inspector`, this folder is removed. Not sure how I got the 0.4.6 reference to change to 0.5.2 for sure, but it seemed to resolve after I created a an 0.4.6 folder manuall…	rainabba	2015-08-17 00:44:48
719	2015-08-15 15:10:02	Something just occurred to me and I decided to try in another Chrome profile and in that one, node-inspector loads (though doesn't appear to be attaching). I actually have a handful of profiles so I tried a 3rd and it also had the same issue as the 1st then I tried an incognito session and it didn't have the issue. If each profile was running either as system admin or not, might that explain this…	rainabba	2015-08-17 00:44:48
719	2015-08-15 15:17:56	In trying to get the debugger to attach, I restarted node-inspector with --no-preload, refreshed the browser and now I'm looking at the same error condition. I've also restarted node-inspector without --no-preload and the condition remains. <S_CODE_TOKEN> I can't imagine how that last error is related, but I don't see how it would end up there otherwise so I'm including it now (it was in the othe…	rainabba	2015-08-17 00:44:48
719	2015-08-15 15:22:12	Also, restarting the incognito session (which by design should remember and retain nothing), the condition persists so it seems that this isn't specific to browser sessions entirely (though maybe a variable in the session has an effect on node-inspector and the issue persists).	rainabba	2015-08-17 00:44:48
719	2015-08-15 16:00:03	I just manually did some cleanup of nvm and updated my system to node 0.12.7 and so far it appears that I've got node-inspector working again. Before, I it was telling me to use: `http://127.0.0.1:8080/?ws=127.0.0.1:8080&port=5858` Not it's telling me to use: `http://127.0.0.1:8080/debug?port=5858` What does that indicate?	rainabba	2015-08-17 00:44:48
719	2015-08-16 20:02:31	After encountering a similar issue on my laptop, something got me thinking about the npm version which eventually led to me realizing that "npm install -g" uses a different location for each user (including Admin) on Windows and those are independent STILL from the actual NPM install location (which is likely made even more complicated by NVM). By doing `cd C:\Program Files (x86)\nodejs>` then in…	rainabba	2015-08-17 00:44:48
719	2015-08-17 00:44:48	Figured out why I was seeing 2 different debugger URLs and this raised another question that's already been asked in another issue (and not answered). One case is node-inspector 0.7.4 (which can do break-on-uncaught-exceptions-only) and the other is 0.12.2, which cannot; at least not with the same UI approach and I don't see how otherwise. I think that pretty well explains everything going on wit…	rainabba	2015-08-17 00:44:48
718	2015-08-08 04:18:46	Found while playing around and thought it might be interesting for node-inspector as well: https://github.com/buggerjs/bugger-v8-client/pull/6	jkrems	2015-09-28 23:17:20
718	2015-08-08 10:54:21	@jkrems , thank you for idea. We use the same strategy now, but we are searching a native `require` function in `process.emit` func [link](https://github.com/node-inspector/node-inspector/blob/master/lib/InjectorClient.js#L5-L8) This strategy has some side effects - we need to pause debugger and filter this break event on NI stage. It is more complicated than your solution - we need to `step out`…	3y3	2015-09-28 23:17:20
718	2015-08-08 16:31:51	Yep, another advantage of `NativeModule` is that it doesn't pollute the dependency graph (parent/child) of the module you extract `require` from. So far it's just a "random late-night idea". Didn't fully test it on even one node version. Just wanted to note it down in case I don't get around to it.	jkrems	2015-09-28 23:17:20
718	2015-08-08 18:13:15	After being fully awake and looking up some older code of mine: It looks like it would already be a big improvement for node-inspector to use `process.mainModule.require` when it exists. `process.mainModule` works for all node versions at least back to 0.8 and is available unless the node instance is evaluating (repl, `-e`, `-p`) instead of having an actual entry script.	jkrems	2015-09-28 23:17:20
718	2015-08-08 21:22:44	The [latest code](https://github.com/buggerjs/bugger-v8-client/pull/6/files#diff-3241451967337fddfdf647cd1f81dd91R1) was tested with all combinations of: - node 0.8, 0.10, 0.12; iojs 1.x, 2.x, 3.x - `node --eval` and `node some-script.js` - Target VM is running at the time of being called, target VM is paused at the time of being called There's a small gotcha for the last part: When combined with…	jkrems	2015-09-28 23:17:20
718	2015-08-08 21:57:37	@jkrems , thank you again for code snippet. I'll use this experience some later - at current time there is some critical features which I need to implement (es6 structures debugging). I keep this issue opened to don't loose this idea. Now when you implemented this entry point, you may be interested in NI's magic - [v8-debug](https://github.com/node-inspector/v8-debug)	3y3	2015-09-28 23:17:20
717	2015-08-05 19:10:52	Inspector: v0.12.1, Node: v0.10.38, OS: Debian GNU/Linux 7.8 (wheezy) Looks like there is a call to "stack" property as if it's a function. File VM234. Not sure why the original error is occurring, but the following doesn't give me a usable stack trace. <S_CODE_TOKEN> }	scarabdesign	2015-08-06 17:07:16
717	2015-08-05 19:20:11	Omg... I hoped to never enter in this block =( Can you change this line to correct `new Error().stack`, and provide me final error?	3y3	2015-08-06 17:07:16
717	2015-08-05 19:39:34	Ok, corrected in node-inspector/lib/Injections/NetworkAgent.js It happens if I have a break point set while running my code. It pauses on the break just fine, but when I resume it dumps this error in the console: <S_CODE_TOKEN>	scarabdesign	2015-08-06 17:07:16
717	2015-08-05 20:43:43	Also, it may be important to note also that the issue only seems to happen on one of my services, the one that has debugger attached on a master process on 5858 and one worker at 5859. Other services that have one attached debugger do not error. I'm only monitoring 5859 when the error happens; 5858 is not open anywhere.	scarabdesign	2015-08-06 17:07:16
717	2015-08-05 22:36:21	Please try node-inspector 0.12.2	3y3	2015-08-06 17:07:16
717	2015-08-06 16:56:53	Seems to fix it. Thanks!	scarabdesign	2015-08-06 17:07:16
716	2015-08-05 03:19:44	Just like the title says	steelbrain	2015-09-06 02:07:47
716	2015-08-05 08:54:48	I can confirm this. Here is the console output: <S_CODE_TOKEN>	4kochi	2015-09-06 02:07:47
716	2015-08-06 08:21:38	+1 same issue	irudoy	2015-09-06 02:07:47
716	2015-08-06 11:15:03	+1	listepo	2015-09-06 02:07:47
716	2015-08-07 02:54:34	+1 same issue	youth7	2015-09-06 02:07:47
716	2015-08-07 05:29:12	+1	sjmueller	2015-09-06 02:07:47
716	2015-08-07 12:23:37	Work in progress.	3y3	2015-09-06 02:07:47
716	2015-08-16 12:13:20	+1	tsm91	2015-09-06 02:07:47
716	2015-08-20 21:34:41	the problem persists with iojs 3.1.0 <S_CODE_TOKEN>	capricube	2015-09-06 02:07:47
716	2015-08-21 03:02:14	+1	KuroGuo	2015-09-06 02:07:47
716	2015-08-22 10:11:36	+1	vvakame	2015-09-06 02:07:47
716	2015-08-22 19:21:24	+1	jbastias	2015-09-06 02:07:47
716	2015-08-25 16:31:45	+1	Volox	2015-09-06 02:07:47
716	2015-08-25 17:26:10	:+1:	tcrayford	2015-09-06 02:07:47
716	2015-08-25 17:35:25	+1	madhums	2015-09-06 02:07:47
716	2015-08-27 03:15:28	+1	wood1986	2015-09-06 02:07:47
716	2015-08-27 11:28:50	I updated v8-profiler and v8-debug. Please try to completely reinstall node-inspector. It should to work now	3y3	2015-09-06 02:07:47
716	2015-08-27 11:54:07	I get Segmentation fault error when I start node-inspector <S_CODE_TOKEN> Not sure if this is related to the same issue. Using iojs 3.2.0	madhums	2015-09-06 02:07:47
716	2015-08-28 06:41:53	+1	yisiqi	2015-09-06 02:07:47
716	2015-09-05 19:35:39	This should be fixed in Node Inspector 0.12.3	3y3	2015-09-06 02:07:47
715	2015-08-04 23:48:27		3y3	2015-08-30 11:20:20
714	2015-08-04 21:54:08	There is a bug in Chrome 44 that makes Node Inspector front-end unusable. This fix, suggested in #699 appears to fix the issue.	akras14	2015-08-04 23:36:46
713	2015-08-03 10:54:28	Node inspector loads main file `app.js`. It works properly, but no other sources are listed in source tab. Running inspector inside docker shared directory. ## <bountysource-plugin> Want to back this issue? **[Post a bounty on it!](https://www.bountysource.com/issues/25309906-doesn-t-load-sources-except-of-main?utm_campaign=plugin&utm_content=tracker%2F195817&utm_medium=issues&utm_source=github)*…	rumkin
713	2015-08-03 11:08:51	**UPD** Strange behaviour appears when I'm spawning `node-inspector` with `hidden` argument: <S_CODE_TOKEN>	rumkin
712	2015-08-01 20:41:50		3y3	2015-08-01 20:47:44
711	2015-07-31 18:56:52	[Traceback](https://gist.github.com/dbkaplun/626615ccde97345a5e67) ## <bountysource-plugin> Want to back this issue? **[Post a bounty on it!](https://www.bountysource.com/issues/25226537-npm-install-g-node-inspector-fails-on-arm-but-npm-install-within-a-cloned-node-inspector-works-fine?utm_campaign=plugin&utm_content=tracker%2F195817&utm_medium=issues&utm_source=github)** We accept bounties via […	dbkaplun
711	2015-09-05 15:20:24	Just installed on an ARMv7 device (bbb w/ Debian) no problem.	BrianAdams
710	2015-07-30 09:40:58	It would be great if `node-inspector` can be configured to connect to a `Node` server that is running in a remote system. That is, the developer need not run node-inspector on the same system as the Node server that is to be debugged. Below diagram illustrates the purpose - ![node-inspector_accessing_remote_node_server](https://cloud.githubusercontent.com/assets/8929835/8980081/c5007c2a-36cb-11e5…	ncv-dev	2015-08-01 03:27:04
710	2015-07-30 11:10:17	I think sometimes about this feature, but this is hard to make it: 1. We collect sources tree using fs. And it isn't good idea to evaluate this code on app side. 2. We inject some features in app using `require`. We can't be sure that on app side was installed expected module. So, at current time `ScriptManager.js`, `ScriptFileStorage.js` and `InjectorClient.js` are main blockers for this feature…	3y3	2015-08-01 03:27:04
710	2015-07-30 12:03:13	Thanks for the response. It indeed looks like a non-trivial task with impact on node-inspector Architecture :worried:	ncv-dev	2015-08-01 03:27:04
709	2015-07-29 04:28:21		baldwicc	2015-07-29 07:22:51
709	2015-07-29 07:22:50	Thank you! Landed as ad8f9ad4121e826c3687373dde1e7c3935c88efd	3y3	2015-07-29 07:22:51
708	2015-07-29 04:24:13	I'm having problems with the latest 0.12.0 release - it looks like `/tools` is excluded from by `.npmignore` <S_CODE_TOKEN> Here's what happens when trying to run `node-inspector`: <S_CODE_TOKEN> Missing `tools/` where NPM installed to: <S_CODE_TOKEN>	baldwicc	2015-07-29 07:28:31
708	2015-07-29 05:33:46	I can confirm that this pull request in a fork fixes this issue for me: https://github.com/baldwicc/node-inspector/pull/1 without this I was unable to run node-inspector after freshly installing from npm on windows 8.1 node version 0.12.7 node-inspector 0.12.0	ashelley	2015-07-29 07:28:31
708	2015-07-29 07:28:31	FIxed in 0.12.1	3y3	2015-07-29 07:28:31
707	2015-07-28 19:21:43		3y3	2015-07-28 21:05:48
706	2015-07-28 17:28:45	I have the same issue #699 with 0.11.2 as well as 0.11.1. Also at some point\* of loading (node --debug-brk myapp.js) the garbage collector is busy for 90 seconds hitting ~97% cpu, which for that time it's not useable and I must wait. I downgraded to 0.11.0 and encountered no issues on Win7 with node 0.12.7. *At this point 20 node_modules related to a webserver (expressjs, socketio, morgan, multe…	chk-	2015-07-29 19:15:39
706	2015-07-28 19:13:57	> Also the starting-point (node --debug-brk myapp.js) is not the beginning of myapp.js, instaed it's line 460 of some file named module.js which path I can't determine. Will be fixed in next release. > the garbage collector is busy for 90 seconds hitting ~97% cpu Which `gc` you mean? 1. app 2. node-inspector 3. frontend	3y3	2015-07-29 19:15:39
706	2015-07-28 19:19:55	How about `node-debug --no-preload myapp.js`?	3y3	2015-07-29 19:15:39
706	2015-07-28 19:23:07	gc of node-inspector profiled by google chrome. I will feedback about using --no-preload.	chk-	2015-07-29 19:15:39
706	2015-07-28 20:25:28	Please try also `node-debug --hidden node_modules myapp.js`	3y3	2015-07-29 19:15:39
706	2015-07-29 09:27:44	`node-debug --no-preload myapp.js` has the same bad behavior, but with `node-debug --hidden node_modules myapp.js` the app starts fast, like `node-debug myapp.js` @v0.11.0 does.	chk-	2015-07-29 19:15:39
706	2015-07-29 19:15:39	0.11.0 does'n work correctly. This is a fix that changes behavior to slow (but correct) work - 85ac310a1b7316eb3e42e395d39c2603614453ee So, `hidden` is correct solution for your situation.	3y3	2015-07-29 19:15:39
706	2015-07-29 19:26:28	But `hidden` is not practicable since it doesn't show me the node_modules in the Sources treeview, in which I'm also interested in. I understand your point of view. From mine there's v0.11.0 I can work with, the later ones not.	chk-	2015-07-29 19:15:39
705	2015-07-28 00:44:12	This enables interop with third-party debugging clients like - chrome-repl from the chrome-remote-interface NodeJS module - Kite and JsSlime for Emacs - and more In future this could be used to have multiple NodeJS processes register with a single node-inspector process, which can then advertise all these debuggable processes as "tabs" in the array. This change improves on pull request #689, addi…	ackalker	2015-07-28 21:40:13
705	2015-07-28 01:05:20	Here is an example using Kite for Emacs: - In Emacs: - install the `kite` package from MELPA. - Evaluate `(require 'kite) (setq websocket-callback-debug-on-error nil)` to prevent Emacs from entering the debugger when Kite tries to execute some methods which have been removed from the debug protocol. - Create a file `test.js` with contents: <S_CODE_TOKEN> In a terminal: - In the directory containi…	ackalker	2015-07-28 21:40:13
705	2015-07-28 01:19:12	![2015-07-28-031834_480x270_scrot-thumb](https://cloud.githubusercontent.com/assets/429567/8921549/62077d58-34d7-11e5-920b-583525dbad54.png)	ackalker	2015-07-28 21:40:13
705	2015-07-28 07:41:25	@ackalker , thank you for contribution. PR is ready to merge, but I need @auchenberg feedback. @auchenberg , is this change sensible for you?	3y3	2015-07-28 21:40:13
705	2015-07-28 11:18:51	Good catch, this should indeed be a list. :+1:	auchenberg	2015-07-28 21:40:13
705	2015-07-28 21:40:10	Landed as 4399f1e4623114fbe8111e618cb217ae24fc32e2 Thank you for contribution!	3y3	2015-07-28 21:40:13
705	2015-07-28 23:49:57	You're welcome :)	ackalker	2015-07-28 21:40:13
704	2015-07-27 10:32:06	Hello I have: node 0.12.7 node-inspector 0.11.2 npm 2.11.3 i try to debug the boiler plate of electron I launch $node-inspector, and go on the page localhost:8080?ws=localhost:8080?port=5858 Then i get this error message (before to start electron): Error: Cannot find module 'c:\Users\adrien\AppData\Roaming\npm\node_modules\node-inspector\node_modules\v8-debug\build\debug\v0.5.0\node-v44-win32-x64…	adrien59cadri
704	2015-07-27 17:50:28	Please read #649 You can try `npm i node-inspector --target=1.6.3` Where `1.6.3` is current version of io.js which used in electron. But I think this will not be helpful, because there exists unresolved bug in electron or in node. Anyway keep in mind what each time when you change node major version you need to reinstall node-inspector, because there are some native dependencies (`v8-debug`, `v8-…	3y3
704	2015-08-02 04:47:49	npm i node-inspector --target=1.6.3 command installs v43 instead of v44.	wyattbiker
703	2015-07-26 20:20:39	Not sure if this is a feature of node-inspector or a bug, but it appears to interfere with outgoing http requests, noticed when using the aws-sdk. If I create the file app.js: <S_CODE_TOKEN> I make sure my AWS credentials are correctly set for my environment. When I run `node --debug app.js`, there is no error and `data` contains an AWS response object with an array of my VPCs in us-east-1, like …	antonosmond	2015-12-06 20:58:40
703	2015-07-26 22:41:27	Thanks for this issue @antonosmond , how you can see `node-inspector` 0.11.0 was released with new feature - **Network debugging**. So, we wrap a part of code in app to grab information about http requests. This is possible that this new feature is not so stable as expected. Can you please install `node-inspector@0.10.*` to confirm that problem is in Network wrapping. This is first important step…	3y3	2015-12-06 20:58:40
703	2015-07-26 22:54:07	@3y3 I installed node-inspector@0.10.2 and it works correctly so I can confirm the issue is only in v0.11.*. I'll try and find time to inspect the requests in the next day or two and let you know if I find anything. Thanks!	antonosmond	2015-12-06 20:58:40
703	2015-07-31 14:22:44	Going back to node-inspector@0.10.2 also worked for me - dynamodb was failing with CRC errors. When I turned off CRC checking I had the exact same empty array in my dynamo calls	dayglo	2015-12-06 20:58:40
703	2015-08-01 13:21:53	Can you provide some small example where I can reproduce this problem? To avoid this problem you can also update NI to 0.12.\* and start it with `--no-inject.network` flag. This prevents NI from wrapping app `requests`. Please he;p me to understand what is wrong with current `request` wrapper, where we miss the data.	3y3	2015-12-06 20:58:40
703	2015-08-21 01:03:32	@3y3 starting with --no-inject.network flag doesn't work for me. Dropping back to node-inspector@0.10.2 does.	markacola	2015-12-06 20:58:40
703	2015-09-06 13:18:01	I'm getting this same problem with dynamodb and the CRC checking failures mentioned by @dayglo	zephor	2015-12-06 20:58:40
703	2015-09-26 19:33:47	I've tested aws-sdk with node-inspector 0.12.3 and it does not act. For example, when I try s3.listObjects, the data goes to wrong by node --debug app.js while node app.js acts correctly. If I check it with 0.10.2 version, it's good for aws-sdk, but it's uncomfortable in other sides. So I hope to know if you didn't consider aws-sdk debug in this newest version(0.12.3) or else if I can get any pat…	bestscholar85	2015-12-06 20:58:40
703	2015-10-09 21:02:20	+1 I just ran into this issue as well.	adambiggs	2015-12-06 20:58:40
703	2015-10-10 01:13:21	@AdityaManohar I have not been able to investigate enough to give details to the aws team, but I believe this is an aws-sdk-js issue. I have not forked to run all tests with an aws-sdk change which works for me. The nodejs.org stream document for [readable.read([size])](https://nodejs.org/api/stream.html#stream_readable_read_size) states: 'This method should _only_ be called in paused mode', yet …	glennschler	2015-12-06 20:58:40
703	2015-10-14 21:34:44	+1 same for me	simonkontschak	2015-12-06 20:58:40
703	2015-10-16 09:33:26	Upgrading to 0.12.3 seems to do the trick for me (I had empty responses from Dynamo).	antoinegoutagny	2015-12-06 20:58:40
703	2015-11-03 16:30:12	I'm running 0.12.3 and still having issues.	adambiggs	2015-12-06 20:58:40
703	2015-11-15 12:36:06	+1 Im using s3 and facing those issues too.	Yontih	2015-12-06 20:58:40
703	2015-11-20 00:04:36	+1 caused much grief on a current build. Was thinking it was intermittent, found out it was NI.	gregorskii	2015-12-06 20:58:40
703	2015-12-06 20:58:40	Should be fixed in 0.12.5 Feel free to reopen this issue if it still exist.	3y3	2015-12-06 20:58:40
702	2015-07-26 00:21:56	I am using coffeescript for the script and compiling it with the source map and running the node -debug script.js..it correctly picks up script.coffee during debugging.. if I change the script.coffee in chrome debugger..it doesn't change the source(in the local file system) or can it apply code change ie., the changes done recently on the chrome debugger is executed at that instant(what ever was …	skandasoft
702	2017-01-19 02:02:45	Just curious, in Node Inspector, are you changing your coffeescript, or are you changing the compiled cofeescript?	cjrutherford
701	2015-07-25 18:05:05	I am trying to use node-inspector/chrome-dev-tools as an editor (with an awesome debugger). And it kind of works. My setup is: 1. node-inspector --save-live-edit --preload=false 2. nodemon --debug app.js 3. one window for navigating the app and one for http://127.0.0.1:8080/debug?port=5858 The first annoyance that I find is that when I make a change which triggers nodemon to restart which in turn…	tipdbmp
701	2015-11-30 21:19:58	+1 Any updates?	blake-regalia
700	2015-07-23 18:44:45	Since the update to chrome 44 I get the following error whenever running code with a http.request() call. <S_CODE_TOKEN> I suspect it has something to do with the WRAPPED_BY_NODE_INSPECTOR in chrome 44 since when I run my app without the debugger (I.e. node app.js), there is no error. I have confirmed this issue in multiple projects which were all working with node-inspector last week before chro…	ghendricks	2015-07-27 21:19:35
700	2015-07-23 20:17:31	Fixed in 0.11.2 Please confirm this and close the issue if all works fine here.	3y3	2015-07-27 21:19:35
700	2015-07-27 21:19:35	This appears to be working again in 0.11.2 thanks.	ghendricks	2015-07-27 21:19:35
699	2015-07-22 19:08:28	I just restarted my machine because of an update and suddenly the debugger window will not display the debug tools (pause, step over etc.) and the top of my source file is not visible even when scrolled to the top. Please see attachment. My guess is that the update to chrome 44 caused this. node version: 0.10.39 node-inspector version: 0.11.1 Mac OS: 10.10.4 (Yosemite) Chrome version: 44.0.2403.8…	ghendricks
699	2015-07-22 21:46:39	I was able to fix this issue by clearing the local storage.	ghendricks
699	2015-07-23 19:02:00	I think I see what is going on. When the info in the right pane (Call stack, Breakpoints, etc) is expanded and there is a lot of stack frames for example or breakpoints, it is pushing the hight of the overall frame above the viewport. There are no scrollbars so the only way to see tools is to collapse the pane with the long data. This is why clearing by localstorage helped, as in that particular …	ghendricks
699	2015-07-24 19:02:23	Tnx man, it Worked.	roysG
699	2015-07-27 13:19:08	I'm having a similar problem. I never had this problem before. I assume there is something wrong with scrolling and scrollbars.	bigeasy
699	2015-07-27 19:10:01	I encountered a similar issue as well. In my case, I have a lot of files in the project that I run the debugger on, so the left pane ends up with a lot of nodes at various levels. When this happens, the only way to access nodes beyond the extent of the page is to arrow down the list with the keyboard, but then this shifts everything else, as well. This issue did just appear, so I do imagine it ha…	mnaughto
699	2015-07-28 17:17:04	I have the same issue with 0.11.2 as well as 0.11.1. Also at some point\* of loading (node --debug-brk myapp.js) the garbage collector is busy for 90 seconds hitting ~97% cpu, which for that time it's not useable and I must wait. I downgraded to 0.11.0 and encountered no issues on Win7 with node 0.12.7. *At this point 20 node_modules related to a webserver (expressjs, socketio, morgan, multer, et…	chk-
699	2015-07-29 11:01:26	Same problem here with scrolling (and also the starting point that @chk- mentioned).	asgerhallas
699	2015-07-30 20:22:59	This is caused by a breaking change in Chrome 44 and flex display. We found this at our company since it affected our app as well. The relevant Chrome issue is filed here: https://code.google.com/p/chromium/issues/detail?id=502422 but they seem reluctant to fix it as apparently it matches FF behaviour. The fix for us was to alter the CSS and add `min-width: 0` and `min-height: 0` to every contain…	juuxstar
699	2015-07-31 16:06:01	So should node inspector add the CSS fix as a preventive measure? It sounds like Chrome will fix it in M45, but in the meanwhile it's almost impossible to use node inspector.	CodeFred
699	2015-08-01 00:23:42	@juuxstar thanks! Applying those styles to the main div (first and only child of body) really helped, not sure if the layout issues are completely gone, but at least node-inspector isn't impossible to use now.	tlancina
699	2015-08-04 21:55:25	+1 Thanks @juuxstar @tlancina The fix works, I've made a pull request with it. Until the pull request is merged and version is bumped you can install it via `npm install -g https://github.com/akras14/node-inspector.git` if you don't want to change the css itself :)	akras14
698	2015-07-21 14:53:40	It seems that node-inspector is incompatible with supertest: http://stackoverflow.com/questions/31305926/debug-mocha-tests-for-angular-fullstack-generated-project `this.socket` is set to null here: https://github.com/node-inspector/node-inspector/blob/8a8bf6e07c641ce64d066f010a3e8f1d23134bbf/lib/Injections/NetworkAgent.js#L382	Vanuan	2015-07-22 22:29:55
697	2015-07-21 12:54:49	### Issue Terminal 1: <S_CODE_TOKEN> Terminal 2 <S_CODE_TOKEN> Browser: <S_CODE_TOKEN> And the browser does nothing. Blank. If you are <b>lucky</b>, you'll notice that that node-inspector logs the following message to the console while the browser interface fails to load: <h3>"Cannot send response - there is no front-end connection."</h3> You'll search that message on Google, find this issue tick…	tecfu	2016-06-01 03:48:46
697	2015-07-21 12:55:39	### Temporary Workaround(s) #### 1. Use node-inspector v0.9.2 or lower. <S_CODE_TOKEN> #### 2. Use Chrome 42.0.2311.152-1 with v0.9.2 or higher <b>Note:</b> Other versions of Chrome didn't work for me, i.e. 43.0.2357.81-1 Repo for previous versions of Chrome: http://mirror.pcbeta.com/google/chrome/deb/pool/main/g/google-chrome-stable/ Download Link for 42.0.2311.152-1: http://mirror.pcbeta.com/go…	tecfu	2016-06-01 03:48:46
697	2015-10-22 07:57:00	Another way to fix this is to run node-inspector with the `--no-preload` option. I'm testing this with Node Inspector v0.12.3 and it works.	simeonpanayotov	2016-06-01 03:48:46
697	2015-11-16 09:12:19	`--no-preload` works for me	hilarudeens	2016-06-01 03:48:46
697	2016-07-06 14:56:44	Excuse me, but this doesn't resolve problem. Although `--no-preload` works fine, yeah.	mk0x9	2016-06-01 03:48:46
696	2015-07-20 09:11:03	I have a React project using JSX, where I use the file extension `.jsx`. These files are not found by node-inspector, as the extensions are hardcoded to `.js` in ScriptFileStorage. I hacked this quickly for myself by forking the project and just changing the value of `ALL_JS_PATTERN` to `{**/*.js,**/*.jsx}`. Now though, I would like this to be able to be used by other members of my team, and I th…	heldinz
696	2015-07-20 18:32:19	@bajtos , I think this is important feature also in context of `*.es6` I vote up for configuration option.	3y3
696	2015-07-23 22:54:51	+1 :+1:	mathieumg
696	2015-07-31 18:12:10	+1	BerkeleyTrue
696	2015-08-05 16:25:15	> I vote up for configuration option. Sounds good to me. I would personally also extend the default list of extensions and add common ones (jsx, es6).	bajtos
696	2015-08-05 21:13:50	That does sounds good. I also noticed today that Babelify does [pretty much exactly that](https://github.com/babel/babelify#customising-extensions): > By default all files with the extensions .js, .es, .es6 and .jsx are compiled. You can change this by passing an array of extensions. I'll take a look at making a pull request this weekend then, unless someone else beats me to it.	heldinz
696	2015-08-10 09:01:04	I have working code for `ScriptFileStorage` (and tests) but I'm having some trouble with the configuration option. I aimed to do it analogue to the `hidden` option (that being the only other option that takes an array) but am running into issues (btw, is [this documentation](https://github.com/node-inspector/node-inspector#how-do-i-specify-files-to-hide) for setting that option outdated?) If I de…	heldinz
696	2016-06-16 16:52:47	@heldinz have you made any progress on this? do you need help? I'd really like to see this working. It seems so essential to modern development that I'm a bit confused how it could still be an outstanding issue. if nothing else, i'd really appreciate it if i could grab the branch you're working on.	mattkime
696	2016-06-17 00:31:24	https://github.com/node-inspector/node-inspector/pull/889 - flawed but its a start.	mattkime
696	2016-06-17 10:34:09	@mattkime I didn't get past the point described above, unfortunately. I will push to my fork later today though, hopefully you will get something out of it.	heldinz
696	2016-06-17 17:24:21	@mattkime I've pushed my stuff to [my fork](/heldinz/node-inspector/tree/extensions).	heldinz
695	2015-07-17 00:46:48	![node_inspector](https://cloud.githubusercontent.com/assets/12532733/8738334/92c4c17e-2be2-11e5-9b0d-789439f2184d.png) No matter how much I click on these or bash my head against the wall, the arrows do nothing. I'm using the latest version on the latest version of Chrome. ## <bountysource-plugin> Want to back this issue? **[Post a bounty on it!](https://www.bountysource.com/issues/24471909-clic…	ffxsam
695	2015-09-25 16:19:57	Yes, I have the same problem. I tried opening node-inspector in Firefox and IE11, but I only see the _sources_ and _console_ tabs with a blank white screen. In Chrome, clicking on the arrows results in: `Uncaught TypeError: window.getComputedStyle(...).getPropertyCSSValue is not a function` This seems to be a regression of #478 (unless it was never actually fixed in the first place)	ericterpstra
695	2015-09-25 20:50:11	Actually, never mind. This issue is specific to Meteor, which is bundling an old version of node-inspector. Patching `treeoutline.js` fixes it as ouline in this commit: https://github.com/node-inspector/node-inspector/commit/92c35ed9fd7e4abdc3a0a8dd818b63d40a9f85e4	ericterpstra
694	2015-07-15 10:03:09	After the uninstallation, node debug still tries to launch %AppData%\Local\Google\Chrome SxS\Application\chrome.exe. Have tried reinstalling node-inspector. ## <bountysource-plugin> Want to back this issue? **[Post a bounty on it!](https://www.bountysource.com/issues/24369145-enoent-after-uninstalling-chrome-canary?utm_campaign=plugin&utm_content=tracker%2F195817&utm_medium=issues&utm_source=gith…	felixhao28
694	2015-07-22 22:45:13	@jakub-g , any thoughts?	3y3
694	2015-07-23 11:29:08	Looks like one of many issues related to the fact that browser-launcher caches the browser list after first run. I guess we should get rid of that optimization since it creates more issues than it is worth. I am away now, will try to come up with a solution next week. As a workaround, you could locate the browser-launcher cache file and delete it.	jakub-g
694	2015-07-23 11:32:36	https://github.com/benderjs/browser-launcher2/blob/master/lib/config.js FYI Here is how the config file name is evaluated On Thursday, 23 July 2015, Yury Puzynya notifications@github.com wrote: > @jakub-g https://github.com/jakub-g , any thoughts? > > — > Reply to this email directly or view it on GitHub > https://github.com/node-inspector/node-inspector/issues/694#issuecomment-123895474 > .	jakub-g
693	2015-07-08 21:00:02	<S_CODE_TOKEN> I'm running the command `node-debug app.js` and I also tried using `sudo`. ## <bountysource-plugin> Want to back this issue? **[Post a bounty on it!](https://www.bountysource.com/issues/23964130-eaccess-error-when-running-node-debug?utm_campaign=plugin&utm_content=tracker%2F195817&utm_medium=issues&utm_source=github)** We accept bounties via [Bountysource](https://www.bountysource.…	samholmes
693	2015-07-27 14:21:02	I had the same issue. The problem was that it tried to determine the version if phantomjs and my console returned "permission denied". I fixed that and now it works. In my opinion the function `checkOthers` should handle such errors. It seems like the `.on('error')` is not sufficient as an exception is thrown.	stefanmayer13
693	2015-07-27 15:52:37	@stefanmayer13 I'm not using phantomjs though. I wonder what the issue is in my case.	samholmes
693	2015-07-28 06:18:23	@samholmes Even if you don't want to use phantomjs, node-inspector is checking it in the function checkOthers in detect.js. Try adding a console log of the process name in detect.js before line 124 and see which command is causing the issue. At least it helped me to find the root cause on my system.	stefanmayer13
693	2015-07-28 21:10:41	@stefanmayer13 If node-inspector is checking phantomjs in the function checkOthers in detect.js, then why isn't phantomjs a dependency in node-inspector's package.json (this appears to be a bug)? Also, I cannot find detect.js in my installed node-inspector. Can you help me to find it?	samholmes
693	2015-07-28 21:24:25	This error is not special for node-inspector. Please google `node eaccess error child_process`	3y3
693	2015-07-28 21:26:46	@3y3 when I google "node eaccess error child_process", the first thing google shows is this issue. haha	samholmes
693	2015-07-28 21:39:30	@samholmes It says in the stack trace you posted where the detect.js file is located: /usr/local/lib/node_modules/node-inspector/node_modules/biased-opener/node_modules/browser-launcher2/lib/detect.js	stefanmayer13
693	2015-07-28 21:51:16	If you don't want to dig into `detect.js` you can start node-inspector separately <S_CODE_TOKEN>	3y3
693	2016-10-13 17:30:51	@stefanmayer13 and how did you fixed that phantomjs issue? I'm having the same problem but don't know if I have to update phantomjs to fix it or what to do. I'm not using phantomjs but node-inspector it is trying to check its version.	figalex
692	2015-07-07 03:41:38	Running Node 0.12.6 on OSX 10.10.3 About 10 seconds after starting a heap recording I get this error: <S_CODE_TOKEN> ## <bountysource-plugin> Want to back this issue? **[Post a bounty on it!](https://www.bountysource.com/issues/23836426-record-heap-allocations-error?utm_campaign=plugin&utm_content=tracker%2F195817&utm_medium=issues&utm_source=github)** We accept bounties via [Bountysource](https:…	thisjustin
692	2015-10-21 09:47:05	Also running Node 0.12.6 with Node-inspector 0.11.1. I was not able to reproduce this, so it would be good if you could provide more info so somebody can reproduce it. Might also be worth it to try with newer version of inspector.	EricSmekens
691	2015-07-05 19:04:05	I have get snapshot on my script, with memory leak and get error for downloading snapshot. ![dfgdg](https://cloud.githubusercontent.com/assets/9502625/8512962/86ed68d0-2361-11e5-8c16-1f11fdfc33e3.PNG) ![deb2](https://cloud.githubusercontent.com/assets/9502625/8517600/19ce6d7a-23cb-11e5-842d-de6b621dd01a.PNG) ![deb](https://cloud.githubusercontent.com/assets/9502625/8517601/19d03db2-23cb-11e5-9951…	vortex14
690	2015-06-30 13:08:31		3y3	2015-06-30 14:07:46
690	2015-06-30 13:13:54	@bajtos , please review	3y3	2015-06-30 14:07:46
690	2015-06-30 13:48:16	LGTM :+1:	bajtos	2015-06-30 14:07:46
689	2015-06-27 07:11:02	This is first stab on an implementation of #684, that provides two new HTTP endpoints `/json` and `/json/version` `process.id` is used as the unique identifier for the debugging target, as it's unique and consistent as long the process is running.v	auchenberg	2015-06-28 11:20:02
689	2015-06-27 08:17:39	Please, rebase PR to origin/master, we have some important changes in `index` and `debug-server`.	3y3	2015-06-28 11:20:02
689	2015-06-27 11:40:41	Done.	auchenberg	2015-06-28 11:20:02
689	2015-06-28 11:21:21	LGTM. Landed. Thank you for contribution. Can I see usage of this feature anywhere? =)	3y3	2015-06-28 11:20:02
689	2015-06-28 12:32:20	@3y3 Demo coming up, soon :) Stay tuned.	auchenberg	2015-06-28 11:20:02
688	2015-06-25 17:57:15	`Map`, `Set`, `WeakMap`, or `WeakSet` variables in node-inspector are undefined. <S_CODE_TOKEN> Running the following code in node-inspector outputs `Map {}` to the console, but typing `console.log(a);` in the console outputs `undefined`. ## <bountysource-plugin> Want to back this issue? **[Post a bounty on it!](https://www.bountysource.com/issues/23051087-es6-data-structures-are-undefined?utm_ca…	yads
687	2015-06-22 03:44:50	- [x] Handle request abort - [x] Handle request timeout error - [x] We listen for `response` event. This changes app behavior. (Is it a problem, or all works as expected?) - [x] Check socketPath behavior - [x] If there is no listeners for response data, response will be newer ended. It's expected, but maybe we need to specially handle this situation?	3y3	2015-06-28 11:19:39
686	2015-06-21 16:34:19	First of all, thanks to the team for maintaining and evolving this critical tool. The community is grateful for your work! I see the following error, which prevents me from debugging my app: <S_CODE_TOKEN> I haven't had time to try and figure out why this was happening, but hopefully, the stack trace will be revealing enough. Let me know if there is anything else I can do to help you debug this i…	jlecomte	2015-06-21 16:49:52
686	2015-06-21 16:37:53	Oh, wow, this is weird: <S_CODE_TOKEN>	jlecomte	2015-06-21 16:49:52
686	2015-06-21 16:49:52	Something is wrong with my setup. I installed a new version of node via nvm and this went away. Closing issue as invalid...	jlecomte	2015-06-21 16:49:52
686	2015-06-26 09:28:56	The issue is not invalid. Node-inspector doesn't work for Node versions < 12, because `path` module doesn't have `isAbsolute` method in those versions. Is this an issue or is node-inspector only supposed to work for `Node 12+` or `io`?	le0nik	2015-06-21 16:49:52
686	2015-06-26 10:48:04	This is an issue. Fixup already merged. You can fork latest commit or wait `0.11.0` release. (Maybe I'll release `0.10.3` on this weekend)	3y3	2015-06-21 16:49:52
686	2015-06-26 10:51:36	@3y3 thank you!	le0nik	2015-06-21 16:49:52
686	2016-04-09 10:47:07	Updating to nodejs `5.6` solved the issue	kashesandr	2015-06-21 16:49:52
685	2015-06-19 07:27:58	First of all: my sincere thanks to the whole team for implementing the web notifications feature (issues #566 and #654), great work! Works like a charm! A small startup issue: when you launch the Node Inspector url, the debug port passed in the url is not taken into account. Can this be fixed easily in the startup code of the Node Inspector UI? E.g.: if my web port is 8083 and the debug port 5860…	wdbacker	2015-06-28 11:20:02
685	2015-06-19 08:58:15	@wdbacker , thank you for bug report. I added it to main work line.	3y3	2015-06-28 11:20:02
685	2015-06-20 08:41:45	Hi @3by3, I found the cause of the problem in lib/debug_server.js, I think the debugPort in the debugAction function must be set by the _getDebuggerPort() method, now the port is set from the config: <S_CODE_TOKEN>	wdbacker	2015-06-28 11:20:02
684	2015-06-19 04:49:50	Chrome and other compliant debugging-servers is in addition to the WebSocket-endpoint, also exposing a HTTP endpoint where it's possible to get a JSON description of the current target. The interface is as following: **/json** <S_CODE_TOKEN> Other methods are documented here: https://github.com/buggerjs/bugger-daemon#api I'm proposing to implement **/json** and **/json/version** as it would allow…	auchenberg	2015-06-28 11:24:01
684	2015-06-23 22:36:18	I'm :+1 here. @auchenberg , are you ready to implement it?	3y3	2015-06-28 11:24:01
684	2015-06-24 03:57:52	Sure. I can give it a try next week when I'm back to a stable connection :)	auchenberg	2015-06-28 11:24:01
684	2015-06-24 04:00:42	Note: Implementation in Stetho, https://github.com/facebook/stetho/blob/master/stetho/src/main/java/com/facebook/stetho/inspector/ChromeDiscoveryHandler.java#L111	auchenberg	2015-06-28 11:24:01
684	2015-06-28 11:24:01	Closed in #689	3y3	2015-06-28 11:24:01
683	2015-06-18 18:21:15	Node Inspector is claimed to have a BSD license. However, there is a single source file that is licensed under LGPL: front-end/network/ResourceWebSocketFrameView.js This creates a lot of headaches for consumers of Node Inspector who care about software licensing. Given that it is a single file, maybe it could be replaced with a BSD equivalent source, or the contributor may be willing to license i…	jarthorn
683	2015-06-18 18:25:33	@3y3 I see you contributed this file, do you have a comment on it? Or is this just a code scrape from WebKit and the licensing problem is upstream?	jarthorn
683	2015-06-18 18:47:54	@jarthorn , all files in `front-end` folder is copy-paste from webkit sources. So, I think this question should be retargetted to blink source. Anyway I'm not friendly with licensing theory (I know MIT and GPL, but I don't know what is the difference between them :smile: ) @bajtos , any thoughts here?	3y3
683	2015-06-19 10:59:44	My opinion: we are distributing all source codes and the LGPL license allows users to include LGPL-licensed parts in a non-LGPL program, therefore we are not violating the license. Having said that, IANAL (I am not a lawyer), so you should probable get a real lawyer to answer this question.	bajtos
682	2015-06-18 01:07:47	I asked already on stack but no one answered me. http://stackoverflow.com/questions/30830720/node-inspector-is-empty-no-source-files There is not a lot of details, but please tell me what should i check. I mention that i've used node-debug with success, but something went wrong. ## <bountysource-plugin> Want to back this issue? **[Post a bounty on it!](https://www.bountysource.com/issues/22367358…	sagittarius89
682	2015-06-19 08:06:03	This issue can be caused by the --debug-port being different (default 5858). If you launch node-debug, just make sure you use the same debug port when launching the browser UI.	wdbacker
682	2015-06-20 21:43:07	Ports seems to be configured propertly. Today i removed node and all node modules from my pc and installed everything once again. In other words i excluded configuration problem (assuming problem is not in browser side). I even cloned node-inspector from git-hub to be sure that i have lastest sources. This didn't solve problem. Where in code node-inspector load sources to chrome inspector? Where …	sagittarius89
682	2015-06-29 15:40:10	@sagittarius89 , can you confirm this issue on node-inspector 0.11.0?	3y3
682	2015-06-29 19:34:19	@3y3 Confirm. I've updated sources and problem still occurs.	sagittarius89
682	2015-07-04 08:58:55	@sagittarius89 , i got the same problem, no source files from node-inspector. node-inspector version 0.11.1, node version 0.12.3	meikidd
682	2015-07-12 09:22:33	**Update:** I've found that I'm encountering the [known issue with symlink cycles](https://github.com/node-inspector/node-inspector#known-issues). > If there are symlink cycles then the glob module may take a long time to return results causing long delays at startup. The workaround is to disable preloading of scripts with --no-preload. I've added the `--no-preload` flag and node-inspector is sta…	Coridyn
681	2015-06-16 22:57:53	`path.isAbsolute` is not available in node 0.10.x. when an inline sourcemap is found, node-inspector throws with: <S_CODE_TOKEN>	zertosh	2015-06-17 05:03:20
681	2015-06-16 23:51:34	@zertosh , thank you for contribution. I'll merge it soon. I see that you are `babel` organisation member. How about fix this issues also in `babel` itself? I can target you to previous discussion about sourcemap problems.	3y3	2015-06-17 05:03:20
681	2015-06-17 00:38:17	This fix is so that node-inspector doesn't throw, but are you talking about https://github.com/babel/babel/pull/1587? I really have no idea how paths should work :disappointed: I maintain https://github.com/babel/babel-sublime/ and https://github.com/babel/babelify.	zertosh	2015-06-17 05:03:20
681	2015-06-17 05:03:20	Ok. Anyway thank you for this bugfix Landed as ab916536a9cc81913c9c3ab87f7bb8735d23f082	3y3	2015-06-17 05:03:20
680	2015-06-16 10:45:50	I have value for property named `in_progress` but it shows in console as `in progress`. I spent about an hour to realize that this's console problem and not transformation in my code. Very confusing. How it looks ![console1](https://cloud.githubusercontent.com/assets/577042/8181209/deac134e-142c-11e5-9f9d-371835f2b45c.PNG) What really value is ![console2](https://cloud.githubusercontent.com/asset…	fetis	2015-06-16 21:37:53
680	2015-06-16 11:35:25	I think you have `110%` (or other not equal to `100%`) pixel ratio on inspector page. Play with `ctrl +` and `ctrl -`.	3y3	2015-06-16 21:37:53
680	2015-06-16 11:42:46	I have 125%, on 110% is same. 100% is fine but font is too small. Is it problem of node-inspector or Chrome itself?	fetis	2015-06-16 21:37:53
680	2015-06-16 12:50:50	This is problem of Chrome itself	3y3	2015-06-16 21:37:53
679	2015-06-16 08:33:29	Hey, About a week ago, I've started getting this error when i try to debug in chrome - "Error: Cannot find module '/usr/lib/node_modules/node-inspector/lib/InjectorServer.js'" The nodejs version is 0.10.33 and the node-inspector was 0.9.2. After reading issue #535 , i've tried to upgrade the node-inspector module to latest 0.10.2, but the error persist. The InjectorServer.js file is there in the …	ddimitrov90
679	2015-09-29 10:20:21	Bump	vdininski
679	2016-08-15 16:41:01	Running into this same issue with node-inspector 0.12.8 on node 4.4.2. I've tried uninstalling and cleaning the cache to no avail. Would love to know if anyone has found a solution for this.	ltegman
679	2017-01-13 00:30:54	have some error, can not find InjectorServer.js. Any idea will be welcome.	emacslisp
678	2015-06-15 15:12:18	Error: Cannot find module '/usr/local/lib/node_modules/node-inspector/node_modules/v8-debug/build/debug/v0.4.6/node-v0.11.13-darwin-x64/debug.node' how to solve？	sundyxfan	2015-12-06 21:02:39
678	2015-06-15 16:18:33	Do you have strict reason to use 0.11.13? You have some ways to solve this issue: 1. Switch to other node version, which supports prebuild binaries (latest 0.10.*, latest 0.11.*, 0.12.*, 1.*, 2.*) 2. Or install full environment to build native modules [read this article](https://github.com/TooTallNate/node-gyp#installation)	3y3	2015-12-06 21:02:39
678	2015-06-18 10:15:37	Facing a similar issue on Mac OSX Error: Cannot find module '/usr/local/lib/node_modules/node-inspector/node_modules/v8-debug/build/debug/v0.4.6/node-v44-darwin-x64/debug.node' $ node -v v0.12.2 $ node-inspector -v Node Inspector v0.10.2 $npm -v 2.10.1	jakedsouza	2015-12-06 21:02:39
678	2015-06-18 13:27:15	@jakedsouza , can you go to this path and check that there is no `node-v44-darwin-x64` folder. Maybe any other folder exists instead of this one?	3y3	2015-12-06 21:02:39
678	2015-06-18 19:46:33	@3y3, I do not have the `node-v44-darwin-x64` folder but I do have a `node-v43-darwin-x64` folder <S_CODE_TOKEN>	jakedsouza	2015-12-06 21:02:39
678	2015-06-18 19:54:21	Is it possible what you install node-inspector using iojs 1.\* and then update iojs to 2.*?	3y3	2015-12-06 21:02:39
678	2015-06-18 21:17:32	@3y3 I am not using iojs. I uninstalled and reinstalled node-inspector with different versions of node 0.11.xx and 0.12.xx with similar error. Switched to `iojs 2.2.1` reinstalled node-inspector and the error goes away	jakedsouza	2015-12-06 21:02:39
678	2015-06-18 23:33:54	I ask because: - `node-v11-darwin-x64` - for 0.10.* - `node-v14-darwin-x64` - for 0.12.* - `node-v43-darwin-x64` - for 1.* - `node-v44-darwin-x64` - for 2.* Node Inspector choses automatically which file it should download from amazon S3. If you want to understand what happens here, look at `node-pre-gyp` project.	3y3	2015-12-06 21:02:39
678	2015-06-19 00:54:46	So it looks like Node Inspector chose the wrong one for node 0.12. Ill take a look at `node-pre-gyp`	jakedsouza	2015-12-06 21:02:39
678	2015-06-23 15:37:42	I had this issue as well which may be related to using NVM. NPM install was successful and installed into: `/Users/ajones/.nvm/versions/node/v0.12.3/lib/node_modules/node-inspector/node_modules/v8-debug/build/debug/v0.4.6/node-v14-darwin-x64/debug.node` Error from node inspector was looking for it at: `/usr/local/lib/node_modules/node-inspector/node_modules/v8-debug/build/debug/v0.4.6/node-v43-da…	thejones	2015-12-06 21:02:39
678	2015-07-19 14:32:28	@thejones yeah, i had the same problem this is the step to avoid `nvm reinstall-packages 0.12.5` install all your global packages manually and everything will work	tsm91	2015-12-06 21:02:39
678	2015-08-02 04:20:39	Hi I am having this same problem. Ive reinstalled. But I still get this message: Error: Cannot find module '/usr/local/lib/node_modules/node-inspector/node_modules/v8-debug/build/debug/v0.5.0/node-v44-darwin-x64/debug.node' However I only have node-v14-darwin-x64 instead of v44. How do I fix this? Thanks!	wyattbiker	2015-12-06 21:02:39
678	2015-08-13 20:32:20	Having a similar issue, but the cause of the error is clear. `\build\debug\v0.4.6` doesn't exist, but `\build\debug\v0.5.2` does and it contains `node-v14-win21-ia32`. Why is it looking for 0.4.6? I get the feeling that node-inspector thinks I'm running Node 11. https://github.com/node-inspector/node-inspector/issues/719	rainabba	2015-12-06 21:02:39
678	2015-09-11 03:09:21	Error: Cannot find module '/usr/lib/node_modules/node-inspector/node_modules/v8-debug/build/debug/v0.5.2/node-v46-linux-x64/debug.node' <S_CODE_TOKEN> Quite similar error here. How to fix it?	ftcosta	2015-12-06 21:02:39
678	2015-09-28 21:46:42	same issue with node -v 4.1.1	ivanmanolov90	2015-12-06 21:02:39
678	2015-09-29 12:10:37	I found the "node-v46-linux-x64" folder and debug.node file did not exist. Creating the missing folder and copying the debug.node file from the /usr/local/lib/node_modules/node-inspector/node_modules/v8-debug/build/debug/v0.4.6/node-v11-linux-x64 folder into the new "node-v46-linux-x64" has work.	trevorhutt	2015-12-06 21:02:39
678	2015-10-03 10:24:47	I've installed the latest node 4.1.1 for MacOS, but am only getting the following error messages: <S_CODE_TOKEN> Strange thing is that it reports node's version as v.0.10.36, although a node -v shows 4.1.1	derwaldgeist	2015-12-06 21:02:39
678	2015-10-10 09:10:44	Not sure if this is a totally valid fix but I was able to work around this issue by opening the `/usr/local/lib/node_modules/babel-node-debug/node_modules/v8-debug` in my terminal and running the `npm run install` command. That generated the missing build/debug/... directories and I'm not seeing that error anymore.	cold-logic	2015-12-06 21:02:39
678	2015-10-15 18:39:34	does not fix the problem for me :(	bunterWolf	2015-12-06 21:02:39
678	2015-10-19 02:51:34	@cold-logic pointed me in the right direction, though I don't know where `babel-node-debug` came from. 1. Enter `/usr/local/lib/node_modules/node-inspector/node_modules/v8-profiler` 2. Run `npm run install` 3. Enter `/usr/local/lib/node_modules/node-inspector/node_modules/v8-debug` 4. Run `npm run install` No errors after that.	spamguy	2015-12-06 21:02:39
678	2015-11-03 15:55:20	I have `node-v14-linux-x64 folder` inside `/usr/local/lib/node_modules/node-inspector/node_modules/v8-debug/build/debug/v0.4.6` and this is trying to find `/usr/local/lib/node_modules/node-inspector/node_modules/v8-debug/build/debug/v0.4.6/node-v46-linux-x64/debug.node` How to update it? As I run commands written above but nothing changed.	echorohit	2015-12-06 21:02:39
678	2015-11-03 16:06:09	@trevorhutt error in my case `Error: Module version mismatch. Expected 46, got 14.`	echorohit	2015-12-06 21:02:39
678	2015-11-12 18:29:50	@spamguy Thanks, that worked perfectly	ShirajG	2015-12-06 21:02:39
678	2015-11-13 06:20:24	@ShirajG your node version?	echorohit	2015-12-06 21:02:39
678	2015-11-14 21:18:50	Thanks @spamguy, that fixed it!	nickperkinslondon	2015-12-06 21:02:39
678	2015-11-17 20:28:08	Thanks @spamguy worked fined for me! Node v5.0.0 Npm v3.3.7 Node-inspector v0.12.3	brunettdan	2015-12-06 21:02:39
678	2015-11-25 23:07:58	Same issue here guys Node v5.1.0 npm v3.3.12 Node Inspector v0.12.3 @spamguy 's fix didn't seem to do it, in the browser I am still getting: <S_CODE_TOKEN>	thiagodebastos	2015-12-06 21:02:39
678	2015-11-27 02:57:27	I've got a work around based on @3y3 and @jakedsouza discussion above. Grab the expected files from S3 and add them to the desired location. for Error: Cannot find module '/usr/local/lib/node_modules/node-inspector/node_modules/v8-debug/build/debug/v0.5.1/node-v11-darwin-x64/debug.node' 1) Get valid file from https://node-inspector.s3.amazonaws.com/debug/v0.5.1/node-v11-darwin-x64.tar.gz 2) decom…	jjrasche	2015-12-06 21:02:39
678	2015-11-30 20:39:02	@jjrasche Thanks! Your solution is works for me. XUbuntu 14/16, Fedora 22.	VoidVolker	2015-12-06 21:02:39
678	2015-12-02 17:16:32	@echorohit I was using 4.0.0 at the time, but via NVM	ShirajG	2015-12-06 21:02:39
678	2015-12-06 21:02:39	Try to install 0.12.5. This version includes prebuilt binaries for all actual node versions from the box. Feel free to reopen this issue if it still exist.	3y3	2015-12-06 21:02:39
678	2016-02-01 07:33:43	I tried installing node-inspector: <S_CODE_TOKEN> Running into this issue: <S_CODE_TOKEN> Node 5.2.0	natew	2015-12-06 21:02:39
678	2016-02-01 15:31:27	@natew , I see that you try to install outdated version of v8-debug. I can't understand how this can happen, but NI 0.12.5 requires `v8-debug` 0.7.0 Maybe `npm cache clean` will be helpful	3y3	2015-12-06 21:02:39
678	2016-02-12 17:50:04	It's a hack but ... worked for me cd /usr/local/lib/node_modules/node-inspector/node_modules/v8-debug/build/debug ln -s v0.7.1 v0.5.0	riceian	2015-12-06 21:02:39
678	2016-04-28 10:23:07	reinstall node-inspector helpful for me	dilongl	2015-12-06 21:02:39
678	2016-05-27 01:40:14	@spamguy Tks!	nandofalcao	2015-12-06 21:02:39
678	2016-11-21 04:00:16	@spamguy Thanks, it work!	uncledu	2015-12-06 21:02:39
677	2015-06-14 23:21:42	@jkrems , thanks to your experience in #655 I added full network tab implementation. Here I solve some problems of your pr: - We can wrap code in `--debug` and `--debug-brk` mode - We wrap only one function - We send finished requests to frontend - Added different identifiers for `requestId`, `connectionId`, `loaderId`. - We collect stack trace closest to func called by user - POST data captured …	3y3	2015-06-28 11:32:09
677	2015-06-17 00:35:40	@jkrems , @marcominetti , @bajtos , please review this. This is a full implementaton of Network panel.	3y3	2015-06-28 11:32:09
677	2015-06-17 01:03:47	force updated to fix tests.	3y3	2015-06-28 11:32:09
677	2015-06-17 05:00:10	> This seems to be missing the protocol? Also, as mentioned in the other PR - this doesn't work when forging host headers or setting a port. Especially the latter part is fairly common when talking to internal services. fixed in `Network: find correct request url`	3y3	2015-06-28 11:32:09
677	2015-06-17 07:34:32	@3y3 Great stuff! I left few comments above.	bajtos	2015-06-28 11:32:09
677	2015-06-18 23:43:21	@bajtos , I fixed targetted issues. Unfortunately changes history was vwry dirty, so I prefer to squash all fixups. What happened here: - added `debug.convert` - `response.push` used to handle `dataReceived` and `finishLoading` events. @bajtos , @jkrems all your issues are fixed. It's ready to next round of review. First round was very useful.	3y3	2015-06-28 11:32:09
677	2015-06-19 01:24:24	Looking good! Two potential edge cases I found: - Right now it ignores requests that are queued b/c of `maxSockets`, test case here: https://gist.github.com/jkrems/605a63f4ac068f42de30. This means that when a request times out (is aborted) because of sockets queueing, it will be invisible in the network tab - Maybe bailing out if `options.socketPath` is present might be a good idea. Or adding a t…	jkrems	2015-06-28 11:32:09
677	2015-06-19 11:04:40	LGTM. I think it's ok to squash most (all?) commits into a single one. Also please check why the CI build is failing, whether its related to the changes made in this PR. I also think it's ok to address the two edge cases mentioned in @jkrems's comment in a new pull request, but feel free to fix them in this PR too. Whatever works best for you.	bajtos	2015-06-28 11:32:09
677	2015-06-25 12:38:37	Ok. I partially fixed issues from last @jkrems comments. I switched to new entry point for wrapper, and now I have some questions for discussion - look at code below. From `_http_client.js` with my comments <S_CODE_TOKEN> @jkrems , about your gist example. <S_CODE_TOKEN> There you target me to situation when socket will be never initialised. I think that current realisation (where we send `reques…	3y3	2015-06-28 11:32:09
677	2015-06-25 12:40:36	Sorry. I need to fix tests for 0.10.\* but anyway it's ready to review.	3y3	2015-06-28 11:32:09
677	2015-06-25 16:45:37	@3y3 I took a quick look and did not find any obvious issues. Feel free to merge.	bajtos	2015-06-28 11:32:09
677	2015-06-25 21:22:31	@3y3 The reason I included that as a test case is that it catches one of the nastier things to debug when working with a lot of service calls: resource limits + parallelization. E.g.: - Using `maxSockets` to control the maximum number of concurrent sockets (blocked resources) your app will open against some upstream service ("being a good SOA neighbor" etc.) - Combined with strict timeouts ("fail…	jkrems	2015-06-28 11:32:09
677	2015-06-25 22:36:41	> Successful requests are relatively boring Yes! :smile: , that's why I prefer to add `requestFailure` handling before merging. So, now when we handle request error we will see in network tab <S_CODE_TOKEN> or <S_CODE_TOKEN> In other words all time when request was aborted or rejected we will handle it. But there are two situations which we can't handle: - User listen on `response` event but don'…	3y3	2015-06-28 11:32:09
677	2015-06-26 01:25:16	@3y3 The `maxSockets: -1` simulates a real condition. The `-1` just makes sure it happens on the very first request and you don't need 10 others to reproduce. Here's an example using a normal value for `maxSockets` that shows the same effect: https://gist.github.com/jkrems/605a63f4ac068f42de30#file-realistic-js Output of the script: <S_CODE_TOKEN> As you can see it only fires the `socket` event f…	jkrems	2015-06-28 11:32:09
677	2015-06-26 13:20:25	@jkrems , the output for your example (`throw err;` changed to `console.log(err);`): Also you can see that you use wrong options object (`pathname` instead of `path`) ![output-network](https://cloud.githubusercontent.com/assets/3931155/8378031/e872f6c8-1c1e-11e5-83dd-ab09169dd8f8.png) ![output-console](https://cloud.githubusercontent.com/assets/3931155/8378033/eadcd73a-1c1e-11e5-874e-b1a47bc828d7…	3y3	2015-06-28 11:32:09
677	2015-06-28 11:33:04	Merged. If there exists any bugs welcome with new prs.	3y3	2015-06-28 11:32:09
676	2015-06-11 21:47:08	Hello, env: node 0.12.4 node-inspector 0.10.1 ubuntu 14.04 LTS Chrome: 37, 41 and 43 - tried them all Opera stable I get the following during debug: PID 8724 received SIGSEGV for address: 0x308324391 /opt/node12.4/lib/node_modules/segfault-handler/build/Release/segfault-handler.node(+0x1175)[0x7f319c694175] /lib/x86_64-linux-gnu/libpthread.so.0(+0x10340)[0x7f319e881340] node(_ZN2v811HandleScopeC2…	thomhickey
676	2015-06-15 02:11:03	I wonder to see extended info here: 1. Can you reproduce this on io.js or on node 0.10.x with latest node-inspector (I see combination 0.10.33/node-inspector 0.7.4). Interesting combination 0.10.33/ni 0.10.2? 2. Can you post a screenshot for one step before error. I'd like to see a code what you want to inspect. 3. Can you try to reproduce this error with node common debugger (`node debug script.…	3y3
675	2015-06-11 20:26:08		3y3	2015-06-12 20:53:58
675	2015-06-12 00:17:56	@bajtos , ready to review.	3y3	2015-06-12 20:53:58
675	2015-06-12 07:43:46	@3y3 I am afraid I don't have enough time to review this in detail. I don't see any obvious problem, if the patch works for you then I am fine with it. :shipit:	bajtos	2015-06-12 20:53:58
675	2015-06-12 09:18:56	> Perhaps we should use -1 instead Everywhere? Or only for console? I'm :+1: for `-1`	3y3	2015-06-12 20:53:58
675	2015-06-12 13:07:16	> Everywhere? Or only for console? I'm :+1: for -1 I don't have a strong opinion. Shall we try to use it everywhere and see if it breaks anything?	bajtos	2015-06-12 20:53:58
674	2015-06-11 19:32:09	I am struggling with an issue for firing up the node inspector url. I did npm update , npm -g install node-inspector and everything worked fine now when I start node-debugger then it says visit https://localhost:8080/debug?ws=localhost:8080&port=5858 to start debugging when I visit the url on chrome it says "Webpage is not available" ![nodeinspector](https://cloud.githubusercontent.com/assets/159…	govind22	2016-04-08 22:22:23
674	2015-06-14 22:25:48	Have you any internet connection in time when you launch node-inspector? Or you use it on isolated machine? Issue can be related with problems in node `dns` module. I have no other idea here...	3y3	2016-04-08 22:22:23
674	2015-06-14 22:26:35	Try connect directly to 127.0.0.1 instead of localhost	3y3	2016-04-08 22:22:23
673	2015-06-11 10:35:58	FYI	Pana	2015-06-14 21:45:33
673	2015-06-14 21:45:33	Fixed in 0.10.2. Feel free to reopen this issue, if I'm wrong here.	3y3	2015-06-14 21:45:33
672	2015-06-10 19:48:43	Hi, im using node-inspector for some ES6/7 (babel) projects, but there are some problems with breakpoints in function calls. First: Im using babel 5.5.6, node 0.12.2 and node-inspector 0.10.1. It seems that breakpoints within functions will not be triggered until I go into this function (F11) manually. Let me show you a small example: File src/a.js <S_CODE_TOKEN> File src/b.js <S_CODE_TOKEN> Now …	otbe	2015-06-30 15:37:03
672	2015-06-14 22:27:32	Can you confirm this issue with ni 0.10.2?	3y3	2015-06-30 15:37:03
672	2015-06-14 22:32:42	Ok, I see that you use node `0.12.x` there is a [known issue](https://github.com/joyent/node/issues/25266) with `afterCompile` event. So, we can't handle new scripts in app process -> we can't add them to resource tree. One only way to receive new sources - step in. As a workaround you can use iojs or `debugger` statement.	3y3	2015-06-30 15:37:03
672	2015-06-30 15:37:03	Will be fixed in 0.11.1	3y3	2015-06-30 15:37:03
671	2015-06-10 13:29:08	Possibly related to #657. node-inspector used to work great but now it's doing this thing most of the time where the interface loads but does nothing, remains completely blank. My environment: node 0.10.32 / node-inspector 10.0.0 / 10.0.1 running on Ubuntu 12.04. Debugging remotely from Windows 7 x64 / Chrome 42 on different physical machine on same local network. <S_CODE_TOKEN> Since I updated C…	jmm
671	2015-06-10 13:45:05	@3y3 I'm working on getting the screenshot you requested in #657, and just now it actually worked, with `fiddler` running. I did get this in Chrome console: <S_CODE_TOKEN>	jmm
671	2015-06-10 13:51:54	<S_CODE_TOKEN> This is expected behavior. Inspector can works with this two errors. So, do you have a working state?	3y3
671	2015-06-10 13:59:45	> This is expected behavior. Inspector can works with this two errors. Ok, thanks. > So, do you have a working state? I do at the moment, but I don't expect it to be smooth sailing. So if my actual command is: <S_CODE_TOKEN> Is this the correct way to generate a debug log?: <S_CODE_TOKEN>	jmm
671	2015-06-10 14:30:18	`$ DEBUG=node-inspector:* DEBUG_FD=3 node-debug --debug-brk --web-host=example.com script.js 3> garbage.log` (missed colon) I'm not sure what this will work as expected, because `node-debug` command mute all output from node-inspector itself. <S_CODE_TOKEN> Will work fine. But if your solution works, I'll add it to wiki page.	3y3
671	2015-06-10 14:41:17	> (missed colon) Ok, thanks -- that was actually copy and paste from the wiki page you linked me to. > I'm not sure what this will work as expected, because `node-debug` command mute all output from node-inspector itself. Oh ok. > But if your solution works, I'll add it to wiki page. I imagine it's only a matter of time before I run into the problem again and I'll try it then. > ...Will work fine…	jmm
671	2015-06-10 14:59:45	> Is it possible to do it that way but do the first two lines as one so those environment variables aren't changed for the whole env? Yes, sure! This is my mistake.	3y3
671	2015-06-14 22:33:52	Is this issue solved?	3y3
671	2015-06-15 12:09:11	I'm encountering this same behavior on a mac.	aldendaniels
671	2015-06-15 12:58:19	@3y3 I doubt it's actually solved -- I expect it to reoccur. If you want I'll close the issue and re-open it if / when it reoccurs.	jmm
671	2015-06-18 20:48:06	@3y3 I just tried it again for the first time since my last post here and it didn't work again. I was about to post and decided to change the log file name in my shell command just for aesthetics of what I post and decided to try it one more time after doing that, and then it started working. It's very hit or miss. This is the command I was running <S_CODE_TOKEN> And I was just getting a `0` leng…	jmm
671	2015-06-18 21:04:11	It's back to not working. It looks like the log fills up with tons of data when it works. When it doesn't work I get no log output.	jmm
671	2015-06-22 18:00:23	@3y3 What else can I do to debug this? It's a big problem for me that it's not working. I tried following [this instruction](https://github.com/node-inspector/node-inspector/wiki/Developer%27s-Guide#reverse-engineering-the-front-end): > Alternatively, you can enable `this.dumpInspectorProtocolMessages` in `front-end/InspectorBackend.js`. I had no such file. In `front-end/sdk/InspectorBackend.js` …	jmm
671	2015-06-23 13:31:11	You found main problem <S_CODE_TOKEN> If I understand right in this case you don't receive `Assertion failed: Unknown experiment canvasInspection` anywhere. Are you using fiddler in this time?	3y3
671	2015-06-23 14:25:02	@3y3 Thanks again for your help. > If I understand right in this case you don't receive `Assertion failed: Unknown experiment canvasInspection` anywhere. No, I _do_ still receive that in the browser console. I just stopped mentioning it because you said earlier it's expected. That shows up even before the interface appears. The WebSocket error takes minutes to show up. > Are you using fiddler in …	jmm
671	2015-06-23 15:19:15	> No, I do still receive that in the browser console. Uhm. Now I can't understand how it is possible... In my mind we need an opened websocket to receive this message, but `WebSocket connection to 'ws://example.com:8080/?port=5858' failed: WebSocket opening handshake timed out InspectorBackend.js:666` says that socket fails on handshake... Can you reproduce this error without fiddler?	3y3
671	2015-06-23 15:52:32	@3y3 I mostly can't do anything without fiddler, unfortunately. Ever since I updated Chrome to v41 (and now 42) I constantly get these errors: > This webpage is not available > `ERR_NAME_NOT_RESOLVED` I originally ran fiddler to try to debug that and for some reason running fiddler cures it, so I've had to keep it running all the time since then just to get chrome to do DNS resolution. If I disab…	jmm
671	2015-07-09 11:46:30	I'm seeing this trying to debug within a docker container. I'm exposing port 8080 and hitting it, but I just get a blank interface with no sources, etc. Same assertion failure listed above, but nothing else.	andyburke
671	2015-07-14 02:31:19	I get the same probelm as @andyburke with <S_CODE_TOKEN> in the console. I tried "sudo node-inspector && sudo node --debug-brk port 5858 -p 9362" but that does the same.	sadtaco
671	2015-08-05 11:06:24	Got the same problem. Any news on this?	dopesong
671	2016-01-20 20:27:24	I just started seeing this same issue - the inspector has worked fine in the past. Tried latest Chrome and Safari. This is a Meteor app.	datanotion
671	2016-02-04 00:24:23	I'm seeing this on Ubuntu 14.04. I was running 14.04 on a VirtualBox VM and it worked. I moved to a fresh Ubuntu machine and it worked for a while until I saw this. The versions that I recorded where things weren't working: Ubuntu 14.04 node 5.4.1 npm 3.6.0 node-inspector 0.12.5 Chrome 48.0.2564.97 (64-bit) It worked great on Ubuntu 14.04 node 0.12.7 npm 2.11.3 node-inspector 0.12.5 But I reverte…	ErikBrewster
671	2016-02-12 13:19:06	Same as @datanotion for me. Everything was working fine and now I'm seeing: `Assertion failed: Unknown experiment canvasInspectionRuntime._assert @ Runtime.js:358` **Update 22nd Feb 2016**: My issue was caused because I was using the wrong url... not sure when this was updated. I was previously using a url like this: <S_CODE_TOKEN> Because it was saved in my browser history I just kept using that…	awolski
670	2015-06-10 12:57:25	Closes #604	3y3	2015-06-10 15:01:42
670	2015-06-10 12:57:44	@bajtos , please review.	3y3	2015-06-10 15:01:42
670	2015-06-10 13:50:24	LGTM.	bajtos	2015-06-10 15:01:42
670	2015-06-10 15:01:42	Landed as 07b09c6870d53a382c91351553d311a8f4e59cce	3y3	2015-06-10 15:01:42
669	2015-06-10 12:42:21		3y3	2015-06-10 14:58:20
669	2015-06-10 12:43:30	@bajtos , please review	3y3	2015-06-10 14:58:20
669	2015-06-10 13:49:59	LGTM.	bajtos	2015-06-10 14:58:20
668	2015-06-09 17:37:37	node-inspector version: 0.10.1 browser version: chrome canary 45.0.2427.0 node version: 0.10.38 os: OSX 10.10.3 Steps to reproduce 1) set a breakpoint on a function that is part of another module 2) run code that hits breakpoint 3) step into the code that jumps to another module 4) observe that the UI is scrolled down with no way to scroll back up (note how the scrollbar is cropped off in pic, bu…	bittersweetryan
668	2015-06-09 17:42:01	I confirmed that the behavior is not noticed on the stable version of chrome. Will close for now, but will keep an eye to see if this propagates up the Chrome channels.	bittersweetryan
668	2015-07-21 16:40:14	I can confirm this happens on Opera Beta 31 and Chrome Dev 45 now too.	sheepsteak
668	2015-07-29 10:57:00	Also happening using the following environment... Chrome 44.0.2403.125 Node 0.12.7 Inspector 0.11.2	si-harps
668	2015-07-29 11:06:47	Ok, I've removed a bunch of chrome extensions and it seems to have fixed the issue. If i remember correctly the extensions i have binned are as follows... Hola Postman REST Client (in browser) PHP Console Cookie Editor Possibly more, the extensions i still have running are... Adblock JSONView Google Docs Postman XML Tree Lorem Ipsum Generator I hope this will help someone	si-harps
668	2015-07-29 22:01:48	I see it, too. Ubuntu 14.10 Chrome 44.0.2403.107 Node 10.25 Node inpector 10.1 Edit: Upgraded to node-inspector 12.1 Did the following: - close chrome and reopen - Open http://127.0.0.1:8080/?ws=127.0.0.1:8080&port=5858 in chrome - can see sources ok. - Open my app in chrome and open js debugger window. Looks ok - Go to page with breakpoints in my app (in chrome) and the message asking if I am se…	ErikBrewster
668	2015-07-29 23:01:10	Unfortunately I need to update NI frontend to fix this problem. It's a pained process, but this is a main target for 0.13.0 release.	3y3
668	2016-02-16 04:36:20	As a guess, is https://code.google.com/p/chromium/issues/detail?id=341310 related to this? When inspecting the inspector (#meta), I'm seeing some containers that seem a lot larger (in height) than they should be, given the constraints of the parent (they seem to be setting their height based on the contained content, despite having `flex-grow`, `flex-shrink` equal to `1` and being in `display: fl…	henryptung
667	2015-06-09 10:05:48	When I start node-inspector using `./bin/inspector.js --web-port=8092` and then navigate to myserver:8092/debug?port=6677 from a remote machine, it redirects me to http://127.0.0.1:8092/debug?ws=127.0.0.1:8092&port=5858 . This makes remote debugging impossible. I'm using node v0.10.32, node-inspector 0.10.1. It last worked properly in node-inspector 0.9.2. In 0.10.0 it redirected to [Object objec…	david-knipe-hp	2015-06-10 14:58:20
667	2015-06-10 12:24:22	Will be fixed in 0.10.2 or 0.11.0 As workaround you can use: `./bin/inspector --web-port=8092 --web-host=myserver`	3y3	2015-06-10 14:58:20
666	2015-06-07 11:05:17	Lots of programs have verbose modes which can help debugging and allow for informed bug reports. For example, ssh -vvv (super verbose), or npm set config loglevel={silent to silly}. Node itself has a fair number of logging options. Is there a verbose mode? Would it make sense to have one? ## <bountysource-plugin> Want to back this issue? **[Post a bounty on it!](https://www.bountysource.com/issue…	jcrben
666	2015-06-10 11:53:55	We use `debug` module in node inspector for extended logging. Are you want something like [this](https://github.com/node-inspector/node-inspector/wiki/Debug-logs)?	3y3
666	2015-07-26 20:58:01	Sorry for the delay, I wandered over to WebStorm for my server-side debugging for a bit but that's not all roses either. This logging is exactly what I'm looking for, although I can't get it to run properly. Could you provide an actually running example? I tried: 1. First, I tried the example: `DEBUG=node-inspector* node-debug notify.js`. I received feedback (`Node Inspector is now available from…	jcrben
665	2015-06-07 10:57:08	Also see if you can make that spinner clearly fail when things are really not working out. As many have commented, node-inspector can take a while to start. The --no-preload option is a helpful workaround but it's still best practice to have loading spinners. I also seem to get false starts or especially restarts from node-inspector. Not all the time, and I wish I had enough consistency to report…	jcrben
664	2015-06-05 15:03:42	When I close stopped debugger in Chrome, Connected io.js app shows an error message saying "abort has been called". The error was from line 155 of debug-agent.cc. Occurs with any io.js app I run.	vroad	2015-06-10 13:18:15
664	2015-06-10 13:18:15	Duplication of #549	3y3	2015-06-10 13:18:15
663	2015-06-05 07:42:44	I experienced some troubles trying to run node-inspector, wish this was mentioned in README. 1) inspector uses Promise which is available since Chrome 32 only. I use older CoolNovo and got only a blank page and an error in console. So would be nice to mention exact minimal browser versions inspector runs on. 2) Then I ran a somewhat newer Chrome I already had on my PC. It was 38.0.2125.111 and it…	Fr0sT-Brutal
663	2016-12-19 04:19:10	This setting is not working on chrome 55, the error message canvasInspection still appears. ## error <S_CODE_TOKEN> Versión 55.0.2883.87 (64-bit)	diegoug
662	2015-06-04 22:05:50	<S_CODE_TOKEN> The error lines from the output are: <S_CODE_TOKEN> I don't appear to have node-pre-gyp installed but shouldn't it be installing that as a dependency? Maybe nvm is the culprit? ## <bountysource-plugin> Want to back this issue? **[Post a bounty on it!](https://www.bountysource.com/issues/20510516-install-fails-in-osx-10-10-2-node-0-12-4?utm_campaign=plugin&utm_content=tracker%2F1958…	jcollum
662	2015-06-04 22:26:17	This may be related https://github.com/node-inspector/v8-debug/issues/7	jcollum
662	2015-06-05 10:44:27	Same here. Workaround: `sudo npm install -g node-inspector --unsafe-perm`	xErik
662	2015-06-05 21:52:08	Thanks @xErik this workaround fixed my problem also.	jlazerus
662	2015-06-08 16:10:27	I went back to `v0.10.38` (via nvm) and tried to install node-inspector with -g and it installed with no problems.	jcollum
662	2015-06-10 11:51:28	@jcollum , is `sudo npm install -g node-inspector --unsafe-perm` helpful for you?	3y3
662	2015-06-10 17:54:46	I generally avoid installing things with sudo (in node). Unsafe-perm also sounds like something to be avoided. It's fine, I nvm'd my node to 0.12.2 and it installed with no issues.	jcollum
662	2015-06-14 22:35:24	Can I close this as solved?	3y3
662	2015-06-14 22:55:03	It's not solved. The workarounds involve downgrading to 0.12.2 or installing with sudo, which is generally advised against.	jcollum
662	2015-06-14 23:07:50	I'm not very friendly with OSX can anyone explain me, why we need to use `sudo` and `--unsafe-perm` here? And why not all users on OSX should use this workaround, what is special here?	3y3
662	2015-06-24 16:40:35	I am also seeing a very similar problem: <S_CODE_TOKEN>	jpbufe3
662	2015-08-28 01:00:09	I am getting this in Debian linux as well inside a Docker container, which runs npm as root in this case.	duro
662	2015-08-28 01:01:29	The work around does work for me, but it also seems like not something that should be accepted as done	duro
662	2015-09-09 19:48:58	I'm seeing a similar problem with v8-profiler. Any advice? [nw-html-client (new-file-structure)]$ sudo npm install -g node-inspector --unsafe-perm Password: > v8-profiler@5.3.0 preinstall /Users/charlesweinberger/.node_modules_global/lib/node_modules/node-inspector/node_modules/v8-profiler > > v8-debug@0.5.2 preinstall /Users/charlesweinberger/.node_modules_global/lib/node_modules/node-inspector/…	chuckweinberger
662	2015-09-17 09:18:13	Same here , any work-around? NPM supposes to be next generation package management software, not to go through all the problems we have with YUM, apt-get etc. etc., back to where we were!	CoreSoft2
662	2015-11-06 13:39:07	Same here! OSX 10.11.1 NPM v3.3.6 Node v5.0.0	hugowschneider
662	2016-01-18 19:59:03	Same issue here.	granteagon
661	2015-06-04 18:00:53	I'm using `nvm` to switch between versions and in v0.12.0 I'm able to expand variables in the right sidebar (variables in scope, watched expressions, etc) when breaking on a line. However, if I switch to use Node v0.12.4 I am unable to expand those variables. The code does break correctly, but when I click on a variable in the sidebar nothing happens. If I double click it let's me "edit" the valu…	jakerella	2015-06-04 18:13:42
661	2015-06-04 18:13:42	Argh... npm had cached an old version of node-inspector (0.7). Ignore this!	jakerella	2015-06-04 18:13:42
660	2015-06-04 12:16:29	On error I can't see the stack trace and the link to the file doesn't open the file and line. It opens on a new tab, which doesn't work. https://www.dropbox.com/s/q9zphsr5whmkrpv/Screenshot%202015-06-04%2014.12.48.png?dl=0	JoJordens	2015-06-14 22:36:02
660	2015-06-14 22:36:02	Fixed in 0.10.2	3y3	2015-06-14 22:36:02
659	2015-06-02 18:44:38	Hello, consider the following example: <S_CODE_TOKEN> After the second command I get the following stdout: <S_CODE_TOKEN> After the third command: <S_CODE_TOKEN> After I open up node-inspector in chrome `Version 43.0.2357.81 (64-bit)` I see an empty dev tools without any code, on the other hand it totally froze my koajs server i sent the signal to. After a while in the terminal window where i sta…	tsm91	2016-04-08 22:20:22
659	2015-06-11 21:12:38	Hi, I'm getting the same error, Cannot send response - there is no front-end connection. it's like if the code of the main app were not visible to node-inspector.... Without any change yesterday it worked, but today, don't, I'm using virtual machines, so I think that this thing is related with the start order and params... but I haven't found till now the exact solution....	iasinDev	2016-04-08 22:20:22
659	2015-06-11 21:15:38	wow, solution in minutes! XD, while I was writting the post, I left open the browser, and after a few minutes it worked, so the thing was.... if there is no connection just do nothing, just wait 30 seconds more...	iasinDev	2016-04-08 22:20:22
659	2015-06-14 22:38:40	Can you try to run `node-inspector --no-preload`. Is this solves 30 seconds issue?	3y3	2016-04-08 22:20:22
659	2015-06-15 22:20:49	Great! Yes... I understand how node-inspector works. Yes, it started instantly with node-inspector --no-preload, but I wanted to debug controller *.js files, so I had to wait also till all files were load, but despite of this, I think that load all by the half of time, thank you!	iasinDev	2016-04-08 22:20:22
658	2015-05-31 22:05:04	No issue...wrong repo. 8-)	fourlincoln10	2015-05-31 22:07:19
657	2015-05-28 00:44:12	After trying `npm i -g node-inspector` and `node-debug index.js` where `index.js` only contains `console.log('test')` I get a blank source and the script appear to fail to run: ![node-inspector](https://cloud.githubusercontent.com/assets/99604/7850396/b0d33344-0496-11e5-99b6-27e92d3e5c19.gif) I'm on OSX 10.10.3 using Chrome 43.0.2357.81 I tried with io.js `2.1.0` and `1.8.2` and Node.js `0.12.4` …	shama	2015-10-18 18:40:14
657	2015-05-28 06:56:05	Hello @shama , you can do the following: 1. Run `node-inspector` in first shell and `node --debug-brk test` in second. Is there any errors in first shell? 2. If there is no error in first step, can you please follow [this instruction](https://github.com/node-inspector/node-inspector/wiki/Developer%27s-Guide#reverse-engineering-the-front-end) 3. How long app starts up on 0.10.38?	3y3	2015-10-18 18:40:14
657	2015-05-28 08:16:31	@3y3 Thanks for your help! 1. Ran both of those and no errors in the first shell (running `node-inspector`) 2. Here is the output I get running `DEBUG=node-inspector:protocol:* node-inspector`: https://gist.github.com/shama/ebc5063878499422b273 3. It's not immediate but the source appears ~ 2 seconds.	shama	2015-10-18 18:40:14
657	2015-05-28 09:07:33	Hm... This looks like a problem with connection to debugged app. I receive the same trace log, if I run node-inspector without debugged app. I don't know, what else I need at current time for debugging... Are you ready to modify node-inspector sources?	3y3	2015-10-18 18:40:14
657	2015-05-29 00:26:25	@3y3 Sure! I'll dive into the source and see if I can find out where it's failing.	shama	2015-10-18 18:40:14
657	2015-06-09 16:00:37	I don't know for sure if I'm having the same problem, but it seems similar. node-inspector used to work great but now it's doing this thing most of the time where the interface loads but does nothing, remains completely blank. My environment: node 0.10.32 / node-inspector 10.0.0 / 10.0.1 running on Ubuntu 12.04. Debugging remotely from Windows 7 x64 / Chrome 42 on different physical machine on sa…	jmm	2015-10-18 18:40:14
657	2015-06-09 16:09:11	I don't know if it's relevant, but I'm also getting this in Chrome console: <S_CODE_TOKEN>	jmm	2015-10-18 18:40:14
657	2015-06-10 12:31:13	@jmm , do you have `fiddler` enabled permanently? I know one shadow issue about `fiddler + web sockets`.	3y3	2015-10-18 18:40:14
657	2015-06-10 12:43:57	@3y3 Thanks for the reply. Lately I've been running `fiddler` continuously. I'm not sure if that's what you mean by permanently. Chrome is so messed up that if I disable `fiddler` and try to open the `node-inspector` URL, I immediately get this `net::ERR_NAME_NOT_RESOLVED` error that I get rampantly (since moving from Chrome v36 [I think] to v41) when `fiddler` isn't running. > I know one shadow …	jmm	2015-10-18 18:40:14
657	2015-06-10 13:01:07	> I immediately get this net::ERR_NAME_NOT_RESOLVED error that I get rampantly (since moving from Chrome v36 [I think] to v41) Can you give me a screenshot with this error. > Do you know of something I can / should do to configure fiddler to work with node-inspector? Unfortunately I don't know any solution here. I also wonder to see [debug log](https://github.com/node-inspector/node-inspector/wik…	3y3	2015-10-18 18:40:14
657	2015-06-10 13:29:56	@3y3 Thanks very much for your help. It sounds like the same symptoms, but in case the cause of my problem is different I don't want to squat on @shama's issue, so I opened #671 to pursue mine further. I started with a recap of the basic info I posted here and I'll be posting additional information.	jmm	2015-10-18 18:40:14
657	2015-10-18 18:40:14	Closing as this seems to be fixed with node-inspector `0.12.3` and node.js `4.0.0`. Thanks!	shama	2015-10-18 18:40:14
656	2015-05-27 16:47:10	Kind of a follow-up to https://github.com/node-inspector/node-inspector/pull/655. One of the useful features in bugger was using the Timeline tab to get a high-level idea about the behavior of a web application. It displayed timers, network events, memory usage over time, and added support for [`console.timeStamp`](https://developer.chrome.com/devtools/docs/console-api#consoletimestamplabel) insi…	jkrems
656	2015-10-12 17:16:26	I would love to see this feature!	devnill
655	2015-05-27 05:01:45	Original issue: https://github.com/node-inspector/node-inspector/issues/341 Based on [bugger's network probe](https://github.com/buggerjs/bugger-agents/blob/master/lib/agents/network.probe.js). The rest is basically one big copy&paste job of `ConsoleAgent`. I kept this PR as small as possible because messing with the `http` module is prone to break people's code in edge cases. Tests against real-…	jkrems	2015-06-17 00:41:59
655	2015-05-27 07:30:53	@jkrems , great job! After fast review I have one idea: <S_CODE_TOKEN> If this code was called before wrapping, we can't handle this requests, because user already has closure on original `request` func. It may be reasonable to wrap something more private. Maybe [http.ClientRequest](https://github.com/joyent/node/blob/master/lib/http.js#L48)	3y3	2015-06-17 00:41:59
655	2015-05-27 14:12:14	Well, `request` has a closure over `ClientRequest`. So if a user already has a closure over `request`, they also have one over `ClientRequest` (at least indirectly). It might be possible to change the code of `request` itself at runtime, but that would make me a bit nervous. ;) To actually answer the question: post `request` we enter the realm where there are quite a few differences across node v…	jkrems	2015-06-17 00:41:59
655	2015-05-28 09:47:43	> Well, request has a closure over ClientRequest. Ok, you are right here, but I don't stop to search an other place =) So, I found [_deferToConnect](https://github.com/joyent/node/blob/master/lib/_http_client.js#L511), it exists on all versions. (We shouldn't worry about compatibility with future versions here, only check that this function exists. I know what `http` module can be completely rewr…	3y3	2015-06-17 00:41:59
655	2015-05-28 15:36:49	Hehe, nice find. I didn't look too deeply into it but it doesn't look like `options` is stored anywhere on the instance of `ClientRequest`. So if we'd want to correctly reconstruct the original URL (and that's only one of the pieces of data) we'd need: 1. Find out the hostname. The client request doesn't store it. `Host` header is unreliable because it doesn't have to match the actual host (e.g. …	jkrems	2015-06-17 00:41:59
655	2015-05-29 02:23:02	I am excited to see this finally coming. This is great! So I tested the against one of our project, very glad to see the network requests showing up in the network tab! I also noticed some potential bugs - network frontend stop working if header value is not a string (eg. content-length). network manager is calleing a split on header value [here](https://github.com/node-inspector/node-inspector/b…	GingerBear	2015-06-17 00:41:59
655	2015-05-29 02:31:18	@GingerBear Thanks for giving it a spin! Will look into those issues!	jkrems	2015-06-17 00:41:59
655	2015-05-31 04:26:46	Quick update: Pushed an update that adds the missing string cast for the headers. Also included a change to explicitly remove the instrumentation on disconnect, hoping that will fix the doubling issue. Unfortunately I wasn't able to reproduce it myself. @GingerBear Do you have an example for the `options` object where the url is messed up? I'm assuming it's caused by the `host`/`hostname` weirdne…	jkrems	2015-06-17 00:41:59
655	2015-06-01 00:15:28	@jkrems sure, here is an example. May not be the best one, but you can see only www.google.com show in the network tab when you go to http://localhost:4000/intl/en/about/ . Btw, it seems to be fine using [request](https://github.com/request/request) to send request. I am still seeing the double logs. For the same example, refresh the inspector couple times and load the web page again, I was able …	GingerBear	2015-06-17 00:41:59
655	2015-06-01 06:39:50	> I am still seeing the double logs. @jkrems , don't worry about this. This is out of scope of your pr. Your `.on('close')` handling is reasonable.	3y3	2015-06-17 00:41:59
655	2015-06-08 04:47:20	@GingerBear Thanks! The code wasn't handling that `protocol` is optional. Pushed an update that should fix this. Sorry for the slow reaction time. Busy week.	jkrems	2015-06-17 00:41:59
655	2015-06-17 00:41:59	Closing in favor of #677	jkrems	2015-06-17 00:41:59
654	2015-05-26 10:01:15	Implements #566.	marcominetti	2015-06-10 11:38:22
654	2015-05-26 10:47:26	@3y3 there are a couple of todos before ready to be merged... 1. sourcemap support ;) 2. test with eval code 3. we could add it as front-end plugin? (I still need to review your plugin system pr after this is done...)	marcominetti	2015-06-10 11:38:22
654	2015-05-26 11:05:43	> we could add it as front-end plugin? No, I'd prefer to have it as a core feature. > test with eval code We badly handle an evaled code at current time. So, if there are some hard bugs, dont' worry about this.	3y3	2015-06-10 11:38:22
654	2015-06-01 21:33:50	@3y3 to enable sourcemap support I had to expose a couple of CompilerScriptMapping private properties to "target" objects... Ready for review...	marcominetti	2015-06-10 11:38:22
654	2015-06-02 12:42:01	Reviewed. Read my inline comments. In order not to waste your time on refactoring I can propose (I don't tested this code): <S_CODE_TOKEN>	3y3	2015-06-10 11:38:22
654	2015-06-08 08:46:57	@3y3 I've removed _getTargetData not working. Just use currentFrame._target. Tested against sourcemapped files... I'm having wrong columns numbers but I think it's related to crazy sourcemaps...	marcominetti	2015-06-10 11:38:22
654	2015-06-10 11:38:22	@marcominetti , I made some changes before merging: - removed `Click here to inspect.` from message - removed `title = 'Debugger paused';` - added `tag` option to prevent messages duplication. Landed as ca58013de3579665812dbeef403aae461ce7c08b Great thanks for contribution!	3y3	2015-06-10 11:38:22
653	2015-05-25 23:36:53	For each and every assertion I make (e.g. `console.assert(foobar === true, 'foobar is not true')`), I'm seeing a log message that my assertion failed even when the assertion did not fail. You can see a perfect example of this in the screenshot where it says that `true` failed the assertion. ![screen shot 2015-05-25 at 7 34 50 pm](https://cloud.githubusercontent.com/assets/554881/7803104/4eba5890-…	hrdwdmrbl	2015-06-14 21:46:19
653	2015-05-26 14:56:10	This also seems to be causing some major slowness for me. Maybe it's the large amount of logging that is happening but IMHO it isn't that much logging. Anyway, for now to get around this weird failing assertion business, I have re-defined the assert function to an empty function `console.assert = function(){};`.	hrdwdmrbl	2015-06-14 21:46:19
653	2015-06-14 21:46:19	Fixed in 0.10.2. Feel free to reopen this issue, if I'm wrong here.	3y3	2015-06-14 21:46:19
653	2015-06-14 21:51:29	Okay thanks! Do you think that your fix addresses the slowness issue? I haven't tested the fix yet.	hrdwdmrbl	2015-06-14 21:46:19
653	2015-06-14 22:22:06	> Do you think that your fix addresses the slowness issue? No, there is no fixes for slowness issue. (I need more info about this issue, if it is critical for you)	3y3	2015-06-14 21:46:19
653	2015-06-16 19:22:20	Looks like it was fixed. It was probably only due to the failing-ish-ness of the assertions. Thanks again!	hrdwdmrbl	2015-06-14 21:46:19
652	2015-05-22 18:36:41	I can't seen to get node_modules to show up in the stack. I'm trying to debug a node_module that I'm having trouble with, but all the other node module functions in the stack are hidden from me, so my debugging is very contrained. I've attacked an image of my stack, and a screenshot of as far back in the stack I can go. ![screen shot 2015-05-22 at 2 33 13 pm](https://cloud.githubusercontent.com/a…	hrdwdmrbl	2015-05-22 20:38:16
652	2015-05-22 19:08:09	I think you work in directory without package.json? Is it right?	3y3	2015-05-22 20:38:16
652	2015-05-22 19:18:40	> I think you work in directory without package.json? Is it right? Nope. I'm running a regular node.js application, complete with a regular package.json file. In the screenshot, I'm inside one of my node_modules (node-openid to be specific).	hrdwdmrbl	2015-05-22 20:38:16
652	2015-05-22 19:35:14	Hm... Maybe problem is placed in localStorage? Can you clear localStorage for Node Inspector tab?	3y3	2015-05-22 20:38:16
652	2015-05-22 20:38:16	Well, I think that fixed it for me. Alright then, thanks :D	hrdwdmrbl	2015-05-22 20:38:16
652	2015-05-26 16:10:39	I think there might be an issue when the same instance of Chrome is used multiple times. I didn't like opening and closing chrome each time, so i just left it open, used the `--cli` option and refreshed each time I restarted node-inspector. But then this issue occurs. So now I've given in and close the browser each time I restart the debugger. Would it be helpful if I posted the contents of my lo…	hrdwdmrbl	2015-05-22 20:38:16
651	2015-05-21 15:01:44	On `OSX Yosemite 10.10.3` I'm running `node v0.12.0` with `node-inspector v0.10.1`. I set a breakpoint which catches properly, but I have no details on any variables or the call stack. I'm running `node-debug server/server.js --debug-brk --no-preload`. Not sure what I'm doing wrong. Any ideas? ![screen shot 2015-05-21 at 10 53 56 am](https://cloud.githubusercontent.com/assets/84247/7751540/98cedf…	Bramanga	2015-05-21 15:19:03
651	2015-05-21 15:19:03	Never mind. The breakpoint wasn't getting called. PEBKAC.	Bramanga	2015-05-21 15:19:03
650	2015-05-20 19:36:41	Hi, maybe I don't understand completely what is going on but I've noticed that strings are being retained when they are passed to `console.log`. I'm running `io.js v2.0.1`. <S_CODE_TOKEN> This script produces the following heap timeline: ![screen shot 2015-05-20 at 21 30 31](https://cloud.githubusercontent.com/assets/3694962/7734629/b6ef48f8-ff37-11e4-8930-8d3d10aa10a9.png) As you can see, all th…	maximilianschmitt	2016-02-07 17:31:31
650	2015-05-20 19:53:50	This is expected behavior: We wrap all console functions, this allow us to translate all console output to web interface. We don't wrap stdout itself, because it is out of scope of DevTools API. So when you use console.log(object), we need to store this object in memory as long as it is possible. To delete it from memory use `clear` button in console tab.	3y3	2016-02-07 17:31:31
650	2015-05-20 19:58:41	In other words this is expected controllable memory leak. There are some discutable points: 1. It maybe reasonable to allow users to disable console wrapping, for clear memory testing. (Allow users to disable any injectable feature by name) 2. This is hard in realisation but may be reasonable to hide all mirror objects in heap snapshot. I need to inspect how this realised in webkit.	3y3	2016-02-07 17:31:31
650	2015-05-28 02:02:23	Hey! Thanks for the fast response! :) It's good to know that this is expected behaviour. I wish I could add something to the discussion but I'm afraid I don't know too much about debugging tools and V8 internals. Although having the ability to somehow disable the console-related leaks would be something I would use as I primarily use node-inspector for memory profiling.	maximilianschmitt	2016-02-07 17:31:31
650	2016-02-07 17:31:31	Released some versions ago. Usage `--no-inject.console`, `--no-inject.network`, `--no-inject.profiles`	3y3	2016-02-07 17:31:31
649	2015-05-20 08:03:29	I already updated `v8-debug` and `v8-profiler` to use `win_delayed_load_hook` in build. After this update we can debug iojs app started from `node` alias. But problem for Electron (atom-shell) still exist. https://github.com/nodejs/io.js/issues/1738 In other words `npm i node-inspector --target=1.6.3` is not helpful for electron. Work in progress. ## <bountysource-plugin> Want to back this issue?…	3y3
649	2015-09-28 22:02:41	So this is a Windows-only issue? If I were to try this on Linux it would work fine?	codecat
649	2015-11-29 14:29:25	Is there any update with this? I am using **electron-v0.35.1-win32-x64** and getting the same error: "Error: Cannot find module **'..\AppData\Roaming\npm\node_modules\node-inspector\node_modules\v8-debug\build\debug\v0.5.4\node-v46-win32-x64\debug.node'**"	yohaia
649	2016-01-06 08:11:03	It is possible to debug electron if you start node-inspector using electron. See https://github.com/atom/electron/pull/4004 this bug is also duplicated at #774 and #730 Feedback welcome on the PR if someone has trouble following the instructions.	lukeapage
648	2015-05-18 16:14:27	@3y3 This keeps proper source file names, but creates fake "loaded" scripts... I think the problem should be addressed at transpiling level (Babel, etc): I don't think it's fair to generate in-memory sources with same file names... (maybe in sourcemap v4 spec could be added a proper way to handle in-memory transpiling)...	marcominetti	2015-06-14 20:25:50
648	2015-05-19 14:06:04	Ok. At current step I like my changes in `ScriptFileStorage` and your changes in `front-end`. Next step - discussion about renaming files... I think that all renamings is out of scope of node-inspector. We can't solve existed situation correctly (this is an issue for babel), but we also can't to add dirty fix. If we leave only changes in `ScriptFileStorage` and in `front-end` this would work for …	3y3	2015-06-14 20:25:50
648	2015-05-19 14:20:17	`If we leave only changes in ScriptFileStorage and in front-end this would work for correct sourcemaps. @marcominetti , are you agree?` I do agree. ;) `One other thing. There are inlined sources. So at current time we prevent requiring of inline sourcemap, but we can also prevent requiring of inline sources which stored in inline sourcemap (or it already works?).` I've not tested specifically but…	marcominetti	2015-06-14 20:25:50
648	2015-05-19 14:24:55	@3y3 please think about changing the "map" prefix to extension for inline mapped files... having a real source file with name "xxx.map.js" is not impossible... maybe a **map**?	marcominetti	2015-06-14 20:25:50
648	2015-05-19 14:39:20	@3y3 I reverted my changes to backend and added a fix to latest front-end that was breaking not-inlined sourcemap.	marcominetti	2015-06-14 20:25:50
648	2015-05-23 13:47:40	Fixes #628 and #580 ... original source code for "name.ext" will be available as "name.source.ext"	marcominetti	2015-06-14 20:25:50
648	2015-05-23 17:24:04	@marcominetti , read also https://github.com/babel/babel/pull/1587	3y3	2015-06-14 20:25:50
648	2015-05-25 10:47:32	@3y3 that's exactly the workaround I use within my apps to avoid the issue.. I'll reduce this pr to front-end code only, ok?	marcominetti	2015-06-14 20:25:50
648	2015-05-30 15:36:33	@3y3 kept only the front-end fix, I've not yet identified if there's any data-uri parser that supports other then application/json;base64... IMO, we could merge and than extend support to full data-uri spec in the future...	marcominetti	2015-06-14 20:25:50
648	2015-06-02 13:52:59	@marcominetti , sorry for pending this. I don't have a time to work on source maps on this week, but I follow the work. We also discussed about this bug with Bajtos in gitter chat, so I need to fix and extend my part of commits. Don't worry about this now. I'll rebase and merge all important parts and I'll present it for your review.	3y3	2015-06-14 20:25:50
648	2015-06-14 20:25:48	@marcominetti , I landed it as be64d801ea8bbf418ba316a23610b16ad1a4f1cb with some minor changes. Thank you for contribution!	3y3	2015-06-14 20:25:50
647	2015-05-18 10:24:07		3y3	2015-06-14 20:23:47
647	2015-05-25 15:00:22	@bajtos , work in progress. This is not ready to review. Big part of this pr will be deprecated. Thanks for targetting to `strong-data-uri`	3y3	2015-06-14 20:23:47
647	2015-05-26 10:54:11	@3y3 @bajtos is reasonable to include browserified version of strong-data-uri or any replacement at front-end too for the https://github.com/marcominetti/node-inspector/blob/fix-sourcemaps-alternative/front-end-node/main/MainOverrides.js#L48?	marcominetti	2015-06-14 20:23:47
647	2015-05-26 11:36:36	> is reasonable to include browserified version of strong-data-uri or any replacement at front-end too for the https://github.com/marcominetti/node-inspector/blob/fix-sourcemaps-alternative/front-end-node/main/MainOverrides.js#L48? IMO, it would be best to share the code handling sourcemaps between frontend and backend, so that they don't get out of sync. Using browserify is a possible solution. …	bajtos	2015-06-14 20:23:47
646	2015-05-16 19:19:00	Using node v0.12.2 with node-inspector v0.10.1 I am unable to perform any type of profiling. The browser opens fine but when I try to Take Snap Heapshot the following error is displayed in the console: <S_CODE_TOKEN> Similar errors also occur for CPU Profile: <S_CODE_TOKEN> ...and Record Heap Allocation: <S_CODE_TOKEN> I'm not sure where to look to provide more debug/detailed information but if s…	TehNrd	2015-05-20 16:56:54
646	2015-05-20 08:13:02	Is this happens in `--debug-brk` mode or in any mode? I can expect this behavior if you started debugging like this: `node-debug test.js` and you tried to take snapshot immediately after browser opening. (In other words you don't press `continue` button in source tab)	3y3	2015-05-20 16:56:54
646	2015-05-20 16:56:54	Gosh....yup that was it. Didn't realize it paused on start. Selecting resume script button fixed this issue. ![screen shot 2015-05-20 at 12 54 34 pm](https://cloud.githubusercontent.com/assets/1007085/7731628/aa830584-feef-11e4-9498-aa5f4f9fb63e.png)	TehNrd	2015-05-20 16:56:54
646	2015-08-07 11:51:22	I had to attach inspector the existing running process so there are few more steps for those who have this issue: 1. After attaching to the running process it shows it as running but you need to "pause" and hit "Resume" again. 2. After hitting "Resume" you need to refresh the browser, wait until the source code comes up and then you can take heap snapshots etc... This is working on our AWS EC2 In…	galblank	2015-05-20 16:56:54
646	2015-08-07 12:21:14	@galblank , this is actual solution for NI 0.12.2 ? I'm discouraged by step 1...	3y3	2015-05-20 16:56:54
645	2015-05-15 22:02:09	With the node-inspector started with the PC offline: > >node-inspector > Node Inspector v0.10.1 > Visit http://127.0.0.1:8080/debug?ws=127.0.0.1:8080&port=5858 to start debugging. starting a process to debug hangs: > >node --debug node_modules\karma-cli\bin\karma start > Debugger listening on port 5858 The served page loads the inspector but not the debugging data and sources. Checking the consol…	seanpoulter	2015-05-16 17:51:23
645	2015-05-15 22:28:46	How about <S_CODE_TOKEN>	3y3	2015-05-16 17:51:23
645	2015-05-16 03:14:09	When running the following offline: <S_CODE_TOKEN> the same behaviour shows. Opening the served inspector in the browser hasn't loaded the source files. Although the Chrome console (for the inspector) does show an additional error id 25: > Request with id = 10 failed. "ErrorNotConnected: Debugged process exited." > &nbsp;&nbsp;&nbsp;&nbsp;InspectorBackendClass.AgentPrototype.dispatchResponse @ :8…	seanpoulter	2015-05-16 17:51:23
645	2015-05-16 09:48:07	Oh, stop! You can reproduce this only if you don't have any network connections?	3y3	2015-05-16 17:51:23
645	2015-05-16 16:22:37	Yes 3y3, it works great otherwise. This only is a problem when the PC is not connected, as an example when the wifi drops. I was expecting this to work locally and not require the internet. Should it?	seanpoulter	2015-05-16 17:51:23
645	2015-05-16 17:18:23	I have the same error. This is a nodejs error in dns module. In other words dns can't resolve localhost in debugger connection when there is no connections. This was fixed in iojs, but exists in 0.12. To fix this problem on my machine I installed `microsoft loopback adapter`.	3y3	2015-05-16 17:51:23
645	2015-05-16 17:51:23	OK, thanks for confirming @3y3. I opened an issue for node yesterday for dns resolvning localhost: joyent/node#25338, I just didn't know how to workaround it to confirm it was the same for this.	seanpoulter	2015-05-16 17:51:23
644	2015-05-13 21:25:15	![screen shot 2015-05-13 at 2 19 30 pm](https://cloud.githubusercontent.com/assets/462228/7621420/9efcadec-f97b-11e4-99db-7579110f277f.png) I'm not really sure what is going on here. Also I am not 100% convinced this is a node-inspector problem. I figured I'd post this issue and someone can help determine that because it is really annoying: As you can see in the screen shot we have a breakpoint o…	ritch
644	2015-06-01 17:55:54	@ritch What are your Node and Node Inspector versions?	bajtos
643	2015-05-13 21:14:27	<S_CODE_TOKEN> I'm not sure how to reproduce this exactly, but these are the steps I took when the error occured: 1. `mocha --debug-brk` 2. `node-inspector` 3. opened inspector in chrome 4. set several break points 5. ctrl+c on the mocha tab 6. `mocha --debug-brk` 7. refreshed inspector in chrome (blank screen for almost a minute) 8. saw error (above) in node-inspector tab in terminal @bajtos	ritch	2015-05-13 21:21:27
643	2015-05-13 21:16:25	@ritch , I released 0.10.1 just now. Can you reproduce this on new version?	3y3	2015-05-13 21:21:27
643	2015-05-13 21:16:50	I'll give it a shot.	ritch	2015-05-13 21:21:27
643	2015-05-13 21:21:12	Can't reproduce with the new version. Although I'm not sure that means its fixed.	ritch	2015-05-13 21:21:27
643	2015-05-13 21:21:27	I'll re-open if I get the error again.	ritch	2015-05-13 21:21:27
642	2015-05-13 11:30:00	Having issue on running `npm install -g node-inspector`. Installed node version is 0.12.2 <S_CODE_TOKEN>	jetsonjohn	2015-05-14 13:12:57
642	2015-05-14 06:49:37	Read this issue discussion https://github.com/TooTallNate/node-gyp/issues/454	3y3	2015-05-14 13:12:57
642	2015-05-14 13:12:57	Installing gyp, build-essential, g++ and added the permission to .node-gyp solved the problem <S_CODE_TOKEN> After all that run the code `sudo npm install --unsafe-perm -g node-inspector` It works!	jetsonjohn	2015-05-14 13:12:57
641	2015-05-12 11:30:34	<S_CODE_TOKEN> <S_CODE_TOKEN> ## <bountysource-plugin> Want to back this issue? **[Post a bounty on it!](https://www.bountysource.com/issues/14440518-web-host-version-does-not-work-in-docker?utm_campaign=plugin&utm_content=tracker%2F195817&utm_medium=issues&utm_source=github)** We accept bounties via [Bountysource](https://www.bountysource.com/?utm_campaign=plugin&utm_content=tracker%2F195817&utm…	olalonde
641	2016-03-21 00:12:00	Same issue on Vagrant	121onto
640	2015-05-11 20:35:33	Hi, My system is running nodejs 0.12.2 with node-inspector 0.10. When I run the command "node-debug _mocha", the chrome browser is opened but the debugging sessions immediately crashes with the following error message: Debugging `_mocha` Debugger listening on port 5858 events.js:85 throw er; // Unhandled 'error' event ^ Error: read ECONNRESET at exports._errnoException (util.js:746:11) at TCP.onr…	murdockcrc	2015-05-14 20:02:48
640	2015-05-13 21:18:55	Please try to reproduce this on node-inspector 0.10.1	3y3	2015-05-14 20:02:48
640	2015-05-14 20:01:52	@3y3 it does not crash anymore, thanks for the tip.	murdockcrc	2015-05-14 20:02:48
640	2015-05-14 20:02:48	Good news!	3y3	2015-05-14 20:02:48
639	2015-05-08 17:41:27	See my comments in "problem with node v0.12.2 #603"	bobpappas	2015-05-08 18:28:42
639	2015-05-08 18:28:42	Right place for disscussion is #631	3y3	2015-05-08 18:28:42
638	2015-05-07 23:36:20	- mac 10.9.4 - on node v0.12.22 - Node Inspector v0.10.0 - issue Runtime.getProperties failed. Error: No scopes	i5ting	2015-06-28 13:28:53
638	2015-05-13 10:40:09	Can you provide some small example of code?	3y3	2015-06-28 13:28:53
638	2015-05-13 16:41:56	Also getting that with: - windows x64 - io.js 2.0.0 - Node Inspector v0.10.0 Will try and provide a more complete report	colthreepv	2015-06-28 13:28:53
638	2015-05-15 21:26:15	ping @i5ting ping @mrgamer	3y3	2015-06-28 13:28:53
638	2015-05-16 00:29:41	I am sorry, after cleaning `npm`, `npm-cache` and rebuilding everything with io.js 2.0.1 I could not reproduce this. I was trying to get a clean environment, free of version conflicts, and .. it made this vanish :-/	colthreepv	2015-06-28 13:28:53
638	2015-05-17 11:34:33	@3y3 my final solution: - nvm 0.25.1 - node v0.10.38 - Node Inspector v0.10.0 only this can work well	i5ting	2015-06-28 13:28:53
638	2015-06-15 18:04:48	I am able to reproduce a similar error, `Object #-{ Number }# not found` Here's a full screencast to reproduce it. ![nodeinspector-bug](https://cloud.githubusercontent.com/assets/2657230/8166676/9d82b866-1399-11e5-88a5-170ba525fe65.gif) Funny detail: if I don't use F8, but click "play" icon with mouse, this does not appear.	colthreepv	2015-06-28 13:28:53
638	2015-06-15 18:14:20	@mrgamer , thank you for screencast. I can work with this issue now.	3y3	2015-06-28 13:28:53
638	2015-06-19 13:33:33	@mrgamer thanks	i5ting	2015-06-28 13:28:53
638	2017-03-09 11:05:08	Issue still exists: <S_CODE_TOKEN> Node.js v6.3.1 Node Inspector v0.12.8 #910	rafis	2015-06-28 13:28:53
637	2015-05-07 22:31:49	@bajtos , looking on node 0.12 I found real reason why we can't previously pause on first line. This is because we don't receive `afterCompile` event, that registers scripts in ScriptManager. Isntead of this we receive `compileError` event every time. So in this pr I deprecate event caching feature in BreakEventHandler. I implemented `_onBreak` as an async function, this provide more powerful con…	3y3	2015-05-13 20:10:23
637	2015-05-07 22:45:31	I targetted issues that will be (or can be) solved by this pr.	3y3	2015-05-13 20:10:23
637	2015-05-13 08:05:37	Ping @bajtos . Is it possible to review it on this week and release 0.10.1?	3y3	2015-05-13 20:10:23
637	2015-05-13 08:31:39	> This is because we don't receive afterCompile event, that registers scripts in ScriptManager. > Isntead of this we receive compileError event every time. I find this rather weird. Are you sure it's not a bug in Node and/or V8, or perhaps in the way how we are using the debugger protocol? Can we reproduce the problem in such way that allows us to report this as a bug to Node.js and/or io.js proj…	bajtos	2015-05-13 20:10:23
637	2015-05-13 08:34:44	FWIW, the CI build is failing for io.js@2.0. I think the upgrade of V8 changed the data reported by the debugger.	bajtos	2015-05-13 20:10:23
637	2015-05-13 09:09:15	> I find this rather weird. Are you sure it's not a bug in Node and/or V8, or perhaps in the way how we are using the debugger protocol? Can we reproduce the problem in such way that allows us to report this as a bug to Node.js and/or io.js projects? Already reported https://github.com/joyent/node/issues/25266. I have [confirmation in gitter chat](https://gitter.im/node-inspector/node-inspector?a…	3y3	2015-05-13 20:10:23
637	2015-05-13 18:05:56	> I have confirmation in gitter chat, that this pr solves original problem (tested without --no-preload) > I'll follow your test list and if all works on --no-preload flag, is it ready to merge? Sure, no problem. I think it would be best to test both `--no-preload` and source maps.	bajtos	2015-05-13 20:10:23
637	2015-05-13 18:06:27	@3y3 Thank you for taking care of this and keeping the project going!	bajtos	2015-05-13 20:10:23
637	2015-05-13 20:11:37	Tested on `sourcemap`. Works fine. Reverted `includeSource` option in `DebuggerAgent`.	3y3	2015-05-13 20:10:23
636	2015-05-07 12:05:18	Hello, we're logging HTTP requests in console and view them through node-inspector. But console output truncates long urls. For example <S_CODE_TOKEN> I have no idea why it works this way. It makes logging useless sometimes. Standard Chrome console nether act this way. Is it possible to fix?	fetis	2015-06-14 21:47:39
636	2015-06-14 21:47:39	Fixed in 0.10.2. Feel free to reopen this issue, if I'm wrong here.	3y3	2015-06-14 21:47:39
635	2015-05-06 12:32:39	Not sure if it is only happening to me but when I hit "console" the screen gets like this below making hard to select the other tabs (Profiles, Sources) ![image](http://i.imgur.com/MtB3MIc.gif) Thanks	felipekm	2015-05-18 17:52:37
635	2015-05-06 12:47:44	Emm. Do you have any extension, which can modify styles?	3y3	2015-05-18 17:52:37
635	2015-05-06 12:50:51	Sure not, my chrome is basically naked on that, could you reproduce it?	felipekm	2015-05-18 17:52:37
635	2015-05-06 12:52:18	There https://github.com/node-inspector/node-inspector/issues/630 is a screen of how to should look upper panel. Maybe you have low resolution? 800x600? =)	3y3	2015-05-18 17:52:37
635	2015-05-06 13:02:57	Here is Windows 7 and my screen is 1080p. Actually two screens with 1080p.	felipekm	2015-05-18 17:52:37
635	2015-05-16 09:50:44	Ok. I reproduced your problem. To solve it, you need to clear localStorage and cache for inspector tab.	3y3	2015-05-18 17:52:37
635	2015-05-18 17:07:44	Yup, I did it and it works after clear all localStorages keys. Thanks,	felipekm	2015-05-18 17:52:37
634	2015-05-05 20:32:17	This fixes #633 by hacking the upstream Blink source... I tried to add this in `MainOverrides.js` at first, but that didn't work because `WebInspector.Main.prototype._createConnection()` is called before `MainOverrides.js` is sourced... I'm not really happy with this solution, but I've spend too much time trying to fix this as it is :( --- Update: Fixed properly with help from @3y3 :beers:	adambiggs	2015-05-06 20:20:51
634	2015-05-05 20:59:40	@adambiggs , thanks for bug report and pr. Now my turn to lose some time trying to override this using `front-end-node` folder =) Anyway solution will be very hackly... I'll return to review from some time.	3y3	2015-05-06 20:20:51
634	2015-05-05 21:11:12	So [this](https://github.com/node-inspector/node-inspector/blob/master/front-end/sdk/InspectorBackend.js#L677-L680) looks like a nice place to override. Are you want to research this or you leave it for me?	3y3	2015-05-06 20:20:51
634	2015-05-05 21:18:46	@3y3 oh nice! I'll update the PR.	adambiggs	2015-05-06 20:20:51
634	2015-05-06 07:29:12	Reviewed. The last step is to move this modification to [NodeInspectorOverrides.js](https://github.com/node-inspector/node-inspector/blob/master/front-end-node/NodeInspectorOverrides.js) (something like `_checkWebSocketProtocol`), which depends on `sdk` only. So we avoid: > WebInspector.Main.prototype._createConnection() is called before MainOverrides.js is sourced... Read also my inline comment.	3y3	2015-05-06 20:20:51
634	2015-05-06 16:52:09	I moved everything into `NodeInspectorOverrides.js`, and tried to follow the existing conventions in that file. Does that look like a good solution?	adambiggs	2015-05-06 20:20:51
634	2015-05-06 17:51:22	Looks great! Please fix some linter errors and I'll merge this. To see linter's errors you can run `npm test` or look at [travis log](https://travis-ci.org/node-inspector/node-inspector/jobs/61496239)	3y3	2015-05-06 20:20:51
634	2015-05-06 18:43:45	@3y3 done!	adambiggs	2015-05-06 20:20:51
634	2015-05-06 20:22:54	@adambiggs , great thanks for contribution. :beers:	3y3	2015-05-06 20:20:51
634	2015-05-06 21:49:42	Brilliant, thanks for the fix!	mamacdon	2015-05-06 20:20:51
633	2015-05-05 20:22:32	After updating to Node Inspector v0.10, I was no longer able to debug over HTTPS. The browser console showed the following error: <S_CODE_TOKEN> This broke after cbafc35, where WebSocket connections were changed to be handled by Blink's dev tools implementation. But the problem is, Blink's implementation lacks support for the `wss` protocol... As seen [here](https://github.com/node-inspector/node…	adambiggs	2015-05-06 20:20:51
632	2015-05-02 17:45:44	When I run `node-debug` on my app, I get the following error in the node-inspector console: <S_CODE_TOKEN> Sure enough, the `node-v14-darwin-x64` folder doesn't exist, though I have a `node-v11-darwin-x64` folder. Edit: I copied the darwin folder over to `node-v14-darwin-x64` just to see if that would work, but then I get the following error: `Error: Module did not self-register.`	emburns	2015-05-23 17:08:26
632	2015-05-02 20:16:29	Please try to completely reinstall node-inspector. I think you use node 0.12.2. I updated v8-debug version to `0.4.3` easterday. This version can solve your problem. (I see that your current installed version is 0.4.1) I'm very wait feedback from you.	3y3	2015-05-23 17:08:26
632	2015-05-02 20:51:39	Awesome. I think that got me farther. Now I'm just getting that 'Error: Module did not self-register'. I'm thinking that might be from one of the modules I'm including in my server? Any idea what could be causing that?	emburns	2015-05-23 17:08:26
632	2015-05-02 21:04:19	This is an error for native modules like v8-debug. I wonder to see stack trace for this error.	3y3	2015-05-23 17:08:26
632	2015-05-09 20:19:24	Do you have any advice on how I could get a stack trace for it? Unfortunately, it just shows up in the log of node-inspector when it first loads. It doesn't give me a line number or anything that would give me a hint of where to put a breakpoint.	emburns	2015-05-23 17:08:26
632	2015-05-09 20:45:31	I think stack trace will not be helpful at current time. Are you using <S_CODE_TOKEN> for complete reinstallation of node-inspector? (Any way please try it again. I wonder to see install log, if reinstallation doesn't resolves problem) Which is your current nodejs version? Do you have installed iojs?	3y3	2015-05-23 17:08:26
632	2015-05-13 08:35:58	node 0.12.2 v8-debug 0.4.4 <S_CODE_TOKEN>	i5ting	2015-05-23 17:08:26
632	2015-05-13 08:37:45	<S_CODE_TOKEN>	i5ting	2015-05-23 17:08:26
632	2015-05-14 06:53:29	@emburns , if your problem doesn't solved please read https://github.com/node-inspector/node-inspector/issues/631	3y3	2015-05-23 17:08:26
632	2015-05-23 14:15:28	@3y3 another uninstall/reinstall seems to have fixed the problem. Thank you very much!	emburns	2015-05-23 17:08:26
632	2016-05-07 21:12:21	I have a similar problem. I see the error Cannot find module '/Users/ms/.nvm/versions/node/v6.1.0/lib/node_modules/node-inspector/node_modules/v8-debug/build/debug/v0.7.3/node-v47-darwin-x64/debug.node' but the installed directory is /Users/ms/.nvm/versions/node/v6.1.0/lib/node_modules/node-inspector/node_modules/v8-debug/build/debug/v0.7.3/node-v48-darwin-x64/ I reinstalled nvm, node, node-inspe…	mschipperheyn	2015-05-23 17:08:26
[truncated: 3,729 more rows]
