# Supplementary material for: Status, identity, and language: A study of issue discussions in GitHub
Source: PLoS One. 2019 Jun 14;14(6):e0215059. doi: 10.1371/journal.pone.0215059 (PMC6568400; doi:10.1371/journal.pone.0215059)
Supplement: S2 Data — (ZIP) [file pone.0215059.s003.zip › sample_46_projs_issues/node-inspector_node-inspector/issue_comments_mentioned_committer_NOCODE_FULLBODY.csv]

issue_num	datetime	body	login	mention_login
956	2016-12-27 01:27:06	@bajtos Thanks and wish you happiness in the year to come. :)	sparkleholic	bajtos
930	2016-09-26 23:46:31	@bajtos Thanks for replying. Yes you're right. I'm also noticed that the recent node v6.4 is supporting `inspect` option. It's really good news. But in my case, I'm using the node in the embedded device which is pretty old version(v0.12.0). So unfortunately I can't use `inspect` option there. :(	sparkleholic	bajtos
930	2016-12-07 02:01:15	I'd like to use this node-inspector to debug node.js remotely, But the latest code looks it needs to run node-inspector on the same machine running on the local machine. Even though I submitted a PR (https://github.com/node-inspector/node-inspector/pull/919) regarding this but it just supports only source viewing and break point. In order to support other tabs like console, profile and etc, it se…	sparkleholic	bajtos
930	2016-12-07 16:48:50	Thanks @bajtos for the fast response. > What branch would you like to target? 0.7.4 is the last version I am familiar with. If you like, I can create a long-lived branch 0.7.x from v0.7.4 and release v0.7.5 with your patch. That way you don't have to fork. `0.7.x branch` would be nice :) If you do so, I don't have to fork as you mentioned. Would you let me know when 0.7.x branch is made so that I…	sparkleholic	bajtos
930	2016-12-09 02:47:18	@bajtos I've just made a PR(https://github.com/node-inspector/node-inspector/pull/956) into `0.7.x branch`. I'll be appreciated if you review it. Thanks.	sparkleholic	bajtos
914	2017-01-07 17:16:13	@Kreozot I think we need to check if NM.length==0. `cb(error, NM.length==0 ? null : NM[0].ref);` This bug prevents me from debugging React Native project. Hope it will be merged soon and all react native developers will benefit.	vinceyuan	Kreozot
914	2017-01-17 03:57:15	@Kreozot Please take a look at my previous comment.	vinceyuan	Kreozot
914	2017-01-17 10:26:26	@Kreozot Yes. I think so. But you are right. Actually there is no difference in this context.	vinceyuan	Kreozot
767	2016-03-11 22:29:55	@asselin , yes, pr will be acceptable.	3y3	asselin
729	2015-08-28 18:33:00	@michae1 , thank you for contribution. There is one indentation case to fix. All other LGTM. Please fix minor bugs and squash all changes to single commit.	3y3	michae1
705	2015-07-28 07:41:25	@ackalker , thank you for contribution. PR is ready to merge, but I need @auchenberg feedback. @auchenberg , is this change sensible for you?	3y3	ackalker
694	2015-07-23 11:32:36	https://github.com/benderjs/browser-launcher2/blob/master/lib/config.js FYI Here is how the config file name is evaluated On Thursday, 23 July 2015, Yury Puzynya notifications@github.com wrote: > @jakub-g https://github.com/jakub-g , any thoughts? > > — > Reply to this email directly or view it on GitHub > https://github.com/node-inspector/node-inspector/issues/694#issuecomment-123895474 > .	jakub-g	jakub-g
684	2015-06-23 22:36:18	I'm :+1 here. @auchenberg , are you ready to implement it?	3y3	auchenberg
681	2015-06-16 23:51:34	@zertosh , thank you for contribution. I'll merge it soon. I see that you are `babel` organisation member. How about fix this issues also in `babel` itself? I can target you to previous discussion about sourcemap problems.	3y3	zertosh
677	2015-06-18 23:43:21	@bajtos , I fixed targetted issues. Unfortunately changes history was vwry dirty, so I prefer to squash all fixups. What happened here: - added `debug.convert` - `response.push` used to handle `dataReceived` and `finishLoading` events. @bajtos , @jkrems all your issues are fixed. It's ready to next round of review. First round was very useful.	3y3	bajtos
677	2015-06-25 12:38:37	Ok. I partially fixed issues from last @jkrems comments. I switched to new entry point for wrapper, and now I have some questions for discussion - look at code below. From `_http_client.js` with my comments @jkrems , about your gist example. There you target me to situation when socket will be never initialised. I think that current realisation (where we send `requestWillBeSent` after socket init…	3y3	bajtos
654	2015-06-10 11:38:22	@marcominetti , I made some changes before merging: - removed `Click here to inspect.` from message - removed `title = 'Debugger paused';` - added `tag` option to prevent messages duplication. Landed as ca58013de3579665812dbeef403aae461ce7c08b Great thanks for contribution!	3y3	marcominetti
648	2015-05-19 14:06:04	Ok. At current step I like my changes in `ScriptFileStorage` and your changes in `front-end`. Next step - discussion about renaming files... I think that all renamings is out of scope of node-inspector. We can't solve existed situation correctly (this is an issue for babel), but we also can't to add dirty fix. If we leave only changes in `ScriptFileStorage` and in `front-end` this would work for …	3y3	marcominetti
648	2015-05-19 14:20:17	`If we leave only changes in ScriptFileStorage and in front-end this would work for correct sourcemaps. @marcominetti , are you agree?` I do agree. ;) `One other thing. There are inlined sources. So at current time we prevent requiring of inline sourcemap, but we can also prevent requiring of inline sources which stored in inline sourcemap (or it already works?).` I've not tested specifically but…	marcominetti	marcominetti
648	2015-05-23 17:24:04	@marcominetti , read also https://github.com/babel/babel/pull/1587	3y3	marcominetti
648	2015-06-02 13:52:59	@marcominetti , sorry for pending this. I don't have a time to work on source maps on this week, but I follow the work. We also discussed about this bug with Bajtos in gitter chat, so I need to fix and extend my part of commits. Don't worry about this now. I'll rebase and merge all important parts and I'll present it for your review.	3y3	marcominetti
648	2015-06-14 20:25:48	@marcominetti , I landed it as be64d801ea8bbf418ba316a23610b16ad1a4f1cb with some minor changes. Thank you for contribution!	3y3	marcominetti
634	2015-05-05 20:59:40	@adambiggs , thanks for bug report and pr. Now my turn to lose some time trying to override this using `front-end-node` folder =) Anyway solution will be very hackly... I'll return to review from some time.	3y3	adambiggs
634	2015-05-06 20:22:54	@adambiggs , great thanks for contribution. :beers:	3y3	adambiggs
628	2015-05-15 09:52:05	@marcominetti , I already have in plans to test front-end update (with new front-end system, this promises to be simple), so, if you want it soon, I'll make it on this evening or on weekend.	3y3	marcominetti
628	2015-05-15 10:25:58	@marcominetti , can you open a pr to look on progress?	3y3	marcominetti
627	2015-05-25 08:53:06	@3y3 could you please add a new section to README.md explaining how to use plugins? It would be great to have some documentation for plugin authors too, I think it's better to move the docs to a different place (either a new md file or perhaps a wiki page). I don't have enough time to review this PR in detail. If it works for you and for @marcominetti, then I am fine with merging it as it is.	bajtos	marcominetti
627	2015-05-25 09:11:09	@bajtos , there is one wrong place: `InspectorBackendCommands.js` and `SupportedCSSProperties.js` moved to `front-end-node` folder (you requested this movement some prs ago). But it doesn't work as expected. Will be it acceptable to add new express `get` statement like this: Or you see more elegant way?	3y3	bajtos
627	2015-05-25 09:58:54	@auchenberg , > Question: Is the idea to Fork the DevTools front-end in order to support > node-inspector specific plug ins? No, we won't to design our own plugins system for DevTools. This is a first step of complex plugin system for Node Inspector. We have three levels, where we want to inject code: frontend, inspector's backend, application. This PR implements entry point to be able to load pl…	3y3	auchenberg
627	2015-05-25 10:08:38	@bajtos , We use `front-end-node` as a folder with all overrides, but we store all overrides relative to `/node` path. Main reason to remove `InspectorBackendCommands` from `front-end` - cleanup this folder from any changes. After this step there will no files, which we need to copy to `front-end` folder using `update-front-end` script. But if we simple move `InspectorBackendCommands` to `front-e…	3y3	bajtos
626	2015-05-04 15:33:19	Thanks @jakub-g for looking into this. Here's the shell output: I tried uninstall/reinstall of node-inspector and got the same result. I also tried the alternative method:	LegendaryTom	jakub-g
621	2015-05-12 08:11:09	@marcominetti , sorry for pending of your features, but there is a lot of bugs, which I need to fix and release before review.	3y3	marcominetti
621	2015-05-14 13:21:28	Hello, @marcominetti , I target you from Plugin system pr. Also you can look on [0.10.2 milestone](https://github.com/node-inspector/node-inspector/milestones/0.10.2), here are bugs and features with hight priority. It is not necessary, what all this bugs needs to be fixed, in some situations we need only to describe solution. For example #566 - you are friendly with new front-end, so you can tar…	3y3	marcominetti
621	2015-07-01 14:28:19	@marcominetti , I'm not familiar with search API in DevTools, but if I understand right main problem - we receive lot of parallel requests like `searchInContent` and we try to require sources for each `scriptId` also in parallel mode. So, we need to review strategy of original DevTools, when there exists a linked local folder: - If in this case DevTools tries to search in all files (not only in l…	3y3	marcominetti
621	2015-07-01 15:00:21	@marcominetti I installed your fork and its working greatly but when i search and click on a line it always highlight the NEXT line! I want you to confirm this and if it turns out to be a bug I think I can help you fix it quickly HINT:check the function `getLine(doc, n)` `return chunk.lines[n];` in the "codemerror.js" file should be n-1 if n > 0 @3y3 I think it's ok for the search process to be a…	a7madgamal	marcominetti
621	2015-07-15 07:03:14	Hello @marcominetti , sorry for ignoring your previous comment - I'm very busy at this time. I'll review your changes as soon as possible. I'm not sure that this will happen today, but definitely on this week.	3y3	marcominetti
621	2016-01-13 05:49:29	@marcominetti , please don't miss time at current weekend. I'll release "Node Inspector Next" at this month (I hope) with new frontend and completely reimplemented server. So it's not reasonable to rebase at current master. Node Inspector Next breaks compatibility with oldest node versions (compatibility starts with 4.*), but implements lot of new features. I'm sorry that I pending this pr, but e…	3y3	marcominetti
618	2015-05-29 09:42:58	@marcominetti let's not wait for @auchenberg and move this patch forward. Could you please rework the code to serve the debugger at the root url, as discussed above?	bajtos	marcominetti
618	2015-05-29 10:04:56	@bajtos Yep, I should have time this afternoon or evening to carry out all ni related tasks... (CEST)	marcominetti	bajtos
618	2015-05-29 10:28:32	Looks good. I don't have any problem with removing /debug, as long it won't cause problems with /json or future endpoints. On May 29, 2015 6:04 PM, "Marco Minetti" notifications@github.com wrote: > @bajtos https://github.com/bajtos Yep, I should have time this > afternoon or evening to carry out all ni related tasks... (CEST) > > — > Reply to this email directly or view it on GitHub > https://git…	auchenberg	bajtos
618	2015-05-30 15:14:08	done @bajtos	marcominetti	bajtos
600	2015-04-24 17:39:06	@bajtos	jfromaniello	bajtos
599	2015-09-07 15:46:51	@jakub-g Thanks for the hints. Never got around to looking into this before (haven't been using NI much lately). Will try to spend some time investigating in the next few weeks.	medington	jakub-g
594	2015-03-30 21:30:37	Merged. Thanks @marcominetti . Sorry for delayed review - lot of work on node-inspector internals.	3y3	marcominetti
582	2015-03-10 11:09:43	Hello, @marcominetti . I'm not sure that making `babel` a part of `node-inspector` is a right thing. But this is a good point to start extended discussion about plugins. For example, we have [one other](https://github.com/node-inspector/node-inspector/issues/502) feature issue, about highlighting `debug` module colors in console, but this is useful only for users that use `debug` module in their …	3y3	marcominetti
582	2015-03-11 11:21:42	> Ok, I can do develop the plugin system. @marcominetti , good news! Feature request already exists (#180). I'll update information. > why are you defining npm naming convention? > > Is it related to your next startup system proposal (ni install)? Yes. But it's out of scope of current feature. Current `install` solution - clone repo into plugins folder =)	3y3	marcominetti
582	2015-03-11 19:26:56	> Current install solution - clone repo into plugins folder =) > > > IMO that pretty much sucks @bajtos , I'm agree. Please read my thoughts in `install` part of #578	3y3	bajtos
582	2015-03-12 17:20:48	@3y3 @bajtos ...a solution could be integrate npm (through npm link instead of having it in ni deps) and just look for every node module - installed locally (cwd) and globally - that matches node-inspector-plugin-xxx name. IMO the naming convention could be: - node-inspector-xxx: custom inspector bundled with plugins (out of scope for the plugin system feature - node-inspector-plugin-xxx: plugin …	marcominetti	bajtos
582	2015-03-12 20:59:51	@bajtos mmm... is it really reliable to use keywords for discoverability? I mean composition of node-inspector and plugin could be not directly related to the plugin system of node-inspector... What about > ni-plugin-xxx Could be shorter then loopback-connector-xxx... ;) Is node-inspector already published as "ni"?	marcominetti	bajtos
573	2015-03-04 09:54:46	Landed as 88fb962, thank you for the contribution. I had to fix line endings to unix style. @jakub-g please consider configuring your GIT client to convert Windows EOLs to Unix EOLs for you automatically - see https://help.github.com/articles/dealing-with-line-endings/#platform-windows @3y3 Yeah, I did not appreciate the direct emails either. I guess you can always ignore them if you or setup a (…	bajtos	jakub-g
573	2015-03-04 10:18:50	@bajtos , it was a joke =)	3y3	bajtos
569	2015-03-04 09:20:39	@jakub-g what is the status of this issue? I can see that the linked commit has been already released, can we close this issue as resolved?	bajtos	jakub-g
567	2015-03-04 09:14:55	Closing as a duplicate of https://github.com/jakub-g/x-default-browser/issues/1. Thank you @jakub-g for taking care of this.	bajtos	jakub-g
566	2015-03-04 10:35:25	Hi @bajtos, I just tried out some possible solutions for this feature. I came across a very obvious solution: if the node-inspector page encounters an active breakpoint, the node-inspector's javascript code can just do an alert('breakpoint encountered'); in the javascript code, and the Chrome browser will automatically switch to the node-inspector tab! Btw, it would be handy if you can enable/dis…	wdbacker	bajtos
566	2015-03-05 10:06:47	Hi @bajtos @3y3, I found a much more elegant solution. As node-inspector needs only works on Chrome or Opera, we can use the new desktop notification API. See https://developer.mozilla.org/en-US/docs/Web/API/Notification/Using_Web_Notifications Advantages: - notification is much more discrete (no alert neede anymore) - the old alert() blocks the javascript event loop, the new notification doesn't…	wdbacker	bajtos
566	2015-03-05 10:26:14	Notification API will be best solution! :+1: I saw it in work on Gitter - it's very useful. @bajtos ?	3y3	bajtos
566	2015-03-12 13:03:42	@bajtos @3y3 Can you point me in the right direction in the Node Inspector's source code so that I can prepare a pull request for this notification functionality? Thx!	wdbacker	bajtos
560	2015-04-14 07:07:50	@bajtos , this partially ready to review. Strategy of this pr: 1. Refactor session module. Inherit it from EventEmitter. 2. Restructure all modules to receive `session` object instead of `debuggerClient, frontendClient etc.` 3. Fix test after refactoring 4. Fix test for 0.12 - to be sure that we work on 0.12 with new changes (there are some speculative changes. I need help to understand how they …	3y3	bajtos
560	2015-04-21 10:52:16	@bajtos , I'm really sorry for my English =) You feel free to correct me any time.	3y3	bajtos
553	2015-03-04 09:39:12	Thank you for the pull request, this is a good thing to have in Node Inspector. I am afraid both me and @3y3 are busy working on other things and don't have time to review this now :( There is also a pending pull request #492 to update the front-end, I am afraid it will invalidate your work made here. I am proposing to wait until #492 is landed and then kindly ask you to rework your pull request …	bajtos	marcominetti
553	2015-03-04 19:09:20	Hi @bajtos , sounds perfect. I keep my fork continously updated with the master branch here so reworking my pr is not a problem (it's an opportunity to refactor the pr ;) and merge directly on top of the @3y3 pr). Out of scope: I've planned to implement support for cluster too and I've seen you did the same, are you still on that? (I've seen some commits based on iframes, in terms of UX I'd try t…	marcominetti	bajtos
551	2015-02-11 23:51:16	@jldec Thank you for the new pull request. Could you please also include a short note in the README explaining the situation? "No" is an acceptable answer ;-)	bajtos	jldec
551	2015-02-12 01:01:23	@bajtos README note added. hth (b.t.w. i think the Travis CI failure is the same timeout you tried to mitigate before)	jldec	bajtos
550	2015-02-05 09:03:08	Hi @jldec, thank you for the pull request. In https://github.com/node-inspector/node-inspector/issues/498#issuecomment-72928660, you write: > The issue in my case came from giant glob results (cost ~40s) and subseqent filtering (cost ~2 min!) on the backend. And here you say > delays on deep symlinked projects are now acceptable (~5s instead of ~5min). I'd like to understand better how did we arr…	bajtos	jldec
550	2015-02-05 13:35:25	Hi @bajtos simply using the latest 'glob' module stops symlink exploration and there is no way to re-enable it. This is probably fine for most users of NI. With just that change i am able to start NI in under a second on my project, but i can't see files in directories below modules which are local via `npm link`. the `/**/**/*` pattern is a slightly hackish solution which tells glob to search on…	jldec	bajtos
550	2015-02-06 08:49:33	@jldec I am still not convinced that the root cause is in symlinks. In my opinion, the problem is in the high number of files in node_modules dependencies. What happens if you `npm pack && npm install` your dependencies instead of `npm link`? Will this pull request fix the startup time for you? My guess is that it won't. I would like to improve the current `--preload`/`--no-preload` config option…	bajtos	jldec
550	2015-02-06 13:54:26	@bajtos - Yes, circular symlinks was the main cause of the long delays in my case. I agree that given #370, bumping the glob version which disables symlink following is the right solution for now. I will post a separate PR for that. Hopefully having an up-to-date glob version is another small incentive for some NI user to contribute fixes (a) to enable glob to return realpaths and (b) to enable s…	jldec	bajtos
546	2015-03-04 23:01:01	@bajtos I'm assuming you mean duplicate of #523?	jimthedev	bajtos
546	2015-03-06 10:00:54	@jimthedev Of course, thank you for correcting me!	bajtos	jimthedev
544	2015-03-16 14:28:38	@3y3, @bajtos, I can confirm this issue exists using 0.9.2. Do you want to reopen this issue, or should I create a new issue? I am currently using node v0.10.32. I created test.js and test2.js as below for an easier test: ## test.js ## test2.js Then I run `node-debug test.js --hidden 'test2'`. The debugger loads with script execution paused, I switch to test2.js, add a breakpoint on the console.l…	zacronos	bajtos
544	2015-03-16 15:40:06	@bajtos, I see the same behavior on 0.7.4 of node-inspector. I am using node v0.10.32 on OS X 10.9.5 with Chrome 41.0.2272.89 (64-bit). If there is any other information you'd like or scenarios you'd like me to test, let me know. Thanks for the fast response!	zacronos	bajtos
541	2015-03-04 09:34:15	@alarre could you please submit a pull request fixing the issue?	bajtos	alarre
535	2015-03-05 02:51:47	@bajtos Yes i am still seeing this issue. I have tried with node versions: 0.11.13, 0.11.16 and 0.12 $ node-debug --version Node Inspector v0.9.1 $ node --version v0.11.16 Javascript console output: Your Node version (undefined) has a partial support of profiler. The stack frames tree doesn't show all stack frames due to low sampling rate. The profiling data is incomplete and may show misleading …	Zysen	bajtos
535	2015-03-05 05:10:35	@bajtos , this issue can be reproduced on machines with low and medium performance. This is inconsistency of debugger's connection states. If anybody wants to fix this issue, look at `DebuggerClient.isConnected` option.	3y3	bajtos
534	2015-01-27 15:10:06	Ok. We selected first way. @ELLIOTTCABLE , @oliverzy , @iliakan , are you want to fix this or this is job for me?	3y3	ELLIOTTCABLE
534	2015-04-03 20:58:11	@dpwolfe if your statement is accurate then it should be added to README.md @bajtos can you weigh in?	mattkime	bajtos
523	2015-02-20 11:28:20	thanks @bajtos, works like a charm until everything is fixed	colthreepv	bajtos
521	2015-01-12 19:11:06	@bajtos , I prefer to also add `.gitattributes` file to project with `* text eol=lf`	3y3	bajtos
515	2015-01-06 05:40:04	@bajtos , please join to discussion. @auchenberg , thanks for contribution. This is interesting feature. > Is there any reason why 127.0.0.1/0.0.0.0 currently is used? From time to time I know why we use `0.0.0.0` in `NODE_INSPECTOR_MODE` and `127.0.0.1` in `NODE_DEBUG_MODE`, but unfortunately now I can't remember this. > I had to change the default web-host to the local IP instead of 127.0.0.1, …	3y3	auchenberg
515	2015-01-06 16:19:21	Good points @bajtos. My intention is to enable the MDNS broadcasting out of the box, in order to minimize the workflow, but I understand the added security risk of binding to a addressable IP. Alternatively we could add a command-line flag that would enable MDNS broadcasting, the user could flip when running `node-debug` and `node-inspector`? That way it's explicit. Flag enabled: `web-host` is se…	auchenberg	bajtos
514	2015-01-06 05:47:16	@DeTeam , thanks for contribution. LGTM. I'll merge this pr in my next merge phase.	3y3	DeTeam
513	2015-01-13 19:15:49	What you said was correct, @bajtos - I was trying to access it over an SSH tunnel, and I think that was the URL. I actually eventually came to a way to get in without using an SSH tunnel, so I think I could close this issue now. I had to forward some ports on each level and I forgot to do it on one of them, so I was unsure of why the connection was failing, seemingly at random. Sorry to open an i…	seiyria	bajtos
509	2015-01-01 00:30:43	@bajtos , I added a pr that fixes this bug (#512)	3y3	bajtos
506	2015-01-06 15:51:51	@3y3 Yes I'm proposing to have a "generic" DevTool app, that is able to work with multiple targets, ex. chrome, firefox, node-inspector, PonyDebugger, etc. The point here is that each "back-end provider" shouldn't include their own front-end, but focus on providing a backend that is compliant to the Chrome Remote Debugging protocol. What are the special needs of the node-inspector front-end? It's…	auchenberg	bajtos
506	2015-01-13 08:41:08	@3y3 I think you misunderstood the intent of this issue. AFAIU, @auchenberg wants to allow both usages: to run the UI shipped inside Node Inspector, but also to use chrome-devtools-app as the front-end. Nobody is asking to remove the front-end folder from Node Inspector, at least not yet.	bajtos	auchenberg
506	2015-01-13 14:27:43	@bajtos , on my question > Are you propose to completely deprecate frontend folder in Node Inspector project? response > @3y3 Yes I'm proposing to have a "generic" DevTool app, that is able to work with multiple targets, ex. chrome, firefox, node-inspector, PonyDebugger, etc. The point here is that each "back-end provider" shouldn't include their own front-end, but focus on providing a backend th…	3y3	bajtos
506	2015-01-13 14:27:43	@bajtos , on my question > Are you propose to completely deprecate frontend folder in Node Inspector project? response > @3y3 Yes I'm proposing to have a "generic" DevTool app, that is able to work with multiple targets, ex. chrome, firefox, node-inspector, PonyDebugger, etc. The point here is that each "back-end provider" shouldn't include their own front-end, but focus on providing a backend th…	3y3	auchenberg
506	2015-01-14 16:05:30	Ah, it seems I misunderstood @auchenberg intent. @3y3 you were right in your previous [comment](#issuecomment-69647731). I agree with you that the time to remove front-end from Node Inspector has not come yet. However, until that time comes, I am personally ok with landing small tweaks that will allow chrome-devtools-app to debug Node apps via Node Inspector backend. That way @auchenberg can expl…	bajtos	auchenberg
502	2015-07-18 10:16:47	:+1: I'm using `bunyan`+`chalk` for nice console colored output, and log messages are unfortunately barely readable with node-inspector. I do agree with @bajtos, Striping ANSI control codes would be at least a good start (eg. drop coloring output).	mgcrea	bajtos
495	2014-12-15 13:58:09	@bajtos , I ignore all current fixes in frontend. You are free to land it any time.	3y3	bajtos
492	2015-03-05 13:14:31	Rebased to master. @jakub-g , can you please look at this pr. There exists bug for you. Now our inspector link is `http://examlpe.com:8080/debug?port=5858&ws=example.com:8080` This link doesn't work on Windows with `node-debug` command for reason of unescaped `&`. Original issue in `opener` https://github.com/domenic/opener/issues/9 (It will be nice, if you fix also this issue) But current issue …	3y3	bajtos
492	2015-03-19 20:50:33	Ok. I finish inspection of live edit. There is no new problems with this feature, i.e. it works for me on some scripts. But for some other (for example `periodicConsoleLog`) it doesn't work correctly (I can reproduce this behavior on 0.7.4), so this problem is out of scope of this pr (and maybe out of scope of node-inspector). So, I rebased pr to master. I also added fix for `repeatMessageCounter…	3y3	bajtos
492	2015-03-19 20:50:33	Ok. I finish inspection of live edit. There is no new problems with this feature, i.e. it works for me on some scripts. But for some other (for example `periodicConsoleLog`) it doesn't work correctly (I can reproduce this behavior on 0.7.4), so this problem is out of scope of this pr (and maybe out of scope of node-inspector). So, I rebased pr to master. I also added fix for `repeatMessageCounter…	3y3	marcominetti
492	2015-03-24 12:45:51	@jakub-g , good news thank you!	3y3	jakub-g
492	2015-04-07 15:50:40	hi @3y3, any news on latest feedback from @bajtos?	marcominetti	bajtos
492	2015-04-12 21:29:16	@bajtos , so I rebased lot of commits for > This is very weird. extedModulesBy is reading ./front-end/inspector.json and here you are overwriting that file. All other changes I maked in fixups: > 1. Same messages are no longer grouped together. Is this because the front-end performs grouping now? > 2. clearMessages is no longer cleaning the cache. I am wondering why we cannot clear the cache? Is …	3y3	bajtos
492	2015-04-14 07:13:57	@bajtos , ok I'll fix test for console API and merge this pr.	3y3	bajtos
492	2015-04-17 11:42:09	@marcominetti , I merged this pr. You are free to open your prs now! Please start from smaller =)	3y3	marcominetti
492	2015-04-17 11:51:47	@marcominetti , you can try next: If `node-inspector/node-inspector` is your `upstream` remote There you receive a list of your commits ahead of master. Comment all that is not a part of your changes So, you are synced with my outdated `frontend` and there can be some small conflicts during rebase that you'll need to fix manually.	3y3	marcominetti
490	2014-12-11 12:04:38	@bajtos , all fixed.	3y3	bajtos
485	2014-12-08 12:46:23	@bajtos , Hm... Releasing fails for me on `git-changelog` How I can see, the script don't create `/tmp/changelog` I use `tools/release.sh 0.8.1` from windows git-bash	3y3	bajtos
485	2014-12-08 14:01:37	@bajtos , please make this release. I see in `git-changelog` also `/dev/null`.. I'm not ready to replace it now =)	3y3	bajtos
478	2014-12-01 10:07:02	@coodoo , please open Dev Tools in `node-inspector` frontend and check any errors in console. If console don't contains errors, we will switch to next step.	3y3	coodoo
475	2014-12-01 15:21:14	@bajtos , fixed. I'm ready to merging it and releasing.	3y3	bajtos
461	2014-12-20 13:03:35	@pflannery , this is a completely different issue, can you post small example of code to reproduce this?	3y3	pflannery
461	2014-12-29 22:09:51	@sbrinkmann , @thedug , @dotnetCarpenter , @ekmartin , @acarl , @jkmuka , @Malet , @line23 , @ASh-Yezz , @pflannery please subscribe on [related node issue](https://github.com/joyent/node/issues/8948) to push up his priority.	3y3	pflannery
449	2014-09-29 20:29:25	@bajtos , unfortunately this is a timing issue - I restarted test and now it passed. I'm very interesting why 5 seconds are not enough to pass this test... What application does after printing `debugger listening on port ...` and before responding on `evaluate 'process.version'` event for 5 seconds and above?!	3y3	bajtos
447	2014-09-29 11:34:38	Hi @MadLittleMods, I am glad you figured it out yourself. Would you mind submitting a patch to update the documentation in README.md and describe how to debug `gulp` builds? > I misunderstood Node Inspector's capabilities and thought `console.log` calls showed up in the node-inspector console. I now now that it is only a REPL client and doesn't output the CMD prints. Redirecting `console.log` mes…	bajtos	MadLittleMods
447	2014-09-29 15:39:11	Made a [pull request](https://github.com/node-inspector/node-inspector/pull/448) to add the documentation for Gulp. @bajtos I can't wait for the `console.log` messages to be added! I would be highly interested in contributing to get this working as well but seeing that you have not done it yet, I am not sure on the complexity (`STDOUT` and `STDERR`, :P) - Edit: It looks like the pull you linked c…	MadLittleMods	bajtos
446	2015-01-04 03:01:07	@bajtos ,Hi , I can not debug too, It just said: `$ debugger listening on port 5858`, but actually nothing happened and the chrome not opened when I run `$ coffee --nodejs --debug app.coffee` I use Node Inspector v0.8.1, Nodejs v0.10.35, CoffeeScript version 1.8.0.	TangMonk	bajtos
446	2015-01-05 11:20:07	@bajtos thanks ! :+1:	TangMonk	bajtos
446	2015-03-15 19:08:08	@bajtos thanks a lot!	webzepter	bajtos
445	2014-09-24 08:27:52	@bajtos you were right, the problem is gone as of node v0.11.13. Do you think we should close this bug or keep it open for reference until 0.11 becomes stable?	jakub-g	bajtos
441	2014-09-18 16:42:31	I’ll incorporate the requested changes and recommit. I have one day every two weeks to work on stuff like this. Tomorrow is the day. On Sep 18, 2014, at 9:40 AM, Miroslav Bajtoš notifications@github.com wrote: > @bajtos , please confirm that you are ready to approve https support > > Sure, no problem with that. It's probably better to wait with landing this PR until the config-changes are done (#…	aikimcr	bajtos
436	2014-09-05 13:28:37	@bajtos , > `node-inspector` accepts the same options as node-debug now, even though some of them are used by node-debug only. I can solve this by using [Config.filterNodeDebugOptions](https://github.com/3y3/node-inspector/blob/config/lib/config.js#L188-L201), but I specially allow to node-inspector to see full configuration, bacause now I work on GUI configuration system (I'll add new tab to Set…	3y3	bajtos
436	2014-09-16 13:39:54	@bajtos , it's ready to review	3y3	bajtos
436	2014-09-22 10:11:20	@bajtos , it's ready to review.	3y3	bajtos
436	2014-09-22 16:45:29	> @bajtos , it's ready to review. What have you changed since the last review? I can't afford to review the whole patch after every change. In the future, could you please fix things in new commits and defer rebase/squash until the very end?	bajtos	bajtos
432	2014-08-26 18:35:26	Damage! I used 4pt line instead of 8pt. @dannycoates , @bajtos, please look that is best: ![favicon](https://cloud.githubusercontent.com/assets/3931155/4049660/9f3795f4-2d4f-11e4-888d-a02ec328160d.png) ![](https://cloud.githubusercontent.com/assets/3931155/4044569/e0b3d3e0-2d21-11e4-99fd-e0ff631934f7.png)	3y3	dannycoates
432	2014-08-28 09:42:07	@dannycoates , I also vote for version with thicker line. Sorry to trouble you, but could you switch the logo again.	3y3	dannycoates
424	2014-08-22 19:44:39	Thanks for the explanation, @bajtos. If I have time I may take a look at the code and see if this is something I can do as a pull request.	jamesmortensen	bajtos
416	2014-12-23 09:40:32	@bajtos > > We need a sample program to reproduce the issue on our machine. Any program does > > Also try a recent Node v0.11 version and/or io.js v0.12 from github. It is very likely that the problem is V8-related and that it has been fixed in newer versions of V8. It worked in previous node-inspector versions, so it seems not V8-related?	cristiano-belloni	bajtos
414	2014-08-18 20:26:27	@Fodi69 , thanks for commit, it is reasonable. I'll merge at soon.	3y3	Fodi69
398	2014-06-26 18:35:26	@dannycoates , thank you!	3y3	dannycoates
398	2014-06-27 06:07:56	@bajtos , updating start delay for child processes to 500 makes tests more stable.	3y3	bajtos
398	2014-06-27 08:37:21	@bajtos , Ok. Can I notify watchers of #126 for testing full stack (Injector + Profiler + Heap Profiler) after I'll finish it, but before your review? (Is this good idea?)	3y3	bajtos
398	2014-06-30 07:48:34	Ok. My progress for this weekend: 1. Injector API is stable, it works fine in Profiler API pr 2. Profiler API pr is also ready to a review 3. HeapProfiler API works fine, but here is not implemented `getObjectByHeapObjectId`. (This command works as `lookup` in context of heap snapshot). HeapProfiler can work without this command, but I prefer to implement it. Simplest implementation of this comma…	3y3	bajtos
398	2014-07-09 16:00:25	> 1. @bajtos , if you understand that is objectGroup in terminology of V8, can you explain me? > If no - I need to start big research for this issue. > Next version of v8-debug will contain mirror method. It's a very simple way to get mirror object (70% of Console API will be deleted). This is my understanding: to work around the mirror cache being cleared every time the debugger resumes executio…	bajtos	bajtos
398	2014-07-13 13:19:53	> This is my understanding: to work around the mirror cache being cleared every time the debugger resumes execution, the front-end is manually keeping track of which mirror objects are used by the front-end. When you dump DevTools protocol communication in Chrome, you'll see messages like releaseObjectGroup - that's a signal to the back-end to release all mirror objects associated with the given …	3y3	bajtos
395	2014-09-18 08:27:33	@bajtos Yes, with 1x1 picture node-inspector works well. This means, that the problem is in large Buffer variable. It hangs even when I am not trying to inspect the Buffer's internals, but when I only have this Buffer in the current scope. Is it the expected behaviour of node-inspector?	strelga	bajtos
385	2014-06-16 17:35:34	@bajtos Thanks for the pointer! I'm not familiar with the project but I'll take a look once I finish reading the wiki pages and have some more free time.	UltCombo	bajtos
385	2014-06-20 00:31:07	My thoughts: - Should not give much thought about inconsistent line separators, they will have to be normalized as it is impossible to map each line separator between old source and new source code, seeing as line separators can be inserted and deleted via node inspector editor. - When the line separator style can't be determined (e.g. no line separators in old content or mixed line separators), …	UltCombo	bajtos
385	2014-12-18 17:15:53	@bajtos I'm on a late deadline working nearly 24/7 atm. Looks like I won't have time to contribute on GitHub until finishing this project.	UltCombo	bajtos
377	2014-05-22 12:40:02	Hi @apla, thank you for the pull request. I run your patch on my machine and it fixes one of the problems in Safari. However, Node Inspector still does not work, I am getting the following errors in the console: What version of Safari do you have? Do you have any plugins or extensions that can explain this difference?	bajtos	apla
368	2014-05-22 11:41:47	@bajtos , all fixed.	3y3	bajtos
351	2014-04-19 14:16:23	@bajtos , please see the build history on travis for this PR. It's very unstable.	3y3	bajtos
351	2014-04-22 12:08:23	> @bajtos , please see the build history on travis for this PR. It's very unstable. It takes quite long time to download the nodewebkit binary, that's probably the reason why the build sometimes fails. Few more thoughts: 1. It seems the debugged process is not correctly terminated when node-webkit executable is not found. When I run node-debug multiple times, I started to get `Failed to open sock…	bajtos	bajtos
351	2014-04-23 10:26:03	@bajtos , please see this implementation. I deleted `nodewebkit` from dependencies and added dialog to install it to default directory.	3y3	bajtos
351	2014-05-22 14:13:19	@bajtos , please see current realisation. I don't include `nodewebkit` as dependence, instead of this I added `npm` dependence. If user want it can install `nodewebkit` with help of node-inspector. If this is good way, I will continue to work on it.	3y3	bajtos
349	2014-06-16 15:46:24	@3y3 @bajtos Thanks for bringing this to mind to me gentleman. Looks like it is related to software on my machine (x3watch).	benawabe896	bajtos
347	2014-04-11 23:27:47	Hi @bajtos node-inspector@0.7.3 Thanks	veyselsahin	bajtos
346	2014-04-09 18:22:54	@bajtos , also there is third way - integrate node-inspector with node-webkit ;-)	3y3	bajtos
344	2014-08-09 07:10:15	@bajtos It would be great if you had some time to review my comments in https://github.com/joyent/node/issues/7439 about this problem. Thank you!	misterdjules	bajtos
344	2014-08-09 18:25:33	> @bajtos It would be great if you had some time to review my comments in > joyent/node#7439 about this problem. I'm on vacation now, I will review your comments early next week. Thank you for looking into this issue!	bajtos	bajtos
344	2014-08-10 06:31:41	@bajtos Sorry for that and enjoy your vacation :) There's no hurry, I just wanted to make sure that the result of my investigation don't get lost in another issue. Thank you!	misterdjules	bajtos
342	2014-04-08 07:22:04	@bajtos , ready to merge.	3y3	bajtos
339	2014-04-02 18:38:51	@bajtos Thanks. I'm updating right now after finding the cause of the issue: https://github.com/npm/npm/issues/4587#issuecomment-39183795 I'll close this issue in a few moments, once I have confirmed that updating `node >= v.0.10.16` & `npm > v1.3.6` fixes the problem.	rickhuizinga	bajtos
338	2014-04-02 14:03:33	@bajtos , Keep in mind what v8-profiler has js API and PR needs only .cc files from him.	3y3	bajtos
338	2014-04-02 14:12:17	@bajtos , also is important: V8 less that v3.22 has uncompatible API with node-inspector front-end. This stops me from support NodeJS v0.10	3y3	bajtos
338	2014-10-16 12:33:28	@bajtos , ready to review	3y3	bajtos
337	2014-06-16 10:24:58	@bajtos , ready to review.	3y3	bajtos
337	2014-06-17 09:51:02	Ok... Rebased. @bajtos , I restarted Travis testing 4 times and now it pass - this discouraging. (previous commit I restarted over 20 times) This is ready.	3y3	bajtos
337	2014-07-19 21:07:41	@bajtos , the problem is in node version. I need to fix v8-profiler for node 0.10.*	3y3	bajtos
337	2014-07-21 00:16:26	@bajtos , all rebased. Fixed error message. Some small cleanups. Ready to next step of review. In any cases full supporting of 0.10.\* is an issue of v8-profiler, but not of this commit. Now I don't know can I fix this problem or not. I prefer to find answer in future if it is possible, because 0.10.\* is a great part of node community and also because the next version of node debugger will be mo…	3y3	bajtos
337	2014-08-12 18:07:19	@bajtos , I inspected v0.10 issue and can concluse what it's a v8 or node specific: This is a simple test. Here I start profiling, do something in timeout loop, stop profiling and print resulted profiling tree. I don't use debug (other isolate) here, but tree is different for v0.11, v0.10 and **v0.10 with different start parameters (SAMPLING_RATE=10, REPEAT_COUNT=100)** #### TEST #### v0.10 OUTPU…	3y3	bajtos
337	2014-09-05 07:53:05	@bajtos, which is a correct style for single line `if` statement in node-inspector: ?	3y3	bajtos
336	2014-04-07 14:13:41	@bajtos , I add fixes. Please see [BreakEventHandler L52](https://github.com/3y3/node-inspector/blob/94d97c4c9b44aa7993deec7172416f5d9ef98f5c/lib/BreakEventHandler.js#L52) I think this part is a big problem, I'll prefer to create something like this:	3y3	bajtos
336	2014-04-16 14:14:44	@bajtos , Is there a progress in discussion with Bradley Meck?	3y3	bajtos
336	2014-04-21 07:49:08	@bajtos , all was fixed. We wait for 7473 or continue this review without node changes? I added small changes in `BreakEventHandler` part - now I do not see a way to get the indeterminate state.	3y3	bajtos
336	2014-04-22 13:50:24	> @bajtos , all was fixed. We wait for 7473 or continue this review without node changes? I'd rather not wait for Node core changes, as it may take long time until they are landed.	bajtos	bajtos
336	2014-04-22 22:09:13	@bajtos , all fixed and ready to next round	3y3	bajtos
335	2014-04-07 21:36:45	I think I'm getting this same error on Node 0.8 on OSX 10.9. I tried adding a console log but I'm having issues with console (unrelated to this issue). So can someone else add this log and get some info for @bajtos ?	dmgreene	bajtos
332	2014-03-24 13:00:42	Hi @bajtos, thanks for the quick heads up. I looked up my npm version and it was at 1.2.18 on ubuntu (no more recent version provided). After upgrading it using npm install -g npm and removing the ubuntu provided one I didn't get this issue anymore. So it seemed to have been an npm issue. After updating npm I was able to install orion with any manual fiddling or other problems. Closing the issue.	bbroeksema	bajtos
331	2014-03-21 16:44:51	@bajtos , updated. Anything else?	3y3	bajtos
330	2014-03-20 19:30:25	Hi @dininski, thank you for the bug report and the pull request. The patch is going in the right direction, please see my line comments above for issues to fix.	bajtos	dininski
328	2014-03-17 09:24:59	> For now, you can debug your ES6 application by starting all components manually: @bajtos , And frontend will parse scripts?	3y3	bajtos
328	2014-03-17 09:38:34	> > For now, you can debug your ES6 application by starting all components manually: > > @bajtos , And frontend will parse scripts? It looks so. At least the `let` keyword works fine in the DevTools in the latest stable version of the Chrome browser. > `node-debug test.js --harmony` > The same construction is not working? No, it does not work. Options after the script are passed as script argumen…	bajtos	bajtos
328	2014-03-17 10:10:58	@bajtos , if you start to create PR please see also this [typo](https://github.com/node-inspector/node-inspector/blob/master/bin/node-debug.js#L187-L189)	3y3	bajtos
326	2014-03-21 08:24:04	@bajtos , Hm... Usage of yargs don't help in this situation. `rc` and `yargs` uses `minimist` as args parser and `--no` prefix is his feature. How about replace `--no-preload` to `preload` and etc. And update the documentation (describe usage of `no` prefix) and files that uses this options? Also I can add `yargs` as args parser this provide an access to aliases. What you think?	3y3	bajtos
326	2014-04-07 13:18:32	@bajtos , The problem with current documentation and new config option `preload=true`: - terminal `node-inspector no-preload` works fine. Configuration is `{preload: false}` - .rcconfig or ENV variable `no-preload=true` bad. Configuration is `{noPreload: true}`	3y3	bajtos
326	2014-04-09 09:00:18	> @bajtos , The problem with current documentation and new config option `preload=true`: > - terminal `node-inspector no-preload` works fine. Configuration is `{preload: false}` > - .rcconfig or ENV variable `no-preload=true` bad. Configuration is `{noPreload: true}` I see your point. Let's rename `no-preload` to `preload` completely, as you suggested earlier. The rc file should still support `no…	bajtos	bajtos
326	2014-04-10 19:59:53	@bajtos , PR was updated. Please review. Also I see one strange point - why we need `config.isScriptHidden` but not `ScriptFileStorage.prototype.isScriptHidden`?	3y3	bajtos
326	2014-04-13 10:02:58	@bajtos , I removed all unrelated changes and changed tests. The next PR will be 'config cleanup'.	3y3	bajtos
326	2014-04-22 20:20:28	@bajtos , I checked your comments. Also I updated `README.md` and squashed all.	3y3	bajtos
322	2014-03-14 06:40:49	@bajtos , I planned that this will be my last commit before updating information on the 'Console Implementation' PR, but I think that JSHint is important. On next week you can wait first update for 'Console Implementation' and also for 'JSHint'. PR updated.	3y3	bajtos
309	2014-02-19 18:34:10	@bajtos , now this is a complex PR for #218.	3y3	bajtos
309	2014-02-20 15:29:30	@bajtos , how can i handle `ownProperties: false`. I use [this solution](http://src.chromium.org/blink/branches/chromium/1625/Source/core/inspector/InjectedScriptSource.js) for realisation. Where i go out of algorithm in context of node-inspector	3y3	bajtos
309	2014-02-21 11:25:53	@bajtos , all is ready, I also add some fixes. Subtype used to autoformatting in DevTools. Now in console arrays displayed inline.	3y3	bajtos
309	2014-03-03 07:51:58	@bajtos , can I wait review on this week?	3y3	bajtos
309	2014-03-03 12:46:51	> It's ok to add subtype: undefined, it will be discarded during JSON serialisation. @bajtos , It was my first solution, but it needs to multiple changes of tests where used `deep.equal`. If you are ready to approve this solution, I will change the tests and code.	3y3	bajtos
309	2014-03-03 14:33:02	> > It's ok to add subtype: undefined, it will be discarded during JSON serialisation. > > @bajtos , It was my first solution, but it needs to multiple changes of tests where used `deep.equal`. If you are ready to approve this solution, I will change the tests and code. That's fine, at least it's clear that the subtype property is expected to exist (even if `undefined`).	bajtos	bajtos
309	2014-03-04 13:54:32	@bajtos , all fixed and ready to next review.	3y3	bajtos
309	2014-03-05 19:46:56	> How about displaying the prototype as a regular object? That way you can expand it and see all Date methods, etc. In the future will work `console.dir` @bajtos , I prefer to leave it as is. We can expand it in scope or watch window. Rebased.	3y3	bajtos
309	2014-03-10 17:09:14	@bajtos , is it ready, or anything else	3y3	bajtos
296	2014-01-30 14:05:15	@auchenberg Thank you for the pull request. The change looks generally good, see my line comment about a possible regression.	bajtos	auchenberg
295	2014-01-29 06:11:03	@bajtos actually this happen just after updating to the latest version of node inspector prior to that it was working fine. wonder if the latest update break something causing this as this issue not happening on other instances.	burhanfarooq	bajtos
294	2014-03-03 07:13:46	@bajtos tried with v0.7.0 . Still nothing. Don't think this is a node-inspector issue though...	anlawande	bajtos
293	2014-01-24 09:46:51	Hello @pritambaral, thank you for the pull request. Please simplify the code in front-end-node/Overrides.js per my comment above and reword the commit message to follow [50/72 rule](https://github.com/node-inspector/node-inspector/wiki/Contributing#git-commitspatches). Note you should not create a new pull request for these changes, keep them in the current one instead (see [Addressing code revie…	bajtos	pritambaral
286	2014-01-20 10:02:45	Hi @ChrisWren, Thank you for the pull request. 1. Files in front-end/ directory are coming from Chrome Developer Tools and they are completely replaced every time we upgrade to a newer version. All front-end patches are kept in a special file - [front-end-node/Overrides.js](https://github.com/node-inspector/node-inspector/blob/master/front-end-node/Overrides.js). You need to find a way how to imp…	bajtos	ChrisWren
286	2014-01-29 08:19:52	@ChrisWren , you can also test #289 - it realises other solution of reloading: 1) Backend waits to reconnecting of app 2) Backend sends to frontend 'reloadInspector' In other words we don't have infinite reloading of page.	3y3	ChrisWren
286	2014-01-30 08:06:46	@ChrisWren the new commit looks better. There is one more thing to improve - your new `WebInspector.detached` should call he original function, so that the black overlay informing user about the problem is displayed until the page is reloaded.	bajtos	ChrisWren
285	2014-01-20 09:56:37	Hello @focusaurus, thank you for the pull request. Please improve the commit message to better describe the change, e.g. `Fixed typo in docs/embedding.md`. See also [Contributing Guide](https://github.com/node-inspector/node-inspector/wiki/Contributing#git-commitspatches).	bajtos	focusaurus
282	2014-01-16 10:21:33	@bajtos, no, isn't correct - how you can see in chnges, I removed `'Date: '` prefix . In last commit I update test	3y3	bajtos
280	2014-01-16 10:53:58	@bajtos Sorry for unrelated changes but this is work of gjslint.	3y3	bajtos
273	2014-01-09 20:52:44	@bajtos Looking at this now... DebuggerAgent. _doSetVariableValue in master no longer makes the call to `setVariable` that you reference in your comment. I see: Has this been fixed in master?	asalant	bajtos
272	2014-01-07 23:28:55	@pflannery @bajtos I've been anticipating this fix for a bit so I patched the files manually on my local by looking at pflannery's commit. (Thanks for the fix :) ) 1. npm installed the latest v0.7.0-1 2. added the 1 line in lib/DebuggerClient.js and the 1 change in lib/Convert.js. based on 127955f6005c8cbd1c872d01e69149d54b9863ad It was running great (showing longer strings on the console) and th…	bf0	pflannery
272	2014-01-07 23:28:55	@pflannery @bajtos I've been anticipating this fix for a bit so I patched the files manually on my local by looking at pflannery's commit. (Thanks for the fix :) ) 1. npm installed the latest v0.7.0-1 2. added the 1 line in lib/DebuggerClient.js and the 1 change in lib/Convert.js. based on 127955f6005c8cbd1c872d01e69149d54b9863ad It was running great (showing longer strings on the console) and th…	bf0	bajtos
266	2014-01-20 20:33:06	> Would love to see this implemented. @pmariano let me know if you don't have time to implement, otherwise I will watch this thread. @ChrisWren I'm kind o busy this week, so I'll just have some time to implement on next week. Feel free to implement it, just let me know if you get the task.	pmariano	ChrisWren
266	2014-01-23 11:43:23	@pmariano, @coodoo , if you have time you can test one of pull requests that fixes this issue (#289, #286)	3y3	coodoo
264	2013-12-16 19:44:52	Hi @dickhardt, regarding unit-tests - what have you tried so far? Look at `it('excludes files to hide')`, you want to write a very similar test - just pass your new config option instead of the hidden files filter. See also [Contributing wiki](https://github.com/node-inspector/node-inspector/wiki/Contributing#testing). BTW, please don't open multiple pull requests for the same feature/patch. It's…	bajtos	dickhardt
264	2013-12-17 18:09:54	@dickhardt I apologise for confusing you. The point of my comments was to show some possible future directions, not adding more "requirements". What I am asking from you before accepting this pull request: 1. Rename `--fast-load` to `--no-preload`, you seem to agree it's a good idea. 2. Add a unit-test for this new feature as discussed earlier. The automated tests prevent regressions in the futur…	bajtos	dickhardt
264	2013-12-17 18:15:19	I was not confused. I was wondering if I was fixing the right problem, or if there is an issue in how Node Inspector is preloading files. Is crawling my entire drive for *.js the desired behavior? On Tue, Dec 17, 2013 at 10:10 AM, Miroslav Bajtoš notifications@github.comwrote: > @dickhardt https://github.com/dickhardt I apologise for confusing you. > The point of my comments was to show some poss…	dickhardt	dickhardt
261	2013-12-16 14:55:10	Hello @sergkr, thank you for reporting the issue. If you feel like hacking on this yourself, you can start by looking at `convert.v8RefToInspectorObject` in [lib/convert.js](https://github.com/node-inspector/node-inspector/blob/master/lib/convert.js#L69) to see if there is enough information coming from the V8 debugger.	bajtos	sergkr
261	2013-12-17 04:44:24	@bajtos, I'll be happy to contribute, but I need a bit of help getting set up. I was able to clone the repo and get it up and running (and I verified that all existing tests pass). Now I'd like to figure out how I can use node-inspector to debug node-inspector (so that ideally, I could set a breakpoint in the convert.v8RefToInspectorObject function and investigate what information I have availabl…	sergkr	bajtos
260	2014-08-19 14:40:39	> debugger listening on port 5858 > ue}}Content-Length: 101 @bajtos , looks like "Non ASCII characters problem", I think this is resolved...	3y3	bajtos
259	2013-12-11 14:23:06	@bajtos Thanks for pointing out the native browser API to me. I added details about both `localStorage.clear()` and `localStorage.removeItem(item)`.	charandas	bajtos
259	2013-12-11 14:57:17	@bajtos Travis build failed on my last commit. The [log](https://travis-ci.org/node-inspector/node-inspector/jobs/15287071) doesn't show anything interesting related to the readme changes?	charandas	bajtos
256	2013-12-03 01:31:41	Thanks! @bajtos	CatTail	bajtos
255	2013-11-29 19:39:57	@bajtos It's confusing because If I were to console.log `x` inside of `setTimeout`, it would print 5 because of the lexical scope. Why would the debugger also not traverse into the functions containing context when looking for a variable?	andrewjmead	bajtos
254	2013-11-29 16:31:38	Hello @CatTail, thank you for reporting a problem and submitting a fix. I am afraid the fix is not solving the root cause, possibly even creating new problems. First of all, take a look at the discussion in #191, especially this [comment](https://github.com/node-inspector/node-inspector/pull/191#discussion_r5660174): > (the naming scheme) > - config.json uses camel-case names only (this preserves…	bajtos	CatTail
254	2013-12-02 13:48:52	@bajtos Yeah, I just send another pull request :)	CatTail	bajtos
245	2013-11-16 02:17:54	@bajtos Thanks for you reply... I had opened the URL `http://localhost:8080/debug?port=5858` for the first time. and my chrome says `Error: connect ECONNREFUSED. Is node running with --debug port 5858?` then I change the default port in `node-inspector\config.json` into `12023` (random number), but it make no sense. so I don't know where is my mistake.	freestyle21	bajtos
243	2013-11-13 15:08:49	@bajtos Approved.	Schoonology	bajtos
242	2013-11-13 19:30:30	Hi @ChrisWren, thank you for submitting a pull request. Unfortunately your change breaks existing code that is using functions exported in `index.js`. To run a Node Inspector instance in a new process, use The main file (`index.js`) is reserved for people that want to embed Node Inspector inside an existing Node process or access utility functions like URL builder. (Support for the former is not …	bajtos	ChrisWren
237	2015-09-01 19:09:52	@bajtos With `node-inspector@0.12.2` / `node@0.10.32` on Linux, it takes a long time to load initially, then takes _forever_ to proceed (after resuming from being paused on the first line), while logging these entries: (To get that output I had to hack one of the files as described in https://github.com/node-inspector/node-inspector/issues/671#issuecomment-114200212.) How do I: > [[disable] dispa…	jmm	bajtos
237	2015-09-24 00:37:04	@bajtos Thanks, sorry for the delay replying. I'll have to poke around sometime. So that's probably just going to identify a bottleneck, but not actually work around it I guess.	jmm	bajtos
236	2013-10-29 08:34:51	Hi @badave, thank you for submitting a pull request. Please reword your commit messages to past tense - that's the style we use in Node Inspector.	bajtos	badave
234	2015-03-10 10:23:46	Hi @bajtos, I can definitely implement it in my weekends. :+1:	marcominetti	bajtos
234	2015-05-11 04:29:37	@marcominetti Is this already implemented ? I'm getting the same error message.	yoshiokatsuneo	marcominetti
234	2015-05-11 05:20:20	@marcominetti Ah, I see. I'm looking forward to be merged to master.	yoshiokatsuneo	marcominetti
229	2013-10-13 08:11:03	Hi @ChrisWren, thank you for submitting your pull request. I like your Grunt module, it looks like a useful addition to Grunt workflow. However, Node Inspector's README is not the right place for documenting other modules like grunt-node-inspector. I would suggest you to copy the relevant part of Node Inspector's README to grunt-node-inspector's README and make the change there. As far as my unde…	bajtos	ChrisWren
226	2013-10-02 18:37:33	Hi @gkatsev, thank you for submitting your pull request. Note we use past tense in commit messages, please fix your commit. Other than that, the change looks good.	bajtos	gkatsev
224	2014-03-25 10:13:24	@bajtos, yes. This is what I get: ![screen shot 2014-03-25 at 07 06 58](https://f.cloud.github.com/assets/729870/2510341/52751f8e-b405-11e3-9876-6d2db7ec25b4.png) These info might help:	jansegre	bajtos
223	2013-09-24 07:42:21	Hi @ssafejava, thank you for the pull request. Your implementation goes in the right direction. There are few things to improve, see my comments above. Please update the commit message to the 50/72 format and use a past tense (see [wiki](https://github.com/node-inspector/node-inspector/wiki/Contributing#git-commitspatches) for details). Also add a unit-test verifying the new behaviour (hint: star…	bajtos	ssafejava
223	2013-09-24 08:04:48	@bajtos Thanks for the pointers, I removed the `config` import & passed it down the chain to the CallFramesProvider. An extra test is in `CallFramesProvider.js`.	ssafejava	bajtos
223	2013-09-24 17:22:39	@ssafejava Thanks for addressing my comments. I am afraid I won't be able to finish the review until next week. Sorry for the delay.	bajtos	ssafejava
222	2014-04-18 13:46:11	@bajtos , I saw [this question](http://stackoverflow.com/questions/22360652/can-node-inspector-debug-an-app-without-pausing-it) on StackOverflow - can you target me to source file of webkit, where it injects this custom javascript code?	3y3	bajtos
220	2014-08-12 19:43:43	@bajtos , we can fix it by renaming `front-end/Popover.js` to `front-end/Popovers.js`. But I don't like to do changes in frontend...	3y3	bajtos
220	2014-08-13 06:44:28	@3y3 now that's interesting. What adblock did you test with? @soliton4 @gkatsev could you confirm that renaming solves the issue? > But I don't like to do changes in frontend... I don't like that either. But it's not that bad since it is only a file rename. If we keep it documented to make sure we don't forget to do the rename when we upgrade the front-end the next time, then I can live with that.	bajtos	gkatsev
219	2014-01-03 04:09:08	@bajtos, sorry for long absence. This is a simplest version. I'm ready to discussion. If this method of injection will be approved, I will fix issues in complex version. Then I will commit for new overview and finally I will write tests for pull request	3y3	bajtos
219	2014-03-14 15:17:15	@bajtos , now simple implimentation is one of unei tests of this commit ('Connect in debug-brk mode'). You can start to overview this or wait some time. On weekend I will commit second part. Injector will be useful also in realisation of Heap profiler.	3y3	bajtos
219	2014-11-15 16:14:49	@bajtos , ready to review. For memory cleanup use `clearMessages` button. Can you propose other way to control memory?	3y3	bajtos
219	2014-11-18 12:48:38	> @bajtos , ready to review. Cool. I did a superficial review, the code looks good. Feel free to land it as it is. > For memory cleanup use `clearMessages` button. Can you propose other way to control memory? You can limit the size of the cache to let's say 100 last items, but I don't think it's worth the effort. Is the cache cleared when Node Inspector detaches from the running process?	bajtos	bajtos
206	2013-09-14 02:58:08	@bajtos Thanks for the input, I will wait for your fix before supporting --hidden in [grunt-node-inspector](https://github.com/ChrisWren/grunt-node-inspector)!	ChrisWren	bajtos
201	2014-01-15 23:29:48	:thumbsup: as @sergkr describes	doublerebel	sergkr
193	2013-09-11 15:37:11	@bajtos: No problem, glad to give a hand for such a valuable tool! I'll definitely give window.localStorage a look the next this should happen. A friend suggested that this might occur if two browsers were simultaneously hitting the node-inspector server at the same time for the same running node instance when I mentioned the 104 Error message to him. But I haven't been able to reproduce the beha…	JELaVallee	bajtos
189	2014-05-05 14:40:04	Hi @wyattbiker, you post #364 Issue, please switch to #189 for discussion. > Would be nice to have an optional -title= > or if no title use the app name as the title. I think that best strategy will be grab name from package.json > I already located the opener.js as the file that opens up Chrome. I wonder if Chrome has a command line option to force a title. Opener is only one of ways to open Nod…	3y3	bajtos
187	2014-11-06 00:52:38	I'm interested in working on this. @bajtos, Any suggestions on where to start?	fakewaffle	bajtos
185	2013-09-26 01:48:25	Hey @bajtos, what could I do to start work on this apart from just digging into all the prior art?	ThisIsMissEm	bajtos
184	2013-07-30 16:35:08	Hi @pflannery, thanks for a bug report. I don't have bandwidth to deal with it now, I'll look at the issue later this week or next week. Miroslav	bajtos	pflannery
175	2013-07-24 06:44:55	Thanks for the info @bajtos . I like ~/node-inspector.json overridden by src/myapp/.node-inspector.json overridden by command line. hopefully devtools front-end will allow for saving of non .js in the near future. speaking of which, I had an idea which i'm guessing you already have had: it would be neat if chrome devtools had a "tab" for node-inspector, so don't have to open up a new window. just…	jots	bajtos
170	2013-07-23 12:53:51	@bajtos Thanks for the information.	ashimaathri	bajtos
164	2013-06-10 15:39:18	@bajtos node-inspector pauses normally for me in your fork	tjlahr	bajtos
151	2013-04-04 16:40:09	Ah that appears to work @focusaurus	Niggler	focusaurus
150	2013-07-24 10:04:21	@bajtos, great news! Thank you.	denys	bajtos
150	2013-07-24 13:06:59	@bajtos, thank you!	sylvain-hamel	bajtos
150	2013-07-24 14:51:15	@bajtos: agreed, freaking awesome, thank you!!	aseemk	bajtos
134	2013-08-15 04:02:30	@bajtos Such a feature would be extremely nice (i've no time to code it though). Just on my wish list. Maybe something exists since posting this...	trusktr	bajtos
126	2013-05-01 13:21:22	Hey @dannycoates, how much money do you need to continue to support this project? If you setup a crowd-sourcing campaign I'd happily chip in. https://www.bountysource.com/ seems to work great for coding projects. For rewards you could do something like: - $50 get your name in the Backers.md file - $150 get your name in the Backers.md file, plus a shirt - $250 get your name and url in the Backers.…	balupton	dannycoates
126	2013-05-17 18:10:58	@dannycoates :+1: not a bad idea! I'm from the Bountysource team, we also offer merchandise fulfillment. If you went with @balupton's reward suggestions, we could print the shirts and mail em for you too.	ccverg	dannycoates
126	2013-05-17 18:20:05	+1 On Fri, May 17, 2013 at 1:10 PM, ccvergara notifications@github.com wrote: > @dannycoates https://github.com/dannycoates [image: :+1:] not a bad > idea! I'm from the Bountysource team, we also offer merchandise > fulfillment. If you went with @balupton https://github.com/balupton's > reward suggestions, we could print the shirts and mail em for you too. > > — > Reply to this email directly or …	soitgoes	dannycoates
126	2013-07-24 11:19:58	@bajtos I've just taken a look and it looks awesome what you guys have done.. My only question is, why not release it on NPM? I have nothing against StrongLoop, but I definitely don't want to use their pre-packaged version of node.js, sorry! EDIT: I stand corrected; you have updated the NPM version! Gratz! :smile:	Siyfion	bajtos
106	2013-09-17 21:02:04	@bajtos could you expand on usage? I believe I've gotten the PID of a running node process (started without debug) via: `tasklist /FI "IMAGENAME eq node.exe"` which returns , say `8196` I then launch the node REPL, and issue `process._debugProcess(8196)` I exit the REPL (can node-inspector be run from w/in the REPL? I haven't used the REPL enough to get it to work) and launch `node-inspector &` T…	MichaelPaulukonis	bajtos
100	2013-08-10 12:43:46	@bajtos and its working flawless, thank you for this feature! If anyone is interested in a quick-start project that uses source maps with node-inspector(optionally with coffeescript files), checkout this [grunt task](https://github.com/tarruda/grunt-coffee-build) I just wrote.	tarruda	bajtos
96	2013-08-27 08:58:25	@bajtos it means it's still not really usable. I hope there's a way to fix it.	medikoo	bajtos
30	2011-01-31 13:34:50	@dannycoates Ahh, thanks for the tips! You've built a wonderful debugging tool. I can't thank you enough.	xavi-	dannycoates
29	2013-12-30 21:52:47	@bajtos It appears that the code in `/lib/convert.js` actually has nothing to do with it. After changing the limit to 1000 and generating a long string: ![truncation](http://i.imgur.com/Po2dwM7.png) The same result occurs when removing the limit entirely. It appears as though some code deep inside the inspector itself is performing the truncation at 80 characters. I found [some reference to this …	STRML	bajtos
29	2013-12-31 05:48:54	It looks like this is due to a default limitation in the v8 debugger. The default max string length is defined [here](https://github.com/v8/v8/blob/a3216d885fcfcb38a6eae301fe9680b82ccc3269/src/mirror-debugger.js#L164) which limits all String type response messages to 80 characters. The formatted message we see in the console is produced by v8 [here](https://github.com/v8/v8/blob/a3216d885fcfcb38a…	pflannery	bajtos
29	2013-12-31 12:51:50	@pflannery Thanks for your deep investigation. The proposed solutions looks good, I'd prefer to set maxStringLength to a higher value (10k or 100k) and do not add a new config option for now. As for the second point, the change should be fine. Just verify that the content of `result.value` indicates that the value is incomplete when V8 truncates the string, ideally in a new unit-test. This issue …	bajtos	pflannery
26	2014-07-25 21:23:28	@dannycoates is there no way to set a conditional breakpoint then, without the user changing their os bindings so that control key doesn't cause a right-click in OSX?	laurelnaiad	dannycoates
983	2017-03-10 10:12:04	@3y3 @bajtos @dannycoates	hustxiaoc	bajtos
983	2017-03-10 10:12:04	@3y3 @bajtos @dannycoates	hustxiaoc	dannycoates
956	2016-12-12 02:33:21	@bajtos Ready for review. If you have any concerns, please let me know. :)	sparkleholic	bajtos
930	2016-09-26 05:55:32	@bajtos, @3y3 First of all, thank you for this brilliant project which is very useful for developing node.js app. But it seems to be no changes over 6 months since Apr. I'm curious if this repo is not maintained anymore ?	sparkleholic	bajtos
914	2017-01-17 10:25:56	By the way, @3y3, @bajtos, @dannycoates, is the project is abandoned? Any alternatives/forks? Any plans to transfer maintenance?	Kreozot	bajtos
914	2017-01-17 10:25:56	By the way, @3y3, @bajtos, @dannycoates, is the project is abandoned? Any alternatives/forks? Any plans to transfer maintenance?	Kreozot	dannycoates
835	2016-03-04 14:24:17	Hello @dannycoates , can you grant me owner rights in `node-inspector` organization. I will intentionally add new sub projects in organization after releasing of plugin system, so it will be not reasonable to take you each time when I want to add new project.	3y3	dannycoates
750	2015-11-14 03:34:00	@zanemcca would this speed up load times? @3y3 @bajtos or someone can this be looked at?	DylanPiercey	bajtos
748	2016-02-05 02:53:27	So, from what I've observed, consistent with @bajtos 's comment [here](https://github.com/nodejs/node/issues/2546#issuecomment-135666573) (emphasis added): > I also think it's a waste of everybody's time when every debugger [...] has to reimplement (and keep maintaining) the same **DevTools->V8 protocol bridge**. `node-inspector` doesn't actually expose the WebKit / DevTools "Remote Debugging API…	CrabDude	bajtos
705	2015-07-28 07:41:25	@ackalker , thank you for contribution. PR is ready to merge, but I need @auchenberg feedback. @auchenberg , is this change sensible for you?	3y3	auchenberg
696	2015-07-20 18:32:19	@bajtos , I think this is important feature also in context of `*.es6` I vote up for configuration option.	3y3	bajtos
694	2015-07-22 22:45:13	@jakub-g , any thoughts?	3y3	jakub-g
690	2015-06-30 13:13:54	@bajtos , please review	3y3	bajtos
683	2015-06-18 18:47:54	@jarthorn , all files in `front-end` folder is copy-paste from webkit sources. So, I think this question should be retargetted to blink source. Anyway I'm not friendly with licensing theory (I know MIT and GPL, but I don't know what is the difference between them :smile: ) @bajtos , any thoughts here?	3y3	bajtos
677	2015-06-17 00:35:40	@jkrems , @marcominetti , @bajtos , please review this. This is a full implementaton of Network panel.	3y3	bajtos
677	2015-06-17 00:35:40	@jkrems , @marcominetti , @bajtos , please review this. This is a full implementaton of Network panel.	3y3	marcominetti
675	2015-06-12 00:17:56	@bajtos , ready to review.	3y3	bajtos
670	2015-06-10 12:57:44	@bajtos , please review.	3y3	bajtos
669	2015-06-10 12:43:30	@bajtos , please review	3y3	bajtos
647	2015-05-25 15:00:22	@bajtos , work in progress. This is not ready to review. Big part of this pr will be deprecated. Thanks for targetting to `strong-data-uri`	3y3	bajtos
647	2015-05-26 10:54:11	@3y3 @bajtos is reasonable to include browserified version of strong-data-uri or any replacement at front-end too for the https://github.com/marcominetti/node-inspector/blob/fix-sourcemaps-alternative/front-end-node/main/MainOverrides.js#L48?	marcominetti	bajtos
644	2015-05-13 21:25:15	![screen shot 2015-05-13 at 2 19 30 pm](https://cloud.githubusercontent.com/assets/462228/7621420/9efcadec-f97b-11e4-99db-7579110f277f.png) I'm not really sure what is going on here. Also I am not 100% convinced this is a node-inspector problem. I figured I'd post this issue and someone can help determine that because it is really annoying: As you can see in the screen shot we have a breakpoint o…	ritch	bajtos
643	2015-05-13 21:14:27	I'm not sure how to reproduce this exactly, but these are the steps I took when the error occured: 1. `mocha --debug-brk` 2. `node-inspector` 3. opened inspector in chrome 4. set several break points 5. ctrl+c on the mocha tab 6. `mocha --debug-brk` 7. refreshed inspector in chrome (blank screen for almost a minute) 8. saw error (above) in node-inspector tab in terminal @bajtos	ritch	bajtos
637	2015-05-07 22:31:49	@bajtos , looking on node 0.12 I found real reason why we can't previously pause on first line. This is because we don't receive `afterCompile` event, that registers scripts in ScriptManager. Isntead of this we receive `compileError` event every time. So in this pr I deprecate event caching feature in BreakEventHandler. I implemented `_onBreak` as an async function, this provide more powerful con…	3y3	bajtos
637	2015-05-13 08:05:37	Ping @bajtos . Is it possible to review it on this week and release 0.10.1?	3y3	bajtos
630	2015-05-06 20:15:52	I can't reproduce this behavior on Win8.1 with 0.12.2 @bajtos , can you confirm this as bug on your Mac?	3y3	bajtos
627	2015-05-14 13:02:49	Ready to review. @bajtos . @marcominetti , your help in review is also interesting.	3y3	bajtos
627	2015-05-14 13:02:49	Ready to review. @bajtos . @marcominetti , your help in review is also interesting.	3y3	marcominetti
626	2015-04-29 19:41:10	Retargetted to @jakub-g.	3y3	jakub-g
622	2015-04-22 08:39:38	On node 0.12 we can't use any custom commands (like 'Console.enable') if we stopped on first line. This is a bug that can be fixed only in node source code. Here I delete complicated console wrapping - we don't need to send 'Console.enable' to wrap console now. This doesn't fixes initial problem. For example on 0.12 we can't get snapshot if we paused on first line. We need to send `continue` befo…	3y3	bajtos
618	2015-04-27 07:21:16	I am proposing to drop `/debug` path from the URL and server the debugger UI directly on the root URL. @3y3 @auchenberg What's your opinion? Are you aware of any reason why the root URL may not work?	bajtos	auchenberg
618	2015-04-27 09:47:14	If @auchenberg agrees, I change this pr to drop it	marcominetti	auchenberg
618	2015-05-29 09:42:58	@marcominetti let's not wait for @auchenberg and move this patch forward. Could you please rework the code to serve the debugger at the root url, as discussed above?	bajtos	auchenberg
614	2015-04-17 12:15:55	Hello @iliakan . So, today I merged new frontend and I wait some small changes from @marcominetti . Now then we have new frontend, it is reasonable to extend our functionality by debugging promises, getters/setters and more other. This is a next big step. #450 From small steps: There is a #560 , that fixes #597, and I hope, it will be merged on next week. (Can you test it and submit what it works…	3y3	marcominetti
614	2015-04-17 12:37:46	Also we started discussion about new cli api and plugin system. #578 We communicate with @marcominetti in plugin system feature. Long time we were blocked for new features by `updating frontend` pr. In other words I work on node-inspector so intensively as it is possible - this is my main os project. Sometimes it has a higher priority than my main job =)	3y3	marcominetti
610	2015-04-13 14:19:22	As requested by @bajtos and noted by @dpwolfe in #534.	ELLIOTTCABLE	bajtos
582	2015-03-10 11:09:43	Hello, @marcominetti . I'm not sure that making `babel` a part of `node-inspector` is a right thing. But this is a good point to start extended discussion about plugins. For example, we have [one other](https://github.com/node-inspector/node-inspector/issues/502) feature issue, about highlighting `debug` module colors in console, but this is useful only for users that use `debug` module in their …	3y3	bajtos
573	2015-02-28 22:10:24	I vote up for this! @bajtos , thoughts? P.S. for last month I also want to add big banner on top of readme.md. Something like ## PLEASE DON'T SEND ME EMAIL IF NODE-INSPECTOR DOESN'T WORK FOR YOU!!!	3y3	bajtos
567	2015-02-23 23:27:25	This is bug in `biased-opener` /cc @jakub-g	3y3	jakub-g
562	2015-02-19 13:51:52	@bajtos, how about this?	3y3	bajtos
560	2015-02-15 18:13:31	We are not full compatible, but can use old features. @bajtos , please review.	3y3	bajtos
534	2015-01-25 16:23:14	Thanks for targetting node version. I can confirm the probem with 0.11.15. To @bajtos : The current problem - now we receive `debug` event when app started with `--debug-brk` flag, previously we only check that the application is paused. But the initial problem - we can receive a `debug` event before all sources have been downloaded, in this situation [BreakEventHandler._onBreak](https://github.c…	3y3	bajtos
528	2015-01-23 06:59:09	Sorry for delay in review. This is a good stuff, I want to see it in node-inspector. I'm worried about stability of `biased-opener`, but how I can see `opener` itself also hasn't test coverage, so this replacement is equivalent in this context. /cc @bajtos	3y3	bajtos
520	2015-01-12 17:26:23	Please try to reinstall. For me 0.8.2 was installed succesefully. @bajtos , please confirm.	3y3	bajtos
515	2015-01-06 05:40:04	@bajtos , please join to discussion. @auchenberg , thanks for contribution. This is interesting feature. > Is there any reason why 127.0.0.1/0.0.0.0 currently is used? From time to time I know why we use `0.0.0.0` in `NODE_INSPECTOR_MODE` and `127.0.0.1` in `NODE_DEBUG_MODE`, but unfortunately now I can't remember this. > I had to change the default web-host to the local IP instead of 127.0.0.1, …	3y3	bajtos
510	2015-01-10 06:17:34	@bajtos , I'm ready to merge this one and release 0.8.2 Also I'm glad to notice that now we have prebuild binaries for Linux and OSX x64 (I'm ready to add x32 atoreleasing if it's needed)	3y3	bajtos
493	2014-12-11 14:45:27	@bajtos , please review.	3y3	bajtos
492	2015-01-10 14:56:26	@bajtos , tt's ready to test and review. I added `for tests` commit, because travis switch to 0.11.14 version by default, and we have prebuild binaries only for uncompatible 0.11.13 (I can't publish binaries for 0.11.14 automatically, because there is no win x64 release version). Also we wait 0.10.36.	3y3	bajtos
492	2015-03-05 13:14:31	Rebased to master. @jakub-g , can you please look at this pr. There exists bug for you. Now our inspector link is `http://examlpe.com:8080/debug?port=5858&ws=example.com:8080` This link doesn't work on Windows with `node-debug` command for reason of unescaped `&`. Original issue in `opener` https://github.com/domenic/opener/issues/9 (It will be nice, if you fix also this issue) But current issue …	3y3	jakub-g
492	2015-03-05 13:14:31	Rebased to master. @jakub-g , can you please look at this pr. There exists bug for you. Now our inspector link is `http://examlpe.com:8080/debug?port=5858&ws=example.com:8080` This link doesn't work on Windows with `node-debug` command for reason of unescaped `&`. Original issue in `opener` https://github.com/domenic/opener/issues/9 (It will be nice, if you fix also this issue) But current issue …	3y3	marcominetti
492	2015-03-05 13:14:31	Rebased to master. @jakub-g , can you please look at this pr. There exists bug for you. Now our inspector link is `http://examlpe.com:8080/debug?port=5858&ws=example.com:8080` This link doesn't work on Windows with `node-debug` command for reason of unescaped `&`. Original issue in `opener` https://github.com/domenic/opener/issues/9 (It will be nice, if you fix also this issue) But current issue …	3y3	auchenberg
491	2014-12-10 10:13:26	@bajtos , please review.	3y3	bajtos
490	2014-12-10 10:09:03	@bajtos , please review	3y3	bajtos
489	2014-12-12 11:00:25	I found a problem here: `opener` module doesn't work correctly with & symbol. So `http://127.0.0.1:8080/debug?port=5858&autoclose=true` will be replaced with `http://127.0.0.1:8080/debug?port=5858` @bajtos, please check this.	3y3	bajtos
485	2014-12-07 23:11:31	@bajtos , I added windows prebuild binaries in v8-profiler 5.2.1. We need to update this dependency and release node-inspector 0.8.1	3y3	bajtos
475	2014-11-29 10:29:56	Unfortunately I can't add test for `_lookupHeapObjectId` because I can't find in snapshot heapObjectId targetted to real object with properties. @bajtos , please review	3y3	bajtos
465	2014-11-10 09:49:35	Stop increasing the version in `package.json` after a release, do the change just before the next release. Add a shell script for making the release in one step. /to @3y3 please review /cc @sam-github This is addressing your [comment from Jun 19](https://github.com/node-inspector/node-inspector/commit/79b1d60270e8b2364c2b45510928c442c4c41b78#commitcomment-6737390).	bajtos	sam-github
450	2014-10-02 09:28:20	@bajtos , please look at this. This is not ready to review, but I need a discussion here. What happens here: - I copy `InjectedScriptSource` and `DebuggerScript` from Blink sources (branch 1625). This is two main files which implements debugging protocol. - I add `InjectedScriptHost.js`, this is implementation of some functions stored in `V8InjectedScriptHostCustom.cpp` and used by `injectedScrip…	3y3	bajtos
441	2014-09-10 07:53:45	@bajtos , please confirm that you are ready to approve https support	3y3	bajtos
441	2014-09-18 16:39:58	> @bajtos , please confirm that you are ready to approve https support Sure, no problem with that. It's probably better to wait with landing this PR until the config-changes are done (#436).	bajtos	bajtos
437	2014-09-05 08:35:22	@bajtos , I'll merge this without review.	3y3	bajtos
436	2014-09-03 21:19:21	@bajtos , ready to review	3y3	bajtos
432	2014-08-26 13:09:40	Hello @dannycoates , please change logo of Node Inspector organization to ![favicon](https://cloud.githubusercontent.com/assets/3931155/4044569/e0b3d3e0-2d21-11e4-99fd-e0ff631934f7.png)	3y3	dannycoates
432	2014-08-26 18:35:26	Damage! I used 4pt line instead of 8pt. @dannycoates , @bajtos, please look that is best: ![favicon](https://cloud.githubusercontent.com/assets/3931155/4049660/9f3795f4-2d4f-11e4-888d-a02ec328160d.png) ![](https://cloud.githubusercontent.com/assets/3931155/4044569/e0b3d3e0-2d21-11e4-99fd-e0ff631934f7.png)	3y3	bajtos
431	2014-08-26 09:15:20	The problem is [here](https://github.com/node-inspector/node-inspector/blob/master/lib/session.js#L62) @bajtos, at first sight this is a small fix, but I can't imagine the regression test.	3y3	bajtos
426	2014-08-26 08:39:08	> Thanks. How about add icon to Node Inspector organisation? That would be great. Can you make a larger version (420x420 pixels) of the logo? Please open a new issue and assign it to @dannycoates, as only organization owners can change the logo.	bajtos	dannycoates
400	2014-07-01 20:06:33	Application crashes when trying to inspect global.process. win8.1 x64, node 0.11.13 (for 0.10.\* all works fine) @bajtos , can you confirm this for Linux?	3y3	bajtos
398	2014-06-26 12:53:58	@bajtos , it's a very important pr, I need to finish cleanup at soon, but I have one problem - after I moved [v8-debug]() to node-inspector namespace, I missed potention to manegi it, I can't understand how it's happem ;-( Can you help me please.	3y3	bajtos
398	2014-06-26 13:08:13	> after I moved v8-debug to node-inspector namespace, I missed potention to manegi it, I can't understand how it's happem ;-( Can you help me please. That happens when you move the repo between github org. I am not an owner of node-inspector org thus I can't fix the permissions for you. @dannycoates could you please look into this? If I remember correctly, it's necessary to either fix security se…	bajtos	dannycoates
389	2014-06-17 19:11:30	@bajtos , I need help here - I can't test this in OSX shell (is there other parsing rules for args?)	3y3	bajtos
368	2014-05-22 10:52:29	@bajtos , All fixed. Rebased to HEAD. I get `/[A-Z].test(key)` reccomendation, `process.argv.indexOf(key)` don't work as expected I refactored `--nodejs`, but also add [Issue](https://github.com/chevex/yargs/issues/17) to yargs. Any comments about `Detecting Windows CMD files` ?	3y3	bajtos
367	2014-05-12 13:04:09	@bajtos , please mark it as bug or not. I'm ready to fix it in one minute in [this](https://github.com/node-inspector/node-inspector/pull/368) pr (Travis CI build fails - see the [reason](https://github.com/node-inspector/node-inspector/issues/369))	3y3	bajtos
361	2014-04-24 10:22:52	@bajtos , possible duplication of #327	3y3	bajtos
360	2014-04-24 11:15:01	@bajtos , Ready to review	3y3	bajtos
360	2014-05-21 11:26:05	@bajtos , default `web-host` changes removed. Indentation fixed. `createScriptFileStorage` added rebased to HEAD	3y3	bajtos
351	2014-04-18 13:47:36	@bajtos , any comments?	3y3	bajtos
337	2014-04-02 10:54:11	@bajtos , I missed one correction - it works on v 0.11. I add checker at soon.	3y3	bajtos
336	2014-04-02 10:43:30	@bajtos , how you can see, I pushed some commits. Please start review from this, the second - Profiler API, and finally HeapProfiler API. Also you can review Console API. After first review and fixes I add tests.	3y3	bajtos
323	2014-03-13 14:12:17	@bajtos, how about add `.cmd` execution to node-debug?	3y3	bajtos
323	2014-03-13 14:13:32	@bajtos , L189 of node-debug.js is a typo?	3y3	bajtos
321	2014-03-13 07:32:52	@bajtos , updated. Travis fails 1st test on npm install.	3y3	bajtos
310	2014-02-19 14:15:43	Refactor lib/config and bin/inspector, split printHelpAndExit into two parts. The first part is building the help message and stays in lib/config as `config._describeOptions`. The second part (print and exit) is moved to bin/inspector. /to @sam-github Please review. Node Inspector uses "rc" for argv parsing, therefore we can't use optimist's "alias". /cc @3y3	bajtos	sam-github
305	2014-02-17 19:06:15	Add a CLI script `node-debug` that: 1. Runs node-inspector. 2. Runs the supplied script in debug mode or starts a REPL session 3. Opens the user's browser, pointing it at the inspector. Add a CLI script `run-repl` (used by `node-debug`) that will load the module in CWD and start a REPL session. The script `node-debug` is friendly to embedders, error messages use the value of the env variable "CMD…	bajtos	sam-github
305	2014-02-18 08:21:32	@sidorares Debugging mocha tests is easy: Supporting coffee script is more difficult, definitely out of scope of this pull request. Can you use `coffee -c -w` as a workaround for now? @sam-github Thanks for review. I have added a couple of commits and replied to the rest of the comments. Anything else to improve?	bajtos	sam-github
296	2014-01-30 14:03:56	@pritambaral Could you please check that this pull request is not breaking your use case? @gcochard @gdw2 Could you please check if this pull request fixes your problem?	bajtos	pritambaral
289	2014-01-22 10:16:03	@bajtos , I know that this realisation isn't so simple how described in #266, but this leaves opportunity to create in future a new dialog with list of processes able to connect	3y3	bajtos
275	2014-01-08 00:42:45	@pflannery can you advise on your test ? Having trouble understanding why it passed previously and now fails because the string gets a "...(length: 9999)" suffix. https://travis-ci.org/node-inspector/node-inspector/builds/16561627 Unless there was something else added to master the only difference should be	bf0	pflannery
258	2013-12-02 14:45:47	Added a simple algorithm to decide what scriptId is expected depending on Node version. @Schoonology please review.	bajtos	Schoonology
243	2013-11-13 08:09:18	Added debug logs for devtools protocol and V8 debugger protocol. Set DEBUG=node-inspector:protocol:\* to enable. @Schoonology Please review. I am going to use these logs in my talk about internal architecture of Node Inspector.	bajtos	Schoonology
235	2013-10-23 18:52:33	Fixed debugger launcher to ignore ECONNRESET error when shutting down the session. @Schoonology please review.	bajtos	Schoonology
216	2013-09-19 15:28:23	The upgraded front-end sends two requests to get a list of object properties, each request asking for a different set of variables. Because our back-end was ignoring request parameters, the same set of variables was returned twice. This commit fixes the immediate problem, without providing the full implementation of the new front-end feature. See node-inspector/node-inspector#213. @Schoonology pl…	bajtos	Schoonology
212	2013-09-18 14:04:56	Added a short description how to enable debugger in a running process on Windows. Related issue: #106 @Schoonology please review.	bajtos	Schoonology
211	2013-09-18 13:50:32	Fixed `config.hidden` that was not working correctly. See also #206. @Schoonology please review.	bajtos	Schoonology
207	2013-09-12 10:12:03	Implemented support for data scheme URLs. This allows sourcemap files to be embedded in the sourceMappingURL in the generated js file. Fixes #204. @Schoonology Please review.	bajtos	Schoonology
200	2013-08-20 11:21:57	Fixed the bug #198 where Node Inspector crashed when a breakpoint was hit in a code run by eval(). This is happening in two cases: - Node Inspector calls eval() to get more information about the debugged process. In certain circumstances it was possible that the debugger stopped inside this code. - User types `debugger;` in the console panel. BreakEventHandler was changed to resume the execution …	bajtos	Schoonology
174	2013-07-23 08:50:58	Fixed the way how we detect the main application file for two cases: `node .` (run the local application) `node --debug` (start an interactive REPL session) Fixed also other issues that prevented debugging of REPL sessions. @Schoonology please review	bajtos	Schoonology
172	2013-07-22 08:01:06	Added a startup hook that shows the main application file in case no files are opened. Created a public API for embedders, added function buildInspectorUrl(). /cc: @Schoonology please review. Note: the first implementation was based on `#show={fileUrl}` parameter, therefore it was highly desirable to add a public API for embedders. After I have reworked the feature to always open the main file, t…	bajtos	Schoonology
130	2013-03-30 20:50:12	Hi @dannycoates, Why this issue is closed now? is there a fix for this already? @ravi sending the USR1 signal does not work, that was my first guess. Option #2 really not an option.	mexpolk	dannycoates
126	2012-11-29 09:37:50	Any comments? @dannycoates	corpix	dannycoates
108	2013-09-02 09:34:21	@dannycoates in the case where the server has crashed and is brought back up, is there a way for `node-inspector` to detect that the server has been restarted and resume debugging, so you don't have to reload the page to start debugging again?	spikebrehm	dannycoates
