# Supplementary material for: Status, identity, and language: A study of issue discussions in GitHub
Source: PLoS One. 2019 Jun 14;14(6):e0215059. doi: 10.1371/journal.pone.0215059 (PMC6568400; doi:10.1371/journal.pone.0215059)
Supplement: S2 Data — (ZIP) [file pone.0215059.s003.zip › sample_46_projs_issues/node-inspector_node-inspector/issue_first_in.csv]

551	jldec	2015-02-12 01:01:23
551	bajtos	2015-02-11 23:51:16
151	Niggler	2013-04-04 16:40:09
222	3y3	2014-04-18 13:46:11
599	medington	2015-09-07 15:46:51
495	3y3	2014-12-15 13:58:09
234	marcominetti	2015-03-10 10:23:46
234	yoshiokatsuneo	2015-05-11 04:29:37
170	ashimaathri	2013-07-23 12:53:51
368	3y3	2014-05-22 10:52:29
328	3y3	2014-03-17 09:24:59
328	bajtos	2014-03-17 09:38:34
254	bajtos	2013-11-29 16:31:38
254	CatTail	2013-12-02 13:48:52
513	seiyria	2015-01-13 19:15:49
193	JELaVallee	2013-09-11 15:37:11
535	Zysen	2015-03-05 02:51:47
535	3y3	2015-03-05 05:10:35
223	ssafejava	2013-09-24 08:04:48
223	bajtos	2013-09-24 07:42:21
326	3y3	2014-03-21 08:24:04
326	bajtos	2014-04-09 09:00:18
261	sergkr	2013-12-17 04:44:24
261	bajtos	2013-12-16 14:55:10
447	MadLittleMods	2014-09-29 15:39:11
447	bajtos	2014-09-29 11:34:38
416	cristiano-belloni	2014-12-23 09:40:32
280	3y3	2014-01-16 10:53:58
627	3y3	2015-05-14 13:02:49
627	bajtos	2015-05-25 08:53:06
767	3y3	2016-03-11 22:29:55
216	bajtos	2013-09-19 15:28:23
622	3y3	2015-04-22 08:39:38
610	ELLIOTTCABLE	2015-04-13 14:19:22
258	bajtos	2013-12-02 14:45:47
286	3y3	2014-01-29 08:19:52
286	bajtos	2014-01-20 10:02:45
29	bajtos	2013-12-31 12:51:50
29	STRML	2013-12-30 21:52:47
29	pflannery	2013-12-31 05:48:54
256	CatTail	2013-12-03 01:31:41
643	ritch	2015-05-13 21:14:27
449	3y3	2014-09-29 20:29:25
628	3y3	2015-05-15 09:52:05
235	bajtos	2013-10-23 18:52:33
337	3y3	2014-04-02 10:54:11
242	bajtos	2013-11-13 19:30:30
367	3y3	2014-05-12 13:04:09
377	bajtos	2014-05-22 12:40:02
614	3y3	2015-04-17 12:15:55
245	freestyle21	2013-11-16 02:17:54
465	bajtos	2014-11-10 09:49:35
339	rickhuizinga	2014-04-02 18:38:51
344	misterdjules	2014-08-09 07:10:15
344	bajtos	2014-08-09 18:25:33
96	medikoo	2013-08-27 08:58:25
490	3y3	2014-12-10 10:09:03
282	3y3	2014-01-16 10:21:33
294	anlawande	2014-03-03 07:13:46
626	3y3	2015-04-29 19:41:10
626	LegendaryTom	2015-05-04 15:33:19
293	bajtos	2014-01-24 09:46:51
389	3y3	2014-06-17 19:11:30
323	3y3	2014-03-13 14:12:17
560	3y3	2015-02-15 18:13:31
185	ThisIsMissEm	2013-09-26 01:48:25
200	bajtos	2013-08-20 11:21:57
332	bbroeksema	2014-03-24 13:00:42
187	fakewaffle	2014-11-06 00:52:38
220	3y3	2014-08-12 19:43:43
220	bajtos	2014-08-13 06:44:28
322	3y3	2014-03-14 06:40:49
229	bajtos	2013-10-13 08:11:03
514	3y3	2015-01-06 05:47:16
30	xavi-	2011-01-31 13:34:50
264	dickhardt	2013-12-17 18:15:19
264	bajtos	2013-12-16 19:44:52
654	3y3	2015-06-10 11:38:22
492	marcominetti	2015-04-07 15:50:40
492	3y3	2015-01-10 14:56:26
690	3y3	2015-06-30 13:13:54
338	3y3	2014-04-02 14:03:33
550	jldec	2015-02-05 13:35:25
550	bajtos	2015-02-05 09:03:08
296	bajtos	2014-01-30 14:03:56
696	3y3	2015-07-20 18:32:19
618	auchenberg	2015-05-29 10:28:32
618	marcominetti	2015-04-27 09:47:14
618	bajtos	2015-04-27 07:21:16
681	3y3	2015-06-16 23:51:34
441	aikimcr	2014-09-18 16:42:31
441	3y3	2014-09-10 07:53:45
441	bajtos	2014-09-18 16:39:58
331	3y3	2014-03-21 16:44:51
259	charandas	2013-12-11 14:23:06
983	hustxiaoc	2017-03-10 10:12:04
395	strelga	2014-09-18 08:27:33
255	andrewjmead	2013-11-29 19:39:57
310	bajtos	2014-02-19 14:15:43
400	3y3	2014-07-01 20:06:33
237	jmm	2015-09-01 19:09:52
260	3y3	2014-08-19 14:40:39
644	ritch	2015-05-13 21:25:15
106	MichaelPaulukonis	2013-09-17 21:02:04
669	3y3	2015-06-10 12:43:30
398	3y3	2014-06-26 12:53:58
398	bajtos	2014-06-26 13:08:13
534	3y3	2015-01-25 16:23:14
534	mattkime	2015-04-03 20:58:11
426	bajtos	2014-08-26 08:39:08
164	tjlahr	2013-06-10 15:39:18
573	3y3	2015-02-28 22:10:24
573	bajtos	2015-03-04 09:54:46
506	auchenberg	2015-01-06 15:51:51
506	3y3	2015-01-13 14:27:43
506	bajtos	2015-01-13 08:41:08
493	3y3	2014-12-11 14:45:27
520	3y3	2015-01-12 17:26:23
385	UltCombo	2014-06-16 17:35:34
184	bajtos	2013-07-30 16:35:08
201	doublerebel	2014-01-15 23:29:48
174	bajtos	2013-07-23 08:50:58
305	bajtos	2014-02-17 19:06:15
289	3y3	2014-01-22 10:16:03
243	Schoonology	2013-11-13 15:08:49
243	bajtos	2013-11-13 08:09:18
351	3y3	2014-04-18 13:47:36
351	bajtos	2014-04-22 12:08:23
684	3y3	2015-06-23 22:36:18
219	3y3	2014-01-03 04:09:08
219	bajtos	2014-11-18 12:48:38
172	bajtos	2013-07-22 08:01:06
835	3y3	2016-03-04 14:24:17
930	sparkleholic	2016-09-26 05:55:32
100	tarruda	2013-08-10 12:43:46
567	3y3	2015-02-23 23:27:25
567	bajtos	2015-03-04 09:14:55
515	auchenberg	2015-01-06 16:19:21
515	3y3	2015-01-06 05:40:04
748	CrabDude	2016-02-05 02:53:27
521	3y3	2015-01-12 19:11:06
541	bajtos	2015-03-04 09:34:15
224	jansegre	2014-03-25 10:13:24
211	bajtos	2013-09-18 13:50:32
236	bajtos	2013-10-29 08:34:51
226	bajtos	2013-10-02 18:37:33
553	marcominetti	2015-03-04 19:09:20
553	bajtos	2015-03-04 09:39:12
349	benawabe896	2014-06-16 15:46:24
285	bajtos	2014-01-20 09:56:37
436	3y3	2014-09-03 21:19:21
436	bajtos	2014-09-22 16:45:29
478	3y3	2014-12-01 10:07:02
569	bajtos	2015-03-04 09:20:39
445	jakub-g	2014-09-24 08:27:52
342	3y3	2014-04-08 07:22:04
446	webzepter	2015-03-15 19:08:08
446	TangMonk	2015-01-04 03:01:07
336	3y3	2014-04-02 10:43:30
336	bajtos	2014-04-22 13:50:24
295	burhanfarooq	2014-01-29 06:11:03
475	3y3	2014-11-29 10:29:56
544	zacronos	2015-03-16 14:28:38
705	3y3	2015-07-28 07:41:25
485	3y3	2014-12-07 23:11:31
431	3y3	2014-08-26 09:15:20
677	3y3	2015-06-17 00:35:40
275	bf0	2014-01-08 00:42:45
309	3y3	2014-02-19 18:34:10
309	bajtos	2014-03-03 14:33:02
648	marcominetti	2015-05-19 14:20:17
648	3y3	2015-05-19 14:06:04
546	jimthedev	2015-03-04 23:01:01
546	bajtos	2015-03-06 10:00:54
335	dmgreene	2014-04-07 21:36:45
130	mexpolk	2013-03-30 20:50:12
594	3y3	2015-03-30 21:30:37
346	3y3	2014-04-09 18:22:54
424	jamesmortensen	2014-08-22 19:44:39
360	3y3	2014-04-24 11:15:01
523	colthreepv	2015-02-20 11:28:20
126	balupton	2013-05-01 13:21:22
126	soitgoes	2013-05-17 18:20:05
126	ccverg	2013-05-17 18:10:58
126	corpix	2012-11-29 09:37:50
126	Siyfion	2013-07-24 11:19:58
683	3y3	2015-06-18 18:47:54
647	marcominetti	2015-05-26 10:54:11
647	3y3	2015-05-25 15:00:22
600	jfromaniello	2015-04-24 17:39:06
621	a7madgamal	2015-07-01 15:00:21
621	3y3	2015-05-12 08:11:09
212	bajtos	2013-09-18 14:04:56
175	jots	2013-07-24 06:44:55
510	3y3	2015-01-10 06:17:34
694	jakub-g	2015-07-23 11:32:36
694	3y3	2015-07-22 22:45:13
189	3y3	2014-05-05 14:40:04
566	3y3	2015-03-05 10:26:14
566	wdbacker	2015-03-04 10:35:25
956	sparkleholic	2016-12-12 02:33:21
347	veyselsahin	2014-04-11 23:27:47
206	ChrisWren	2013-09-14 02:58:08
562	3y3	2015-02-19 13:51:52
509	3y3	2015-01-01 00:30:43
489	3y3	2014-12-12 11:00:25
502	mgcrea	2015-07-18 10:16:47
273	asalant	2014-01-09 20:52:44
108	spikebrehm	2013-09-02 09:34:21
461	3y3	2014-12-20 13:03:35
432	3y3	2014-08-26 13:09:40
729	3y3	2015-08-28 18:33:00
437	3y3	2014-09-05 08:35:22
675	3y3	2015-06-12 00:17:56
450	3y3	2014-10-02 09:28:20
750	DylanPiercey	2015-11-14 03:34:00
321	3y3	2014-03-13 07:32:52
266	3y3	2014-01-23 11:43:23
266	pmariano	2014-01-20 20:33:06
637	3y3	2015-05-07 22:31:49
330	bajtos	2014-03-20 19:30:25
361	3y3	2014-04-24 10:22:52
630	3y3	2015-05-06 20:15:52
670	3y3	2015-06-10 12:57:44
134	trusktr	2013-08-15 04:02:30
528	3y3	2015-01-23 06:59:09
914	Kreozot	2017-01-17 10:25:56
914	vinceyuan	2017-01-07 17:16:13
207	bajtos	2013-09-12 10:12:03
414	3y3	2014-08-18 20:26:27
150	sylvain-hamel	2013-07-24 13:06:59
150	aseemk	2013-07-24 14:51:15
150	denys	2013-07-24 10:04:21
26	laurelnaiad	2014-07-25 21:23:28
582	marcominetti	2015-03-12 17:20:48
582	3y3	2015-03-10 11:09:43
272	bf0	2014-01-07 23:28:55
491	3y3	2014-12-10 10:13:26
634	3y3	2015-05-05 20:59:40
