# Supplementary material for: Status, identity, and language: A study of issue discussions in GitHub
Source: PLoS One. 2019 Jun 14;14(6):e0215059. doi: 10.1371/journal.pone.0215059 (PMC6568400; doi:10.1371/journal.pone.0215059)
Supplement: S2 Data — (ZIP) [file pone.0215059.s003.zip › sample_46_projs_issues/node-inspector_node-inspector/issue_comments_mentioned_NOCODE_FULLBODY.csv]

issue_num	datetime	body	login	mention_login
986	2017-03-16 07:57:00	@elchado > Make sure guys you are not running the app in another tab. close the terminal and also read the documentation of the app. first install node-inspector running in terminal : node-inspector wat? This commment has nothing to do with the problem at hand. You must be confusing something.	buschtoens	elchado
986	2017-03-17 07:46:19	@cyc115 Your error is a bit different. You're running `npm` as root and get file permission errors, weirdly enough. Try installing `babel-node-debug` as a non-root user or switch to a complete root shell with `sudo -s` and then `cd`. You'll then get the same error as everybody else in this issue. There's no suitable pre-built binary: That's why `node-gyp` attempts to build them itself. But it fai…	buschtoens	cyc115
977	2017-02-28 10:55:47	@marcbachmann Since most of the smart TV providers are using this tool for their browsers and they won't update their node versions (so we won´t be able to use `node --inspect`), this is the only way that people who develop with TVs can debug properly (the alternative is weinre, which is a really old-fashioned tool in these times). For these reasons, I think that this project is still relevant.	frankcortes	marcbachmann
970	2017-02-01 18:38:02	@JeffML this is a duplicate of #903.	gabmontes	JeffML
963	2017-02-06 16:40:47	Hello @adamzerner I`m getting the same problem here. Run on the terminal: **$ sudo lsof -i:5858** You`ll find the process that is using the port. And the, kill the process by running: **$ sudo kill 0000** Where the 0000 is the number of the process that is using the :5858 port. Just warning: For me , also running Mac , it solved half of the problem, because I `m still unable to run node-debug wit…	thePedroPaulino	adamzerner
960	2017-02-12 07:52:16	Same env as @AlexPoirier1 npm -- version 4.2.0 node --version v7.4.0 Reverted back to node v6.9.5 and the install worked.	jnwu	AlexPoirier1
956	2016-12-27 01:27:06	@bajtos Thanks and wish you happiness in the year to come. :)	sparkleholic	bajtos
950	2016-12-06 22:12:11	@virtualadrian This worked for me. I am using nvm and ran `nvm install 6.9.1` and then `nvm use 6.9.1` and it installed just fine. Thank you.	msholty-fd	virtualadrian
950	2016-12-08 06:54:15	@virtualadrian it installed just fine but it just not works	lostcodder	virtualadrian
950	2017-02-13 17:32:53	Won't install on Node 7.5.0 (npm 4.1.2, OSX 10.10.5). Same issues/output as @DealPete Unfortunately downgrading is not an option for me.	sandro-pasquali	DealPete
950	2017-03-14 15:01:17	@virtualadrian 's solution work for me.	jimmyko	virtualadrian
947	2016-11-27 21:22:36	@leegee i'm seeing the same thing! have you found a workaround? (i'm on node `v5.10.1` btw)	brandly	leegee
947	2017-01-17 08:15:56	@brandly — Sorry, no, but next time I need this module, I'll take Steve's advice.	leegee	brandly
942	2016-11-02 21:57:03	@ryanspillsbury90 , just to prevent you from wasting time. This one is unlikely to be merged, repo doesn't look maintained.	iamfrontender	ryanspillsbury90
942	2016-11-08 20:07:58	@iamfrontender I saw that your workaround solves the problem of the Enter not working in the console, however, if I assign something new to an already existing variable the value does not get reflected. Do you know why that might happen? This same thing does not happens if you define the variable in the console, but it does happens for existing ones: **Variables defined in console** <pre> var aVa…	cgadam	iamfrontender
940	2016-11-09 18:25:27	@brandonpsmith Yep. `node --inspect`. See it [in action](http://www.mattzeunert.com/2016/06/01/node-v8-inspector-inspect.html).	nfantone	brandonpsmith
932	2016-11-15 06:37:17	@samuelcastro @pospi do you guys run into the issue where it opens a new window for the inspector whenever your server reloads? kind of a pain in the but using the --inspect flag for me	grantgeorge	samuelcastro
932	2016-11-15 06:37:17	@samuelcastro @pospi do you guys run into the issue where it opens a new window for the inspector whenever your server reloads? kind of a pain in the but using the --inspect flag for me	grantgeorge	pospi
932	2017-03-12 01:03:55	@samuelcastro thanks for the tip! The `--inspect` flag on the Node.js runtime is a great alternative!	Zignd	samuelcastro
930	2016-09-26 23:46:31	@bajtos Thanks for replying. Yes you're right. I'm also noticed that the recent node v6.4 is supporting `inspect` option. It's really good news. But in my case, I'm using the node in the embedded device which is pretty old version(v0.12.0). So unfortunately I can't use `inspect` option there. :(	sparkleholic	bajtos
930	2016-11-16 09:31:11	@naholyr node 7 --inspect supports the profiles tab	graingert	naholyr
930	2016-12-07 02:01:15	I'd like to use this node-inspector to debug node.js remotely, But the latest code looks it needs to run node-inspector on the same machine running on the local machine. Even though I submitted a PR (https://github.com/node-inspector/node-inspector/pull/919) regarding this but it just supports only source viewing and break point. In order to support other tabs like console, profile and etc, it se…	sparkleholic	bajtos
930	2016-12-07 12:22:25	> @sparkleholic But I'd like to use this project only for view source and setting break-point except other features. So may I distribute this as another project name ? (maybe node-inspector-remote ?) Of course! Just make sure to give credit to the original project, this is usually done via `NOTICE` file in project root. See e.g. https://github.com/strongloop/loopback-datasource-juggler/blob/80d22…	bajtos	sparkleholic
930	2016-12-07 16:48:50	Thanks @bajtos for the fast response. > What branch would you like to target? 0.7.4 is the last version I am familiar with. If you like, I can create a long-lived branch 0.7.x from v0.7.4 and release v0.7.5 with your patch. That way you don't have to fork. `0.7.x branch` would be nice :) If you do so, I don't have to fork as you mentioned. Would you let me know when 0.7.x branch is made so that I…	sparkleholic	bajtos
930	2016-12-07 18:01:16	@sparkleholic excellent, here is the branch: https://github.com/node-inspector/node-inspector/tree/0.7.x	bajtos	sparkleholic
930	2016-12-09 02:47:18	@bajtos I've just made a PR(https://github.com/node-inspector/node-inspector/pull/956) into `0.7.x branch`. I'll be appreciated if you review it. Thanks.	sparkleholic	bajtos
929	2017-03-21 22:35:51	@bochen2014 I ran into the same issue, I think it's because bin/mocha spawns a sub-process which executes bin/_mocha I found that out from this comment at the top of the bin/mocha file: I was successful running it like so:	MagicDuck	bochen2014
929	2017-03-22 05:45:55	I see... thanks @MagicDuck	bochen2014	MagicDuck
928	2016-09-27 08:06:00	@vird yes,it's work,but breakpoints can't work	15920353089	vird
928	2016-10-27 09:22:08	@RocketRooster this is going off-topic for this repository. Try the Node.JS mailing list?	mightyiam	RocketRooster
918	2016-09-27 07:42:06	@amelon how can i do this error?	15920353089	amelon
914	2017-01-07 17:16:13	@Kreozot I think we need to check if NM.length==0. `cb(error, NM.length==0 ? null : NM[0].ref);` This bug prevents me from debugging React Native project. Hope it will be merged soon and all react native developers will benefit.	vinceyuan	Kreozot
914	2017-01-17 03:57:15	@Kreozot Please take a look at my previous comment.	vinceyuan	Kreozot
914	2017-01-17 10:18:39	@vinceyuan I don't see any difference between checking `error` (which defines when NM.length equals zero) and checking `NM.length` itself. Do you think that checking `NM.length` is more clear way?	Kreozot	vinceyuan
914	2017-01-17 10:26:26	@Kreozot Yes. I think so. But you are right. Actually there is no difference in this context.	vinceyuan	Kreozot
911	2016-08-27 13:32:46	@shri3k Thx so much. I use Express MVC library.The view engine of Express is EJS. I try to add node.js built-in debugger statement to EJS template.At this moment,i can break on this breakpoint,but i can not add other breakpoints by clicking siderbar in mouse's left key. Do you understand what i say?Can you help me?Thx.	pei-han	shri3k
911	2016-09-02 16:38:52	Sorry @pei-han. Didn't see this reply. I wouldn't call it Express as an MVC library but rather an http framework. Also, you can pick whichever view engine in express, totally up to you. Like I was saying in my previous reply, you're more likely to see [`response.render('your_view_name' , {some:'data'})`](http://expressjs.com/en/advanced/developing-template-engines.html) rendering on your server-s…	shri3k	pei-han
907	2016-08-25 01:23:41	@InfinitiesLoop Right you are, thanks for that!	bdanmo	InfinitiesLoop
907	2016-08-25 13:34:32	@bertolo1988 As stated above, this is a duplicate of #905	superclarkk	bertolo1988
907	2016-08-27 11:17:54	@przemuh Downgrading to 6.3.1 worked for me on Ubuntu 14.04	olavk	przemuh
907	2016-10-29 15:10:50	@ZinLeo send pull request please!	bertolo1988	ZinLeo
907	2016-11-14 12:18:56	@ccqgithub @errord Maybe node with higher version(6.9.1) built in inspect, and `node-inspect` don't update longer.. **solution**:use `node --inspect yourapp` replace `node-inspect & node --debug yourapp` It worked for me.	wujunchuan	errord
907	2016-11-14 12:18:56	@ccqgithub @errord Maybe node with higher version(6.9.1) built in inspect, and `node-inspect` don't update longer.. **solution**:use `node --inspect yourapp` replace `node-inspect & node --debug yourapp` It worked for me.	wujunchuan	ccqgithub
907	2016-11-14 13:01:08	@wujunchuan that's true, very thanks ……	ccqgithub	wujunchuan
907	2016-11-14 16:37:44	@ccqgithub Use `node --inspect --debug-brk yourapp` to force the app to pause and wait so you have time to copy the chrome link.	bertolo1988	ccqgithub
907	2016-11-28 09:33:43	@wujunchuan worked for me, on node 6.9.1. great	Vlandmist	wujunchuan
907	2016-11-29 11:35:04	@wujunchuan Worked like a charm! Thanks!!!	ppalladino	wujunchuan
907	2016-12-17 09:31:00	@wujunchuan node --inspect app.js works well! Thanks!	jonchenn	wujunchuan
907	2016-12-19 23:15:45	@scniro Sorry its been a while. I had trouble using the node-inspect module, so I updated node to use the built-in v8 debugger released in [6.3.0](https://github.com/nodejs/node/blob/master/doc/changelogs/CHANGELOG_V6.md#2016-07-06-version-630-current-fishrock123). Using the v8 debugger, I then ran into an issue where the dev-tools were loading but no code was loading. This was because I had my h…	Elliot128	scniro
907	2017-02-12 18:28:21	I have set up the debugging after @Pierre-LoanJ description or I just use node --inspect app.js. Everything looks good so far. I can debug the first start in the app.js. But if I want to debug an endpoint with POSTMAN, I get the error "Cannot POST /api/trainingsWeek". The endpoint works if I don't debug. Do I have to take another address? Or anoter tool than POSTMAN? ![first](https://cloud.github…	ddg86	Pierre-LoanJ
907	2017-02-13 20:23:09	+1 for @ddg86 got the same issue and need to solve this....	BigPun86	ddg86
907	2017-02-17 10:57:53	It is running. Maybe someone did the same stupid mistake. @BigPun86 @suhailgupta03 @juanlet I just used the wrong file and after some research my launch.json was buggy. I am working with Express now and the server set up and the Express set up is devided in two files app.js and www.js. You need to use the www.js as the starting point for debugging. I use VS Code to debug. To get it running, open …	ddg86	suhailgupta03
907	2017-02-17 10:57:53	It is running. Maybe someone did the same stupid mistake. @BigPun86 @suhailgupta03 @juanlet I just used the wrong file and after some research my launch.json was buggy. I am working with Express now and the server set up and the Express set up is devided in two files app.js and www.js. You need to use the www.js as the starting point for debugging. I use VS Code to debug. To get it running, open …	ddg86	BigPun86
907	2017-02-17 10:57:53	It is running. Maybe someone did the same stupid mistake. @BigPun86 @suhailgupta03 @juanlet I just used the wrong file and after some research my launch.json was buggy. I am working with Express now and the server set up and the Express set up is devided in two files app.js and www.js. You need to use the www.js as the starting point for debugging. I use VS Code to debug. To get it running, open …	ddg86	juanlet
907	2017-03-04 04:37:07	It was not working on Node v.7.6.0. I did edit that @dacuotecuo recommended in the comments and it works now.	majd-kho	dacuotecuo
906	2016-11-18 10:08:49	@lynx1983 this only partially fix the problem. Because all my http requests to the node server will hang until timeout. Like i put a breakpoint somewhere, but i didnt.	tsm91	lynx1983
905	2016-09-07 22:33:46	Thanks @kmkr but --inspect appears broken if you use the cluster API to fork workers, beware...	gae123	kmkr
905	2016-09-08 07:32:24	@kmkr No they can't. `node --inspect` doesn't work on Windows 64 yet	wzup	kmkr
905	2016-09-09 19:21:18	@wzup solution: stop using windows.	timothyerwin	wzup
905	2016-09-10 00:01:32	Same issue. OS: Ubuntu 15.10 Also using node 6.5.0 & npm 3.10.3 with linux brew. My colleague is using Ubuntu as well but nvm with same node/npm releases as mine. Same issue. The hack @brannon suggested works for me for now.	odnarb	brannon
905	2016-09-20 12:51:55	@LeandroFavero The problem is that hype on Node.js is over, and a lot of temporary solutions became permanent due to the lack of professional developers. Unfortunately `--inspect` is unstable and doesn't work for most of the interested users. I would expect `node-inspector` to disappear the same time as `node-gyp` would get Unicode support and drop Python from dependencies. For the future comment…	polkovnikov-ph	LeandroFavero
905	2016-09-20 15:22:35	@polkovnikov-ph why are you saying stuff like that? lack of professional developers? what is that based on? `--inspect` is new so they still need to patch it up. yes, it sucks that debugging isn't working out right now but they'll get it straightened out. it's unstable because the hype is real.	timothyerwin	polkovnikov-ph
905	2016-09-22 03:03:58	@fignuts but what version of node.js are you using?	polkovnikov-ph	fignuts
905	2016-09-23 08:13:11	@hgwood, nope, it doesn't fix the real problem. It just fix the uncatch error to output it properly. If you apply the fix, node-inspector will throw another error(`No NativeModule in target scope`)	e-cloud	hgwood
905	2016-10-19 09:02:04	@WebReflection It's a bit strange to agree with you, but you're totally correct. It was at least 2 months without a word from a maintainer. The last commit was in April. Looks like native Node's support is anticipated for a long time.	polkovnikov-ph	WebReflection
905	2016-11-17 12:11:23	@miroslawmajka FYI `6.3.1` should work too. It's the latest version of node 6 that wasn't instantly crashing.	WebReflection	miroslawmajka
899	2016-08-03 20:25:07	Thanks for filing this issue @justin-hackin -- `babel-node-debug` is exactly what I needed.	uhoh-itsmaciek	justin-hackin
897	2016-07-27 16:35:50	@cksachdev In my project I type in "node-inspector --debug-port=5858" to attach the debugger and host node-services on port 8080. It might be possible that you are typing in a command that exits prematurely. I say that because I get that error every time I close out the node-inspector process. I'm new to this project and I would normally let an expert respond, but since I noticed no one responded…	wizarrc	cksachdev
873	2016-05-19 00:53:54	@superclarkk switch to devtool https://mattdesl.svbtle.com/debugging-nodejs-in-chrome-devtools node-inspector is not ready for primetime.	rayfoss	superclarkk
873	2016-06-20 13:27:13	@LeandroFavero Fixed it already, without having to resort to such drastic measures as a full re-install. On Windows, it seems you **must** issue the `npm install node-inspector -g` command from a shell that has the Node.js installation folder (in `Program Files` by default) as the current working directory, or the installation does not correctly detect which version of Node is installed and thus …	rjgotten	LeandroFavero
871	2016-05-11 22:21:50	@PeterWoodITG Sorry to ask, but how should I install this specific version that you have linked?	Timer00	PeterWoodITG
871	2016-05-12 15:42:40	@Timer00 `npm install git+https://github.com/PeterWoodITG/node-inspector.git -g`	cosmosb	Timer00
871	2016-05-12 22:11:06	Great! It works, thank you @cosmosb and @PeterWoodITG	Timer00	PeterWoodITG
871	2016-05-12 22:11:06	Great! It works, thank you @cosmosb and @PeterWoodITG	Timer00	cosmosb
869	2016-05-11 15:58:18	@mattkime I'm also seeing nearly the exact same error on my machine. - Running Mac OS X Yosemite (10.10.5) - Node v5.11.1 - npm v3.8.6 - v8-debug v0.7.7 Also attached is the npm-debug log (slightly anonymized). [npm-debug.log.zip](https://github.com/node-inspector/node-inspector/files/259685/npm-debug.log.zip)	romellem	mattkime
868	2016-05-11 16:07:26	@markmcdermid thanks, that worked for me.	romellem	markmcdermid
868	2016-05-11 20:01:54	Tried @markmcdermid's version, but unfortunately still breaking (different error) on Node 6.1 Anyone else having the same issue?	jamesdixon	markmcdermid
864	2016-05-10 13:40:30	Thanks @rcosnita, that works	griffinmacias	rcosnita
864	2016-05-13 21:32:00	As part of my work i've had to track down what was causing this issue in our setup (not node, but we use node inspector). The culmination of that investigation was https://bugs.chromium.org/p/v8/issues/detail?id=5010.The symptoms were the same, and as @rcosnita they seemed to improved when using --debug-brk in some cases. So i suspect they are likely the same, im going to start looking to fix thi…	jaredwy	rcosnita
864	2016-05-14 06:26:23	Same error here on node v6.1.0 & node-inspector v0.12.8; using --debug-break As @alfg noted, it only happens (for me at least) when the breakpoint is within a callback that is reached after a different breakpoint outside the callback is encountered. Trying now to make a reproducible example	blake-regalia	alfg
864	2016-05-19 15:02:27	@LeandroFavero remove `node_modules` and run `npm install`. (Or just remove the `node-inspector` module)	wokalski	LeandroFavero
864	2016-05-19 15:16:34	@wokalski That is not the answer. The v8 fix has not been integrated into node yet.	superclarkk	wokalski
864	2016-05-19 15:17:02	I'm still having the same issue with node 6.2, illegal access while debugging inside of a request callback :( _Enzo Luis Stróngoli_ _NodeJS Developer_ _http://www.turismocity.com.ar http://www.turismocity.com.ar/_ _https://www.linkedin.com/in/enzostrongoli https://www.linkedin.com/in/enzostrongoli_ _strongolienzo@gmail.com_ strongolienzo@gmail.com _enzo@turismocity.com enzo@turismocity.com_ 2016-…	theHazzard	LeandroFavero
864	2016-05-19 17:29:37	@superclarkk It is not a fix for illegal access, but it is a fix for @LeandroFavero issue, as far as I know.	wokalski	superclarkk
864	2016-05-19 17:29:37	@superclarkk It is not a fix for illegal access, but it is a fix for @LeandroFavero issue, as far as I know.	wokalski	LeandroFavero
864	2016-05-19 17:34:07	sorry, I thought that was for this issue _Enzo Luis Stróngoli_ _NodeJS Developer_ _http://www.turismocity.com.ar http://www.turismocity.com.ar/_ _https://www.linkedin.com/in/enzostrongoli https://www.linkedin.com/in/enzostrongoli_ _strongolienzo@gmail.com_ strongolienzo@gmail.com _enzo@turismocity.com enzo@turismocity.com_ 2016-05-19 14:30 GMT-03:00 Wojtek Czekalski notifications@github.com: > @s…	theHazzard	superclarkk
864	2016-05-19 17:34:07	sorry, I thought that was for this issue _Enzo Luis Stróngoli_ _NodeJS Developer_ _http://www.turismocity.com.ar http://www.turismocity.com.ar/_ _https://www.linkedin.com/in/enzostrongoli https://www.linkedin.com/in/enzostrongoli_ _strongolienzo@gmail.com_ strongolienzo@gmail.com _enzo@turismocity.com enzo@turismocity.com_ 2016-05-19 14:30 GMT-03:00 Wojtek Czekalski notifications@github.com: > @s…	theHazzard	LeandroFavero
864	2016-05-19 18:14:16	@wokalski I have the same issue as @LeandroFavero and also the illegal access issue (I presume they are connected). Deleting and reinstalling all modules does not fix it.	superclarkk	LeandroFavero
864	2016-05-19 18:14:16	@wokalski I have the same issue as @LeandroFavero and also the illegal access issue (I presume they are connected). Deleting and reinstalling all modules does not fix it.	superclarkk	wokalski
864	2016-05-19 18:47:52	@superclarkk No, they are not connected afaik. I had this issue because I installed `node-inspector` with some version of `node` and used it with other. I'm sorry if my tip is misleading!	wokalski	superclarkk
858	2016-06-10 17:40:45	@3y3 @else we too would be interested in the former use case - debugging a remote node process while running node-inspector locally. Is that a feature which you are working on already or would be willing to add?	mdhume	else
846	2016-07-19 23:06:35	Thanks for the note @ntanitime . I just updated Chromium from 50.0.2661.102 to 51.0.2704.79 and it fixed this for me.	poldridge	ntanitime
841	2016-11-21 09:46:05	@AgentME thx ,it works for me.	wilbur1991	AgentME
833	2016-05-19 16:29:17	@eliavmaman I removed/reinstalled all of my project's node modules and that seemed to take care of missing files error, but the node debugger is still not attaching to my front end app. Not sure what's going on but will keep playing around with it.	kevinperumal	eliavmaman
833	2016-06-13 13:27:02	@kevinperumal 10x but still having this issue.	eliavmaman	kevinperumal
832	2016-06-28 03:58:58	@mdotasia Do you mind sharing exactly how you compile your ES6 code and how you test it? I can't seem to get the combination of stuff right to get Babel + Mocha + node-inspector working in order to debug ES6 code with Mocha. Thanks!	wafisher	mdotasia
832	2016-09-25 10:24:20	@wafisher @mdotasia mentioned a couple of ways of compiling es6 using babel and then testing it with mocha. the easist way (and most common way) is either 1. mocha --require setup.js your_test.js , while in setup.js, you have require('babel-register')(); 2. mocha --compilers js:babel-register your_test.js you open the first terminal running node-inspector, then you startup mocha with --debug-brk,…	bochen2014	mdotasia
832	2016-09-25 10:24:20	@wafisher @mdotasia mentioned a couple of ways of compiling es6 using babel and then testing it with mocha. the easist way (and most common way) is either 1. mocha --require setup.js your_test.js , while in setup.js, you have require('babel-register')(); 2. mocha --compilers js:babel-register your_test.js you open the first terminal running node-inspector, then you startup mocha with --debug-brk,…	bochen2014	wafisher
822	2016-02-09 21:05:12	Hello @azellsworth , thank you for contribution. Unfortunately we can't change something in `front-end` folder, because it updates automatically sometimes. Look at `front-end-node` folder, there placed all our overrides. I'd like your idea. But we need some changes here. Instead of injecting in `registerCommand` func, you can define your own event (look at `showConsole`), which will be sent to fr…	3y3	azellsworth
817	2016-02-04 08:57:39	@gzzhanghao , thank you for pr. Can you please retarget it to `next` branch instead of master. `Fix this pointers in DebuggerAgent` - resonable `Ignore errors when reading files` - reasonable `Gracefully exit after receiving SIGINT` - reasonable, but remove console.log `Fix restart frame handle` - outdated. Implemented in injection. `Fix ConsoleAgent with large stack trace` - I will describe prob…	3y3	gzzhanghao
795	2016-05-10 18:45:06	just ran into same issue, just like @alveshelio suggested fixed with	serkanh	alveshelio
778	2015-12-04 13:27:44	@x-yuri Node 5 is using npm 3, which is considered a rewrite. It's using sane permissions for files, impacting modules that relied on bad permissions.	KenanSulayman	x-yuri
778	2015-12-04 13:38:29	Yeah, that worked. @3y3 and @KenanSulayman, thank you!	gunar	KenanSulayman
776	2015-11-20 09:17:03	@xekoukou - could you give details of your environment?	superclarkk	xekoukou
776	2015-12-06 20:43:37	As @fiznool says this is a problem with C++ compiler in subpackages. Anyway node-inspector installs successfully in this case. Please retarget this issue to package there it happens.	3y3	fiznool
776	2016-02-18 18:00:36	Maaaany thnks @superclarkk !! This solution about `g++` and `gcc`version 5 works for me!! About this, `v8-debug` and `v8-profiler` were installed :) +1	mfdeveloper	superclarkk
776	2016-03-08 06:27:45	Thank you @superclarkk! I was seeing this issue on Travis-CI, so I had to update your formula slightly to make it non-interactive. From my .travis.yml:	kalahari	superclarkk
776	2016-06-05 10:25:54	@Re0h, I upgraded to gcc 5.4.0 on CentOS 6 (had version 4) and it still fails.	ronenm	Re0h
776	2016-06-05 12:37:09	@ronenm @Re0h Apparently, this error does not necessarily mean that the npm installation failed as a whole. As long as npm ends it report with a list of installed dependencies, you are good to go. I was at least, my project runs just fine after I fixed an error totally unrelated to this one.	Re0h	ronenm
776	2016-06-05 12:37:09	@ronenm @Re0h Apparently, this error does not necessarily mean that the npm installation failed as a whole. As long as npm ends it report with a list of installed dependencies, you are good to go. I was at least, my project runs just fine after I fixed an error totally unrelated to this one.	Re0h	Re0h
772	2015-11-10 16:00:37	@shitiven I added an [option](#750) you may want to look at. It adds an option that will ignore the directories and files that you pass in using glob notation. Example. `node-debug --ignore "**/node_modules/**" <filename>` I use it to ignore node_modules which makes my debug startup time go from close to a minute down to a few seconds.	zanemcca	shitiven
771	2016-01-08 19:39:57	@amcdnl While I am the author of `babel-node-debug` (and I plan to update it to babel@6 compatibility soon), this specific issue is outside my expertise since I'm only mildly familiar with the `node-inspector` and `babel` projects. Unfortunately, this is an issue for the babel or node-inspector developers to sort out.	CrabDude	amcdnl
767	2016-02-10 21:58:50	@rainabba , you have slow startup on node-inspector 0.12.6?	3y3	rainabba
767	2016-03-11 22:29:55	@asselin , yes, pr will be acceptable.	3y3	asselin
766	2017-01-16 10:31:01	@jcollum tried it few weeks ago, was way too basic compared to node-inspector	a7madgamal	jcollum
760	2015-11-06 09:38:43	@shreyasubale I had that problem too; it seems to be caused by a buggy version of the node-touch package. If you add the newest version of node-touch to your project (npm install touch), it should get you past that particular issue.	OBJohn	shreyasubale
760	2015-12-06 20:51:07	@iliakan , you original problem can be fixed by:	3y3	iliakan
756	2015-10-05 01:59:08	@vladikoff Did you ever find a workaround for this issue? I'm hitting it as well. FWIW, this error started occurring for me after setting a breakpoint then reloading the browser. Update for the next dev: Clearing my localStorage didn't fix the issue, but an uninstall / install of node-inspector did.	ElliotChong	vladikoff
756	2016-01-02 00:06:09	@Mule52 use `ps aux | grep node` and kill the process that you were trying to debug. That's the only thing that ever works for me.	jcollum	Mule52
756	2016-01-02 00:26:15	@jcollum, thanks for the response. Can you help me understand if I am debugging correctly? Via terminal (Linux Mint), I run "node --debug server.js" without the quotes. Then in another terminal window (using tmux), I run "node-inspector &" and open up my chrome dev tools. I then set breakpoints via the node-inspector dev tools. I refresh my client app in another chrome window and try to trigger t…	Mule52	jcollum
756	2016-02-04 21:25:38	I've been doing a lot of debugging the last few days and this bugfix has helped a lot. The tool is much more stable on my Mac now -- I never have to go and kill the NI process and my node processes and start from scratch. Thanks for solving this issue @svicalifornia	jcollum	svicalifornia
756	2016-02-05 00:50:45	@jcollum You're welcome!	svicalifornia	jcollum
756	2016-02-05 01:04:11	:clap: :+1: Many thanks @svicalifornia! :smile:	ElliotChong	svicalifornia
754	2015-09-29 08:58:43	@rumkin , can you try it can be helpful `--build-from-source` is important in this case, all other flags are optional.	3y3	rumkin
753	2015-10-08 14:04:57	I had similar issue with `npm install java` on Centos 6.4... related to `node-gyp rebuild` Got it resolved by using `python27`, instead of `python 2.6.6`. Thought of sharing it here, if it helps some one. @funkyLover did you have to upgrade python by any chance?	WarFox	funkyLover
753	2015-10-13 03:27:07	@WarFox No, I am sure I didn't upgrade pyhton or make other similar operation,	funkyLover	WarFox
752	2015-09-22 16:06:58	Hello, @phdunham , thank you for verbose description. I tried to reproduce your problem on Mac for node 0.12.7 and 4.0.0, but all works fine. So I need some more time to check this code on Windows.	3y3	phdunham
752	2015-10-03 16:11:09	Hello @phdunham , unfortunately Marko's branch is only backporting of changes from master. So it will not be useful. I tried to reproduce this issue on Win8 in VirtualBox, but all works fine... Do you have any machine with Win8 to confirm what there is no problems. The third step - deeper debugging on your Win7 machines. It's no so hard to debug debugger =) The best in this situation to have stac…	3y3	phdunham
750	2015-11-14 03:34:00	@zanemcca would this speed up load times? @3y3 @bajtos or someone can this be looked at?	DylanPiercey	zanemcca
750	2016-01-15 02:20:28	Thanks for the test @joeyrobert	zanemcca	joeyrobert
750	2016-02-08 18:36:46	@zanemcca , do you see any issues in tree? Maybe I ignore some files which should not to be ignored?	3y3	zanemcca
749	2015-09-19 22:44:47	I saw that error and suspected it might be the issue. I probably should have dug a little deeper before posting an issue on here. However, I appreciate your reply. I followed your steps and after installing python, node-gyp, VS and C++ compiler, I have node inspector up and running again. Thanks @jamescostian, you're awesome!!!!! :)	maityarkodeb	jamescostian
747	2015-09-15 22:41:08	Hello @jcollum It will be useful to see your [debug logs](https://github.com/node-inspector/node-inspector/wiki/Debug-logs)	3y3	jcollum
745	2015-09-17 12:32:36	@QuinDennis , v46 is not a version of node. It is an ABI for detecting used V8 version.	3y3	QuinDennis
743	2015-10-03 21:25:07	@natdm , please update your c++ builder	3y3	natdm
742	2015-12-10 18:04:44	@mike1808 , you partially right here: > when you unpause your debugger and something is printed in your console the node-inspector's backend sends the message to the front-end to show that printed log in your console. But node-inspector do it only for internal errors. When we use F8, inspector sends two `continue` requests to server instead of one. I already try to fix this error, but maybe I do …	3y3	mike1808
740	2015-09-10 18:41:05	@Webkadabra , can you try to globally install `node-pre-gyp`	3y3	Webkadabra
740	2015-09-14 15:51:46	https://github.com/appveyor/ci/issues/402 should be fixed for prebuilt binaries for windows. @noscripter , can you try to reinstall node-inspector now. I bump v8-profiler and v8-debug versions. If error still exist will be reasonable to open bug in npm repository.	3y3	noscripter
729	2015-08-28 18:33:00	@michae1 , thank you for contribution. There is one indentation case to fix. All other LGTM. Please fix minor bugs and squash all changes to single commit.	3y3	michae1
721	2015-09-06 20:53:16	Since 0.9.0 we use https://github.com/benderjs/browser-launcher2 to start the browser, and make sure it's Chrome/Chromium/Opera (i.e. the browsers that can properly render node inspector; we detect installed browsers in the system and choose the most appropriate one; earlier we used `opener` module which just delegated opening the browser to the OS, which would open the defaul browser, which coul…	jakub-g	CalvinScott
718	2015-08-08 10:54:21	@jkrems , thank you for idea. We use the same strategy now, but we are searching a native `require` function in `process.emit` func [link](https://github.com/node-inspector/node-inspector/blob/master/lib/InjectorClient.js#L5-L8) This strategy has some side effects - we need to pause debugger and filter this break event on NI stage. It is more complicated than your solution - we need to `step out`…	3y3	jkrems
718	2015-08-08 21:57:37	@jkrems , thank you again for code snippet. I'll use this experience some later - at current time there is some critical features which I need to implement (es6 structures debugging). I keep this issue opened to don't loose this idea. Now when you implemented this entry point, you may be interested in NI's magic - [v8-debug](https://github.com/node-inspector/v8-debug)	3y3	jkrems
705	2015-07-28 07:41:25	@ackalker , thank you for contribution. PR is ready to merge, but I need @auchenberg feedback. @auchenberg , is this change sensible for you?	3y3	ackalker
703	2015-07-26 22:41:27	Thanks for this issue @antonosmond , how you can see `node-inspector` 0.11.0 was released with new feature - **Network debugging**. So, we wrap a part of code in app to grab information about http requests. This is possible that this new feature is not so stable as expected. Can you please install `node-inspector@0.10.*` to confirm that problem is in Network wrapping. This is first important step…	3y3	antonosmond
703	2015-09-06 13:18:01	I'm getting this same problem with dynamodb and the CRC checking failures mentioned by @dayglo	zephor	dayglo
699	2015-07-29 11:01:26	Same problem here with scrolling (and also the starting point that @chk- mentioned).	asgerhallas	chk-
699	2015-08-01 00:23:42	@juuxstar thanks! Applying those styles to the main div (first and only child of body) really helped, not sure if the layout issues are completely gone, but at least node-inspector isn't impossible to use now.	tlancina	juuxstar
699	2015-08-04 21:55:25	+1 Thanks @juuxstar @tlancina The fix works, I've made a pull request with it. Until the pull request is merged and version is bumped you can install it via `npm install -g https://github.com/akras14/node-inspector.git` if you don't want to change the css itself :)	akras14	tlancina
699	2015-08-04 21:55:25	+1 Thanks @juuxstar @tlancina The fix works, I've made a pull request with it. Until the pull request is merged and version is bumped you can install it via `npm install -g https://github.com/akras14/node-inspector.git` if you don't want to change the css itself :)	akras14	juuxstar
696	2016-06-16 16:52:47	@heldinz have you made any progress on this? do you need help? I'd really like to see this working. It seems so essential to modern development that I'm a bit confused how it could still be an outstanding issue. if nothing else, i'd really appreciate it if i could grab the branch you're working on.	mattkime	heldinz
696	2016-06-17 10:34:09	@mattkime I didn't get past the point described above, unfortunately. I will push to my fork later today though, hopefully you will get something out of it.	heldinz	mattkime
696	2016-06-17 17:24:21	@mattkime I've pushed my stuff to [my fork](/heldinz/node-inspector/tree/extensions).	heldinz	mattkime
694	2015-07-23 11:32:36	https://github.com/benderjs/browser-launcher2/blob/master/lib/config.js FYI Here is how the config file name is evaluated On Thursday, 23 July 2015, Yury Puzynya notifications@github.com wrote: > @jakub-g https://github.com/jakub-g , any thoughts? > > — > Reply to this email directly or view it on GitHub > https://github.com/node-inspector/node-inspector/issues/694#issuecomment-123895474 > .	jakub-g	jakub-g
693	2015-07-27 15:52:37	@stefanmayer13 I'm not using phantomjs though. I wonder what the issue is in my case.	samholmes	stefanmayer13
693	2015-07-28 06:18:23	@samholmes Even if you don't want to use phantomjs, node-inspector is checking it in the function checkOthers in detect.js. Try adding a console log of the process name in detect.js before line 124 and see which command is causing the issue. At least it helped me to find the root cause on my system.	stefanmayer13	samholmes
693	2015-07-28 21:10:41	@stefanmayer13 If node-inspector is checking phantomjs in the function checkOthers in detect.js, then why isn't phantomjs a dependency in node-inspector's package.json (this appears to be a bug)? Also, I cannot find detect.js in my installed node-inspector. Can you help me to find it?	samholmes	stefanmayer13
693	2015-07-28 21:39:30	@samholmes It says in the stack trace you posted where the detect.js file is located: /usr/local/lib/node_modules/node-inspector/node_modules/biased-opener/node_modules/browser-launcher2/lib/detect.js	stefanmayer13	samholmes
693	2016-10-13 17:30:51	@stefanmayer13 and how did you fixed that phantomjs issue? I'm having the same problem but don't know if I have to update phantomjs to fix it or what to do. I'm not using phantomjs but node-inspector it is trying to check its version.	figalex	stefanmayer13
685	2015-06-19 08:58:15	@wdbacker , thank you for bug report. I added it to main work line.	3y3	wdbacker
684	2015-06-23 22:36:18	I'm :+1 here. @auchenberg , are you ready to implement it?	3y3	auchenberg
683	2015-06-18 18:47:54	@jarthorn , all files in `front-end` folder is copy-paste from webkit sources. So, I think this question should be retargetted to blink source. Anyway I'm not friendly with licensing theory (I know MIT and GPL, but I don't know what is the difference between them :smile: ) @bajtos , any thoughts here?	3y3	jarthorn
682	2015-06-29 15:40:10	@sagittarius89 , can you confirm this issue on node-inspector 0.11.0?	3y3	sagittarius89
682	2015-07-04 08:58:55	@sagittarius89 , i got the same problem, no source files from node-inspector. node-inspector version 0.11.1, node version 0.12.3	meikidd	sagittarius89
681	2015-06-16 23:51:34	@zertosh , thank you for contribution. I'll merge it soon. I see that you are `babel` organisation member. How about fix this issues also in `babel` itself? I can target you to previous discussion about sourcemap problems.	3y3	zertosh
678	2015-06-18 13:27:15	@jakedsouza , can you go to this path and check that there is no `node-v44-darwin-x64` folder. Maybe any other folder exists instead of this one?	3y3	jakedsouza
678	2015-07-19 14:32:28	@thejones yeah, i had the same problem this is the step to avoid `nvm reinstall-packages 0.12.5` install all your global packages manually and everything will work	tsm91	thejones
678	2015-10-19 02:51:34	@cold-logic pointed me in the right direction, though I don't know where `babel-node-debug` came from. 1. Enter `/usr/local/lib/node_modules/node-inspector/node_modules/v8-profiler` 2. Run `npm run install` 3. Enter `/usr/local/lib/node_modules/node-inspector/node_modules/v8-debug` 4. Run `npm run install` No errors after that.	spamguy	cold-logic
678	2015-11-03 16:06:09	@trevorhutt error in my case `Error: Module version mismatch. Expected 46, got 14.`	echorohit	trevorhutt
678	2015-11-12 18:29:50	@spamguy Thanks, that worked perfectly	ShirajG	spamguy
678	2015-11-13 06:20:24	@ShirajG your node version?	echorohit	ShirajG
678	2015-11-14 21:18:50	Thanks @spamguy, that fixed it!	nickperkinslondon	spamguy
678	2015-11-17 20:28:08	Thanks @spamguy worked fined for me! Node v5.0.0 Npm v3.3.7 Node-inspector v0.12.3	brunettdan	spamguy
678	2015-11-25 23:07:58	Same issue here guys Node v5.1.0 npm v3.3.12 Node Inspector v0.12.3 @spamguy 's fix didn't seem to do it, in the browser I am still getting:	thiagodebastos	spamguy
678	2015-11-27 02:57:27	I've got a work around based on @3y3 and @jakedsouza discussion above. Grab the expected files from S3 and add them to the desired location. for Error: Cannot find module '/usr/local/lib/node_modules/node-inspector/node_modules/v8-debug/build/debug/v0.5.1/node-v11-darwin-x64/debug.node' 1) Get valid file from https://node-inspector.s3.amazonaws.com/debug/v0.5.1/node-v11-darwin-x64.tar.gz 2) decom…	jjrasche	jakedsouza
678	2015-11-30 20:39:02	@jjrasche Thanks! Your solution is works for me. XUbuntu 14/16, Fedora 22.	VoidVolker	jjrasche
678	2015-12-02 17:16:32	@echorohit I was using 4.0.0 at the time, but via NVM	ShirajG	echorohit
678	2016-02-01 15:31:27	@natew , I see that you try to install outdated version of v8-debug. I can't understand how this can happen, but NI 0.12.5 requires `v8-debug` 0.7.0 Maybe `npm cache clean` will be helpful	3y3	natew
678	2016-05-27 01:40:14	@spamguy Tks!	nandofalcao	spamguy
678	2016-11-21 04:00:16	@spamguy Thanks, it work!	uncledu	spamguy
677	2015-06-18 23:43:21	@bajtos , I fixed targetted issues. Unfortunately changes history was vwry dirty, so I prefer to squash all fixups. What happened here: - added `debug.convert` - `response.push` used to handle `dataReceived` and `finishLoading` events. @bajtos , @jkrems all your issues are fixed. It's ready to next round of review. First round was very useful.	3y3	bajtos
677	2015-06-19 11:04:40	LGTM. I think it's ok to squash most (all?) commits into a single one. Also please check why the CI build is failing, whether its related to the changes made in this PR. I also think it's ok to address the two edge cases mentioned in @jkrems's comment in a new pull request, but feel free to fix them in this PR too. Whatever works best for you.	bajtos	jkrems
677	2015-06-25 12:38:37	Ok. I partially fixed issues from last @jkrems comments. I switched to new entry point for wrapper, and now I have some questions for discussion - look at code below. From `_http_client.js` with my comments @jkrems , about your gist example. There you target me to situation when socket will be never initialised. I think that current realisation (where we send `requestWillBeSent` after socket init…	3y3	bajtos
677	2015-06-25 12:38:37	Ok. I partially fixed issues from last @jkrems comments. I switched to new entry point for wrapper, and now I have some questions for discussion - look at code below. From `_http_client.js` with my comments @jkrems , about your gist example. There you target me to situation when socket will be never initialised. I think that current realisation (where we send `requestWillBeSent` after socket init…	3y3	jkrems
677	2015-06-26 13:20:25	@jkrems , the output for your example (`throw err;` changed to `console.log(err);`): Also you can see that you use wrong options object (`pathname` instead of `path`) ![output-network](https://cloud.githubusercontent.com/assets/3931155/8378031/e872f6c8-1c1e-11e5-83dd-ab09169dd8f8.png) ![output-console](https://cloud.githubusercontent.com/assets/3931155/8378033/eadcd73a-1c1e-11e5-874e-b1a47bc828d7…	3y3	jkrems
671	2015-07-14 02:31:19	I get the same probelm as @andyburke with in the console. I tried "sudo node-inspector && sudo node --debug-brk port 5858 -p 9362" but that does the same.	sadtaco	andyburke
671	2016-02-12 13:19:06	Same as @datanotion for me. Everything was working fine and now I'm seeing: `Assertion failed: Unknown experiment canvasInspectionRuntime._assert @ Runtime.js:358` **Update 22nd Feb 2016**: My issue was caused because I was using the wrong url... not sure when this was updated. I was previously using a url like this: Because it was saved in my browser history I just kept using that, and didn't re…	awolski	datanotion
662	2015-06-05 21:52:08	Thanks @xErik this workaround fixed my problem also.	jlazerus	xErik
662	2015-06-10 11:51:28	@jcollum , is `sudo npm install -g node-inspector --unsafe-perm` helpful for you?	3y3	jcollum
657	2015-05-28 06:56:05	Hello @shama , you can do the following: 1. Run `node-inspector` in first shell and `node --debug-brk test` in second. Is there any errors in first shell? 2. If there is no error in first step, can you please follow [this instruction](https://github.com/node-inspector/node-inspector/wiki/Developer%27s-Guide#reverse-engineering-the-front-end) 3. How long app starts up on 0.10.38?	3y3	shama
657	2015-06-10 12:31:13	@jmm , do you have `fiddler` enabled permanently? I know one shadow issue about `fiddler + web sockets`.	3y3	jmm
657	2015-06-10 13:29:56	@3y3 Thanks very much for your help. It sounds like the same symptoms, but in case the cause of my problem is different I don't want to squat on @shama's issue, so I opened #671 to pursue mine further. I started with a recap of the basic info I posted here and I'll be posting additional information.	jmm	shama
655	2015-05-27 07:30:53	@jkrems , great job! After fast review I have one idea: If this code was called before wrapping, we can't handle this requests, because user already has closure on original `request` func. It may be reasonable to wrap something more private. Maybe [http.ClientRequest](https://github.com/joyent/node/blob/master/lib/http.js#L48)	3y3	jkrems
655	2015-05-29 02:31:18	@GingerBear Thanks for giving it a spin! Will look into those issues!	jkrems	GingerBear
655	2015-05-31 04:26:46	Quick update: Pushed an update that adds the missing string cast for the headers. Also included a change to explicitly remove the instrumentation on disconnect, hoping that will fix the doubling issue. Unfortunately I wasn't able to reproduce it myself. @GingerBear Do you have an example for the `options` object where the url is messed up? I'm assuming it's caused by the `host`/`hostname` weirdne…	jkrems	GingerBear
655	2015-06-01 00:15:28	@jkrems sure, here is an example. May not be the best one, but you can see only www.google.com show in the network tab when you go to http://localhost:4000/intl/en/about/ . Btw, it seems to be fine using [request](https://github.com/request/request) to send request. I am still seeing the double logs. For the same example, refresh the inspector couple times and load the web page again, I was able …	GingerBear	jkrems
655	2015-06-01 06:39:50	> I am still seeing the double logs. @jkrems , don't worry about this. This is out of scope of your pr. Your `.on('close')` handling is reasonable.	3y3	jkrems
655	2015-06-08 04:47:20	@GingerBear Thanks! The code wasn't handling that `protocol` is optional. Pushed an update that should fix this. Sorry for the slow reaction time. Busy week.	jkrems	GingerBear
654	2015-06-10 11:38:22	@marcominetti , I made some changes before merging: - removed `Click here to inspect.` from message - removed `title = 'Debugger paused';` - added `tag` option to prevent messages duplication. Landed as ca58013de3579665812dbeef403aae461ce7c08b Great thanks for contribution!	3y3	marcominetti
648	2015-05-19 14:06:04	Ok. At current step I like my changes in `ScriptFileStorage` and your changes in `front-end`. Next step - discussion about renaming files... I think that all renamings is out of scope of node-inspector. We can't solve existed situation correctly (this is an issue for babel), but we also can't to add dirty fix. If we leave only changes in `ScriptFileStorage` and in `front-end` this would work for …	3y3	marcominetti
648	2015-05-19 14:20:17	`If we leave only changes in ScriptFileStorage and in front-end this would work for correct sourcemaps. @marcominetti , are you agree?` I do agree. ;) `One other thing. There are inlined sources. So at current time we prevent requiring of inline sourcemap, but we can also prevent requiring of inline sources which stored in inline sourcemap (or it already works?).` I've not tested specifically but…	marcominetti	marcominetti
648	2015-05-23 17:24:04	@marcominetti , read also https://github.com/babel/babel/pull/1587	3y3	marcominetti
648	2015-06-02 13:52:59	@marcominetti , sorry for pending this. I don't have a time to work on source maps on this week, but I follow the work. We also discussed about this bug with Bajtos in gitter chat, so I need to fix and extend my part of commits. Don't worry about this now. I'll rebase and merge all important parts and I'll present it for your review.	3y3	marcominetti
648	2015-06-14 20:25:48	@marcominetti , I landed it as be64d801ea8bbf418ba316a23610b16ad1a4f1cb with some minor changes. Thank you for contribution!	3y3	marcominetti
646	2015-08-07 12:21:14	@galblank , this is actual solution for NI 0.12.2 ? I'm discouraged by step 1...	3y3	galblank
644	2015-06-01 17:55:54	@ritch What are your Node and Node Inspector versions?	bajtos	ritch
643	2015-05-13 21:16:25	@ritch , I released 0.10.1 just now. Can you reproduce this on new version?	3y3	ritch
638	2015-05-15 21:26:15	ping @i5ting ping @mrgamer	3y3	i5ting
634	2015-05-05 20:59:40	@adambiggs , thanks for bug report and pr. Now my turn to lose some time trying to override this using `front-end-node` folder =) Anyway solution will be very hackly... I'll return to review from some time.	3y3	adambiggs
634	2015-05-06 20:22:54	@adambiggs , great thanks for contribution. :beers:	3y3	adambiggs
632	2015-05-14 06:53:29	@emburns , if your problem doesn't solved please read https://github.com/node-inspector/node-inspector/issues/631	3y3	emburns
632	2016-05-26 13:38:33	+1 for @mschipperheyn .. same here: node-v11-darwin-x64 found, node-v47-darwin-x64 expected node 5.5.0	wzr1337	mschipperheyn
631	2015-05-08 18:27:40	@bobpappas , this is a right place for discussion about your problem. So I see that `node-pre-gyp` tries to download wrong prebuild version. Please give me a result of next command executed in the same shell in which you tried to install node-inspector. Also I wonder to see and	3y3	bobpappas
631	2015-05-11 16:39:47	@bobpappas , I think it's ready to go. Try `npm install -g node-inspector --target=1.6.3` now. At current time builds prebuild binary for `v8-profiler` - this also can be reasonable for you.	3y3	bobpappas
631	2015-05-11 21:08:15	@bobpappas , this is an epic hoodoo! I don't know why, but 5.2.6 was corrupted in npm. I published 5.2.7, and already tested what it installs correctly. At current time CI servers prepares prebuild binaries. Thank you for your patience and help in debugging.	3y3	bobpappas
631	2015-05-15 20:40:38	I close this, because @bobpappas confirm issue resolving. @jamespacileo , feel free to reopen this issue, if original problem doesn't solved.	3y3	jamespacileo
631	2015-05-15 20:40:38	I close this, because @bobpappas confirm issue resolving. @jamespacileo , feel free to reopen this issue, if original problem doesn't solved.	3y3	bobpappas
631	2015-05-18 15:03:19	@RandScullard , I see that you have a problem with downloading prebuild binaries **( do you work behind a proxy? )**. In your case npm tries to build v8-debug from source and tries to download node sources for building. Unfortunately cdn for iojs sources is different from nodejs. I know a complicated solution how to build it for iojs, but before we go by this way, I prefer to understand, why preb…	3y3	RandScullard
631	2015-05-20 08:04:00	@RandScullard , I confirm your issue.This is an issue specially for electron. I opened new issue for this https://github.com/node-inspector/node-inspector/issues/649	3y3	RandScullard
628	2015-05-15 09:09:16	Thanks @cr0cK... I'll investigate during the we...	marcominetti	cr0cK
628	2015-05-15 09:52:05	@marcominetti , I already have in plans to test front-end update (with new front-end system, this promises to be simple), so, if you want it soon, I'll make it on this evening or on weekend.	3y3	marcominetti
628	2015-05-15 10:25:58	@marcominetti , can you open a pr to look on progress?	3y3	marcominetti
627	2015-05-25 08:53:06	@3y3 could you please add a new section to README.md explaining how to use plugins? It would be great to have some documentation for plugin authors too, I think it's better to move the docs to a different place (either a new md file or perhaps a wiki page). I don't have enough time to review this PR in detail. If it works for you and for @marcominetti, then I am fine with merging it as it is.	bajtos	marcominetti
627	2015-05-25 09:11:09	@bajtos , there is one wrong place: `InspectorBackendCommands.js` and `SupportedCSSProperties.js` moved to `front-end-node` folder (you requested this movement some prs ago). But it doesn't work as expected. Will be it acceptable to add new express `get` statement like this: Or you see more elegant way?	3y3	bajtos
627	2015-05-25 09:58:54	@auchenberg , > Question: Is the idea to Fork the DevTools front-end in order to support > node-inspector specific plug ins? No, we won't to design our own plugins system for DevTools. This is a first step of complex plugin system for Node Inspector. We have three levels, where we want to inject code: frontend, inspector's backend, application. This PR implements entry point to be able to load pl…	3y3	auchenberg
627	2015-05-25 10:08:38	@bajtos , We use `front-end-node` as a folder with all overrides, but we store all overrides relative to `/node` path. Main reason to remove `InspectorBackendCommands` from `front-end` - cleanup this folder from any changes. After this step there will no files, which we need to copy to `front-end` folder using `update-front-end` script. But if we simple move `InspectorBackendCommands` to `front-e…	3y3	bajtos
626	2015-04-30 11:38:20	Hi, so there seems to be a bug in https://github.com/benderjs/browser-launcher2 but I also have to probably wrap the call with a try-catch to avoid the error. @LegendaryTom can you do the following in your shell and paste your output?	jakub-g	LegendaryTom
626	2015-05-04 15:33:19	Thanks @jakub-g for looking into this. Here's the shell output: I tried uninstall/reinstall of node-inspector and got the same result. I also tried the alternative method:	LegendaryTom	jakub-g
626	2015-05-04 16:03:56	@LegendaryTom try removing the cached browser list at `%USERPROFILE%/.config/browser-launcher2/config.json`. Otherwise, the new win-detect-browsers is never called (I suspect).	vweevers	LegendaryTom
626	2015-07-31 21:41:21	@vweevers I am getting same error on Windows 7 machine. My default browser is FF. Is there work around for this?	reyou	vweevers
626	2015-07-31 22:01:30	@reyou Have you tried the above (reinstalling or updating, then removing the cache file)?	vweevers	reyou
625	2015-04-29 18:36:22	@david-knipe-hp , thanks for bug report. I pushed a commit that fixes this small bug, so this will be completely fixed in 0.10.1. As a workaround you can use link that printed in node-inspector terminal on startup.	3y3	david-knipe-hp
624	2015-04-27 20:22:13	This fucking situation, when iojs works better on Windows... @iliakan , you can reproduce this on every script or on some special? I tested iojs 1.8.1 on Windows in `debug` and `debug-brk` mode - all works fine. I used `node-inspector` command because on Windows `node-debug` doesn't work correctly with iojs. I know a line where this error happens, but I can't explain this situation.	3y3	iliakan
621	2015-05-12 08:11:09	@marcominetti , sorry for pending of your features, but there is a lot of bugs, which I need to fix and release before review.	3y3	marcominetti
621	2015-05-14 13:21:28	Hello, @marcominetti , I target you from Plugin system pr. Also you can look on [0.10.2 milestone](https://github.com/node-inspector/node-inspector/milestones/0.10.2), here are bugs and features with hight priority. It is not necessary, what all this bugs needs to be fixed, in some situations we need only to describe solution. For example #566 - you are friendly with new front-end, so you can tar…	3y3	marcominetti
621	2015-07-01 11:57:25	hi @a7madgamal @3y3 I've successfully implemented the feature but there is a huge memory consumption cause I need to cache/preempt source files in arrays because search feature generates very huge number of getScriptSourceById/getResourceContent requests to the debugger through DebuggerClient and everything crashes... I could cache source in /tmp/ filesystem (but it's not so clever in cloud envir…	marcominetti	a7madgamal
621	2015-07-01 14:28:19	@marcominetti , I'm not familiar with search API in DevTools, but if I understand right main problem - we receive lot of parallel requests like `searchInContent` and we try to require sources for each `scriptId` also in parallel mode. So, we need to review strategy of original DevTools, when there exists a linked local folder: - If in this case DevTools tries to search in all files (not only in l…	3y3	marcominetti
621	2015-07-01 15:00:21	@marcominetti I installed your fork and its working greatly but when i search and click on a line it always highlight the NEXT line! I want you to confirm this and if it turns out to be a bug I think I can help you fix it quickly HINT:check the function `getLine(doc, n)` `return chunk.lines[n];` in the "codemerror.js" file should be n-1 if n > 0 @3y3 I think it's ok for the search process to be a…	a7madgamal	marcominetti
621	2015-07-01 15:02:40	@a7madgamal , I agree that we must sacrifice performance for stability	3y3	a7madgamal
621	2015-07-01 16:00:36	@a7madgamal yep the bug of next line is fixed within an unpublished version... I'll publish it after some cleanup...	marcominetti	a7madgamal
621	2015-07-15 07:03:14	Hello @marcominetti , sorry for ignoring your previous comment - I'm very busy at this time. I'll review your changes as soon as possible. I'm not sure that this will happen today, but definitely on this week.	3y3	marcominetti
621	2016-01-12 13:05:08	Hi @grsabreu, in the weekend I'll check the status against latest commits to the master branch... are you experiencing specific problems?	marcominetti	grsabreu
621	2016-01-13 05:49:29	@marcominetti , please don't miss time at current weekend. I'll release "Node Inspector Next" at this month (I hope) with new frontend and completely reimplemented server. So it's not reasonable to rebase at current master. Node Inspector Next breaks compatibility with oldest node versions (compatibility starts with 4.*), but implements lot of new features. I'm sorry that I pending this pr, but e…	3y3	marcominetti
619	2015-04-27 07:50:24	@scitecwri thank you for reporting the issue. I am afraid I don't understand the problem you are experiencing. Can you please add more details and describe steps how to reproduce the problem?	bajtos	scitecwri
618	2015-05-29 09:42:58	@marcominetti let's not wait for @auchenberg and move this patch forward. Could you please rework the code to serve the debugger at the root url, as discussed above?	bajtos	marcominetti
618	2015-05-29 10:04:56	@bajtos Yep, I should have time this afternoon or evening to carry out all ni related tasks... (CEST)	marcominetti	bajtos
618	2015-05-29 10:28:32	Looks good. I don't have any problem with removing /debug, as long it won't cause problems with /json or future endpoints. On May 29, 2015 6:04 PM, "Marco Minetti" notifications@github.com wrote: > @bajtos https://github.com/bajtos Yep, I should have time this > afternoon or evening to carry out all ni related tasks... (CEST) > > — > Reply to this email directly or view it on GitHub > https://git…	auchenberg	bajtos
618	2015-05-30 15:14:08	done @bajtos	marcominetti	bajtos
614	2015-04-17 12:15:55	Hello @iliakan . So, today I merged new frontend and I wait some small changes from @marcominetti . Now then we have new frontend, it is reasonable to extend our functionality by debugging promises, getters/setters and more other. This is a next big step. #450 From small steps: There is a #560 , that fixes #597, and I hope, it will be merged on next week. (Can you test it and submit what it works…	3y3	iliakan
613	2015-04-17 07:08:08	Hello, @cdaringe , thanks for verbose description. At first glance your first experiment is related with #597 The second looks like a node problem. Can you reproduce it on 0.10._? Or maybe using `node debug` command on 0.12._? I inspect the same problem at current time - `TypeError: undefined is not a function` in place where it is impossible, but I can't prepare a small bug sample to retarget th…	3y3	cdaringe
611	2015-04-16 17:32:55	hi @johnmarkos, i posted one unreliable condition which produces this in the #613 thread. the code that leads to that condition above isn't open-sourced yet, otherwise I would have slapped up a gist! however, i will spend some more time trying to reproduce its conditions if #613 isn't sufficient	cdaringe	johnmarkos
608	2015-04-07 22:18:26	@exceptDefeat try to update your node version and npm . take a look at [n](https://www.npmjs.com/package/n) or [nvm](https://github.com/creationix/nvm)	fernandoneto	exceptDefeat
603	2015-04-06 18:27:55	+1 @ApolloTang Found a workaround for this? Google doesn't instantly help	kureus	ApolloTang
603	2015-04-27 06:48:49	@akirattii , this looking like a problem with v8-debug submodule. I saw this problem then change my node version from 0.12.0 to 0.12.2. Can you try to completely reinstall node-inspector:	3y3	akirattii
603	2015-04-29 18:28:38	@kureus , I wonder to look on your install log.	3y3	kureus
603	2015-04-30 13:48:29	@kureus , thanks. Your problem confirmed as bug. I need to update `v8-debug` and `v8-profiler` bundled `node-pre-gyp` version to 0.6.5. This version knows about node 0.12.2.	3y3	kureus
603	2015-05-05 15:35:03	@ashelley , thanks for verbose description. At first glance this is a problem with `ws` module. I wonder to see your install log. You also can try to update `ws` module Next information that can be useful is [debug logs](https://github.com/node-inspector/node-inspector/wiki/Debug-logs)	3y3	ashelley
603	2015-05-05 17:07:12	@ashelley , no problem. You can also use `--no-preload` flag, if you want to work in directory without `package.json`	3y3	ashelley
603	2015-05-06 08:19:22	I close issue because work on 0.12.2 confirmed by @ashelley . If original problem wasn't resolved, call me to reopen this issue.	3y3	ashelley
603	2015-05-08 18:19:44	@bobpappas , you have `iojs` installed anywhere?	3y3	bobpappas
600	2015-04-24 17:19:22	@3y3 does v8-debug support Node v0.8? @jfromaniello what is your npm version? Can you reproduce the problem using `npm@1.4` too?	bajtos	jfromaniello
600	2015-04-24 17:39:06	@bajtos	jfromaniello	bajtos
600	2015-04-27 07:23:50	> @3y3 v8-debug has engine: >=0.10. It may be reasonable to update node-inspector engine. Or we need to support 0.8? How much work is needed to support Node v0.8? If it's too much work and/or you don't have time to maintain support for Node v0.8, then we should drop support for Node v0.8 in Node Inspector indeed. @jfromaniello I believe `node-inspector@0.7` supports Node v0.8 well, can you please…	bajtos	jfromaniello
599	2015-09-07 15:46:51	@jakub-g Thanks for the hints. Never got around to looking into this before (haven't been using NI much lately). Will try to spend some time investigating in the next few weeks.	medington	jakub-g
594	2015-03-30 21:30:37	Merged. Thanks @marcominetti . Sorry for delayed review - lot of work on node-inspector internals.	3y3	marcominetti
583	2015-06-16 19:48:37	@rbaprado , have you tried `npm cache clean`?	3y3	rbaprado
582	2015-03-10 11:09:43	Hello, @marcominetti . I'm not sure that making `babel` a part of `node-inspector` is a right thing. But this is a good point to start extended discussion about plugins. For example, we have [one other](https://github.com/node-inspector/node-inspector/issues/502) feature issue, about highlighting `debug` module colors in console, but this is useful only for users that use `debug` module in their …	3y3	marcominetti
582	2015-03-11 11:21:42	> Ok, I can do develop the plugin system. @marcominetti , good news! Feature request already exists (#180). I'll update information. > why are you defining npm naming convention? > > Is it related to your next startup system proposal (ni install)? Yes. But it's out of scope of current feature. Current `install` solution - clone repo into plugins folder =)	3y3	marcominetti
582	2015-03-11 19:26:56	> Current install solution - clone repo into plugins folder =) > > > IMO that pretty much sucks @bajtos , I'm agree. Please read my thoughts in `install` part of #578	3y3	bajtos
582	2015-03-12 17:20:48	@3y3 @bajtos ...a solution could be integrate npm (through npm link instead of having it in ni deps) and just look for every node module - installed locally (cwd) and globally - that matches node-inspector-plugin-xxx name. IMO the naming convention could be: - node-inspector-xxx: custom inspector bundled with plugins (out of scope for the plugin system feature - node-inspector-plugin-xxx: plugin …	marcominetti	bajtos
582	2015-03-12 20:59:51	@bajtos mmm... is it really reliable to use keywords for discoverability? I mean composition of node-inspector and plugin could be not directly related to the plugin system of node-inspector... What about > ni-plugin-xxx Could be shorter then loopback-connector-xxx... ;) Is node-inspector already published as "ni"?	marcominetti	bajtos
574	2015-04-27 09:32:20	@allthetime , can you completely reinstall node-inspector Say me if it will help you.	3y3	allthetime
574	2015-06-17 18:10:17	Getting the same as @elmasse. Reproduced with `node-debug gulp` using: - Mac OS X v10.10.3 (Yosemite) - Chrome 42.0.2311.90 (64-bit) - `node-inspector` - v0.10.2 - `node` - v0.12.2, v0.12.4 If it helps, I noticed that if you refresh the page you can continue debugging and the "Profiles" page goes back to it's original state.	KylePDavis	elmasse
574	2015-06-17 19:03:34	+1. Same setup as @KylePDavis	docksteaderluke	KylePDavis
574	2015-06-26 19:48:53	Also +1, same setup as @KylePDavis.	tysonstewart	KylePDavis
574	2015-06-26 19:57:54	@tysonstewart , can you please confirm issue on node 0.12.5?	3y3	tysonstewart
574	2015-07-22 22:52:24	@dillonkrug , thank you for information! Waiting feedback from issue starter or other subscribers.	3y3	dillonkrug
574	2015-09-04 22:12:03	@elmasse have you found a way to collect a cpu profile? I'm running into the same issues as you, I assumed collecting the profile would start the script but I just get profiling data related to node-inspector, nothing about my script	mbroadst	elmasse
574	2015-09-04 23:28:01	@mbroadst I have been using the v8-profiler and save it to a file manually, then load it on chrome. Still, it doesn't work well all the time. This seems to be related to Chrome Dev Tools. I tried iron-node and experiencing the exact same issue.	elmasse	mbroadst
573	2015-03-04 09:54:46	Landed as 88fb962, thank you for the contribution. I had to fix line endings to unix style. @jakub-g please consider configuring your GIT client to convert Windows EOLs to Unix EOLs for you automatically - see https://help.github.com/articles/dealing-with-line-endings/#platform-windows @3y3 Yeah, I did not appreciate the direct emails either. I guess you can always ignore them if you or setup a (…	bajtos	jakub-g
573	2015-03-04 10:18:50	@bajtos , it was a joke =)	3y3	bajtos
570	2015-03-03 08:50:34	@briandela I had the exact same problem. I can't debug with node v0.12 and node-inspector v0.9.1. However node v0.10.x and node-inspector v0.9.1 works well. +1	arielschiavoni	briandela
569	2015-03-04 09:20:39	@jakub-g what is the status of this issue? I can see that the linked commit has been already released, can we close this issue as resolved?	bajtos	jakub-g
567	2015-02-24 07:03:29	I will investigate ASAP. @roysG can you tell the following: 1. Version of ubuntu 2. Version of node 3. What is your default web browser? For 3 it would be actually useful if you run this in the console and tell the output:	jakub-g	roysG
567	2015-02-25 08:26:01	Well the issue in biased-opener is silly one, simply that I didn't check for an error and assumed there would be no error. @roysG I opened a follow-up issue on my own repo to not clutter here too much https://github.com/jakub-g/x-default-browser/issues/1 can you please have a look to help me understand the issue better?	jakub-g	roysG
567	2015-03-04 09:14:55	Closing as a duplicate of https://github.com/jakub-g/x-default-browser/issues/1. Thank you @jakub-g for taking care of this.	bajtos	jakub-g
566	2015-03-04 09:23:12	Hi @wdbacker, I am not familiar with Chrome extensions and tabs API enough to provide any meaningful advice. I am willing to accept this feature if somebody contributes the implementation though.	bajtos	wdbacker
566	2015-03-04 10:35:25	Hi @bajtos, I just tried out some possible solutions for this feature. I came across a very obvious solution: if the node-inspector page encounters an active breakpoint, the node-inspector's javascript code can just do an alert('breakpoint encountered'); in the javascript code, and the Chrome browser will automatically switch to the node-inspector tab! Btw, it would be handy if you can enable/dis…	wdbacker	bajtos
566	2015-03-05 10:06:47	Hi @bajtos @3y3, I found a much more elegant solution. As node-inspector needs only works on Chrome or Opera, we can use the new desktop notification API. See https://developer.mozilla.org/en-US/docs/Web/API/Notification/Using_Web_Notifications Advantages: - notification is much more discrete (no alert neede anymore) - the old alert() blocks the javascript event loop, the new notification doesn't…	wdbacker	bajtos
566	2015-03-05 10:26:14	Notification API will be best solution! :+1: I saw it in work on Gitter - it's very useful. @bajtos ?	3y3	bajtos
566	2015-03-12 13:03:42	@bajtos @3y3 Can you point me in the right direction in the Node Inspector's source code so that I can prepare a pull request for this notification functionality? Thx!	wdbacker	bajtos
560	2015-04-14 07:07:50	@bajtos , this partially ready to review. Strategy of this pr: 1. Refactor session module. Inherit it from EventEmitter. 2. Restructure all modules to receive `session` object instead of `debuggerClient, frontendClient etc.` 3. Fix test after refactoring 4. Fix test for 0.12 - to be sure that we work on 0.12 with new changes (there are some speculative changes. I need help to understand how they …	3y3	bajtos
560	2015-04-21 10:52:16	@bajtos , I'm really sorry for my English =) You feel free to correct me any time.	3y3	bajtos
559	2015-03-24 03:48:37	same problem described by @cookch10	ghsamm	cookch10
559	2015-07-30 11:39:08	@simonvizzini I'm getting similar errors on my machine. > This time no more python errors, but instead a wall of red text, which seem to be C++ compiler errors. Regardless the errors **node-inspector** seems to be working fine. ---	stefek99	simonvizzini
559	2015-09-20 02:38:06	@jamietre: passing `--no-optional` alone didn't work. I had also installed Python 2.7.10. The error included this: > Building the projects in this solution one at a time. To enable parallel build, please add the "/m" switch. > MSBUILD : error MSB3428: Could not load the Visual C++ component "VCBuild.exe". To fix this, 1) install the .NET Framework 2.0 SD K, 2) install Microsoft Visual Studio 2005…	dandv	jamietre
559	2015-09-20 12:30:57	@dandv I was getting the same error. Installing VS should fix that one. In addition I had to install node-gyp, python and a C++ compiler (I didn't have one.) Following post from a fellow user described the steps to install all the necessary requisites. Hope it helps. > Please see the [node-gyp installation](https://github.com/nodejs/node-gyp#installation). Some other helpful resources include [th…	maityarkodeb	dandv
553	2015-03-04 09:39:12	Thank you for the pull request, this is a good thing to have in Node Inspector. I am afraid both me and @3y3 are busy working on other things and don't have time to review this now :( There is also a pending pull request #492 to update the front-end, I am afraid it will invalidate your work made here. I am proposing to wait until #492 is landed and then kindly ask you to rework your pull request …	bajtos	marcominetti
553	2015-03-04 19:09:20	Hi @bajtos , sounds perfect. I keep my fork continously updated with the master branch here so reworking my pr is not a problem (it's an opportunity to refactor the pr ;) and merge directly on top of the @3y3 pr). Out of scope: I've planned to implement support for cluster too and I've seen you did the same, are you still on that? (I've seen some commits based on iframes, in terms of UX I'd try t…	marcominetti	bajtos
552	2015-03-04 09:40:46	@dillonkrug can you reproduce the problem using the latest Node Inspector version on Node v0.12 or io.js 1.x?	bajtos	dillonkrug
551	2015-02-11 23:51:16	@jldec Thank you for the new pull request. Could you please also include a short note in the README explaining the situation? "No" is an acceptable answer ;-)	bajtos	jldec
551	2015-02-12 01:01:23	@bajtos README note added. hth (b.t.w. i think the Travis CI failure is the same timeout you tried to mitigate before)	jldec	bajtos
550	2015-02-05 09:03:08	Hi @jldec, thank you for the pull request. In https://github.com/node-inspector/node-inspector/issues/498#issuecomment-72928660, you write: > The issue in my case came from giant glob results (cost ~40s) and subseqent filtering (cost ~2 min!) on the backend. And here you say > delays on deep symlinked projects are now acceptable (~5s instead of ~5min). I'd like to understand better how did we arr…	bajtos	jldec
550	2015-02-05 13:35:25	Hi @bajtos simply using the latest 'glob' module stops symlink exploration and there is no way to re-enable it. This is probably fine for most users of NI. With just that change i am able to start NI in under a second on my project, but i can't see files in directories below modules which are local via `npm link`. the `/**/**/*` pattern is a slightly hackish solution which tells glob to search on…	jldec	bajtos
550	2015-02-06 08:49:33	@jldec I am still not convinced that the root cause is in symlinks. In my opinion, the problem is in the high number of files in node_modules dependencies. What happens if you `npm pack && npm install` your dependencies instead of `npm link`? Will this pull request fix the startup time for you? My guess is that it won't. I would like to improve the current `--preload`/`--no-preload` config option…	bajtos	jldec
550	2015-02-06 13:54:26	@bajtos - Yes, circular symlinks was the main cause of the long delays in my case. I agree that given #370, bumping the glob version which disables symlink following is the right solution for now. I will post a separate PR for that. Hopefully having an up-to-date glob version is another small incentive for some NI user to contribute fixes (a) to enable glob to return realpaths and (b) to enable s…	jldec	bajtos
548	2015-03-03 18:28:45	@sudhir-jabong , any example of code?	3y3	sudhir-jabong
546	2015-02-15 14:08:42	@ide What about the very old (0.4.32 vs 0.7.1) version of `websocket` (ws)? The build errors I'm getting are related to it when I try to install `node-inspector`. I guess it's only the first error in the chain of things that needs to be fixed (and you manually changed that dependency in your package.json)?	tomzx	ide
546	2015-02-15 16:45:45	@mrgamer , @tomzx , hey wait sometime =) I prepare the release pr.	3y3	tomzx
546	2015-03-04 23:01:01	@bajtos I'm assuming you mean duplicate of #523?	jimthedev	bajtos
546	2015-03-06 10:00:54	@jimthedev Of course, thank you for correcting me!	bajtos	jimthedev
545	2015-10-27 19:10:54	Having the same issue, and the syntax suggested by @MetaMemoryT doesn't fix it.	chuckweinberger	MetaMemoryT
545	2016-06-03 07:04:14	@chuckweinberger - Did you find a fix?!	jamesone	chuckweinberger
545	2016-06-06 16:48:14	@jamesone. Nope.	chuckweinberger	jamesone
544	2015-03-16 14:28:38	@3y3, @bajtos, I can confirm this issue exists using 0.9.2. Do you want to reopen this issue, or should I create a new issue? I am currently using node v0.10.32. I created test.js and test2.js as below for an easier test: ## test.js ## test2.js Then I run `node-debug test.js --hidden 'test2'`. The debugger loads with script execution paused, I switch to test2.js, add a breakpoint on the console.l…	zacronos	bajtos
544	2015-03-16 15:28:11	@zacronos Can you reproduce the problem on 0.7.x version too? What is your platform?	bajtos	zacronos
544	2015-03-16 15:40:06	@bajtos, I see the same behavior on 0.7.4 of node-inspector. I am using node v0.10.32 on OS X 10.9.5 with Chrome 41.0.2272.89 (64-bit). If there is any other information you'd like or scenarios you'd like me to test, let me know. Thanks for the fast response!	zacronos	bajtos
544	2015-06-10 13:08:25	@zacronos , you start debugger with wrong command line: your - `node-debug test.js --hidden 'test2'` expected - `node-debug --hidden 'test2' test.js` With correct commant line I can't reproduce your issue.	3y3	zacronos
544	2015-06-10 13:09:51	@zwhitchcox , same as @zacronos I close this issue. You feel free to reopen it if I'm wrong here.	3y3	zacronos
544	2015-06-10 13:09:51	@zwhitchcox , same as @zacronos I close this issue. You feel free to reopen it if I'm wrong here.	3y3	zwhitchcox
541	2015-03-04 09:34:15	@alarre could you please submit a pull request fixing the issue?	bajtos	alarre
538	2016-02-16 23:42:34	@tejasmanohar , listening on 0.0.0.0 should work by design. Maybe it breaks somewhere in latest releases. Can you submit that when you use Node Inspector is not accessible on any host? Can you also log for me `port` and `host` here https://github.com/node-inspector/node-inspector/blob/master/lib/debug-server.js#L135 ?	3y3	tejasmanohar
536	2017-03-03 20:50:27	@leonidasKap and @3y3, I was able to reproduce this with node-inspector 0.12.8 and NodeJS v6.3.1. I was connected via devtools and when I closed the Chrome tab, the Node application I was profiling died with the following exception - Can we re-open this?	eyz	leonidasKap
535	2015-02-20 22:47:21	I get the exact same output as @brijrajsingh ![image](https://cloud.githubusercontent.com/assets/1049204/6310805/7ee6b8f6-b928-11e4-8c9c-e8c030b1ab24.png)	slang800	brijrajsingh
535	2015-02-22 19:17:26	Had exactly the same problem as in @slang800 's screenshot. So I uninstalled node-inspector, cleared the cache and installed again. Now I don't get any warnings or errors. However, the other problem still persists - not being able to debug the first time - but after setting breakpoints, and restarting it works perfectly.	mrotaru	slang800
535	2015-02-26 16:28:03	@mrotaru how did you clear the cache? Thanks!	mikemaccana	mrotaru
535	2015-02-26 19:56:14	@mikemaccana just `npm cache clean`	mrotaru	mikemaccana
535	2015-02-26 21:05:39	Thanks @mrotaru	mikemaccana	mrotaru
535	2015-02-26 22:56:24	@briandela since breakpoints are persisted across debugging sessions and the issue seems to be only with the initial (automatic) break, you can manually place a breakpoint at the start of the script on the first run, and then re-start node-inspector, and it sould break.	mrotaru	briandela
535	2015-03-05 02:51:47	@bajtos Yes i am still seeing this issue. I have tried with node versions: 0.11.13, 0.11.16 and 0.12 $ node-debug --version Node Inspector v0.9.1 $ node --version v0.11.16 Javascript console output: Your Node version (undefined) has a partial support of profiler. The stack frames tree doesn't show all stack frames due to low sampling rate. The profiling data is incomplete and may show misleading …	Zysen	bajtos
535	2015-03-05 05:10:35	@bajtos , this issue can be reproduced on machines with low and medium performance. This is inconsistency of debugger's connection states. If anybody wants to fix this issue, look at `DebuggerClient.isConnected` option.	3y3	bajtos
535	2015-04-07 12:26:49	There appear to be two issues mentioned here. The version warning check everyone mentions, and the error loading a module that @brijrajsingh @slang800 @mrotaru mention, this seems to be the issue here https://github.com/node-inspector/node-inspector/issues/603. Do we have a known workaround or fix coming for this?	kureus	brijrajsingh
535	2015-04-07 12:26:49	There appear to be two issues mentioned here. The version warning check everyone mentions, and the error loading a module that @brijrajsingh @slang800 @mrotaru mention, this seems to be the issue here https://github.com/node-inspector/node-inspector/issues/603. Do we have a known workaround or fix coming for this?	kureus	mrotaru
535	2015-04-07 12:26:49	There appear to be two issues mentioned here. The version warning check everyone mentions, and the error loading a module that @brijrajsingh @slang800 @mrotaru mention, this seems to be the issue here https://github.com/node-inspector/node-inspector/issues/603. Do we have a known workaround or fix coming for this?	kureus	slang800
535	2015-05-11 16:37:54	@KrishnaPG , move to #631, and look at discussion. I wonder to see information about your	3y3	KrishnaPG
535	2015-05-11 16:42:44	@KrishnaPG , what about debugged process? Is it possible that it uses other version of node?	3y3	KrishnaPG
535	2015-05-12 06:36:42	@KrishnaPG , `--target_arch=ia32`. For other options look at `node-pre-gyp` project.	3y3	KrishnaPG
534	2015-01-27 15:10:06	Ok. We selected first way. @ELLIOTTCABLE , @oliverzy , @iliakan , are you want to fix this or this is job for me?	3y3	ELLIOTTCABLE
534	2015-01-27 15:10:06	Ok. We selected first way. @ELLIOTTCABLE , @oliverzy , @iliakan , are you want to fix this or this is job for me?	3y3	iliakan
534	2015-01-27 15:10:06	Ok. We selected first way. @ELLIOTTCABLE , @oliverzy , @iliakan , are you want to fix this or this is job for me?	3y3	oliverzy
534	2015-02-19 12:38:23	@ChrisRus Try `npm install -g node-inspector@0.7`. That version has less native dependencies at the cost of missing profiler tabs.	bajtos	ChrisRus
534	2015-03-06 17:50:10	@MetaMemoryT , look at my pr https://github.com/3y3/node-inspector/commit/702542e7dbf3f05439a07760a2f37e6d59f77360	3y3	MetaMemoryT
534	2015-03-06 18:08:03	@MetaMemoryT , feedback will be useful, thanks =)	3y3	MetaMemoryT
534	2015-03-10 14:41:51	Great information, @rjgotten Trying to find the code handling unknown breakpoints: https://nodejstools.codeplex.com/SourceControl/latest#Nodejs/Product/Nodejs/Debugger/DebugEngine/AD7MemoryAddress.cs https://nodejstools.codeplex.com/SourceControl/latest#Nodejs/Product/Nodejs/Debugger/DebugEngine/AD7BreakpointResolution.cs Would this require changes to https://github.com/node-inspector/v8-debug ?	MetaMemoryT	rjgotten
534	2015-03-21 11:09:43	@rafis node-inspector 0.9.1 and node 0.11.13 is working for me.	aparajita	rafis
534	2015-03-21 20:04:58	@iliakan , you can try to fork from #560	3y3	iliakan
534	2015-03-21 20:06:50	@iliakan , so if you'll do it, send me email, if this pr doesn't work for you correctly.	3y3	iliakan
534	2015-04-02 14:02:48	+1 @harindaka	mattkime	harindaka
534	2015-04-03 20:58:11	@dpwolfe if your statement is accurate then it should be added to README.md @bajtos can you weigh in?	mattkime	dpwolfe
534	2015-04-03 20:58:11	@dpwolfe if your statement is accurate then it should be added to README.md @bajtos can you weigh in?	mattkime	bajtos
534	2015-04-11 01:58:56	+1 :( also thanks for the work around @dpwolfe	williscool	dpwolfe
534	2015-08-25 15:33:24	@Alex-Nabu When you say Windows 10, I'm assuming you are using the new IE Edge browser. Is that correct? If so, have you tried IE (not Edge) in Windows 10 or any other browsers and had different results?	dpwolfe	Alex-Nabu
534	2015-08-26 22:07:19	@dpwolfe No I meant chome. I actually have to downgrade my nodejs version to get it working again. downgraded to 0.12.4	Alex-Nabu	dpwolfe
529	2015-01-18 14:41:26	Hello, @zwhitchcox , are you sure that you don't have any problems with `node-debug ... --hidden=... app` ? This question is relative to #498	3y3	zwhitchcox
527	2015-02-17 09:33:34	@zwhitchcox , can this issue to be closed?	3y3	zwhitchcox
523	2015-02-20 11:28:20	thanks @bajtos, works like a charm until everything is fixed	colthreepv	bajtos
523	2015-04-01 09:22:15	> @jlukanta I can't see the content of arrays or objects using the old version. Any idea why? See https://github.com/node-inspector/node-inspector/pull/492#issuecomment-87848516	bajtos	jlukanta
521	2015-01-12 19:11:06	@bajtos , I prefer to also add `.gitattributes` file to project with `* text eol=lf`	3y3	bajtos
521	2015-01-12 20:17:11	@aars , can you check 0.8.3 please	3y3	aars
520	2015-01-12 20:51:27	@neonstalwart , please submit that 0.8.3 will work correctly. Preferrable to use	3y3	neonstalwart
516	2015-01-10 13:29:15	@Tiendq , google says that this is not a problem only of `v8-debug`. #### Update: I missed a [link](https://www.google.ru/#newwindow=1&q=npm+shasum+check+failed)	3y3	Tiendq
515	2015-01-06 05:40:04	@bajtos , please join to discussion. @auchenberg , thanks for contribution. This is interesting feature. > Is there any reason why 127.0.0.1/0.0.0.0 currently is used? From time to time I know why we use `0.0.0.0` in `NODE_INSPECTOR_MODE` and `127.0.0.1` in `NODE_DEBUG_MODE`, but unfortunately now I can't remember this. > I had to change the default web-host to the local IP instead of 127.0.0.1, …	3y3	auchenberg
515	2015-01-06 16:19:21	Good points @bajtos. My intention is to enable the MDNS broadcasting out of the box, in order to minimize the workflow, but I understand the added security risk of binding to a addressable IP. Alternatively we could add a command-line flag that would enable MDNS broadcasting, the user could flip when running `node-debug` and `node-inspector`? That way it's explicit. Flag enabled: `web-host` is se…	auchenberg	bajtos
514	2015-01-06 05:47:16	@DeTeam , thanks for contribution. LGTM. I'll merge this pr in my next merge phase.	3y3	DeTeam
513	2015-01-13 19:15:49	What you said was correct, @bajtos - I was trying to access it over an SSH tunnel, and I think that was the URL. I actually eventually came to a way to get in without using an SSH tunnel, so I think I could close this issue now. I had to forward some ports on each level and I forgot to do it on one of them, so I was unsure of why the connection was failing, seemingly at random. Sorry to open an i…	seiyria	bajtos
509	2015-01-01 00:30:43	@bajtos , I added a pr that fixes this bug (#512)	3y3	bajtos
506	2015-01-06 15:51:51	@3y3 Yes I'm proposing to have a "generic" DevTool app, that is able to work with multiple targets, ex. chrome, firefox, node-inspector, PonyDebugger, etc. The point here is that each "back-end provider" shouldn't include their own front-end, but focus on providing a backend that is compliant to the Chrome Remote Debugging protocol. What are the special needs of the node-inspector front-end? It's…	auchenberg	bajtos
506	2015-01-13 08:41:08	@3y3 I think you misunderstood the intent of this issue. AFAIU, @auchenberg wants to allow both usages: to run the UI shipped inside Node Inspector, but also to use chrome-devtools-app as the front-end. Nobody is asking to remove the front-end folder from Node Inspector, at least not yet.	bajtos	auchenberg
506	2015-01-13 14:27:43	@bajtos , on my question > Are you propose to completely deprecate frontend folder in Node Inspector project? response > @3y3 Yes I'm proposing to have a "generic" DevTool app, that is able to work with multiple targets, ex. chrome, firefox, node-inspector, PonyDebugger, etc. The point here is that each "back-end provider" shouldn't include their own front-end, but focus on providing a backend th…	3y3	bajtos
506	2015-01-13 14:27:43	@bajtos , on my question > Are you propose to completely deprecate frontend folder in Node Inspector project? response > @3y3 Yes I'm proposing to have a "generic" DevTool app, that is able to work with multiple targets, ex. chrome, firefox, node-inspector, PonyDebugger, etc. The point here is that each "back-end provider" shouldn't include their own front-end, but focus on providing a backend th…	3y3	auchenberg
506	2015-01-14 16:05:30	Ah, it seems I misunderstood @auchenberg intent. @3y3 you were right in your previous [comment](#issuecomment-69647731). I agree with you that the time to remove front-end from Node Inspector has not come yet. However, until that time comes, I am personally ok with landing small tweaks that will allow chrome-devtools-app to debug Node apps via Node Inspector backend. That way @auchenberg can expl…	bajtos	auchenberg
502	2015-07-18 10:16:47	:+1: I'm using `bunyan`+`chalk` for nice console colored output, and log messages are unfortunately barely readable with node-inspector. I do agree with @bajtos, Striping ANSI control codes would be at least a good start (eg. drop coloring output).	mgcrea	bajtos
501	2014-12-28 17:48:23	@maxgurewitz , thank for targeting this issue. This is an easy to pick, so I prefer to wait the pr from someone. Are you ready to implement it?	3y3	maxgurewitz
501	2015-01-05 11:49:22	@3y3, @maxgurewitz check out a PR please: https://github.com/node-inspector/node-inspector/pull/514	DeTeam	maxgurewitz
499	2014-12-18 20:01:17	@adonomay for windows node-gyp stuff you will want to do this https://github.com/TooTallNate/node-gyp/issues/506#issuecomment-56591221 but like @3y3 said it should default you to use the prebuild bins ... building v8 take hours just FYI	samccone	adonomay
499	2014-12-18 21:11:47	Thanks @samccone . I've got Visual Studio 2013 Professional, with Update 3, but I'm a node amateur. Where should I run `npm i --msvs_version=2013` from? When I run it from C:\ (trying to install node-inspector globally) it complains that there's no `package.json` file in that directory. I also don't see a package.json file at `C:\Users\adonome\node-gyp\0.10.34`	adonomay	samccone
496	2015-01-23 06:01:37	@arbixy thanks for verifying the fix, I am closing this issue as resolved.	bajtos	arbixy
495	2014-12-15 13:58:09	@bajtos , I ignore all current fixes in frontend. You are free to land it any time.	3y3	bajtos
492	2015-03-05 13:14:31	Rebased to master. @jakub-g , can you please look at this pr. There exists bug for you. Now our inspector link is `http://examlpe.com:8080/debug?port=5858&ws=example.com:8080` This link doesn't work on Windows with `node-debug` command for reason of unescaped `&`. Original issue in `opener` https://github.com/domenic/opener/issues/9 (It will be nice, if you fix also this issue) But current issue …	3y3	bajtos
492	2015-03-19 20:50:33	Ok. I finish inspection of live edit. There is no new problems with this feature, i.e. it works for me on some scripts. But for some other (for example `periodicConsoleLog`) it doesn't work correctly (I can reproduce this behavior on 0.7.4), so this problem is out of scope of this pr (and maybe out of scope of node-inspector). So, I rebased pr to master. I also added fix for `repeatMessageCounter…	3y3	bajtos
492	2015-03-19 20:50:33	Ok. I finish inspection of live edit. There is no new problems with this feature, i.e. it works for me on some scripts. But for some other (for example `periodicConsoleLog`) it doesn't work correctly (I can reproduce this behavior on 0.7.4), so this problem is out of scope of this pr (and maybe out of scope of node-inspector). So, I rebased pr to master. I also added fix for `repeatMessageCounter…	3y3	marcominetti
492	2015-03-24 12:45:51	@jakub-g , good news thank you!	3y3	jakub-g
492	2015-04-07 15:50:40	hi @3y3, any news on latest feedback from @bajtos?	marcominetti	bajtos
492	2015-04-12 21:29:16	@bajtos , so I rebased lot of commits for > This is very weird. extedModulesBy is reading ./front-end/inspector.json and here you are overwriting that file. All other changes I maked in fixups: > 1. Same messages are no longer grouped together. Is this because the front-end performs grouping now? > 2. clearMessages is no longer cleaning the cache. I am wondering why we cannot clear the cache? Is …	3y3	bajtos
492	2015-04-14 07:13:57	@bajtos , ok I'll fix test for console API and merge this pr.	3y3	bajtos
492	2015-04-17 11:42:09	@marcominetti , I merged this pr. You are free to open your prs now! Please start from smaller =)	3y3	marcominetti
492	2015-04-17 11:51:47	@marcominetti , you can try next: If `node-inspector/node-inspector` is your `upstream` remote There you receive a list of your commits ahead of master. Comment all that is not a part of your changes So, you are synced with my outdated `frontend` and there can be some small conflicts during rebase that you'll need to fix manually.	3y3	marcominetti
490	2014-12-11 12:04:38	@bajtos , all fixed.	3y3	bajtos
489	2014-12-12 11:46:41	Ok. We need to escape `&` by `^` @bblack , please replace this part in `bin/node-debug`:	3y3	bblack
485	2014-12-08 12:46:23	@bajtos , Hm... Releasing fails for me on `git-changelog` How I can see, the script don't create `/tmp/changelog` I use `tools/release.sh 0.8.1` from windows git-bash	3y3	bajtos
485	2014-12-08 14:01:37	@bajtos , please make this release. I see in `git-changelog` also `/dev/null`.. I'm not ready to replace it now =)	3y3	bajtos
484	2014-12-07 01:19:34	@abenhamdine , @Volox , I work on prebuild binaries for Windows. YOu can wait some time (one or two days) instead of trying to install full build enviroment.	3y3	Volox
484	2014-12-07 01:19:34	@abenhamdine , @Volox , I work on prebuild binaries for Windows. YOu can wait some time (one or two days) instead of trying to install full build enviroment.	3y3	abenhamdine
484	2014-12-07 01:26:20	@abenhamdine , if you are interesting to install build enviroment you can also try https://github.com/TooTallNate/node-gyp/wiki/Visual-Studio-2010-Setup	3y3	abenhamdine
484	2014-12-07 14:37:04	@abenhamdine , can you please reinstall node-inspector now. I think we ready to test prebuild binaries. I will wait your result.	3y3	abenhamdine
484	2014-12-07 14:41:36	> @abenhamdine , can you please reinstall node-inspector now. I think we ready to test prebuild binaries. > I will wait your result. @Volox , you are also welcome to test.	3y3	Volox
484	2014-12-07 14:41:36	> @abenhamdine , can you please reinstall node-inspector now. I think we ready to test prebuild binaries. > I will wait your result. @Volox , you are also welcome to test.	3y3	abenhamdine
484	2014-12-07 20:44:50	@Volox , ok. I see that the problem is in outdated v8-profiler dependency. If you need node-inspector 0.8.0 at soon, I can recomend to fork it, fix package.json like in #485 and after this run `npm install`. Or, you can wait 0.8.1 release.	3y3	Volox
484	2014-12-08 06:57:49	@Volox , @abenhamdine , thanks for feedback. I like to see in your logs this part: > v8-debug@0.3.1 install C:\Program Files\nodejs\node_modules\node-inspector\nod > e_modules\v8-debug > node-pre-gyp install --fallback-to-build > [v8-debug] Success: "C:\Program Files\nodejs\node_modules\node-inspector\node_mo > dules\v8-debug\build\debug\v0.3.1\node-v11-win32-x64\debug.node" is installed vi > a r…	3y3	Volox
484	2014-12-08 06:57:49	@Volox , @abenhamdine , thanks for feedback. I like to see in your logs this part: > v8-debug@0.3.1 install C:\Program Files\nodejs\node_modules\node-inspector\nod > e_modules\v8-debug > node-pre-gyp install --fallback-to-build > [v8-debug] Success: "C:\Program Files\nodejs\node_modules\node-inspector\node_mo > dules\v8-debug\build\debug\v0.3.1\node-v11-win32-x64\debug.node" is installed vi > a r…	3y3	abenhamdine
484	2014-12-08 15:18:38	@Volox , @abenhamdine , released 0.8.1. Please try to install it.	3y3	Volox
484	2014-12-08 15:18:38	@Volox , @abenhamdine , released 0.8.1. Please try to install it.	3y3	abenhamdine
484	2015-01-08 09:03:14	@ekulabuhov it works! thanks a lot!	josietam	ekulabuhov
484	2015-01-23 06:02:45	@ekulabuhov could you please try to install the latest v0.8 version (v0.8.3 or later)? The comments in #496 makes me believe that the issue should be resolved there.	bajtos	ekulabuhov
484	2015-06-10 12:20:48	I've got same error as @abenhamdine, so installed python27 and now I got error message according to VCBuild. Installing with "npm install node-inspector --save" command gyp ERR! build error gyp ERR! stack Error: `C:\Windows\Microsoft.NET\Framework\v4.0.30319\msbuild.exe ` failed with exit code: 1 gyp ERR! stack at ChildProcess.onExit (C:\Program Files\nodejs\node_modules\ npm\node_modules\node-gy…	verybigdog	abenhamdine
484	2015-06-10 12:40:34	@verybigdog , but from your log I see what you have succesefully installed node-inspector (ignore unimportant error from ws module)	3y3	verybigdog
483	2014-12-07 14:57:14	@adviner , try to reinstall node-inspector now. I added prebuild binaries for v8-profiler and v8-debug. So, now you can yse node-inspector without building tools.	3y3	adviner
483	2014-12-07 15:16:23	Awesome. Thank you Thanks Eric Advincula -------- Original Message -------- From: 3y3 notifications@github.com Sent: Sunday, December 7, 2014 07:57 AM To: node-inspector/node-inspector node-inspector@noreply.github.com Subject: Re: [node-inspector] Installing on windows 7 (#483) CC: adviner eric.advincula@gmail.com > @adviner , try to reinstall node-inspector now. I added prebuild binaries for v8…	adviner	adviner
479	2014-12-03 00:41:49	@chevex I know that's such a total pain right? :wink: For a quick fix, you could replace your local `treeoutline.js` with the latest one from the repo. On mac it should be located under `/usr/local/lib/node_modules`	coodoo	chevex
478	2014-12-01 10:07:02	@coodoo , please open Dev Tools in `node-inspector` frontend and check any errors in console. If console don't contains errors, we will switch to next step.	3y3	coodoo
475	2014-12-01 15:21:14	@bajtos , fixed. I'm ready to merging it and releasing.	3y3	bajtos
472	2014-11-28 16:13:11	@bblack would you mind contributing this feature yourself?	bajtos	bblack
470	2016-12-10 10:52:20	@yamsellem How do you run `node-inspector` with `nodemon`? Doesn't work in my machine. `node-inspector` is running ok, but doesn't display anything in Devtool. Screenshot: ![127 0 0 1_8088__port 5859 - google chrome 2016-12-10 18 32 30](https://cloud.githubusercontent.com/assets/3880497/21072730/5d73cb6e-bf07-11e6-98dc-cb9749760152.png) My steps how I start them both: 1. At first I start `node-in…	wzup	yamsellem
463	2014-11-14 08:15:22	@clintwood , thanks for information. How I can understand, the new version of DevTools frontend not contains this code, so when we start to update frontend, it will be fixed	3y3	clintwood
461	2014-11-14 08:17:45	@WeeJeWel , this is a known issue. You can watch the progress here #450	3y3	WeeJeWel
461	2014-12-20 13:03:35	@pflannery , this is a completely different issue, can you post small example of code to reproduce this?	3y3	pflannery
461	2014-12-29 22:09:51	@sbrinkmann , @thedug , @dotnetCarpenter , @ekmartin , @acarl , @jkmuka , @Malet , @line23 , @ASh-Yezz , @pflannery please subscribe on [related node issue](https://github.com/joyent/node/issues/8948) to push up his priority.	3y3	acarl
461	2014-12-29 22:09:51	@sbrinkmann , @thedug , @dotnetCarpenter , @ekmartin , @acarl , @jkmuka , @Malet , @line23 , @ASh-Yezz , @pflannery please subscribe on [related node issue](https://github.com/joyent/node/issues/8948) to push up his priority.	3y3	ekmartin
461	2014-12-29 22:09:51	@sbrinkmann , @thedug , @dotnetCarpenter , @ekmartin , @acarl , @jkmuka , @Malet , @line23 , @ASh-Yezz , @pflannery please subscribe on [related node issue](https://github.com/joyent/node/issues/8948) to push up his priority.	3y3	Malet
461	2014-12-29 22:09:51	@sbrinkmann , @thedug , @dotnetCarpenter , @ekmartin , @acarl , @jkmuka , @Malet , @line23 , @ASh-Yezz , @pflannery please subscribe on [related node issue](https://github.com/joyent/node/issues/8948) to push up his priority.	3y3	ASh-Yezz
461	2014-12-29 22:09:51	@sbrinkmann , @thedug , @dotnetCarpenter , @ekmartin , @acarl , @jkmuka , @Malet , @line23 , @ASh-Yezz , @pflannery please subscribe on [related node issue](https://github.com/joyent/node/issues/8948) to push up his priority.	3y3	sbrinkmann
461	2014-12-29 22:09:51	@sbrinkmann , @thedug , @dotnetCarpenter , @ekmartin , @acarl , @jkmuka , @Malet , @line23 , @ASh-Yezz , @pflannery please subscribe on [related node issue](https://github.com/joyent/node/issues/8948) to push up his priority.	3y3	line23
461	2014-12-29 22:09:51	@sbrinkmann , @thedug , @dotnetCarpenter , @ekmartin , @acarl , @jkmuka , @Malet , @line23 , @ASh-Yezz , @pflannery please subscribe on [related node issue](https://github.com/joyent/node/issues/8948) to push up his priority.	3y3	dotnetCarpenter
461	2014-12-29 22:09:51	@sbrinkmann , @thedug , @dotnetCarpenter , @ekmartin , @acarl , @jkmuka , @Malet , @line23 , @ASh-Yezz , @pflannery please subscribe on [related node issue](https://github.com/joyent/node/issues/8948) to push up his priority.	3y3	pflannery
461	2014-12-29 22:09:51	@sbrinkmann , @thedug , @dotnetCarpenter , @ekmartin , @acarl , @jkmuka , @Malet , @line23 , @ASh-Yezz , @pflannery please subscribe on [related node issue](https://github.com/joyent/node/issues/8948) to push up his priority.	3y3	jkmuka
461	2014-12-29 22:09:51	@sbrinkmann , @thedug , @dotnetCarpenter , @ekmartin , @acarl , @jkmuka , @Malet , @line23 , @ASh-Yezz , @pflannery please subscribe on [related node issue](https://github.com/joyent/node/issues/8948) to push up his priority.	3y3	thedug
458	2014-10-23 09:21:20	@the1mills , you have a problem with your building environment. `ws` module, that has some native parts, fails on build. By documentation `ws` module can work without building, but in current time this is not true. We need to inspect this question and to open issue [here](https://github.com/einaros/ws/issues). I'm very interesting to figure out this issue and describe it with your help.	3y3	the1mills
458	2014-10-23 19:17:32	Ok thanks, so what is the next step? Alex On Thu, Oct 23, 2014 at 2:21 AM, 3y3 notifications@github.com wrote: > @the1mills https://github.com/the1mills , you have a problem with your > building environment. > ws module, that has some native parts, fails on build. > By documentation ws module can work without building, but in current time > this is not true. We need to inspect this question and t…	the1mills	the1mills
458	2014-12-18 17:36:43	@the1mills your comments are missing images (screenshots), please re-attach them via the web interface.	bajtos	the1mills
452	2014-10-06 20:43:02	Hello @stevenvachon , I'm currently work on implementation of console tracing #219. This pr is very outdated now, but it is a milestone for Node Inspector 0.8.0 release. Also here exist other pr, that grant the access to one important part of webkit (not v8) protocol - serialization and caching of objects #450. So, I need to finish second pr to update `Console API`. If you want to joke with WebKi…	3y3	stevenvachon
452	2015-01-05 09:52:37	@stevenvachon AFAIK, we there isn't going to be any "Node 0.12 release of node-inspector". The discussion above seems to have two threads: - a request for assistance with using node-inspector in nodecon - a question about changes in Node debugger protocol Your comment makes me believe you are referring to the debugger protocol changes. First of all, there are no concrete plans for the new debugge…	bajtos	stevenvachon
451	2014-10-02 18:22:22	@Actimator , Heap Profiler is not a part of node-inspector now. Work in progress here #338. This pr is stable and needs some last reviews to merge in master, you can fork it and test, if you need heap profiler now. About high delay. Where you store your project? (Are you trying start node-inspector with `--no-preload` option?)	3y3	Actimator
449	2014-09-29 20:29:25	@bajtos , unfortunately this is a timing issue - I restarted test and now it passed. I'm very interesting why 5 seconds are not enough to pass this test... What application does after printing `debugger listening on port ...` and before responding on `evaluate 'process.version'` event for 5 seconds and above?!	3y3	bajtos
447	2014-09-29 11:34:38	Hi @MadLittleMods, I am glad you figured it out yourself. Would you mind submitting a patch to update the documentation in README.md and describe how to debug `gulp` builds? > I misunderstood Node Inspector's capabilities and thought `console.log` calls showed up in the node-inspector console. I now now that it is only a REPL client and doesn't output the CMD prints. Redirecting `console.log` mes…	bajtos	MadLittleMods
447	2014-09-29 15:39:11	Made a [pull request](https://github.com/node-inspector/node-inspector/pull/448) to add the documentation for Gulp. @bajtos I can't wait for the `console.log` messages to be added! I would be highly interested in contributing to get this working as well but seeing that you have not done it yet, I am not sure on the complexity (`STDOUT` and `STDERR`, :P) - Edit: It looks like the pull you linked c…	MadLittleMods	bajtos
446	2015-01-04 03:01:07	@bajtos ,Hi , I can not debug too, It just said: `$ debugger listening on port 5858`, but actually nothing happened and the chrome not opened when I run `$ coffee --nodejs --debug app.coffee` I use Node Inspector v0.8.1, Nodejs v0.10.35, CoffeeScript version 1.8.0.	TangMonk	bajtos
446	2015-01-05 11:02:39	@TangMonk of course the chrome was not opened. Steps to debug: 1. `$ node-inspector &` 2. `$ coffee --nodejs --debug app.coffee` 3. Manually load `http://127.0.0.1:8080/debug?port=5858` in your Chrome browser. Note that you will see the transpiled javascript, not the original coffeescript sources - see #224.	bajtos	TangMonk
446	2015-01-05 11:20:07	@bajtos thanks ! :+1:	TangMonk	bajtos
446	2015-03-15 19:08:08	@bajtos thanks a lot!	webzepter	bajtos
445	2014-09-24 08:27:52	@bajtos you were right, the problem is gone as of node v0.11.13. Do you think we should close this bug or keep it open for reference until 0.11 becomes stable?	jakub-g	bajtos
444	2014-09-18 07:22:23	Hello @shirsatsandeep , this is a known issue and it was fixed in last version (not released yet). I recommend you to ignore this error message, because it's not related to your application code - this error was thrown and was caught by node-inspector itself.	3y3	shirsatsandeep
442	2014-12-18 17:30:51	@Lujaw could you please provide us with a simple app to reproduce the problem on our machines? That would help us a lot to identify the problem, which is the first step towards getting it fixed.	bajtos	Lujaw
441	2014-09-18 16:42:31	I’ll incorporate the requested changes and recommit. I have one day every two weeks to work on stuff like this. Tomorrow is the day. On Sep 18, 2014, at 9:40 AM, Miroslav Bajtoš notifications@github.com wrote: > @bajtos , please confirm that you are ready to approve https support > > Sure, no problem with that. It's probably better to wait with landing this PR until the config-changes are done (#…	aikimcr	bajtos
441	2014-09-22 12:04:59	@aikimcr , I merge your commit with #436 with some fixes. Now I wait last reviews for my pr to merge this all to the master.	3y3	aikimcr
441	2014-09-22 21:56:33	Landed as e73332b4138980a6e0c9e4a663478446ea10abe3 @aikimcr , great thanks for contribution.	3y3	aikimcr
440	2014-09-09 18:52:14	Hello, @aikimcr , thanks for your contribution. Before I can start to review your commit, you need to fix some problems: 1. Leave only related changes 2. Fix test passing 3. In your case I also recommend to squash the changes to one commit	3y3	aikimcr
440	2014-09-09 18:54:36	@aikimcr , I miss one important detail: in current time I work on config refactoring in #436	3y3	aikimcr
440	2014-09-09 18:58:24	Thanks. In point of fact, I think I need to refactor my change. The change as it exists works functionally, but I was unable to get the tests to pass. My fumbling with it was because test I thought were running were not in fact running. I’m seeing some test failures on my machine that are unrelated to my changes. I don’t know what’s wrong with my environment, but I’ll need to get these things tak…	aikimcr	aikimcr
440	2014-09-09 20:02:17	@aikimcr , we have some problems with test on machines with low performance (or slow hard drive for example). On my machine the tests go to failure when I switch to energy saving mode. I recomend you to enable `only` (`describe.only('test')`) syntax for mocha in your debugging process. After pushing commit, check that all tests pass in Travis on v0.10	3y3	aikimcr
436	2014-09-05 13:28:37	@bajtos , > `node-inspector` accepts the same options as node-debug now, even though some of them are used by node-debug only. I can solve this by using [Config.filterNodeDebugOptions](https://github.com/3y3/node-inspector/blob/config/lib/config.js#L188-L201), but I specially allow to node-inspector to see full configuration, bacause now I work on GUI configuration system (I'll add new tab to Set…	3y3	bajtos
436	2014-09-16 13:39:54	@bajtos , it's ready to review	3y3	bajtos
436	2014-09-22 10:11:20	@bajtos , it's ready to review.	3y3	bajtos
436	2014-09-22 16:45:29	> @bajtos , it's ready to review. What have you changed since the last review? I can't afford to review the whole patch after every change. In the future, could you please fix things in new commits and defer rebase/squash until the very end?	bajtos	bajtos
432	2014-08-26 18:35:26	Damage! I used 4pt line instead of 8pt. @dannycoates , @bajtos, please look that is best: ![favicon](https://cloud.githubusercontent.com/assets/3931155/4049660/9f3795f4-2d4f-11e4-888d-a02ec328160d.png) ![](https://cloud.githubusercontent.com/assets/3931155/4044569/e0b3d3e0-2d21-11e4-99fd-e0ff631934f7.png)	3y3	dannycoates
432	2014-08-28 09:42:07	@dannycoates , I also vote for version with thicker line. Sorry to trouble you, but could you switch the logo again.	3y3	dannycoates
424	2014-08-22 18:07:59	Hi @jamesmortensen, I am afraid `node-debug` specifies the port explicitly and thus overrides any setting in `.node-inspectorrc`. You can change the port using `--web-port`, `--port` or `-p` option on the command line, e.g. Here is what can be done here: - improve the documentation in README to mention which options are overridden by `node-debug` - and/or modify `node-debug` to get default values…	bajtos	jamesmortensen
424	2014-08-22 19:44:39	Thanks for the explanation, @bajtos. If I have time I may take a look at the code and see if this is something I can do as a pull request.	jamesmortensen	bajtos
416	2014-12-23 09:40:32	@bajtos > > We need a sample program to reproduce the issue on our machine. Any program does > > Also try a recent Node v0.11 version and/or io.js v0.12 from github. It is very likely that the problem is V8-related and that it has been fixed in newer versions of V8. It worked in previous node-inspector versions, so it seems not V8-related?	cristiano-belloni	bajtos
414	2014-08-18 20:26:27	@Fodi69 , thanks for commit, it is reasonable. I'll merge at soon.	3y3	Fodi69
413	2014-08-09 12:43:01	@unbornchikken , can you post example of code?	3y3	unbornchikken
413	2014-08-09 12:44:10	@iliakan , I forked you commit and try to find the problem.	3y3	iliakan
413	2014-09-01 10:44:31	@iliakan , can you confirm, that your project also has problems by reason of `Proxy`? (I forked your commit, but I can't start it - npm install fails on `javascript-parser`, but I see what you use `--harmony` flag) About fixing: I have in plans switch to Blink object serialization algorithm, in other words - rewrite current place that emit this error. But it's not a small fix - is's a big job. Al…	3y3	iliakan
413	2015-03-12 01:33:23	Thanks for that info @metamatt I guess our only hope is to wait for a V8 fix. However, even when that happens, we will need node-inspector to support io.js so we can get at the newest v8. Looks like that may come just in time (https://github.com/node-inspector/node-inspector/issues/523)!	MeanwhileMedia	metamatt
412	2014-08-18 06:53:07	@Jon889 , can I see example of failing code anywhere?	3y3	Jon889
412	2014-08-18 06:54:03	@draschke , have you other projects without this error, but with installed express?	3y3	draschke
412	2014-08-18 09:13:45	@draschke, Are you working with this [express_example](https://github.com/shapeshed/express_example)?	3y3	draschke
412	2014-08-18 11:33:12	@Jon889 , have you same problem or different?	3y3	Jon889
411	2014-08-14 13:39:18	Hi @basarat, thank you for reporting the issue, the new URL is http://docs.strongloop.com/display/SLC/Debugging+with+Node+Inspector	bajtos	basarat
404	2014-07-13 04:57:41	Was struggling with the same issue, thankes @ryanseys	fforres	ryanseys
402	2014-07-03 08:52:19	@chi-e I your main process has debug enabled (listening on port 5858), the child process will not be able to listen on the port 5858 too. See [Debugging Clustered Apps with Node-Inspector](http://strongloop.com/strongblog/whats-new-nodejs-v0-12-debugging-clusters/) for more information. The most important part is the code snippet showing how to tell your Node child process to use a different debu…	bajtos	chi-e
401	2015-09-27 05:13:50	@michaelBenin inline sourcemaps are already in babel and @ericvw has said that this works with node-inspector. Unless i'm missing your meaning?	DylanPiercey	michaelBenin
401	2015-09-27 05:13:50	@michaelBenin inline sourcemaps are already in babel and @ericvw has said that this works with node-inspector. Unless i'm missing your meaning?	DylanPiercey	ericvw
401	2015-12-02 13:17:57	I am also encountering the same (similar) issue as @michaelBenin i.e. the above image is exactly the same for me. Node Inspector 0.12.3, same result for Babel 5 and Babel 6. The only thing I can think of is that the code is using `babel-core/register` rather than generating ES5 files. Is this likely to make a difference?	damonmcminn	michaelBenin
401	2015-12-22 14:01:53	@damonmcminn I get the same thing running a similar setup.	amcdnl	damonmcminn
398	2014-06-26 18:35:26	@dannycoates , thank you!	3y3	dannycoates
398	2014-06-27 06:07:56	@bajtos , updating start delay for child processes to 500 makes tests more stable.	3y3	bajtos
398	2014-06-27 08:37:21	@bajtos , Ok. Can I notify watchers of #126 for testing full stack (Injector + Profiler + Heap Profiler) after I'll finish it, but before your review? (Is this good idea?)	3y3	bajtos
398	2014-06-30 07:48:34	Ok. My progress for this weekend: 1. Injector API is stable, it works fine in Profiler API pr 2. Profiler API pr is also ready to a review 3. HeapProfiler API works fine, but here is not implemented `getObjectByHeapObjectId`. (This command works as `lookup` in context of heap snapshot). HeapProfiler can work without this command, but I prefer to implement it. Simplest implementation of this comma…	3y3	bajtos
398	2014-07-09 16:00:25	> 1. @bajtos , if you understand that is objectGroup in terminology of V8, can you explain me? > If no - I need to start big research for this issue. > Next version of v8-debug will contain mirror method. It's a very simple way to get mirror object (70% of Console API will be deleted). This is my understanding: to work around the mirror cache being cleared every time the debugger resumes executio…	bajtos	bajtos
398	2014-07-13 13:19:53	> This is my understanding: to work around the mirror cache being cleared every time the debugger resumes execution, the front-end is manually keeping track of which mirror objects are used by the front-end. When you dump DevTools protocol communication in Chrome, you'll see messages like releaseObjectGroup - that's a signal to the back-end to release all mirror objects associated with the given …	3y3	bajtos
395	2014-09-18 08:27:33	@bajtos Yes, with 1x1 picture node-inspector works well. This means, that the problem is in large Buffer variable. It hangs even when I am not trying to inspect the Buffer's internals, but when I only have this Buffer in the current scope. Is it the expected behaviour of node-inspector?	strelga	bajtos
389	2014-07-02 06:17:36	@dantman , thanks for this research. I'll fix it in soon.	3y3	dantman
388	2014-06-16 15:34:07	Hi @Slava, thank you for reporting the issue. Could you please try and reproduce the problem in Chrome DevTools? I suspect it's the front-end that is suppose to resolve the paths and merge `aaa/../aaa` to `aaa`.	bajtos	Slava
385	2014-06-16 15:37:12	Hi @UltCombo, thank you for creating the issue, I can see how annoying this must be. I'd say the auto-detection would be better than configuration, I can imagine different projects use different line endings. If you can find some time to contribute this feature, here is the place to start: [lib/ScriptFileStorage.js](https://github.com/node-inspector/node-inspector/blob/master/lib/ScriptFileStorag…	bajtos	UltCombo
385	2014-06-16 17:35:34	@bajtos Thanks for the pointer! I'm not familiar with the project but I'll take a look once I finish reading the wiki pages and have some more free time.	UltCombo	bajtos
385	2014-06-20 00:31:07	My thoughts: - Should not give much thought about inconsistent line separators, they will have to be normalized as it is impossible to map each line separator between old source and new source code, seeing as line separators can be inserted and deleted via node inspector editor. - When the line separator style can't be determined (e.g. no line separators in old content or mixed line separators), …	UltCombo	bajtos
385	2014-12-18 17:09:07	@UltCombo @3y3 what's the status of this issue? Are any of you willing to contribute the fix?	bajtos	UltCombo
385	2014-12-18 17:15:53	@bajtos I'm on a late deadline working nearly 24/7 atm. Looks like I won't have time to contribute on GitHub until finishing this project.	UltCombo	bajtos
384	2014-08-12 19:36:30	@xazeng , can you confirm this on v0.7.4?	3y3	xazeng
380	2014-12-18 17:07:12	Hi @davehorton, can you reproduce the problem using the latest version of Node Inspector? Can you reproduce it using the [simple server app](https://github.com/node-inspector/node-debug-samples/blob/master/simple-server/index.js)? If not, can you share a (minimal) app that will allow me to reproduce your problem on my machine?	bajtos	davehorton
377	2014-05-22 12:40:02	Hi @apla, thank you for the pull request. I run your patch on my machine and it fixes one of the problems in Safari. However, Node Inspector still does not work, I am getting the following errors in the console: What version of Safari do you have? Do you have any plugins or extensions that can explain this difference?	bajtos	apla
374	2014-05-19 14:14:26	@dminkovsky , I unsuccessfully try to reproduce your problem. First of all you can help me by describing your enviroment (OS, node version...) The second that you can do - try reproduce this problem on [simple server](https://github.com/node-inspector/node-debug-samples) The third that can help is research - [debugging protocol](https://github.com/node-inspector/node-inspector/wiki/Developer%27s-…	3y3	dminkovsky
374	2014-05-19 16:07:58	Re-opening because @shortstuffsushi's comment is still not addressed.	dminkovsky	shortstuffsushi
371	2014-06-05 07:01:22	@Patrick64 , try v0.7.4, this can solve your problem	3y3	Patrick64
371	2014-06-16 13:37:28	@Patrick64 , can you submit issue with latest Node Inspector version?	3y3	Patrick64
371	2014-06-16 14:16:25	@Patrick64 , pull request is outdatet (now it is a part of 0.7.4). Ok... Please read Node Inspector wiki about "debugging the debugger", will be very helpful to get debug log for this issue.	3y3	Patrick64
371	2014-08-12 19:18:12	@Patrick64 , is this resolved?	3y3	Patrick64
370	2014-11-29 09:13:30	@sonewman thank you for linking to related glob issues. I don't think isaacs/node-glob#139 is going to solve our problem, this is what we need instead: https://github.com/isaacs/node-glob/issues/142. Note that node-inspector is still using glob 3.x, therefore we are not affected by isaacs/node-glob#135.	bajtos	sonewman
370	2014-12-01 09:51:34	> @sonewman Basically in this case we need glob to return the resolved symlink paths, which would need to be an additional setting for Glob as it is veers from any expected behaviour. Exactly. Could you contribute the feature to glob? Issacs says in isaacs/node-glob#142 that such patch is welcome. I am afraid I won't have time to work on this anytime soon.	bajtos	sonewman
368	2014-05-22 11:41:47	@bajtos , all fixed.	3y3	bajtos
366	2014-05-09 18:12:14	Hi @jdarling, I am afraid this is completely out of scope of Node Inspector. To be honest, I don't know myself where to start if I wanted to implement this feature. Try to ask in node mailing list: https://groups.google.com/forum/#!forum/nodejs	bajtos	jdarling
361	2014-04-24 11:32:41	@dandv , you can inspect `process.env.HOME` to see the result	3y3	dandv
358	2014-04-22 07:23:00	Hi @nzakas, thank you for reporting the issue. > To reproduce: > > Where can I find the Express app to reproduce the problem? Are you able to reproduce the problem with the [sample server](https://github.com/node-inspector/node-debug-samples/blob/master/simple-server/index.js) too?	bajtos	nzakas
353	2014-04-15 14:05:18	Well, both options are correct - you can use `node --debug={port}` or `node --debug-port={port} --debug`. Since `node --debug-port` was introduced in Node v0.11 AFAIK, I'd rather use the more widespread option `--debug` in the README. > @machty > I believe that's setting up args for some subprocess; the line before demonstrates that it reads --debug-port from the command line. I am afraid I don't…	bajtos	machty
351	2014-04-19 14:16:23	@bajtos , please see the build history on travis for this PR. It's very unstable.	3y3	bajtos
351	2014-04-22 12:08:23	> @bajtos , please see the build history on travis for this PR. It's very unstable. It takes quite long time to download the nodewebkit binary, that's probably the reason why the build sometimes fails. Few more thoughts: 1. It seems the debugged process is not correctly terminated when node-webkit executable is not found. When I run node-debug multiple times, I started to get `Failed to open sock…	bajtos	bajtos
351	2014-04-23 10:26:03	@bajtos , please see this implementation. I deleted `nodewebkit` from dependencies and added dialog to install it to default directory.	3y3	bajtos
351	2014-05-22 14:13:19	@bajtos , please see current realisation. I don't include `nodewebkit` as dependence, instead of this I added `npm` dependence. If user want it can install `nodewebkit` with help of node-inspector. If this is good way, I will continue to work on it.	3y3	bajtos
350	2014-04-11 07:46:47	Hello @ubershmekel, thank you for reporting the issue. There is already an older issue reported for you problem - see #334. I am closing this one as a duplicate.	bajtos	ubershmekel
349	2014-04-22 17:30:26	Hi @ben-powers, thank you for reporting the issue. I am afraid I am not able to reproduce your problem (Chrome 34, Mac OSX 10.9, Node v0.10.25). Is there anything special about your local environment?	bajtos	ben-powers
349	2014-06-16 13:34:14	@ben-powers , have you any firewall?	3y3	ben-powers
349	2014-06-16 15:46:24	@3y3 @bajtos Thanks for bringing this to mind to me gentleman. Looks like it is related to software on my machine (x3watch).	benawabe896	bajtos
348	2016-01-15 05:37:03	@chicoxyzzy's solution works for me. Thanks for that!	aroc	chicoxyzzy
348	2016-07-29 02:20:51	@chicoxyzzy's solution works for me as well, but unfortunately if I `ctrl-c` while the browser was still at a breakpoint, the gulp process will hang _forever_ and I'll have to `ps aux | grep gulp` `kill -9 <p_id>`	k-funk	chicoxyzzy
347	2014-04-10 07:28:49	Hi @veyselsahin, what version of Node Inspector are you running? How can I recreate your setup on my local machine and reproduce the issue?	bajtos	veyselsahin
347	2014-04-11 23:27:47	Hi @bajtos node-inspector@0.7.3 Thanks	veyselsahin	bajtos
346	2014-04-09 18:22:54	@bajtos , also there is third way - integrate node-inspector with node-webkit ;-)	3y3	bajtos
346	2014-05-27 06:06:01	@lijunle not yet. We we most likely change node-debug to use node-webkit instead - see #351.	bajtos	lijunle
345	2014-09-01 09:52:16	@loonytoon thanks for sharing the solution :thumbsup: here	bajtos	loonytoon
344	2014-08-09 07:10:15	@bajtos It would be great if you had some time to review my comments in https://github.com/joyent/node/issues/7439 about this problem. Thank you!	misterdjules	bajtos
344	2014-08-09 18:25:33	> @bajtos It would be great if you had some time to review my comments in > joyent/node#7439 about this problem. I'm on vacation now, I will review your comments early next week. Thank you for looking into this issue!	bajtos	bajtos
344	2014-08-09 20:57:12	The issue reason is: in [lib/BreakEventHandler](https://github.com/node-inspector/node-inspector/blob/master/lib/BreakEventHandler.js#L63-L66). We don't have this source (`natives runtime.js`), therefor we call continue. I think that the best way to resolve this issue is a new strategy for receiving a scripts: After debuggerClient connection we call Now we have scripts list without sources. When …	3y3	misterdjules
344	2014-08-10 06:31:41	@bajtos Sorry for that and enjoy your vacation :) There's no hurry, I just wanted to make sure that the result of my investigation don't get lost in another issue. Thank you!	misterdjules	bajtos
342	2014-04-08 07:22:04	@bajtos , ready to merge.	3y3	bajtos
341	2015-06-02 10:33:24	Hi @jkrems, I was building a web scraper and I have a read world scenario to try this out. Can you please help me how to merge your code with my copy of module to try this? (I'm assuming I can't do a git cherry-pick or something like that because the module itself is not a git repo) Alternatively, the repo where I want to try this is here (I know my code sucks) https://github.com/atif089/RandomAc…	atif089	jkrems
340	2014-04-19 14:19:15	@alFReD-NSH , good luck. Are you ready to work with C++? :-)	3y3	alFReD-NSH
340	2014-04-19 16:39:28	@alFReD-NSH , How I can understand your plan B is `c` function of this small example?	3y3	alFReD-NSH
340	2014-04-22 05:57:54	@alFReD-NSH > If you guys don't mind, I'll be working on this. Great! Don't hesitate to ask for help if you get stuck. > Whenever an error is created after when the callback of that async function is called, I'll attach previous stack trace to that error. Beware: > The stack trace mechanism used for built-in errors is implemented using a general stack trace collection API that is also available t…	bajtos	alFReD-NSH
339	2014-04-02 18:38:51	@bajtos Thanks. I'm updating right now after finding the cause of the issue: https://github.com/npm/npm/issues/4587#issuecomment-39183795 I'll close this issue in a few moments, once I have confirmed that updating `node >= v.0.10.16` & `npm > v1.3.6` fixes the problem.	rickhuizinga	bajtos
338	2014-04-02 14:03:33	@bajtos , Keep in mind what v8-profiler has js API and PR needs only .cc files from him.	3y3	bajtos
338	2014-04-02 14:12:17	@bajtos , also is important: V8 less that v3.22 has uncompatible API with node-inspector front-end. This stops me from support NodeJS v0.10	3y3	bajtos
338	2014-10-16 12:33:28	@bajtos , ready to review	3y3	bajtos
337	2014-06-16 10:24:58	@bajtos , ready to review.	3y3	bajtos
337	2014-06-17 09:51:02	Ok... Rebased. @bajtos , I restarted Travis testing 4 times and now it pass - this discouraging. (previous commit I restarted over 20 times) This is ready.	3y3	bajtos
337	2014-07-19 21:07:41	@bajtos , the problem is in node version. I need to fix v8-profiler for node 0.10.*	3y3	bajtos
337	2014-07-21 00:16:26	@bajtos , all rebased. Fixed error message. Some small cleanups. Ready to next step of review. In any cases full supporting of 0.10.\* is an issue of v8-profiler, but not of this commit. Now I don't know can I fix this problem or not. I prefer to find answer in future if it is possible, because 0.10.\* is a great part of node community and also because the next version of node debugger will be mo…	3y3	bajtos
337	2014-08-12 18:07:19	@bajtos , I inspected v0.10 issue and can concluse what it's a v8 or node specific: This is a simple test. Here I start profiling, do something in timeout loop, stop profiling and print resulted profiling tree. I don't use debug (other isolate) here, but tree is different for v0.11, v0.10 and **v0.10 with different start parameters (SAMPLING_RATE=10, REPEAT_COUNT=100)** #### TEST #### v0.10 OUTPU…	3y3	bajtos
337	2014-09-05 07:53:05	@bajtos, which is a correct style for single line `if` statement in node-inspector: ?	3y3	bajtos
336	2014-04-07 14:13:41	@bajtos , I add fixes. Please see [BreakEventHandler L52](https://github.com/3y3/node-inspector/blob/94d97c4c9b44aa7993deec7172416f5d9ef98f5c/lib/BreakEventHandler.js#L52) I think this part is a big problem, I'll prefer to create something like this:	3y3	bajtos
336	2014-04-16 14:14:44	@bajtos , Is there a progress in discussion with Bradley Meck?	3y3	bajtos
336	2014-04-21 07:49:08	@bajtos , all was fixed. We wait for 7473 or continue this review without node changes? I added small changes in `BreakEventHandler` part - now I do not see a way to get the indeterminate state.	3y3	bajtos
336	2014-04-22 13:50:24	> @bajtos , all was fixed. We wait for 7473 or continue this review without node changes? I'd rather not wait for Node core changes, as it may take long time until they are landed.	bajtos	bajtos
336	2014-04-22 22:09:13	@bajtos , all fixed and ready to next round	3y3	bajtos
335	2014-04-01 07:24:27	Hello @csbrandt, thank you for reporting the issue. If content has not method `replace` then it is not a string, which means `fs.readFile` returned an unexpected result. Could you please add a log statement and post the output here?	bajtos	csbrandt
335	2014-04-07 21:36:45	I think I'm getting this same error on Node 0.8 on OSX 10.9. I tried adding a console log but I'm having issues with console (unrelated to this issue). So can someone else add this log and get some info for @bajtos ?	dmgreene	bajtos
335	2014-04-07 22:03:45	@dmgreene if you comment out line 67 in ScriptFileStorage.js where node-inspector is installed globally on your system, that resolved the issue for me.	csbrandt	dmgreene
335	2014-04-07 22:06:22	Thanks @csbrandt but that seems like a temporary fix.	dmgreene	csbrandt
335	2014-04-08 06:56:22	Thank you @csbrandt for the log, it helped me to track down the problem. The fix is waiting for code review - see #342.	bajtos	csbrandt
333	2014-03-27 09:41:11	Thank you @shingo-nakanishi for reporting the issue. Are you able to reproduce it using the [sample server](https://github.com/node-inspector/node-debug-samples/blob/master/simple-server/index.js)? (I am not.) Please start the node-inspector using the following command: This will tell node-inspector to dump all communication to stderr. Please post the last twenty-thirty messages here, hopefully t…	bajtos	shingo-nakanishi
333	2014-06-05 07:10:20	@patrickhempel , @shingo-nakanishi , please test 0.7.4, it can fix your problem	3y3	shingo-nakanishi
333	2014-06-05 07:10:20	@patrickhempel , @shingo-nakanishi , please test 0.7.4, it can fix your problem	3y3	patrickhempel
333	2016-09-01 16:07:30	@njappboy You need to downgrade your node to 6.3, and it should work.	gotoAndBliss	njappboy
332	2014-03-24 10:22:41	Hi @bbroeksema, thank you for reporting the issue. First of all, 0.2.0 betas are over a year old now and no longer supported. Please open an issue in eclipse orion to upgrade to a more recent version. When I inspected data in the public registry, there are both "0.2.0-beta4" and "0.2.0beta4" versions, seems that "0.2.0beta4" is automatically redirected to "0.2.0-beta4". I tried to install the Nod…	bajtos	bbroeksema
332	2014-03-24 13:00:42	Hi @bajtos, thanks for the quick heads up. I looked up my npm version and it was at 1.2.18 on ubuntu (no more recent version provided). After upgrading it using npm install -g npm and removing the ubuntu provided one I didn't get this issue anymore. So it seemed to have been an npm issue. After updating npm I was able to install orion with any manual fiddling or other problems. Closing the issue.	bbroeksema	bajtos
331	2014-03-21 16:44:51	@bajtos , updated. Anything else?	3y3	bajtos
330	2014-03-20 19:30:25	Hi @dininski, thank you for the bug report and the pull request. The patch is going in the right direction, please see my line comments above for issues to fix.	bajtos	dininski
328	2014-03-17 06:41:54	@wentingliu , it will be available after Blink Developer Tools starts to support ECMAScript 6	3y3	wentingliu
328	2014-03-17 09:24:59	> For now, you can debug your ES6 application by starting all components manually: @bajtos , And frontend will parse scripts?	3y3	bajtos
328	2014-03-17 09:38:34	> > For now, you can debug your ES6 application by starting all components manually: > > @bajtos , And frontend will parse scripts? It looks so. At least the `let` keyword works fine in the DevTools in the latest stable version of the Chrome browser. > `node-debug test.js --harmony` > The same construction is not working? No, it does not work. Options after the script are passed as script argumen…	bajtos	bajtos
328	2014-03-17 10:10:58	@bajtos , if you start to create PR please see also this [typo](https://github.com/node-inspector/node-inspector/blob/master/bin/node-debug.js#L187-L189)	3y3	bajtos
327	2014-03-16 21:35:46	@MurWade , the [get/set properties](https://developer.mozilla.org/en-US/docs/Web/JavaScript/Guide/Working_with_Objects#Defining_getters_and_setters) The project reference was enough. `session_state` creates as `get/set` [here](https://github.com/mozilla/node-client-sessions/blob/dd7bd46007ea71bcfe96580310288d7ef84c89d3/lib/client-sessions.js#L582) At this moment node-inspector cannot display get/…	3y3	MurWade
326	2014-03-21 08:24:04	@bajtos , Hm... Usage of yargs don't help in this situation. `rc` and `yargs` uses `minimist` as args parser and `--no` prefix is his feature. How about replace `--no-preload` to `preload` and etc. And update the documentation (describe usage of `no` prefix) and files that uses this options? Also I can add `yargs` as args parser this provide an access to aliases. What you think?	3y3	bajtos
326	2014-04-07 13:18:32	@bajtos , The problem with current documentation and new config option `preload=true`: - terminal `node-inspector no-preload` works fine. Configuration is `{preload: false}` - .rcconfig or ENV variable `no-preload=true` bad. Configuration is `{noPreload: true}`	3y3	bajtos
326	2014-04-09 09:00:18	> @bajtos , The problem with current documentation and new config option `preload=true`: > - terminal `node-inspector no-preload` works fine. Configuration is `{preload: false}` > - .rcconfig or ENV variable `no-preload=true` bad. Configuration is `{noPreload: true}` I see your point. Let's rename `no-preload` to `preload` completely, as you suggested earlier. The rc file should still support `no…	bajtos	bajtos
326	2014-04-10 19:59:53	@bajtos , PR was updated. Please review. Also I see one strange point - why we need `config.isScriptHidden` but not `ScriptFileStorage.prototype.isScriptHidden`?	3y3	bajtos
326	2014-04-13 10:02:58	@bajtos , I removed all unrelated changes and changed tests. The next PR will be 'config cleanup'.	3y3	bajtos
326	2014-04-22 20:20:28	@bajtos , I checked your comments. Also I updated `README.md` and squashed all.	3y3	bajtos
323	2014-03-13 15:00:16	Hi @jchannon, Thank you for reporting the issue, I am glad you found a workaround. On Unix, the `_mocha` script file starts with a [shebang](http://en.wikipedia.org/wiki/Shebang_%28Unix%29) that is ignored by Node and thus you can execute the file as if it was a regular javascript file. On Windows, the `_mocha` script is apparently not a valid javascript, thus it cannot be started via `node _moch…	bajtos	jchannon
322	2014-03-14 06:40:49	@bajtos , I planned that this will be my last commit before updating information on the 'Console Implementation' PR, but I think that JSHint is important. On next week you can wait first update for 'Console Implementation' and also for 'JSHint'. PR updated.	3y3	bajtos
309	2014-02-19 18:34:10	@bajtos , now this is a complex PR for #218.	3y3	bajtos
309	2014-02-20 15:29:30	@bajtos , how can i handle `ownProperties: false`. I use [this solution](http://src.chromium.org/blink/branches/chromium/1625/Source/core/inspector/InjectedScriptSource.js) for realisation. Where i go out of algorithm in context of node-inspector	3y3	bajtos
309	2014-02-21 11:25:53	@bajtos , all is ready, I also add some fixes. Subtype used to autoformatting in DevTools. Now in console arrays displayed inline.	3y3	bajtos
309	2014-03-03 07:51:58	@bajtos , can I wait review on this week?	3y3	bajtos
309	2014-03-03 12:46:51	> It's ok to add subtype: undefined, it will be discarded during JSON serialisation. @bajtos , It was my first solution, but it needs to multiple changes of tests where used `deep.equal`. If you are ready to approve this solution, I will change the tests and code.	3y3	bajtos
309	2014-03-03 14:33:02	> > It's ok to add subtype: undefined, it will be discarded during JSON serialisation. > > @bajtos , It was my first solution, but it needs to multiple changes of tests where used `deep.equal`. If you are ready to approve this solution, I will change the tests and code. That's fine, at least it's clear that the subtype property is expected to exist (even if `undefined`).	bajtos	bajtos
309	2014-03-04 13:54:32	@bajtos , all fixed and ready to next review.	3y3	bajtos
309	2014-03-05 19:46:56	> How about displaying the prototype as a regular object? That way you can expand it and see all Date methods, etc. In the future will work `console.dir` @bajtos , I prefer to leave it as is. We can expand it in scope or watch window. Rebased.	3y3	bajtos
309	2014-03-10 17:09:14	@bajtos , is it ready, or anything else	3y3	bajtos
305	2014-02-18 08:21:32	@sidorares Debugging mocha tests is easy: Supporting coffee script is more difficult, definitely out of scope of this pull request. Can you use `coffee -c -w` as a workaround for now? @sam-github Thanks for review. I have added a couple of commits and replied to the rest of the comments. Anything else to improve?	bajtos	sidorares
305	2014-02-18 18:55:27	@sidorares let's move the coffee-script conversation to a new GH issue: #308.	bajtos	sidorares
303	2014-02-17 10:02:27	Hi @linjianzao, thank you for the bug report. How can I reproduce the issue on my machine? Please provide more details.	bajtos	linjianzao
299	2014-02-11 07:43:29	Hi @kzahel, thank you for the bug report. The issue is fixed, please install node-inspector from master until a new version is published to npmjs:	bajtos	kzahel
296	2014-01-30 14:05:15	@auchenberg Thank you for the pull request. The change looks generally good, see my line comment about a possible regression.	bajtos	auchenberg
295	2014-01-29 06:11:03	@bajtos actually this happen just after updating to the latest version of node inspector prior to that it was working fine. wonder if the latest update break something causing this as this issue not happening on other instances.	burhanfarooq	bajtos
294	2014-03-03 07:13:46	@bajtos tried with v0.7.0 . Still nothing. Don't think this is a node-inspector issue though...	anlawande	bajtos
293	2014-01-24 09:46:51	Hello @pritambaral, thank you for the pull request. Please simplify the code in front-end-node/Overrides.js per my comment above and reword the commit message to follow [50/72 rule](https://github.com/node-inspector/node-inspector/wiki/Contributing#git-commitspatches). Note you should not create a new pull request for these changes, keep them in the current one instead (see [Addressing code revie…	bajtos	pritambaral
290	2014-01-22 08:06:49	Hello @jkrems, thank you for submitting the issue. I don't mind dropping socket.io in favour of plain websockets, as long as it doesn't break anything. (Related issue: #274 Websockets connection not working.) Honestly, this has a very low priority for me. Node Inspector is shipping it's own snapshot of DevTools front-end and I don't plan to support other front-ends, thus the communication protoco…	bajtos	jkrems
288	2014-01-21 16:28:07	Hello @websailor, thank you for reporting the issue here. The error messages says that npm was not able to compile the native module `ws`. This could be a bug in the `ws` module, or a misconfiguration of your machine. Either way, please fill an issue in the ws project: https://github.com/einaros/ws	bajtos	websailor
286	2014-01-20 10:02:45	Hi @ChrisWren, Thank you for the pull request. 1. Files in front-end/ directory are coming from Chrome Developer Tools and they are completely replaced every time we upgrade to a newer version. All front-end patches are kept in a special file - [front-end-node/Overrides.js](https://github.com/node-inspector/node-inspector/blob/master/front-end-node/Overrides.js). You need to find a way how to imp…	bajtos	ChrisWren
286	2014-01-29 08:19:52	@ChrisWren , you can also test #289 - it realises other solution of reloading: 1) Backend waits to reconnecting of app 2) Backend sends to frontend 'reloadInspector' In other words we don't have infinite reloading of page.	3y3	ChrisWren
286	2014-01-30 08:06:46	@ChrisWren the new commit looks better. There is one more thing to improve - your new `WebInspector.detached` should call he original function, so that the black overlay informing user about the problem is displayed until the page is reloaded.	bajtos	ChrisWren
285	2014-01-20 09:56:37	Hello @focusaurus, thank you for the pull request. Please improve the commit message to better describe the change, e.g. `Fixed typo in docs/embedding.md`. See also [Contributing Guide](https://github.com/node-inspector/node-inspector/wiki/Contributing#git-commitspatches).	bajtos	focusaurus
282	2014-01-16 10:21:33	@bajtos, no, isn't correct - how you can see in chnges, I removed `'Date: '` prefix . In last commit I update test	3y3	bajtos
280	2014-01-16 10:53:58	@bajtos Sorry for unrelated changes but this is work of gjslint.	3y3	bajtos
274	2014-01-10 21:23:09	@gcochard . I was having the same problem and the fix you suggested in your first post worked. Interestingly enough, node-inspector used to work for me, and then my company switched to Trend Micro OfficeScan from McAfee. My websockets test seems fine: http://websocketstest.com/result/285252 I'm using Chrome on Windows to access node-inspector running on an Archlinux VM configured with a host-only…	gdw2	gcochard
273	2014-01-09 20:52:44	@bajtos Looking at this now... DebuggerAgent. _doSetVariableValue in master no longer makes the call to `setVariable` that you reference in your comment. I see: Has this been fixed in master?	asalant	bajtos
273	2014-02-06 07:58:18	@aldencs, > One final note, that I think is particularly interesting... when you follow the example provided by rather than trying to do that variable assignment in the console you edit the variable's value in the "Scope Variables" section of node-inspector the change does actually work... Good note, I will start to create pull-request in soon.	3y3	aldencs
272	2014-01-07 23:28:55	@pflannery @bajtos I've been anticipating this fix for a bit so I patched the files manually on my local by looking at pflannery's commit. (Thanks for the fix :) ) 1. npm installed the latest v0.7.0-1 2. added the 1 line in lib/DebuggerClient.js and the 1 change in lib/Convert.js. based on 127955f6005c8cbd1c872d01e69149d54b9863ad It was running great (showing longer strings on the console) and th…	bf0	pflannery
272	2014-01-07 23:28:55	@pflannery @bajtos I've been anticipating this fix for a bit so I patched the files manually on my local by looking at pflannery's commit. (Thanks for the fix :) ) 1. npm installed the latest v0.7.0-1 2. added the 1 line in lib/DebuggerClient.js and the 1 change in lib/Convert.js. based on 127955f6005c8cbd1c872d01e69149d54b9863ad It was running great (showing longer strings on the console) and th…	bf0	bajtos
268	2013-12-18 10:49:54	Hi @MurWade, thank you for reporting the issue. It looks like a bug in Node Inspector to me, the first screen shot should have looked same as the second one. Please provide a minimal sample where the problem can be reproduced. What version of Node are you running? What platform (Linux/Mac/Windows/etc.)?	bajtos	MurWade
268	2014-02-20 18:02:06	The problem was most likely caused by incorrect conversion of error objects received from V8 and should have been fixed by 739a578. @MurWade please upgrade to v0.7.0. Feel free to reopen the issue if you encounter the problem again.	bajtos	MurWade
266	2014-01-17 20:06:53	Would love to see this implemented. @pmariano let me know if you don't have time to implement, otherwise I will watch this thread.	ChrisWren	pmariano
266	2014-01-20 20:33:06	> Would love to see this implemented. @pmariano let me know if you don't have time to implement, otherwise I will watch this thread. @ChrisWren I'm kind o busy this week, so I'll just have some time to implement on next week. Feel free to implement it, just let me know if you get the task.	pmariano	ChrisWren
266	2014-01-20 20:33:06	> Would love to see this implemented. @pmariano let me know if you don't have time to implement, otherwise I will watch this thread. @ChrisWren I'm kind o busy this week, so I'll just have some time to implement on next week. Feel free to implement it, just let me know if you get the task.	pmariano	pmariano
266	2014-01-23 11:43:23	@pmariano, @coodoo , if you have time you can test one of pull requests that fixes this issue (#289, #286)	3y3	coodoo
266	2014-01-23 11:43:23	@pmariano, @coodoo , if you have time you can test one of pull requests that fixes this issue (#289, #286)	3y3	pmariano
265	2013-12-17 10:12:56	Hello @popomore, I am afraid I don't understand what you are asking for. If you would like to automatically restart the debugged process, then you have to use another tool for that, e.g. forever, nodemon, etc. (see our [blog post](http://strongloop.com/strongblog/comparison-tools-to-automate-restarting-node-js-server-after-code-changes-forever-nodemon-nodesupervisor-nodedev/) comparing the altern…	bajtos	popomore
264	2013-12-16 19:44:52	Hi @dickhardt, regarding unit-tests - what have you tried so far? Look at `it('excludes files to hide')`, you want to write a very similar test - just pass your new config option instead of the hidden files filter. See also [Contributing wiki](https://github.com/node-inspector/node-inspector/wiki/Contributing#testing). BTW, please don't open multiple pull requests for the same feature/patch. It's…	bajtos	dickhardt
264	2013-12-17 18:09:54	@dickhardt I apologise for confusing you. The point of my comments was to show some possible future directions, not adding more "requirements". What I am asking from you before accepting this pull request: 1. Rename `--fast-load` to `--no-preload`, you seem to agree it's a good idea. 2. Add a unit-test for this new feature as discussed earlier. The automated tests prevent regressions in the futur…	bajtos	dickhardt
264	2013-12-17 18:15:19	I was not confused. I was wondering if I was fixing the right problem, or if there is an issue in how Node Inspector is preloading files. Is crawling my entire drive for *.js the desired behavior? On Tue, Dec 17, 2013 at 10:10 AM, Miroslav Bajtoš notifications@github.comwrote: > @dickhardt https://github.com/dickhardt I apologise for confusing you. > The point of my comments was to show some poss…	dickhardt	dickhardt
261	2013-12-16 14:55:10	Hello @sergkr, thank you for reporting the issue. If you feel like hacking on this yourself, you can start by looking at `convert.v8RefToInspectorObject` in [lib/convert.js](https://github.com/node-inspector/node-inspector/blob/master/lib/convert.js#L69) to see if there is enough information coming from the V8 debugger.	bajtos	sergkr
261	2013-12-17 04:44:24	@bajtos, I'll be happy to contribute, but I need a bit of help getting set up. I was able to clone the repo and get it up and running (and I verified that all existing tests pass). Now I'd like to figure out how I can use node-inspector to debug node-inspector (so that ideally, I could set a breakpoint in the convert.v8RefToInspectorObject function and investigate what information I have availabl…	sergkr	bajtos
260	2014-08-12 19:15:29	@aplib, is this resolved?	3y3	aplib
260	2014-08-19 14:40:39	> debugger listening on port 5858 > ue}}Content-Length: 101 @bajtos , looks like "Non ASCII characters problem", I think this is resolved...	3y3	bajtos
260	2014-08-19 16:34:43	@3y3 makes sense, let's close this issue as resolved. @aplib please reopen if you are encountering the problem in the latest version too.	bajtos	aplib
259	2013-12-11 14:23:06	@bajtos Thanks for pointing out the native browser API to me. I added details about both `localStorage.clear()` and `localStorage.removeItem(item)`.	charandas	bajtos
259	2013-12-11 14:57:17	@bajtos Travis build failed on my last commit. The [log](https://travis-ci.org/node-inspector/node-inspector/jobs/15287071) doesn't show anything interesting related to the readme changes?	charandas	bajtos
256	2013-12-03 01:31:41	Thanks! @bajtos	CatTail	bajtos
255	2013-11-29 19:39:57	@bajtos It's confusing because If I were to console.log `x` inside of `setTimeout`, it would print 5 because of the lexical scope. Why would the debugger also not traverse into the functions containing context when looking for a variable?	andrewjmead	bajtos
254	2013-11-29 16:31:38	Hello @CatTail, thank you for reporting a problem and submitting a fix. I am afraid the fix is not solving the root cause, possibly even creating new problems. First of all, take a look at the discussion in #191, especially this [comment](https://github.com/node-inspector/node-inspector/pull/191#discussion_r5660174): > (the naming scheme) > - config.json uses camel-case names only (this preserves…	bajtos	CatTail
254	2013-12-02 13:48:52	@bajtos Yeah, I just send another pull request :)	CatTail	bajtos
251	2013-11-26 07:42:17	Hello @MatAtBread, could you please add a sample code? I have difficulties to understand what you are asking for. How is the feature different from "Step Over"?	bajtos	MatAtBread
249	2013-11-29 19:52:15	Hello @dandv, thank you for the bug report and great instructions for reproducing the issue. The problem can be rephrased like this: "Continue to here" does not work for scripts that are not loaded into the V8 runtime yet. It can be reproduced in the latest Canary version of Chrome Developer Tools too. I have filled a Chromium [bug #324524](https://code.google.com/p/chromium/issues/detail?id=3245…	bajtos	dandv
248	2013-11-18 16:27:39	Hi @magwitch, thank you for reporting the issue. Is your node-inspector running on the same machine as the process you are debugging? You can connect to Node Inspector from a browser running on a different computer, but Node Inspector and the debugged process must be on the same machine.	bajtos	magwitch
248	2014-08-12 19:34:55	@magwitch , please confirm this issue on v0.7.4. I think it was fixed by 39fe73b	3y3	magwitch
248	2014-08-13 16:45:29	@magwitch > I can find an alternative method then I just go with the alternative. I am curious, what alternative did you choose?	bajtos	magwitch
247	2013-11-28 18:46:00	Hi @ElliotChong, I am glad you find Node Inspector as a useful tool. As for setting breakpoints in coffee script files that are not loaded yet, it's a limitation of Chrome Developer Tools we are using for the front-end. The sourcemap information (which is needed to find coffee files) is passed to DevTools when a script is loaded into V8. AFAIK the protocol does not support passing this info soone…	bajtos	ElliotChong
246	2013-12-26 09:22:44	Hi @awiss, thank you for reporting the issue. Could you please provide links to the issues you mean by "all other threads"? Most likely you have another process listening on port 5858. Try to run `node --debug=5000 app.js` instead (try to pick another port if 5000 is taken too). Once you get your process running, you have to change the port used by Node Inspector too (see `debug-port` in [docs](h…	bajtos	awiss
245	2013-11-16 02:17:54	@bajtos Thanks for you reply... I had opened the URL `http://localhost:8080/debug?port=5858` for the first time. and my chrome says `Error: connect ECONNREFUSED. Is node running with --debug port 5858?` then I change the default port in `node-inspector\config.json` into `12023` (random number), but it make no sense. so I don't know where is my mistake.	freestyle21	bajtos
243	2013-11-13 15:08:49	@bajtos Approved.	Schoonology	bajtos
242	2013-11-13 19:30:30	Hi @ChrisWren, thank you for submitting a pull request. Unfortunately your change breaks existing code that is using functions exported in `index.js`. To run a Node Inspector instance in a new process, use The main file (`index.js`) is reserved for people that want to embed Node Inspector inside an existing Node process or access utility functions like URL builder. (Support for the former is not …	bajtos	ChrisWren
240	2013-11-12 09:47:28	Hello @aexmachina, thanks for submitting your request. I can see two possible ways how to implement this: 1. Modify Node core and/or V8 engine to support what you are asking for. Beware that the current behaviour, where `debugger;` statements are skipped when there is no debugger connected, is most likely intentional and there may be good reasons why it should stay that way. 2. Modify Node Inspec…	bajtos	aexmachina
237	2013-10-30 15:26:42	Hey @agebrock, thank you for spending the time & effort investigating the problem. Few thoughts & questions: 1. When you hacked `findAllApplicationScripts` to return an empty list, was the performance of Node Inspector good enough? There is another person having a similar problem (see #238). Perhaps adding a config option for disabling `findAllApplicationScripts` would be a good start? 2. `Debugg…	bajtos	agebrock
237	2013-12-03 09:00:04	@newmanw Not sure if this is a _clear_ workaround, but at least it is something... 1. disable findAllApplicationScripts - modify [lib/ScriptFileStorage.js](https://github.com/node-inspector/node-inspector/blob/master/lib/ScriptFileStorage.js#L174) 2. disable sourceMap detection - modify [lib/ScriptManager.js](https://github.com/node-inspector/node-inspector/blob/master/lib/ScriptManager.js#L144)	bajtos	newmanw
237	2014-03-14 06:16:26	@totty90 Is it still slow with `--no-preload`? Can you provide me with an example where I can reproduce the problem? If not, then please enable protocol logging (`set DEBUG=node-inspector:protocol*`) before starting the Node Inspector, start debugging and upload the debug log as gist or file somewhere, so that I can investigate timing. Note: some of the protocol messages contain full source of th…	bajtos	totty90
237	2014-03-14 14:54:01	@totty90 you are welcome. Please create a new github issue and post the results there.	bajtos	totty90
237	2014-03-15 23:05:17	@pdufour , please try `--no-preload=true` see #325 Send if it will be helpful.	3y3	pdufour
237	2014-03-16 19:34:57	@totty90 , `set DEBUG=node-ispector:protocol*` sets enviroment variable. try: `> set DEBUG=node-ispector:protocol*` `> node-inspector --no-preload`	3y3	totty90
237	2015-02-18 09:54:24	@voidcode doesn't help much, I also use that trick, but is still not as fast as I like.	totty90	voidcode
237	2015-09-01 19:09:52	@bajtos With `node-inspector@0.12.2` / `node@0.10.32` on Linux, it takes a long time to load initially, then takes _forever_ to proceed (after resuming from being paused on the first line), while logging these entries: (To get that output I had to hack one of the files as described in https://github.com/node-inspector/node-inspector/issues/671#issuecomment-114200212.) How do I: > [[disable] dispa…	jmm	bajtos
237	2015-09-24 00:37:04	@bajtos Thanks, sorry for the delay replying. I'll have to poke around sometime. So that's probably just going to identify a bottleneck, but not actually work around it I guess.	jmm	bajtos
237	2015-09-29 22:10:13	@danielmanesku , how about `--debug-brk` option?	3y3	danielmanesku
236	2013-10-29 08:34:51	Hi @badave, thank you for submitting a pull request. Please reword your commit messages to past tense - that's the style we use in Node Inspector.	bajtos	badave
234	2015-03-10 10:23:46	Hi @bajtos, I can definitely implement it in my weekends. :+1:	marcominetti	bajtos
234	2015-05-11 04:29:37	@marcominetti Is this already implemented ? I'm getting the same error message.	yoshiokatsuneo	marcominetti
234	2015-05-11 05:11:51	@yoshiokatsuneo yep but it's not yet landed in master branch... You can try it from pr #621...	marcominetti	yoshiokatsuneo
234	2015-05-11 05:20:20	@marcominetti Ah, I see. I'm looking forward to be merged to master.	yoshiokatsuneo	marcominetti
233	2014-08-19 14:16:39	@nikmartin , @Siyfion , is this actually for v0.7.4 and Node v0.10.30? Or I can close this?	3y3	Siyfion
233	2014-08-19 14:16:39	@nikmartin , @Siyfion , is this actually for v0.7.4 and Node v0.10.30? Or I can close this?	3y3	nikmartin
231	2013-10-23 20:29:31	@DavidandTracyWhittington I am still not able to reproduce your problem. This is what I did: 1. Run https://github.com/node-inspector/node-debug-samples/blob/master/simple-server/index.js 2. Set a breakpoint in http request handler 3. Set watch to `var v = { tablename: " " };` 4. The watch reports an `undefined` value, Node Inspector works without any problems. Please provide us an example and st…	bajtos	DavidandTracyWhittington
231	2014-08-12 19:37:16	@DavidandTracyWhittington , any progress here?	3y3	DavidandTracyWhittington
229	2013-10-13 08:11:03	Hi @ChrisWren, thank you for submitting your pull request. I like your Grunt module, it looks like a useful addition to Grunt workflow. However, Node Inspector's README is not the right place for documenting other modules like grunt-node-inspector. I would suggest you to copy the relevant part of Node Inspector's README to grunt-node-inspector's README and make the change there. As far as my unde…	bajtos	ChrisWren
228	2013-10-13 10:08:14	Hi @pete-the-pete, thank you for reporting the issue. How did the superfish.com script get included to your Node Inspector page? It looks like you have a chrome extension that is messing up the content of inspector.html. Can you try to run node-inspector will all chrome extensions disabled to verify this assumption? This is possibly related to #220.	bajtos	pete-the-pete
228	2014-10-07 06:53:38	@pete-the-pete it is a PC virus. Run some antivirus software will fix this.	nilveryboring	pete-the-pete
227	2013-10-10 08:52:08	Hello @ping-liang, thank you for reporting the issue. My impression is that the problem is caused by one of the modules that node-inspector depends on. Please try to run `npm install which`, if it works then `npm install socket.io`. I suspect one of these commands will fail, in which case is better to ask authors of the failing module. Probably the best option is to ask on [Node.js mailing list](…	bajtos	ping-liang
226	2013-10-02 18:37:33	Hi @gkatsev, thank you for submitting your pull request. Note we use past tense in commit messages, please fix your commit. Other than that, the change looks good.	bajtos	gkatsev
225	2013-10-09 08:31:27	Hello @sowdri, thank you for reporting the issue. I am afraid I can't reproduce this myself. Please send me a sample project (ideally a URL to public github repo) with instructions on how to reproduce the issue.	bajtos	sowdri
224	2013-10-09 08:37:18	Hi @aseemk, it's okay to ask here on Github. > Btw, I've noticed other source map declarations of the form: > > > > (Is one right and the other wrong? Or are they both valid?) `//#` is valid per sourcemap specification, however Node Inspector support both forms. I am not able to reproduce your problem, source-maps work well for me. Please send a sample project (ideally as a URL to a public github…	bajtos	aseemk
224	2014-02-19 17:28:45	@aseemk are you still experiencing this problem? Could this be a duplicate of #271?	bajtos	aseemk
224	2014-03-25 07:53:46	@jansegre can you reproduce the problem with the [sample app](https://github.com/node-inspector/node-debug-samples/tree/master/sourcemap)? What version of Node Inspector are you running?	bajtos	jansegre
224	2014-03-25 10:13:24	@bajtos, yes. This is what I get: ![screen shot 2014-03-25 at 07 06 58](https://f.cloud.github.com/assets/729870/2510341/52751f8e-b405-11e3-9876-6d2db7ec25b4.png) These info might help:	jansegre	bajtos
223	2013-09-24 07:42:21	Hi @ssafejava, thank you for the pull request. Your implementation goes in the right direction. There are few things to improve, see my comments above. Please update the commit message to the 50/72 format and use a past tense (see [wiki](https://github.com/node-inspector/node-inspector/wiki/Contributing#git-commitspatches) for details). Also add a unit-test verifying the new behaviour (hint: star…	bajtos	ssafejava
223	2013-09-24 08:04:48	@bajtos Thanks for the pointers, I removed the `config` import & passed it down the chain to the CallFramesProvider. An extra test is in `CallFramesProvider.js`.	ssafejava	bajtos
223	2013-09-24 17:22:39	@ssafejava Thanks for addressing my comments. I am afraid I won't be able to finish the review until next week. Sorry for the delay.	bajtos	ssafejava
222	2014-04-18 13:46:11	@bajtos , I saw [this question](http://stackoverflow.com/questions/22360652/can-node-inspector-debug-an-app-without-pausing-it) on StackOverflow - can you target me to source file of webkit, where it injects this custom javascript code?	3y3	bajtos
220	2013-09-23 06:41:00	Hi @soliton4, Node Inspector works well with node v0.10. Please provide more details on what does it mean "nothing seems to work". Check Developer Toolbar's Console in Chrome for error messages. Note that Node Inspector works in Chrome and Opera at the moment, other browsers like Safari or Firefox are not supported.	bajtos	soliton4
220	2014-08-12 19:43:43	@bajtos , we can fix it by renaming `front-end/Popover.js` to `front-end/Popovers.js`. But I don't like to do changes in frontend...	3y3	bajtos
220	2014-08-13 06:44:28	@3y3 now that's interesting. What adblock did you test with? @soliton4 @gkatsev could you confirm that renaming solves the issue? > But I don't like to do changes in frontend... I don't like that either. But it's not that bad since it is only a file rename. If we keep it documented to make sure we don't forget to do the rename when we upgrade the front-end the next time, then I can live with that.	bajtos	soliton4
220	2014-08-13 06:44:28	@3y3 now that's interesting. What adblock did you test with? @soliton4 @gkatsev could you confirm that renaming solves the issue? > But I don't like to do changes in frontend... I don't like that either. But it's not that bad since it is only a file rename. If we keep it documented to make sure we don't forget to do the rename when we upgrade the front-end the next time, then I can live with that.	bajtos	gkatsev
219	2014-01-03 04:09:08	@bajtos, sorry for long absence. This is a simplest version. I'm ready to discussion. If this method of injection will be approved, I will fix issues in complex version. Then I will commit for new overview and finally I will write tests for pull request	3y3	bajtos
219	2014-03-14 15:17:15	@bajtos , now simple implimentation is one of unei tests of this commit ('Connect in debug-brk mode'). You can start to overview this or wait some time. On weekend I will commit second part. Injector will be useful also in realisation of Heap profiler.	3y3	bajtos
219	2014-11-15 16:14:49	@bajtos , ready to review. For memory cleanup use `clearMessages` button. Can you propose other way to control memory?	3y3	bajtos
219	2014-11-18 12:48:38	> @bajtos , ready to review. Cool. I did a superficial review, the code looks good. Feel free to land it as it is. > For memory cleanup use `clearMessages` button. Can you propose other way to control memory? You can limit the size of the cache to let's say 100 last items, but I don't think it's worth the effort. Is the cache cleared when Node Inspector detaches from the running process?	bajtos	bajtos
217	2013-09-19 16:02:22	Hello @mrkafk, thank you for reporting the issue. I am afraid Node Inspector does not officially support Node versions older than 0.8. I'l try to check how much work it would require to support v0.4, but it's not a priority.	bajtos	mrkafk
217	2013-09-19 16:14:07	-----BEGIN PGP SIGNED MESSAGE----- Hash: SHA1 OK I understand. Thanks! Regards, Marcin Krol W dniu 2013-09-19 18:02, Miroslav Bajtoš pisze: > Hello @mrkafk https://github.com/mrkafk, thank you for reporting > the issue. I am afraid Node Inspector does not officially support > Node versions older than 0.8. I'l try to check how much work it > would require to support v0.4, but it's not a priority. …	mrkafk	mrkafk
208	2013-09-16 07:56:08	Hello @mproy007, thank you for reporting the issue. Please open Developer Tools, select tab Console and post the messages displayed there (there should be two messages according to your screenshot - see bottom right part). Also try to clear settings saved by Node Inspector in the HTML5 local storage by running the following command in Developer Tools Console: After you have removed the local sett…	bajtos	mproy007
206	2013-09-14 02:58:08	@bajtos Thanks for the input, I will wait for your fix before supporting --hidden in [grunt-node-inspector](https://github.com/ChrisWren/grunt-node-inspector)!	ChrisWren	bajtos
204	2013-09-06 17:18:03	Hello @wwoods, thank you for reporting the issue. I probably won't have time to investigate it in the next week or so. If you feel like taking a look yourself: start with 95b68be and look at `ScriptManager. _parseSourceMapUrlFromScriptSource`. Find out whether your `data:` URL is parsed and forwarded to front-end.	bajtos	wwoods
202	2013-08-26 07:14:54	@StrictlySkyler What version of Node Inspector are you using? Can you reproduce the issue with the latest version v0.3.4? What is your OS and Node.js version?	bajtos	StrictlySkyler
201	2014-01-15 23:29:48	:thumbsup: as @sergkr describes	doublerebel	sergkr
198	2013-08-20 11:23:41	The test repo was incredibly helpful, thank you @jasonrm! I was able to reproduce the problem, the pull request with the bug-fix is waiting for a review by my colleague.	bajtos	jasonrm
197	2014-12-09 14:24:12	@abhay-github , can you describe your situation more verbose, bacause I don't see any problems with performance on my machine	3y3	abhay-github
197	2014-12-09 16:11:59	@3y3 IIRC `--noinject` can be used as a quick workaround, is that still true? Having said that, it would be still nice to find out what's the problem and fix any performance issue(s). @abhay-github please provide steps how to reproduce your problem. Also what is your OS (Win/Linux/Mac) and what Node version do you use?	bajtos	abhay-github
197	2014-12-11 11:19:58	@3y3 I guess we may need to improve the code forwarding the messages to batch them? I.e. send a batch of all captured console messages once every 50ms, instead of sending individual messages immediately. @abhay-github could you please open a new github issue to track this problem? It would be even better if you could include a simple program to reproduce the issue.	bajtos	abhay-github
193	2013-08-14 17:42:55	Hi @nirmelamoud, thank you for reporting the problem. I am afraid I can't tell what might be the problem based on your description. Please try the following three things and let me know the results. 1. Run your node application on your Mac. Does the problem persist? 2. Trigger the break explicitly by adding `debugger;` statement to your code. (Run the application inside the Linux VM). 3. Debug th…	bajtos	nirmelamoud
193	2013-09-11 00:53:58	Okay, this is a bit phantom-tastic, but here's how I fixed this on my stack... 1) Remove node-inspector 0.4.0 on the server 2) In Chrome go to the History panel (cmd-Y), search for the url of your server's node-inspector instance 3) Check all of the history items and click the 'Remove All Selected' button to flush them out of cache 4) Re-install node-inspector 0.4.0 on the server 5) Re-run your s…	JELaVallee	nirmelamoud
193	2013-09-11 15:01:51	Thank you @JELaVallee for investigating the problem more. I am still not sure what's the source of the problem, but I have few ideas to try: 1. If the problem is in the way how node-inspector front-end files are cached by the browser, then it should be enough to flush the cache and reload Node Inspector's page (i.e. do the steps steps 2, 3, 5 and 6 only). 2. On the other hand, if the problem is c…	bajtos	JELaVallee
193	2013-09-11 15:37:11	@bajtos: No problem, glad to give a hand for such a valuable tool! I'll definitely give window.localStorage a look the next this should happen. A friend suggested that this might occur if two browsers were simultaneously hitting the node-inspector server at the same time for the same running node instance when I mentioned the 104 Error message to him. But I haven't been able to reproduce the beha…	JELaVallee	bajtos
193	2014-10-07 11:35:53	@rainabba how can I reproduce your problem on my machine?	bajtos	rainabba
192	2013-08-07 07:43:04	Hi @chenjie-cnooc, Could you please post the full error (stack-trace) you received? Also where was the error reported - was it in node-inspector process output, in node-inspector console tab, or in Developer Toolbars console tab? What happens when you run grunt without node-inspector, do you get the same error?	bajtos	chenjie-cnooc
190	2013-08-05 15:18:58	@iliakan I was able to reproduce the problem. Running this command in DevTools console should fix it: I suspect this is related to #188.	bajtos	iliakan
190	2015-08-22 07:30:50	@rainabba IIRC, the support for stopping on unhandled exceptions in Node.js is rather fragile and may be broken in certain versions. Also keep in mind that unhandled exception = exception that crashes your process. If you catch unhandled exceptions e.g. via domains, they are no longer considered as uncaught (IIRC). In order to help you more, I need an example app reproducing the problem that I ca…	bajtos	rainabba
189	2014-05-05 14:40:04	Hi @wyattbiker, you post #364 Issue, please switch to #189 for discussion. > Would be nice to have an optional -title= > or if no title use the app name as the title. I think that best strategy will be grab name from package.json > I already located the opener.js as the file that opens up Chrome. I wonder if Chrome has a command line option to force a title. Opener is only one of ways to open Nod…	3y3	bajtos
187	2014-06-30 15:33:04	@aexmachina not too difficult, that's why there is the `easy pick` label on this issue :) Take a look at our [Developer's Guide](https://github.com/node-inspector/node-inspector/wiki/Developer%27s-Guide) to get started.	bajtos	aexmachina
187	2014-11-06 00:52:38	I'm interested in working on this. @bajtos, Any suggestions on where to start?	fakewaffle	bajtos
187	2014-11-06 07:22:38	@fakewaffle see [DebuggerAgent.setBreakpointByUrl](https://github.com/node-inspector/node-inspector/blob/90d699202dc2d5dc44c9493e89da1bea3e1c3671/lib/DebuggerAgent.js#L322-L349) and V8's [setbreakpoint](https://code.google.com/p/v8-wiki/wiki/DebuggerProtocol#Request_setbreakpoint).	bajtos	fakewaffle
187	2015-07-08 11:30:22	@EricSmekens I think it is still an easy pick, the code in `DebuggerAgent.setBreakpointByUrl` hasn't changed much.	bajtos	EricSmekens
185	2013-09-26 01:48:25	Hey @bajtos, what could I do to start work on this apart from just digging into all the prior art?	ThisIsMissEm	bajtos
185	2013-11-07 09:45:50	@shepheb It makes me sad to say this, but anyway. Until the profiler is implemented, you can try [bugger](https://npmjs.org/package/bugger). It should have both the debugger and the profiler.	bajtos	shepheb
184	2013-07-30 16:35:08	Hi @pflannery, thanks for a bug report. I don't have bandwidth to deal with it now, I'll look at the issue later this week or next week. Miroslav	bajtos	pflannery
183	2013-07-30 16:38:13	Hi @ChrisCinelli, thank you for a bug report. Could you please provide a complete (and minimal) source code to reproduce the problem? Thanks, Miroslav	bajtos	ChrisCinelli
181	2013-08-01 07:27:27	@ChrisCinelli I am afraid this is the way how Javascript is designed (see e.g. [this article on MDN](https://developer.mozilla.org/en-US/docs/Web/JavaScript/Guide/Closures)) and we can't do anything about it in node-inspector. I am closing the issue.	bajtos	ChrisCinelli
176	2013-08-14 18:02:39	@jandrieu Have you had any success with my work-around?	bajtos	jandrieu
175	2013-07-24 05:41:00	Hi @jots, Thank you for your feedback. > I can edit and save javascript files > (after setting "saveLiveEdit": true, in config.json). Is it possible to do the same with coffeescript? It is not possible to save non-javascript sources, it's a limitation of Google's DevTools front-end :( > also, is there a better place to set saveLiveEdit to true other than the global file for node-inspector? Not ye…	bajtos	jots
175	2013-07-24 06:44:55	Thanks for the info @bajtos . I like ~/node-inspector.json overridden by src/myapp/.node-inspector.json overridden by command line. hopefully devtools front-end will allow for saving of non .js in the near future. speaking of which, I had an idea which i'm guessing you already have had: it would be neat if chrome devtools had a "tab" for node-inspector, so don't have to open up a new window. just…	jots	bajtos
173	2013-07-22 13:44:19	Hello @nirmelamoud, What version of node-inspector are you running? Make sure you have a recent one (0.3.x). Can you open "file navigator" sidebar? You should see at least node.js internal files there (e.g. `module.js`, `node.js`, etc.). Please see [the manual from Google](https://developers.google.com/chrome-developer-tools/docs/javascript-debugging#sources-panel) for a screenshot describing var…	bajtos	nirmelamoud
173	2013-07-22 14:57:09	thank you for answering so promptly I installed it today so I have the latest one (0.3) yes I can see the node.js internal files (at least names I see nothing on the left side (source) - only when run with debug-brk I can open the file navigator see the sources / content etc tabs but no file appear on the sources tab it is just empty I started with debug-brk and it stop somewhere, in module.js bu…	nirmelamoud	nirmelamoud
171	2013-07-18 08:29:40	@jsdevel: Could you please attach a (minimal) test-case that I can run myself to reproduce the problem?	bajtos	jsdevel
171	2013-07-23 08:40:44	Hi @jsdevel, thank you for investigating the issue and describing a solution. I like the idea of using source maps to let V8 know what file you are debugging, it's very elegant. Still, you should be able to debug eval-ed code out of the box, even without source maps. In the screenshot below, you can see how my node-inspector looks like after stepping into `eval(code)`. Notice the yellow backgroun…	bajtos	jsdevel
170	2013-07-18 09:39:11	Hi @ashimaathri, Internal node.js source files have to be loaded into V8 (via `require()`) before node-inspector can display them. Once they are loaded, you will find them listed in the Navigator panel in `(no domain)` section. Please let me know if works for you so that I can close the issue. Miroslav P.S. There was a new version released this week, make sure you are not using an older version f…	bajtos	ashimaathri
170	2013-07-23 06:20:35	@ashimaathri Node uses it's internal modules for starting your application (`module.js`, `fs.js`, etc.). So even if you don't require any module, some of them are loaded during startup. The internal modules are compiled into the node executable and loaded into V8 engine at runtime. Node Inspector is picking the source code from V8 engine. This way we have always the correct version of the code.	bajtos	ashimaathri
170	2013-07-23 12:53:51	@bajtos Thanks for the information.	ashimaathri	bajtos
168	2013-07-17 08:07:31	Hi @mpderbec, Thank you for the pull requests, I appreciate your effort. We have updated node-inspector to use the latest DevTools front-end from Blink (Google's fork of WebKit), Ctrl+B now works out-of-the-box. Please upgrade to the latest version (0.3.1) and let me know if it works correctly for you. Miroslav	bajtos	mpderbec
164	2013-06-07 06:59:33	Hi @tjlahr, I am working on a new version of node-inspector that uses the latest front-end from Google Blink (clone of WebKit). Your test-case works correctly in my version. Could you please try it yourself and let me know if it works for you too? Link to my node-inspector version: [strongloop/node-inspector](/strongloop/node-inspector)	bajtos	tjlahr
164	2013-06-10 15:39:18	@bajtos node-inspector pauses normally for me in your fork	tjlahr	bajtos
161	2013-05-28 23:13:09	@luv2code - Also getting this. Profiling/heap snapshots don't work at all because of them	contra	luv2code
161	2013-08-02 06:19:36	@jezell It seems that your install/update have not installed the latest (0.3.x) version of node-inspector. The stack trace shown above contains code that does not exist in the current version.	bajtos	jezell
161	2013-11-13 19:13:49	@huntw999 Please fill a new issue and include following details: - What version of Node Inspector are you using? - Can you reproduce the issue in Node v0.8 or with Node Inspector v0.3.x?	bajtos	huntw999
154	2013-07-24 17:51:36	@Zammy You should be able to restart the debugged process without restarting node-inspector in the new 0.3 version. As you mentioned in other comments, there are already modules that implements your suggestions. I believe it's better to have multiple smaller modules; each module doing one thing and doing it well. It's better to leave the (re)starting job to them. > @williamxhero Is this project a…	bajtos	Zammy
154	2013-07-24 17:51:36	@Zammy You should be able to restart the debugged process without restarting node-inspector in the new 0.3 version. As you mentioned in other comments, there are already modules that implements your suggestions. I believe it's better to have multiple smaller modules; each module doing one thing and doing it well. It's better to leave the (re)starting job to them. > @williamxhero Is this project a…	bajtos	williamxhero
152	2013-03-28 16:20:34	@Bijender What version of NodeJS are you using (`node --version` will tell you) and then which version of node-inspector?	Siyfion	Bijender
152	2013-03-28 20:33:01	@Bijender Okay, you've got a little muddled up.. Go to a directory that you are happy to install node-inspector in, then call: `git clone https://github.com/dannycoates/node-inspector.git` then to debug you `cd .\node-inspector` and then `node .\bin\inspector.js`	Siyfion	Bijender
152	2013-03-28 21:37:45	@Bijender No problem, glad I could help.	Siyfion	Bijender
151	2013-04-04 15:59:46	@Niggler skip step 2. If you pass `--debug`, node will run in debug mode and listen for connections on port 5858. USR1 is only needed if you start node _without_ `--debug` and want to have a running node process start debug mode without restarting the process. On my machine if I send USR1 to a node process already in debug mode, the process exits, thus your error.	focusaurus	Niggler
151	2013-04-04 16:40:09	Ah that appears to work @focusaurus	Niggler	focusaurus
150	2013-07-24 10:04:21	@bajtos, great news! Thank you.	denys	bajtos
150	2013-07-24 13:06:59	@bajtos, thank you!	sylvain-hamel	bajtos
150	2013-07-24 14:51:15	@bajtos: agreed, freaking awesome, thank you!!	aseemk	bajtos
146	2013-07-24 09:53:58	@nvlbg This is a know problem that's rather difficult to solve, because it requires support from V8 debugger. Is it a major obstacle in your debugging workflow?	bajtos	nvlbg
143	2013-07-24 09:59:25	@mayurdabhi Firefox is not supported, you have to use a Blink browser like Chrome or Opera.	bajtos	mayurdabhi
142	2013-07-24 17:40:02	Hi @mongris, thank you for submitting a pull request. First of all, most of node-inspector's code was rewritten in 0.3 after upgrading to Blink fork of WebKit. I am afraid you will have to port your changes to the new codebase. Secondly, I don't really like the idea of adding such vendor-specific features into node-inspector. However I am happy to add few customisation hooks that will allow you t…	bajtos	mongris
138	2013-07-24 10:14:40	@draco2003 Thank you for your pull request. I have already made the change in 85871680 before I learned about this request. Sorry for that.	bajtos	draco2003
134	2013-07-24 10:04:52	@trusktr This feature is not implemented. See strongloop/node-inspector#29 for a related discussion.	bajtos	trusktr
134	2013-08-15 04:02:30	@bajtos Such a feature would be extremely nice (i've no time to code it though). Just on my wish list. Maybe something exists since posting this...	trusktr	bajtos
130	2013-03-30 20:50:12	Hi @dannycoates, Why this issue is closed now? is there a fix for this already? @ravi sending the USR1 signal does not work, that was my first guess. Option #2 really not an option.	mexpolk	ravi
130	2013-03-30 21:08:48	Sorry, this isn't fixed, and probably won't ever be. I closed a bunch of issues without comment because I needed to declare "issue bankruptcy". I've seen @ravi's suggestion work, but it's fragile. There certainly should be an easy way to debug child processes, but I think its out of scope for node-inspector.	dannycoates	ravi
130	2014-07-03 16:13:29	@chi-e You have to put that line in the source code of your child process. Example:	bajtos	chi-e
126	2013-05-01 13:21:22	Hey @dannycoates, how much money do you need to continue to support this project? If you setup a crowd-sourcing campaign I'd happily chip in. https://www.bountysource.com/ seems to work great for coding projects. For rewards you could do something like: - $50 get your name in the Backers.md file - $150 get your name in the Backers.md file, plus a shirt - $250 get your name and url in the Backers.…	balupton	dannycoates
126	2013-05-17 18:10:58	@dannycoates :+1: not a bad idea! I'm from the Bountysource team, we also offer merchandise fulfillment. If you went with @balupton's reward suggestions, we could print the shirts and mail em for you too.	ccverg	dannycoates
126	2013-05-17 18:10:58	@dannycoates :+1: not a bad idea! I'm from the Bountysource team, we also offer merchandise fulfillment. If you went with @balupton's reward suggestions, we could print the shirts and mail em for you too.	ccverg	balupton
126	2013-05-17 18:20:05	+1 On Fri, May 17, 2013 at 1:10 PM, ccvergara notifications@github.com wrote: > @dannycoates https://github.com/dannycoates [image: :+1:] not a bad > idea! I'm from the Bountysource team, we also offer merchandise > fulfillment. If you went with @balupton https://github.com/balupton's > reward suggestions, we could print the shirts and mail em for you too. > > — > Reply to this email directly or …	soitgoes	dannycoates
126	2013-05-17 18:20:05	+1 On Fri, May 17, 2013 at 1:10 PM, ccvergara notifications@github.com wrote: > @dannycoates https://github.com/dannycoates [image: :+1:] not a bad > idea! I'm from the Bountysource team, we also offer merchandise > fulfillment. If you went with @balupton https://github.com/balupton's > reward suggestions, we could print the shirts and mail em for you too. > > — > Reply to this email directly or …	soitgoes	balupton
126	2013-07-24 11:19:58	@bajtos I've just taken a look and it looks awesome what you guys have done.. My only question is, why not release it on NPM? I have nothing against StrongLoop, but I definitely don't want to use their pre-packaged version of node.js, sorry! EDIT: I stand corrected; you have updated the NPM version! Gratz! :smile:	Siyfion	bajtos
121	2012-07-26 12:32:38	@rhythmicdevil No, it starts the node debugger that node-inspector will connect to.	drudge	rhythmicdevil
116	2013-07-24 17:26:37	@georgesnelling Hi George, thank you for the pull request. The new version (0.3.x) of node inspector saves breakpoints in browser's local storage and restores them automatically. Please let me know if this feature solves your problem. If you still need to put `debugger;` statements into your code, then it makes sense to update FAQ. However, the answer should state when the breakpoints are restore…	bajtos	georgesnelling
113	2012-06-29 16:16:50	@Mirodil Your latest error might be Windows/NPM specific. As suggested in the following thread, maybe using Git Bash will help? https://github.com/isaacs/npm/pull/2479 Possibly related: https://github.com/isaacs/npm/issues/search?q=CreateProcessW:	memcap	Mirodil
113	2012-06-30 08:28:25	@memcap i did not think so. when i tried to install with node version 0.6 it worked, but when i tried to install node version 0.8 it could not be installed.	Mirodil	memcap
113	2012-09-18 06:45:53	thank you, @memcap , your fork worked for me	adamschmideg	memcap
108	2013-09-02 12:43:56	@spikebrehm node-inspector cannot detect that the server was restarted. AFAIK Blink Developer Tools do not support that either, which means it's very unlikely we are going to implement this feature. Note that it's not necessary to restart node-inspector to attach to a new process, all you need to do is to reload the page in the browser. What's the problem with reloading the page? As of v0.3.x, no…	bajtos	spikebrehm
106	2013-09-17 21:02:04	@bajtos could you expand on usage? I believe I've gotten the PID of a running node process (started without debug) via: `tasklist /FI "IMAGENAME eq node.exe"` which returns , say `8196` I then launch the node REPL, and issue `process._debugProcess(8196)` I exit the REPL (can node-inspector be run from w/in the REPL? I haven't used the REPL enough to get it to work) and launch `node-inspector &` T…	MichaelPaulukonis	bajtos
106	2013-09-18 14:08:23	@MichaelPaulukonis The only shortcut I can think of is to call instead of launching a REPL session. I have updated the README file (see pull request #212). Does the README make it clear now how to start a debugging session of a running process?	bajtos	MichaelPaulukonis
100	2013-08-10 12:43:46	@bajtos and its working flawless, thank you for this feature! If anyone is interested in a quick-start project that uses source maps with node-inspector(optionally with coffeescript files), checkout this [grunt task](https://github.com/tarruda/grunt-coffee-build) I just wrote.	tarruda	bajtos
96	2013-08-27 08:58:25	@bajtos it means it's still not really usable. I hope there's a way to fix it.	medikoo	bajtos
85	2012-04-13 12:37:42	@kilianc @jenner @Jimbly check out https://github.com/c4milo/node-webkit-agent I've got working cpu and heap profiling.	c4milo	Jimbly
85	2012-04-13 12:37:42	@kilianc @jenner @Jimbly check out https://github.com/c4milo/node-webkit-agent I've got working cpu and heap profiling.	c4milo	kilianc
85	2012-04-13 12:37:42	@kilianc @jenner @Jimbly check out https://github.com/c4milo/node-webkit-agent I've got working cpu and heap profiling.	c4milo	jenner
85	2012-04-13 19:21:04	@c4milo awesome, thanks	jenner	c4milo
83	2012-05-30 16:44:44	@Filirom1: Thanks. I actually _read_ this thread, but I don't know how I missed c4milo's comment! A bit tired, maybe...	pooriaazimi	Filirom1
73	2012-04-15 21:32:05	I have no issues, but I'd like to clarify: Are @brandonhall and @OrangeDog having the same issue? @OrangeDog talks about breakpoints not working at all and redirecting to the "enable debugging" notice, @brandonhall mentions "sessions" having the "enable debugging" window by default. Doesn't sound like the same issue to me. @sethwoodworth doesn't provide enough detail to describe any issue in part…	rdrey	OrangeDog
73	2012-04-15 21:32:05	I have no issues, but I'd like to clarify: Are @brandonhall and @OrangeDog having the same issue? @OrangeDog talks about breakpoints not working at all and redirecting to the "enable debugging" notice, @brandonhall mentions "sessions" having the "enable debugging" window by default. Doesn't sound like the same issue to me. @sethwoodworth doesn't provide enough detail to describe any issue in part…	rdrey	sethwoodworth
73	2012-04-15 21:32:05	I have no issues, but I'd like to clarify: Are @brandonhall and @OrangeDog having the same issue? @OrangeDog talks about breakpoints not working at all and redirecting to the "enable debugging" notice, @brandonhall mentions "sessions" having the "enable debugging" window by default. Doesn't sound like the same issue to me. @sethwoodworth doesn't provide enough detail to describe any issue in part…	rdrey	brandonhall
73	2012-04-16 03:59:32	@rdrey Technically, they are separate issues but with the same error message. Thankfully, I haven't seen the message in a long time now. It was incredibly hard to repro then because it would happen randomly. I suspect it was due to an older version of Chrome. I have no data to support that, but it's my only guess.	brandonhall	rdrey
73	2012-04-30 10:44:53	Using Chrome 18 now and my issue no longer presents itself. I see the same behaviour as @rdrey describes.	OrangeDog	rdrey
66	2013-04-25 14:33:10	@jbrooksuk You really should check out [Node Monkey](https://github.com/jwarkentin/node-monkey) if you want this feature. Just do `npm install node-monkey` and then in your app: Go to `http://0.0.0.0:50500` in your web browser and open the javascript console to see console output.	jwarkentin	jbrooksuk
66	2014-01-09 08:53:41	Thanks @jwarkentin!	jbrooksuk	jwarkentin
62	2011-09-07 19:20:14	@fprijate awesome thanks! Hopefully @felixge will land your patch from https://github.com/felixge/node-paperboy/pull/13#issuecomment-1990519	dannycoates	fprijate
42	2011-07-24 02:25:51	Could this be a firewall issue? I'm able to use a remote browser, but both node-inspector and the process you're debugging must be run on the same machine. @ligaard yes, thats a separate issue	dannycoates	ligaard
30	2011-01-31 13:34:50	@dannycoates Ahh, thanks for the tips! You've built a wonderful debugging tool. I can't thank you enough.	xavi-	dannycoates
29	2013-12-27 08:01:50	@STRML Node Inspector tries to match the behaviour of Chrome Developer Tools in most cases. If the GUI can handle long values (which seems to be the case), then removing the limit entirely is a very good solution indeed.	bajtos	STRML
29	2013-12-30 21:52:47	@bajtos It appears that the code in `/lib/convert.js` actually has nothing to do with it. After changing the limit to 1000 and generating a long string: ![truncation](http://i.imgur.com/Po2dwM7.png) The same result occurs when removing the limit entirely. It appears as though some code deep inside the inspector itself is performing the truncation at 80 characters. I found [some reference to this …	STRML	bajtos
29	2013-12-31 05:48:54	It looks like this is due to a default limitation in the v8 debugger. The default max string length is defined [here](https://github.com/v8/v8/blob/a3216d885fcfcb38a6eae301fe9680b82ccc3269/src/mirror-debugger.js#L164) which limits all String type response messages to 80 characters. The formatted message we see in the console is produced by v8 [here](https://github.com/v8/v8/blob/a3216d885fcfcb38a…	pflannery	bajtos
29	2013-12-31 12:51:50	@pflannery Thanks for your deep investigation. The proposed solutions looks good, I'd prefer to set maxStringLength to a higher value (10k or 100k) and do not add a new config option for now. As for the second point, the change should be fine. Just verify that the content of `result.value` indicates that the value is incomplete when V8 truncates the string, ideally in a new unit-test. This issue …	bajtos	pflannery
28	2011-07-21 12:55:48	@shimondoodkin: What does mean? Do you want the oppertunity to pause the program and then click on some line and then when you un-pause, the program should (try to) continue execution from the line you chose..? PS: Out of curiosity, which use cases did you have for requireing this feature?	ligaard	shimondoodkin
26	2014-07-25 21:23:28	@dannycoates is there no way to set a conditional breakpoint then, without the user changing their os bindings so that control key doesn't cause a right-click in OSX?	laurelnaiad	dannycoates
22	2011-07-21 12:57:45	@shimondoodkin: Please explain the problem a bit further :-)	ligaard	shimondoodkin
21	2015-03-04 09:11:12	> @zwhitchcox how do you hide the core modules? Please open a new issue to discuss that.	bajtos	zwhitchcox
983	2017-03-10 10:12:04	@3y3 @bajtos @dannycoates	hustxiaoc	bajtos
983	2017-03-10 10:12:04	@3y3 @bajtos @dannycoates	hustxiaoc	dannycoates
977	2017-02-23 20:37:25	Now that there's `node --inspect`, do you still plan to maintain this tool? I'm seeing a lot of confused people because everybody is talking about `node --inspect` but new people accidentally check out `node-inspector`, which is a completely different tool and has a few issues. So what's the current state? It would be nice to have a deprecation messagein the readme and maybe a link to a tutorial …	marcbachmann	paul
976	2017-02-23 20:30:27	Is there a reason you don't use `node --inspect`? https://medium.com/@paul_irish/debugging-node-js-nightlies-with-chrome-devtools-7c4a1b95ae27#.ppj8ktisc	marcbachmann	paul
974	2017-02-11 17:44:27	Development of this seems to be a constant struggle. Every time I've used it, I've given up after facing bugs. There are significant issues reported right now, e.g. [Unable install on mac OS](https://github.com/node-inspector/node-inspector/issues/966) and [Cannot Install node-inspector in Windows 10](https://github.com/node-inspector/node-inspector/issues/965). As of node `v6.3.0`, Chrome Devtoo…	jcrben	paul
956	2016-12-12 02:33:21	@bajtos Ready for review. If you have any concerns, please let me know. :)	sparkleholic	bajtos
938	2016-10-19 02:15:28	Despite the console log "Error: No NativeModule in target scope", which still needs addressing, this patch does enable it to work, with latest (nodejs 6.9.0) many others to recognize for this @Virtual-Machine @asi-jmasson @dbreese	MasterJames	dbreese
938	2016-10-19 02:15:28	Despite the console log "Error: No NativeModule in target scope", which still needs addressing, this patch does enable it to work, with latest (nodejs 6.9.0) many others to recognize for this @Virtual-Machine @asi-jmasson @dbreese	MasterJames	asi-jmasson
938	2016-10-19 02:15:28	Despite the console log "Error: No NativeModule in target scope", which still needs addressing, this patch does enable it to work, with latest (nodejs 6.9.0) many others to recognize for this @Virtual-Machine @asi-jmasson @dbreese	MasterJames	Virtual-Machine
930	2016-09-26 05:55:32	@bajtos, @3y3 First of all, thank you for this brilliant project which is very useful for developing node.js app. But it seems to be no changes over 6 months since Apr. I'm curious if this repo is not maintained anymore ?	sparkleholic	bajtos
928	2016-10-27 08:37:22	The situation is, that with Node v6 point something, you don't need all this: https://medium.com/@paul_irish/debugging-node-js-nightlies-with-chrome-devtools-7c4a1b95ae27#.hkrhparu1	mightyiam	paul
914	2017-01-17 10:25:56	By the way, @3y3, @bajtos, @dannycoates, is the project is abandoned? Any alternatives/forks? Any plans to transfer maintenance?	Kreozot	bajtos
914	2017-01-17 10:25:56	By the way, @3y3, @bajtos, @dannycoates, is the project is abandoned? Any alternatives/forks? Any plans to transfer maintenance?	Kreozot	dannycoates
907	2016-12-08 21:00:29	@elliotatRetireup I can't see code either, it's just, blank. Did you figure anything out?	scniro	elliotatRetireup
907	2016-12-19 23:29:27	@Elliott128 I have the issue with built in debugger (no code in chrome) and I haven't remapped localhost. How is anyone debugging Node with both of these problems??? Switching node versions constantly is not practical	replete	Elliott128
905	2016-08-30 06:18:18	Strangely, I see this with Node `v6.2.1`? Meanwhile, has anybody tried @lynx1983's [patch](https://github.com/lynx1983/node-inspector/commit/3a26df74) referenced above? *_Edit_: Nope, no such luck. /= I just get the expected “No NativeModule in target scope” instead of an actual crash; but that's not more helpful. Agh! Well, thank god for `nvm`: `nvm install v6.3.1`, problem solved. For now.	ELLIOTTCABLE	lynx1983
893	2016-06-24 00:35:15	In front-end/ui/FilterBar.js on line 62: `this._stateSetting = WebInspector.settings.createSetting("filterBar-" + name + "-toggled", false);` Looking at front-end/common/Settings.js, we see on line 104: `WebInspector.Settings.prototype = { /** * @param {string} key * @param {*} defaultValue * @return {!WebInspector.Setting} */ createSetting: function(key, defaultValue) { if (!this._registry[key])…	kwitzel	return
893	2016-06-24 00:35:15	In front-end/ui/FilterBar.js on line 62: `this._stateSetting = WebInspector.settings.createSetting("filterBar-" + name + "-toggled", false);` Looking at front-end/common/Settings.js, we see on line 104: `WebInspector.Settings.prototype = { /** * @param {string} key * @param {*} defaultValue * @return {!WebInspector.Setting} */ createSetting: function(key, defaultValue) { if (!this._registry[key])…	kwitzel	param
835	2016-03-04 14:24:17	Hello @dannycoates , can you grant me owner rights in `node-inspector` organization. I will intentionally add new sub projects in organization after releasing of plugin system, so it will be not reasonable to take you each time when I want to add new project.	3y3	dannycoates
771	2016-01-05 16:34:19	@CrabDude any updates? been fighting this, have a good repo case here: https://github.com/amcdnl/debug-hell	amcdnl	CrabDude
767	2016-04-15 17:25:48	@all version 0.12.8 is available on npm now, and should fix the Windows installation problem	asselin	all
754	2015-09-24 18:26:39	Looks like a problem on level below. @rvagg, if this isn't problem on nan, can you retarget it to node team. If I understand right in this case problem happens with prebuilt binaries builded on Ubuntu (TravisCI uses Ubuntu?). This can be a source of problems?	3y3	rvagg
750	2015-11-14 03:34:00	@zanemcca would this speed up load times? @3y3 @bajtos or someone can this be looked at?	DylanPiercey	bajtos
748	2016-02-05 02:53:27	So, from what I've observed, consistent with @bajtos 's comment [here](https://github.com/nodejs/node/issues/2546#issuecomment-135666573) (emphasis added): > I also think it's a waste of everybody's time when every debugger [...] has to reimplement (and keep maintaining) the same **DevTools->V8 protocol bridge**. `node-inspector` doesn't actually expose the WebKit / DevTools "Remote Debugging API…	CrabDude	bajtos
706	2015-07-29 09:27:44	`node-debug --no-preload myapp.js` has the same bad behavior, but with `node-debug --hidden node_modules myapp.js` the app starts fast, like `node-debug myapp.js` @v0.11.0 does.	chk-	v0
705	2015-07-28 07:41:25	@ackalker , thank you for contribution. PR is ready to merge, but I need @auchenberg feedback. @auchenberg , is this change sensible for you?	3y3	auchenberg
703	2015-10-10 01:13:21	@AdityaManohar I have not been able to investigate enough to give details to the aws team, but I believe this is an aws-sdk-js issue. I have not forked to run all tests with an aws-sdk change which works for me. The nodejs.org stream document for [readable.read([size])](https://nodejs.org/api/stream.html#stream_readable_read_size) states: 'This method should _only_ be called in paused mode', yet …	glennschler	AdityaManohar
696	2015-07-20 18:32:19	@bajtos , I think this is important feature also in context of `*.es6` I vote up for configuration option.	3y3	bajtos
694	2015-07-22 22:45:13	@jakub-g , any thoughts?	3y3	jakub-g
690	2015-06-30 13:13:54	@bajtos , please review	3y3	bajtos
683	2015-06-18 18:47:54	@jarthorn , all files in `front-end` folder is copy-paste from webkit sources. So, I think this question should be retargetted to blink source. Anyway I'm not friendly with licensing theory (I know MIT and GPL, but I don't know what is the difference between them :smile: ) @bajtos , any thoughts here?	3y3	bajtos
677	2015-06-14 23:21:42	@jkrems , thanks to your experience in #655 I added full network tab implementation. Here I solve some problems of your pr: - We can wrap code in `--debug` and `--debug-brk` mode - We wrap only one function - We send finished requests to frontend - Added different identifiers for `requestId`, `connectionId`, `loaderId`. - We collect stack trace closest to func called by user - POST data captured …	3y3	jkrems
677	2015-06-17 00:35:40	@jkrems , @marcominetti , @bajtos , please review this. This is a full implementaton of Network panel.	3y3	bajtos
677	2015-06-17 00:35:40	@jkrems , @marcominetti , @bajtos , please review this. This is a full implementaton of Network panel.	3y3	marcominetti
677	2015-06-17 00:35:40	@jkrems , @marcominetti , @bajtos , please review this. This is a full implementaton of Network panel.	3y3	jkrems
677	2015-06-18 23:43:21	@bajtos , I fixed targetted issues. Unfortunately changes history was vwry dirty, so I prefer to squash all fixups. What happened here: - added `debug.convert` - `response.push` used to handle `dataReceived` and `finishLoading` events. @bajtos , @jkrems all your issues are fixed. It's ready to next round of review. First round was very useful.	3y3	jkrems
675	2015-06-12 00:17:56	@bajtos , ready to review.	3y3	bajtos
670	2015-06-10 12:57:44	@bajtos , please review.	3y3	bajtos
669	2015-06-10 12:43:30	@bajtos , please review	3y3	bajtos
647	2015-05-25 15:00:22	@bajtos , work in progress. This is not ready to review. Big part of this pr will be deprecated. Thanks for targetting to `strong-data-uri`	3y3	bajtos
647	2015-05-26 10:54:11	@3y3 @bajtos is reasonable to include browserified version of strong-data-uri or any replacement at front-end too for the https://github.com/marcominetti/node-inspector/blob/fix-sourcemaps-alternative/front-end-node/main/MainOverrides.js#L48?	marcominetti	bajtos
644	2015-05-13 21:25:15	![screen shot 2015-05-13 at 2 19 30 pm](https://cloud.githubusercontent.com/assets/462228/7621420/9efcadec-f97b-11e4-99db-7579110f277f.png) I'm not really sure what is going on here. Also I am not 100% convinced this is a node-inspector problem. I figured I'd post this issue and someone can help determine that because it is really annoying: As you can see in the screen shot we have a breakpoint o…	ritch	bajtos
643	2015-05-13 21:14:27	I'm not sure how to reproduce this exactly, but these are the steps I took when the error occured: 1. `mocha --debug-brk` 2. `node-inspector` 3. opened inspector in chrome 4. set several break points 5. ctrl+c on the mocha tab 6. `mocha --debug-brk` 7. refreshed inspector in chrome (blank screen for almost a minute) 8. saw error (above) in node-inspector tab in terminal @bajtos	ritch	bajtos
638	2015-05-15 21:26:15	ping @i5ting ping @mrgamer	3y3	mrgamer
638	2015-06-15 18:14:20	@mrgamer , thank you for screencast. I can work with this issue now.	3y3	mrgamer
638	2015-06-19 13:33:33	@mrgamer thanks	i5ting	mrgamer
637	2015-05-07 22:31:49	@bajtos , looking on node 0.12 I found real reason why we can't previously pause on first line. This is because we don't receive `afterCompile` event, that registers scripts in ScriptManager. Isntead of this we receive `compileError` event every time. So in this pr I deprecate event caching feature in BreakEventHandler. I implemented `_onBreak` as an async function, this provide more powerful con…	3y3	bajtos
637	2015-05-13 08:05:37	Ping @bajtos . Is it possible to review it on this week and release 0.10.1?	3y3	bajtos
630	2015-05-06 20:15:52	I can't reproduce this behavior on Win8.1 with 0.12.2 @bajtos , can you confirm this as bug on your Mac?	3y3	bajtos
627	2015-05-14 13:02:49	Ready to review. @bajtos . @marcominetti , your help in review is also interesting.	3y3	bajtos
627	2015-05-14 13:02:49	Ready to review. @bajtos . @marcominetti , your help in review is also interesting.	3y3	marcominetti
626	2015-04-29 19:41:10	Retargetted to @jakub-g.	3y3	jakub-g
622	2015-04-22 08:39:38	On node 0.12 we can't use any custom commands (like 'Console.enable') if we stopped on first line. This is a bug that can be fixed only in node source code. Here I delete complicated console wrapping - we don't need to send 'Console.enable' to wrap console now. This doesn't fixes initial problem. For example on 0.12 we can't get snapshot if we paused on first line. We need to send `continue` befo…	3y3	bajtos
618	2015-04-27 07:21:16	I am proposing to drop `/debug` path from the URL and server the debugger UI directly on the root URL. @3y3 @auchenberg What's your opinion? Are you aware of any reason why the root URL may not work?	bajtos	auchenberg
618	2015-04-27 09:47:14	If @auchenberg agrees, I change this pr to drop it	marcominetti	auchenberg
618	2015-05-29 09:42:58	@marcominetti let's not wait for @auchenberg and move this patch forward. Could you please rework the code to serve the debugger at the root url, as discussed above?	bajtos	auchenberg
614	2015-04-17 12:15:55	Hello @iliakan . So, today I merged new frontend and I wait some small changes from @marcominetti . Now then we have new frontend, it is reasonable to extend our functionality by debugging promises, getters/setters and more other. This is a next big step. #450 From small steps: There is a #560 , that fixes #597, and I hope, it will be merged on next week. (Can you test it and submit what it works…	3y3	marcominetti
614	2015-04-17 12:37:46	Also we started discussion about new cli api and plugin system. #578 We communicate with @marcominetti in plugin system feature. Long time we were blocked for new features by `updating frontend` pr. In other words I work on node-inspector so intensively as it is possible - this is my main os project. Sometimes it has a higher priority than my main job =)	3y3	marcominetti
610	2015-04-13 14:19:22	As requested by @bajtos and noted by @dpwolfe in #534.	ELLIOTTCABLE	dpwolfe
610	2015-04-13 14:19:22	As requested by @bajtos and noted by @dpwolfe in #534.	ELLIOTTCABLE	bajtos
608	2015-04-07 21:58:33	Not sure if I should file this against npm or not, even though the output clearly say to. MacBook-Pro:web_rtc joey$ npm install node-inspector npm http GET https://registry.npmjs.org/node-inspector npm http 304 https://registry.npmjs.org/node-inspector npm http GET https://registry.npmjs.org/serve-favicon npm http GET https://registry.npmjs.org/express npm http GET https://registry.npmjs.org/asyn…	exceptDefeat	googlegroups
587	2015-03-13 16:35:04	**I'm opening this issue for reference (maybe someone will face the same problem soon - feel free to close it immediately)** I followed the advice from README on debugging mocha - I run `node-debug _mocha` for that However there was a really weird issue happening for me (I used node 0.10.37 or 0.12 via nodist, npm 1.4.6, Windows 7) Node Inspector works with mocha 2.1.0 but not 2.2.0 and it's real…	jakub-g	IF
582	2015-03-09 17:39:42	Hi there, I added ECMAScript 6/7 experimental support through https://github.com/babel/babel project (@sebmck). To enable it, append &babel=7 to the node-inspector URL. The babel param value can be 5, 6 or 7 to enable specific ECMAScript version. The code is transpiled only if babel param is >5 and only whether ECMAScript 6 or 7 code is detected. ECMAScript detection is carried out through acorn-…	marcominetti	sebmck
582	2015-03-10 11:09:43	Hello, @marcominetti . I'm not sure that making `babel` a part of `node-inspector` is a right thing. But this is a good point to start extended discussion about plugins. For example, we have [one other](https://github.com/node-inspector/node-inspector/issues/502) feature issue, about highlighting `debug` module colors in console, but this is useful only for users that use `debug` module in their …	3y3	bajtos
582	2015-03-10 14:18:39	@metaford , shut up fucking bot.	3y3	metaford
582	2015-03-10 16:08:24	> @metaford , shut up fucking bot. @3y3 you can report an abuse using this link: https://github.com/contact?report=metaford I already did that myself.	bajtos	metaford
573	2015-02-28 22:10:24	I vote up for this! @bajtos , thoughts? P.S. for last month I also want to add big banner on top of readme.md. Something like ## PLEASE DON'T SEND ME EMAIL IF NODE-INSPECTOR DOESN'T WORK FOR YOU!!!	3y3	bajtos
567	2015-02-23 23:27:25	This is bug in `biased-opener` /cc @jakub-g	3y3	jakub-g
562	2015-02-19 13:51:52	@bajtos, how about this?	3y3	bajtos
560	2015-02-15 18:13:31	We are not full compatible, but can use old features. @bajtos , please review.	3y3	bajtos
559	2015-09-20 02:38:06	@jamietre: passing `--no-optional` alone didn't work. I had also installed Python 2.7.10. The error included this: > Building the projects in this solution one at a time. To enable parallel build, please add the "/m" switch. > MSBUILD : error MSB3428: Could not load the Visual C++ component "VCBuild.exe". To fix this, 1) install the .NET Framework 2.0 SD K, 2) install Microsoft Visual Studio 2005…	dandv	node-inspector
546	2015-02-15 16:45:45	@mrgamer , @tomzx , hey wait sometime =) I prepare the release pr.	3y3	mrgamer
534	2015-01-25 16:23:14	Thanks for targetting node version. I can confirm the probem with 0.11.15. To @bajtos : The current problem - now we receive `debug` event when app started with `--debug-brk` flag, previously we only check that the application is paused. But the initial problem - we can receive a `debug` event before all sources have been downloaded, in this situation [BreakEventHandler._onBreak](https://github.c…	3y3	bajtos
528	2015-01-23 06:59:09	Sorry for delay in review. This is a good stuff, I want to see it in node-inspector. I'm worried about stability of `biased-opener`, but how I can see `opener` itself also hasn't test coverage, so this replacement is equivalent in this context. /cc @bajtos	3y3	bajtos
520	2015-01-12 17:26:23	Please try to reinstall. For me 0.8.2 was installed succesefully. @bajtos , please confirm.	3y3	bajtos
517	2015-01-10 03:32:15	This was first discovered in here https://github.com/nodeschool/austin/issues/4#. Reproduced on:- - Node v0.11.13 - Node Inspector v0.8.1 - Chrome 39.02(64bit) - Ubuntu 14.04 - More env tested on the [above link](https://github.com/nodeschool/austin/issues/4#issuecomment-65733435) by @dcbartlett From my first impression I initially thought this had to do with `lodash` not playing well with `node-…	shri3k	dcbartlett
517	2015-01-10 04:18:55	@sinkingshriek , I commited fixup just now. You can fork master HEAD or wait for releasing 0.8.2	3y3	sinkingshriek
515	2015-01-06 05:40:04	@bajtos , please join to discussion. @auchenberg , thanks for contribution. This is interesting feature. > Is there any reason why 127.0.0.1/0.0.0.0 currently is used? From time to time I know why we use `0.0.0.0` in `NODE_INSPECTOR_MODE` and `127.0.0.1` in `NODE_DEBUG_MODE`, but unfortunately now I can't remember this. > I had to change the default web-host to the local IP instead of 127.0.0.1, …	3y3	bajtos
510	2015-01-10 06:17:34	@bajtos , I'm ready to merge this one and release 0.8.2 Also I'm glad to notice that now we have prebuild binaries for Linux and OSX x64 (I'm ready to add x32 atoreleasing if it's needed)	3y3	bajtos
499	2014-12-23 22:40:20	Found the fix in another NPM-on-windows issue: https://github.com/brianmcd/contextify/issues/129#issuecomment-58168568. Thanks @blowsie!	adonomay	blowsie
493	2014-12-11 14:45:27	@bajtos , please review.	3y3	bajtos
492	2015-01-10 14:56:26	@bajtos , tt's ready to test and review. I added `for tests` commit, because travis switch to 0.11.14 version by default, and we have prebuild binaries only for uncompatible 0.11.13 (I can't publish binaries for 0.11.14 automatically, because there is no win x64 release version). Also we wait 0.10.36.	3y3	bajtos
492	2015-03-05 13:14:31	Rebased to master. @jakub-g , can you please look at this pr. There exists bug for you. Now our inspector link is `http://examlpe.com:8080/debug?port=5858&ws=example.com:8080` This link doesn't work on Windows with `node-debug` command for reason of unescaped `&`. Original issue in `opener` https://github.com/domenic/opener/issues/9 (It will be nice, if you fix also this issue) But current issue …	3y3	jakub-g
492	2015-03-05 13:14:31	Rebased to master. @jakub-g , can you please look at this pr. There exists bug for you. Now our inspector link is `http://examlpe.com:8080/debug?port=5858&ws=example.com:8080` This link doesn't work on Windows with `node-debug` command for reason of unescaped `&`. Original issue in `opener` https://github.com/domenic/opener/issues/9 (It will be nice, if you fix also this issue) But current issue …	3y3	marcominetti
492	2015-03-05 13:14:31	Rebased to master. @jakub-g , can you please look at this pr. There exists bug for you. Now our inspector link is `http://examlpe.com:8080/debug?port=5858&ws=example.com:8080` This link doesn't work on Windows with `node-debug` command for reason of unescaped `&`. Original issue in `opener` https://github.com/domenic/opener/issues/9 (It will be nice, if you fix also this issue) But current issue …	3y3	auchenberg
491	2014-12-10 10:13:26	@bajtos , please review.	3y3	bajtos
490	2014-12-10 10:09:03	@bajtos , please review	3y3	bajtos
489	2014-12-12 11:00:25	I found a problem here: `opener` module doesn't work correctly with & symbol. So `http://127.0.0.1:8080/debug?port=5858&autoclose=true` will be replaced with `http://127.0.0.1:8080/debug?port=5858` @bajtos, please check this.	3y3	bajtos
485	2014-12-07 23:11:31	@bajtos , I added windows prebuild binaries in v8-profiler 5.2.1. We need to update this dependency and release node-inspector 0.8.1	3y3	bajtos
484	2014-12-07 23:57:43	@3y3, just reinstalled, seem to be the same problem as @volox, Here the console [log](https://gist.github.com/abenhamdine/0997aa784df939c707de)	abenhamdine	volox
475	2014-11-29 10:29:56	Unfortunately I can't add test for `_lookupHeapObjectId` because I can't find in snapshot heapObjectId targetted to real object with properties. @bajtos , please review	3y3	bajtos
465	2014-11-10 09:49:35	Stop increasing the version in `package.json` after a release, do the change just before the next release. Add a shell script for making the release in one step. /to @3y3 please review /cc @sam-github This is addressing your [comment from Jun 19](https://github.com/node-inspector/node-inspector/commit/79b1d60270e8b2364c2b45510928c442c4c41b78#commitcomment-6737390).	bajtos	sam-github
450	2014-10-02 09:28:20	@bajtos , please look at this. This is not ready to review, but I need a discussion here. What happens here: - I copy `InjectedScriptSource` and `DebuggerScript` from Blink sources (branch 1625). This is two main files which implements debugging protocol. - I add `InjectedScriptHost.js`, this is implementation of some functions stored in `V8InjectedScriptHostCustom.cpp` and used by `injectedScrip…	3y3	bajtos
443	2014-09-17 23:32:19	It throws an error during installation: npm http 304 http://registry.npmjs.org/cookie-signature/1.0.3 npm ERR! error rolling back Error: ENOTEMPTY, rmdir '/usr/local/lib/node_modules/node-inspector/node_modules' npm ERR! error rolling back node-inspector@0.7.4 { [Error: ENOTEMPTY, rmdir '/usr/local/lib/node_modules/node-inspector/node_modules'] npm ERR! error rolling back errno: 53, npm ERR! erro…	igorpavlov	googlegroups
441	2014-09-10 07:53:45	@bajtos , please confirm that you are ready to approve https support	3y3	bajtos
441	2014-09-18 16:39:58	> @bajtos , please confirm that you are ready to approve https support Sure, no problem with that. It's probably better to wait with landing this PR until the config-changes are done (#436).	bajtos	bajtos
437	2014-09-05 08:35:22	@bajtos , I'll merge this without review.	3y3	bajtos
436	2014-09-03 21:19:21	@bajtos , ready to review	3y3	bajtos
436	2014-09-19 09:51:53	All fixed and rebased. `README.MD` needs to be updated Also I can rebase this to #441 - this will save @aikimcr from inspecting new changes in config system	3y3	aikimcr
436	2014-09-19 16:54:23	> Also I can rebase this to #441 - this will save @aikimcr from inspecting new changes in config system Sure, that's a good idea. Please leave a comment when it is done, I'll wait with my final review until then.	bajtos	aikimcr
432	2014-08-26 13:09:40	Hello @dannycoates , please change logo of Node Inspector organization to ![favicon](https://cloud.githubusercontent.com/assets/3931155/4044569/e0b3d3e0-2d21-11e4-99fd-e0ff631934f7.png)	3y3	dannycoates
432	2014-08-26 18:35:26	Damage! I used 4pt line instead of 8pt. @dannycoates , @bajtos, please look that is best: ![favicon](https://cloud.githubusercontent.com/assets/3931155/4049660/9f3795f4-2d4f-11e4-888d-a02ec328160d.png) ![](https://cloud.githubusercontent.com/assets/3931155/4044569/e0b3d3e0-2d21-11e4-99fd-e0ff631934f7.png)	3y3	bajtos
431	2014-08-26 09:15:20	The problem is [here](https://github.com/node-inspector/node-inspector/blob/master/lib/session.js#L62) @bajtos, at first sight this is a small fix, but I can't imagine the regression test.	3y3	bajtos
426	2014-08-26 08:39:08	> Thanks. How about add icon to Node Inspector organisation? That would be great. Can you make a larger version (420x420 pixels) of the logo? Please open a new issue and assign it to @dannycoates, as only organization owners can change the logo.	bajtos	dannycoates
413	2014-09-01 11:29:15	I would guess so. The error message looks like Proxy error. I've reported an issue to koa-passport, that's the only place in the project which uses Proxy, hopefully @rkusa will fix it.	iliakan	rkusa
400	2014-07-01 20:06:33	Application crashes when trying to inspect global.process. win8.1 x64, node 0.11.13 (for 0.10.\* all works fine) @bajtos , can you confirm this for Linux?	3y3	bajtos
398	2014-06-26 12:53:58	@bajtos , it's a very important pr, I need to finish cleanup at soon, but I have one problem - after I moved [v8-debug]() to node-inspector namespace, I missed potention to manegi it, I can't understand how it's happem ;-( Can you help me please.	3y3	bajtos
398	2014-06-26 13:08:13	> after I moved v8-debug to node-inspector namespace, I missed potention to manegi it, I can't understand how it's happem ;-( Can you help me please. That happens when you move the repo between github org. I am not an owner of node-inspector org thus I can't fix the permissions for you. @dannycoates could you please look into this? If I remember correctly, it's necessary to either fix security se…	bajtos	dannycoates
394	2014-10-15 13:13:38	A temporary solution: - Grab last version from https://github.com/node-inspector/node-inspector/releases - Unzip the folder in your npm global modules, in my case is: "C:\Users\Totty.js\AppData\Roaming\npm\node_modules\" - Create a file in "C:\Users\Totty.js\AppData\Roaming\npm\" named "node-inspector.cmd" and fill it with this data: @IF EXIST "%~dp0\node.exe" ( "%~dp0\node.exe" "%~dp0\node_modul…	totty90	IF
389	2014-06-17 19:11:30	@bajtos , I need help here - I can't test this in OSX shell (is there other parsing rules for args?)	3y3	bajtos
386	2014-06-16 15:28:23	Hi @martensms, I don't understand what you are asking for. Can you provide a simple example and instructions to reproduce the problem on my computer?	bajtos	martensms
382	2014-06-04 15:30:31	Clean up of #359. /to @3y3 please review /cc @junecoder Close #214.	bajtos	junecoder
373	2014-05-15 15:11:36	Hi @chocstarfish, thank you for reporting the issue. First of all, WebStorm does not use Node Inspector, you should fill an issue in their bug tracker: http://youtrack.jetbrains.com/issues/WEB The crash is most likely caused by #214. You can try the code in #359 to see if that pull request fixes your problem.	bajtos	chocstarfish
373	2014-06-16 13:36:20	@chocstarfish , can you submit this issue with latest version of Node Inspector?	3y3	chocstarfish
371	2014-06-16 14:52:58	Thanks @y3y I'll give it a go and see if anything pops up.	Patrick64	y3y
368	2014-05-22 10:52:29	@bajtos , All fixed. Rebased to HEAD. I get `/[A-Z].test(key)` reccomendation, `process.argv.indexOf(key)` don't work as expected I refactored `--nodejs`, but also add [Issue](https://github.com/chevex/yargs/issues/17) to yargs. Any comments about `Detecting Windows CMD files` ?	3y3	bajtos
367	2014-05-12 13:04:09	@bajtos , please mark it as bug or not. I'm ready to fix it in one minute in [this](https://github.com/node-inspector/node-inspector/pull/368) pr (Travis CI build fails - see the [reason](https://github.com/node-inspector/node-inspector/issues/369))	3y3	bajtos
361	2014-04-24 10:22:52	@bajtos , possible duplication of #327	3y3	bajtos
360	2014-04-24 11:15:01	@bajtos , Ready to review	3y3	bajtos
360	2014-05-21 11:26:05	@bajtos , default `web-host` changes removed. Indentation fixed. `createScriptFileStorage` added rebased to HEAD	3y3	bajtos
351	2014-04-18 13:47:36	@bajtos , any comments?	3y3	bajtos
345	2014-04-09 14:44:33	Hi @dotnetwise, thank you for reporting the issue. Could you please try the following? 1. Open your terminal app 2. Run `open https://github.com` If the URL is opened in Chrome, then there is indeed a problem in Node Inspector. We are using the [opener](https://github.com/domenic/opener) module for launching the browser, please fill an issue there. If the URL is opened in Safari, then I am afraid…	bajtos	dotnetwise
340	2014-04-04 14:09:27	Hi @pearlchen, thank you for opening the issue. Your article was great, I shared it myself too :) For the record, here are the two Chrome pull requests implementing the feature in DevTools: https://codereview.chromium.org/74063002/ https://codereview.chromium.org/80383004/ There are two tasks needed to get this working in Node Inspector: 1. Pull front-end changes from Chromium, that should be eas…	bajtos	pearlchen
337	2014-04-02 10:54:11	@bajtos , I missed one correction - it works on v 0.11. I add checker at soon.	3y3	bajtos
337	2014-06-14 07:48:45	Hi @martensms, this patch depends on #336 "Injector API", which is rather large change and I did not manage to find time to finish the review :( I would like to see this landed too, I'll try to get #336 reviewed soon.	bajtos	martensms
336	2014-04-02 10:43:30	@bajtos , how you can see, I pushed some commits. Please start review from this, the second - Profiler API, and finally HeapProfiler API. Also you can review Console API. After first review and fixes I add tests.	3y3	bajtos
323	2014-03-13 14:12:17	@bajtos, how about add `.cmd` execution to node-debug?	3y3	bajtos
323	2014-03-13 14:13:32	@bajtos , L189 of node-debug.js is a typo?	3y3	bajtos
321	2014-03-13 07:32:52	@bajtos , updated. Travis fails 1st test on npm install.	3y3	bajtos
310	2014-02-19 14:15:43	Refactor lib/config and bin/inspector, split printHelpAndExit into two parts. The first part is building the help message and stays in lib/config as `config._describeOptions`. The second part (print and exit) is moved to bin/inspector. /to @sam-github Please review. Node Inspector uses "rc" for argv parsing, therefore we can't use optimist's "alias". /cc @3y3	bajtos	sam-github
308	2014-02-18 18:54:51	Follow-up for the conversation started in #305. It would be nice to have a way how to start a debugging session of coffee-script application, i.e. to use `coffee --nodejs` instead of `node` to start the debugged process. A possible solution: - refactor `bin/node-debug` to allow customisation of `startDebuggedProcess` - add a new script `coffee-debug` that will change `startDebuggedProcess` to exe…	bajtos	sidorares
305	2014-02-17 19:06:15	Add a CLI script `node-debug` that: 1. Runs node-inspector. 2. Runs the supplied script in debug mode or starts a REPL session 3. Opens the user's browser, pointing it at the inspector. Add a CLI script `run-repl` (used by `node-debug`) that will load the module in CWD and start a REPL session. The script `node-debug` is friendly to embedders, error messages use the value of the env variable "CMD…	bajtos	sidorares
305	2014-02-17 19:06:15	Add a CLI script `node-debug` that: 1. Runs node-inspector. 2. Runs the supplied script in debug mode or starts a REPL session 3. Opens the user's browser, pointing it at the inspector. Add a CLI script `run-repl` (used by `node-debug`) that will load the module in CWD and start a REPL session. The script `node-debug` is friendly to embedders, error messages use the value of the env variable "CMD…	bajtos	sam-github
305	2014-02-17 19:06:15	Add a CLI script `node-debug` that: 1. Runs node-inspector. 2. Runs the supplied script in debug mode or starts a REPL session 3. Opens the user's browser, pointing it at the inspector. Add a CLI script `run-repl` (used by `node-debug`) that will load the module in CWD and start a REPL session. The script `node-debug` is friendly to embedders, error messages use the value of the env variable "CMD…	bajtos	Krxtopher
305	2014-02-17 19:06:15	Add a CLI script `node-debug` that: 1. Runs node-inspector. 2. Runs the supplied script in debug mode or starts a REPL session 3. Opens the user's browser, pointing it at the inspector. Add a CLI script `run-repl` (used by `node-debug`) that will load the module in CWD and start a REPL session. The script `node-debug` is friendly to embedders, error messages use the value of the env variable "CMD…	bajtos	jfirebaugh
305	2014-02-18 08:21:32	@sidorares Debugging mocha tests is easy: Supporting coffee script is more difficult, definitely out of scope of this pull request. Can you use `coffee -c -w` as a workaround for now? @sam-github Thanks for review. I have added a couple of commits and replied to the rest of the comments. Anything else to improve?	bajtos	sam-github
296	2014-01-30 14:03:56	@pritambaral Could you please check that this pull request is not breaking your use case? @gcochard @gdw2 Could you please check if this pull request fixes your problem?	bajtos	gdw2
296	2014-01-30 14:03:56	@pritambaral Could you please check that this pull request is not breaking your use case? @gcochard @gdw2 Could you please check if this pull request fixes your problem?	bajtos	gcochard
296	2014-01-30 14:03:56	@pritambaral Could you please check that this pull request is not breaking your use case? @gcochard @gdw2 Could you please check if this pull request fixes your problem?	bajtos	pritambaral
296	2014-01-30 18:33:47	@bajitos It fixes my problem. Thanks!	gcochard	bajitos
289	2014-01-22 10:16:03	@bajtos , I know that this realisation isn't so simple how described in #266, but this leaves opportunity to create in future a new dialog with list of processes able to connect	3y3	bajtos
275	2014-01-08 00:42:45	@pflannery can you advise on your test ? Having trouble understanding why it passed previously and now fails because the string gets a "...(length: 9999)" suffix. https://travis-ci.org/node-inspector/node-inspector/builds/16561627 Unless there was something else added to master the only difference should be	bf0	pflannery
259	2013-12-11 08:37:47	Hello @kbdaitch, thank you very much for the pull request. Could you please extend the answer with instructions on how to clear all local settings with the tools already available in Chrome? Feel free to reword the text below to fit into the answer. > You can clear all settings saved by Node Inspector in the HTML5 local storage by running the following command in Developer Tools Console: > > > > …	bajtos	kbdaitch
258	2013-12-02 14:45:47	Added a simple algorithm to decide what scriptId is expected depending on Node version. @Schoonology please review.	bajtos	Schoonology
246	2014-01-15 15:00:58	Hi @fpotgieter, could you please post the command lines you used to start the debugged applications, the command line you used to start Node Inspector, and the two URLs you are loading in the browser? Example: Can you reproduce the same problem using the [example server](https://github.com/node-inspector/node-debug-samples/blob/master/simple-server/index.js)? Note you have to change the port numb…	bajtos	fpotgieter
246	2014-01-16 07:28:13	Good morning. No. I am not experiencing slow start up. And I tested it on the example server in the link you provided yesterday and it works perfectly. Node-inspector runs fine when I get that error, it just does not load all my files into the sources tab in node-inspector. I saw this now: https://github.com/node-inspector/node-inspector/issues/199 It looks like the same issue or very similar to …	faniepotgieter	techmachine
246	2014-01-16 09:38:07	@fpotgieter at least we are getting somewhere :) Let's move the discussion to #199 then.	bajtos	fpotgieter
243	2013-11-13 08:09:18	Added debug logs for devtools protocol and V8 debugger protocol. Set DEBUG=node-inspector:protocol:\* to enable. @Schoonology Please review. I am going to use these logs in my talk about internal architecture of Node Inspector.	bajtos	Schoonology
241	2013-11-12 09:30:21	Hello @bunnycode, thank you for reporting the problem. > It appears that node-inspector is wrapping all source files in functions defined as: > > To clarify: source files are wrapped by Node.js module system, not by Node Inspector. Node Inspector is aware of this and un-wraps the content in some places like live-edit. Sourcemap support should not be affected by wrapping - see [lib/ScriptManager.j…	bajtos	bunnycode
235	2013-10-23 18:52:33	Fixed debugger launcher to ignore ECONNRESET error when shutting down the session. @Schoonology please review.	bajtos	Schoonology
216	2013-09-19 15:28:23	The upgraded front-end sends two requests to get a list of object properties, each request asking for a different set of variables. Because our back-end was ignoring request parameters, the same set of variables was returned twice. This commit fixes the immediate problem, without providing the full implementation of the new front-end feature. See node-inspector/node-inspector#213. @Schoonology pl…	bajtos	Schoonology
212	2013-09-18 14:04:56	Added a short description how to enable debugger in a running process on Windows. Related issue: #106 @Schoonology please review.	bajtos	Schoonology
211	2013-09-18 13:50:32	Fixed `config.hidden` that was not working correctly. See also #206. @Schoonology please review.	bajtos	Schoonology
207	2013-09-12 10:12:03	Implemented support for data scheme URLs. This allows sourcemap files to be embedded in the sourceMappingURL in the generated js file. Fixes #204. @Schoonology Please review.	bajtos	Schoonology
200	2013-08-20 11:21:57	Fixed the bug #198 where Node Inspector crashed when a breakpoint was hit in a code run by eval(). This is happening in two cases: - Node Inspector calls eval() to get more information about the debugged process. In certain circumstances it was possible that the debugger stopped inside this code. - User types `debugger;` in the console panel. BreakEventHandler was changed to resume the execution …	bajtos	Schoonology
199	2014-01-16 07:33:10	Hi there @techmachine. Can you remember what in your run.js file caused this error? Thank you.	faniepotgieter	techmachine
199	2014-01-16 09:39:43	@fpotgieter The message "Failed to open socket on port 5858, waiting 1000 ms before retrying" usually means there is another node process having the debugger listening on the same port. You can verify this assumption by running `ps ax | grep node`. Such situation typically happens when you start a child node process and forward all command-line arguments to it. As the result, there are multiple n…	bajtos	fpotgieter
198	2013-08-19 08:41:55	Hi @newleafdigital, the issue you are seeing is not caused by running Node Inspector in background. The exception is caused by a breakpoint being hit before Node Inspector was notified about the source file where the debugger stopped. (It's possible that running Node Inspector in background changes the timing, which may cause the issue to disappear.) 1. What version of Node Inspector and node are…	bajtos	newleafdigital
189	2014-05-05 14:40:04	Hi @wyattbiker, you post #364 Issue, please switch to #189 for discussion. > Would be nice to have an optional -title= > or if no title use the app name as the title. I think that best strategy will be grab name from package.json > I already located the opener.js as the file that opens up Chrome. I wonder if Chrome has a command line option to force a title. Opener is only one of ways to open Nod…	3y3	wyattbiker
185	2013-09-27 15:22:33	Hey @miksago, thanks for reaching out. I'd start with the CPU profiler, here are some resources you may find helpful: - Node Inspector's [Developer's Guide](https://github.com/node-inspector/node-inspector/wiki/Developer%27s-Guide) - Node API for V8 CPU profiler: [strong-cpu-profiler](https://github.com/strongloop/strong-cpu-profiler) - Implementation in the old version of Node Inspector: start a…	bajtos	miksago
185	2013-11-06 20:47:38	@miksago has there been any progress here? A profiler would make my life a lot easier, and having to juggle between node-inspector for debugging, and the less-convenient node-webkit-agent is frustrating. I can probably shake loose some time to help, if you need it.	shepheb	miksago
174	2013-07-23 08:50:58	Fixed the way how we detect the main application file for two cases: `node .` (run the local application) `node --debug` (start an interactive REPL session) Fixed also other issues that prevented debugging of REPL sessions. @Schoonology please review	bajtos	Schoonology
172	2013-07-22 08:01:06	Added a startup hook that shows the main application file in case no files are opened. Created a public API for embedders, added function buildInspectorUrl(). /cc: @Schoonology please review. Note: the first implementation was based on `#show={fileUrl}` parameter, therefore it was highly desirable to add a public API for embedders. After I have reworked the feature to always open the main file, t…	bajtos	Schoonology
148	2013-02-18 20:23:32	I guess this is an ongoing issue, but I too can't install this module due to the connect dependency version. Just for completeness, here's my error output. % sudo npm install -g node-inspector Password: npm http GET https://registry.npmjs.org/node-inspector npm http 304 https://registry.npmjs.org/node-inspector npm http GET https://registry.npmjs.org/socket.io npm http GET https://registry.npmjs.…	michaelhodgins	googlegroups
145	2013-01-11 16:19:32	I am running meteor on Windows, I modified the meteor.bat file under C:\Program Files (x86)\Meteor to included --debug as mentioned in other posts: @echo off&&"%METEOR_PATH%\bin\node.exe" --debug "%METEOR_PATH%\app\meteor\meteor.js" %* I started my node-inspector and received an instruction to visit http://0.0.0.0:8080/debug?port=5858 to start debugging I then started my meteor application, but w…	jghuang6038	echo
137	2012-10-16 14:09:37	Version: v0.8.12 OS : Windows Vista Problem : Can't installed node-inspector via npm Stack trace: info it worked if it ends with ok verbose cli [ 'C:\node\\node.exe', verbose cli 'C:\node\node_modules\npm\bin\npm-cli.js', verbose cli 'install', verbose cli '-g', verbose cli 'node-inspector' ] info using npm@1.1.9 info using node@v0.8.12 verbose C:\node\node.exe node symlink verbose config file C:…	tmnuwan12	googlegroups
130	2013-03-30 20:50:12	Hi @dannycoates, Why this issue is closed now? is there a fix for this already? @ravi sending the USR1 signal does not work, that was my first guess. Option #2 really not an option.	mexpolk	dannycoates
130	2014-05-02 04:13:03	In which, @bnoordhuis posted a temporary workaround: https://github.com/joyent/node/issues/5318#issuecomment-16702390	jpillora	bnoordhuis
126	2012-11-29 09:37:50	Any comments? @dannycoates	corpix	dannycoates
126	2013-03-22 09:36:02	I wonder whether @isaacs or @piscisaureus might be able to think of someone that could take the project over; this is one of the best debugging tools for NodeJS, it'd be a massive shame to see it die.	Siyfion	piscisaureus
126	2013-03-22 09:36:02	I wonder whether @isaacs or @piscisaureus might be able to think of someone that could take the project over; this is one of the best debugging tools for NodeJS, it'd be a massive shame to see it die.	Siyfion	isaacs
115	2012-07-02 07:25:00	@sdolard I've tried with `sudo npm install -g connect async`, but got no luck, the debug page just shows nothing, however that node thread seems stay as been hooked up.	imcotton	sdolard
115	2012-07-02 07:53:12	@sdolard That's exactly the order I've been following, I think it's might be caused by this new version of Chrome? Right now the debugging page only shows blank with one odd search bar on top of it.	imcotton	sdolard
115	2012-07-09 22:03:57	Not working on Ubuntu 10.04, gives the following: npm http GET https://registry.npmjs.org/node-inspector npm http 200 https://registry.npmjs.org/node-inspector npm http GET https://registry.npmjs.org/node-inspector/-/node-inspector-0.2.0beta3.tgz npm http GET https://registry.npmjs.org/connect npm http GET https://registry.npmjs.org/async npm http GET https://registry.npmjs.org/socket.io npm http…	radekg	googlegroups
113	2012-06-28 11:21:31	c:\Program Files\nodejs>npm install -g node-inspector npm http GET https://registry.npmjs.org/node-inspector npm http 200 https://registry.npmjs.org/node-inspector npm http GET https://registry.npmjs.org/node-inspector/-/node-inspector-0.2.0bet a3.tgz npm http GET https://registry.npmjs.org/socket.io npm http GET https://registry.npmjs.org/async npm http GET https://registry.npmjs.org/connect npm…	Mirodil	googlegroups
113	2012-06-29 11:17:07	if i use command npm install -g git://github.com/memcap/node-inspector.git than i get the following: C:\Program Files\nodejs>npm install -g git://github.com/memcap/node-inspector.gi t npm ERR! git clone git://github.com/memcap/node-inspector.git CreateProcessW: ?? ??????? ????? ????????? ????. npm ERR! Error: `git "clone" "git://github.com/memcap/node-inspector.git" "C:\\U sers\\JSERVER2\\AppData…	Mirodil	googlegroups
109	2012-06-19 09:30:39	npm http 304 https://registry.npmjs.org/zeparser/0.0.5 npm http 304 https://registry.npmjs.org/commander npm http 304 https://registry.npmjs.org/options npm http GET https://registry.npmjs.org/options/-/options-0.0.3.tgz npm http 304 https://registry.npmjs.org/tinycolor npm http GET https://registry.npmjs.org/tinycolor/-/tinycolor-0.0.1.tgz npm ERR! TypeError: Cannot call method 'trim' of undefin…	ijse	googlegroups
108	2013-09-02 09:34:21	@dannycoates in the case where the server has crashed and is brought back up, is there a way for `node-inspector` to detect that the server has been restarted and resume debugging, so you don't have to reload the page to start debugging again?	spikebrehm	dannycoates
84	2012-02-17 09:57:52	NPM install for node-inspector does not work. It gives error unable to find in registry. Log attached npm http GET https://registry.npmjs.org/node-inspector npm ERR! Error: failed to fetch from registry: node-inspector npm ERR! at /usr/local/lib/node_modules/npm/lib/utils/npm-registry-client/get.js:139:12 npm ERR! at cb (/usr/local/lib/node_modules/npm/lib/utils/npm-registry-client/request.js:32:…	habibvirji	googlegroups
62	2011-09-07 19:20:14	@fprijate awesome thanks! Hopefully @felixge will land your patch from https://github.com/felixge/node-paperboy/pull/13#issuecomment-1990519	dannycoates	felixge
48	2011-07-01 16:10:20	npm install -g node-inspector npm info it worked if it ends with ok npm info using npm@0.3.18 npm info using node@v0.4.8 npm ERR! couldn't read package.json in . npm ERR! Error installing . npm ERR! Error: ENOENT, No such file or directory 'package.json' npm ERR! Report this _entire_ log at http://github.com/isaacs/npm/issues npm ERR! or email it to npm-@googlegroups.com npm ERR! Just tweeting a …	ryonlife	googlegroups
33	2011-07-21 12:50:11	@fngass: Sounds great. Could you add a pull request?	ligaard	fngass
