# Supplementary material for: Status, identity, and language: A study of issue discussions in GitHub
Source: PLoS One. 2019 Jun 14;14(6):e0215059. doi: 10.1371/journal.pone.0215059 (PMC6568400; doi:10.1371/journal.pone.0215059)
Supplement: S2 Data — (ZIP) [file pone.0215059.s003.zip › sample_46_projs_issues/Thibaut_devdocs/issue_comments_REPLACECODE.csv]

issue_num	datetime	body	login	close_date
604	2017-03-27 08:50:40	When searching via query, e.g. `http://devdocs.io/#q=lodash+templ`, the devdocs finds the correct API, refreshes window when it redirects (dunno why), and loads the API in the left menu, but __does not render__ the body: ![image](https://cloud.githubusercontent.com/assets/5153846/24348042/a6f84996-12da-11e7-994e-6e8ef9ba8c1f.png) I need to do additional refresh for it to work. Stopped working sin…	dwelle
603	2017-03-27 08:20:52	Could you please make the devdocs menu (next to the search bar) open only when clicked? I find it keeps popping open when all I want to do is hover over the search and it's just distracting...	mika76
602	2017-03-25 17:56:08	As discussed in the issue #593, here comes the pull request regarding the OpenJDK documentation. This work is base on the previous #560, thanks @japborst. The documentation is sourced from [openjdk-8-doc_8u121-b13-4_all.deb](https://packages.debian.org/sid/openjdk-8-doc). Only the subdirectoy `usr/share/doc/openjdk-8-jre-headless/api` was extracted. I've tried to include all packages and it's wor…	freayd
602	2017-03-26 07:45:55	Very nice! I like it :-)	japborst
602	2017-03-26 22:05:11	Thanks for an outstanding PR @freayd (and @japborst for the original PR). > I've tried to include all packages and it's working fine for me, I don't experience any slow down. They are 217 types and 46 084 entries in 4 733 files occupying 153 MB. I'm not too worried about the speed of the search. Even with 100k entries it seems to be holding up pretty well (I did a lot of optimization a while back…	Thibaut
602	2017-03-27 08:34:51	@Thibaut maybe should we split java packages into differents documentation, so Java AWT could be apart from "Java Core" (and some additionnal splits that we should think all together). What do you think about it ?	Kaijiro
601	2017-03-24 09:09:57	Currently the scrollbars are thin and look nice, but when searching something on the page in Chrome, the found items are not shown in the scrollbar like in native Chrome.	mika76
600	2017-03-22 09:32:17	Small bug: When searching, appending a dash "-" doesn't show results. Example: In the git documentation there is a function `git filter-branch`. Searching for `filter` or `filter-b` shows the function, but `filter-` shows nothing.	japborst	2017-03-26 23:25:04
600	2017-03-22 14:17:04	Adding this for information This looks like the relevant line https://github.com/Thibaut/devdocs/blob/master/assets/javascripts/app/searcher.coffee#L132 The dash/hyphen is replaced with a dot "." You can confirm this by searching for <S_CODE_TOKEN> , which shows a match for <S_CODE_TOKEN> ![image](https://cloud.githubusercontent.com/assets/1775342/24202160/abca6a12-0ee8-11e7-93da-c878ef46cc15.png)	codymaust	2017-03-26 23:25:04
600	2017-03-23 12:20:12	Yeah searching with a dot works beautifully. Is there any reason the dashes should be replaced by dots?	japborst	2017-03-26 23:25:04
600	2017-03-26 23:25:46	> Is there any reason the dashes should be replaced by dots? There is. The search uses a bunch of heuristics to efficiently rank results. Among other things, the [ranking algo](https://github.com/Thibaut/devdocs/blob/44ade1865ee9292e18e41662a782328c3cbbb3e6/assets/javascripts/app/searcher.coffee#L34-L74) looks at the presence/position of "separators" (`.`, `#`, etc.) in the matching string relati…	Thibaut	2017-03-26 23:25:04
600	2017-03-27 05:42:20	Ah I see. That is actually super interesting stuff! Did you come up with the heuristic yourself? I must admit that the search works really well as the desired functions are always at the top of the query results.	japborst	2017-03-26 23:25:04
599	2017-03-22 04:06:55	Hi, I have issues with the offline mode in current Firefox Dev Edition (v54) and stable (v52) with two separate profiles (so likely not #508). It does work with the current Nightly (v55). In the console I see this error: `IDB error DOMError{ name: "UnknownError", message: "The operation failed for reasons unrelated to the database itself and not covered by any other error code." }` In v54 I tried…	scheinercc
598	2017-03-20 03:29:56	it seems that http://php.net/manual/en/ref.tokenizer.php is missing in devdocs. for example, http://php.net/manual/en/function.token-get-all.php http://devdocs.io/#q=token_get_all	jhdxr	2017-03-26 23:25:04
598	2017-03-25 07:52:22	btw, I found http://php.net/manual/en/function.is-numeric.php is missing in the devdocs as well. but what surprised me most is that I can find http://devdocs.io/php/function.is-numeric in my history, which means this entry was present in devdocs, and it has been removed for some reason/problem.	jhdxr	2017-03-26 23:25:04
598	2017-03-25 16:43:27	Thanks for the feedback. The Tokenizer functions will be added in the next update. The PHP doc is tricky to scrape because it contains so much and isn't organized very well. If you notice anything else of value that's missing, let me know. > btw, I found http://php.net/manual/en/function.is-numeric.php is missing in the devdocs as well. but what surprised me most is that I can find http://devdocs…	Thibaut	2017-03-26 23:25:04
598	2017-03-27 02:26:16	http://devdocs.io/php/function.is-numeric works for me now. I'll take a screenshot if I run into this problem next time. Thank you for your hard work.	jhdxr	2017-03-26 23:25:04
597	2017-03-16 17:51:56	Under the description for Hash#transform_values and the ! version the description is missing the word hash after "Return a new". http://devdocs.io/ruby~2.4/hash#method-i-transform_values	juliankohlman	2017-03-16 19:02:56
597	2017-03-16 19:02:56	Please report this in Ruby's bug tracker (or send a PR [here](https://github.com/ruby/ruby)). DevDocs doesn't make documentation.	Thibaut	2017-03-16 19:02:56
596	2017-03-16 05:47:13	After I checked `Automatically hide and show sidebar`, I type something in search bar and press Enter key. Unfortunately the search bar is hidding the matching title. ![devdocs-bug-4](https://cloud.githubusercontent.com/assets/17352828/23983400/dcdd8236-0a4e-11e7-8a3c-18bb90fcb872.png)	beiweiqiang	2017-03-26 23:25:04
596	2017-03-26 23:26:06	Fixed. Thanks for the feedback.	Thibaut	2017-03-26 23:25:04
595	2017-03-14 17:07:54	The Django documentation often contains small Changelog-style snippets scattered around the documentation. For example, see https://docs.djangoproject.com/en/1.10/ref/models/database-functions/#length Changed in Django 1.9: The ability to register the function as a transform was added. It is not fully displayed in devdocs; the text of the change is displayed but the version is missing: http://dev…	sk1p
594	2017-03-10 07:44:40	request to add server documentation such as ubuntu 16.04 or other releases, it will be nice to have such documentation in devdocs ^_^	08ski11s	2017-03-10 12:49:25
594	2017-03-10 12:49:25	See: https://github.com/Thibaut/devdocs/blob/master/CONTRIBUTING.md#requesting-new-documentations https://trello.com/b/6BmTulfx/devdocs-documentation	Thibaut	2017-03-10 12:49:25
594	2017-03-12 06:01:50	i did not know, thanks for pointing out ^_^	08ski11s	2017-03-10 12:49:25
594	2017-03-12 06:21:41	done	08ski11s	2017-03-10 12:49:25
593	2017-03-04 10:24:31	Hey all, I'm planning on adding the Java documentation using the OpenJDK 8. Before I dig into anything, I'd like to know if the [OpenJDK license](http://openjdk.java.net/legal/gplv2+ce.html) (GPL v2 with the Classpath Exception) is compatible with the DevDocs projects? If so then I'll be submitting a pull request for it. Thanks.	freayd
593	2017-03-04 14:28:39	Hey! Yes, the GPLv2 is compatible with DevDocs / MPLv2. Which source are you planning to use? Ideally we'd use pre-generated docs from somewhere. I'm on macOS and would rather not have to build OpenJDK / the docs locally if we can avoid it.	Thibaut
593	2017-03-04 15:02:12	That's great then. Let me look a bit a the possibilities and I'll see if I can find some pre-generated documentation.	freayd
593	2017-03-04 15:30:34	Would that be an option for you to start from any Linux distribution package like [Debian](https://packages.debian.org/sid/openjdk-8-doc) or [Ubuntu](http://packages.ubuntu.com/yakkety/openjdk-8-doc)? Will have to check their respective licensing thought. Are you already using any Linux distribution for other documentations?	freayd
593	2017-03-04 15:43:48	Sorry, no. Every documentation is coming from a web/downloaded source, except the Ruby/Rails docs which are generated with a Ruby command-line tool. Is there any way to turn these packages into HTML files without setting up an entire distro? I also found http://linuxsoft.cern.ch/cern/slc63/i386/yum/updates/repoview/java-1.8.0-openjdk-javadoc.html and https://www.archlinux.org/packages/extra/x86_6…	Thibaut
593	2017-03-04 15:43:56	/cc @japborst, did you end up looking into OpenJDK?	Thibaut
593	2017-03-04 18:01:59	Great to see people working on this! @Thibaut I have looked into OpenJDK, but the fact that there was no publicly accessible version of the docs online and some time constraints, meant I did not write a scraper for OpenJDK. I also found this one btw: http://packages.ubuntu.com/xenial/openjdk-8-doc @freayd feel free to fork / use my branch in any way. Personally I have no experience with OpenJDK, …	japborst
593	2017-03-05 10:17:27	As far as I understand, there is nothing else than sources provided by the OpenJDK project. So one option would be to download the sources and compile them which will generate the documentation. Each Linux distribution provides packages, which are built by themselves from the sources. It is interesting to note that Linux distributions sometimes patch the original sources for various reasons, like…	freayd
593	2017-03-05 14:43:12	I've downloaded all four packages, and the documentation in each says: > This document is the API specification for the Java™ Platform, Standard Edition. and seems identical to http://docs.oracle.com/javase/8/docs/api/. @freayd I'm not worried about the license of building tools like IcedTea. OpenJDK is licensed under GPLv2, so any derivative work has to also be licensed under GPLv2. What I'm mor…	Thibaut
593	2017-03-05 22:55:00	I just spent a bit of time learning about the subject. I can't explain things better than these links (but I'll try to my best to summarize what I understood from them): - [Wikipedia - Java Licensing](https://en.wikipedia.org/wiki/Java_(software_platform)#Licensing) - [Wikipedia - OpenJDK / IcedTea inclusion in software distributions](https://en.wikipedia.org/wiki/OpenJDK#IcedTea_and_inclusion_in…	freayd
593	2017-03-05 23:14:07	If you still want to get a confirmation from the OpenJDK mailing list, we could try it but the OpenJDK FAQ contains: > Can I expect to get specific legal advice or answers to my legal questions on OpenJDK mailing lists? In general, no. The OpenJDK mailing lists serve for technical work around development of specific OpenJDK projects. The Debian OpenJDK package seems to be built form OpenJDK + Ice…	freayd
593	2017-03-07 14:00:14	I just installed the openjdk documentation through `sudo apt install openjdk-8-doc`, which results in the same documentation as the Oracle docs in `/usr/share/doc/openjdk-8-doc/api/`. Also it shows the Oracle copyright at the bottom of the files: > Copyright © 1993, 2017, Oracle and/or its affiliates. All rights reserved. Use is subject to license terms. Also see the documentation redistribution …	japborst
593	2017-03-12 18:41:27	@freayd Thanks a lot for looking into this. I believe you're correct and the documentation is licensed under the terms/licenses described in the [copyright file](https://bazaar.launchpad.net/%7Eopenjdk/openjdk/openjdk8/view/head:/debian/copyright). I've looked at the source code of the OpenJDK package distributed on Debian and confirmed that the documentation is embedded in the source. This means…	Thibaut
593	2017-03-13 06:57:42	Great news and thanks for helping. I was going to start writing the necessary code, just waiting to be sure about the license compatibility. If you don't mind @Thibaut I can work on it in the next few days and send a new PR based on the previous one from japborst.	freayd
593	2017-03-13 11:23:45	@freayd 👍	Thibaut
592	2017-03-03 14:21:17	How can I return to the old version devdocs. There are some bug in my browser. My environment is Win8.1 64bit, Chrome 56 ![devdocs-bug](https://cloud.githubusercontent.com/assets/17352828/23554220/20777668-005f-11e7-9287-ad367f427bd7.png) ![devdocs-bug-2](https://cloud.githubusercontent.com/assets/17352828/23554306/7838203c-005f-11e7-9d50-8d1f1fcf8abb.png)	beiweiqiang	2017-03-05 23:58:33
592	2017-03-04 14:35:42	What happens when you try to resize the sidebar?	Thibaut	2017-03-05 23:58:33
592	2017-03-04 14:55:16	@Thibaut Thank you for responding. I found the resizer default style is `display: none`, and I tried to delete the style, the sidebar can be resized finally. ![devdocs-bug-3](https://cloud.githubusercontent.com/assets/17352828/23579688/54c6d296-012d-11e7-99ae-4365ef5bb37a.png)	beiweiqiang	2017-03-05 23:58:33
592	2017-03-04 14:56:39	Right. It's because the sidebar was set to show/hide automatically. Both issues should be fixed in the next update. Thanks for the bug report.	Thibaut	2017-03-05 23:58:33
591	2017-03-03 03:20:50	see : http://docs.scala-lang.org/zh-cn/overviews/	liubiqu	2017-03-04 14:28:46
591	2017-03-03 13:04:37	Please, see : https://github.com/Thibaut/devdocs/blob/master/CONTRIBUTING.md#requesting-new-documentations	Kaijiro	2017-03-04 14:28:46
590	2017-03-02 18:51:28	navigating to http://devdocs.io/css/text-transform jumps to the middle of the page and loads another instance of devdocs in a frame (I think)	morenoh149
590	2017-03-03 13:09:56	@Thibaut I checked quickly and it seems that the examples are rendered in iframes and somehow, this particular iframe seems to have its "src" attribute broken. Dunno why ...	Kaijiro
589	2017-03-02 06:38:36	This application saves his data in temporary folder so sometimes it automatically(/by ccleaner) get **deleted** because of users' absent mind. so **_give a choice to user_** to store this documentation files in others drive folder so it did not get automatically deleted.	atiqsu	2017-03-04 14:37:10
589	2017-03-04 14:37:10	This isn't possible, as DevDocs is a web app. Alternatively you could download and run the app locally: https://github.com/Thibaut/devdocs#quick-start	Thibaut	2017-03-04 14:37:10
588	2017-02-28 19:45:10	<S_CODE_TOKEN> The sidebar with index for the specific docs loads and search works with the sidebar, but the main content area fails to load: <S_CODE_TOKEN> Going back to the domain only `https://devdocs.io/` works as expected. I'm using Firefox 52.0a2 (2017-01-24) (64-bit) (Developer Edition) on Linux. Thanks!	mandx	2017-03-01 17:06:25
588	2017-02-28 19:51:29	Chrome Beta for Linux also complains: <S_CODE_TOKEN> Apparently is trying to load this script (that came Base64 encoded): <S_CODE_TOKEN> Looks partially downloaded...	mandx	2017-03-01 17:06:25
588	2017-03-01 13:18:39	None of these scripts (`Source: ;(function installGlobalHook(window)` and the one above) are from DevDocs. The CSP is doing its job of protecting the app from interference by 3rd-party scripts coming from potentially malicious software and proxies. Do you still get the same error? AWS S3 was down at the time you posted, which caused docs to not load in DevDocs. The CSP errors are unrelated to the…	Thibaut	2017-03-01 17:06:25
588	2017-03-01 17:06:25	It works now. Confirmed with my laptop and my workstation. I'm closing this, thank you!	mandx	2017-03-01 17:06:25
587	2017-02-24 10:42:54	Hi, I'm using Ubuntu 16 with google chrome. I used devdocs on my unity desktop env and everything worked perfect. Then I changed my windows manager to I3 and the offline mode stopped working. I'm getting : > Offline mode is unavailable. > DevDocs requires IndexedDB to cache documentations for offline access. > Although your browser supports IndexedDB, DevDocs couldn't open the database. > This co…	amirc	2017-03-06 00:08:39
587	2017-02-27 20:09:02	Offline mode is not working for me either. I also am running i3.	blittle	2017-03-06 00:08:39
587	2017-03-01 13:32:05	Try to reset the app by running `app.reset()` in the console. If the issue persists, please run `indexedDB.open('docs')` in the console and post a screenshot of the result.	Thibaut	2017-03-06 00:08:39
587	2017-03-01 16:23:37	This is what I get when I load the app with offline mode checked in the devtools: ![image](https://cloud.githubusercontent.com/assets/1566869/23469414/b8e2c552-fe60-11e6-88c7-186623945131.png)	blittle	2017-03-06 00:08:39
587	2017-03-02 12:44:43	@blittle that's because you've checked "Disable cache". Uncheck that, reload once with connectivity, and it should work.	Thibaut	2017-03-06 00:08:39
587	2017-03-02 16:13:14	Thanks!	blittle	2017-03-06 00:08:39
587	2017-03-04 14:40:44	@blittle did the issue ever occur with the dev tools not opened? @amirc could you confirm if your issue was also caused by having the dev tools opened with "Disable cache" turned on in the Network tab?	Thibaut	2017-03-06 00:08:39
587	2017-03-04 19:16:43	@Thibaut I did app.reset(), and things solved out. now everything is working. Thanks.	amirc	2017-03-06 00:08:39
587	2017-03-06 00:08:39	I've made improvements to the IndexedDB setup which I'm hoping will prevent this sort of issue (fixed by an `app.reset()`) from popping up in the future. Let me know if it happens again.	Thibaut	2017-03-06 00:08:39
586	2017-02-23 10:49:49	Hi I think I would be useful to support the OpenGL documentation inside DevDocs. https://www.khronos.org/registry/OpenGL-Refpages/gl4/ Thank you!	Aborres	2017-02-23 12:19:36
586	2017-02-23 12:19:36	See: https://github.com/Thibaut/devdocs/blob/master/CONTRIBUTING.md#requesting-new-documentations https://trello.com/b/6BmTulfx/devdocs-documentation	Thibaut	2017-02-23 12:19:36
585	2017-02-17 09:24:56	Add an issue template for Github so that new issues warns the reporter that an issue for a new documentation set is not valid.	Kaijiro	2017-03-12 22:15:11
585	2017-02-21 13:38:48	Thanks! That's a good starting point. I'll merge and update this week-end.	Thibaut	2017-03-12 22:15:11
584	2017-02-16 11:11:52	Can't get it to works, I tried to enable some option without success (didn't restart) ![selection_004](https://cloud.githubusercontent.com/assets/1212392/23019102/fdc75626-f440-11e6-9dcd-ed0135ef73f6.png) ### Env > Firefox 52.0b6 (64-bit) ### Question Could you tell me what option are relevant here?	edouard-lopez
584	2017-02-19 10:42:37	This problem happens to me also from time to time ! _Firefox_ clearly shows that `devdocs.io` is storing some offline data, but *DevDocs* still complaining about his database.	Hamza5
584	2017-02-23 14:57:51	Been having this issue also from FF49 with all the relevant settings ticked. Tried a couple of things such as removing all database data, app.db.reset(), nothing seems to work. ![screenshot-devdocs io 2017-02-23 09-57-13](https://cloud.githubusercontent.com/assets/17086794/23264182/7fd5a4fc-f9ae-11e6-982f-122b7b2ecbf7.png)	xgears
584	2017-02-27 11:11:48	I also have this issue.. Well, i always have this issue on firefox, #403 helps me out a lot of time	adelowo
584	2017-03-01 13:30:04	Haven't had a chance to investigate this yet. I'll give it a go soon. Unfortunately without being able to replicate (even though I use Firefox as my main browser), it's a hard one. I've been fighting browser bugs in IndexedDB since I first started using IDB in DevDocs, and this bears all the hallmarks of a browser bug… To help debug, please run `indexedDB.open('docs')` in the console and post a s…	Thibaut
584	2017-03-01 15:53:13	After the last update, It is working now, thanks 😄. Here is the output of your instruction : <S_CODE_TOKEN>	Hamza5
584	2017-03-06 00:11:33	@edouard-lopez @xgears could you reload/update DevDocs and post a screenshot of the offline page please? The error page should now say what actual error occurred when trying to open the database.	Thibaut
584	2017-03-10 04:57:12	@Thibaut ![screen shot 2017-03-09 at 23 53 50-fullpage](https://cloud.githubusercontent.com/assets/17086794/23782636/d2ad8a02-0523-11e7-888a-54a77a6a9723.png) Console errors: IDB error DOMError { name: "UnknownError", message: "The operation failed for reasons un…" } IDBOpenDBRequest { onblocked: null, onupgradeneeded: null, source: null, transaction: null, readyState: "pending", onsuccess: null,…	xgears
584	2017-03-12 21:45:52	@xgears Thanks for the info. Do you have multiple versions of Firefox installed on your system?	Thibaut
584	2017-03-13 00:54:59	@Thibaut Not until recently; I've been using Firefox Developer Edition few weeks now which seems to work fine, the issue however still persist on the default Firefox. Been using devdocs from somewhere around FF30+, the issue started, if i remember correctly between FF48-FF49	xgears
584	2017-03-14 13:10:13	Same error, I'm now on Firefox `53.0b1` (desktop). ![screen shot 2017-03-14 at 14 06 55](https://cloud.githubusercontent.com/assets/1212392/23901912/8152dc08-08bf-11e7-9a09-2cc50365ff5d.png) I did run `firefox-52.0a2.en-US.linux-x86_64.tar.bz2` to test lesspass.com addon otherwise I use a single firefox version.	edouard-lopez
583	2017-02-16 09:01:04	I find your app gigantic, however, I started to learn mysql and can't find a documentation for it. I don't mean mysql function in php. I wan't the sql flavour that is used by mysql. Things like Foreign key structure , DATE_ADD(), MD5(), etc. Thank you :)	malozaibi	2017-02-18 16:07:53
583	2017-02-16 09:14:48	Hey, First of all : https://github.com/Thibaut/devdocs/blob/master/CONTRIBUTING.md#requesting-new-documentations Please, as it is asked don't post a new issue to ask a new documentation. Then, you'll see in the Trello board that the MySQL license is incompatible with DevDocs because of their redistribution policy (@Thibaut even asked to Oracle's lawyers). So, I'm sorry to announce you that the ad…	Kaijiro	2017-02-18 16:07:53
583	2017-02-16 11:23:45	First, I am extremely sorry for that. I am a newbie :) I will try to read first next time. second, I feel sad because this is impossible. If MySQL owners are stubborn, how about MariaDB documentation? https://mariadb.com/kb/en/mariadb/documentation/ I actually use MariaDB version of MySQL. I repeat. I am sorry. Please delete this feature request after you read my reply :) thank you	malozaibi	2017-02-18 16:07:53
583	2017-02-17 00:25:23	Hey, @malozaibi First of all: [Contributing to DevDocs: Requesting New Features](https://github.com/Thibaut/devdocs/blob/master/CONTRIBUTING.md#requesting-new-featuresl) As it states, search first, someone else might have already requested this same thing. Also, if you actually acted on @Kaijiro 's comment, you would have checked out the [Trello Board](https://trello.com/b/6BmTulfx/devdocs-docume…	jadius5	2017-02-18 16:07:53
583	2017-02-18 16:07:53	As others said, MySQL can't be added, and MariaDB is on the todo list (contributions welcome). Alternatively, most of the SQL language is documented in PostgreSQL's and SQLite's documentations, which are both available on DevDocs.	Thibaut	2017-02-18 16:07:53
583	2017-02-19 08:03:45	Hello, @jadius5 Thank you for the statement, I have leaned my lesson and weren't harsh. You wanted to help me of course :) For the trello link, I couldn't open I immediately because trello needs VPN in my country. I checked it later and saw the MariaDB votes. Sorry for the distraction and inconvenience :) Thank you @Thibaut For the PostgreSQL advise :)	malozaibi	2017-02-18 16:07:53
582	2017-02-15 20:09:41	I'm working on several different projects, and each uses a different set of DevDocs-supported technologies. I'd like to be able to enable and disable different subsets of documentation at will, with each subset corresponding to a project I'm developing. Does that make sense?	JesseTG
582	2017-03-04 14:46:36	I agree this would be useful, but it's a lot of work. Have you looked into using multiple browser profiles / browser extensions?	Thibaut
581	2017-02-11 18:22:03	[Http Class Doc](http://devdocs.io/angular~2_typescript/api/http/index/http-class) As an example, I don't think anything still uses HTTP_PROVIDERS publicly	gioragutt	2017-02-18 16:04:25
581	2017-02-18 16:04:25	This is an issue in Angular's documentation, not DevDocs. DevDocs only scrapes content (https://angular.io/docs/ts/latest/api/http/index/Http-class.html).	Thibaut	2017-02-18 16:04:25
580	2017-02-09 05:16:01	This addresses #569 and adds an SVG icon that can be used for pinned tabs in Safari, and the bookmarks shown on the touchbar on the new MacBook Pro. As a pinned tab, it looks something like this: <img width="108" alt="screen shot 2017-02-09 at 4 13 20 pm" src="https://cloud.githubusercontent.com/assets/320910/22770229/f2a54068-eee2-11e6-9d06-23a68aa83322.png"> Happy to take feedback on what a bet…	rpowelll	2017-02-27 00:14:05
580	2017-02-21 13:18:40	Hey - thanks for the PR, and sorry for the delay (got a big update in the works). I'll get this out next week-end.	Thibaut	2017-02-27 00:14:05
580	2017-02-21 22:27:53	No sweat 👍	rpowelll	2017-02-27 00:14:05
580	2017-02-27 00:14:05	Merged in bde3a70480f999dba493caf3f13e1e5371bb9a6f. Thanks!	Thibaut	2017-02-27 00:14:05
579	2017-02-09 04:54:26	I noticed grunt is on the list but Gulp is not.	mirshko	2017-02-09 12:13:06
579	2017-02-09 09:37:26	see the [trello board](https://trello.com/b/6BmTulfx/devdocs-documentation)	takecare	2017-02-09 12:13:06
578	2017-01-31 13:06:58	Documentation for many HTTP status codes is missing since 8a59a660cfa836b439071fb0ea8856bc4a0da82f which uses the HTTP documentation on MDN. [This MDN page](https://developer.mozilla.org/en-US/docs/Web/HTTP/Status) provides a overview of all HTTP status codes, but does not have a link to a dedicated page for each status code. I think this may be the reason they are missing in Devdocs.	britishtea	2017-02-27 00:13:42
578	2017-02-05 22:38:46	Thanks for the feedback. This is because not all HTTP codes have been documented on MDN yet, like you said. Hopefully they'll get documented soon. In the meantime you can manually look through the RFCs: http://devdocs.io/http-rfc/. I'll index those again in a future update.	Thibaut	2017-02-27 00:13:42
577	2017-01-30 18:06:10	If I right-click the Search… box, choose “Add a Keyword for this Search…”, set the keyword to something like `dd`, and type `dd JSON.parse` into my address bar, my browser (Firefox or SeaMonkey) navigates to http://devdocs.io/?=JSON.parse which redirects to http://devdocs.io/ and shows me the welcome screen. I expect the keyword search to perform a search and automatically show the top hit. The i…	binki	2017-02-27 00:13:42
577	2017-02-05 22:36:11	Weird, I just tried this and it works for me. Firefox correctly opens http://devdocs.io/#q=JSON.parse when I type `dd JSON.parse`. Could you try removing DevDocs in `about:preferences#search` and then adding it again? Which version of Firefox are you using?	Thibaut	2017-02-27 00:13:42
577	2017-02-05 23:49:54	It doesn’t show up in `about:preferences#search`. When I right-click on the search box and choose “Add a Keyword for this Search”, it opens a bookmark creation dialog. I set `dd` as the keyword in there. Whenever I type `dd json.parse` and press enter, it appears to navigate to http://devdocs.io?=json.parse , not to http://devdocs.io/#q=json.parse . I’m adding search for the search box, it looks …	binki	2017-02-27 00:13:42
577	2017-02-06 05:12:15	If you need an image to show how I’m adding the keyword search (this time in Firefox-51.0): ![image](https://cloud.githubusercontent.com/assets/82626/22635344/d5906dde-ec00-11e6-8f73-9b611f242a35.png)	binki	2017-02-27 00:13:42
577	2017-02-27 00:14:27	Found the culprit. Thanks for the bug report and investigation!	Thibaut	2017-02-27 00:13:42
576	2017-01-28 12:12:59	For example — Gem::Command, which is a part of Ruby language. I couldn't find Gem::Command#merge_options method. Ruby 2.3 and 2.4 are enabled for searching. I tried online and offline ways to search.	Shoroh
575	2017-01-26 12:17:40	Hi, I would like to remember of the issue #103 as Java is still not available. I would love to see Java in DevDocs. Thanks in advance.	y-ates	2017-01-26 12:25:48
575	2017-02-12 17:07:17	Bump. As Java is one of the most used languages, it is really too bad it isn't included. Are there any legal issues as mentioned in #103? Or is it just because of not enough time? Can someone comment on status of this? Thanks	lsrom	2017-01-26 12:25:48
574	2017-01-24 08:26:23	Gem - [simplecov](https://github.com/colszowka/simplecov) Simplecov is a code coverage analysis tool for Ruby. It uses Ruby's built-in Coverage library to gather code coverage data, but makes processing its results much easier by providing a clean API to filter, group, merge, format, and display those results. Code coverage of your code is above 95% right now. Which is amazing !! Using this tool …	chinmay-amuratech	2017-02-05 21:47:15
574	2017-02-05 21:47:15	Thanks for the PR, but I'm interested in using Simplecov. It adds overhead for little benefit (in the case of codebase like DevDocs's).	Thibaut	2017-02-05 21:47:15
573	2017-01-24 00:14:41	These audits validate the aspects of a Progressive Web App. [Lighthouse report_ http___devdocs.pdf](https://github.com/Thibaut/devdocs/files/725320/Lighthouse.report_.http___devdocs.pdf)	ajsb85	2017-01-24 02:42:39
573	2017-01-24 02:42:39	This "audit" is mostly incorrect/irrelevant. DevDocs has worked offline and been a "Progressive Web App" since even before the term was coined. Ask the tens of thousands of people that are using it daily :)	Thibaut	2017-01-24 02:42:39
572	2017-01-23 18:25:12	[Javascript Date](https://devdocs.io/javascript/global_objects/date) has a reference to the `Date.prototype.toLocaleFormat()` which links to a non-existent page at `https://devdocs.io/javascript/global_objects/date/tolocaleformat`. <img width="835" alt="screen shot 2017-01-23 at 11 23 01 pm" src="https://cloud.githubusercontent.com/assets/1188552/22216991/19ef8e4e-e1c3-11e6-80d4-b9e965aad537.png"…	amingilani	2017-02-27 00:13:42
572	2017-02-05 22:22:18	This is because DevDocs skips pages that have the following banner: ![date prototype tolocaleformat - javascript mdn 2017-02-05 17-20-42](https://cloud.githubusercontent.com/assets/17579/22630395/7a0561f6-ebc7-11e6-956a-5fe87e6df034.png) https://developer.mozilla.org/en-US/docs/Web/JavaScript/Reference/Global_Objects/Date/toLocaleFormat I'll fix the link (so it opens MDN) in a future update.	Thibaut	2017-02-27 00:13:42
571	2017-01-22 23:02:46	Hello! Devdocs is amazing for docs searching, just as Sublime Text is awesome for writing code. And, here's what I'd like to do: combine both of them, just like it's possible with atom. Since Sublime Text now supports phantoms which allows it to [display basic html](http://www.sublimetext.com/docs/3/api_reference.html#sublime.Phantom) in the code, it's now very tempting to do a great plugin for S…	math2001	2017-02-05 22:31:13
571	2017-02-05 22:31:13	Hey - thanks! See #133. An API would require a significant investment in time, maintenance, and hosting costs. I agree it would be useful, but unfortunately I don't have the time to tackle this, as DevDocs is just a side-project of mine. Currently the search happens entirely client-side, which makes it fast, work offline, and cheap.	Thibaut	2017-02-05 22:31:13
570	2017-01-18 12:06:03	If I let the doc slug use the default, by downcasing the doc name, we might as well clean it up so it is routable. As it is, if the name has a dash in it, it breaks if you try to load a page from the doc directly (it still works when browsing it by js navigation).	kaos	2017-03-05 23:59:12
570	2017-01-18 12:08:52	I dropped the ~ I initially had in the regexp, as I realized it is used as separator for the version part of the slug, and thus should not be included here.	kaos	2017-03-05 23:59:12
570	2017-01-18 12:56:46	I'll take a look at the failing test cases.	kaos	2017-03-05 23:59:12
570	2017-01-19 08:07:12	Added test case to verify functionality.	kaos	2017-03-05 23:59:12
570	2017-01-22 22:23:55	Hey - thanks for the PR. I'd prefer we raise an error when the slug (generated from the name) contains illegal characters, rather than replace those characters with `_`. Docs with non-alphanumeric character in the name should always have an explicit `slug` defined. E.g. `C++`, `LÖVE`, `Ruby / Minitest` (in all those cases, the generated slug in this PR would be incorrect).	Thibaut	2017-03-05 23:59:12
570	2017-02-05 21:45:36	@kaos ping	Thibaut	2017-03-05 23:59:12
570	2017-02-06 09:07:30	Thanks for the ping @Thibaut . This fell between my mental cracks. My ruby is a bit.. unexperienced. Feedback appreciated if I could've done it better in any way.	kaos	2017-03-05 23:59:12
570	2017-02-22 00:34:11	I'm on vacation for another 10 days or so.. please feel free to make your suggested modifications. tis 21 feb. 2017 kl. 12:40 skrev Thibaut Courouble <notifications@github.com >: > *@Thibaut* commented on this pull request. > > Thanks for updating, and sorry for the delay. I'll merge this this > week-end. > ------------------------------ > > In lib/docs/core/doc.rb > <https://github.com/Thibaut/d…	kaos	2017-03-05 23:59:12
570	2017-02-22 00:39:11	Hi, I'm on vacation for another 10 days or so, please feel free to make your suggested modifications. tis 21 feb. 2017 kl. 12:40 skrev Thibaut Courouble <notifications@github.com >: > *@Thibaut* commented on this pull request. > > Thanks for updating, and sorry for the delay. I'll merge this this > week-end. > ------------------------------ > > In lib/docs/core/doc.rb > <https://github.com/Thibau…	kaos	2017-03-05 23:59:12
570	2017-03-05 23:59:12	Merged in b36f3f8095e297e6196bb1e7268af1864312d248. Tweaked in c1ebb7a0b963cc547521743a35a97b595d9321bd. Thanks!	Thibaut	2017-03-05 23:59:12
569	2017-01-18 04:15:32	It'd be nice to add a better icon for when Safari users pin DevDocs, it currently looks like this: <img width="115" alt="screen shot 2017-01-18 at 3 13 46 pm" src="https://cloud.githubusercontent.com/assets/320910/22050645/ca216152-dd90-11e6-9fcf-933b7bd349c5.png"> Adding an icon is fairly simple, we just need to provide a black and white SVG mask, and tell the browser what colour to use when the…	rpowelll	2017-02-27 00:14:12
569	2017-01-22 22:28:24	Hey - thanks for the feedback. Unfortunately I have no graphic design skills (CSS is as far as my design skills go 😛) so we'll need to find someone to make us an icon.	Thibaut	2017-02-27 00:14:12
569	2017-01-26 22:34:43	Looking at the home screen shortcut icons ([see here](https://github.com/Thibaut/devdocs/blob/master/public/images/apple-icon-160.png)), we could probably just go with a magnifying glass? If that's the case I can draw that up in Sketch pretty quickly myself, or use something like The Noun Project to source a Creative Commons licensed glyph.	rpowelll	2017-02-27 00:14:12
569	2017-02-27 00:14:12	Fixed by #580.	Thibaut	2017-02-27 00:14:12
568	2017-01-18 01:41:38	Being able to view docs offline on a Kindle is a great way to learn with less eye strain and you can take it anywhere you go. This should be fairly straight forward with Amazon's command line tool "KindleGen", which can convert an HTML document into a format for Kindle. It is available here: https://www.amazon.com/gp/feature.html?docId=1000765211	jrenton	2017-01-22 22:36:32
568	2017-01-22 22:36:32	Hey - thanks for the suggestion. I think this falls a bit outside the scope of this repo/project (web app), and I don't see myself having time to work on such a feature in the foreseeable future, sorry. I don't think it'd be straightforward, but you're welcome to try and open a PR (or make it a separate repository, which I'd be happy to link to).	Thibaut	2017-01-22 22:36:32
567	2017-01-12 14:31:13		GeorgeGrainger	2017-01-12 14:58:22
567	2017-01-12 14:58:22	See: https://github.com/Thibaut/devdocs/blob/master/CONTRIBUTING.md#requesting-new-documentations https://trello.com/b/6BmTulfx/devdocs-documentation	Thibaut	2017-01-12 14:58:22
566	2017-01-10 16:24:56		markusguenther	2017-01-15 23:49:09
566	2017-01-10 16:25:49	Since some days react native is released in version 0.40.	markusguenther	2017-01-15 23:49:09
566	2017-01-15 23:49:09	Thanks, but this type of PR isn't very useful. See https://github.com/Thibaut/devdocs/blob/master/CONTRIBUTING.md#updating-existing-documentations and https://trello.com/c/2B0hmW7M/52-request-updates-here I updated both docs.	Thibaut	2017-01-15 23:49:09
565	2017-01-04 14:37:44		julianwachholz	2017-01-15 23:48:39
565	2017-01-15 23:48:39	Merged in 54d0c9a01466bd791d638fad9e7c4c8c2ae8c7ca. Thanks!	Thibaut	2017-01-15 23:48:39
564	2017-01-04 12:14:10		alexcoplan	2017-01-08 22:54:39
564	2017-01-08 22:54:39	See https://trello.com/c/2B0hmW7M/52-request-updates-here	Thibaut	2017-01-08 22:54:39
563	2017-01-03 00:09:02	Hello! There's a parsing error on this page: <http://devdocs.io/python~3.5/library/re> Search for `negative lookbehind assertion`. Just above, the code has been edited: ![image](https://cloud.githubusercontent.com/assets/15224242/21597767/324f9bca-d1a4-11e6-8e33-759ce95ce05c.png) ![image](https://cloud.githubusercontent.com/assets/15224242/21597772/4af4c79a-d1a4-11e6-9a16-0967543b7b38.png) I'm us…	math2001	2017-03-26 23:25:04
563	2017-03-26 23:26:00	Fixed. Thanks for the bug report.	Thibaut	2017-03-26 23:25:04
562	2017-01-02 21:03:35	Any chance to support mysql doc? I suppose is about restrictions, right?.	Webysther	2017-01-02 22:03:07
562	2017-01-02 22:03:06	> I suppose is about restrictions, right? Yes. The documentation's license doesn't allow redistribution/modification. I even contacted Oracle's lawyers. They said no.	Thibaut	2017-01-02 22:03:07
561	2016-12-27 10:40:08	Fixes #558	japborst	2017-01-02 23:03:08
561	2017-01-02 23:03:07	Merged in 718fa9996154db2462afbc271f4fa3f89503b187. Thanks!	Thibaut	2017-01-02 23:03:08
560	2016-12-27 09:58:09	* Used Oracle as the [source](http://docs.oracle.com/javase/8/docs/api/) * Included the following. Use those ones the most myself and per suggestions on [Trello](https://trello.com/c/o5uswXmX/208-java-openjdk) * java.io * java.lang * java.math * java.net * java.time * java.util * Indexing works fine IMHO without any lag * Updated Prism to latest and included Java language highlighting * Unfortuna…	japborst	2017-01-02 23:04:57
560	2017-01-02 23:04:57	Unfortunately Oracle explicitly prohibits redistribution of the Java SE documentation: http://www.oracle.com/technetwork/java/redist-137594.html > Documentation - The Java SE API Specification is not redistributable. Therefore I cannot merge this, sorry. The only way to get Java in would be to scrape the documentation off an OpenJDK distribution, which should be covered by the GPL license.	Thibaut	2017-01-02 23:04:57
560	2017-01-03 07:27:56	Sh*t, you're right... I saw them listed on the [Trello issue](https://trello.com/c/o5uswXmX/208-java-openjdk) board and didn't think it through. Might look into OpenJDK docs :)	japborst	2017-01-02 23:04:57
560	2017-02-22 06:11:04	why Dash can?	zhongqf	2017-01-02 23:04:57
560	2017-02-22 13:21:11	@zhongqf either they have an agreement with Oracle to redistribute their docs, or they're violating Oracle's copyright.	Thibaut	2017-01-02 23:04:57
560	2017-02-23 05:14:59	@japborst I tried your fork to enable java support. but It can not download the java document with this error: `(89/194) Java FAILED (OpenURI::HTTPError: 404 Not Found)` It seems that it try to download "http://dl.devdocs.io/java.tar.gz" file which obviously not exist.	zhongqf	2017-01-02 23:04:57
560	2017-02-25 13:13:12	@zhongqf sorry for a later reply, as I couldn't look into it earlier. Not sure if you still have the issue, as I see some additional commits on your fork. I just updated mine to the latest of upstream, so you can rebase yours to update too. I don't have any errors, but I see that you include loads more pages being scraped in your case. A simple `/*.tar.gz/` addition in your `options[:skip_pattern…	japborst	2017-01-02 23:04:57
560	2017-02-25 13:40:15	@japborst the problem was that @zhongqf ran `thor docs:download` instead of `thor docs:generate`. The former downloads pre-generated docs from DevDocs's server.	Thibaut	2017-01-02 23:04:57
559	2016-12-26 11:59:40	Add support for multiple tabs in same webpage.	abhishek0318	2017-01-02 23:03:54
559	2016-12-26 13:40:55	Add support for wordpress please	sylvacoin	2017-01-02 23:03:54
558	2016-12-20 14:18:45	Hi, I'm working with the 3D plots in matplotlib lately, which unfortunately are not present in devdocs as well as other toolkit APIs. I wouldn't mind adding them myself, but unfortunately have no time on my hands so I'll at least log it here. Toolkits see: http://matplotlib.org/1.5.1/mpl_toolkits/index.html mplot3d api: http://matplotlib.org/1.5.1/mpl_toolkits/mplot3d/api.html axis_grid api: http…	japborst	2017-01-02 23:03:18
557	2016-12-19 23:58:34	Can we make devdocs a chrome extension instead of a chrome app? Based on this article, google shall remove chrome apps in the next few months... http://www.theverge.com/2016/8/19/12555052/google-shutting-down-chrome-apps Also having a visual indicator before going offline on the extensions pane is a nice reminder to (Feature:) click on it and let it re-install documentation for offline use.	tommygebru
557	2017-01-02 23:15:31	I have no plans to make a Chrome extension as of now, since I know nothing about Chrome extensions and have my plate full with other features + new docs already. AFAIK the benefit of an extension for something like DevDocs is quite small, given that the website works just as well (the Chrome app is actually just a shortcut to the website). If someone wants to take a crack at it, feel free to and …	Thibaut
557	2017-02-19 09:52:18	The direct replacement of a chrome app that handles a web page url is a service worker, and I see Thibaut has plans to make one for devdocs. An extension as a full replacement of the app wouldn't be able to keep devdocs.io url in the browser address bar, there will be the ugly chrome-extension://blablabla/something. Of course one can write an extension that injects itself in devdocs.io as a conte…	tophf
557	2017-02-19 13:14:27	> The direct replacement of a chrome app that handles a web page url is a service worker, and I see Thibaut has plans to make one for devdocs. I intend to implement Service Worker as soon as Safari supports it. Until then, it's not worth the effort, because I wouldn't be able to remove the old AppCache code (which works well enough).	Thibaut
556	2016-12-18 05:56:01	All over the Rust docs, there's this problem: ![screenshot](http://i.imgur.com/psGETj9.png) It obviously comes from the live-test "Run" button in the original docs: ![screenshot](http://i.imgur.com/srIMvyF.png) Hence, this commit filters out the `test-arrow` links to fix the problem.	ulidtko	2017-01-02 23:03:43
556	2017-01-02 23:03:43	Thanks for the PR! I ended up fixing this in 4bf382cad15c835eacaab3fa1f48f9ac0d7e3381 before looking at your PR.	Thibaut	2017-01-02 23:03:43
555	2016-12-16 10:03:33	AbstractController URLs are currently, http://devdocs.io/rails~4.2/abstractcontroller and http://devdocs.io/rails~5.0/abstractcontroller These should be, http://devdocs.io/rails~4.2-abstractcontroller/ and http://devdocs.io/rails~5.0-abstractcontroller/ Also, RDOC_MAIN URLs are http://devdocs.io/rails~5.0/railties/rdoc_main_rdoc & http://devdocs.io/rails~4.2/railties/rdoc_main_rdoc But I couldn't…	aoozdemir	2017-01-02 23:01:21
555	2017-01-02 23:01:48	Thanks for the bug report. These URLs are being ignored by the scraper/generator because they have no content (or in the case `RDOC_MAIN`, the content is not useful / API related). I've fixed what was causing these URLs to incorrectly show up on the root page (e.g. http://devdocs.io/rails~5.0/).	Thibaut	2017-01-02 23:01:21
554	2016-12-15 17:31:40	Hey, I have a situation which where I work the computers are protected and are not connected to the internet. They are all windows. Is there a way I can download all the needed docs in a computer which connected to the internet and then just transfer it "as is" to other computers? Thanks!	gviligvili	2017-01-02 23:25:02
554	2017-01-02 23:25:02	Hey - You can run DevDocs locally (see instructions in the README), but the setup requires an internet connection. To do what you want, I think you'll need to create a Docker container or VM that you can transfer to your other computer and run without any setup. Unfortunately I don't know enough about Docker/VM/Windows to help with that.	Thibaut	2017-01-02 23:25:02
553	2016-12-15 11:29:46	For quick export and generate sequel devdocs you need to execute thor docs:generate sequel --force --debug Docs don't look so nice, but the main part of exporting is done. Now it’s the time for analyze rdoc source code and rewrite actual filters.	wmaciejak	2016-12-15 11:32:05
553	2016-12-15 11:31:03	W	truepalyer6	2016-12-15 11:32:05
552	2016-12-14 10:45:02	Actual: `_.escape('fred, barney, & pebbles');` // => 'fred, barney, &ampamp; pebbles' Expected: `_.escape('fred, barney, & pebbles');` // => 'fred, barney, &amp; pebbles' Please find below the link to the docs: http://devdocs.io/lodash~4/index#escape	zjkhan713	2017-01-02 23:01:20
552	2017-01-02 23:02:09	Thanks for the bug report.	Thibaut	2017-01-02 23:01:20
551	2016-12-13 09:28:11	Please make Webpage http://devdocs.io/ Responsive for mobile-view. BTW: What means the section "Disabled". A short explaination why those docs are disabled would be fine at the page.	xstable	2017-01-10 15:52:09
551	2017-01-02 23:28:23	> Please make Webpage http://devdocs.io/ Responsive for mobile-view. Could you provide an example of when devdocs.io is not responsive for you? (device, browser, etc.) DevDocs has a mobile-optimized version that should automatically kick in on mobile devices. > What means the section "Disabled". A short explaination why those docs are disabled would be fine at the page. Step 1 of the introduction…	Thibaut	2017-01-10 15:52:09
550	2016-12-12 22:04:38	In almost all the code examples, on https://doc.rust-lang.org/nightly/book/loops.html, there's a little "run" button on the right side. In devdocs, this just shows up as text at the end of the codeblock that says "Run". Assuming this would be fixed in https://github.com/Thibaut/devdocs/blob/master/lib/docs/scrapers/rust.rb	Viomi	2017-01-02 23:01:20
550	2017-01-02 23:02:29	Thanks for the bug report.	Thibaut	2017-01-02 23:01:20
549	2016-12-12 07:00:47	This may or may not also apply to others (basically, links to one library's documentation being rewritten to the DevDocs equivalent), but it's very highly prevalent across all of Node's documentation, and has been for years. Any chance this could be fixed?	isiahmeadows	2017-01-02 22:00:57
549	2017-01-02 22:00:56	See #234. Unfortunately it's not an easy thing to do because docs are generated in isolation.	Thibaut	2017-01-02 22:00:57
548	2016-12-11 04:54:54	I was browsing jQuery docs and noticed that some entries link to pages that are not in devdocs ([example](http://devdocs.io/jquery/types#Event), this link is missing: *"properties are all documented, and accompanied by examples, on the [Event object](https://api.jquery.com/category/events/event-object/) page."*). This seems to be caused by the scraper [excluding all /category/ pages](https://gith…	monk-time	2017-03-26 23:25:04
548	2017-03-26 23:26:34	Added. Thanks for the feedback.	Thibaut	2017-03-26 23:25:04
547	2016-12-10 01:10:35		mellery451	2017-01-02 23:03:31
547	2017-01-02 23:03:31	Merged in 6d438f79ec6467b13d9b2df2b9613624168beae4. Thanks!	Thibaut	2017-01-02 23:03:31
546	2016-12-08 16:56:54	Merged from Thibaut/devdocs into master.	calebkleveter	2016-12-08 16:57:02
545	2016-12-05 23:18:15	Thanks for the amazing project! Currently, in the Yarn documentation, it would appear that the phrase `[email protected]` appears wherever there is a package name and version number. So instead of `jest-cli@16.0.1` one would instead see `[email protected]`. Example DevDocs rendering: http://devdocs.io/yarn/cli/upgrade Yarn source rendering: https://yarnpkg.com/en/docs/cli/upgrade It would appear …	calebmer	2017-01-02 23:01:21
545	2017-01-02 23:02:44	Thanks for the bug report!	Thibaut	2017-01-02 23:01:21
544	2016-12-03 23:50:47	* Name: CodeceptJS * Source: https://github.com/codeception/codeceptjs * Docs: http://codecept.io/ * Docs license: https://github.com/Codeception/CodeceptJS/blob/master/LICENSE	edno	2016-12-04 23:47:34
544	2016-12-04 23:47:34	Merged here: 1fda4fcb0cf6f345cd1b543755e7de83180ed552 Finished here: 193db39f9b2f79ca439231b90ffea32ef33f02ae http://devdocs.io/codeceptjs/ Thanks for the PR!	Thibaut	2016-12-04 23:47:34
543	2016-12-02 14:06:47	Having Ansible is very handy,but if we had Terraform docs it would be awesome	redbaron	2016-12-04 19:24:15
543	2016-12-03 09:09:45	You should use the [Trello board](https://trello.com/b/6BmTulfx/devdocs-documentation) for this request as per the [contribution guidelines](https://github.com/Thibaut/devdocs/blob/master/CONTRIBUTING.md#requesting-new-documentations).	edno	2016-12-04 19:24:15
542	2016-12-02 05:50:30	A keyboard shortcut to focus the search box would be really handy. The most common keyboard shortcut I've seen for this is the forward slash character: /	maciel310	2016-12-04 23:35:53
542	2016-12-05 00:14:31	Thanks for the feedback. Hitting any "letter" key (i.e. typing a new search) or backspace automatically re-focuses the search box, but you're right that `/` is usually a shortcut for search, so I added that as well.	Thibaut	2016-12-04 23:35:53
542	2016-12-05 01:27:24	Thanks! I'd actually seen that in the documentation but it wasn't working for me (Chromebook Pixel 2 v54), so thought it might have been removed at some point. The / character will be great for my muscle memory though :)	maciel310	2016-12-04 23:35:53
541	2016-12-02 01:38:04	It seems that non top-level package are not indexed: `go<tab>net` works but `go<tab>net/http` doesn't	proppy	2016-12-04 23:35:53
541	2016-12-02 13:19:39	but `go<tab>http` works fine!	proppy	2016-12-04 23:35:53
541	2016-12-05 00:11:26	Thanks for the feedback. I've updated/improved the index.	Thibaut	2016-12-04 23:35:53
540	2016-12-02 01:17:22	In Go, I would expect a query like [bufio reader] to find the bufio.Reader type: http://devdocs.io/go/bufio/index#Reader	evmar	2016-12-04 23:35:53
540	2016-12-05 00:11:14	Thanks for the feedback! I've updated/improved the index.	Thibaut	2016-12-04 23:35:53
539	2016-11-30 06:05:55	* Name: Codeception * Source: https://github.com/Codeception/Codeception * Docs: http://codeception.com/docs/index.html * Docs license: https://github.com/Codeception/Codeception/blob/master/LICENSE	edno	2016-12-04 23:47:31
539	2016-12-04 23:47:31	Thanks for the PR. Merged here: 72ab3435725d1236123bba6678bd91cbb1c3f8fe Finished here: 802a8d38046cb299a59da0858fa15ce61444e925 http://devdocs.io/codeception/ Some notes if you've got plans to contribute more docs: - I switched the syntax highlighting code to be more generic a while ago (sorry the wiki/docs aren't great :/). See [`simple.coffee`](https://github.com/Thibaut/devdocs/blob/master/as…	Thibaut	2016-12-04 23:47:31
539	2016-12-05 06:21:22	Thanks @Thibaut for the notes, I will use them for the next scraper. Next documentation will be [Composer](https://github.com/composer/composer) with more than 3k start.	edno	2016-12-04 23:47:31
538	2016-11-29 04:32:07	In Go packge documentation (https://golang.org/pkg/...) both `h2` and `h3` elements of `func`s and `type`s have links to their definition in https://golang.org/src/... on their name, but in DevDocs `h3` elements do and `h2` elements don't.	itiut	2016-12-04 23:35:53
538	2016-12-05 00:11:46	Fixed. Thanks for the feedback.	Thibaut	2016-12-04 23:35:53
537	2016-11-26 21:24:46	As requested in https://github.com/Thibaut/devdocs/issues/519 - Added a new sepia theme - feel free to edit the coloring if you feel the need to. - Theme can be activated by pushing the small sun logo. Instead of previous switching - you got a menu now. Possible things to do: - There are certain things open for improvement - one being how theme switching is handled in document.coffee. It's not th…	ismarS	2017-03-06 00:06:16
537	2016-11-27 23:30:21	Thanks for the PR. I'll try to take a look next week-end. Meanwhile please fix the tests and squash your commits.	Thibaut	2017-03-06 00:06:16
537	2016-11-28 08:15:35	I'll work on this during the week. Didn't have that much time after I saw the issue with the tests, so I'll take a look as soon as possible.	ismarS	2017-03-06 00:06:16
537	2017-03-06 00:06:15	Closing this due to the recent UI changes conflicting with most of the PR, sorry.	Thibaut	2017-03-06 00:06:16
536	2016-11-24 13:15:47	Can someone please help...Devdocs failed to load css styles after an update. On chrome Version 54.0.2840.100 ![devdocs](https://cloud.githubusercontent.com/assets/12526580/20599819/6294ef9a-b261-11e6-8d9b-c7c505d871b8.png) This is how it looks	mugash	2016-12-01 15:56:34
536	2016-11-27 23:24:44	Could you post a screenshot of the Network tab of the Dev Tools please (open the tools before loading the app).	Thibaut	2016-12-01 15:56:34
536	2016-12-01 15:03:17	I checked today and it is working ok now	mugash	2016-12-01 15:56:34
535	2016-11-23 07:22:44	In order to save a documentation offline you have to enable it. However, I want to save lots of documentations I don't frequently use so I'll have access them even without internet. If you enable a documentation, save it offline, and then disable it, it is deleted. It seems that enabling documentation should be about searching it, and should not directly relate to whether it is saved offline. I c…	Nateowami	2016-12-04 20:17:20
535	2016-12-04 20:17:20	Thanks for the feedback. It would make the UI and code a lot more complex to support this. Since it's pretty edge case (the vast majority of users probably wouldn't use it), I don't think this is something worth adding. If you want to have a backup of various docs that you rarely use, I'd recommend [setting up DevDocs locally](https://github.com/Thibaut/devdocs#quick-start). You won't get automat…	Thibaut	2016-12-04 20:17:20
534	2016-11-22 08:04:30	Ansible has been updated a couple of months ago and I wonder what's required to get the latest documentation into devdocs.io - is that a manual process or do you have to trigger something that's reading the documentation in?	jurgenhaas	2016-11-27 23:56:30
534	2016-11-23 17:42:01	I also noticed the Haskell docs on devdocs are a bit behind the latest version. Please share a solution when you figure out how the process works.	kevgathuku	2016-11-27 23:56:30
534	2016-11-27 23:56:30	The scraping is (mostly) automated but the updates are a manual process. You can ask [here](https://trello.com/c/2B0hmW7M/52-request-updates-here) when I forget. Both updates are done.	Thibaut	2016-11-27 23:56:30
533	2016-11-19 08:31:38	Hi, Anyway to change / disable the Alt + arrow down/up shortcut to navigate right panel. Basically it's inconvenient to use both the hands when this can be operated single handedly. If not possible in current repo, will you consider this for future releases. thanks dkj	dkjain	2016-11-20 21:56:27
533	2016-11-20 21:56:27	Duplicate of https://github.com/Thibaut/devdocs/issues/296.	Thibaut	2016-11-20 21:56:27
532	2016-11-15 13:44:06	On Marionette.js docs there are many BR tags everywhere, removed by devdocs instead of being replace by a space. This results in many stuck words in devdocs: `any<BR>methods` is displayed `anymethods` ex: in Marionette.Application first line you have `under a singleentry point` instead of `under a single entry point`	behrouze	2016-11-20 23:29:03
532	2016-11-20 23:29:06	Thanks for the bug report.	Thibaut	2016-11-20 23:29:03
531	2016-11-15 11:57:35	Happens to me to switch browser / computer multiple times day or week. It would be handy to have a "select all" or "save all" docs for the offline navigation. This will save me when I forget to download something. What do you guys think?	NKjoep	2016-11-20 22:07:35
531	2016-11-20 22:07:35	See my reply to https://github.com/Thibaut/devdocs/issues/518#issuecomment-257185106 on synchronizing settings/docs between browsers. Regarding offline data: #336 is somewhat related. I would not recommend enabling all the documentations. There's something like half a million search entries in all the docs on DevDocs at this point (100k+ files / 500MB+). If you enable them all, the search will pr…	Thibaut	2016-11-20 22:07:35
530	2016-11-14 20:33:16	It would be super cool if you could export a docset to Mobi.	StevenNunez	2016-11-20 22:16:09
530	2016-11-20 22:16:09	This isn't something I ever see myself having the time to work on, sorry. But since DevDocs is open source, you're welcome to fork the repo and give it a go. I'd gladly link to or incorporate that feature in the app if someone implemented it.	Thibaut	2016-11-20 22:16:09
529	2016-11-07 11:35:10	I think this issue is a Linux version of #51. The current keyboard shortcuts for navigating forward and back are `Control-Left` and `Control-Right`. Unfortunately I've got into the habit of using these keybindings in Chrome (53) on Linux (Ubuntu 14.04) to navigate to the start or end of a word in a text box, such as the main search field. It's a bit frustrating when I mean to focus the cursor at …	DMRobertson	2017-02-27 00:13:42
529	2017-02-27 00:14:53	Sorry for the delay. I made it so the keyboard shortcut for back/forward is `Alt+Left/Right` on all platforms but Mac.	Thibaut	2017-02-27 00:13:42
528	2016-11-07 05:37:04	Can you please change URL color when in dark mode? because blue with dark background is so hard to read. ![image](https://cloud.githubusercontent.com/assets/4636265/20047425/cf2b9100-a4e6-11e6-9a7c-cf86f0caec43.png)	lshaf	2016-11-13 23:39:33
528	2016-11-07 13:58:43	Could you post a link to that page? The issue isn't with links (in dark more they use the same text color but with an underline). It's the PHP documentation that has hard-coded colors on certain elements.	Thibaut	2016-11-13 23:39:33
528	2016-11-07 15:00:06	Here http://devdocs.io/yii~2.0/yii-helpers-basearrayhelper :smile:	lshaf	2016-11-13 23:39:33
528	2016-11-13 23:56:24	so no changes for URL color?	lshaf	2016-11-13 23:39:33
528	2016-11-13 23:58:59	Ohh, I just uninstall it and install it again to fix the problem. thanks 😄	lshaf	2016-11-13 23:39:33
527	2016-11-07 04:49:38	Place add Handlebars in Your DevDocs.	ccpyii2	2016-11-07 13:51:03
527	2016-11-07 13:51:03	See: https://github.com/Thibaut/devdocs/blob/master/CONTRIBUTING.md#requesting-new-documentations https://trello.com/b/6BmTulfx/devdocs-documentation	Thibaut	2016-11-07 13:51:03
526	2016-11-07 02:13:10	Hi! I am on Google Chrome 54.0.2840.90 (64-bit). On http://devdocs.io/offline, console is showing warning: Use of the Application Cache is deprecated on insecure origins. Support will be removed in the future. You should consider switching your application to a secure origin, such as HTTPS. See https://goo.gl/rStTGz for more details. Hope someone can help on this?	compleatguru	2016-11-07 13:42:40
526	2016-11-07 02:38:39	Use DevDocs via HTTPS (i.e. as https://devdocs.io/offline -- notice the `s`). I do think that there should be some kind of redirect from HTTP to HTTPS for just this reason, though.	JesseTG	2016-11-07 13:42:40
526	2016-11-07 13:42:40	Hi - AppCache is still fully functional in Chrome. The deprecation notice is just that, a notice, and as far as I know the Chrome team has no plans to remove AppCache in the near future (they started collecting data early this year and there has been no activity on [the bug](https://bugs.chromium.org/p/chromium/issues/detail?id=588931) since). As @JesseTG said you can use DevDocs over HTTPS. The …	Thibaut	2016-11-07 13:42:40
526	2016-11-10 03:24:12	Thanks!	compleatguru	2016-11-07 13:42:40
525	2016-11-04 06:02:57	The supersmall (5kB) and superfast [lz-string](https://github.com/pieroxy/lz-string/) library compresses data stored by devdocs.io in localStorage to 14% of its original size as tested here with 8 docs activated: 1980kB vs 267kB.	tophf	2016-11-20 23:12:06
525	2016-11-20 23:12:06	DevDocs uses `localStorage` simply as an extra cache for the index files, on top of AppCache, to make the app boot as quickly as possible. If `localStorage` is full, there is little impact on performance, and offline availability is still complete (because the index files are also in AppCache, which acts as a fallback for any index file that the app doesn't find in `localStorage`). So compressing…	Thibaut	2016-11-20 23:12:06
524	2016-10-31 15:53:22	Currently, on a page like http://devdocs.io/node/path#path_path_join_paths, if I click the "String" JavaScript type, it takes me to https://developer.mozilla.org/en-US/docs/Web/JavaScript/Data_structures#String_type. It would be better if it could jump, internally, to http://devdocs.io/javascript/global_objects/string. Not sure if it's possible but would be helpful. BTW DevDocs is amazing! <3	borekb	2016-10-31 16:50:11
524	2016-10-31 16:50:11	See https://github.com/Thibaut/devdocs/issues/234 Unfortunately it's not an easy thing to do because docs are generated in isolation. Thanks for the feedback!	Thibaut	2016-10-31 16:50:11
524	2016-10-31 17:17:36	Oh, I missed that issued (despite searching!). Just a thought, could it be intercepted on the client-side / in JavaScript somehow?	borekb	2016-10-31 16:50:11
524	2016-10-31 17:28:38	The JS doesn't know which links / external URLs are available inside DevDocs. This is all done server-side when scrapping the docs. Links that should open inside the app are rewritten to be relative paths; external links are rewritten to be absolute URLs.	Thibaut	2016-10-31 16:50:11
523	2016-10-31 12:35:22	Over time I have enabled a lot of libraries. I would like to be able to cleanup my list without reseting everything. I propose a _disable_ feature. ![devdocs](https://cloud.githubusercontent.com/assets/43763/19854338/36abd4f6-9f4d-11e6-8276-9da5b58b37d4.png)	dotnetCarpenter	2016-10-31 12:42:22
523	2016-10-31 12:42:22	You can do that by clicking "Select documentation" at the bottom of the sidebar, unchecking all the docs you don't want anymore, then clicking Save. It won't reset anything. I figure people enable docs more often than they disable them, which is why I added a shortcut for enabling. Doing the same for disabling would add clutter to the UI for too small a benefit, IMO.	Thibaut	2016-10-31 12:42:22
523	2016-10-31 12:44:54	Oh and the app needs to do a full reload to properly disable docs, whereas docs can be enabled on the fly. It would be annoying if the "Disable" links were to do a full reload.	Thibaut	2016-10-31 12:42:22
522	2016-10-28 14:09:21	It would be gr8 if there is an option to add personal annotation to offline docs. Very helpful for beginners like me.	dkjain	2016-10-30 23:44:33
522	2016-10-30 23:44:33	Thanks for the feedback. I think this goes beyond the scope of DevDocs + isn't something that most people would use. Docs change all the time so annotations would be hard to maintain. The project is open source, though, so feel free to give it a shot.	Thibaut	2016-10-30 23:44:33
521	2016-10-27 13:41:47	Hi, It would be great if there is an option to mark or add pages as **favorites** (to offline docs) for quick access. Just like you would find in Microsoft chm files. ![image](https://cloud.githubusercontent.com/assets/10743577/19769467/1f67027e-9c79-11e6-8e7e-6f41b4184e35.png)	dkjain	2016-10-30 23:44:18
521	2016-10-30 23:44:18	Thanks for the feedback. I think this goes beyond the scope of DevDocs + isn't something that most people would use. Browsers already handle bookmarks pretty well and there are lots of extensions for doing this kind of stuff.	Thibaut	2016-10-30 23:44:18
520	2016-10-27 12:14:32	Adding <S_CODE_TOKEN> To the head would ensure that the page displays correctly in Internet Explorer and Edge	FelixRilling	2016-10-30 23:09:27
520	2016-10-30 23:09:27	Document modes are [deprecated as of IE11](https://blogs.msdn.microsoft.com/ie/2014/11/11/living-on-the-edge-our-next-step-in-helping-the-web-just-work/). DevDocs renders perfectly fine for me in Edge. A recent change broke IE11, which I just fixed in 09e4407bafb64e771ad002c39d137f721f76b6b4. Make sure you haven't turned on compatibility view.	Thibaut	2016-10-30 23:09:27
519	2016-10-26 12:57:38	It would probably be useful to have a sepia theme, along with light and dark themes. IMO the light theme is too bright, and dark theme is too heavy, but sepia could be the sweet spot.	megapctr
519	2016-10-26 13:00:49	Example: http://redux.js.org/ - scroll up, click on the 'A' in the top of the page, select sepia. Actually, customizing the font size and style could be usefull too!	megapctr
519	2016-11-25 19:15:45	Hi, I've been working on this for a bit now, will probably have something by tomorrow or the day after. Ok to do a PR?	ismarS
518	2016-10-26 05:57:36	Does it save library enabled data in localStorage?	mrdulin	2016-10-30 22:40:26
518	2016-10-27 12:08:43	I'm pretty sure the enabled docs are saved in an IndexedDB: ![devdocs](https://cloud.githubusercontent.com/assets/3207763/19766540/d9ee3de0-9c4e-11e6-85af-8d7a5d75de1d.png)	FelixRilling	2016-10-30 22:40:26
518	2016-10-28 02:21:29	@FelixRilling `IndexDB`, amazing! But when I clear storage, It seems my data will be clear. I have to enabled each library again. So I want to sync my data in cloud.	mrdulin	2016-10-30 22:40:26
518	2016-10-30 22:40:26	All settings (selection of docs, color scheme, etc.) are stored in cookies. Firefox and Chrome have built-in sync that can synchronize cookies. There's also a number of browser extensions that can do this. Just use one of those and you'll be all set. IndexedDB is only used for the offline data, which is kept up-to-date automatically. It's not something that can be synced (it already syncs with De…	Thibaut	2016-10-30 22:40:26
517	2016-10-25 13:02:54	Is there a way to optionally disable the default keyboard shortcuts? I'm facing a problem similar to #77, because I'm using [Pentadactyl](http://5digits.org/pentadactyl/index), which provides Vim-like shortcuts that are clashing with the page shortcuts. Specifically I'm facing problems when I perform a search on the page contents: - `/` : open the search line (similar to Vim) - `<pattern>`: enter…	mMontu	2017-03-04 14:54:32
517	2016-10-30 22:35:24	I think this is very much an edge case / not something that most people need, so I'm a bit reluctant to make it a feature. You can disable keyboard shortcuts after the app has loaded by running `app.shortcuts.stop()`, which you could automate using something like Greasemonkey. Does that address your use-case?	Thibaut	2017-03-04 14:54:32
517	2016-10-31 11:59:36	This is probably an issue for every Vimperator/Pentadactyl user, but I have no idea how many people use it, so maybe it is an edge case used for too few people. To be honest I was hopping for a simpler solution, because I don't know Greasemonkey and it seems an overkill to install another extension in order to disable a shortcut in a single site (and hope this doesn't mess with Pentadactyl). If t…	mMontu	2017-03-04 14:54:32
517	2016-11-07 13:50:46	> Is there any javascript call that disables the shortcuts more globally/forcefully? `app.shortcuts.stop()` forcefully disables all keyboard shortcuts, but if the app hasn't finished loading yet, then those shortcuts will be re-enabled as part of the loading process. Is there an option in Pentadactyl to run some JavaScript only once the page has finished loading?	Thibaut	2017-03-04 14:54:32
517	2016-11-07 15:11:53	Yes, I think there is a way to do that in Pentadactyl. But the test I reported was manual (waited the page load and them typed the command), so I think we have another problem here. (I've just repeated the test in order to be completely sure that the page had finished loading, and I got the same results)	mMontu	2017-03-04 14:54:32
517	2017-03-04 14:54:32	I've given this more thought and decided not to add a setting to disable all shortcuts, since only a handful of users would use it, and it might be confusing / the wrong solution to other users' problems.	Thibaut	2017-03-04 14:54:32
516	2016-10-24 04:35:20	![image](https://cloud.githubusercontent.com/assets/11289719/19633620/da1c9dde-99dd-11e6-8bfc-84614a79577a.png) Page on Nginx slice module shown instead of JS array slice.	code-tree	2016-10-31 11:21:01
516	2016-10-26 05:13:40	I just came across another one of these. ![image](https://cloud.githubusercontent.com/assets/11289719/19714072/8b3f652c-9b75-11e6-87c6-83ef1036aeee.png) Xpath concat is shown instead of JS array concat	code-tree	2016-10-31 11:21:01
516	2016-10-30 23:04:53	Hmm this is very weird. No one else has reported a similar issue (those pages work for me). Could you post screenshots of the console and network tabs in the dev tools, after you've open a broken page, please? (open the dev tool before opening the page so the browser is logging activity)	Thibaut	2016-10-31 11:21:01
516	2016-10-31 07:35:28	I just tried to capture those results, but dev tools triggered a clear of the App Cache, and now it seems to be working fine. I'll let you know if I encounter it again.	code-tree	2016-10-31 11:21:01
516	2016-10-31 11:21:01	👍	Thibaut	2016-10-31 11:21:01
515	2016-10-20 16:42:14	The svg image in http://devdocs.io/cpp/io is missing. The current image address is incorrect, which in fact should be http://upload.cppreference.com/mwiki/images/0/06/std-io-complete-inheritance.svg.	ryaning	2016-10-30 23:08:54
515	2016-10-30 23:08:57	Thanks for the bug report!	Thibaut	2016-10-30 23:08:54
514	2016-10-19 17:53:53	Example: For DOM Events article: http://devdocs.io/dom_events/ The link to Event API points to https://developer.mozilla.org/en-US/docs/Web/API/Event rather than the offline version: http://devdocs.io/dom/event It'd be great if these links point to offline version.	orionlee	2016-10-30 22:24:56
514	2016-10-30 22:24:56	Duplicate #234. Not an easy thing to fix because docs are generated in isolation.	Thibaut	2016-10-30 22:24:56
513	2016-10-18 15:10:18	As discussed in: https://trello.com/c/5q0d0153/223-immutable-js It works right now, some notes: - I will squash the commits together, once it passes review. - I have type pages for example "fromJS" with one children "fromJS" which looks weird, I have no idea how to solve it. **Important: changes in scrapper.rb:** - Add support for passing regex as stub url parameters - Pass the stubbed url to the…	yosiat	2016-11-20 23:29:03
513	2016-10-23 21:03:50	Thanks for the PR. I'll try to take look next week-end. Please squash your commits now. Makes it easier to test (and I may end up finishing the scraper rather than reviewing here — sorry I don't have much time for DevDocs these days).	Thibaut	2016-11-20 23:29:03
513	2016-10-23 21:16:04	@Thibaut Hi! I will squash the commits ASAP. What do you mean by you end up finish the scrapper? did you wrote scrapper for immutable?	yosiat	2016-11-20 23:29:03
513	2016-10-23 21:18:50	> What do you mean by you end up finish the scrapper? did you wrote scrapper for immutable? I didn't. I meant that I may end up merging your commit and making changes to it right after, instead of asking you to update your PR.	Thibaut	2016-11-20 23:29:03
513	2016-10-23 21:20:43	@Thibaut oh! ok! Squashed the commits! If you have any questions/changes to be made, I am available 👍	yosiat	2016-11-20 23:29:03
513	2016-11-05 09:48:08	@Thibaut any status? have you looked at code already? is everything ok?	yosiat	2016-11-20 23:29:03
513	2016-11-05 14:00:32	Haven't had time yet, sorry.	Thibaut	2016-11-20 23:29:03
513	2016-11-10 04:09:20	waiting for this one 😄	lshaf	2016-11-20 23:29:03
513	2016-11-13 23:45:10	The current code doesn't work for me (Selenium/Firefox doesn't load any page) and although this is a great effort, I don't like the approach, because it requires too many hacks and will be hard to maintain in the long run. I started working on an alternative that loads a single page and clicks the sidebar links to generate all the content. I haven't had time to finish it today but will try next w…	Thibaut	2016-11-20 23:29:03
512	2016-10-17 08:01:28	I use devdocs search lodash methods but i usually write test method in the console. The offical lodash document inject lodash as _ variable, so i can use in chrome console. Could you add this feature?	zhea55	2016-10-17 11:45:34
512	2016-10-17 11:45:34	There are multiple versions of lodash, in addition to underscore.js. We can't inject all of them + I think this goes beyond the scope of DevDocs (which is about documentation). Injecting libraries in DevDocs may lead to conflicts, bugs, and slow down the app.	Thibaut	2016-10-17 11:45:34
511	2016-10-15 12:36:42		jablan	2016-10-16 22:09:28
511	2016-10-15 15:37:38	Thanks. I'll take a look tomorrow.	Thibaut	2016-10-16 22:09:28
511	2016-10-16 22:09:52	Thanks for the bug report and the PR. I ended up just making the `Phoenix` scraper not inherit from `Elixir` (6f75f3c44db993e3072efce387b89d6aa23b07eb).	Thibaut	2016-10-16 22:09:28
510	2016-10-14 12:23:09	First let me say that this project is awesome, and thanks for giving it to us! I am thinking of a new feature which shouldn't be hard to build in a general way, the problem could mainly be to fit it in the overall experience. Often i use Devdocs for checking quickly some assumptions or getting more info about a topic, and i am satisfied by the answers i find within the app. In a few other cases, …	danse	2016-10-30 23:08:54
510	2016-10-14 12:24:45	This might be related to #507	danse	2016-10-30 23:08:54
510	2016-10-14 12:32:29	Just a note. I assumed that this was easy, because i've got the feeling that in many cases the metadata about the location of the original page is already there. I might be wrong about this	danse	2016-10-30 23:08:54
510	2016-10-14 21:08:20	@danse you do know that the URL to the original docs is at the bottom, right? Not very sure what the difference is compared to your use case	japborst	2016-10-30 23:08:54
510	2016-10-16 13:46:23	Yes there is already a link to the original page at the bottom of every page. We could add a keyboard shortcut to open the original page in a new tab? (e.g. `alt + o`)	Thibaut	2016-10-30 23:08:54
510	2016-10-17 15:48:04	Hey, good to know! I remember to have used that link at times but eventually i forgot about it. Some pages are very long. I would be up to make that resource more accessible either with a shortcut or by moving the link to a different area with fixed positioning	danse	2016-10-30 23:08:54
510	2016-10-31 11:19:02	Awesome :sunglasses:	danse	2016-10-30 23:08:54
509	2016-10-13 09:36:18	This hack: https://github.com/Thibaut/devdocs/commit/6fdf81e649323b4b6ad6b9ad08fbb1cf824c438b#diff-b1c4da899f4d58530a5b0b7555b98e50R36 breaks Phoenix scraper, as it inherits from Elixir scraper. It is not entirely broken, but almost all docs for `Plug` is missing (say, https://hexdocs.pm/plug/Plug.Conn.html)	jablan	2016-10-16 22:09:28
509	2016-10-15 12:39:51	I opened a PR: https://github.com/Thibaut/devdocs/pull/511	jablan	2016-10-16 22:09:28
508	2016-10-11 08:03:54	Offline mode used to work with devdocs, but since a few time it says IndexedDB is unavailable. I'm not running in private browsing mode, allowed the storage. See the screenshot ![selection_145](https://cloud.githubusercontent.com/assets/468620/19262935/f1afb6fa-8f99-11e6-934a-f17898252e01.png)	krampstudio	2016-10-11 11:41:56
508	2016-10-11 11:41:56	Seems somehow related to my firefox profile...	krampstudio	2016-10-11 11:41:56
508	2016-12-21 15:35:57	I'm having the same issue. May I know how did you fix it? @krampstudio	sunng87	2016-10-11 11:41:56
508	2016-12-21 15:43:26	@sunng87 I've created a clean profile	krampstudio	2016-10-11 11:41:56
508	2017-02-16 11:08:01	Is there another solution, other than atomizing my profile?	edouard-lopez	2016-10-11 11:41:56
507	2016-10-11 06:38:13	Really cool project, but trying to use it for a day now I find that I would really much prefer reading the docs in their original markup and style. For example, Bootstrap docs are just not that useful if the visual examples get stripped. Would it be possible to have such an option?	chrisv2	2016-10-16 13:43:32
507	2016-10-16 13:43:31	Unfortunately no. Using the original markup and style means importing the CSS & JS of the source, which is going to conflict with the app and between docs. So then you have to load the doc content in an iframe, which would make the app significantly slower (having to load all these extra assets), harder to use (things like scrolling, focus, etc.), and harder to maintain. Also offline mode wouldn'…	Thibaut	2016-10-16 13:43:32
506	2016-10-10 18:01:56	I could do this myself if I was pointed in the direction how to. Have you considered using the Hacktoberfest label? https://hacktoberfest.digitalocean.com/	amingilani	2016-10-10 18:02:41
506	2016-10-10 18:02:41	Just read the contributing docs. Closing this and opening an issue on Trello.	amingilani	2016-10-10 18:02:41
505	2016-10-09 23:14:25	I would love to see some Command Line documentation on devdocs.io especially offline 👍	tommygebru	2016-10-16 13:37:58
505	2016-10-09 23:28:12	I also wanted to write a similar Issue, what is about adding cheat cheats in general? Like Atom, Sublime Shortcuts? Or Reg Ex snippets?	phumberdroz	2016-10-16 13:37:58
505	2016-10-10 00:41:43	Oh yeah thats very nice! editors and Regular Expressions!!!	tommygebru	2016-10-16 13:37:58
505	2016-10-16 13:37:58	You can suggest new documentations here: https://trello.com/b/6BmTulfx/devdocs-documentation DevDocs isn't in the business of writing docs, so we'd need to find a good source that allows its docs to be modified and redistributed.	Thibaut	2016-10-16 13:37:58
505	2016-10-16 17:35:25	@Thibaut Why not just the `man` pages?	JesseTG	2016-10-16 13:37:58
505	2016-10-16 21:41:49	@JesseTG if only it was that simple :P There are 100,000s of man pages. Adding all of them to DevDocs would make the search unusable. There are also different man pages for different OSs. But the biggest hurdle is that DevDocs currently only supports scraping HTML, and I'm not aware of any man pages documentation that can be downloaded in HTML format and freely redistributed.	Thibaut	2016-10-16 13:37:58
505	2016-10-23 21:45:14	@Thibaut So get choosy. Maybe stick with [whatever GNU provides](https://www.gnu.org/software/software.html); I get the feeling that requests for "command line docs" are really requests for "GNU software" (since a large part of the Unix ecosystem is shaped by them). I think these packages alone could satisfy a lot of people: - [`bash`](https://www.gnu.org/software/bash/) - [`coreutils`](https://w…	JesseTG	2016-10-16 13:37:58
505	2016-10-30 22:22:36	@JesseTG that's more work than I can handle right now. Contributions welcome.	Thibaut	2016-10-16 13:37:58
504	2016-10-07 07:38:48	When pressing 'home' or 'end' in the search field, it'll also go to the top/bottom of the page in the right panel. Preferably this only happens when the search field is not in focus.	japborst	2016-10-16 22:09:28
503	2016-10-06 20:44:35	The published documentation is at http://docs.pylonsproject.org/en/latest/docs/pyramid.html . Project site is https://trypyramid.com/ and GitHub repo is https://github.com/Pylons/pyramid . Let me know if you need help; I can try to run the scraper on the generated docs for you.	davidblewett	2016-10-10 15:53:00
503	2016-10-10 15:53:00	See: https://github.com/Thibaut/devdocs/blob/master/CONTRIBUTING.md#requesting-new-documentations https://trello.com/b/6BmTulfx/devdocs-documentation > I can try to run the scraper on the generated docs for you. Contributions are welcome 👍	Thibaut	2016-10-10 15:53:00
502	2016-10-06 16:13:29	Hello and thanks for the great work! I've enabled the documentation for Django 1.10, and I'm typing, for example, `ALLOWED_HOSTS` in the search field. Unfortunately nothing is coming up, even though this can be found by manually locating `http://devdocs.io/django~1.10/ref/settings` after typing `settings`. Is this an overall limitation of the devdocs.io search functionality or a specific issue wi…	dev169	2016-11-08 12:24:28
502	2016-10-16 13:34:30	Hi Every entry in DevDocs's index is manually indexed (as in there is code in the scraper that goes look for it). It's not like Google where you can just search anything and it'll find anything (that wouldn't work offline in a browser). So as you said it's primarily a limitation of the DevDocs search. However, in this case it should be possible to index the headings on that page so that each beco…	Thibaut	2016-11-08 12:24:28
502	2016-10-17 16:05:49	Thank you for the detailed and informative reply. Any improvements welcome.	dev169	2016-11-08 12:24:28
501	2016-10-02 16:33:03		japborst	2016-10-10 15:58:33
501	2016-10-10 15:58:33	Done: 06f5faeb185dcbebccb51196ef3ee1fec32aad73 4847917e61ae0e9c92bec44a535f3968c1957d28 http://devdocs.io/statsmodels/	Thibaut	2016-10-10 15:58:33
500	2016-10-02 16:03:33	In some python-based documentation, jupyter notebook or iPython code cells are used. These are not properly recognised by the sphinx html cleaner. Example: http://devdocs.io/pandas~0.18/10min Additionally, such notebooks may contain data:image URIs for images, which are currently replaced by '#' as those are deemed invalid. This fix simply skips any sanitising for these.	japborst	2016-10-10 15:57:39
500	2016-10-10 15:57:39	Thanks! Merged 8e2e150be11df55e0571491cb670775c65001c6d and added regression test in 721adf8e211f431f410950189447f4924c4fd5a9.	Thibaut	2016-10-10 15:57:39
499	2016-10-01 14:32:58	Pandas shows a dropdown as if there were multiple versions to be maintained, but there is only one version here.	japborst	2016-10-02 22:54:10
499	2016-10-02 22:54:10	AFAICT the doc is versioned, so we can do the same in DevDocs: http://pandas.pydata.org/pandas-docs/version/0.19.0/ http://pandas.pydata.org/pandas-docs/version/0.18.1/ Given that it's a 0.x release we should probably not have versioned it to begin with, but now that it's done, I think it's best to stick with it.	Thibaut	2016-10-02 22:54:10
499	2016-10-03 06:51:01	Fair enough, I understand your reasoning. They have a little odd version increment policy, though. About twice a year a new 0.x is released. API changes are never big and docs always list deprecation or different behaviour across versions.	japborst	2016-10-02 22:54:10
498	2016-10-01 14:29:23		japborst	2016-10-10 15:57:25
498	2016-10-10 15:57:25	Done: 1dbc03fab45f6fb65bd78d024870560ee5a9fc93 c4a543933db49c7888f14b4dbfc3ded8365005a1 http://devdocs.io/scikit_learn/	Thibaut	2016-10-10 15:57:25
497	2016-09-26 20:22:03		SidRoberts	2016-10-02 23:31:16
497	2016-10-02 23:31:16	This doesn't work. I've done it properly in 4133ab8a884b2b83fb46bf8f219b7e5dcb218318.	Thibaut	2016-10-02 23:31:16
496	2016-09-26 09:51:25	As indicated in e.g. #331, MathML is not supported in DevDocs in unsupported browsers such as Chrome. This PR uses the same CSS fallback [Mozilla uses](https://developer.cdn.mozilla.net/static/styles/libs/mathml.css) in their docs, that originates from this repo [fred-wang/mathml.css](https://github.com/fred-wang/mathml.css): example [Math.PI](https://developer.mozilla.org/en-US/docs/Web/JavaScri…	japborst	2016-10-02 23:31:59
496	2016-10-02 23:31:59	Merged in 4c28cb6dbdd22b58cee98d1824c0f1f59d45d97d and added the local CSS in a8bd4227c3377d63b7e018ecb95f2eaff9c7328d. Thanks!	Thibaut	2016-10-02 23:31:59
495	2016-09-23 10:37:13	Hello there! Thank you for this awesome platform of documentations! I'm really used to scroll pages via my arrow keys, so I expect this behavior on pretty any page. especially on documentation. I understand that arrow keys are used for the sidebar, since you want to quickly get to your search results, whenever you type something. **My suggestion:** Instead of changing the default user experience …	MartinMuzatko	2016-10-05 06:48:30
495	2016-10-02 21:50:49	Hi - thanks for the feedback. The arrow keys are also used to navigate the hierarchy of docs/categories/classes,functions,etc in the sidebar — not just for the search results. I think it's best to keep the behavior of the arrow keys consistent throughout the app. Would https://github.com/Thibaut/devdocs/issues/296 work for you? I've been meaning to work on it but it's hard to find the time these …	Thibaut	2016-10-05 06:48:30
495	2016-10-05 06:48:30	Yes! Thanks @Thibaut	MartinMuzatko	2016-10-05 06:48:30
494	2016-09-23 02:33:37	at `http://devdocs.io/php-compression/` there's no Phar (PHP Archive) docs. PHP Phar docs url: `http://php.net/manual/en/book.phar.php` please, add this. thanks	anovsiradj	2016-10-02 23:30:39
493	2016-09-19 19:46:12	Having started "single language mode" with e.g. "Rust<Tab>", it'd be nice if the [Rust] language marker in the search box were harder to clobber - currently holding Backspace to clear a previous search will delete it as if it were a single character. Removing the language filter with a keystroke would be nice, but I generally want to leave the language search "locked" while I'm working and wish i…	nyarly	2016-10-02 21:41:58
493	2016-10-02 21:41:58	Thanks for the suggestion. I think making backspace not clear the search scope when the search field is empty would be confusing/annoying to the average user. IMO it's the expected behavior. There are already multiple ways to clear the search field without resetting the scope: - using `alt+backspace` / `cmd+backspace` on OS X (probably similar keyboard shortcuts exist on Windows/Linux — let me kn…	Thibaut	2016-10-02 21:41:58
492	2016-09-19 15:56:10	The installabtion is succeed on centos 6 . It can run suceessfully and it's ok when running the test command. But it gets 102: the connection rejected when point browser at localhost:9292. And I check the port and selinux, there is nothing wrong. I can't find out the problem.	GLJay	2016-10-02 21:32:51
492	2016-10-02 21:32:51	This sounds like a configuration issue on your end — not a bug in DevDocs. I recommend searching/asking on StackOverflow (DevDocs uses Sinatra/Rack + thin server).	Thibaut	2016-10-02 21:32:51
491	2016-09-18 05:57:41	please fix this `Route::get('user/{id}', [email protected]');` should be.. `Route::get('user/{id}', 'UserController@show');` http://devdocs.io/laravel~5.3/docs/5.3/controllers thanks	rizalmx	2016-10-02 23:30:39
491	2016-10-02 23:30:50	Thanks for the bug report.	Thibaut	2016-10-02 23:30:39
490	2016-09-17 06:21:22	I'd love to see "ts" added as abbreviation for searching typescript doc. Thoughts? Thanks.	orionlee	2016-09-18 22:07:28
490	2016-09-19 18:23:40	@Thibaut Thanks! BTW, before the commit was made, I tried to hack it using DevTools to add the aliases by <S_CODE_TOKEN> But it had no effect.	orionlee	2016-09-18 22:07:28
490	2016-09-19 22:19:30	You're welcome 👍 > But it had no effect. That's because the aliases are applied on load (one of many techniques to make the search as fast as possible).	Thibaut	2016-09-18 22:07:28
489	2016-09-15 21:55:24	This PR adds the wonderful pandas to devdocs. Used http://pandas.pydata.org/pandas-docs/version/0.18.1/api.html as a basis. Commits are squashed. There is no logo for pandas, unfortunately, so I created one based on the header image on their [site](http://pandas.pydata.org/).	japborst	2016-09-18 22:09:52
489	2016-09-18 22:09:52	Great PR, thank you! 1941687bf0d74105c283820dc9a4ef9bd46624a3 659cf94fe8ec6b7820b99204fd99b9610fc9abb3 http://devdocs.io/pandas/	Thibaut	2016-09-18 22:09:52
489	2016-09-19 05:28:20	Thanks for the quick merge @Thibaut :)	japborst	2016-09-18 22:09:52
488	2016-09-15 21:50:17	http://devdocs.io/dom/fetchevent links to http://devdocs.io/dom/fetchevent/client, but the latter doesn't seem to exist.	Omniroot	2017-02-27 00:13:42
487	2016-09-15 12:10:52	Don't know if this is the right place to ask, but I hope you redirect this to the right place: There are no Mercurial (hg) SCM documentations: https://en.wikipedia.org/wiki/Mercurial	kirbo	2016-09-15 12:45:07
487	2016-09-15 12:45:06	See: https://github.com/Thibaut/devdocs/blob/master/CONTRIBUTING.md#requesting-new-documentations https://trello.com/b/6BmTulfx/devdocs-documentation	Thibaut	2016-09-15 12:45:07
486	2016-09-14 20:30:20	Hello, I'm trying to install devdocs on Windows for a local network, but when I run the server I have the following error: 'test@DESKTOP-BHUEPN0 MINGW64 ~/Documents/devdocs (master) $ rackup 2016-09-14 22:14:36 - ExecJS::ProgramError - TypeError: Object doesn't support this property or method: C:/Ruby23-x64/lib/ruby/gems/2.3.0/gems/execjs-2.7.0/lib/execjs/external_runtime.rb:39:in `exec' C:/Ruby2…	dam3313	2016-09-15 18:14:36
486	2016-09-15 18:14:36	It's finally working, I don't know why but it's works.	dam3313	2016-09-15 18:14:36
485	2016-09-12 06:49:51	Big thanks for your work, the only thing which is missing are the pug docs. Is there any plan in the near future to add them to the devdocs? https://pugjs.org/api/getting-started.html	FieryCod	2016-09-12 09:15:49
485	2016-09-12 09:15:49	See: https://github.com/Thibaut/devdocs/blob/master/CONTRIBUTING.md#requesting-new-documentations https://trello.com/b/6BmTulfx/devdocs-documentation	Thibaut	2016-09-12 09:15:49
484	2016-09-09 23:13:07	[DevDocs](https://devdocs.io/rails~5.0/activesupport/timezone) [Rails Docs](http://api.rubyonrails.org/classes/ActiveSupport/TimeZone.html) See the "Constants" section of each. DevDocs references the MAPPING constant but it's missing the value of the constant, which is a big hash.	swrobel
484	2016-09-18 19:53:48	This is because [rdoc](https://github.com/rdoc/rdoc)'s default generator doesn't output the value of constants. Rails's API website uses a different generator ([sdoc](https://github.com/zzak/sdoc)) which I haven't been able to use for DevDocs. We could also switch to [YARD](https://github.com/lsegal/yard). Either way this is not a straightforward fix/change.	Thibaut
483	2016-09-09 07:18:48	Currently if you want to keep your documentation synced across multiple computers you have to manually add and remove documentation. It would be nice to be able to export a simple json file of the documentation. While this would mostly be solved by #336 this is a different use-case.	axelson	2016-10-30 23:10:40
483	2016-09-18 19:37:49	All settings, including the selection of docs, are stored in cookies. Have you looked into extensions that synchronize cookies? (Firefox and Chrome also have built-in sync that can do this)	Thibaut	2016-10-30 23:10:40
482	2016-09-09 06:08:38	CraftCMS 2.6 and CraftCMS 3 Documentation	compleatguru	2016-09-11 14:51:53
482	2016-09-11 14:51:53	CraftCMS's license isn't compatible with open-source, so this can't be added to DevDocs. Sorry. > You may not rent, lease, loan, sublicense, modify, translate, reverse engineer, decompile, disassemble, or create derivative works based on Craft, in whole or in part, nor permit anyone else to do so. > > You shall not use, integrate, combine, or otherwise exercise any license rights under this Licen…	Thibaut	2016-09-11 14:51:53
482	2016-09-11 16:44:44	@Thibaut , I had gotten approval from the developers of CraftCMS before working on this. Please see the correspondence in https://support.pixelandtonic.com/index.php?pg=request.check&id=29529ulzwgg I screenshot the approval from Brad / CraftCMS below. ![selection_014](https://cloud.githubusercontent.com/assets/2252313/18418896/92d1bbda-7881-11e6-89ba-427a76f56d87.png) I also found that you can do…	compleatguru	2016-09-11 14:51:53
482	2016-09-11 19:17:29	A support message doesn't constitute a license. They would need to specify an actual license on their website. However, after more consideration, I've decided not to accept this documentation into DevDocs, due to the commercial nature of CraftCMS and lack of open source license on their software. It takes a lot of time to maintain DevDocs and keep docs up-to-date. I have no interest in doing such…	Thibaut	2016-09-11 14:51:53
481	2016-09-09 03:01:38	Just made it. Hope it is useful for all of us!	compleatguru	2016-09-18 22:08:44
481	2016-09-11 14:43:53	Thanks for your contribution. Please squash your commits in both your PRs. I'll take a look in the next week or so.	Thibaut	2016-09-18 22:08:44
481	2016-09-11 16:46:17	Please refer https://help.github.com/articles/about-pull-request-merges/ So it will be clean for the master branch with merge squash.	compleatguru	2016-09-18 22:08:44
481	2016-09-11 19:17:43	Merging PRs on github.com doesn't fit my workflow. I'll cherry-pick your commit into the master branch once you squash and I have time to take a look at it.	Thibaut	2016-09-18 22:08:44
481	2016-09-12 04:59:10	squash commits. hope this is good for use.	compleatguru	2016-09-18 22:08:44
481	2016-09-18 22:08:44	Done: 6b0e60f65a08431c94a50e10c2aed0ce939c5e65 9ad721ed44dc48e3170f91eede854a435fa10e96 http://devdocs.io/twig/	Thibaut	2016-09-18 22:08:44
480	2016-09-08 10:13:12	Hey everyone, I was using devdocs from a long time time from has Google Chrome web app. Now Chrome have disable his web app feature on desktop, I've lost my devdocs icon in my dock :( So much time loose to quickly see a doc. Has the [Firefox web app](https://marketplace.firefox.com/app/devdocs?src=search) is not available on all platform. I was thinking that you could easily generate an Electron …	Spy-Seth
480	2016-09-08 14:17:18	Everyone on OSX uses [devdogs](https://github.com/ragingwind/devdogs) Edit: 12/19/16, I've moved to using [egoist/devdocs-app](https://github.com/egoist/devdocs-app) since egoist's projects tend to stay more up to date and I've had a few quirks with devdogs.	luke3butler
480	2016-09-08 14:33:16	Ho I've miss this!	Spy-Seth
480	2016-12-08 23:11:25	You can also use [nativefier](http://npm.im/nativefier)	JaKXz
480	2017-03-13 16:13:15	Give this a try: https://github.com/gengjiawen/electron-devdocs/releases	gengjiawen
479	2016-09-04 08:57:36	Could someone add Electron Docs? **Electron** http://electron.atom.io/ > Build cross platform desktop apps > with JavaScript, HTML, and CSS	jasondavis	2016-09-04 12:58:48
479	2016-09-04 12:58:48	See: https://github.com/Thibaut/devdocs/blob/master/CONTRIBUTING.md#requesting-new-documentations https://trello.com/b/6BmTulfx/devdocs-documentation	Thibaut	2016-09-04 12:58:48
478	2016-09-03 15:08:41		avelino	2016-09-03 16:46:11
478	2016-09-03 16:46:11	http://devdocs.io/go/	Thibaut	2016-09-03 16:46:11
477	2016-09-03 06:59:18	This adds links to usage examples on Sourcegraph for the Go documentation by adding a new HTML filter for the Go documentation. This is how they look on devdocs: Variable examples: ![image](https://cloud.githubusercontent.com/assets/1646931/18223329/ea4689b0-7168-11e6-9762-5b37c51d0fca.png) Constant examples: ![image](https://cloud.githubusercontent.com/assets/1646931/18223331/f5e1bbc8-7168-11e6-…	beyang	2016-10-04 04:48:20
477	2016-09-18 13:48:42	None of the links appear to work (404).	Thibaut	2016-10-04 04:48:20
477	2016-10-02 22:29:04	@beyang ping	Thibaut	2016-10-04 04:48:20
477	2016-10-04 04:48:20	Hey @Thibaut, really sorry about the delay. We made some changes on the backend that changed some URL structures. We should have new versions up in the next couple of days. I'll close the PR until then and update it when it's ready.	beyang	2016-10-04 04:48:20
476	2016-09-02 11:23:29	There are no search results for appearance. I'm aware that support is very specific to vendor and that this is a working draft, see https://www.w3.org/TR/css-ui-4/#appearance-switching Thanks in advance.	MartinMuzatko	2016-10-02 23:30:39
475	2016-09-01 08:51:04	Add laravel 5.3 documentation, please.	miftahafina	2016-09-01 11:18:01
475	2016-09-01 11:18:01	http://devdocs.io/laravel~5.3/	Thibaut	2016-09-01 11:18:01
474	2016-08-31 15:07:57		graphaelli	2016-09-05 22:00:36
474	2016-09-05 22:00:36	Merged: df2a82f77c5f3d9231811e0a844212c96579897f	Thibaut	2016-09-05 22:00:36
473	2016-08-30 15:13:44	For some reason, on my Firefox/Linux (even when started with `-safe-mode` and/or `-private`), the search field is not focused. This pull request should fix that. As far as I can see, `<input autofocus />` does not cause the keyboard to pop up on touch devices, which would probably be undesired.	th-we	2016-09-05 22:00:13
473	2016-08-30 16:01:04	Thinking about it, the real issue might be why [this line of code](https://github.com/Thibaut/devdocs/blob/6f16945418c4f0d2fffba40096cdc33fb6aa27b5/assets/javascripts/views/search/search.coffee#L45) doesn't seem to do its job for Firefox/Linux (v. 48.0). Windows works (48.0.2).	th-we	2016-09-05 22:00:13
473	2016-09-05 22:00:13	Merged: 14e85a641e0af3e417ea1687b873a4b3ac2f5120 Hopefully this fixes the issue.	Thibaut	2016-09-05 22:00:13
473	2016-09-18 22:07:15	I had to revert this because it causes the keyboard to pop up on iOS when the app is added to the homescreen. The actual bug sounds like a browser bug, though. What does `$.isTouchScreen()` in the web console return on Linux?	Thibaut	2016-09-05 22:00:13
473	2016-09-19 14:22:48	I'm very sorry - I might have caused the problem myself. Either Ubuntu distributed Firefox with touch events (`ontouchstart` et. al.) enabled or _I_'m the culprit and enabled them and forgot I tampered with those settings. Disabling them in `about:config` fixes the issue for me. I guess there is currently no way of detecting whether a focused input actually triggers a soft keyboard to pop up. The…	th-we	2016-09-05 22:00:13
473	2016-10-02 22:23:24	@th-we no worries. `$.isTouchScreen()` could probably be improved to detect touch devices that also have a keyboard.	Thibaut	2016-09-05 22:00:13
472	2016-08-29 22:10:40	Hi The Guide and the tutorial sections of the anguler 2 doc doesnt follow the logical order (as in angular.io), the items are using alphabetical order (For example Tutorial sub item should be first followedby "Th Hero Editor", then by "Master/detail" and so on)	chk040399	2016-09-05 21:58:00
471	2016-08-29 18:56:51	hi thanks for great work i have a suggestion to add linux commands and shell programing doc to devdocs	z-avanes	2016-08-29 19:05:58
471	2016-08-29 19:05:58	See: https://github.com/Thibaut/devdocs/blob/master/CONTRIBUTING.md#requesting-new-documentations https://trello.com/b/6BmTulfx/devdocs-documentation	Thibaut	2016-08-29 19:05:58
470	2016-08-29 07:15:30	I have a suggestion for two abbreviations. The first one is 'tf' for TensorFlow. I suggest this abbreviation, as it is the main one used in its API. The second one is 'np' for NumPy. This package is usually abbreviated in this manner when imported into Python.	albertaparicio	2016-09-05 21:58:00
470	2016-08-29 12:16:19	Thanks for the suggestion. I'll add those soon.	Thibaut	2016-09-05 21:58:00
469	2016-08-28 10:53:20	Added `scikit-image` docs from http://scikit-image.org/docs/0.12.x/api/api.html	prashnts	2016-09-05 21:59:02
469	2016-08-28 17:46:50	Thanks for the PR. I'll try to get this out next week-end. In the meantime please squash your commits and revert the change to `docs.json`.	Thibaut	2016-09-05 21:59:02
469	2016-08-28 20:31:19	I have squashed the commits. I can't figure how to revert changes to `docs.json`, which as far as I can see is `whitespace` -- tried rebasing. Would appreciate help there!	prashnts	2016-09-05 21:59:02
469	2016-08-28 21:03:53	`git checkout HEAD~ public/docs/docs.json` then amending your commit (`git commit --amend`) should do it.	Thibaut	2016-09-05 21:59:02
469	2016-09-05 21:59:02	Done: 7f06c9c76eaf4585250a0347c3a9f1993a3078ba 50f583246d5fbd92be7b71a50bfa56cf4e239c14 http://devdocs.io/scikit_image/ Thanks for the PR!	Thibaut	2016-09-05 21:59:02
468	2016-08-25 08:57:33	We should add ASP.net Core documentation to devdocs. Online source: [https://docs.asp.net/en/latest/](https://docs.asp.net/en/latest/) _Note:_ This issue is more or less a reminder to a future myself to try to create the appropriate UrlScraper subclass to do the job. Meanwhile, if someone has the energy to do this, we can coordinate our efforts.	cmaneu	2016-08-28 18:07:12
468	2016-08-28 18:07:12	"To-be-added" docs are tracked on https://trello.com/b/6BmTulfx/devdocs-documentation	Thibaut	2016-08-28 18:07:12
467	2016-08-25 08:55:52	We should add .net Core documentation to devdocs. Online source: - [https://docs.microsoft.com/en-us/dotnet/articles/welcome](https://docs.microsoft.com/en-us/dotnet/articles/welcome) - [https://docs.microsoft.com/en-us/dotnet/core/api/index](https://docs.microsoft.com/en-us/dotnet/core/api/index) _Note:_ This issue is more or less a reminder to a future myself to try to create the appropriate Ur…	cmaneu	2016-08-28 18:06:44
467	2016-08-28 18:06:44	See https://github.com/dotnet/core-docs/issues/397. At the moment the .NET API docs can't be added because they're not released under an open-source compatible license. "To-be-added" docs are tracked on https://trello.com/b/6BmTulfx/devdocs-documentation	Thibaut	2016-08-28 18:06:44
466	2016-08-24 13:40:57	I Get An Error Trying To Install JavaS ![javascript installation error](https://cloud.githubusercontent.com/assets/17549503/17932592/63a7b52e-6a19-11e6-8dad-61627abb851c.png) cript Documentation.	Ogejoh	2016-09-05 21:51:18
466	2016-08-28 18:08:31	Could you open the dev tools (before clicking Install) and post screenshots of the console and network tabs after you click Install please.	Thibaut	2016-09-05 21:51:18
465	2016-08-24 06:34:44	Adds documentation and reference for using and scripting in Fish; the Friendly Interactive SHell.	scherepn	2016-09-05 21:58:47
465	2016-08-24 11:28:22	Thanks for the PRs. I'll take a look in ~2-3 weeks. There are a couple non-straightforward updates (D3 &co) I first need to catch up with.	Thibaut	2016-09-05 21:58:47
465	2016-09-05 21:58:47	Done: e25b0542c3a1e99ac4977b3ad20f1e2457d49501 575e559c1c5ff7cafd45a11bd83eaa0f582afd8f http://devdocs.io/fish~2.3/	Thibaut	2016-09-05 21:58:47
464	2016-08-23 09:22:43	Please add a new abbreviation for JQM.	Eccenux	2016-08-23 09:23:22
464	2016-08-23 09:23:22	Ups. Never mind ;-).	Eccenux	2016-08-23 09:23:22
463	2016-08-21 16:34:07	![image](https://cloud.githubusercontent.com/assets/7467687/17838417/eb6eaab0-67ff-11e6-8e5f-5d223787998a.png) I tried to search `str.maketrans` in python3.5 document, but it didn't show up, though it is there	bennyyip	2016-08-21 23:01:08
463	2016-08-21 23:01:34	Thanks for reporting the bug.	Thibaut	2016-08-21 23:01:08
462	2016-08-18 18:59:00	https://github.com/d3/d3/wiki/API-Reference - this page has been moved and serves as crossroads between v4 and v3 May I suggest support of both versions v3 and v4? right links are: V4: https://github.com/d3/d3/blob/master/API.md v3: https://github.com/d3/d3-3.x-api-reference/blob/master/API-Reference.md maybe you can use page to map also changes if needed.	1oglop1	2016-08-20 18:29:35
462	2016-08-20 18:29:35	See https://trello.com/c/2B0hmW7M/52-request-updates-here#comment-57af45cdfc02bf35a7b7cee0	Thibaut	2016-08-20 18:29:35
461	2016-08-18 18:26:37	Typing "ng" (the listed Angular.js abbreviation) into the search bar and hitting tab is instead searching the Django documentation	bleonard33	2016-08-21 23:01:08
461	2016-08-21 23:01:27	Thanks for reporting the bug.	Thibaut	2016-08-21 23:01:08
460	2016-08-18 14:22:10	Even after reloading/refreshing and making sure I was online, I still got this: ![devdocs - dom events 2f dblclick](https://cloud.githubusercontent.com/assets/5855407/17777200/9982e43e-652d-11e6-812e-52c9dbccb0cc.png)	kcolford	2016-08-28 18:09:24
460	2016-08-20 18:31:12	Could you open the dev tools, load that page, and post screenshots of the console and network tabs please.	Thibaut	2016-08-28 18:09:24
459	2016-08-18 04:09:58	The URLs where bottle documentation can be downloaded are included in the scraper. A very nice PNG version of the icon can be found in the `/_static/` directory of the zip file. A note, while he documentation is MIT, [the icon](http://bottlepy.org/docs/dev/index.html#license) isn't and may require permission.	scherepn	2016-09-05 21:58:34
459	2016-09-05 21:01:12	> It is allowed to use the logo as a link to the bottle homepage or in direct context with the unmodified library. Usage should be covered by this statement in `README.rst`. Feel free :) If you need higher resolutions, I have an svg version available, too.	defnull	2016-09-05 21:58:34
459	2016-09-05 21:58:30	Done: 45e68b0eabac569613b17928489cd0506b97c00e 380afc40cd7077702db6d2a03d8aeb837b40aa88 http://devdocs.io/bottle~0.12/	Thibaut	2016-09-05 21:58:34
458	2016-08-16 00:06:35	I stumbled upon this issue by being unable to find documentation for `typing.NewType` [introduced in Python 3.5.2](https://docs.python.org/3/whatsnew/changelog.html#python-3-5-2). Comparing [the page for the `typing` module on DevDocs](https://devdocs.io/python%7E3.5/library/typing#type-aliases) with [its official source](https://docs.python.org/3.5/library/typing.html#type-aliases), you can see …	monk-time	2016-08-20 18:50:25
458	2016-08-20 18:50:25	Updating docs is a manual process. I can only do it as often as my spare time allows and must balance spending time updating docs with adding new ones and improving the app. Updating docs in between releases doesn't make the cut because most of the time there are no significant changes in the documentation, and I'd rather spend my time on higher-impact things. Fully automating the update process …	Thibaut	2016-08-20 18:50:25
458	2016-08-20 19:00:12	I understand, and it's totally fine. I was just surprised to discover that Python docs receive these updates continuously, and thought it was accidentally not taken into account in DevDocs.	monk-time	2016-08-20 18:50:25
457	2016-08-11 08:28:02	> thor docs:download --default ![error](https://cloud.githubusercontent.com/assets/11260121/17582869/e1e663e6-5fa5-11e6-8734-a1e21254fd3d.png)	AdnaneX	2016-08-20 18:33:18
457	2016-08-13 15:40:25	I just pushed a commit that may fix this. Could you pull the repo and try again.	Thibaut	2016-08-20 18:33:18
457	2016-08-15 08:26:24	i have this error this time ![error2](https://cloud.githubusercontent.com/assets/11260121/17659425/47e5e17c-62ca-11e6-91ac-20d479f49ce0.png)	AdnaneX	2016-08-20 18:33:18
457	2016-08-15 13:17:00	Try installing http://gnuwin32.sourceforge.net/packages/gzip.htm If that doesn't work, use https://www.cygwin.com/ instead of the default shell.	Thibaut	2016-08-20 18:33:18
456	2016-08-08 23:37:40	When you click on a list in the sidebar, it only expands it. You can't click it again to collapse it. Please add the functionality to collapse lists in the sidebar by clicking the item, instead of having to click the tiny arrow.	ElegantSudo	2016-08-21 23:01:08
455	2016-08-08 20:03:15	If I search devdocs via url bar, e.g.: chrome -> `devdocs` -> <kbd>tab</kbd> -> `lodash assign` -> <kbd>enter</kbd>, it scroll to correct offset for `_.assign` docs, but then something else probably renders and viewport is offset about ~1-2 screens. Doesn't happen for smaller docs (postgres etc.), nor when I search on-site (doesn't matter if the docs is rendered, or not). ~~Kinda can't repro dire…	dwelle	2016-08-14 21:58:45
455	2016-08-13 15:15:46	I can't reproduce even with scroll anchoring enabled. Can you reproduce without scroll anchoring? If not, and you can reproduce with scroll anchoring enabled, I think it's a bug in Chrome. Lodash's documentation has no images, so no reflows happen after the initial render. And when there are images, DevDocs actually has its own scroll anchoring.	Thibaut	2016-08-14 21:58:45
455	2016-08-14 08:02:07	I have explained myself incorrectly. The `scroll anchoring` was related to the crossed-out text only, not the main message. The bug occurs without `scroll anchoring`. Clicking on [this link](http://devdocs.io/lodash~4/index#assign) causes the incorrect offset, but I now see it happens only in chrome (both in stable, and canary). Doesn't happen in FF.	dwelle	2016-08-14 21:58:45
455	2016-08-14 21:59:21	Should be fixed. Thanks for the bug report.	Thibaut	2016-08-14 21:58:45
455	2016-08-15 08:13:35	Yes it is. Thanks!	dwelle	2016-08-14 21:58:45
454	2016-08-06 08:47:56	`i-bem`, `bem-xjst` (`bemhtml`)	a-x-	2016-08-06 08:52:37
454	2016-08-06 08:53:00	trello, ok	a-x-	2016-08-06 08:52:37
453	2016-08-06 07:35:40	When I go to any doc that is longer than a single screen, I cannot page using cursor keys as I normally would. Whilst it is fantastic that you allow cursor-keys in the menu visually (it looks great). - I'd sooner be able to use the content than address a niche of navigating the side-bar with cursor keys - I'm quite sure users that cannot see the screen would not be able to access the documentatio…	Lewiscowles1986	2016-08-07 13:51:53
453	2016-08-07 13:51:53	Hi - Thanks for the feedback. You can use Alt+Up/Down or Space/Shift+Space to scroll the main content area. I want DevDocs to be usable without a mouse. Since the sidebar and search are the primary ways to browse content, I prefer to use the arrow keys to navigate the sidebar. There is a feature request to swap the behavior of Up/Down and Alt+Up/Down [here](https://github.com/Thibaut/devdocs/issu…	Thibaut	2016-08-07 13:51:53
452	2016-08-03 07:00:55	There's a slight bug I noticed on Chrome on Linux when accessing this over devdocs.io. When selecting documentation, if the language entry is nested, clicking to expand the entry causes the entry to open for a split second and then collapse again. I have to click, hold, move the mouse around and then release for the entry to remain expanded.	ayaz	2016-08-07 22:14:26
452	2016-08-07 22:14:37	Thanks for the bug report!	Thibaut	2016-08-07 22:14:26
451	2016-08-03 06:07:12	Attempting to download the docs for `git`, `nginx`, or `redis` results in errors. <S_CODE_TOKEN> All three of these docs were just updated. Perhaps the generated tar.gz files were corrupted?	scherepn	2016-08-07 13:44:25
451	2016-08-07 13:44:25	Weird. I re-uploaded the last batch. Seems to be working now. Thanks for the bug report.	Thibaut	2016-08-07 13:44:25
450	2016-07-27 21:32:38	Of i download the php doc(22.3MB) i cant download the Dom doc (23MB) Same issus in other Directory Ive 600MB free space and 500 MB extra space for swap Android 5.1 Samsung Galaxy 4	Hero9909	2016-08-13 15:40:42
450	2016-07-28 12:17:32	Could you post a screenshot please.	Thibaut	2016-08-13 15:40:42
449	2016-07-27 21:28:10	Just a percentage to ne saure the Apple is Wirkung hard	Hero9909	2016-08-07 22:14:27
448	2016-07-27 02:34:45	http://en.cppreference.com/w/, which seems to be the source of devdocs' C++ documentation, has been updated with docs on C++17. Please update devdocs with them as well.	netheril96	2016-08-21 23:01:08
448	2016-07-28 12:18:47	I'm using the offline archive: http://en.cppreference.com/w/Cppreference:Archives which hasn't been updated in a while. I'll see if I can rewrite the scraper to hit the website directly in the coming weeks.	Thibaut	2016-08-21 23:01:08
447	2016-07-26 03:41:19	The docker docs includes both their Free/Open Source Software tools as well as their proprietary ones. This scraper only includes the FOSS ones.	scherepn	2016-08-07 22:15:02
447	2016-08-01 16:53:35	Thanks for the PR. I'll try to get this out in the next couple weeks.	Thibaut	2016-08-07 22:15:02
447	2016-08-07 22:15:02	Done: 457439f35a1e3d96a23d008c47dc0b6f3ab397c1 e92d0e15e79e9bc8ef41ae28eedd4a0c8859dfbd http://devdocs.io/docker/	Thibaut	2016-08-07 22:15:02
446	2016-07-23 13:25:56	I am getting this error message in JavaScript console in Chromium 51.0 (on Linux) <S_CODE_TOKEN> That means in order for devdocs to work in near future in should move to HTTPS	ed-torvalds	2016-07-23 23:24:01
446	2016-07-23 23:24:01	The app already works over HTTPS: https://devdocs.io It isn't the default because there are a number of docs that still have insecure images. I'll flip the switch eventually (likely when I implement Service Worker) but for now there's no rush.	Thibaut	2016-07-23 23:24:01
446	2016-07-23 23:26:10	Note: if/when Chrome disables AppCache over HTTP, apps that use it will not break. They just won't load offline anymore.	Thibaut	2016-07-23 23:24:01
445	2016-07-22 21:44:09	The first hyperlink at the very top of http://devdocs.io/git/ Link on the existing devdocs page: [GitHub Cheat Sheet](https://training.github.com/kit/downloads/github-git-cheat-sheet.pdf) Link should point to: [GitHub Cheat Sheet](https://services.github.com/kit/downloads/github-git-cheat-sheet.pdf) Thanks! -Dave	daavve	2016-07-23 16:20:18
445	2016-07-23 16:20:18	Thanks for the bug report. The link is broken on the source site: https://git-scm.com/docs. See https://github.com/git/git-scm.com/pull/770#issuecomment-234726665	Thibaut	2016-07-23 16:20:18
445	2016-07-29 00:20:06	The repo owner just [fixed](https://github.com/git/git-scm.com/pull/816) the other link. Should update soon -Dave	daavve	2016-07-23 16:20:18
444	2016-07-20 16:24:10	please,add vala programming language doc	chun49	2016-07-20 16:47:10
444	2016-07-20 16:47:10	See: https://github.com/Thibaut/devdocs/blob/master/CONTRIBUTING.md#requesting-new-documentations https://trello.com/b/6BmTulfx/devdocs-documentation	Thibaut	2016-07-20 16:47:10
443	2016-07-20 16:16:47	Please add ASP.NET Core Documentation: https://docs.asp.net/en/latest/	dminnaar	2016-07-20 16:47:06
443	2016-07-20 16:47:06	See: https://github.com/Thibaut/devdocs/blob/master/CONTRIBUTING.md#requesting-new-documentations https://trello.com/b/6BmTulfx/devdocs-documentation	Thibaut	2016-07-20 16:47:06
442	2016-07-20 08:03:35		Julian-B90	2016-07-20 08:03:52
441	2016-07-19 12:07:48	Sometimes my Internet is unusable (however, tecnically, I have Internet) but DevDocs identify it and try to load the "http://devdocs.io/offline", online, and fails because, you know, slow Internet. Would be very good if you can "force" the full offline mode even if you have a valid Internet connection. Thanks.	llagerlof	2016-07-23 15:27:47
441	2016-07-23 15:27:47	Open http://devdocs.io/ instead. Paths other than the root make a request to DevDocs's server before launching the app. The root path boots from cache, though, so even on a slow connection it will launch the app instantly.	Thibaut	2016-07-23 15:27:47
440	2016-07-15 00:19:52	It looks the image URL is wrong. https://code.angularjs.org/1.5.7/docs/guide/concepts-scope.png I assume the image should also be offline, but it seems not.	seahalo	2016-07-24 23:15:12
440	2016-07-24 23:15:36	Thanks for reporting the bug.	Thibaut	2016-07-24 23:15:12
439	2016-07-13 20:26:25	In this page: http://devdocs.io/cpp/container/set In _Non-member functions_ section, clicking `operator==` goes to this empty page: http://devdocs.io/cpp/container/set/operator_cmp	dacap	2016-08-21 23:01:08
438	2016-07-11 11:30:52	Added documentation for the Crystal programming language. The documentation comes from the [Crystal documentation](https://crystal-lang.org/docs/) at the official [Crystal website](https://crystal-lang.org). The language is licensed under [Apache License 2.0.](https://github.com/crystal-lang/crystal/blob/master/LICENSE) and the docs are public domain [CC0](https://github.com/crystal-lang/crystal-…	faustinoaq	2016-07-24 23:16:19
438	2016-07-11 11:58:40	Thanks for the PR! I'll take a look and try to get this out in the next couple weeks.	Thibaut	2016-07-24 23:16:19
438	2016-07-24 23:16:19	Done: 0324bdca48239a879170d423829a83095764147c 3036c712e9ad199b4ea3a2173b9e931cc2efb50e http://devdocs.io/crystal/	Thibaut	2016-07-24 23:16:19
437	2016-07-10 22:41:18	When I click on the link in the footer of the Drupal documentation page I get a 404 error. Example links: https://api.drupal.org/api/drupal/modules%21system%21system.api.php/function/hook_menu_alter Links to a 404 page, whereas adding `/7.x` gets the correct page. https://api.drupal.org/api/drupal/modules%21system%21system.api.php/function/hook_menu_alter/7.x	nielsonm	2016-07-11 03:07:21
437	2016-07-11 03:07:21	Fixed by a120b88545bd10c629c8fd50c24e4d993154a3ae	Thibaut	2016-07-11 03:07:21
437	2016-09-10 00:29:58	Awesome! Thanks!	nielsonm	2016-07-11 03:07:21
436	2016-07-09 14:38:58	it seems some function can be found on official manual, but not exist on devdocs.io for example, pcntl_signal: https://php.net/pcntl_signal http://devdocs.io/php/pcntl_signal	jhdxr	2016-07-11 03:05:06
436	2016-07-11 03:06:07	Done: http://devdocs.io/php/function.pcntl-signal	Thibaut	2016-07-11 03:05:06
435	2016-07-09 14:23:11	I saw that the icon sprites is not fit for some docs. See the following; Q (what I contributed :-) ) <img width="174" alt="screen_shot_2016-07-09_at_11_02_18_pm" src="https://cloud.githubusercontent.com/assets/1222972/16708344/3807c024-462b-11e6-8dce-2b67cf3ae887.png"> Vue.js <img width="556" alt="screen_shot_2016-07-09_at_11_02_48_pm" src="https://cloud.githubusercontent.com/assets/1222972/16708…	elegantcoder	2016-07-11 03:05:06
435	2016-07-11 03:05:20	Thanks for the bug report!	Thibaut	2016-07-11 03:05:06
435	2016-07-11 03:11:00	Oh, I didn't find where the sprite file is. If I knew, I clould send the pull request :-) 👍	elegantcoder	2016-07-11 03:05:06
435	2016-07-11 11:24:19	No worries. I have a separate file that I generate the PNGs from anyway, so a PR wouldn't have helped.	Thibaut	2016-07-11 03:05:06
434	2016-07-06 16:14:20	Hi Thibaut, Need URL searching support for “single doc” paths (such as devdocs.io/react/). Thanks	alexk111	2016-07-11 03:05:06
434	2016-07-11 03:06:16	URL search should work in all conditions now :)	Thibaut	2016-07-11 03:05:06
434	2016-07-11 03:49:54	Yeah, that works great! :+1: Thank you! :)	alexk111	2016-07-11 03:05:06
433	2016-07-05 21:56:53	It is always useful to know how much data it's going to be downloaded when installing/updating docs This could help developers that uses mobile data bandwidth as they have to be careful with it	Nosthertus	2016-07-23 23:08:23
433	2016-07-09 15:09:48	Aren't these two things enough? ![devdocs - offline 2016-07-09 11-07-13](https://cloud.githubusercontent.com/assets/17579/16708535/61583046-45c5-11e6-88fa-acaa57fcf057.png) You can disable automatic updates and then see how much data will be downloaded before you install/update (it's actually a lot less since the numbers in that table are before GZIP).	Thibaut	2016-07-23 23:08:23
433	2016-07-14 08:18:55	It could be, but just giving suggestion, it happens to me when i'm connected through mobile network and i have to take care of the bandwidth i use, also it would take me time to calculate the summary if there are many installs/update	Nosthertus	2016-07-23 23:08:23
433	2016-07-23 23:08:23	Thanks for the suggestion. I'd recommend downloading/updating docs while on a Wi-Fi network. The use-case you describe doesn't warrant making the offline table more complex IMHO.	Thibaut	2016-07-23 23:08:23
432	2016-07-05 11:53:44	Hi, I cannot find the documentation on erlang base module like `hd` function or `element` function. See http://erlang.org/doc/man/erlang.html. Can you put it on your fantastic tool? Thanks	Grogdunn	2016-07-11 03:05:06
432	2016-07-11 03:06:44	Updated the Erlang doc with a lot more content: http://devdocs.io/erlang~19/ :)	Thibaut	2016-07-11 03:05:06
431	2016-07-04 13:45:03	Will be awesome to have this valuable documentation in devdocs.	vladejs	2016-07-04 14:57:13
431	2016-07-04 14:57:13	See: https://github.com/Thibaut/devdocs/blob/master/CONTRIBUTING.md#requesting-new-documentations https://trello.com/b/6BmTulfx/devdocs-documentation	Thibaut	2016-07-04 14:57:13
430	2016-07-01 16:49:51	The sequelize docs are horrible to get around, I would love to search & read them with devdocs. http://docs.sequelizejs.com/en/latest/	felixfbecker	2016-07-01 16:53:59
430	2016-07-01 16:54:19	Sorry for not reading contrib guide	felixfbecker	2016-07-01 16:53:59
429	2016-06-27 16:38:51	Documentation for iOS does not exist yet. and I use a different documentation browser for iOS development. Is it possible to get iOS documentation on devdocs.io ?	gprasant	2016-06-27 18:44:25
429	2016-06-27 18:44:25	Unfortunately Apple doesn't allow redistributing the iOS documentation. https://github.com/Thibaut/devdocs/blob/master/CONTRIBUTING.md#requesting-new-documentations	Thibaut	2016-06-27 18:44:25
428	2016-06-26 16:10:57	It seems that somehow the R docs have disappeared!	hack-r	2016-06-26 17:13:45
428	2016-06-26 16:45:34	Do you mean the R programming language? That doc has never been available on devdocs.io.	Thibaut	2016-06-26 17:13:45
428	2016-06-26 17:06:46	Oh, okay, yes that must be the problem. ;) I guess that was my way of trying to suggest to add R because we like your service but not including R is highly offensive to my people.	hack-r	2016-06-26 17:13:45
428	2016-06-26 17:13:45	https://github.com/Thibaut/devdocs/blob/master/CONTRIBUTING.md#requesting-new-documentations	Thibaut	2016-06-26 17:13:45
427	2016-06-26 07:37:15	Docs repo to download - https://github.com/matplotlib/matplotlib.github.com	nikhilkalige	2016-07-03 23:11:16
427	2016-07-03 23:11:16	Done: 8f88150d733058bcf337aff8cbc28d4a713ddce7 8d038302b9e5b5864bbcaf531345f027eb06229c http://devdocs.io/matplotlib~1.5/	Thibaut	2016-07-03 23:11:16
426	2016-06-22 15:39:22	In the Django section, method headers appear with the text "[source]" appended. For example: <S_CODE_TOKEN> I am new to devdocs so I can only assume that "[source]" should be the text of a link tag to the source code. But there is no link tag surrounding it, and there is no click event handler registered. Clicking on it does nothing.	lsiden	2016-06-26 22:42:07
425	2016-06-22 06:55:27	Going to http://devdocs.io/ and searching for Padrino gives me no match. Is there missing something for it?	wikimatze	2016-06-22 12:24:58
425	2016-06-22 12:19:16	It works for me: ![devdocs api documentation 2016-06-22 08-16-51](https://cloud.githubusercontent.com/assets/17579/16266234/c47f6094-3851-11e6-8deb-a84646244bf9.png) Maybe your cache is outdated and not updating? What's the most recent news item you see [here](http://devdocs.io/news)?	Thibaut	2016-06-22 12:24:58
425	2016-06-22 12:24:58	Now I see it, I even tried the IE when I created this issue and couldn't find it.	wikimatze	2016-06-22 12:24:58
424	2016-06-17 13:44:38	I disabled all the documents. This direct link stopped working https://devdocs.io/javascript/global_objects/object/entries While this link is ok http://devdocs.io/lodash~4/index#clone I think both should work	vdanchenkov	2016-06-19 22:24:09
423	2016-06-14 17:08:49	This PR adds support for [CMake](https://cmake.org/overview/). The CMake icons is available from their git repo in many format and resolutions: https://cmake.org/gitweb?p=cmake.git;a=tree;f=Source/QtDialog;h=2f0773ebdcd3fc299299fc6dea0fc63c834924db;hb=refs/heads/master e.g.: - 32px: https://cmake.org/gitweb?p=cmake.git;a=blob_plain;f=Source/QtDialog/CMakeSetup32.png;hb=refs/heads/master I assume …	dirk-thomas	2016-07-03 23:11:12
423	2016-06-14 17:39:52	I love you.	JesseTG	2016-07-03 23:11:12
423	2016-06-22 00:39:59	@Thibaut FYI	dirk-thomas	2016-07-03 23:11:12
423	2016-06-22 12:16:30	Hey - thanks for the PR. I'll take a look and try to get this out in the next 2-3 weeks.	Thibaut	2016-07-03 23:11:12
423	2016-07-03 23:11:12	Merged: 96d45d5ed380fb8f2763d6872d0270ecfa37efd2 ab41f0c0ca82fd9789414d57cf0b206b0eb07e4d http://devdocs.io/cmake~3.5/ Nice work! Sorry for the lack of feedback. I ended up doing a big refactor of all the Sphinx scrapers: https://github.com/Thibaut/devdocs/commit/562463b1128d7726582ebec16038e4c0594dc4fb (they're not the nicest docs to scrape) and didn't want to do too much back & forth reviewing …	Thibaut	2016-07-03 23:11:12
423	2016-07-04 16:28:45	Great, thanks for improving the filtering and merging this.	dirk-thomas	2016-07-03 23:11:12
422	2016-06-13 11:48:53	The default css value `tab-size:2` for `pre`/`code` tags mangles indentation in git docs, which seem to use 8 as tab size. I haven't checked other docs, but I assume they may have the same issue. **Example:** (expected) https://git-scm.com/docs/git-checkout#_detached_head - the second code block has a tab on the third line (before HEAD) and two tabs behind the following arrow: ![git](https://clou…	monk-time	2016-06-19 22:05:15
422	2016-06-13 11:59:59	Thanks for the bug report. I'll fix this up soon. It's unlikely other docs are affected as most of them use spaces, not tabs, but if you see anything that looks off, let me know.	Thibaut	2016-06-19 22:05:15
421	2016-06-08 21:59:56	Adds documentation for the [LÖVE game engine](https://love2d.org), licensed under the [GNU Free Documentation License 1.3](https://www.gnu.org/copyleft/fdl.html).	nucular	2016-06-19 22:07:32
421	2016-06-11 13:51:23	Thanks for the PR. Could you squash your commits please.	Thibaut	2016-06-19 22:07:32
421	2016-06-11 14:53:55	Sure, squashed everything.	nucular	2016-06-19 22:07:32
421	2016-06-11 16:22:42	Thanks. I'll try to get this out in the next 2-3 weeks.	Thibaut	2016-06-19 22:07:32
421	2016-06-19 22:07:32	Done: http://devdocs.io/love/ a25290de805051129863e1e6b3c98289defd132f e3582e267e24372fecd8eb9d4ba7b7d0feaa8afe Great PR, thanks!	Thibaut	2016-06-19 22:07:32
420	2016-06-08 08:17:37	I am working on it in this branch https://github.com/Julian-B90/devdocs/tree/ionic	Julian-B90	2016-06-12 20:03:37
420	2016-06-12 20:03:37	Thanks for the heads up. Don't think we need to keep this issue open.	Thibaut	2016-06-12 20:03:37
419	2016-06-08 07:35:03	Hi ! Could it be possible to make a full static version downloadable as a set of html/javascript pages ?	xcombelle	2016-06-12 20:03:34
419	2016-06-12 20:03:34	Hi Since all the code is open source, everything is possible. But this isn't something I'm interested in working on or adding to the main repo. Sorry. DevDocs was designed to be a web app and making a static version would require significant changes + extra maintenance.	Thibaut	2016-06-12 20:03:34
418	2016-06-08 05:05:46	Please add Angular 2 API (TypeScript) from here: https://angular.io/docs/ts/latest/api/#	eladcandroid	2016-06-08 05:07:05
417	2016-06-07 09:14:43		Julian-B90	2016-06-07 11:57:14
417	2016-06-07 11:57:14	Thanks but it's not that simple: https://github.com/Thibaut/devdocs/blob/master/CONTRIBUTING.md#updating-existing-documentations	Thibaut	2016-06-07 11:57:14
416	2016-06-02 16:52:37	I have already discussed this issue on the mailing list (https://groups.google.com/forum/#!topic/devdocs/mAMiT-LZu14). If everything is working fine, I'll add the other options for Padrino. Cheers, Matthias	wikimatze	2016-06-05 22:54:57
416	2016-06-04 13:22:43	Thanks for the PR. This needs a bit more work before I can get it out. See inline comments.	Thibaut	2016-06-05 22:54:57
416	2016-06-05 22:54:57	Merged: http://devdocs.io/padrino/ e1e4a626ffeac8febb18cce32ed9015e6fb9d2e4 481233050daced191d7a89c022d64988212f0518 I didn't have time to make the source code blocks work properly (hidden by default + link to show/hide), so I removed them. Would be cool to get the [guides](http://padrinorb.com/guides/) in there as well, but DevDocs doesn't support scraping multiple origins within a single scrape…	Thibaut	2016-06-05 22:54:57
416	2016-06-06 03:52:55	No problems with the code block, maybe I can work on them, when there is the need someone misses them. Yeah having the guides in there would be awesome. Why not writing a second scraper which will be executed after the first one (let's name is `guides_scraper`).	wikimatze	2016-06-05 22:54:57
416	2016-06-07 11:56:24	> Yeah having the guides in there would be awesome. Why not writing a second scraper which will be executed after the first one (let's name is `guides_scraper`). This would add a second entry in the list of docs for Padrino. That list is already pretty long + I'd rather keep the data clean, with each doc encapsulated in a single package. Rails and a few other docs have the same problem/need, so I…	Thibaut	2016-06-05 22:54:57
416	2016-06-09 04:11:42	Okay, what having a second scrape (says 'Padrino docs scraper' and 'Rails docs scraper')?	wikimatze	2016-06-05 22:54:57
415	2016-06-02 16:36:18	Even if it is not a dedicated DevDocs plugin, it integrates it between its defaults. So, OOTB you can do: <S_CODE_TOKEN> While, adding the following to `~/.vimrc`: <S_CODE_TOKEN> Provides with: <S_CODE_TOKEN>	waiting-for-dev	2016-06-04 13:44:08
415	2016-06-04 13:44:08	Hey Since this is more a generic search plugin than a 1-click integration with DevDocs like the other tools in the list, I think a link on the wiki like you've already added is enough. I don't want the in-app list to get too long. Thanks for integrating DevDocs in your plugin though! PS: I just retweeted [your tweet](https://twitter.com/waiting_for_dev/status/738435848488820736)	Thibaut	2016-06-04 13:44:08
415	2016-06-04 19:26:23	OK, no problem :) I thought that it would be interesting to have a link to work with DevDocs in a major editor like vim, at least until there is something completely specific. But your argument is totally reasonable. Thanks for your job in DevDocs! :)	waiting-for-dev	2016-06-04 13:44:08
414	2016-05-27 10:32:31	More & more developers will be looking to JavaScript. Thanks because `Js`, `Ts`, `ng`, `& co` are already available, but to add `MongoDb` will be fine. Just look at the number of people in their community & moreover, the number of student who registered for their classes at mongo university `May 2016`. I'm one of them & thought it would be great to have their docs at finger's tip through `devdocs…	SalathielGenese	2016-05-27 20:01:53
414	2016-05-27 11:57:56	Hi @SalathielGenese @Thibaut already took a look to the MongoDB documentation, but its license doesn't allow to integrate it inside DevDocs. You can also look at [this Trello board](https://trello.com/b/6BmTulfx/devdocs-documentation) where there is every langage done, planned to do and incompatible.	Kaijiro	2016-05-27 20:01:53
413	2016-05-27 09:30:32	I wondered, about 5 months I'm using devdocs & such a things never happened. Our Internet was bad (I mean off) but I was connected to our local WIFI.. and devdocs was not working. I even reset my browsers settings, cleared the cache, etc.... Nothing! When Internet came back, I first re-installed (let me state it so) all my favorite docs, and I switched off the WIFI to see how it'll behave. When e…	SalathielGenese	2016-05-28 14:35:29
413	2016-05-27 20:03:42	Does it work now? Loading the app while offline was broken for a couple weeks. I fixed it last week.	Thibaut	2016-05-28 14:35:29
413	2016-05-28 09:18:27	Everything seem OK. Thanks!	SalathielGenese	2016-05-28 14:35:29
412	2016-05-27 02:22:27	Added documentation for the Kotlin programming language. The documentation comes from the [Kotlin Standard Library documentation](https://kotlinlang.org/api/latest/jvm/stdlib/index.html) at the [official Kotlin website](https://kotlinlang.org). It is all licensed under the [Apache License, Version 2.0](https://github.com/JetBrains/kotlin-web-site/blob/master/LICENSE).	johnzeringue	2016-06-05 22:54:35
412	2016-05-30 02:25:03	Hey - thanks for the PR. All entries need a type. This is important for discoverability (e.g. when browsing related entries via `alt + r`) and for DevDocs's data to be consistent. If nothing else works then you can default to "Miscellaneous", but ideally we find something better. I'll try to get this out in the next 2-3 weeks.	Thibaut	2016-06-05 22:54:35
412	2016-05-30 04:49:39	As a temporary solution, I implemented your "miscellaneous" type. I'm toying around with some better ideas and will update this PR if I make progress.	johnzeringue	2016-06-05 22:54:35
412	2016-06-05 22:54:35	Merged: http://devdocs.io/kotlin/ 999a927bd03b0f6aa6f255c45727ce2522d4519d 78cf26a6a7e8f5cda6c677e23562a363bedd703a Thanks for the PR!	Thibaut	2016-06-05 22:54:35
411	2016-05-26 23:01:33	Fallowing the suggestion "Add to home screen" https://github.com/Thibaut/devdocs/issues/238#issuecomment-222006086 I just tested on Android 4.0.4, and it allowed to Install Offline data for all "default package" (CSS, HTML, JavaScript, etc.) except DOM (21.9Mb). On Install it it crashes (shows "Aw, Snap!" screen), perhaps exceeds offline limit. The same would happen if I would try to Install PHP …	laukstein	2016-05-28 14:58:30
411	2016-05-28 14:58:30	Unfortunately there is currently no way to programmatically detect how much storage is available in IndexedDB, or even how much is being used. Once the quota is exceeded IndexedDB throws an error and the only thing the app can do is delete the database and start over :/ This might be because in most browsers the quota is based on the amount of free space on the device, which is always changing. T…	Thibaut	2016-05-28 14:58:30
410	2016-05-19 18:08:47	Great job! I am interested in getting lower level protocols into the site. I personally would like TCP/IP, DNS, and UDP. I'm sure there are others like SCTP, BGP, OSPF, ARP, ETHERNET, etc. Is there a generic tool for importing RFCs?	sigmonsays	2016-07-03 22:53:47
410	2016-05-23 00:01:43	Hey @sigmonsays I don't know if RFC's really fits DevDocs philosophy. Actually, I think there is no scrapper for RFCs and I think @Thibaut will not see any problem if you make your own fork of DevDocs to create a srapper for RFCs. The "problem" I can see, is that there is REALLY a lot of RFCs and you'll have to find a way to sort them (As you can see, every part of the application is splitted int…	Kaijiro	2016-07-03 22:53:47
410	2016-05-28 14:35:08	RFCs don't really share a common structure other than being text-based. Also I don't know of a site that has all of them in a scrape-able format. Could you post links to the RFCs you'd like to see on DevDocs? Happy to look into it if it's not too much work and the RFCs' license allows redistribution.	Thibaut	2016-07-03 22:53:47
409	2016-05-19 07:25:13	What about adding the documentation of angular 2 now that it's in its "release candidate" version?	giacomocerquone	2016-05-19 13:30:58
409	2016-05-19 13:30:58	Only when the stable version is released. Angular is among the most difficult docs to scrape. I'd rather not risk having to do that work twice, if they significantly change their docs between now and the stable release.	Thibaut	2016-05-19 13:30:58
409	2016-06-08 05:09:13	It's still can be very helpful and it won't be changed so much..	eladcandroid	2016-05-19 13:30:58
408	2016-05-17 15:09:39	https://github.com/hapijs/hapi/blob/master/API.md	geek	2016-05-17 15:38:02
408	2016-05-17 15:38:02	See: https://github.com/Thibaut/devdocs/blob/master/CONTRIBUTING.md#requesting-new-documentations https://trello.com/b/6BmTulfx/devdocs-documentation	Thibaut	2016-05-17 15:38:02
407	2016-05-16 01:18:37	Replace File.basename in URL#relative_path_to because it doesn't handle special characters in URLs well. Since this branch will only be executed when `dest` does not end with `'/'`, there is no need to handle this special case, so a simple `dest.split('/').last` should suffice. Fixes #402 completely, together with 2813cf9be32cf6f2dc69abca75069084d871aeb6.	nucular	2016-05-30 02:17:26
407	2016-05-16 12:53:48	Could you add a [regression test](https://github.com/Thibaut/devdocs/blob/1db5a857ddbf5a0ca2c72a1cedf3f5b5ccf7e3ec/test/lib/docs/core/url_test.rb#L279-L423) please?	Thibaut	2016-05-30 02:17:26
407	2016-05-16 14:44:28	Are these two tests sufficient?	nucular	2016-05-30 02:17:26
407	2016-05-30 02:17:26	Merged: 034ecfae72f301519c570bd14668ffff8bf409ce Thanks	Thibaut	2016-05-30 02:17:26
406	2016-05-14 08:42:20	So that we can show longer topics like http://devdocs.io/redis/zunionstore	spacewander	2016-05-15 22:38:04
406	2016-05-15 22:38:04	This change breaks the design. I updated the Redis doc with shorter headings instead.	Thibaut	2016-05-15 22:38:04
405	2016-05-13 12:38:18	With Angular 1.5 a new guide has been added: https://code.angularjs.org/1.5.5/docs/guide/component, but it does not get crawled and is missing on http://devdocs.io/angular~1.5-guide/. I discovered this on http://devdocs.io/angular~1.5/api/ng/provider/$compileprovider, by following the link "component guide" (which points to to http://devdocs.io/angular~1.5/api/ng/provider/guide/component).	simon04	2016-06-12 22:02:27
405	2016-06-12 22:02:38	Thanks for the bug report.	Thibaut	2016-06-12 22:02:27
404	2016-05-11 04:36:48	I'm running Firefox Aurora on Android Lollipop and, both times DevDocs has asked me to reload to apply an update, it resets the list of selected docs to CSS, DOM, DOM Events, HTML, HTTP, and JavaScript. This doesn't affect the downloaded content as, once I reselect the docs I want, it's listed as downloaded and up to date on the Offline page. Given that my privacy extensions tie cookies and all o…	ssokolow	2016-05-29 15:01:37
404	2016-05-28 14:30:40	Please disable your privacy extensions and see if the problem still happens. The selected docs are stored in a cookie and no one else has reported a similar problem, so I can't think of another explanation than your extensions are interfering with cookies. PS: the downloaded docs are stored in a different place than the selection itself (IndexedDB vs. cookies).	Thibaut	2016-05-29 15:01:37
404	2016-05-28 19:50:25	At the moment, I can't test anything since my only Android device had to be returned after the LCD cable failed (fixed lines in display output) and I use Zeal for reading docs on my desktop. (However, I did make an `adb backup` image, so I'll be able to test once I get some new hardware to restore it to.) It shouldn't be the extension, though, since: 1. The behaviour I observed had it persisting …	ssokolow	2016-05-29 15:01:37
404	2016-05-29 15:01:37	With the information I have, the only explanation is that something is blocking (or deleting) cookies on the device, which is outside of DevDocs's control. The code that stores the doc selection has been in production for 2+ years without issues. If you're able to replicate with all extensions disabled, let me know and I'll reopen this.	Thibaut	2016-05-29 15:01:37
403	2016-05-09 16:53:37	Below is a link to a 7 zip file containing a sequence of images that enhance the following description. 1. Using the Firefox Privacy setting, I cleared everything, cache, cookies, history, the whole thing. 2. Then I accessed DevDocs and added the various documentation packages I use. 3. Then I switched to offline mode and the error as above came up. 4. I added the Apache module, and accessed the …	richardtomkins	2016-07-03 22:50:30
403	2016-05-16 16:59:00	Until today the app worked fine in offline mode. Today it was automatically upgraded and now in offline mode it says: "The app failed to load. Check your internet connection and try reloading". If I connect to internet the app works. In firefox it doesn't work at all. In chrome it stops working at random times. It seems that changing the url (if it's devdocs.io I change to devdocs.io/offline) mak…	eugenr2	2016-07-03 22:50:30
403	2016-05-18 12:12:00	@eugenr2 your issue was caused by a change I introduced a couple weeks ago and fixed by https://github.com/Thibaut/devdocs/commit/719460f3b4610351fb5a64af489e08f3d3d4320b (just deployed). Sorry about that, and thanks for the bug report. @richardtomkins your issue is different and unfortunately I'm unable to replicate. Could you open the dev tools and take a screenshot of this view please: ![devdo…	Thibaut	2016-07-03 22:50:30
403	2016-05-18 15:22:08	OK, here is the information. I will restate, 64 bit Firefox, I clear all the history. I open DevDocs and add the various documents I use. I click on Offline and get the error attributed to Chrome. I add Apache. I remove Apache. I access Offline again and it works. On 18/05/2016 8:12 AM, Thibaut Courouble wrote: > @eugenr2 https://github.com/eugenr2 your issue was caused by a > change I introduced…	richardtomkins	2016-07-03 22:50:30
403	2016-05-28 14:25:31	> get the error attributed to Chrome I'm not sure what this means. Could you take a screenshot please? Also please post a screenshot of the dev tools in [this view](https://github.com/Thibaut/devdocs/issues/403#issuecomment-220007653) when the offline page doesn't work.	Thibaut	2016-07-03 22:50:30
403	2016-07-03 22:50:30	Can't fix without more info (https://github.com/Thibaut/devdocs/issues/403#issuecomment-222311188).	Thibaut	2016-07-03 22:50:30
403	2016-07-03 23:41:54	I just don't have the time to work on this. On 03/07/2016 6:50 PM, Thibaut Courouble wrote: > Can't fix without more info (#403 (comment) > https://github.com/Thibaut/devdocs/issues/403#issuecomment-222311188). > > — > You are receiving this because you were mentioned. > Reply to this email directly, view it on GitHub > https://github.com/Thibaut/devdocs/issues/403#issuecomment-230180341, > or mu…	richardtomkins	2016-07-03 22:50:30
403	2016-08-11 15:28:59	Same problem here: Firefox 48.0 x64 @ Windows 10 User Agent: Mozilla/5.0 (Windows NT 10.0; Win64; x64; rv:48.0) Gecko/20100101 Firefox/48.0 1. with fresh profile download offline data (all default) 2. clear all browser data 3. reopen https://devdocs.io/offline => "Offline mode is unavailable" The problem also appears after restart of Firefox. Here are some pics. Tell me if you need more info (log…	ZashIn	2016-07-03 22:50:30
403	2016-08-13 16:33:24	@ZashIn Thanks a lot for the screenshots. It seems you're missing the`schema` cookie. Without it, the app will try to open the IDB database with a version number that doesn't match the one in IDB. Could you run `Cookies.get('schema')` in the console. If you get nothing, try running `Cookies.set('schema', '10', path: '/', expires: 1e8)`, and see if you get an error.	Thibaut	2016-07-03 22:50:30
403	2016-08-14 13:57:38	@Thibaut Thank you, the cookie was the problem, indeed: `Cookies.get('schema')` returned nothing = no cookie. With `Cookies.set('schema', '10', {path: '/', expires: 1e8})` (you missed the braces for the third argument) the offline feature works again. So this problem probably comes down to my cookie settings: I forgot the exception from the session cookies ;)	ZashIn	2016-07-03 22:50:30
403	2016-08-14 16:50:53	@ZashIn it's still weird that the app managed to save other cookies, but not the `schema` one. They all use the same options. What do you mean by: > I forgot the exception from the session cookies	Thibaut	2016-07-03 22:50:30
403	2016-08-15 12:03:11	I am using firefox with session cookies = delete cookies when closing firefox. But I was wrong anyway, that cannot be the source of the problem, since I tested it on a fresh profile with default cookie settings (keep until they expire). After further testing, it seems like the sheme cookie is only set after downloading all the (default) offline content. It is not set when I download just one or a…	ZashIn	2016-07-03 22:50:30
403	2016-08-20 18:27:52	The `schema` cookie is only set (the first time) and incremented after certain actions (enabling/disabling docs, clicking "Install all"). Its presence isn't required if you haven't performed those actions yet. I'll try to add logging in the code that sets the cookie, to detect when it isn't saved properly.	Thibaut	2016-07-03 22:50:30
403	2017-01-03 13:17:32	I had same issue 2 days ago. Executing `Cookies.set('schema', '10', {path: '/', expires: 1e8})` helped to solve problem in my browser (Firefox 50.1.0, Linux). Not fixed yet.	metamaker	2016-07-03 22:50:30
402	2016-05-08 18:12:57	_Repeatable:_ When remote slugs contain characters unsafe for the local file system (in my case NTFS on Windows 7) _Steps to repeat:_ 1. Clone my [fork](https://github.com/nucular/devdocs/tree/love) for the LÖVE scraper (at the time of writing HEAD of the branch `love`) 2. Run `thor docs:page love Canvas:renderTo` (which might fail because the `docs:page` command is broken, just remove the check …	nucular	2016-05-15 22:36:28
402	2016-05-15 17:10:58	Hey - sorry for the late reply. Try adding `options[:decode_and_clean_paths] = true` to your scraper.	Thibaut	2016-05-15 22:36:28
402	2016-05-15 19:13:20	Thanks for the help! When enabling that option pages are being stored in appropriate paths, but links to them from other pages don't seem to be affected by this (`canvas`instead of `canvas-renderto.html`). I have tried regenerating the entire documentation from a clean slate, but the problem persists.	nucular	2016-05-15 22:36:28
402	2016-05-15 22:37:00	Rebase with master and it should work :) (fix is in 2813cf9be32cf6f2dc69abca75069084d871aeb6)	Thibaut	2016-05-15 22:36:28
401	2016-05-06 19:20:54	Can you add the Apache Groovy programming language and its Grails web framework docs please. Groovy http://groovy-lang.org/documentation.html Grails docs: https://grails.org/documentation.html And let me know if it's not the right place to post this	4goodapp	2016-05-06 19:45:21
401	2016-05-06 19:45:21	See: https://github.com/Thibaut/devdocs/blob/master/CONTRIBUTING.md#requesting-new-documentations https://trello.com/b/6BmTulfx/devdocs-documentation	Thibaut	2016-05-06 19:45:21
401	2017-01-25 12:05:33	For those interested in voting :-) https://trello.com/c/C9OemstM/143-groovy	Eccenux	2016-05-06 19:45:21
400	2016-05-03 02:46:39	I was using the firefox version of this application, when i switched to ubuntu and download the firefox version in ubuntu, the link is no longer there, and the store says the browser does not support it anymore..	Nosthertus	2016-05-03 12:38:58
400	2016-05-03 12:38:58	Mozilla is shutting down the Firefox Marketplace and removing the Web Runtime from Firefox: https://wiki.mozilla.org/Marketplace/FutureofMarketplaceFAQ	Thibaut	2016-05-03 12:38:58
399	2016-05-02 06:14:31	When I select php to download it offline, I get ERROR. regards, Hamza. ![image](https://cloud.githubusercontent.com/assets/18898874/14948189/7c882652-1035-11e6-8350-8b1cb5fdf8f7.png)	BerDev	2016-07-03 22:49:36
399	2016-05-03 12:40:48	Which browser / OS are you using? How much free disk space do you have on your computer?	Thibaut	2016-07-03 22:49:36
399	2016-05-07 10:00:22	I have tried with Chrome and Mozilla, it was the same issu, I have no problem with disk space. regards,	BerDev	2016-07-03 22:49:36
399	2016-05-15 17:04:52	Does it work if you uninstall the other docs? Do you see any error in the console? Are you able to load [this URL](http://docs.devdocs.io/php/db.json?1459697848)?	Thibaut	2016-07-03 22:49:36
399	2016-07-03 22:50:01	Can't fix without more info (https://github.com/Thibaut/devdocs/issues/399#issuecomment-219297625).	Thibaut	2016-07-03 22:49:36
398	2016-05-01 08:55:14	Added the new interactions that could trigger hiding/showing of the sidebar. If you drag it all the way to the edge it will hide, then if you drag it to the right it will show again. If you deliberately hide the sidebar then type into the search input, the sidebar will be shown. If you delete the text, the sidebar will be hidden again. This behavior does not apply if the sidebar is already opened…	ccorcoveanu	2016-05-30 02:18:17
398	2016-05-15 21:38:19	Thanks for the PR and sorry for the delay. Let me know when you've pushed a new version or if you'd prefer I make the changes.	Thibaut	2016-05-30 02:18:17
398	2016-05-20 08:26:23	I'll make the changes today, thanks for the notes :)	ccorcoveanu	2016-05-30 02:18:17
398	2016-05-29 12:43:00	I pushed another commit removing the hide/show methods. I didn't add another boolean inside the `toggleSidebar` method but it came with the cost of having this extra check: `forceShow = (!hasHiddenClass || !@hasSidebar()) && !saveLayout` Also, for the remaining part, of moving the logic of hiding/showing of the sidebar from `app.views.Search` to `app.views.Sidebar` I will wait for your input :)	ccorcoveanu	2016-05-30 02:18:17
398	2016-05-30 02:18:17	Merged here: dd4b9bfa1ffb96552e83bc49f4ba08df99e60ff7 Made some changes here: 4fc112601588a44c8245542fe1e08b8922bed552 And eventually decided that hiding the sidebar by resizing isn't worth the extra code complexity + the UX doesn't feel great: 740bcc65ba8176d17aa096a7ec53f3bffe954c45 Thanks for your help with this feature and sorry for removing that last bit. I'll look into announcing the featur…	Thibaut	2016-05-30 02:18:17
398	2016-05-30 07:23:57	Thanks! I think there's a small bug. If you hide the sidebar, then refresh the page, it will toggle to visible. You will then get the tooltip that the website was updated and on the next refresh will be in the correct state. I can reproduce this everytime.	ccorcoveanu	2016-05-30 02:18:17
398	2016-05-30 13:01:28	Good catch. I forgot to re-add `app.appCache?.updateInBackground()` in `toggleSidebar`. Will fix later.	Thibaut	2016-05-30 02:18:17
397	2016-04-26 06:41:06	like the title, ths :)	OneNewLife	2016-04-26 11:57:10
397	2016-04-26 11:57:09	MongoDB's documentation is released under a restrictive license which is not compatible with open source and DevDocs (CC BY-NC-SA).	Thibaut	2016-04-26 11:57:10
396	2016-04-24 18:22:31	When I am focused on the search box I can not tab out of the search box. Also when trying to tab through navigation links there is no visual representation of which link is in focus.	calebmer	2016-06-26 22:42:08
396	2016-05-03 12:43:33	Hey - I'll try to make some improvements soon. Note that you can use `alt+f` (http://devdocs.io/help#shortcuts) to focus the first link in the main content area, and then use `tab` to cycle through all of them.	Thibaut	2016-06-26 22:42:08
396	2016-06-26 22:42:17	Should work now.	Thibaut	2016-06-26 22:42:08
395	2016-04-24 16:15:50	Hello! I find myself using devdocs.io all the time, and decided I wanted to support your work. Unfortunately the only option to do so at the moment is gratipay, which supports recurring tips only. I understand the motivation behind their model, but honestly don't want to start a recurring payment and have one more thing to track mentally. Perhaps I'm in the minority, but this may be 'turning off'…	bfishman	2016-05-03 12:54:28
395	2016-05-03 12:54:28	Hey! Thanks a lot for your kind words and wanting to donate. I'm glad DevDocs is useful to you. Accepting donations is tricky (accounting/tax-wise), so at the moment I only accept Gratipay, and don't wish to receive one-time donations via, e.g., PayPal. But if you (or someone else) know of a service that facilitates accepting one-time donations, I'd be happy to try it. Otherwise, sending a thank …	Thibaut	2016-05-03 12:54:28
395	2016-10-31 04:57:38	> But if you (or someone else) know of a service that facilitates accepting one-time donations, I'd be happy to try it. How about Stripe? Or amazon wishlist? Problem with Gratipay is that it only accepts credit card(which I don't want to give). Cheers	igauravsehrawat	2016-05-03 12:54:28
395	2016-11-07 13:47:27	@igauravsehrawat I've been considering switching to Patreon. They're also recurring-only (so they need to store your credit card info somewhere), but using [Stripe](https://patreon.zendesk.com/hc/en-us/articles/203913779-Do-you-store-my-credit-card-information-). Would that work for you?	Thibaut	2016-05-03 12:54:28
394	2016-04-24 12:46:15	Added the new interactions that could trigger hiding/showing of the sidebar. If you drag it all the way to the edge it will hide, then if you drag it to the right it will show again. If you deliberately hide the sidebar then type into the search input, the sidebar will be shown. If you delete the text, the sidebar will be hidden again. This behavior does not apply if the sidebar is already opened…	ccorcoveanu	2016-04-25 06:30:09
394	2016-04-25 11:41:00	Why did you close?	Thibaut	2016-04-25 06:30:09
394	2016-04-25 11:49:40	I was in a hurry and forgot a console log. I'll clean it and resubmit the pull request.	ccorcoveanu	2016-04-25 06:30:09
394	2016-04-25 11:52:22	Ok. You didn't have to close the PR for that (can just push a new commit, or amend your original commit and force push), but no worries :)	Thibaut	2016-04-25 06:30:09
393	2016-04-17 22:26:52	I'm a little unsure about the license. It seems pretty custom, but Wikipedia claims that it's a "BSD-new license". The documentation itself claims that its "Copyright 2008-2009," but NumPy 1.10 was released in 2015 so I just made the attribution snippet say that. The docs can be downloaded from http://docs.scipy.org/doc/. Look for the [HTML+zip] links.	Styrke	2016-04-24 22:16:49
393	2016-04-19 12:27:37	Thanks for the PR. Seems the license is this: http://docs.scipy.org/doc/numpy/license.html Would you mind confirming this with the NumPy develoeprs on their mailing list or bug tracker?	Thibaut	2016-04-24 22:16:49
393	2016-04-19 15:01:51	I'm not in doubt that that's the license. The question is what to call it in the (usually very short) attribution snippet. Perhaps it would be best to just provide a link like this: <S_CODE_TOKEN>	Styrke	2016-04-24 22:16:49
393	2016-04-24 22:16:49	Merged: 547f4f54edb03290a81457c3a3ebcd6e48c69cda 6d36b339e023601a5085d081300e319989452661 http://devdocs.io/numpy/ Thanks for the PR! PS: I looked into adding SciPy as well, but the problem is that the doc requires a 60KB JS library (MathJax) to display all the math symbols & equations :/	Thibaut	2016-04-24 22:16:49
393	2016-04-25 08:44:44	> PS: I looked into adding SciPy as well, but the problem is that the doc requires a 60KB JS library (MathJax) to display all the math symbols & equations :/ Perhaps the LaTeX formulas can be converted to images while scraping the documentation. For example I think Wikipedia generates PNGs serverside. I found [this ruby gem](https://rubygems.org/gems/latex2image/versions/0.1.0) to do it, but it w…	Styrke	2016-04-24 22:16:49
393	2016-04-25 12:01:29	PNGs won't do because the scrapers only support static HTML files (and PNGs don't work offline). We could try https://github.com/gjtorikian/mathematical to convert to inline SVGs, but that also likely comes with heavy dependencies (though if it works reliably and isn't too slow then I don't mind it).	Thibaut	2016-04-24 22:16:49
392	2016-04-17 13:53:09	add crystal language doc please	chun49	2016-04-17 14:03:41
392	2016-04-17 14:03:41	https://github.com/Thibaut/devdocs/blob/master/CONTRIBUTING.md#requesting-new-documentations https://trello.com/b/6BmTulfx/devdocs-documentation	Thibaut	2016-04-17 14:03:41
391	2016-04-15 22:56:22	The Perl documentation is really messy and inconsistent, I did the best I could. A download link can be found at the bottom of the [documentation page](http://perldoc.perl.org/). I tested this with the "Lite" version. I wasn't sure what to put in the copyright section. The pages are freely licensed, but each one may be under different licenses and only some pages come with an explicit notice. I u…	scherepn	2016-04-17 21:59:07
391	2016-04-17 21:59:07	Awesome work, thanks! Merged here: c6da1d0c23d2d5c85781bdb7bac8e84728612f2b Tweaked & finished here: f78b3658b291afdb06373e6c3403a12b9f611c89 http://devdocs.io/perl/	Thibaut	2016-04-17 21:59:07
390	2016-04-15 22:41:39	I did not include the [Pig logo](https://pig.apache.org/images/pig-logo.gif) because it would **not** look good shrunk to 16x16 and I couldn't find anything else that was logo-ish. I can try and find a generic cartoon pig that's freely licensed if it's absolutely required. The documentation is all Apache Licensed. https://pig.apache.org/	scherepn	2016-04-24 22:14:13
390	2016-04-17 21:59:46	Didn't have time to do this one this week-end. We'll need to find a logo for it (could always use the Apache logo). Otherwise the search results get confusing.	Thibaut	2016-04-24 22:14:13
390	2016-04-23 01:23:03	If it doesn't look too terrible, the [Hadoop logo](http://hadoop.apache.org/) would make more sense. If not, the apache logo is fine.	scherepn	2016-04-24 22:14:13
390	2016-04-23 05:44:35	Why not just the pig's head?	JesseTG	2016-04-24 22:14:13
390	2016-04-24 14:39:00	Just some comments for next time. No need to update. I'll get this out later today.	Thibaut	2016-04-24 22:14:13
390	2016-04-24 22:14:13	Done: 1927f4e1960674b33177d361dcac681b3181f270 3b72e254c35190d546484c9659b560c275385d1d http://devdocs.io/apache_pig/	Thibaut	2016-04-24 22:14:13
389	2016-04-14 16:42:48	Update TensorFlow scraper to get docs for version 0.8. Also add links to TensorFlow's homepage and code repo.	Styrke	2016-04-17 21:58:02
389	2016-04-17 21:58:02	Merged: 51e1b3f7e8cc2acaf291e9fd8cc8163cf19899d0	Thibaut	2016-04-17 21:58:02
388	2016-04-13 14:02:24	This is a reply to a previous post but has been closed, https://github.com/Thibaut/devdocs/issues/361 Sorry, I haven't replied but I have been very busy with college work. I have been using your app on the app store. I have tried it through chrome and it works, it just doesn't work through your app, very strange. I can download docs from the default items, just new ones don't work. I would prefer…	declanmarks	2016-05-26 13:43:45
388	2016-04-17 14:45:01	Thanks for the info. I can see the exceptions getting logged but I have no idea how to replicate or fix. Seems that IndexedDB gets locked to a certain version. Which app store did you install the app from?	Thibaut	2016-05-26 13:43:45
388	2016-04-19 20:34:42	I am using the current (1.2) version from the Google Play Store. This error appears on all my devices. - Sony Xperia Z - Sony Xperia Z2 tablet - Moto X Play - Moto G 1st Gen I don't know why the defaults work but as soon as I add another it breaks.	declanmarks	2016-05-26 13:43:45
388	2016-05-03 13:03:08	You're using an unofficial app made by someone who is wrongly using the "DevDocs" name for profit (the app is showing ads, and they're selling an ads-free version). Please stop using it. Visit http://devdocs.io in Chrome and select "Add to home screen" in the menu. You'll get the same app, with no ads, and a fully functional offline mode.	Thibaut	2016-05-26 13:43:45
388	2016-05-04 21:08:11	Thank you. I just thought that this was your app and their was a problem with it.	declanmarks	2016-05-26 13:43:45
388	2016-05-04 21:52:31	Did you remember to report the faker?	JesseTG	2016-05-26 13:43:45
388	2016-05-09 08:11:35	Maybe you could give us the app name with the editor name so we could mass report it. (btw @Thibaut I think you can remove the "bug" label :p )	Kaijiro	2016-05-26 13:43:45
388	2016-05-09 11:36:07	This is the app: https://play.google.com/store/apps/details?id=com.funtitudeapps.devdocapp&hl=en @Kaijiro it's still technically a bug, just one I'm probably not going to try to fix. I might add an in-app warning for users of that app. Then I'll close the issue.	Thibaut	2016-05-26 13:43:45
388	2016-05-09 11:38:44	For the record, I contacted the developer of that app weeks ago to ask them to change the name. They haven't replied.	Thibaut	2016-05-26 13:43:45
388	2016-05-15 22:38:22	I added a message on the home page when the app runs in an Android WebView. Could someone check that it's displayed in the "unofficial" app please?	Thibaut	2016-05-26 13:43:45
388	2016-05-26 00:49:43	@Thibaut yes, the message does appear. (Android 6.0.1, Nexus 6P) ![screenshot_20160526-104653](https://cloud.githubusercontent.com/assets/6226952/15560503/7ebe6564-232f-11e6-85e5-0b45e0dca001.png)	robkb	2016-05-26 13:43:45
388	2016-05-26 13:43:45	@robert-bosweb thanks. I'll close this issue then.	Thibaut	2016-05-26 13:43:45
387	2016-04-12 21:04:02	Hey, I love this project and your site, I think it's a fantastic timesaver! One thing I do have to leave devdocs to search often is font-awesome icons, could this be incorporated into the project? The search bar on their site works for aliases (searching for tick shows the `check` icon), if those aliases are public then those could be added as well. I think a list of font-awesome icons technicall…	orf	2016-04-13 12:26:13
387	2016-04-13 12:26:13	Hey, See https://trello.com/c/Wg57lb0u/275-font-awesome The main problem with docs like Font Awesome, Bootstrap, etc. is that they require their own CSS/JS. DevDocs only works with static HTML. Otherwise the app would break (conflicting CSS/JS) or get slow / bloated / hard-to-use.	Thibaut	2016-04-13 12:26:13
387	2016-11-17 16:56:55	Sorry for the bump but I'm really missing this. Is it possible to address this like Bootstrap? Mainly to be able to find the icon names and helper CSS classes. Thanks!	stgogm	2016-04-13 12:26:13
386	2016-04-12 13:45:18	I would love to see Jade added to the list :+1:	awakekat	2016-04-13 12:22:57
386	2016-04-13 12:22:57	See https://trello.com/b/6BmTulfx/devdocs-documentation	Thibaut	2016-04-13 12:22:57
385	2016-04-12 06:37:01	I made a small Emacs package to launch a DevDocs search from Emacs, the search pattern is built base on some context (programming language, selection and symbol at cursor etc). The link is https://github.com/xuchunyang/DevDocs.el	xuchunyang	2016-04-17 21:58:13
385	2016-04-17 21:58:13	👍 Merged: 8140e418a6ed86f15bfad335e359e5023c36938f	Thibaut	2016-04-17 21:58:13
384	2016-04-11 12:20:53	Linked to #341	ccorcoveanu	2016-04-17 21:57:25
384	2016-04-17 21:57:25	Nice work! Merged here: 4cb0d7a506c7a66634fc2f65a20257bb8a73acf3 Made changes here: 31495ff5a9ed51a2bed27adbc983d23d7c4c79df (merged the "sidebar" and "layout" settings to reduce duplication + tweaked the design) As discussed via email, before announcing/finalizing the feature we need to: - make the sidebar show/hide automatically when searching - make the sidebar collapse/reappear when dragging …	Thibaut	2016-04-17 21:57:25
384	2016-04-18 06:22:58	Thanks, I'll commit the other changes in the next days. Right now the dragging it's possible down to a minwidth, after that you have the forbidden cursor. Do you want it to stay this way and hide the side bar when the cursor reaches the left screen margin? Or should I remove that?	ccorcoveanu	2016-04-17 21:57:25
384	2016-04-18 12:02:47	> Do you want it to stay this way and hide the side bar when the cursor reaches the left screen margin? Yes. I'd like to keep enforcing a minimum size on the sidebar, but if the user drags all the way to the left (the leftmost ~10 pixels), then the sidebar collapses.	Thibaut	2016-04-17 21:57:25
383	2016-04-06 08:47:10		Phoenix-Brothres	2016-04-09 13:51:58
383	2016-04-06 12:26:23	Any reason why you haven't upgraded Firefox? The current version is 45.	Thibaut	2016-04-09 13:51:58
383	2016-04-09 13:51:58	This was fixed in Firefox 41: https://www.fxsitecompat.com/en-CA/docs/2015/document-execcommand-for-cut-copy-and-paste-no-longer-throws/	Thibaut	2016-04-09 13:51:58
382	2016-04-06 02:21:12	The web documentation is available on the [GCC documentation site](https://gcc.gnu.org/onlinedocs/) as a tar.gz download. Fortran doesn't have an "official" logo, so I just found something that was freely licensed and modified it to look good when shrunk to 16x16 and 32x32. It's available under the same terms as the original. I included every chapter (1-10) because it was easy. If some sections d…	scherepn	2016-04-10 20:24:24
382	2016-04-06 12:26:37	Thanks. I'll take a look over the week-end.	Thibaut	2016-04-10 20:24:24
382	2016-04-10 20:24:24	Merged: 56d9398148ee71fb018a5eec0ba0db8f3a795c65 6b37efda620225cc789feecbf274ad3577ba1cbd http://devdocs.io/gnu_fortran/ Thanks for the PR!	Thibaut	2016-04-10 20:24:24
381	2016-04-03 16:13:34	I'm writing a scraper for the perl docs, and they use manpage-style formatting with a series of sections. Each section starts: `<a name="OO-Perl"></a><h2>OO Perl</h2>` and the `<a>` gets removed by the built-in filters in devdocs. The links between sections are useful though - what is the intended solution for this?	howardjones	2016-04-03 16:32:28
381	2016-04-03 16:32:28	In your `clean_html` filter, move the `name` attribute of those links to an `id` attribute on the next element. That way the element (heading) will be highlighted correctly in the UI when scrolled to, and we can keep removing all empty tags, some of which can often break stuff. E.g. https://github.com/Thibaut/devdocs/blob/905d6cee9e3e1c9737088f7fb4da53d1c28453ad/lib/docs/filters/nginx/clean_html.…	Thibaut	2016-04-03 16:32:28
380	2016-03-31 05:05:38	Is there any possibility for user custom abbreviations? I think it would be great to support this. Every one may have different abbr. for most used docs, and abbr. presets may be not sufficient and suitable for every one.	legendecas
380	2016-04-06 14:10:50	I totally support this. Custom abbreviations are really a killer feature I'm desperately missing in the common desktop docset browsers.	Loilo
380	2016-05-03 12:57:14	This would require a "settings" page, which I've tried to stay away from (for simplicity, and because DevDocs doesn't have user accounts). Not saying no, but this isn't at the top of my list at the moment.	Thibaut
379	2016-03-23 18:24:40	Not sure if anyone have this issue, but in my machine (Windows 8.1, Chrome latest version), every time I close the Chrome standalone app, the document list got reset to default one (CSS, HTTP,...), and offline data got cleared too. The web app (devdocs.io) does not have this issue. Best regards, Hiep	hiephm	2016-03-24 02:42:59
379	2016-03-24 02:42:59	Sorry, the standalone app is developed by other person.	hiephm	2016-03-24 02:42:59
378	2016-03-23 16:55:27	It would be a great addition to devdocs having documentation about JSON Schema: https://github.com/spacetelescope/understanding-json-schema http://spacetelescope.github.io/understanding-json-schema/	zanona	2016-03-23 16:56:17
378	2016-03-23 16:56:17	Posting on Trello instead, sorry	zanona	2016-03-23 16:56:17
377	2016-03-23 14:50:54	Guides' anchor links aren't working. Example: http://devdocs.io/laravel/docs/5.2/structure#introduction Also, is it possible to separate the website docs (Guide), and the files docs (which are just docblocs)? Most of the time I want to search just the Guide, but it shows a lot of results from files. And it would be very nice to have the anchor links displayed as "submenus". Example: Now: Guides >…	gbdematos	2016-03-26 22:26:21
377	2016-03-26 22:26:47	> Also, is it possible to separate the website docs (Guide), and the files docs (which are just docblocs)? DevDocs is more about reference & API docs than guides & tutorials, because the latter is harder to index (needs full-text search, which Google will always be better at than DevDocs). So I prefer not to create sub-entries for guides & tutorials. You can always use `ctrl/cmd+f` to search with…	Thibaut	2016-03-26 22:26:21
376	2016-03-22 14:18:27	In the first example of http://devdocs.io/css/word-wrap , the word `Fernstraßenbauprivatfinanzierungsgesetzes` should not break as it does not break in https://developer.mozilla.org/en-US/docs/Web/CSS/word-wrap	rrandom	2016-03-27 22:24:13
376	2016-03-27 22:24:51	Thanks for the bug report.	Thibaut	2016-03-27 22:24:13
375	2016-03-15 23:30:43	This is an incredible project with an incredible UX, performance, and quality. You're doing outstanding work and I wanted to open this issue to give you :clap:.	ericclemmons	2016-03-16 12:37:31
375	2016-03-15 23:31:16	I just got back to the car and found some more! :tada: :balloon: :cake: :beers: :bear: :bikini: (don't ask)	ericclemmons	2016-03-16 12:37:31
375	2016-03-16 12:37:31	Thank you :heart: It's been a lot of work over the years (still is). I'm glad the work I did around UX & performance doesn't go unnoticed :smile:	Thibaut	2016-03-16 12:37:31
374	2016-03-14 11:23:01		jesusplayer
374	2016-03-14 12:04:15	Could you provide an example? I'm not sure what you mean.	Thibaut
374	2016-03-16 14:42:27	This is a good question JesusPlayer, i'll give an example: lets say i read php arrays documentation and I clicked by mistake an alternative link in the page, the problem is that when i go back to the arrays page it start again from the beginning, so I think JesusPlayer wants when he goes back to redirect hem to the last thing he was reading.	Rouchmi
374	2016-03-17 09:30:57	Exactly Rouchmi, thanks. Even if I close completely devdocs, I want to be redirect to the last thing i was reading. It is possible to devdocs to do that? Thanks.	jesusplayer
373	2016-03-13 22:12:35	[Document](https://nodejs.org/dist/latest-v5.x/docs/api/url.html) that shows an example URL with `@` in it: <S_CODE_TOKEN> Appears in devdocs.io as <S_CODE_TOKEN> and links to https://nodejs.org/cdn-cgi/l/email-protection > Email Protection > You are unable to access this email address nodejs.org > The website from which you got to this page is protected by CloudFlare.	pornel	2016-03-26 22:26:21
373	2016-03-14 01:41:02	Thanks for the bug report. I'll try to fix this in the next update.	Thibaut	2016-03-26 22:26:21
372	2016-03-13 12:21:50	Hey, love DevDocs and use it all the time. However, I noticed it is missing OpenGL documentation like Zeal and Dash have. Would be great to get it added	zovt	2016-03-13 17:29:30
372	2016-03-13 17:29:30	See https://github.com/Thibaut/devdocs/blob/master/CONTRIBUTING.md#requesting-new-documentations https://trello.com/b/6BmTulfx/devdocs-documentation	Thibaut	2016-03-13 17:29:30
371	2016-03-08 16:05:51		milan-amura	2016-03-26 22:26:21
370	2016-03-05 22:57:36	23 `s`es added	pornel	2016-03-06 14:48:50
370	2016-03-06 14:48:50	Thanks but I'm not ready to make HTTPS the default just yet: - some docs still have insecure assets (images) - localStorage and IndexedDB are per-origin, so if a user switches from HTTP to HTTPS, they'll lose their offline data. To make HTTPS the default we'll need an upgrade path + to hard-redirect HTTP → HTTPS, so users don't accidentally go back and end up with outdated or missing offline data…	Thibaut	2016-03-06 14:48:50
369	2016-03-04 23:46:10	I am trying to test for the scrapers to see if they are listed, but when I run `thor docs:list`, I am getting this error: <S_CODE_TOKEN> I have tried running in both the `scraper` and root directories for the project, but neither work.	calebkleveter	2016-03-05 16:45:37
369	2016-03-05 16:45:37	This is because the class `Docs::Haml::CleanHtmlFilter` doesn't exist, but `Docs::Haml` is trying to use it as a filter (via `html_filters.push 'haml/clean_html'`). Make sure the class is defined in `lib/docs/filters/haml/clean_html.rb`	Thibaut	2016-03-05 16:45:37
369	2016-03-05 16:46:29	I'm guessing you're trying to add a new scraper (there isn't one for Haml yet). If you're not, delete `lib/docs/scrapers/haml.rb`.	Thibaut	2016-03-05 16:45:37
369	2016-03-07 15:15:32	New error: <S_CODE_TOKEN>	calebkleveter	2016-03-05 16:45:37
369	2016-03-14 01:44:09	Hmm, that one makes no sense. Are you running the command from `/home/ubuntu/workspace/devdocs/`? Did you edit `lib/docs.rb`?	Thibaut	2016-03-05 16:45:37
369	2016-03-14 14:24:59	I just ran the command again and it works. Funny. Thanks for the help!	calebkleveter	2016-03-05 16:45:37
368	2016-03-04 11:44:12	Right now you can go to http://devdocs.io/python/ and everything you search for is limited to the Python documentation. There is no way (at least to my knowlegde) to accomplish this without midifying the URL. On a side note, searching with the language/framework as first term doesn't give any results (go to http://devdocs.io/ and search for `python timezone` -> no results. Go to http://devdocs.io…	tino	2016-03-04 12:10:30
368	2016-03-04 12:10:30	There is :) http://devdocs.io/help#doc_search	Thibaut	2016-03-04 12:10:30
368	2016-03-05 07:07:56	🙀 sorry! And thanks for the great app :smile:	tino	2016-03-04 12:10:30
367	2016-03-04 01:45:11		davidblackzipier	2016-03-04 01:45:34
366	2016-03-03 07:02:54	Feature request. There is a feature when you can launch chrome app in dedicated window (like [google keep](https://chrome.google.com/webstore/detail/google-keep-notes-and-lis/hmjkmjkepdijhoojdojkdfohbdgmmhki)). Chrome provides support for different OSs so you can launch it like a native app. If Chrome app starts in a new window you can avoid additional searching of particular tab with app and you…	katoquro	2016-03-05 18:04:10
366	2016-03-03 22:42:14	You don't need a Chrome app to do this. Here's how to do it on Windows: 1. Go to DevDocs in Chrome. 2. Open _Hamburger menu_ > _More tools_ > _Add to desktop..._ 3. Make sure to check the _Open as window_ option.	Styrke	2016-03-05 18:04:10
366	2016-03-04 12:48:42	Hm, this doesn't work on mac os :( ![image](https://cloud.githubusercontent.com/assets/1694937/13527411/d0cc7f18-e21f-11e5-8920-0639e6097fb9.png) And there are no such options ![image](https://cloud.githubusercontent.com/assets/1694937/13527472/2f6f9c12-e220-11e5-8290-fb8bc9541c9c.png) my chrome is <S_CODE_TOKEN>	katoquro	2016-03-05 18:04:10
366	2016-03-05 18:04:10	Enable this in `chrome://flags` to add the "Open as window" option: ![chrome flags 2016-03-05 12-41-29](https://cloud.githubusercontent.com/assets/17579/13549257/d336fda4-e2cf-11e5-8dc0-9f32c0603a07.png)	Thibaut	2016-03-05 18:04:10
366	2016-03-06 08:07:48	Interesting, why can some applications be opened in a window w/o hacks? btw using of especial flag from menu with a huge warning doesn't look like a right way but this workaround works!	katoquro	2016-03-05 18:04:10
366	2016-03-06 14:31:37	Sorry I should have explained before closing. I don't know why Chrome doesn't turn that option "on" by default. Probably because it's still experimental / not completely stable. Hopefully they'll enable it for everyone soon. Apps that work without the option are "packaged" apps. DevDocs is a "hosted" app. Packaged apps are built specifically for Chrome, whereas hosted apps are just website shortc…	Thibaut	2016-03-05 18:04:10
365	2016-03-02 12:54:54	Great project!!! I think http://pouchdb.com/ can give a answer.	kentaro0919	2016-03-02 23:31:13
365	2016-03-02 13:46:14	Do you mean the offline mode doesn't work?	Thibaut	2016-03-02 23:31:13
365	2016-03-02 23:22:34	Yes, pouches can run in many browsers http://pouchdb.com/faq.html	kentaro0919	2016-03-02 23:31:13
365	2016-03-02 23:31:12	Sorry, I don't want to rewrite the app's offline code + import a big 3rd-party dependency, just because Apple ships a broken IndexedDB. Offline mode will work on Safari & iOS as soon as Apple ships https://bugs.webkit.org/show_bug.cgi?id=149117.	Thibaut	2016-03-02 23:31:13
364	2016-02-28 14:22:47	Please consider these documentations. Thank you.	jadedevin13	2016-02-28 14:32:24
364	2016-02-28 14:32:24	https://github.com/Thibaut/devdocs/blob/master/CONTRIBUTING.md#requesting-new-documentations https://trello.com/b/6BmTulfx/devdocs-documentation	Thibaut	2016-02-28 14:32:24
364	2016-03-03 22:35:14	I also use these regularly, so maybe I'll add them in the future (after #353).	Styrke	2016-02-28 14:32:24
363	2016-02-19 17:04:08	E.g. I can go to http://ramdajs.com/docs/ open devtools (in chrome) and play with library, try different things, very quickly, and starting from copying examples from docs. I do the same on https://rpominov.github.io/kefir/ And I find it extremely useful to quickly check code snippets It would be nice to make it possible on http://devdocs.io/ Some libraries can conflict, so probably better soluti…	iofjuupasli	2016-03-06 15:15:05
363	2016-03-03 11:07:06	I think what you are requesting is beyond the scope that was intended by @Thibaut but then, i am speaking for myself not the author.	PombaM	2016-03-06 15:15:05
363	2016-03-03 12:20:58	@PombaM I think the scope for devdocs is to provide information about code. What can be better for understanding code than quickly trying to code? I understand that it isn't simple to implement, and there are troubles with versioning, dependencies, repl integration, and probably more. But I think it can be long-term improvement that will make devdocs closer to the single and complete source of da…	iofjuupasli	2016-03-06 15:15:05
363	2016-03-04 03:21:29	@iofjuupasli jsfiddle.net, jsbin.com, babeljs.io/repl might be handy! :neutral_face:	PombaM	2016-03-06 15:15:05
363	2016-03-04 10:01:45	@PombaM docs.angularjs.org facebook.github.io/react/docs lodash.com/docs ramdajs.com/docs	iofjuupasli	2016-03-06 15:15:05
363	2016-03-06 15:15:05	I agree this could be useful but the cost is very high, for what I think amounts to a small benefit (if you're reading a doc, chances are you're already running the library in your app). - due to conflicts, we couldn't inject the scripts in the main window (can't unload JS after it's been loaded, and on DevDocs you never reload the page) - an alternative would be to inject the scripts in an ifram…	Thibaut	2016-03-06 15:15:05
362	2016-02-18 20:50:20	Is there a process to get frameworks added? I would love to see Ramda docs on devdocs!!!	jancel	2016-02-18 21:19:33
362	2016-02-18 21:19:33	http://devdocs.io/ramda/ ;)	Thibaut	2016-02-18 21:19:33
361	2016-02-18 11:47:12	When I install the app I can download the docs for offline that come by default. But when I add more Languages and try to download docs then it fails. So I can't download docs of languages that I have enabled and can on the ones that are enabled by default.	declanmarks	2016-03-26 19:24:40
361	2016-03-05 16:42:22	Are you installing the app / downloading the docs? Locally or on devdocs.io? Please post screenshots and/or command logs.	Thibaut	2016-03-26 19:24:40
361	2016-03-26 19:24:40	Can't fix without more info.	Thibaut	2016-03-26 19:24:40
361	2016-04-13 14:00:12	Sorry, I haven't replied but I have been very busy with college work. I have been using your app on the app store. I have tried it through chrome and it works, it just doesn't work through your app, very strange. I can download docs from the default items, just new ones don't work. I would prefer to use the app rather than browser just to keep it separate. Below is ![before](https://cloud.githubu…	declanmarks	2016-03-26 19:24:40
360	2016-02-17 21:27:26	So, after having typed ‘Node’, the first result is ‘Node.js’; if I click the hamburger next to it in the sidebar, then the sidebar becomes focused on the Node.js documentation, with a nice TOC. If I hit `tab` instead, then I can further search _specifically through_ that documentation. Unfortunately, I have to choose one or the other; _and_ I have to hunt down that light-grey hamburger with my ey…	ELLIOTTCABLE	2016-02-28 22:13:02
360	2016-02-28 22:13:15	Thanks for the suggestion!	Thibaut	2016-02-28 22:13:02
359	2016-02-17 20:21:11	Hi, just added Ansible docs. Rewrited table of contents and renamed headings compared to original site. Outlined modules reference since it is most common used.	mkwardakov	2016-03-06 23:17:47
359	2016-03-06 23:17:47	Merged: 16955d127755d3ddcce25e23ffbd3c0f1e138464 c17932e8119800827bb5dcc5cdbf00e2b3c09f00 http://devdocs.io/ansible/ Great PR, thanks!	Thibaut	2016-03-06 23:17:47
358	2016-02-15 13:32:39	Chef documentation from docs.chef.io Should work so far. Haven't figured out with which command you generate the iconset though. Added the logo from the official logo download site (as stated in "SOURCE"). Also pinged a marketing person at chef which didnt respond yet. NB This is just to assist the original author of the commit and to get the work integrated into the mainline, I havent done any o…	RC1140	2016-02-15 21:40:03
358	2016-02-15 21:40:03	Done: http://devdocs.io/chef/ 0948b5882ed140968d2545db63941ea16c6bf4a8 1fa82430b0caadb787301f02a1e2e47f3e26377e	Thibaut	2016-02-15 21:40:03
357	2016-02-14 15:44:05	could it be possible to have it in devdoc ?	pfrancois	2016-02-14 16:42:42
357	2016-02-14 16:42:42	https://github.com/Thibaut/devdocs/blob/master/CONTRIBUTING.md#requesting-new-documentations https://trello.com/c/144LSQQf/184-ionic	Thibaut	2016-02-14 16:42:42
356	2016-02-11 14:59:55	Hi, I made a shot at creating an entry for Haxe documentation. It went rather smoothly except for the additional entries: since the language is organized on package and class, there is a lot of entries in each top level type. Is there a way to not show class fields in the nav bar but show them on search? Or maybe create multiple levels on the navigation? Improvement ideas are very welcomed :smile…	JbIPS	2016-03-06 23:16:42
356	2016-02-17 13:14:16	Thanks for the PR. Will look into this as soon as I can (ETA 3-4 weeks). > Is there a way to not show class fields in the nav bar but show them on search? Yes but I'd prefer all entries have a `type` / are accessible via the sidebar nav. If there are lots of types, we can group things together more aggressively. For this PR I think we should group all the platform-specific entries together. I.e. …	Thibaut	2016-03-06 23:16:42
356	2016-03-06 23:16:42	Merged: daded63b6a9ea84c5188204c4fd75d3c106f5794 fbbf9d5d097b5ac9319e1d9da57dbb73160cc065 Since there are so many entries, I ended up extracting the platform docs in separate docs: http://devdocs.io/haxe/ http://devdocs.io/haxe~cpp/ http://devdocs.io/haxe~cs/ http://devdocs.io/haxe~flash/ http://devdocs.io/haxe~java/ http://devdocs.io/haxe~javascript/ http://devdocs.io/haxe~neko/ http://devdocs.i…	Thibaut	2016-03-06 23:16:42
356	2016-03-07 10:13:54	Great idea to split it by target! Thank you :smile:	JbIPS	2016-03-06 23:16:42
356	2016-03-07 17:12:46	If you're willing to do this with Haxe, why not do so with Java?	JesseTG	2016-03-06 23:16:42
356	2016-03-07 23:47:41	@JesseTG not sure what you mean by "willing". I'm perfectly willing to add Java. The main reason it hasn't happened yet is that no one has open a PR for it, and getting it done would take hours (I do all this on my spare time).	Thibaut	2016-03-06 23:16:42
355	2016-02-09 10:06:22	In Firefox drag events, different coordinates are always zeros. This change will add window level dragover listener inside dragstart handler of the resizer and removes the listener in dragend handler. With this change resizing the list works for Firefox and for Chrome.	mikonieminen	2016-02-15 21:37:43
355	2016-02-09 10:10:23	I'm not too experienced with CoffeeScript and not sure if my approach of registering event handlers for window level is incorrect, but please advice if you prefer some other approach. To prevent dragover handler incorrectly interacting non-resizer drag events, I add the listener in dragstart and remove in dragend.	mikonieminen	2016-02-15 21:37:43
355	2016-02-15 21:37:43	Merged here: 1a04656d1165c3daad31e1cd35a844b581105fe5 Thanks for the fix :heart:	Thibaut	2016-02-15 21:37:43
354	2016-02-09 10:01:05	When trying to resize document list in the left, it does not work when using Firefox. Observed using Firefox 44.0.1 under Ubuntu 15.10.	mikonieminen	2016-02-15 21:37:58
354	2016-02-09 13:10:45	Are you in dual screen mode ?	Kaijiro	2016-02-15 21:37:58
354	2016-02-09 13:16:09	The functionality is only broken when Firefox is running [e10s](https://wiki.mozilla.org/Electrolysis). Mozilla started an A/B test not long ago, enabling e10s for some users. I reported the issue here: https://bugzilla.mozilla.org/show_bug.cgi?id=1244533 but we may as well implement a work-around in DevDocs if we can. I'll look at #355 over the week-end (thanks).	Thibaut	2016-02-15 21:37:58
354	2016-02-15 21:37:58	Fixed by #355 1a04656d1165c3daad31e1cd35a844b581105fe5 183a616b0321e06ab7b31e765454932fd4080e1e	Thibaut	2016-02-15 21:37:58
353	2016-02-09 02:38:25	Hey. In spite of not having any experience with either ruby or css, I managed to add documentation for [TensorFlow](https://www.tensorflow.org/)'s python API. Two notes: 1. Since TF has both a C++ and a python API, and probably will have more in the future, i set the release string to `0.6.0-py` to indicate that this is the python api. Let me know if you think something else would be better. 2. I…	Styrke	2016-03-06 23:14:13
353	2016-02-17 13:05:29	Thanks for the PR. Will look into this as soon as I can (ETA 3-4 weeks).	Thibaut	2016-03-06 23:14:13
353	2016-02-26 11:47:58	TensorFlow 0.7.0 was released since I created this PR, but I'm not sure about the preferred way to update the scraper. Should I simply update lines [6 and 7 in `lib/docs/scrapers/tensorflow.rb`](https://github.com/Thibaut/devdocs/pull/353/files#diff-4a6ebf73f6aaeb2c1c47427d74fc4a14R6) to point to the new version, or should I start keeping track of multiple versions of the documentation? <S_CODE_T…	Styrke	2016-03-06 23:14:13
353	2016-02-26 13:22:10	I'd prefer we wait until 1.0 is released to keep track of multiple versions, so just change it to 0.7.0. Would you mind also including the C++ docs? (change the base URL to https://www.tensorflow.org/versions/master/api_docs/)	Thibaut	2016-03-06 23:14:13
353	2016-02-26 15:33:49	@Thibaut Thanks for the feedback! > I'd prefer we wait until 1.0 is released to keep track of multiple versions, so just change it to 0.7.0. Okay. :+1: > Would you mind also including the C++ docs? (change the base URL to https://www.tensorflow.org/versions/master/api_docs/) I would really prefer to keep them separate so C++ users don't get results for the python api and vice versa. That's why I …	Styrke	2016-03-06 23:14:13
353	2016-02-26 15:58:31	> What do you think about doing something like the this?: Brilliant :+1: I'd call the versions "Python" and "C++". The "+" in the version name might cause the app to :boom:. If so, change it to "Cpp" and I'll change it back / fix when I merge.	Thibaut	2016-03-06 23:14:13
353	2016-02-26 16:07:46	> I'd call the versions "Python" and "C++" Just to be clear: Do you want me to call the versions "Python" and "C++" without the "0.7.0"-part?	Styrke	2016-03-06 23:14:13
353	2016-02-26 16:50:26	Correct	Thibaut	2016-03-06 23:14:13
353	2016-02-26 17:48:24	Great. I'll get to it when I hear back about this problem with TensorFlow's C++ API documentation (tensorflow/tensorflow#1303) that I just ran into.	Styrke	2016-03-06 23:14:13
353	2016-03-06 23:14:13	Merged: cd55b861ca5001f2196137a517e71eb37adb0efc 2bec61a1a70cf532c1ddaf9bdd9b4c0a5d682a00 http://devdocs.io/tensorflow~python/ http://devdocs.io/tensorflow~cpp/ Thanks for the PR!	Thibaut	2016-03-06 23:14:13
353	2016-03-07 20:58:59	Awesome!	Styrke	2016-03-06 23:14:13
352	2016-02-07 01:17:27	The official angular documentation not only has input (directive) but also input[checkbox] input[date] ... with the type-specific attribute documentation. AFAICT they are not accessible via devdocs.	smilingthax	2016-03-26 22:26:21
352	2016-03-26 22:26:27	Thanks for the bug report.	Thibaut	2016-03-26 22:26:21
351	2016-02-05 07:49:09	E.g.: Compare the last example in std::transform: http://devdocs.io/cpp/algorithm/transform http://en.cppreference.com/w/cpp/algorithm/transform The whole beginning of lambda function is missing: "[](unsigned char c) { return std"	MarPan	2016-08-21 23:01:08
351	2016-02-05 13:53:14	It's not corrupted, just outdated: http://en.cppreference.com/mwiki/index.php?title=cpp%2Falgorithm%2Ftransform&diff=83193&oldid=83191. `::toupper` is perfectly valid C++.	sim642	2016-08-21 23:01:08
351	2016-02-06 16:28:53	Can't fix this until cppreference.com releases a new offline archive: http://en.cppreference.com/w/Cppreference:Archives The last one was November 29. The fix was made January 23.	Thibaut	2016-08-21 23:01:08
350	2016-02-05 05:33:22	Because `.ex` is the extension used by Elixir's source files.	aquarhead	2016-02-06 22:36:35
350	2016-02-06 22:36:35	Merged 43986630b0e4af2afadb188127a1aefff260d8f2 Thanks!	Thibaut	2016-02-06 22:36:35
349	2016-02-05 04:59:04	https://github.com/Thibaut/devdocs/blob/master/assets/javascripts/templates/pages/about_tmpl.coffee Angular.js; http://creativecommons.org/licenses/by/4.0/ --> https://creativecommons.org/licenses/by/4.0/ Apache HTTP Server; http://www.apache.org/licenses/LICENSE-2.0 --> https://www.apache.org/licenses/LICENSE-2.0 Backbone.js; https://raw.github.com/jashkenas/backbone/master/LICENSE --> https://g…	nuomi1	2016-02-06 22:34:58
348	2016-02-01 21:11:31	Hi, I have added documentation to influxdb, I have some open questions/ideas: 1. I have scraped the documentation using UrlScrapper - but the documentation is open source - https://github.com/influxdata/docs.influxdata.com, I didn't know what is the preferred way for this url scrapping or file scrapping? 2. I removed the contribution guideline from everypage, which is something like this: ` This …	yosiat	2016-02-28 22:17:24
348	2016-02-02 13:09:13	Hi > I have scraped the documentation using UrlScrapper - but the documentation is open source - https://github.com/influxdata/docs.influxdata.com, I didn't know what is the preferred way for this url scrapping or file scrapping? The way you did it is perfect. `FileScraper` is only needed for large documentations. > I removed the contribution guideline from everypage It's OK to leave it in. > It …	Thibaut	2016-02-28 22:17:24
348	2016-02-02 17:45:54	@Thibaut you are suggesting to do something like this: - InfluxData - InfluxDB - Kapacitor If this is what you want, I don't agree with this because those are different products, you might use only InfluxDB + Telegraf and want to disable Kapacitor.	yosiat	2016-02-28 22:17:24
348	2016-02-06 21:50:15	> you are suggesting to do something like this: Yes, except we can still break up the categories (types) of each doc, instead of grouping all entries under "InfluxDB", "Kapacitor", etc. Either that or we only add InfluxDB. The other projects are not very popular on GitHub and I'd rather not overload the UI with 3 separate docs — all owned by the same commercial entity.	Thibaut	2016-02-28 22:17:24
348	2016-02-06 21:55:13	Ok, How can implement this? how can I return parent type in EntriesFilter? By the way, I believe that devdocs should add for each scrapper some kind of category, so we can distinct between "DB"/"Language"/"Frameworks"/etc so the ui won't be overloaded.	yosiat	2016-02-28 22:17:24
348	2016-02-06 22:30:06	> Ok, How can implement this? how can I return parent type in EntriesFilter? Types can't be nested more than one level. But in `get_type` you can just return strings like `InfluxDB: Foo`, `InfluxDB: Bar`, `Kapacitor: Baz`, etc. so they'll be ordered by project in the sidebar. > By the way, I believe that devdocs should add for each scrapper some kind of category, so we can distinct between "DB"/"…	Thibaut	2016-02-28 22:17:24
348	2016-02-10 19:29:05	@Thibaut do you wanted something like this: https://github.com/Thibaut/devdocs/commit/65f940534ebac4dee0575e0f28a83429e0e4ca9e If so, I will fix the scrapper to handle all documentations (chrono, kapacitor, telegraf and influxdb). But it will be nice to have some "type hierarchy" like this: - InfluxData - InfluxDB - Getting Started - Installing - Kapacitor - ... If this is possible, I will be hap…	yosiat	2016-02-28 22:17:24
348	2016-02-17 13:02:45	> do you wanted something like this: 65f9405 Yes. The Chef scraper is done in a similar way: http://devdocs.io/chef/ (Chef Client + Chef Server combined) > But it will be nice to have some "type hierarchy" like this: Agreed but IMO this would add too much complexity throughout the app, for a small benefit. I'd prefer keeping things simple, unless there's a clear benefit to a majority of users (or…	Thibaut	2016-02-28 22:17:24
348	2016-02-24 19:02:06	@Thibaut what is the status of this pull request? are you waiting for me to implement something?	yosiat	2016-02-28 22:17:24
348	2016-02-25 13:15:54	@yosiat The process for getting this out isn't as simple as clicking the merge button. I'm working my way through https://github.com/Thibaut/devdocs/pulls and will look into yours as soon as I can. In the meantime please squash your commits.	Thibaut	2016-02-28 22:17:24
348	2016-02-28 22:17:24	Merged: cd8590f90bdfc0613c2fcf9a1ec164b6c9df96b8 ebc6be321518695a2b215249051ec44a3bcf7dd4 http://devdocs.io/influxdata/	Thibaut	2016-02-28 22:17:24
347	2016-01-28 23:19:25	Added documentations for previous versions of Lua (5.1 release is still widely used as it is the only supported by LuaJIT).	jdesgats	2016-02-28 22:16:46
347	2016-02-28 22:16:46	Merged: 2018cd101a2c8cc424eed42eb3b7451f98f071a7	Thibaut	2016-02-28 22:16:46
346	2016-01-28 23:10:53	These commits adds the documentation for Lua Nginx Module, a popular extension to Nginx to enable Lua scripting. I didn't find any previous scraper that takes a GitHub markdown file as input, so maybe there is some way remove some code from filters. I also added Lua syntax highlighting to the Prism library.	jdesgats	2016-02-28 22:16:41
346	2016-01-31 22:40:46	Thanks! I'll get this out as soon as I can. (ETA: 3-4 weeks; I have a few other PRs & updates to do first)	Thibaut	2016-02-28 22:16:41
346	2016-02-28 22:16:40	Done: acac755eb148a0543b80e58e4a62b1050a65c90d ac3aaea531973210492641091af709ad999773b1 http://devdocs.io/nginx_lua_module/	Thibaut	2016-02-28 22:16:41
345	2016-01-28 21:56:17	Hi there, first of all thank you for this great plugin. I went through the documentation and tried to follow the guides on https://github.com/Thibaut/devdocs/wiki/Adding-documentations-to-DevDocs to get the documentation of http://padrinorb.com/ (the doc of the framework is written in rdoc http://www.rubydoc.info/github/padrino/padrino-framework). You can find my commit under https://github.com/w…	wikimatze	2016-01-30 15:47:07
345	2016-01-30 15:47:07	This is because you didn't add the two filters to the scraper. See: https://github.com/Thibaut/devdocs/blob/17b269d68376991e0e482920e0f4a311efebe747/lib/docs/scrapers/bower.rb#L13 Note that it seems [this](https://github.com/wikimatze/devdocs/blob/134f00b672793210e8cf34a79caa529047aba395/lib/docs/filters/padrino/clean_html.rb#L6) is selecting an element that doesn't exist (I only see a `#main`, n…	Thibaut	2016-01-30 15:47:07
344	2016-01-28 05:00:39	CodeIgniter is on [GitHub](https://github.com/bcit-ci/CodeIgniter). The code and documentation are available under the [MIT](https://github.com/bcit-ci/CodeIgniter/blob/develop/license.txt) license.	scherepn	2016-02-28 22:14:49
344	2016-01-31 22:38:53	Thanks! I'll get this out as soon as I can. (ETA: 3-4 weeks; I have a couple other PRs & updates to do first)	Thibaut	2016-02-28 22:14:49
344	2016-02-28 22:14:49	Done: 8232a0538a9828413e272f258ffc48e26f8a10ed 0efa4c349e945c8fd9bcefc8a04b211dc0fa099f http://devdocs.io/codeigniter/ Great PR — thanks!	Thibaut	2016-02-28 22:14:49
343	2016-01-26 23:50:54		hzamani	2016-02-15 21:41:15
343	2016-01-31 22:41:31	Thanks! I'll get this out as soon as I can. (ETA: 2-3 weeks)	Thibaut	2016-02-15 21:41:15
343	2016-02-15 21:41:15	Done: http://devdocs.io/ramda/ 38f100fbf36c4a724eb81ff8fdb4485ff8858780 23d3a0240f1f60a3a86f7bf7c04bc4a2b2816cea Great PR, thanks!	Thibaut	2016-02-15 21:41:15
343	2016-02-16 16:22:54	Thank you	hzamani	2016-02-15 21:41:15
342	2016-01-26 13:54:54	With the new multi version support, I selected both version (2.7 and 3.5) and tried to install the offline documentation. However, I get the following error: > Uncaught NotFoundError: Failed to execute 'transaction' on 'IDBDatabase': One of the specified object stores was not found. (application-29746e5be9d306b1ff02cb481d1e95b557e23e0894f3bd48ba00ce4630d37ff2.js:2330) I _think_ I had Python insta…	gpgekko	2016-02-01 08:10:11
342	2016-01-26 14:53:11	Hey, What are the both version that you are talking about ? Python ?	Kaijiro	2016-02-01 08:10:11
342	2016-01-27 09:32:48	These two: ![knipselpp](https://cloud.githubusercontent.com/assets/5121420/12609313/4958ab34-c4e1-11e5-9b3b-13dd422dab98.PNG)	gpgekko	2016-02-01 08:10:11
342	2016-01-27 13:28:08	Thanks for the bug report. I'll investigate this week-end.	Thibaut	2016-02-01 08:10:11
342	2016-01-30 14:54:56	Can you still replicate this or did it only happen once?	Thibaut	2016-02-01 08:10:11
342	2016-02-01 08:10:11	I could reproduce it that whole week, but today it seems to be fixed!	gpgekko	2016-02-01 08:10:11
341	2016-01-25 11:13:45	sometimes, i find myself doing this if i only have one monitor at my disposal: ![screen shot 2016-01-25 at 13 09 01](https://cloud.githubusercontent.com/assets/2462211/12549269/d9224c08-c364-11e5-8381-ff8b685ea128.png) (this is os x el capitan, using split-pane fullscreen workspaces) the ability to hide the left-hand documentation list, making the main content full-width would allow me to further…	skibz	2017-02-27 00:15:16
341	2016-01-25 11:16:40	+1	stephanIOA	2017-02-27 00:15:16
341	2016-06-19 22:13:32	@ccorcoveanu helped implement this feature. You can try it out by double-clicking the border of the sidebar. @skibz @stephanIOA any tweaks you'd like us to make?	Thibaut	2017-02-27 00:15:16
341	2016-06-20 08:10:23	@ccorcoveanu @Thibaut thank you for adding this feature! it's purrrfect 🐱	skibz	2017-02-27 00:15:16
341	2016-09-09 02:40:36	925217f is great on desktop but hard to use on mobile as the tap area is too small and there is no visual clue as to its location. Not on iOS at least.	luc-j-bourhis	2017-02-27 00:15:16
341	2017-02-27 00:15:16	I tweaked the behavior of this a bit + made the feature discoverable via the new [preferences](http://devdocs.io/settings) page. Closing.	Thibaut	2017-02-27 00:15:16
340	2016-01-25 02:05:07	Absolute positioning live sample The box two and box three should be reverse i guess	liyuguo	2016-02-01 02:47:39
340	2016-01-27 13:30:46	Correct. This has been fixed on the source: https://developer.mozilla.org/en-US/docs/Web/CSS/position It'll be fixed in DevDocs next time I update the MDN docs.	Thibaut	2016-02-01 02:47:39
339	2016-01-23 19:03:53	Fix a couple of accessibility issue in devdocs, namely: - Lack of a lang attribute on the html tag - Lack of a label for the search field (placeholder text can't be read by most screen readers) Related to issue https://github.com/Thibaut/devdocs/issues/305	ShaneQful	2016-01-24 22:45:06
339	2016-01-24 22:45:00	Merged 1cea1783fd8f0759b3a76543d3368e5e70f829d8. Thanks!	Thibaut	2016-01-24 22:45:06
338	2016-01-23 15:00:33	Obviously some of these changes are subjective but they are objective in making sure that devdocs is over the 4.5 WCAG AA colour contrast ratio in normal mode. Pull request is related to but only fixes the contrast issues in normal mode mentioned in https://github.com/Thibaut/devdocs/issues/305 You can use the Axe plugin to verify the change: https://chrome.google.com/webstore/detail/axe/lhdoppoj…	ShaneQful	2016-01-24 22:44:01
338	2016-01-24 22:44:47	Thanks. I increased the contrast of links and "lighter text" in a different way in 6d9354f2127f9cae81f9b679a2eb54a9549bc8a8. "lighter text" isn't essential to use the app so IMO it's ok to keep it at a slightly low contrast. I didn't like the new "selection color", sorry; the current color almost meets the rule so I think we can keep it.	Thibaut	2016-01-24 22:44:01
338	2016-01-24 23:02:14	That's grand, that's why I mentioned that the changes were subjective. It's a lot easier to make sure an app is compliant if the colour palette is chosen to be so at the start of making an app. That way there doesn't have to be any compromises.	ShaneQful	2016-01-24 22:44:01
337	2016-01-23 13:53:26	Using window.innerWidth instead of window.screenX for dual monitors	0bot	2016-01-31 20:17:44
337	2016-01-31 20:17:44	Unfortunately this breaks the functionality for users not using dual monitors. Thanks for helping debug this issue, though. (a24a2ce1fe85f0938b05e951fe17ecc8bd2becb2 should fix it)	Thibaut	2016-01-31 20:17:44
336	2016-01-23 07:26:51	An inconvenient of using localStorage and IndexedDB is that a browser may delete the data if you haven't visited the website for some time or the computer is running low on storage. Such unwanted behavior (in this case) may be mitigated implementing an export/import feature: - The user can export their downloaded documentations into a JSON file, to store as a backup in case the browser deletes lo…	achraf52
336	2016-03-03 13:41:00	:+1: It would also allow easily transfer documentation to offline computers, where Internet connection is restricted or unavailable due to technical or security reasons.	yaruson
336	2016-05-14 18:57:51	Joining in on the request!	Neta-Alon
335	2016-01-20 04:56:48		swrobel	2016-01-20 12:14:23
335	2016-01-20 09:05:56	https://github.com/Thibaut/devdocs/blob/master/CONTRIBUTING.md#requesting-new-documentations Please don't open issues to request new documentations. Use the [Trello board](https://trello.com/b/6BmTulfx/devdocs-documentation) where everyone can vote and contributors can get a feel for what is most wished for. Furthermore, you can see that docs versionning is [already in discussion](https://github.…	Kaijiro	2016-01-20 12:14:23
334	2016-01-20 02:48:36	![rsz_screenshot_from_2016-01-20_08-17-04](https://cloud.githubusercontent.com/assets/11463842/12438647/bfd58590-bf4e-11e5-944b-935aef3d5d01.png) As clearly visible, Angular got added twice. I probably clicked twice, but ideally, something which is already enabled shouldn't be added to the list again.	pecey	2016-01-31 20:14:42
334	2016-01-31 20:16:35	Thanks for reporting the bug!	Thibaut	2016-01-31 20:14:42
333	2016-01-19 08:31:20	Your app never works offline. Every time I have no internet and try to open your app (I have added it to Chrome apps menu), it never opens. Only Chrome default page always says "You have no internet connection". I have installed all docs I need, however it doesn't work offline. Why? What else should be activated to enable offline mode? ![devdocs - offline - google chrome 2016-01-19 16 26 42](http…	wzup	2016-01-30 15:10:02
333	2016-01-19 13:13:50	What answer do you see after the "Can I close the tab/browser? " question in the Q&A section?	Thibaut	2016-01-30 15:10:02
333	2016-01-30 15:10:02	Can't fix this without more info.	Thibaut	2016-01-30 15:10:02
332	2016-01-18 04:08:11	Entries for things like Array.prototype.shift (http://devdocs.io/javascript/global_objects/array/shift) are shown using the notation `Array.shift` in the sidebar, page title, and page header, which makes it impossible to tell without reading some of the page that the property belongs to the prototype and not the Array constructor. MDN does show this distinction; see https://developer.mozilla.org/…	echristopherson	2016-02-06 22:34:59
332	2016-01-21 19:12:10	Absolutely. Removing the `prototype` part is misleading, especially for new comers to the languages.	Delapouite	2016-02-06 22:34:59
331	2016-01-18 03:07:16	On pages with MathML, devdocs seems to pass through the MathML source instead of rendering it. For instance, http://devdocs.io/javascript/global_objects/math/pi shows `\mathtt{\mi{Math.PI}} = \pi \approx 3.14159`.	echristopherson	2016-10-02 23:32:15
331	2016-01-18 04:04:42	I see I ran up against Chrome's known lack of support for MathML. When I go to https://developer.mozilla.org/en-US/docs/Web/JavaScript/Reference/Global_Objects/Math/PI, the page tells me "Your browser does not support MathML. A CSS fallback has been used instead.", and it does use a fallback which displays correctly. I wonder if DevDocs could employ a similar fallback.	echristopherson	2016-10-02 23:32:15
331	2016-09-08 12:11:00	I think [MathJax](https://www.mathjax.org/) could be very well employed for this. Also see [MathML input](http://docs.mathjax.org/en/latest/start.html#mathml-input) in the docs.	japborst	2016-10-02 23:32:15
331	2016-10-02 23:32:14	IMO MathJax is too big/slow for DevDocs. @japborst added a CSS fallback in https://github.com/Thibaut/devdocs/pull/496 which I think is enough to close this issue.	Thibaut	2016-10-02 23:32:15
330	2016-01-17 17:22:25	For example `mq-boolean` shows up in the properties list while the value is a data type. Not sure, but this might have to do with links that redirect... https://developer.mozilla.org/en-US/docs/Web/CSS/mq-boolean	Siilwyn	2016-02-06 22:34:59
330	2016-01-18 13:01:16	Indeed it's because of the redirection. I'll remove the page in the next run. Thanks for reporting the bug.	Thibaut	2016-02-06 22:34:59
330	2016-02-06 13:42:43	No problem @Thibaut, does this need some kind of change in the code? If so, I could create a PR though I'm not sure where the code is located that handles this.	Siilwyn	2016-02-06 22:34:59
330	2016-02-08 08:06:58	With this update the `type` of a CSS document is 'gone'. In the sense that you can't see if something is a property, value, selector or function. The current `type` looks to have categories rather than what kind of thing it is. Would be nice to be able to browse them by type too, or atleast include the `type` as meta data. Don't get me wrong @Thibaut I use DevDocs almost every day and I really ap…	Siilwyn	2016-02-06 22:34:59
330	2016-02-08 13:07:14	@Siilwyn This was suggested in #302. If you can think of a better way to organize the CSS docs, please reply there. The app/UI doesn't support multiple types per document, so we can't have it both ways. This could change in the future but is not on my short-term roadmap. IMO the new categories are a bit more useful, since it's usually pretty easy to infer whether it's a property, value, function,…	Thibaut	2016-02-06 22:34:59
329	2016-01-15 08:42:39		screendriver	2016-01-18 12:58:35
329	2016-01-18 12:58:35	Thanks but there's more to it than that (https://github.com/Thibaut/devdocs/blob/master/CONTRIBUTING.md#updating-existing-documentations). I'll update lodash next week-end.	Thibaut	2016-01-18 12:58:35
329	2016-01-18 13:57:54	Oh ok sorry, I've oversight that part in the docs :frowning:	screendriver	2016-01-18 12:58:35
328	2016-01-14 18:57:03	Smooth scrolling when using the keyboard shortcuts would prevent me from getting lost when I scroll with the `<space>` keyboard shortcut, for example.	sbrl	2016-06-26 22:42:07
328	2016-06-27 05:42:11	Awesome, thanks! I'm looking forward to trying this out in the next release.	sbrl	2016-06-26 22:42:07
328	2016-06-27 11:13:14	@sbrl It's out. Just reload the page :)	Thibaut	2016-06-26 22:42:07
328	2016-06-28 05:33:38	Yep, that works. Thanks! On Mon, 2016-06-27 at 04:13 -0700, Thibaut Courouble wrote: > @sbrl It's out. Just reload the page :) > — > You are receiving this because you were mentioned. > Reply to this email directly, view it on GitHub, or mute the thread.	sbrl	2016-06-26 22:42:07
328	2016-10-17 11:06:22	any way to disable the smooth scrolling? :/	jablan	2016-06-26 22:42:07
328	2016-10-30 22:23:42	@jablan I have plans to add a settings panel in the next couple months. Until then there's no good way to add user settings.	Thibaut	2016-06-26 22:42:07
327	2016-01-13 02:22:36		forabi	2016-02-06 22:34:59
327	2016-01-18 13:03:11	Protip: saying "Hi", "Please" or "Thanks" in the description can boost your chances of getting your suggestion implemented ;)	Thibaut	2016-02-06 22:34:59
327	2016-01-18 14:14:00	Sorry, I didn't mean to be rude. I was going to say something in the description and didn't know what to add. DevDocs is the best thing ever. :smile:	forabi	2016-02-06 22:34:59
326	2016-01-12 10:34:46	Hello, Will you add gulp docs on devdocs.io? Please;)	thigrand	2016-01-12 13:39:14
326	2016-01-12 13:39:14	See https://github.com/Thibaut/devdocs/blob/master/CONTRIBUTING.md#requesting-new-documentations https://trello.com/b/6BmTulfx/devdocs-documentation	Thibaut	2016-01-12 13:39:14
325	2016-01-07 16:33:28	This text in [Angular's $sce documentation](https://code.angularjs.org/1.4.7/docs/api/ng/service/$sce) (version 1.4.7): > Note: When enabled (the default), IE<11 in quirks mode is not supported. In this mode, IE<11 allow one to execute arbitrary javascript by the use of the expression() syntax. Refer to learn more about them. Does not match this text in the [devdocs $sce documentation](http://dev…	thisgeek	2016-01-18 12:59:17
325	2016-01-08 15:02:37	I looked over some of the [open Nokogiri](sparklemotion/nokogiri/issues) issues. Nothing jumped out at me, but I am new to the library. For posterity, it looked to me like sparklemotion/nokogiri/issues/1406 and sparklemotion/nokogiri/issues/1294 _might_ be related. You, dear reader, would find a place in my heart for helping make a test case that shows whether Nokogiri has a bug that would explai…	thisgeek	2016-01-18 12:59:17
325	2016-01-09 16:05:00	> Here's what angular's HTML looks like: Actually Angular's HTML is at fault, the `<` are not escaped: https://docs.angularjs.org/partials/api/ng/service/$sce.html ![49](https://cloud.githubusercontent.com/assets/17579/12216958/7215dd14-b6c0-11e5-8eb9-d11602f4b7b7.png) Browsers handle/repair this correctly but Nokogiri/libxml2 doesn't. Would you mind sending a PR to Angular to escape the two `IE<…	Thibaut	2016-01-18 12:59:17
325	2016-01-11 15:41:03	@Thibaut You're correct. I must've gotten my samples mixed up. I'll open a fix in angular. Thank you.	thisgeek	2016-01-18 12:59:17
325	2016-01-18 12:59:17	Closing as this isn't an issue with DevDocs.	Thibaut	2016-01-18 12:59:17
325	2016-02-13 17:56:41	For posterity: I traced the source of the issue to a probable bug in the [marked](https://github.com/chjj/marked) library, on which angular's documentation build task depends to parse markdown. In my view, the fault is not due to a failure to escape the angle brackets manually in the source documentation. The [markdown dingus](http://daringfireball.net/projects/markdown/dingus), for example, when…	thisgeek	2016-01-18 12:59:17
325	2016-09-25 18:42:59	Patched chjj/marked#814	thisgeek	2016-01-18 12:59:17
324	2016-01-05 14:16:07	I could not found the java EE documentation, i think the team should add it. thanks	zero9ji	2016-01-05 18:00:59
324	2016-01-05 15:31:52	https://github.com/Thibaut/devdocs/blob/master/CONTRIBUTING.md#requesting-new-documentations Please don't open issues to request new documentations. Use the [Trello board](https://trello.com/b/6BmTulfx/devdocs-documentation) where everyone can vote and contributors can get a feel for what is most wished for.	Kaijiro	2016-01-05 18:00:59
323	2016-01-04 13:31:20	When I open devdocs.io, a black popup appears in the top right corner containing a small message and 3 links to share devdocs.io on social networks. Facebook link is http://out.devdocs.io/s/fb which redirect on ... Twitter :)	Kaijiro	2016-01-09 19:25:28
323	2016-01-09 19:25:35	Fixed. Thanks!	Thibaut	2016-01-09 19:25:28
322	2016-01-02 05:48:59	First of all, thank you for a great product. I use devdocs.io a lot, especially the offline feature. Recently, I find that it has stopped working. I got the following message: > Oops, offline mode is unavailable. > > DevDocs requires IndexedDB to cache documentations for offline access. > Unfortunately Safari's implementation of IndexedDB is badly broken. > This message will automatically go away…	suriya	2016-01-12 06:29:01
322	2016-01-09 15:41:27	Hi This is surprising since the app detects this particular Webkit bug by performing a [test IndexedDB transaction](https://github.com/Thibaut/devdocs/blob/87080c24ea13935dda640e5161b10b090268e55d/assets/javascripts/app/db.coffee#L28), not sniffing the user-agent. So if you see the error, your browser must have the Webkit bug (or a related one). Unfortunately since this is a browser bug there isn…	Thibaut	2016-01-12 06:29:01
322	2016-01-12 06:29:01	I am unable to reproduce this behavior on my browser now. It was probably some transient issue. Thank you once again.	suriya	2016-01-12 06:29:01
322	2016-01-24 01:27:47	Should this work on iPad 2 running v9.1.2 using Google Chrome? It says IndexedDB is not available.	bzark	2016-01-12 06:29:01
322	2016-01-24 21:55:27	@bzark Unfortunately IndexedDB doesn't work on iOS. It's turned off in WebViews (what Chrome uses) and broken in Safari.	Thibaut	2016-01-12 06:29:01
322	2016-01-24 22:09:54	I was surprised it didn't work on Chrome. Guessing Apple denied the app and made them turn that feature off.	bzark	2016-01-12 06:29:01
322	2016-03-17 19:16:55	Stopped working for me. Offline worked for some hours, and now vanishes. Almost the same OP's error: > Oops, offline mode is unavailable. > > DevDocs requires IndexedDB to cache documentations for offline access. > Although your browser appears to support it, DevDocs couldn't open the database. > This could be because you're browsing in private mode and have disallowed offline storage on the doma…	llagerlof	2016-01-12 06:29:01
322	2016-03-26 15:07:13	@llagerlof could you try running `app.db.reset()` in the console & reload the app.	Thibaut	2016-01-12 06:29:01
322	2016-03-26 18:08:34	@Thibaut Thanks. I will try later. I am using Firefox now. This problem only happens in Chrome.	llagerlof	2016-01-12 06:29:01
322	2016-04-30 06:29:43	> Sorry for opening new issue. > I really a fans of the offline feature, last time (today) i check with chrome and FF it works fine. > But falls on opera 36.0.2130.65 > Could you give me step to throubleshoot this? > I also notice i can't access specific page, like http://devdocs.io/cordova/guide/platforms/android/lifecycle > What do you think if we use end to end test to make sure no page is bro…	brutalcrozt	2016-01-12 06:29:01
322	2016-07-06 07:34:36	hi, I have chrome running on OS X & faced this issue even though i don't use safari. But, confirming what @brutalcrozt said above. A reset() in console & reloading the page gets the offline version working.	DhavalW	2016-01-12 06:29:01
322	2016-07-21 13:38:55	This should be fixed by https://github.com/Thibaut/devdocs/commit/800622099f34ac4a8ff5dff57c1fb6ef623bb227	Thibaut	2016-01-12 06:29:01
322	2017-02-16 19:13:39	I had the same problem in Chromiun 55 on Linux Mint 18.1 but I solved it using `app.db.reset()`, so thumbs up	josejbreijo	2016-01-12 06:29:01
321	2015-12-27 13:41:26	How do we go about getting s VS Code plugin put together?	khrome83	2015-12-29 09:03:19
321	2015-12-29 09:03:19	No idea, sorry. If you need changes in DevDocs core to accommodate a plugin, let me know and I'd be happy to help, but I have no interest in developing the plugin myself (I don't use VS / Windows).	Thibaut	2015-12-29 09:03:19
321	2017-02-24 06:00:40	@khrome83 there is this now https://github.com/benhjt/vscode-devdocs	mikaoelitiana	2015-12-29 09:03:19
320	2015-12-23 21:44:21	Hi. I have downloaded the cleaned version of the Python 2 docs and found the `index.json` file useful. However, some of the items in the file have incorrect names or paths. I'm just wondering why that is and what it might mean for anyone using this file and wether there is a way to get a similar file that represents the code better. For example, <S_CODE_TOKEN> all these items have been either ren…	OKNoah	2016-01-09 19:25:28
320	2015-12-29 08:49:11	Hi - This is a bug in the scraper. Most pages have a single `<div class="section">` but [this page](https://docs.python.org/2.7/library/macostools.html) has two, and [this filter](https://github.com/Thibaut/devdocs/blob/87080c24ea13935dda640e5161b10b090268e55d/lib/docs/filters/python/clean_html.rb#L5) removes everything but the first one. I'll fix it soon.	Thibaut	2016-01-09 19:25:28
319	2015-12-23 10:02:37	It would be helpful to be able to completely filter out all JavaScript functions specific to ES2015+. Our project doesn't allow them, and I keep almost using some function because I see it in the list.	stevage	2016-01-30 15:18:22
319	2016-01-30 15:18:22	Thanks for the suggestion. I think this is too much effort for a small payoff. It'll get harder to maintain every year and MDN's metadata isn't always accurate/complete. This is good enough IMO: ![devdocs - javascript array entries 2016-01-30 10-15-35](https://cloud.githubusercontent.com/assets/17579/12696509/b70de436-c73a-11e5-97c8-1e1e26a7c985.png)	Thibaut	2016-01-30 15:18:22
318	2015-12-20 12:30:02	djuser@serverraja:~/devdocs$ rackup /home/djuser/.rvm/gems/ruby-2.2.2/gems/bundler-1.11.2/lib/bundler/runtime.rb:80:in `rescue in block (2 levels) in require': There was an error while trying to load the gem 'coffee-script'. (Bundler::GemRequireError) from /home/djuser/.rvm/gems/ruby-2.2.2/gems/bundler-1.11.2/lib/bundler/runtime.rb:76:in`block (2 levels) in require' from /home/djuser/.rvm/gems/ru…	superstarrajini	2016-01-18 12:58:58
318	2015-12-21 09:07:56	Did you install node.js? The `coffee-script` gem requires it (via [`execjs`](https://github.com/sstephenson/execjs/blob/master/README.md)).	Thibaut	2016-01-18 12:58:58
318	2015-12-29 08:41:26	@superstarrajini ping	Thibaut	2016-01-18 12:58:58
317	2015-12-16 15:23:41	I ran the command `thor docs:list` in the scrapers folder, and this was my output: <S_CODE_TOKEN> What do I make of this?	calebkleveter	2015-12-21 09:05:27
317	2015-12-16 20:49:28	Similar problem here.	OKNoah	2015-12-21 09:05:27
317	2015-12-17 13:50:34	I got rid of the top 6 errors by running `gem install --user-install <gem w/ version tag>`, then of course, I changed what version of ruby I am using and got an error when I tried to use a gem. I have a question on Stack Overflow right now.	calebkleveter	2015-12-21 09:05:27
317	2015-12-21 09:05:27	Try using [RVM](https://rvm.io/). It lets you install multiple versions of Ruby easily and is quite reliable from my experience. Closing since I don't think this is an issue in DevDocs. Please post here if you find a solution.	Thibaut	2015-12-21 09:05:27
316	2015-12-15 20:07:38	In Dash.app for OSX, I give most of my documentation simple prefixes so that I can quickly filter out documentation I don't care about and peruse only a specific set of docs I do. At any point during your query you simply type the prefix followed by a `:` and it switches to that doc. Some prefixes I've setup personally have been: <S_CODE_TOKEN> When I want to for example search for a function in …	ProLoser	2015-12-21 09:01:14
316	2015-12-15 22:11:12	You can already do that if you hit <kbd>Tab</kbd> instead of <kbd>:</kbd>, though it won't search in more than one doc after you hit tab. Abreviations are listed on the [Tips page](http://devdocs.io/help#abbreviations)	binaryannie	2015-12-21 09:01:14
316	2015-12-21 09:01:14	As @binaryannie said (thanks), you can do the same in DevDocs by typing a documentation name (or an abbreviation) + <kbd>Tab</kbd>. For example: <kbd>ror</kbd> + <kbd>Tab</kbd>.	Thibaut	2015-12-21 09:01:14
315	2015-12-13 22:31:52	Hi, What a great product you made ! Any chances to get Apple Swift 2 support anytime soon ? Unfortunately I'm not that good with it (yet) to make pull request :)	MrSpock	2015-12-21 08:59:10
315	2015-12-14 19:34:18	If you have suggestions, ask on the [Trello](https://trello.com/c/PVnfdeaN/26-suggest-new-docs-here) board. But here is what it says about what you want: > MySQL, ElasticSearch, MongoDB, anything by Apple (Objective-C, Cocoa…), Microsoft (.NET, MS SQL…) or Adobe (ActionScript, Flex…) are all released under restrictive licenses (no redistribution) incompatible with DevDocs — please do not suggest …	calebkleveter	2015-12-21 08:59:10
315	2015-12-21 08:59:10	Thanks @calebkleveter! AFAICT all of this is proprietary: https://developer.apple.com/library/ios/documentation/Swift/Conceptual/Swift_Programming_Language/ > Copyright © 2015 Apple Inc. All rights reserved. And cannot be redistributed: > Terms of Use: http://www.apple.com/legal/internet-services/terms/site.html This may be open source: http://swiftdoc.org/ + the "Swift Programming Language", but…	Thibaut	2015-12-21 08:59:10
314	2015-12-10 19:03:01	I create server server { listen 3232; server_name localhost; root /opt/devdocs/public/; passenger_enabled on; passenger_intercept_errors off; passenger_friendly_error_pages on; rails_env production; } But launch this error and page is empty Application Cache Error event: Resource fetch failed (404) http://localhost:3232/assets/application-8331726cacebab5dcaaf0b58df5234bd9f5d6ce9bbad87da15cd86497f…	ruby232	2015-12-13 17:01:36
314	2015-12-13 17:01:36	Hi You should run the app in `development` environment, not `production`. If it still doesn't work, I'd suggest asking on StackOverflow. I unfortunately don't have time to offer support for running DevDocs locally.	Thibaut	2015-12-13 17:01:36
314	2015-12-14 13:56:23	Thanks, change <S_CODE_TOKEN> for <S_CODE_TOKEN> and run very good	ruby232	2015-12-13 17:01:36
313	2015-12-10 09:46:10	Trying to search for make_integer_sequence (C++ docs) and of course I can't because search has a limit of 20 characters which doesn't make any sense.	ismail	2015-12-13 22:08:23
312	2015-12-09 22:21:39	I'm doing some Mac programming, and needed to look up a few things about views in Cocoa. It would be awesome if [`devdocs.io`](http://devdocs.io/) could include those. The documentation licenses I can find don't look promising for this, but I haven't seen an issue about this yet, so I thought I'd file one.	lgarron	2015-12-10 00:22:23
312	2015-12-09 23:55:23	If you have suggestions, ask on the [Trello](https://trello.com/c/PVnfdeaN/26-suggest-new-docs-here) board. But here is what it says about what you want: > MySQL, ElasticSearch, MongoDB, anything by Apple (Objective-C, Cocoa…), Microsoft (.NET, MS SQL…) or Adobe (ActionScript, Flex…) are all released under restrictive licenses (no redistribution) incompatible with DevDocs — please do not suggest …	calebkleveter	2015-12-10 00:22:23
312	2015-12-10 00:22:23	> If you have suggestions, ask on the Trello board. Ah, I missed that.	lgarron	2015-12-10 00:22:23
311	2015-12-09 21:58:29	I want to contribute to DevDocs, but I can't test anything because I can't install Thor or run Rails because I don't have sudo privileges. How could I get around this?	calebkleveter	2015-12-13 17:11:04
311	2015-12-13 17:11:04	Hey AFAIK some Ruby version managers like RVM don't require sudo privileges. An alternative would be to run DevDocs on a remote server like Heroku. Unfortunately I can't give you much information beyond this as I don't have that problem. If you still can't find a way, I'd suggest asking on StackOverflow.	Thibaut	2015-12-13 17:11:04
311	2015-12-14 17:58:35	Thanks for the ideas. Sadly, I need sudo privileges to install gems with RVM and I also need to install bundler to use Heroku (requiring sudo privileges).	calebkleveter	2015-12-13 17:11:04
311	2015-12-15 18:42:11	I found a way to install gems without sudo _privileges_! <S_CODE_TOKEN>	calebkleveter	2015-12-13 17:11:04
311	2016-01-05 17:29:58	I was referred to [Cloud 9](https://c9.io/) to solve the issue that I was having.	calebkleveter	2015-12-13 17:11:04
310	2015-12-08 08:55:08	Would be great to have the ionic docs - http://ionicframework.com/docs/ Any plan to integrate it?	rdewolff	2015-12-08 08:55:52
310	2015-12-08 08:55:52	-> trello :)	rdewolff	2015-12-08 08:55:52
309	2015-12-08 05:17:39	A zip archive of the documentation is available at: http://api.cakephp.org/3.1/cakephp-api-documentation.zip All CakePHP code and documentation are available under the MIT License, but the small logo/icon is available under the CC-BY-NC-ND. I looked, but was unable to find a non-NC version of the logo. If you need an exception, you can contact legal [at] cakefoundation.org. The documentation HTML…	scherepn	2016-02-15 21:42:04
309	2015-12-21 08:41:56	Thanks! Sorry for the delay. I haven't had much time to work on DevDocs lately and can't for the next 2 weeks. Will try to get this out next month.	Thibaut	2016-02-15 21:42:04
309	2016-01-09 00:29:26	Hi @scherepn thanks for adding this documentation. I've checked out this PR locally and get this error when trying to install... <S_CODE_TOKEN> did something move?	run-time	2016-02-15 21:42:04
309	2016-01-09 15:13:30	@run-time the doc will only be available via `thor docs:download` once this PR is merged and I upload the files to DevDocs's server. In the meantime you can try out the scraper using `thor docs:generate`, but that'll require downloading the source doc locally and changing the `dir` [here](https://github.com/scherepn/devdocs/blob/1d154dffabf1e3c697d45d31164ec4a8b8b070fd/lib/docs/scrapers/cakephp.r…	Thibaut	2016-02-15 21:42:04
309	2016-02-15 21:42:04	Done: http://devdocs.io/cakephp/ 26bead24b49779836fe054c158686f4c50fdb7dd 5f2d9cde50d94a8d5afcb954b11a52e407b2a326 Great PR, thanks!	Thibaut	2016-02-15 21:42:04
308	2015-12-05 00:04:27	Erlang stdlib application documentation. **Scraping instructions** Download the Erlang HTML documentation ([click here](http://www.erlang.org/download/otp_doc_html_18.1.tar.gz)) and extract it to `~/devdocs/erlang`. Your folder structure should look like this: <S_CODE_TOKEN> And: `thor docs:generate erlang --force` **Notices** - Erlang documentation is awfully formatted and has little to no metad…	jairovsky	2016-01-31 20:22:15
308	2015-12-21 08:41:31	Thanks! Sorry for the delay. I haven't had much time to work on DevDocs lately and can't for the next 2 weeks. Will try to get this out next month. PS: could you squash your commits please?	Thibaut	2016-01-31 20:22:15
308	2016-01-31 20:22:15	Merged: 8469d7148c924ff21d7c218d9b3a57f56055c146 d5219634ff0128aacc740800b7f454d4e92e987d http://devdocs.io/erlang~18/ > Erlang documentation is awfully formatted and has little to no metadata, which makes it very difficult to style. Indeed ^^ I added a few more modules beyond stdlib. Let me know if any of them is useless & getting in the way, or if I ignored one that's useful. Thanks for the PR!	Thibaut	2016-01-31 20:22:15
307	2015-12-04 20:21:17	Hello ! I would love to have up to date typescript declarations. There are some at DefinitlyTyped but old :(	daniell0gda	2015-12-04 21:32:37
307	2015-12-04 21:32:37	You can vote for Typescript [here](https://trello.com/c/2z4hwSwN/220-typescript) or take a stab at [adding it](https://github.com/Thibaut/devdocs/wiki/Adding-documentations-to-DevDocs) yourself.	Thibaut	2015-12-04 21:32:37
306	2015-12-02 15:10:25	Docs for elixir: https://github.com/elixir-lang/elixir/releases/download/v1.1.1/Docs.zip Docs for hex packages: https://s3.amazonaws.com/s3.hex.pm/docs/phoenix-1.0.3.tar.gz	ericmj	2015-12-07 13:20:20
306	2015-12-06 16:56:57	Hey Are you asking because the scrapers are adding too much load on the Elixir and hexdocs.pm websites?	Thibaut	2015-12-07 13:20:20
306	2015-12-06 22:53:18	No. But it should be easier to just fetch a tarball with all the docs you need instead of running a scraper.	ericmj	2015-12-07 13:20:20
306	2015-12-06 23:02:43	And then they'll have to run the scraper on the downloaded archives!	JesseTG	2015-12-07 13:20:20
306	2015-12-06 23:06:56	What information is it you pull out? I'm sure we can provide a better format than scraping websites. Your scraper will break every time ex_doc changes the formatting and you wont be able to scrape multiple versions of packages because they use different ex_doc versions.	ericmj	2015-12-07 13:20:20
306	2015-12-07 13:20:20	@ericmj Thanks! DevDocs's scrapers are pretty reliable and easy to write at this point (been at it for >2 years), especially for docs that have good markup and structured URLs. The output format is a combination of stripped down HTML files (with all the links changed) and metadata (extracted from the markup). It'd actually be more work to write a custom parser. Supporting multiple versions of ex_…	Thibaut	2015-12-07 13:20:20
306	2015-12-07 14:37:28	Sure, this issue was mostly to let you know the tarballs exist so you can use them if you want.	ericmj	2015-12-07 13:20:20
306	2015-12-07 14:38:53	@ericmj thanks :+1:	Thibaut	2015-12-07 13:20:20
305	2015-12-01 20:53:15	There are several accessibility issues with devdocs which may impair users of assistive technologies such as screen reader users from using devdocs effectively: - <s>Violations of WCAG colour contrast limits</s> - There are several areas which could use aria roles could be used to improve the screenreader and keyboard usuability of the site - Aria live regions would be good to allow screen reader…	ShaneQful	2016-06-26 22:46:35
305	2015-12-13 17:16:49	Hey! Good to know. There's definitely room for improvement. > Violations of WCAG colour contrast limits This is a tricky problem as I find that high contrast UIs don't look great on high quality displays (which already have good contrast). To get the best of both worlds, maybe we could create a separate high-contrast / "accessibility" color scheme?	Thibaut	2016-06-26 22:46:35
305	2015-12-15 20:36:59	I'll probably fix the issues with it in high contrast mode first but the WCAG guidelines are supposed to be followed regardless of the mode. That said most of the application complies with the 4.5 minimum contrast.	ShaneQful	2016-06-26 22:46:35
305	2016-01-23 18:52:33	@Thibaut is there a particular reason there is a meta tag which disables scaling? Didn't want to just remove it as I presumed it was put there to solve a particular problem. `<meta name="viewport" content="width=device-width,initial-scale=1,maximum-scale=1,user-scalable=no,shrink-to-fit=no">`	ShaneQful	2016-06-26 22:46:35
305	2016-02-07 14:42:15	> is there a particular reason there is a meta tag which disables scaling? The UI breaks when zoomed: ![iphone 5s - iphone 5s ios 9 2 13c75 2016-02-07 09-25-05](https://cloud.githubusercontent.com/assets/17579/12872877/2babef0c-cd7d-11e5-8dde-25aa98880a3e.png) ![iphone 5s - iphone 5s ios 9 2 13c75 2016-02-07 09-25-17](https://cloud.githubusercontent.com/assets/17579/12872879/2e9c7100-cd7d-11e5-8e…	Thibaut	2016-06-26 22:46:35
305	2016-02-09 08:56:12	It's technically a WCAG failure but considering all the desktop browsers ignore it for the most part and it's very useful for mobile there's no great point in removing it.	ShaneQful	2016-06-26 22:46:35
305	2016-06-26 22:46:35	Added some aria role attributes and cleaned up the markup here: https://github.com/Thibaut/devdocs/commit/dd86527da5392e38c76832dd27010e186b0095a5 More than that (live regions, etc.) would require extensive testing. Not something I'm interested in doing at the moment (sorry), so closing this issue. If anyone is interested in pushing this forward, PRs are more than welcome.	Thibaut	2016-06-26 22:46:35
304	2015-12-01 20:47:35	Just opening a new PR with the squashed commits.	cahna	2015-12-02 12:21:52
304	2015-12-02 12:21:48	:heart:	Thibaut	2015-12-02 12:21:52
303	2015-11-27 06:40:11	<S_CODE_TOKEN>	cahna	2015-12-01 20:44:07
303	2015-11-29 23:56:08	Thanks! Would you mind adding instructions for how to run this in the `README`? (or commented out in the `Dockerfile`)	Thibaut	2015-12-01 20:44:07
303	2015-11-30 03:24:58	No problem. Is this sufficient?	cahna	2015-12-01 20:44:07
303	2015-12-01 03:27:58	Perfect. Could you move the paragraph down to just before the "Note:" one (L49 on the diff). Also squash your commits please.	Thibaut	2015-12-01 20:44:07
302	2015-11-26 12:53:53	It may be a good idea to organize the css list by groups, not alphabetical. (Borders, backgrounds, box model).	Devinsuit	2016-02-06 22:34:59
301	2015-11-26 11:37:15	I clicked enable button twice as i dont see it moved to the top instantly. When i opened offline and tried to install the documentation, it shown coffescript twice. Maybe the picture will explain a lot more. ![devdocs offline](https://cloud.githubusercontent.com/assets/1826884/11422153/4fd9a350-946c-11e5-97f2-ef577944ddaf.png)	bekicot	2015-11-29 23:59:07
301	2015-11-29 23:59:10	Thanks for the bug report! I've just fixed it. If you still see duplicate docs on the offline page, just reload the page and they'll go away.	Thibaut	2015-11-29 23:59:07
300	2015-11-25 13:44:35	http://devdocs.io/dom/element/classlist ![screenshot from 2015-11-25 21 39 16](https://cloud.githubusercontent.com/assets/1418726/11398615/081614f4-93bd-11e5-95ac-c525262fa222.png) Its ok in MDN but `dir="rtl"` too. https://developer.mozilla.org/en-US/docs/Web/API/element/classList ![screenshot from 2015-11-25 21 42 48](https://cloud.githubusercontent.com/assets/1418726/11398721/a0961396-93bd-11e…	reverland	2015-11-29 23:59:07
300	2015-11-29 23:59:37	Thanks for reporting the bug!	Thibaut	2015-11-29 23:59:07
299	2015-11-24 00:23:44	The search in the list of documentations would be much easier and friendlier if the documentations were branched in languages, example `node.js` and `jQuery` would be inside of `Javascript` language, if not, maybe this would be an option the user could enable. Also, this program has become one of the most used applications for my work, and i really would like it more if it has documentation for `…	Nosthertus	2015-11-24 13:15:10
299	2015-11-24 13:15:10	Thanks for the suggestion. This feature is already being tracked [here](https://github.com/Thibaut/devdocs/issues/4) (feel free to +1 there). For new docs, see https://trello.com/b/6BmTulfx/devdocs-documentation and https://github.com/Thibaut/devdocs/wiki/Adding-documentations-to-DevDocs	Thibaut	2015-11-24 13:15:10
298	2015-11-21 17:27:16	HapiJS documentation is a pain is the ass to browse and seeing it in devdocs would be refreshing. You can take a look here: http://hapijs.com/api	namlook	2015-11-21 17:34:27
298	2015-11-21 17:34:27	See https://github.com/Thibaut/devdocs/blob/master/CONTRIBUTING.md#requesting-new-documentations	Thibaut	2015-11-21 17:34:27
297	2015-11-20 05:24:22	I was not able to open any single document. Whenever I click on something, I got this error on javascript console(Chrome Version:46.0.2490.80) **_XMLHttpRequest cannot load http://docs.devdocs.io/python/index.html?1444661855. Response to preflight request doesn't pass access control check: No 'Access-Control-Allow-Origin' header is present on the requested resource. Origin 'http://devdocs.io' is …	satyendrachaudhary	2015-11-20 12:58:09
297	2015-11-20 12:58:09	See https://github.com/Thibaut/devdocs/issues/264#issuecomment-139914142 Unfortunately there's nothing that can be done on DevDocs's end to work around this issue. The docs live on a separate origin. If your proxy is blocking those requests then the app cannot function.	Thibaut	2015-11-20 12:58:09
296	2015-11-19 13:47:35	I'm loving devdocs.io, but most documentation browsing outside devdocs works with the arrow keys. I completely understand why the arrow keys are bound the way they are, but I find I naturally want to scroll the page using just the UP/DOWN arrow keys, not ALT+UP/DOWN. I realize SPACE and the Page UP/DOWN keys work as expected, but not everybody reads whole pages at a time (I'm an incher, inching m…	povrazor	2017-02-27 00:13:42
296	2016-07-17 23:19:16	@Thibaut @povrazor would you mind if I try to tackle this? 😄	jaikamat	2017-02-27 00:13:42
296	2016-07-19 23:05:38	@jaikamat not at all 👍	Thibaut	2017-02-27 00:13:42
296	2016-07-20 15:55:04	@Thibaut Thanks a ton! Will work on it once the workweek is over and submit a PR	jaikamat	2017-02-27 00:13:42
296	2016-11-21 06:18:12	Hello, has there been any progress on this issue? Thanks a lot!	cesarizu	2017-02-27 00:13:42
296	2017-02-27 00:15:30	http://devdocs.io/settings :)	Thibaut	2017-02-27 00:13:42
295	2015-11-18 08:33:55	Would love to see this feature being added because I see `devdocs` as a central repository for all my documentation needs, and really want to be able to access informal docs (e.g. gists, custom reusable shell scripts, common set of git commands) from there :)	zweicoder
295	2015-12-04 05:12:13	I second this suggestion.	gyamada619
295	2015-12-13 17:32:15	DevDocs's format is standard across docs. The two main files are: http://docs.devdocs.io/lodash/index.json http://docs.devdocs.io/lodash/db.json There are some requirements around the structure of HTML files + dependencies on CSS and JS, which I'm happy to try to formalize and make more flexible if there's enough interest in a public format. This could then lead to an "add your own doc" feature. …	Thibaut
295	2016-02-25 09:34:00	@Thibaut this sounds like a great feature. We've been playing around with devdocs at my workplace as a way of aggregating all of our documentation across all our different git repositories. It feels like there could be some kind of command line tool that builds out markdown into HTML that could then be consumed by devdocs?	bapti
295	2016-02-25 13:20:30	> We've been playing around with devdocs at my workplace as a way of aggregating all of our documentation across all our different git repositories. Awesome. Would love to see how you did it and how we could improve DevDocs for this kind of use-case. > It feels like there could be some kind of command line tool that builds out markdown into HTML that could then be consumed by devdocs? Sounds like…	Thibaut
295	2016-03-03 13:19:06	> There are some requirements around the structure of HTML files + dependencies on CSS and JS, which I'm happy to try to formalize and make more flexible if there's enough interest in a public format. :+1: It would be nice to have some description for this format, as quick guide and reference.	yaruson
295	2016-03-06 15:05:01	@yaruson what would you be using it for? Formalizing DevDocs's format is actually a big endeavor (need to consider long-term & backward compatibility), so I'd need to consider the cost/benefit vs. other features before working on it.	Thibaut
295	2016-03-07 09:22:53	@Thibaut I'm thinking about generating class reference documentation from object metadata (sources), and it might be better to produce ready-to-use index/db.json.	yaruson
294	2015-11-17 20:50:18	All commands without extension C-API. No fancy style or anything. Without C-API to keep size small and it's only required to extend the language not to use it. I did not remove the copyright list because each page has a specific list.	tbsmark86	2016-01-31 20:19:39
294	2015-11-29 23:57:40	Thanks! I'll try to look at this next week-end. How did you get the docs to run on localhost?	Thibaut	2016-01-31 20:19:39
294	2015-11-30 17:13:47	Just a simple mirror: wget -k -p -np -nH --cut-dirs=1 -r -l 10 -np http://www.tcl.tk/man/tcl/ And a LAMP Stack	tbsmark86	2016-01-31 20:19:39
294	2015-12-21 08:40:47	Sorry for the delay. I haven't had much time to work on DevDocs lately and can't for the next 2 weeks. Will try to get this out next month.	Thibaut	2016-01-31 20:19:39
294	2016-01-31 20:19:39	Merged: ae7a5abd96892f1c641aabd710d188e4cae22992 23ebf25bcb3c284ec7c1e58ba93c782ee0c9b64c http://devdocs.io/tcl_tk/ Thanks for the PR!	Thibaut	2016-01-31 20:19:39
293	2015-11-14 19:18:50	I also had to make a small change to the urlscraper to allow headers in the request, tests have been changed appropriately.	ShaneQful	2015-11-22 22:06:12
293	2015-11-16 14:01:32	Thanks for the PR. We need to find a way to automate the `self.initial_paths` list or this is going to be impossible to maintain. One way to do it is to fetch the root page via Selenium. It'll run JS on the page, which may reveal all the links we need to follow. Angular works like that: https://github.com/Thibaut/devdocs/blob/master/lib/docs/scrapers/angular.rb#L33-L38 (to scrape with Selenium yo…	Thibaut	2015-11-22 22:06:12
293	2015-11-16 17:48:41	Fair enough, I'll look into both ways and resend the pull request with whichever seems to work best. Thanks for the tool and your time :)	ShaneQful	2015-11-22 22:06:12
293	2015-11-16 17:58:22	You could also update this PR. Whichever works best for you.	Thibaut	2015-11-22 22:06:12
293	2015-11-17 22:17:41	I've changed the code to override the root_page_body to get the tree.json file and turn it into HTML.	ShaneQful	2015-11-22 22:06:12
293	2015-11-22 22:06:12	Merged 59778f787711ee159dba0448f0792de13cf42642 346593354300588b5eaeb57155ec7b3c8370896d ebfe3a12080af85ae743ba73a84911c0830ca476 6939865137694565a45d6e83f21e8bf456f70a69 http://devdocs.io/dojo/ Thanks!	Thibaut	2015-11-22 22:06:12
292	2015-11-14 16:59:39	Now closing a notification can be done with keyboard navigation and extensions like Vimium that look for anchor elements to act on. Old behaviour is still retained when clicking on other anchors inside the notification or the notification itself.	ESWAT	2015-11-21 18:24:43
292	2015-11-16 14:29:52	Done :+1:	ESWAT	2015-11-21 18:24:43
292	2015-11-16 14:30:37	Thanks! I'll merge and deploy this next week-end.	Thibaut	2015-11-21 18:24:43
292	2015-11-21 18:24:43	Done: 097b328e7a0e8a29fcb17c27a4de93a23f10dcfd	Thibaut	2015-11-21 18:24:43
291	2015-11-12 21:07:46	Just wanted to make you aware as per the [contributer guidelines](https://github.com/Thibaut/devdocs/blob/master/CONTRIBUTING.md) that I'm going to start on a scraper for the dojo documentation. If it works out I'll probably try add dijit as well.	ShaneQful	2015-11-15 12:23:17
291	2015-11-15 12:23:17	Closing this as I've opened a pull request https://github.com/Thibaut/devdocs/pull/293	ShaneQful	2015-11-15 12:23:17
291	2015-11-26 11:15:57	Thank you for adding this. Dojox and Dijit would also be nice.	jamime	2015-11-15 12:23:17
291	2015-11-26 19:00:29	I'll have a look this weekend if I get the time. It should be pretty simple to add them although I don't know if dojox is relevant enough ...	ShaneQful	2015-11-15 12:23:17
291	2015-11-29 16:47:04	It's easy to add Dojox and Dijit (just remove [this](https://github.com/Thibaut/devdocs/blob/5de8c37258348821bc70337fa52dba6af6bd4711/lib/docs/scrapers/dojo.rb#L27)). The problem is that it makes the doc massive (30k+ entries). This will have a negative impact on the search (slower) and offline mode (higher chance to go over the browser's quota). Are there large chunks of Dojox and Dijit we can i…	Thibaut	2015-11-15 12:23:17
291	2015-11-29 17:38:41	Dojox is the experimental part of dojo, bits of it are useful but for the most part people steer clear because it's difficult to tell what bits are maintained and which bits aren't. Dijit is dojo's widget library, this is actually heavily used but it's depends on the developer's usage. Most of the projects I'ved worked on for instance, we only used the framework to build our own widgets along wit…	ShaneQful	2015-11-15 12:23:17
290	2015-11-12 09:31:18	I would like to suggest few aliases - | Word | Alias | | --- | --- | | ruby | rb | | rails | ror | | less | ls | | nginx | ngx | | moment.js | mt | | modernizr | mdr |	agnel	2015-11-21 18:23:59
290	2015-11-16 13:47:08	Will add those soon.	Thibaut	2015-11-21 18:23:59
290	2015-11-16 16:25:50	Thanks! :) On 16-Nov-2015 7:17 pm, "Thibaut Courouble" notifications@github.com wrote: > Will add those soon. > > — > Reply to this email directly or view it on GitHub > https://github.com/Thibaut/devdocs/issues/290#issuecomment-157030666.	agnel	2015-11-21 18:23:59
289	2015-11-09 12:43:48	for example http://laravel.com/docs/5.1/contracts#introduction <S_CODE_TOKEN> emtyp a tag with a name attr is used for anchors, but default `CleanTextFilter` remove it.	kikyous	2016-03-26 22:26:21
289	2015-11-16 13:49:07	What links is this breaking? The solution is to move the anchor tags to `id` attributes on the heading. I'll do that next time I update Laravel.	Thibaut	2016-03-26 22:26:21
289	2015-11-16 13:58:28	http://devdocs.io/laravel/docs/5.1/authentication Links in TOC is broken. > The solution is to move the anchor tags to id attributes on the heading. yes, but we need tag like `<p><a name="introduction"></a></p>` before every `h2` to get id attribute which is removed by `CleanTextFilter`	kikyous	2016-03-26 22:26:21
289	2015-11-16 14:03:50	`CleanTextFilter` runs last. We can do the `<p><a name="introduction"></a></p><h2>…</h2>` → `<h2 id="introduction">…</h2>` transformation before it (in https://github.com/Thibaut/devdocs/blob/master/lib/docs/filters/laravel/clean_html.rb).	Thibaut	2016-03-26 22:26:21
288	2015-11-07 17:23:46	is possible narrowed the search docs like [zeal](https://zealdocs.org/)? Example : c,python:print This limit search to C and Python docs only	marcelino-m	2015-11-16 13:37:14
288	2015-11-16 13:37:14	You can do it for one doc: http://devdocs.io/#q=css%20color More info here: http://devdocs.io/help I don't really see the need to support multiple docs since it'd be cumbersome to type them all out.	Thibaut	2015-11-16 13:37:14
287	2015-11-05 11:57:09	Thanks a lot for this awesome site! I wanted to ask you if it's possible right now to open the devdocs with a predefined search, something along <S_CODE_TOKEN> This feature would allow me to create an alfred workflow that opens dev docs when I write `doc` and some keywords.	matteodem	2015-11-05 12:52:40
287	2015-11-05 12:52:40	Yes, see http://devdocs.io/help	Thibaut	2015-11-05 12:52:40
286	2015-11-03 20:30:47	Heyo! This includes all of the API reference documented at http://bluebirdjs.com/docs/api-reference.html. I left out all the guides in there which are incomplete for now. They can easily be enabled later when bluebird catches up, by removing their entries from the `:skip` array. /cc @petkaantanov @benjamingr	awalgarg	2016-05-29 15:07:25
286	2015-11-08 14:49:03	Hey! Thanks for the PR. I think we should include the guides, even if they're incomplete. Also: - please make sure each entry has a `type` (in `EntriesFilter`). this will make browsing the docs via the sidebar easier. - please don't edit `public/docs/docs.json` - no need for `public/icons/docs/bluebird/logo.png` - please squash	Thibaut	2016-05-29 15:07:25
286	2015-11-12 08:53:21	Ok sure. I'll do it this weekend probably :)	awalgarg	2016-05-29 15:07:25
286	2015-12-06 17:16:05	@awalGarg are you still working on this?	Thibaut	2016-05-29 15:07:25
286	2015-12-07 10:28:11	@Thibaut thanks for the reminder! Yes, I am still interested in working on this. Will update this PR soon :)	awalgarg	2016-05-29 15:07:25
286	2015-12-08 16:13:49	+1 :)	Jeff-Lewis	2016-05-29 15:07:25
286	2015-12-09 11:32:47	I fixed everything but 1... help needed :(( > please make sure each entry has a type (in EntriesFilter). this will make browsing the docs via the sidebar easier. @Thibaut I am not sure how to achieve this. For example: http://bluebirdjs.com/docs/api/catch.html doesn't specify what section it belongs to. It is visible only on the http://bluebirdjs.com/docs/api-reference.html page. Is there a feasi…	awalgarg	2016-05-29 15:07:25
286	2015-12-13 16:58:28	@awalGarg I don't see another way to achieve this. What you described sounds like the best solution. You should be able to carry data across pages using the `context[:additional_options]` object (it's a hash so you can store anything on it, and it persists across pages, unlike the `context` object itself). It'll be a bit of a hack but if it works I can clean up later (e.g. make it a proper `conte…	Thibaut	2016-05-29 15:07:25
286	2015-12-14 11:50:28	ah well, shall do soon. thanks!	awalgarg	2016-05-29 15:07:25
286	2016-02-25 14:23:12	Ping ?	jucrouzet	2016-05-29 15:07:25
286	2016-05-29 15:07:25	Closing due to inactivity. Feel free to open a new PR.	Thibaut	2016-05-29 15:07:25
285	2015-10-30 20:26:45		lpopov	2015-11-08 18:27:15
285	2015-11-08 18:27:15	Merged, thanks. e6c90931d57c79420b825c09054ea4a5c57a783f de1c8797301253f6a1e2cba11273f93af5f44f9c http://devdocs.io/vagrant/	Thibaut	2015-11-08 18:27:15
284	2015-10-28 15:47:28	This may be only useful with JS library documentation, but I'd like to have window.jQuery be set to the jQuery variable when I'm looking at jQuery documentation or window._ be set to a lodash variable when checking out lodash documentation. I tend to test out features using chrome dev console when looking at documentation, but when using devdocs.io, those variables are not loaded, so are not acce…	srgraham	2015-11-16 13:46:43
284	2015-11-16 13:46:43	Thanks for the suggestion. Doing this for all JS libraries would be too hard to maintain (I only work on DevDocs on my spare time), and like you said we couldn't inject them in the global scope because it would conflict with DevDocs's own JS. However, if you create such a JS sandbox I'd be happy to link to it or integrate it in DevDocs.	Thibaut	2015-11-16 13:46:43
283	2015-10-28 09:24:27	On running phaser scraper, an error is raised: `URL: http://phaser.io/docs/2.4.1/index /home/desarrollo/.rvm/gems/ruby-2.2.2/gems/html-pipeline-2.2.1/lib/html/pipeline/filter.rb:66:in `html': HTML::Pipeline::Filter::InvalidDocumentException (HTML::Pipeline::Filter::InvalidDocumentException) from /home/desarrollo/.rvm/gems/ruby-2.2.2/gems/html-pipeline-2.2.1/lib/html/pipeline/filter.rb:59:in `doc'`	averdion	2016-02-28 22:13:02
283	2015-11-16 13:37:39	I'll fix this next time I update Phaser.	Thibaut	2016-02-28 22:13:02
282	2015-10-22 11:46:10	Chef documentation from docs.chef.io Should work so far. Haven't figured out with which command you generate the iconset though. Added the logo from the official logo download site (as stated in "SOURCE"). Also pinged a marketing person at chef which didnt respond yet. Feedback pls	doertedev	2016-02-15 21:39:52
282	2015-10-22 11:47:40	[Issue](https://github.com/Thibaut/devdocs/issues/279)	doertedev	2016-02-15 21:39:52
282	2015-10-24 15:54:28	Thanks for working on this. I'd like to include all pages in the docs, not just the "resource" pages. We also need to categorize the pages somehow (e.g. by their nav item in the sidebar: "Getting Started", "Theory & Concepts", etc.). This is done with the `get_type` function in `EntriesFilter`.	Thibaut	2016-02-15 21:39:52
282	2015-10-26 11:27:26	Okay imma get on this over the week... Thanks for the support. I just wanted the resources for myself :) But the rest? Sure. Why not.	doertedev	2016-02-15 21:39:52
282	2015-10-30 17:07:21	[Docs](https://docs.chef.io/) << top left - "Filter by products and versions" Now we most certainly want to only have the open source software documentation (for the scope of devdocs.io). So without the external software (ohai and so forth) that leaves us with the documentation for "chef client" and "chef server". Currently, this selection leaves us with [This docs for the client](https://docs.ch…	doertedev	2016-02-15 21:39:52
282	2015-11-13 17:12:06	There are 4 items which are missing the corresponding navigation items. Sorta added them by hand. ![bildschirmfoto von 2015-11-13 18-12-02](https://cloud.githubusercontent.com/assets/1579335/11152283/f0aa3da2-8a31-11e5-9e22-ed5f9ac2259a.png) Some navpoints are kinda long. Ideas? Or just merge?	doertedev	2016-02-15 21:39:52
282	2015-11-16 13:51:40	Sorry for the delay. I'll try to finish this next week-end. Can you make the PR a single commit and not modify `public/docs/docs.json` please.	Thibaut	2016-02-15 21:39:52
282	2015-12-06 17:15:13	@doertedev ping: https://github.com/Thibaut/devdocs/pull/282#issuecomment-157032285	Thibaut	2016-02-15 21:39:52
282	2016-02-15 08:34:13	@Thibaut / @doertedev Can I volunteer to do the cleanup here so that this can get merged ?	RC1140	2016-02-15 21:39:52
282	2016-02-15 09:20:29	Please do so. Switched to a startup so my time for foss is nonexistent :(	doertedev	2016-02-15 21:39:52
282	2016-02-15 13:33:12	Done (https://github.com/Thibaut/devdocs/pull/358)	RC1140	2016-02-15 21:39:52
282	2016-02-15 21:39:52	Done: http://devdocs.io/chef/ 0948b5882ed140968d2545db63941ea16c6bf4a8 1fa82430b0caadb787301f02a1e2e47f3e26377e Thanks for the help @RC1140	Thibaut	2016-02-15 21:39:52
281	2015-10-22 11:29:56	Elixir docs from http://elixir-lang.org/docs/stable/elixir/ The scraper ignores the documentation for Elixir protocols and exceptions, to keep it small and simple.	EddyShure	2015-11-08 18:27:10
281	2015-10-24 15:55:57	Thanks! I'll look into this soon.	Thibaut	2015-11-08 18:27:10
281	2015-11-08 18:27:10	Merged, thanks. 1ff92971a5bc23521dd13d21fd6c3a87d8f72b76 4ce964c1342e150c5596248165f33ed5f1004d70 http://devdocs.io/elixir/	Thibaut	2015-11-08 18:27:10
280	2015-10-22 11:14:54	Devdocs -> http://devdocs.io/django/topics/testing/index Page at above url doesn't exist. Django site-> https://docs.djangoproject.com/en/1.8/topics/testing/	moraya-re	2015-11-08 18:25:48
279	2015-10-22 09:23:27	Oy. The docs state that opening an issue beforehand would be wise so... I'm right now trying to pull the [chef resource documentation](https://docs.chef.io) together. Only a small part of chef is in commercial use, and the docs are under Creative Commons Attribution 3.0 Unported License. I also have chef marketing ppl in my twitter feed and asked if they've got a problem. I'll port their response…	doertedev	2015-10-24 15:52:17
279	2015-10-22 11:53:23	Notice though: Only added the resources, because adding all the other sorts of documentation in the scope of devdocs rarely makes sense. This leads to me being confused if whether listing the entire resource page on the main root for "chef" make sense... [trello right now gives +71 for chef](https://trello.com/c/IMwU9aOQ/144-chef). Feedback pls.	doertedev	2015-10-24 15:52:17
279	2015-10-24 15:52:17	Thanks. Opening an issue is useful to let everyone know that you're working on it. Since you opened a PR already, we can close this.	Thibaut	2015-10-24 15:52:17
278	2015-10-20 14:24:07	Proposed workflow 1. Enter [a website](http://ricardo.cc/2013/06/07/react-tutorial-rewritten-in-plain-javascript.html) 2. The extension automatically identifies code snippets and the language they're written in 3. Hover mouse over a function name/module/class etc. to get a short description Like (the scope of the info is to be discussed) "_Returns the first element within the document (using dept…	krzemian	2015-10-24 16:10:57
278	2015-10-24 16:10:57	Thanks for the detailed suggestion! Such an extension would be nice but isn't something I'd add to this repo or want to work on myself, sorry. I have no experience with browser extensions, one big app to maintain already, and many features to implement. If you want to make it yourself I'd be happy to add a link to it in DevDocs, though.	Thibaut	2015-10-24 16:10:57
277	2015-10-16 14:17:13	In the "Contributing Guidelines" under "Requesting new documentation" it states to NOT open a new issue to request documentation, and to instead vote on external site Trello.Then, under the "contributing new documentations" section, it states to "Please open an issue before adding a new documentation". I've seen numerous replies on issues in this repo for documentation requests with just 2 links …	sandmanSam	2015-10-18 18:32:57
277	2015-10-18 14:59:52	> I've seen numerous replies on issues in this repo for documentation requests with just 2 links back to the "contributing" guidelines and external site Trello but no clarification on correct procedure for adding documentation. The Contributing Guidelines are asking that you open an issue if you're actively working on adding a new documentation, so that multiple people don't work on the same doc …	Thibaut	2015-10-18 18:32:57
276	2015-10-09 13:47:20	The Offline docs state: > Note that loading any page other than [devdocs.io](http://devdocs.io) directly won't work (due to limitations in AppCache). You could have the following in your appcache manifest: <S_CODE_TOKEN> Then, when the user tries to navigate to a URI such as http://devdocs.io/css/@charset by typing directly into the URI bar or the browser being launched by an external program, th…	binki	2015-10-18 18:34:35
276	2015-10-11 22:12:37	Thanks for investigating this. I can't enable app cache beyond the root page because (1) each page would end up in the cache, leading to an ever increasing cache (app cache constraint), and (2) the app runs in different modes when loading from the root vs. another page (so that external links to docs that the user hasn't yet enabled still work). You can, however, load and search any page when off…	Thibaut	2015-10-18 18:34:35
276	2015-10-12 14:23:12	> (1) each page would end up in the cache, leading to an ever increasing cache (app cache constraint) As long as the document you use for the fallback entry doesn’t have a `manifest` attribute, and it doesn’t now, then the cache shouldn’t arbitrarily increase in size. > (2) the app runs in different modes when loading from the root vs. another page (so that external links to docs that the user ha…	binki	2015-10-18 18:34:35
276	2015-10-12 15:57:41	> If you look at the appcache fetch algorithm, you’ll see that putting a URI namespace in the fallback section attempts to access the internet before loading the fallback entry. If / is listed as a namespace which should get the fallback document when the internet is inaccessible, that should not prevent attempts to load resources from online-only docsets. TIL, thanks. a0ea89ff45a0ff73e5eab980de1…	Thibaut	2015-10-18 18:34:35
276	2015-10-12 17:23:57	> TIL, thanks. a0ea89f Thanks, that appears to work! > http://devdocs.io/#/css/@charset, on the other hand, will fail if the doc is disabled Ah, so right now it will not try to dynamically load the CSS docset when it sees `css` in the hash.	binki	2015-10-18 18:34:35
276	2015-10-12 17:43:53	I had to revert because external redirects like http://devdocs.io/s/jetbrains stopped working, even after I whitelisted them (a10bec01e48ff74d629807b59f1a693470ff8a09; works in Chrome but not Firefox). I'll see if I can change those links to use a subdomain in the coming weeks, so we can bring back the fallback.	Thibaut	2015-10-18 18:34:35
276	2015-10-18 18:34:35	Done (aad0063653a4b03869c353b4f24ae862199c8edb ac2cbdd82287f0b67180ddbab919d041dbf2d0cb)	Thibaut	2015-10-18 18:34:35
275	2015-10-07 19:46:38	Requesting a plugin to search for absolutely anywhere via an Alfred Workflow. Should be very straightforward to map to the search.	jeffscottward	2015-10-11 21:59:14
275	2015-10-07 20:06:34	Created it. https://github.com/jeffscottward/DevDocsIO-AlfredWorkflow	jeffscottward	2015-10-11 21:59:14
275	2015-10-11 21:59:14	Thanks. I added a link to it on the wiki: https://github.com/Thibaut/devdocs/wiki FYI there's also this: https://github.com/yannickglt/alfred-devdocs	Thibaut	2015-10-11 21:59:14
274	2015-10-05 21:12:58	I was quite excited finding this repository and it even includes a JSON API as concluded here: https://github.com/Thibaut/devdocs/issues/133 Now that this project has a JSON-API; I suggest we use it to not only integrate into IDE's but possibly into a Mobile App where you can use a phone and/or tablet (which this on tablets would be awesome to use this with) would be very useful to have. I see th…	Toltar	2015-10-11 22:32:02
274	2015-10-11 22:32:02	Thanks for the write-up. DevDocs doesn't have an API yet. It only makes certain files (used by the web app for the search) publicly available. You're free to use those to make your own app. I have no interest in making a native app, sorry. I don't have the time (DevDocs is just a side project of mine), nor feel that this is in the spirit of the project (even though I can see the use case). The we…	Thibaut	2015-10-11 22:32:02
273	2015-10-05 06:03:21	There should be something in the readme mentioning libcurl-dev files needed when mentioning ruby 2.2.	umeboshi2	2015-10-18 18:32:57
273	2015-10-11 21:56:04	Which command did you have to run? Which error did you see before installing libcurl-dev? Thanks	Thibaut	2015-10-18 18:32:57
273	2015-10-16 20:07:32	<S_CODE_TOKEN>	umeboshi2	2015-10-18 18:32:57
272	2015-09-30 18:48:14	I'd be very much looking forward to a more advanced _Google-like_ search. As DevDocs's vision say: > DevDocs aims to make reading and **searching reference documentation fast**, easy and enjoyable. one major goal is to provide a way of finding things fast but currently the search seems to be limited to the title of a doc. For example, when I select AngularJS's docs and search for _promise_ I expe…	flekschas	2015-10-12 15:56:34
272	2015-10-11 21:55:20	> Moreover, searching for q leads to no results at all! Actually, searching for a returns the desired page about `$q` This is a weird bug. I'll try to fix it soon. > currently the search seems to be limited to the title of a doc. As you said this isn't trivial. The search is done completely client-side, which is why DevDocs is fast, free (no expensive servers needed), and works offline. The READM…	Thibaut	2015-10-12 15:56:34
271	2015-09-23 15:18:49	Filing an issue as I'm guessing there are people who could implement it a lot faster than I. Can devdocs include content from perldoc.perl.org? I'd guess by either scraping the site, or parsing the pods directly.	OrangeDog	2015-09-23 15:25:00
271	2015-09-23 15:25:00	https://github.com/Thibaut/devdocs/blob/master/CONTRIBUTING.md#requesting-new-documentations https://trello.com/c/GlLxFIaB/20-perl	Thibaut	2015-09-23 15:25:00
271	2015-09-23 17:48:15	Whoops.	OrangeDog	2015-09-23 15:25:00
270	2015-09-16 12:45:10	Would be include **Zend**? prefer latest v.2 Zend 3 is announced Greetings!	matsumeri	2015-09-16 13:08:41
270	2015-09-16 13:08:41	https://github.com/Thibaut/devdocs/blob/master/CONTRIBUTING.md#requesting-new-documentations https://trello.com/c/NkivXwhW/57-zend	Thibaut	2015-09-16 13:08:41
269	2015-09-16 12:26:04	As per gif tweet: https://twitter.com/TobyMole/status/644110791558434817 On the devdocs.io website, clicking on the links for header file documentation in C or C++ results in a page not found error Header files for which this happens for C: assert.h, errno.h, locale.h, setjmp.h, signal.h, stdalign.h, stdarg.h, stdatomic.h, stddef.h, stdio.h, stdlib.h, stdnoreturn.h, threads.h and time.h. For C++ …	wolf99	2016-08-21 23:01:08
269	2015-09-16 16:55:56	I'm having similar issues all on other parts of the site as well including HTTP, JavaScript, and CSS. Something isn't linking properly. **EDIT**: It's an XMLHttpRequest error. I'm getting them for most items I test for. So far I've tried in several docs from MDN and the Modernizr docs. : ![](https://i.gyazo.com/ff5eb650343aa75f8aac3992d978f4a0.png)	cdvillard	2016-08-21 23:01:08
269	2015-10-11 21:42:43	@cdvillard Your issue is different. Sounds related to https://github.com/Thibaut/devdocs/issues/264.	Thibaut	2016-08-21 23:01:08
268	2015-09-16 05:39:46	Pyhton -> py	Searching	2015-10-12 15:56:34
267	2015-09-14 18:09:01	Would it be possible to add Leaflet documentation found over at leafletjs.com ?	jimmont	2015-09-14 19:57:28
267	2015-09-14 19:57:28	https://github.com/Thibaut/devdocs/blob/master/CONTRIBUTING.md#requesting-new-documentations https://trello.com/c/iFJPkXFK/135-leaflet	Thibaut	2015-09-14 19:57:28
266	2015-09-12 04:08:16	I couldn't find setTimeout in your documentation	TomZilla1	2015-09-12 14:39:29
266	2015-09-12 14:39:29	Make sure you've enabled the DOM documentation: http://devdocs.io/#q=setTimeout http://devdocs.io/dom/windowtimers/settimeout	Thibaut	2015-09-12 14:39:29
265	2015-09-11 18:44:43	I expanded the sidebar by dragging its edge to the right, and now I cannot shrink it: every time I drag its edge to the left and release the mouse, it jumps back to where it started. Chrome 44.0.2403.157 (64-bit).	Pastafarianist	2016-01-31 20:14:42
265	2015-09-12 14:51:35	Does the sidebar resize while you drag? Does it jump back immediately when you release the mouse, or after you reload the page?	Thibaut	2016-01-31 20:14:42
265	2015-09-13 10:02:01	It does resize while I drag it, and it jumps back immediately as soon as I release the mouse. I've just tested it in Chrome's private mode with all extensions disabled.	Pastafarianist	2016-01-31 20:14:42
265	2015-09-13 18:27:28	What does `window.screenX` give you in the console?	Thibaut	2016-01-31 20:14:42
265	2015-09-14 02:42:10	I just deployed a change that may fix the issue.	Thibaut	2016-01-31 20:14:42
265	2015-09-14 09:17:39	The problem is still there. <S_CODE_TOKEN> Also, every time I try to resize the sidebar, the console receives: <S_CODE_TOKEN> If I wipe all data from the site (through Chrome's "green lock" icon in the address bar and repeatedly clicking on "delete"), and I click "uninstall/reset the app", after the page finishes reloading the sidebar may already be back to normal, or I might get the notification…	Pastafarianist	2016-01-31 20:14:42
265	2015-09-26 17:13:44	I'm also having this problem and I found a workground: Delete this cookie `width=600` and refresh page, sidebar will shrink to default width. Just refrain from resizing it again, because that will set it back to 600px...	FallenMax	2016-01-31 20:14:42
265	2015-10-18 15:44:19	Which OS are you using?	Thibaut	2016-01-31 20:14:42
265	2015-10-18 17:52:22	Gentoo Linux.	Pastafarianist	2016-01-31 20:14:42
265	2015-11-06 12:19:27	:+1: 600px Ubuntu 14.04 window.screenX == 1920	mishak87	2016-01-31 20:14:42
265	2015-11-16 12:07:31	I have the same issue on Opera / Windows 10. Any attemp to resize the sidebar will fail and the sidebar will always grow to a very large width on drop.	ywg	2016-01-31 20:14:42
265	2015-11-21 18:26:29	I just deployed a potential fix. Could one of you try to reproduce again? (reload twice to get the new version)	Thibaut	2016-01-31 20:14:42
265	2015-11-21 22:32:09	Yep, that fixed the issue for me (test done on Opera / Windows 7). Thanks !	ywg	2016-01-31 20:14:42
265	2015-11-22 14:31:32	Not for me size fixes at 600.	mishak87	2016-01-31 20:14:42
265	2015-12-01 12:12:18	Works for me in Chrome under Kubuntu 15.10. I'll check this under Gentoo later.	Pastafarianist	2016-01-31 20:14:42
265	2015-12-02 19:22:20	Still broken for me under Gentoo, but in a very weird way. I _can_ shrink the sidebar to the minimum width of 260px (according to the "Computed" tab under "Elements" in Chrome's developer console). When I start enlarging it by dragging it left-to-right, the sidebar follows the cursor smoothly. However, as soon as I release the mouse, it instantly jumps to a larger width, which is variable and dep…	Pastafarianist	2016-01-31 20:14:42
265	2015-12-06 17:13:58	This bug is quite insane. The same code runs [`onDrag`](https://github.com/Thibaut/devdocs/blob/ddf87bb0b8749fd5366ce850009880d85b7749d1/assets/javascripts/views/layout/resizer.coffee#L41) and [`onDragEnd`](https://github.com/Thibaut/devdocs/blob/ddf87bb0b8749fd5366ce850009880d85b7749d1/assets/javascripts/views/layout/resizer.coffee#L49). Both read the cursor position from `event.pageX` but someh…	Thibaut	2016-01-31 20:14:42
265	2015-12-06 18:01:30	![image](https://cloud.githubusercontent.com/assets/1315874/11614732/1207af98-9c5c-11e5-8e2b-e05cafde50fc.png) The Chrome window is typically maximized. I enabled full screen to take the screenshot. I've also just checked that the bug is reproducible in incognito with all extensions disabled and with a non-maximized window. Most surprising is that under Kubuntu I am using Chrome 47.0.2526.73 whic…	Pastafarianist	2016-01-31 20:14:42
265	2016-01-11 15:27:12	Firefox 43 on Windows: no resizing happens when dragging, and when releasing the sidebar is resized more or less accurately. Firefox 45 (DevEdition) on Windows: no resizing happens when dragging, when releasing the sidebar is set at 600px (always), and can't be resized to a different value.	fvsch	2016-01-31 20:14:42
265	2016-01-12 13:46:37	> no resizing happens when dragging This is "normal". Firefox doesn't expose mouse coordinates on drag events. See https://bugzilla.mozilla.org/show_bug.cgi?id=505521 ¯\_(ツ)_/¯ > when releasing the sidebar is set at 600px (always), and can't be resized to a different value. Unfortunately I can't replicate (I use BrowserStack) and ran out of ideas for how to fix this :/ Will try again later…	Thibaut	2016-01-31 20:14:42
265	2016-01-21 14:58:36	Hi guys in my case is something funny, I have two monitors: 1=1920x1080, 2=1360x768. When I resize the sidebar in the second monitor cannot stretch again: ![anim](https://cloud.githubusercontent.com/assets/1250071/12483692/d584ddee-c02c-11e5-8fcd-15ae88801bdf.gif) But when I move the browser to the first monitor I can reduce the sidebar. My specs: Chrome Version 47.0.2526.111 Linux Mint 17.2 XFCE…	0bot	2016-01-31 20:14:42
265	2016-01-21 15:27:24	@chule143 You might have just found the root cause. I am working on dual/triple setups so long that I didn't realize that it could be the issue.	mishak87	2016-01-31 20:14:42
265	2016-01-22 10:29:13	I managed to reproduce this bug with your datas @chule143 : - Opened DevDocs on the first screen, resize sidebar. - Change DevDocs screen, try to resize sidebar => impossible. - Move DevDocs on the first screen again, and then, I can change sidebar size.	Kaijiro	2016-01-31 20:14:42
265	2016-01-23 13:56:25	Using window.innerWidth instead window.screenX works for dual monitors (only for modern browsers IE9+ xD) https://github.com/Thibaut/devdocs/pull/337	0bot	2016-01-31 20:14:42
265	2016-01-24 22:43:12	Thanks for the investigation. I'll take a look soon.	Thibaut	2016-01-31 20:14:42
265	2016-01-31 20:18:46	#337 didn't fix the issue but I believe a24a2ce1fe85f0938b05e951fe17ecc8bd2becb2 does. Let me know if not. Thanks all for helping debug this!	Thibaut	2016-01-31 20:14:42
265	2016-02-01 14:06:42	Works for me both on Kubuntu and on Gentoo. Thanks!	Pastafarianist	2016-01-31 20:14:42
264	2015-09-11 14:32:58	<img width="1267" alt="screen shot 2015-09-11 at 10 32 14" src="https://cloud.githubusercontent.com/assets/407905/9817369/6d0357e2-5870-11e5-96da-5a75cebf69c8.png">	zg	2015-09-13 20:01:07
264	2015-09-12 14:37:02	Could you paste the output of in the terminal: <S_CODE_TOKEN>	Thibaut	2015-09-13 20:01:07
264	2015-09-12 14:48:51	<S_CODE_TOKEN>	zg	2015-09-13 20:01:07
264	2015-09-12 14:52:34	What about: <S_CODE_TOKEN>	Thibaut	2015-09-13 20:01:07
264	2015-09-12 14:59:36	<S_CODE_TOKEN>	zg	2015-09-13 20:01:07
264	2015-09-12 15:15:01	And: <S_CODE_TOKEN>	Thibaut	2015-09-13 20:01:07
264	2015-09-12 15:31:58	<S_CODE_TOKEN>	zg	2015-09-13 20:01:07
264	2015-09-12 15:51:36	`Connected to docs.devdocs.io (127.0.0.1) port 80 (#0)` This sounds like an issue with your computer (routing everything through `127.0.0.1` and blocking `OPTIONS` requests), or MaxCDN. I've contacted MaxCDN in case the issue is on their end.	Thibaut	2015-09-13 20:01:07
264	2015-09-12 15:54:02	I was thinking maybe I had a line in `/etc/hosts` for this, but I didn't: <S_CODE_TOKEN> I'm not sure how to block OPTIONS requests, so I'm assuming that they aren't blocked.	zg	2015-09-13 20:01:07
264	2015-09-12 15:57:48	It could be a web server or proxy running in the background.	Thibaut	2015-09-13 20:01:07
264	2015-09-12 15:58:50	I don't have either of those running on my laptop.	zg	2015-09-13 20:01:07
264	2015-09-12 16:50:49	Try with `https://devdocs.io/` - because it is HTTP connection, there is a possibility that your ISP is tampering with your traffic. Also try from another internet connection with possible. Or another computer on the same connection.	miohtama	2015-09-13 20:01:07
264	2015-09-12 16:51:39	I ran into the same issue using TWC or my university network.	zg	2015-09-13 20:01:07
264	2015-09-13 19:49:30	What does this give you: <S_CODE_TOKEN>	Thibaut	2015-09-13 20:01:07
264	2015-09-13 19:53:17	<S_CODE_TOKEN>	zg	2015-09-13 20:01:07
264	2015-09-13 20:01:05	So there is definitely something running on your computer that's tampering with the network, and breaking `OPTIONS` requests (you should have received a "405 Method Not Allowed" response from Google). This will cause all sites that use CORS to break — not just DevDocs. Closing this issue since there isn't anything I/we can do on DevDocs's end.	Thibaut	2015-09-13 20:01:07
264	2015-09-13 20:15:34	FYI someone reported the same issue to me privately and fixed it by uninstalling "Xtreme Download Manager".	Thibaut	2015-09-13 20:01:07
264	2015-09-13 20:16:51	I don't have any software like that on my system, but I am suspicious that something might be maliciously running in the background that I'm not aware of.	zg	2015-09-13 20:01:07
264	2015-09-13 20:51:19	I had Cisco AnyConnect (a VPN software) somehow remaining on my system (Mac OS X). First run: `sudo lsof -i :80` Then check what process ran the VPN: `ps aux | grep <pid from previous command>`	zg	2015-09-13 20:01:07
264	2015-09-15 15:59:12	@zg somehow `sudo lsof -i :80` outputs nothing for me. I then did `ps aux | grep cisco` and got the following: <S_CODE_TOKEN> Killing those processes isn't straightforward and hacking with the spotlight lead me to an uninstall script located in this path `/opt/cisco/anyconnect/bin/anyconnect_uninstall.sh` I executed it and got fixed the issue I reported [here](https://groups.google.com/d/topic/de…	n370	2015-09-13 20:01:07
264	2015-09-15 16:06:35	Cisco AnyConnect is not a trojan, it's a product for connecting to a VPN. On Tuesday, September 15, 2015, Dylson Valente Neto < notifications@github.com> wrote: > @zg https://github.com/zg somehow sudo lsof -i :80 outputs nothing for > me. I then did ps aux | grep cisco and got the following: > > dylson 1060 0.9 0.0 2441988 688 s000 S+ 10:59AM 0:00.00 grep cisco > root 337 0.0 0.0 711408 6860 ?? …	zg	2015-09-13 20:01:07
264	2015-09-15 16:56:32	@zg I don't wan't this discussion to go too far but could you then explain me why it has to be such a persistent and obscure process that I can't stop easily with the standard tools available. And why it hooks to my browser tcp connections without giving me a clue about that. Forgive me my ignorance if that's what VPN connection solutions are supposed to do.	n370	2015-09-13 20:01:07
264	2015-09-15 16:58:08	That's what VPN software is supposed to do. :) It's supposed to sort of "mask" your connection to the Internet so that you can browse without people knowing your real location. On Tuesday, September 15, 2015, Dylson Valente Neto < notifications@github.com> wrote: > @zg https://github.com/zg I don't wan't this discussion to go too far > but could you then explain me why it has to be such a persist…	zg	2015-09-13 20:01:07
264	2015-09-15 17:19:13	@zg LOL it's weird that it does it for Firefox only. You should've seen my `lsof` output. Well, whatever. Issue solved for me. I can't complain too much because in the end I'm still working on a proprietary, closed source system. I'll get back to you when I start typing on a GNU/Linux box.	n370	2015-09-13 20:01:07
264	2015-12-04 08:35:54	Cisco anyConnect was the cause in my case. Just uninstalled and re-installed without the "Web Security" module. Here the suggestion followed: http://www.bennadel.com/blog/2559-cisco-anyconnect-vpn-client-may-block-cors-ajax-options-requests.htm.	acca	2015-09-13 20:01:07
264	2015-12-07 17:25:18	Now that alleviates my angry @acca. Great addition to this thread.	n370	2015-09-13 20:01:07
263	2015-09-10 21:46:06	Node v4 has been released. The api pages have slightly changed. https://nodejs.org/api/	smyrick	2015-09-12 17:37:13
262	2015-09-10 17:07:10	Hello, The Python2 (and Python) docs are missing some of the Standard Library documentation. "Python Language Services" and a number of other sections just provide an "Oops, that page doesn't exist." error. These sections are listed in the table of contents. This is similar to closed issue #137 Not sure if there is anything I can do to help fix this (let me know if there is). Thank you!	kandrilenas	2015-09-12 17:37:12
262	2015-09-12 17:37:20	Thanks for the bug report!	Thibaut	2015-09-12 17:37:12
262	2015-09-12 18:00:50	Of course! I'm super new to Github so I'm not sure what I'm doing. Thank you.	kandrilenas	2015-09-12 17:37:12
261	2015-09-09 20:22:19	Would be especially valuable for the HTML docs.	JesseTG	2015-09-13 20:04:38
261	2015-09-13 20:04:38	Each doc highlights deprecated functions differently. I'd rather leave it to them to do the job than maintain "deprecated" lists in DevDocs, sorry.	Thibaut	2015-09-13 20:04:38
261	2015-09-13 20:18:45	Who says you have to maintain it? We already have perfectly good parsers that can be modified to figure it out for us, don't we?	JesseTG	2015-09-13 20:04:38
261	2015-09-13 20:27:36	> that can be modified to figure it out for us This code will need to be written and maintained across docs and updates. I don't want to make DevDocs more time-consuming to maintain unless there is a significant benefit to be had by most users at the end. Since most docs like MDN already do a good job of highlighting deprecated functions (MDN puts a big red banner at the top), I don't think the b…	Thibaut	2015-09-13 20:04:38
261	2015-09-13 20:31:39	This isn't about _highlighting_ deprecated functions; this is about the exact _opposite_. Taking some noise out of the signal, so I don't have to dodge descriptions of deprecated HTML attributes whenever I'm doing web dev.	JesseTG	2015-09-13 20:04:38
261	2015-09-13 20:44:04	That doesn't change the fact that one has to know what these functions are in order to hide them. If you care strongly about this, feel free to fork the repo and run the app locally.	Thibaut	2015-09-13 20:04:38
261	2015-09-13 20:45:05	If I or someone else were to actually implement this (even for just one set of docs, on a provisional/prototypical basis) in a way that doesn't need maintenance (e.g. parsing the page for `<span class="deprecated">Deprecated</span>` or similar), would you consider merging it in?	JesseTG	2015-09-13 20:04:38
261	2015-09-13 21:31:29	Sorry but no. There will inevitably be a maintenance cost, and I don't want to clutter the codebase with half-implemented/experimental features. In any case, I disagree that hiding deprecated functions would be useful to most users. If we make it a user setting (which the UI currently doesn't support), people will forget that they enabled it and be confused when they search a function that has re…	Thibaut	2015-09-13 20:04:38
260	2015-09-09 16:20:09	Searching for pushState produces no results. There's a DOM History node (http://devdocs.io/dom/history) and from there you can see pushState documented but the function itself is not in the index.	evmar	2015-10-18 18:33:38
260	2015-09-13 19:42:31	I'll fix this up in a future update.	Thibaut	2015-10-18 18:33:38
260	2015-09-13 19:45:31	If you don't have time to work on it and you think you could sketch out the basic approach to fixing it here I would be happy to try to fix it myself. brevity due to phone On Sep 13, 2015 12:42 PM, "Thibaut Courouble" notifications@github.com wrote: > I'll fix this up in a future update. > > — > Reply to this email directly or view it on GitHub > https://github.com/Thibaut/devdocs/issues/260#issu…	evmar	2015-10-18 18:33:38
260	2015-09-13 19:55:39	@martine Thanks for offering to help. The fix is basically just to re-run the scraper, since it looks like MDN has started creating these pages since the last time I ran it: https://developer.mozilla.org/en-US/docs/Web/API/history/pushState (but not https://developer.mozilla.org/en-US/docs/Web/API/history/replaceState) It takes a bit of time to scrape MDN and update the files. I'll do it in the n…	Thibaut	2015-10-18 18:33:38
260	2015-10-18 18:33:38	Done (ded6daa94c4644a5c972aee9f0b77b0eb6f3dc3e).	Thibaut	2015-10-18 18:33:38
259	2015-09-07 19:05:56	When pressing the "Toogle light" button, it works. Closing the webapp and opening again always show the ligth theme. The expected behaviour is to keep the last color selected (black, in my case). This happens in Ubuntu 15.04 x64. I'm using Firefox 42.0a2. BTW, it works just as expected in the browser, the problem is with the webapp. I reset the webapp from the "offline" Q&A tab, but it is still f…	camolin3	2016-03-27 15:42:29
259	2015-09-28 13:44:25	From time to time, it starts with the black theme. But I can't reproduce it.	camolin3	2016-03-27 15:42:29
259	2015-09-28 14:02:56	Same. I tried to reproduce. Sometimes it works, sometimes it doesn't. Very weird… I haven't had much time to work on DevDocs recently but will try to take another look at this in the coming weeks.	Thibaut	2016-03-27 15:42:29
259	2015-10-12 08:30:49	Also happens on Firefox for Android (on Android 5.0). Reproduced it at least twice.	Calinou	2016-03-27 15:42:29
259	2016-03-03 13:10:54	Do you have a filter on cookies? I had the same problem until I authorized the http domain, even though I connect through httpS.	mdhooge	2016-03-27 15:42:29
259	2016-03-27 15:42:29	Closing as Mozilla is removing the web app runtime from Firefox: https://wiki.mozilla.org/Marketplace/FutureofMarketplaceFAQ	Thibaut	2016-03-27 15:42:29
258	2015-09-07 11:06:16	Has now been merged back and next release will be Node.JS v4.0. https://nodejs.org/en/blog/weekly-updates/weekly-update.2015-08-14/	OrangeDog	2015-09-07 12:43:50
258	2015-09-07 12:43:50	Thanks for the heads up. I'll remove io.js as soon as Node 4.0 is released and https://nodejs.org/api/ is updated.	Thibaut	2015-09-07 12:43:50
257	2015-09-04 14:59:50	Many libraries use YARD or other standard libraries, would it be possible for DevDocs to allow you to specify a YARD Documentation URL for local archival?	KBalderson	2015-09-13 19:41:53
257	2015-09-13 19:41:53	This would be a lot of work and I don't see myself having time to do it in the near future, sorry. Feel free to give it a shot and send a PR.	Thibaut	2015-09-13 19:41:53
256	2015-09-02 13:46:32	I think it's because devdocs uses `#` for query parameters instead of `?`. I've not had any trouble adding FF search shortcuts for other services. Using Firefox 40.0.3	OrangeDog	2015-09-02 17:02:26
256	2015-09-02 14:08:08	It works for me. What shortcut did you add? Did you do it manually?	Thibaut	2015-09-02 17:02:26
256	2015-09-02 17:02:26	Oh, I checked again and now it works. I must be going mad...	OrangeDog	2015-09-02 17:02:26
255	2015-08-31 18:38:17	[The DevDocs C++ page for multimap](http://devdocs.io/cpp/container/multimap/multimap) has a wrong exmaple. The [source page](http://en.cppreference.com/w/cpp/container/multimap/multimap) has _no_ example. The example included in the DevDocs is from the [map source page](http://en.cppreference.com/w/cpp/container/map/map). --- A possibility is to _also_ go through the documentation on www.cpluspl…	RasmusWL	2015-09-12 17:37:13
255	2015-09-12 17:37:44	> A possibility is to also go through the documentation on www.cplusplus.com, as this page has a multimap example. Unfortunately these docs are proprietary ("© cplusplus.com, 2000-2015 - All rights reserved"), so I can't use them on DevDocs :/	Thibaut	2015-09-12 17:37:13
254	2015-08-28 10:48:09	Right now the search field grabs focus whenever it wants to. Furthermore, it catches `ctrl+f`. Therefore, if I'm opening some docs and start looking for a specific string, I have to grab the mouse to click on the text to transfer the focus. Then I can use `page up / page down`, arrows and `ctrl+f`. I would probably be better to allow `page up / page down` to control the scrolling at all times, at…	Pastafarianist	2015-09-13 10:01:18
254	2015-08-30 22:23:53	Why OS / browser are you using? `ctrl+f` doesn't get captured in my browser, and `page up / page down` is always allowed.	Thibaut	2015-09-13 10:01:18
254	2015-09-01 20:47:59	I'm on Linux, Chrome 44.0.2403.157. Here's how I've just reproduced the problem: 1. Went to `https://devdocs.io` 2. Typed `threading.Con` in the search field, which had focus by default 3. Hit Enter 4. Pressed `ctrl+f`. Nothing happened.	Pastafarianist	2015-09-13 10:01:18
254	2015-09-02 12:39:13	What did you expect to happen when you pressed `ctrl+f`? It should have opened Chrome's own search field, not DevDocs's. If you want to focus the search field in DevDocs, just start typing or press backspace. What does `ctrl+f` do on other websites?	Thibaut	2015-09-13 10:01:18
254	2015-09-02 14:53:10	I expected the Chrome search box to appear. It didn't. Nothing happened at all and the focus remained in devdocs's search field. On (most) other sites `ctrl+f` behaves as expected.	Pastafarianist	2015-09-13 10:01:18
254	2015-09-12 15:36:01	Can you try disabling all Chrome extensions, and changing the `type` attribute of the search input from `"search"` to `"text"` using the dev tools.	Thibaut	2015-09-13 10:01:18
254	2015-09-13 10:01:18	You are right, disabling cVim restores the `ctrl+f` functionality. I've created an [issue](https://github.com/1995eaton/chromium-vim/issues/361) in their bugtracker.	Pastafarianist	2015-09-13 10:01:18
253	2015-08-25 11:06:18	I think it would be nice to implement a simple COPY button and place it top right of each example source code.	mxdpeep	2015-10-18 21:08:56
253	2015-08-30 22:21:46	Agreed. I'll give this a shot in the coming weeks/months.	Thibaut	2015-10-18 21:08:56
252	2015-08-25 10:07:32	It would be nice to have a way to export the (enabled) documentation into epub or pdf etc., to allow easy offline consultation on ebook readers.	cristiano-belloni	2015-08-30 22:21:02
252	2015-08-30 22:21:02	Thanks for the suggestion. This isn't something I see myself having time to develop in the foreseeable future, sorry. You're welcome to give this a try and open a PR, or make it a separate repository, which I'd be happy to link to.	Thibaut	2015-08-30 22:21:02
251	2015-08-24 18:37:01	I'm using the latest firefox version (40.0.2), when i'm offline the jquery examples doesn't work,	mehdibo
251	2015-08-30 22:15:14	Making remote assets work offline would be a very hard and time consuming task, for a small benefit. I'll leave this open in case other people stumble upon this issue, but have no intention of fixing it in the foreseeable future. Sorry.	Thibaut
250	2015-08-20 04:12:46	As the title says: http://devdocs.io/clojure/	rgb-one	2015-08-21 11:06:32
250	2015-08-20 11:25:40	Could you post a screenshot? (+ also one of the network tab in the dev tools) It works for me.	Thibaut	2015-08-21 11:06:32
250	2015-08-21 01:30:28	Upon visiting the link again I see content in the sidebar but the front page remains blank. **Screenshot** Clojure page: ![clojure-devdocs-frontpage](https://cloud.githubusercontent.com/assets/5672238/9399431/cb4d6408-4779-11e5-81ad-1f73df403c10.png) Developer tools Network Info: ![clojure-devdocs-dev-tools-network](https://cloud.githubusercontent.com/assets/5672238/9399462/3dc9ef06-477a-11e5-80d…	rgb-one	2015-08-21 11:06:32
250	2015-08-21 11:06:32	This is intended. Some docs have a blank index page due to how the original doc is formatted. The best way to navigate content is always the sidebar and search.	Thibaut	2015-08-21 11:06:32
249	2015-08-19 13:25:53		maccesch	2015-08-19 14:04:34
249	2015-08-19 14:04:34	never mind, that was just me being stupid...	maccesch	2015-08-19 14:04:34
248	2015-08-19 13:06:43	When comparing the [devdocs](http://devdocs.io/html/element/td) and [Mozilla Developer Network (MDN)](https://developer.mozilla.org/en-US/docs/Web/HTML/Element/td) pages for the HTML `td` element, various attributes have additional connotations which are not present in devdocs. Three example attributes, `align`, `axis` and `bgcolor` are listed below, with MDN icons replaced by connotations in bra…	ryanvfung	2016-02-06 22:34:59
248	2015-08-30 22:09:56	Thanks for the bug report. I'll get this fixed the next time I update the MDN docsets.	Thibaut	2016-02-06 22:34:59
247	2015-08-15 01:04:41	are the actual doc files that the scraper pulls down available anywhere? I can't see them in the assets dir...	dcsan	2015-08-15 13:35:06
247	2015-08-15 13:35:06	You can download all the files using `thor docs:download --all`. They will appear in the `public/docs` folder — all 30,000 / 435MB of them.	Thibaut	2015-08-15 13:35:06
247	2015-08-15 13:37:13	Note: as indicated in the README, please attribute these files to DevDocs if you reuse them elsewhere.	Thibaut	2015-08-15 13:35:06
246	2015-08-13 17:20:27	I think the Bash documention will be a good part of this app because this language is still popular.	atnartur	2015-08-13 17:21:40
246	2015-08-13 17:21:32	Sorry. I went to Trello	atnartur	2015-08-13 17:21:40
245	2015-08-13 07:01:15	When I try to download the Vue.js documentation, the system downloads the initial page of the documentation but not more. Also the navigation for the documentation is missing. I don't exactly know if I make a mistake or if there is a bug.	izzyu91	2015-08-13 07:18:31
244	2015-08-12 02:03:55		JaKXz	2015-08-12 02:53:21
244	2015-08-12 02:53:21	As far as I can tell Chai's website hasn't been updated since 2.1.0. I'll update the DevDocs doc as soon as they do,	Thibaut	2015-08-12 02:53:21
243	2015-08-08 20:15:30	Hi I couldn't find Jade in the docs, could you please add it? Jade is a very popular markup language like Haml https://github.com/jadejs/jade http://jade-lang.com/	dogancelik	2015-08-08 20:34:40
243	2015-08-08 20:34:40	https://github.com/Thibaut/devdocs/blob/master/CONTRIBUTING.md#requesting-new-documentations https://trello.com/b/6BmTulfx/devdocs-documentation	Thibaut	2015-08-08 20:34:40
242	2015-08-07 16:39:49	It would be great to have GreenSock documentation as well. I know that it's a beast...but it'll be worth it.	MrGrigri	2015-08-07 18:34:46
242	2015-08-07 18:34:46	https://github.com/Thibaut/devdocs/blob/master/CONTRIBUTING.md#requesting-new-documentations https://trello.com/b/6BmTulfx/devdocs-documentation	Thibaut	2015-08-07 18:34:46
241	2015-08-07 05:43:41	Phalcon scraper sync with latest official documentation: https://docs.phalconphp.com/en/latest/ Syntax highlighting of official document is tricky to clean, still needs some work. Hope you like this one. :smile:	hyjk2000	2015-09-14 02:42:59
241	2015-08-10 02:35:25	Nice. Could you try to extract additional entries for each method of each class/interface?	Thibaut	2015-09-14 02:42:59
241	2015-08-10 08:40:14	Oh yes. It's barely usable if I don't extract constants and methods. Now it's better.	hyjk2000	2015-09-14 02:42:59
241	2015-08-10 12:18:25	Thanks. I'll merge & finish this in the coming weeks.	Thibaut	2015-09-14 02:42:59
241	2015-09-14 02:42:59	Merged: a812cc8d0a093735662bf7a5f9c99995d800ae61 4cde9d296176ab9ce85846890176c535897ba47c ece7a75afdbfc0530bf3048f6e9d1e3bb3156df6	Thibaut	2015-09-14 02:42:59
240	2015-08-06 21:06:16	Any plans to add Scala (and Akka) support?	Semyazz	2015-08-06 23:31:26
240	2015-08-06 23:31:26	https://github.com/Thibaut/devdocs/blob/master/CONTRIBUTING.md#requesting-new-documentations https://trello.com/b/6BmTulfx/devdocs-documentation	Thibaut	2015-08-06 23:31:26
239	2015-08-03 18:33:06	examples of common functions not found include `>>=`, `mappend`, `compare` etc. There should be a way to generate a better documentation with hoogle (to index everything) and stack/cabal.	Drezil	2015-08-03 21:58:28
239	2015-08-03 21:58:28	Fixed by e096acc5c7b0bdf89da2b788098a70e44f2929b5 (reload the app to get the new version). Let me know if you have suggestions for improving that doc. I've never used Haskell and the original docs are a bit of a mess.	Thibaut	2015-08-03 21:58:28
238	2015-07-30 19:35:17	I would like to ask, can you help what can i do. How to identify which browser you are running with devDocs on my device? Firefox for Android, Opera Android up to date. thx	extdevelopment	2015-08-05 11:49:04
238	2015-07-30 20:30:55	Per http://caniuse.com/#feat=indexeddb the lastest Firefox, Chrome, and Opera mobile all support IndexDB. I'd confirm the version you're using is the latest.	busches	2015-08-05 11:49:04
238	2015-08-04 17:52:37	@busches IndexDB in mobile browser with https://devdocs.io/ page works fine. (Firefox for Android) But i installed "native" app from play store, and i would like to use offline mode. Native app wrote error IndexedDB not support in my browser. Can i do anything?	extdevelopment	2015-08-05 11:49:04
238	2015-08-05 11:49:04	Hey guys, There isn't much I can do here. DevDocs tries to use IndexedDB when it's available, otherwise it shows the error page. There's no "user-agent sniffing" going on. This means that Android's embedded browser likely isn't the same as Chrome/Firefox for Android, and doesn't support IndexedDB at this time. Hopefully Google will fix that in a future version of Android.	Thibaut	2015-08-05 11:49:04
238	2016-05-26 17:32:19	You can add old Android support with _IndexedDB polyfill over WebSQL_ https://github.com/axemclion/IndexedDBShim, https://www.npmjs.com/package/cordova-plugin-indexeddb-async. Keep in mind WebSQL is dropped from spec. Based on [caniuse...sql-storage.json#L214](https://github.com/Fyrd/caniuse/blob/1c13358ba79fa3ce1453be4afe1f13089126888b/features-json/sql-storage.json#L214) seems supported since A…	laukstein	2015-08-05 11:49:04
238	2016-05-26 21:53:45	If you're using the app from the play store, please uninstall it. It's made by someone who is using (and profiting from) the name DevDocs without permission. If you install the app via Chrome (visit [devdocs.io](http://devdocs.io) and select "Add to home screen"), the offline mode will work fine and there'll be no ads. > You can add old Android support with IndexedDB polyfill over WebSQL I'd rath…	Thibaut	2015-08-05 11:49:04
238	2016-05-26 23:02:42	@Thibaut, thanks for suggestion! I agree with on avoiding outdated frameworks, dropped specs, etc. I just tested on Android 4.0.4 noticed crashes https://github.com/Thibaut/devdocs/issues/411.	laukstein	2015-08-05 11:49:04
238	2016-09-26 16:57:18	Error devdocs.io/offline ## Configuración básica de la aplicación Nombre: Firefox Versión: 48.0.2 ID de compilación: 20160823121617 Canal de actualización: release Agente de usuario: Mozilla/5.0 (Windows NT 6.1; rv:48.0) Gecko/20100101 Firefox/48.0 OS: Windows_NT 6.1 x86 Ventanas multiproceso: 0/2 (Deshabilitado por los complementos) Modo seguro: false [Image Error](http://image.prntscr.com/image…	marrokin	2015-08-05 11:49:04
237	2015-07-28 17:28:56	Hi - huge fan of DevDocs here - but it seems the Mongoose docs are not being completely scraped. I would just make a PR to update the version, but I'm not sure if that covers the actual issue here. [The `Query#then` method](http://mongoosejs.com/docs/api.html#query_Query-then) is the method in question for this issue, which has been around since v4.0.x according to a maintainer, so there might al…	JaKXz	2015-08-03 03:33:17
237	2015-07-28 19:20:42	The documentation for that method was added in 4.0.6. DevDocs is still on 4.0.5. I'll update the doc soon.	Thibaut	2015-08-03 03:33:17
237	2015-07-28 19:40:44	Ah - my bad, and thanks!	JaKXz	2015-08-03 03:33:17
237	2015-08-03 03:33:26	Thanks for the heads up!	Thibaut	2015-08-03 03:33:17
236	2015-07-26 05:39:39	When browsing the Cordova documentation. I think it would be better if section name background colors were flipped. ![screenshot 2015-07-25 22 37 52](https://cloud.githubusercontent.com/assets/587438/8892702/fe1c0788-331d-11e5-808c-91721a678253.png) So `pause` has a lightblue background.	morenoh149	2015-08-10 02:46:37
236	2015-08-05 11:53:15	Thanks for the suggestion. I'll fix this soon. If there are other docs that you think could be improved feel free to let me know.	Thibaut	2015-08-10 02:46:37
236	2015-08-05 16:18:48	since you mentioned it, the dark theme would look better inverted as well. Here's a modified screencap ![screenshot 2015-08-05 09 17 07](https://cloud.githubusercontent.com/assets/587438/9091056/d5702fca-3b52-11e5-929d-bfb90659c89a.png) vs ![screenshot 2015-08-05 09 18 32](https://cloud.githubusercontent.com/assets/587438/9091074/f9097608-3b52-11e5-8b4c-6985dbbcc6b6.png)	morenoh149	2015-08-10 02:46:37
236	2015-08-10 02:46:47	Fixed up that one page. I think the others are OK.	Thibaut	2015-08-10 02:46:37
235	2015-07-23 01:33:53	Section links that contain the asterisk symbol `*` are not properly linked. For example in the following page https://devdocs.io/marionette/marionette.collectionview, the section named `"childview:*" event bubbling from child views` is not linked properly. See the images below to see that the `href` and `id` of the link and section do not match. Link: ![screen shot 2015-07-23 at 11 28 35 am](http…	priomsrb	2015-07-27 03:01:30
234	2015-07-15 09:23:37	I wonder if it would be possible to intercept (either during scraping or when clicked) links to known documentation. For example, the Backbone documentation contains quite a few links to Underscore documentation pages. It would be nice if these would open within DevDocs, since both are available. This would be an improvement for offline use, and would be a nice enhancement for online use too.	gpgekko
234	2015-07-25 22:50:33	Thanks for the suggestion. This is quite a difficult thing to implement but I agree it would be a nice enhancement. I have no time to work on it at the moment (given my long list of todos and other high-impact features), but maybe in the future.	Thibaut
234	2015-08-26 12:24:39	I think this could also solve #36, #41, #71, #89 and #187.	Hipska
234	2016-10-24 04:24:00	#514 is also a specific case for this request.	orionlee
234	2017-01-02 22:07:27	What would make this difficult, exactly?	JesseTG
234	2017-01-02 22:09:23	See my comments in https://github.com/Thibaut/devdocs/issues/524	Thibaut
234	2017-01-02 22:11:00	What if, while parsing server-side, we maintained a map of old links to transformed links, and then exposed this map to other docs?	JesseTG
234	2017-01-02 22:23:56	@JesseTG that would be quite complex and difficult to maintain. I agree fixing/improving this would be great, but if it comes at the cost of increased maintenance burden (I'm already maxed out) and dependencies between docs/scrapers, then I don't think it's a good trade-off.	Thibaut
233	2015-07-14 23:45:02		naoufal1	2015-07-15 02:19:39
233	2015-07-15 02:19:39	http://devdocs.io/offline Scroll down to "Can I close the tab/browser?" and you'll get your answer. If app cache is blocked by your browser, you have to leave the tab open. Otherwise you can open devdocs.io even offline.	Thibaut	2015-07-15 02:19:39
232	2015-07-14 11:32:15	Have you considered using something like [this IndexedDB Polyfill](http://nparashuram.com/IndexedDBShim/) using WebSQL to support Offline mode in Safari (and Fluid)?	tsia	2015-07-14 12:35:31
232	2015-07-14 12:35:31	I have, but would rather wait for Apple to get their s**\* together than trying to work around this myself. That polyfill is good but incomplete. I don't want to waste time debugging issues related to it, sorry. IMO there are more important things to work on.	Thibaut	2015-07-14 12:35:31
232	2015-07-14 14:20:44	testing https://gist.github.com/demonbane/1065791 for creating Chrome-Based Fluid-Like Apps.	tsia	2015-07-14 12:35:31
232	2015-07-16 23:26:31	No need for this Gist: you can just a ready to use: https://marketplace.firefox.com/app/devdocs/	ahmadseleem	2015-07-14 12:35:31
232	2016-01-23 05:41:02	I have to agree with @Thibaut. Safari's market share isn't that interesting for Apple to push quick bug fixes while DevDocs, which I assume is a hobby project, has much more tighter priorities than Apple's slack !	bassu	2015-07-14 12:35:31
231	2015-07-14 11:23:30	Hi, i work as Software developer and System Administrator. So i have many (around 30) Languages enabled in DevDocs. Does it make sense to implement some way of limiting the search to only one lanuage?	tsia	2015-07-14 11:26:45
231	2015-07-14 11:25:13	Try typing the first letters of the language (ex: pyt) then hit tab.	BenoitZugmeyer	2015-07-14 11:26:45
231	2015-07-14 11:26:45	😱 Why didn't i know this?! THIS IS AWESOME!	tsia	2015-07-14 11:26:45
230	2015-07-14 08:59:05	Hey Folks, I was just wondering if there are any plans to package this app as a desktop app using something like NW.js? I would imagine you wouldn't need to implement any of the server component in the application as it could just communicate with the http://devdocs.io/ "api" directly. For the record i'm not asking for this feature, I'm just wondering if it has been talked about at all before I g…	mansona	2015-08-05 11:56:32
230	2015-07-14 12:25:55	See #39. I'm not against the idea but have no interest in working on this myself. The web app is fully functional offline so I don't see much benefit to a desktop app, with the exception of a task/menu bar app that brings up the web app. > I would imagine you wouldn't need to implement any of the server component in the application as it could just communicate with the http://devdocs.io/ "api" di…	Thibaut	2015-08-05 11:56:32
230	2015-08-05 11:56:32	Closing this since I have no intention of making a desktop app at this time. If someone wants to, and there is something I can do to help, feel free to open a new issue or email the [mailing list](https://groups.google.com/forum/#!forum/devdocs).	Thibaut	2015-08-05 11:56:32
229	2015-07-05 11:37:36	Q.js documentation from https://github.com/kriskowal/q/wiki/API-Reference	elegantcoder	2015-08-03 03:34:12
229	2015-07-15 06:38:36	Hi, @Thibaut . I’m wondering how do you think about this PR, and waiting for your review. To be honest I only have a slight understanding of what it going on here, so feel free to tell me about the code. BTW - I love this awesome project!	elegantcoder	2015-08-03 03:34:12
229	2015-07-15 11:08:39	Hi @elegantcoder. Sorry for not replying sooner and thanks for your contribution! I plan to get this merged either this week-end or the next.	Thibaut	2015-08-03 03:34:12
229	2015-07-15 11:49:50	:+1:	elegantcoder	2015-08-03 03:34:12
229	2015-07-27 02:43:51	Got busy with other things this week-end. Will merge this in a week.	Thibaut	2015-08-03 03:34:12
229	2015-08-03 03:34:12	Merged: a00e45e829b409f5db6fcc9e263a7ee02b99fd1c Great work, thanks!	Thibaut	2015-08-03 03:34:12
228	2015-07-03 08:01:21	http://vuejs.org/	kikyous	2015-07-05 23:05:33
228	2015-07-05 23:05:33	Thanks! eea35dd09ebf0c6baf8f772a773a4ff425b6ffcb f1cef991ec50f9d50431afdf8949dffce2c459c7 http://devdocs.io/vue/	Thibaut	2015-07-05 23:05:33
227	2015-06-28 19:45:50	API documentation for Phaser 2.3.0 from https://phaser.io/docs Phaser (and its docs) is licensed under the MIT License (MIT). https://github.com/photonstorm/phaser/blob/master/license.txt	jledentu	2015-07-05 23:04:22
227	2015-07-05 23:04:22	Thanks! :heart: 5e4c30c86ab3322576e174bc7ac8968aaddc315a 6e4f56f6c266a32216c3ba953e3f251694877c87 http://devdocs.io/phaser/	Thibaut	2015-07-05 23:04:22
226	2015-06-27 14:07:01	I'm wondering if it's just me, but I saw this in Chrome the other day, but not in FF, now in both. When I want to filter on a specific doc set, say lodash, I'll type it's name and then hit tab or command-enter to bring it into a new window. The rest of the docs melt away and stay out of my way until I hit escape twice. I noticed this stopped working in Chrome first, now FF. Now it actually takes …	newtmitch	2015-07-27 03:01:30
226	2015-07-02 01:05:42	> Searching a single documentation > You can scope the search to a single documentation by typing its name (or an abbreviation), and pressing Tab (Space on mobile devices). For example, to search the JavaScript documentation, enter javascript or js, then Tab. > To clear the current scope, empty the search field and hit Backspace.	kikyous	2015-07-27 03:01:30
226	2015-07-02 02:28:14	Understood. I'm saying that's not working properly.	newtmitch	2015-07-27 03:01:30
226	2015-07-25 21:30:44	Hey! Sorry for the late reply. This was a side-effect of fixing #209. When pinning the tab and restarting the browser, DevDocs used to launch in "single doc" mode unless the last URL was the root URL. Me and others found it annoying to have to press `Esc` twice to go back to "all docs" mode, so I made it so the app always boots in that mode for docs that have been enabled. Tomorrow I will make it…	Thibaut	2015-07-27 03:01:30
225	2015-06-26 13:30:13	The [Rust documentation featured on the site](https://devdocs.io/rust/) is currently v.1.0.0. Rust releases a stable version every 6 weeks. The newly released v1.1.0 became stable [yesterday](http://blog.rust-lang.org/2015/06/25/Rust-1.1.html). Edit: Should be posted to Trello instead.	orkhayiq	2015-06-26 13:33:12
225	2015-06-26 19:00:34	I'm currently on vacation. Will do a batch of updates in a week.	Thibaut	2015-06-26 13:33:12
224	2015-06-19 16:28:03	OpenTSDB 2.1 Documentation	yosiat	2015-08-03 03:34:38
224	2015-07-05 20:14:26	Could you get confirmation from OpenTSDB that their docs are licensed under MIT license please. Their site says "© Copyright 2015, OpenTSDB" and their docs repo has no license file…	Thibaut	2015-08-03 03:34:38
224	2015-07-12 07:08:49	I added the same license files as we use for OpenTSDB in the upstream repo: OpenTSDB/opentsdb.net@08559a19346649255b7a947ccac328f5668cbdde – the license is LGPLv2.1+, is that OK with you guys?	tsuna	2015-08-03 03:34:38
224	2015-07-12 13:20:39	@tsuna that's perfect, thanks! I'll try to get this out in the next week or two.	Thibaut	2015-08-03 03:34:38
224	2015-08-03 03:34:38	Merged: f6df847e8659a2dfc05f36ccd1469fc46462ec61 Thanks!	Thibaut	2015-08-03 03:34:38
223	2015-06-19 14:25:44	Webpack 1.9	yosiat	2015-07-05 23:03:07
223	2015-07-05 23:03:07	Thanks! ba165ae8b41c6f07e598bdc6f7f7e779614e31b7 f0cb4b69cfe89d3edcb9253fcb8601cc447e1f36 http://devdocs.io/webpack/	Thibaut	2015-07-05 23:03:07
222	2015-06-18 20:02:20	Using `space` and `space + shift` combination is too cumbersome.Even if i use `alt + up/down`, distance between the keys is large , affecting the user experience. If we use either `ctrl+up/down` or `shift+up/down` , there would be a significant increase in productivity and faster navigation.	niksrc	2015-07-27 03:01:30
222	2015-06-30 11:45:45	I'm wondering why the sidebar scrolls by default. Most of the time I want to scroll the main area, not the sidebar.	ofalvai	2015-07-27 03:01:30
222	2015-07-25 21:44:35	@ofalvai It's the opposite for me. Most of the time I want to quickly navigate the sidebar / search results. I then use `space / shift + space` to scroll. @niksrc I'll make `shift + up/down` scroll like `alt + up/down` tomorrow.	Thibaut	2015-07-27 03:01:30
221	2015-06-18 02:23:35	Is there away to move backward to the previous page on iOS phone?	L2L2L	2016-06-26 22:42:07
221	2015-07-05 22:53:30	Not at the moment.	Thibaut	2016-06-26 22:42:07
220	2015-06-13 19:24:04	Hi, I have added documentation for elasticsearch. BTW - I really liked the architecture of devdocs :+1: !	yosiat	2015-07-13 23:24:40
220	2015-06-14 21:34:37	Looks great, thanks! I contacted Elastic to ask if it's ok to redistribute their docs on DevDocs, since their [docs repo](https://github.com/elastic/docs) mentions: > The documents produced by this build process may be published only on http://www.elastic.co. They may not be published in any other form or on any other website without explicit permission. Will merge when I hear back.	Thibaut	2015-07-13 23:24:40
220	2015-06-20 10:46:48	Just discovered how to add elasticsearch to devdocs. And it's done :+1: Cheers. Cross my fingers. Hope guys from Elastic also love devdocs!	21xhipster	2015-07-13 23:24:40
220	2015-06-26 09:12:23	No response :/ @yosiat would you mind shooting them an email? You might get more luck than me. PS: I'm on vacation at the moment; will look at your other PRs within the next two weeks or so.	Thibaut	2015-07-13 23:24:40
220	2015-07-11 15:20:11	Hi @Thibaut , Have they contacted you? what is the mail you sent to?	yosiat	2015-07-13 23:24:40
220	2015-07-11 15:21:21	@yosiat I emailed info@elastic.co but they haven't replied…	Thibaut	2015-07-13 23:24:40
220	2015-07-13 14:09:06	hey, as part of our agreement with o'reilly to make sure we can provide the book online for free is for it to only be allowed to be hosted on the elastic website. Same for our other docs as we plan to turn some of those into books as well.	kimchy	2015-07-13 23:24:40
220	2015-07-13 23:24:40	@kimchy Thanks for the reply. If that changes in the future, feel free to get in touch and I'll be happy to add ES's docs to DevDocs.	Thibaut	2015-07-13 23:24:40
219	2015-06-10 21:12:51	I want to select all documentation for offline mode.	anthonyettinger	2015-06-14 18:52:14
219	2015-06-14 18:52:14	You can install all the docs that you've enabled with a single click. This is all that's needed IMO. Installing docs that you don't use is a waste of space and increases the chance that the app will go over the browser's (unpredictable) quota, which will then silently delete everything.	Thibaut	2015-06-14 18:52:14
218	2015-06-04 19:34:14	Even after blurring the search box, I can't scroll using the up/down arrow keys. Usually focus starts on the body and I have to hit some shortcut (like `/`) to focus the search/nav. Like this I can't even unfocus to do the native up/down thing. I'm sure the up/down functionality is by design, but I consider the breaking of the scrolling a bug.	rudiedirkx	2015-06-05 11:51:56
218	2015-06-05 11:51:56	You can use `alt+up/down` and `space/shift+space` to scroll (press `?` to see all shortcuts). DevDocs would become hard to use IMO if you had to constantly switch back & forth between focusing & blurring the search field to activate different keyboard shortcuts. Search is the app's primary function; I don't want people to have to think twice (is the search field focused or not) before typing or h…	Thibaut	2015-06-05 11:51:56
218	2015-06-05 17:05:27	Space for scrolling is so weird. Especially since the search box is focused. ALT + UP/DOWN is good to know. Thanks.	rudiedirkx	2015-06-05 11:51:56
218	2016-02-11 15:41:37	> I might add a user setting to swap the behavior of up/down and alt+up/down, but I don't consider this a bug, sorry. I'm also an arrow scroller sometimes and it surprised me that up/down didn't scroll the document but the sidebar. Imho, up/down should scroll the document, I rarely if ever need to scroll the sidebar, following the logic that the more often used scrolling should have to more acces…	silverwind	2015-06-05 11:51:56
217	2015-06-04 10:01:16	It's mature and powerful JavaScript library. Docs are here. http://facebook.github.io/immutable-js/docs/#/	hipertracker	2015-06-04 10:44:52
217	2015-06-04 10:44:52	https://github.com/Thibaut/devdocs/blob/master/CONTRIBUTING.md#requesting-new-documentations https://trello.com/c/5q0d0153/223-immutable-js	Thibaut	2015-06-04 10:44:52
216	2015-06-04 06:36:10	I use DevDocs installed on local machine. After updating it yesterday, when I try `bundle install` I am getting this error. <S_CODE_TOKEN> I even removed rbenv and installed rvm, which I used to have till last week, The error is same. Please help.	Abhinav1217	2015-06-05 03:48:09
216	2015-06-04 10:44:09	This looks like a bug with eventmachine. Unfortunately I have no idea how to fix it. Maybe ask on Stack Overflow and/or report the bug to the maintainers?	Thibaut	2015-06-05 03:48:09
216	2015-06-05 03:48:09	Solved it this morning. It was my silly mistake. I just assumed that it was ruby error on one or the other ruby modules and wasted 2 days for a ruby solution. I overlooked the part of error message which said `g++ : Command not found`. I installed gcc-g++ then everything worked smoothly. Thank you for the comment and for such great product.	Abhinav1217	2015-06-05 03:48:09
215	2015-06-02 08:31:14	Because sometimes subsections are not indexed in a particular documentation, it is necessary to use the _search in page_ browser feature. This functionality is usually attached to the `Ctrl+F` key combination. However, the web application captures all keyboard events. Right now, the way to achieve that is, at least on Firefox, to double click in the page content (to force a focus shift) and then …	etanol	2015-06-02 11:47:37
215	2015-06-02 11:38:28	Hey DevDocs doesn't capture `Ctrl+F` (`Cmd+F` on OS X) for that very reason. Are you sure you don't have an extension or something that would capture the key event? Can you replicate in Chrome and IE?	Thibaut	2015-06-02 11:47:37
215	2015-06-02 11:47:37	You are correct. It was an issue of my GUI toolkit configuration. Sorry for the noise, closing.	etanol	2015-06-02 11:47:37
215	2015-06-02 11:53:04	No problem!	Thibaut	2015-06-02 11:47:37
214	2015-05-30 15:25:32		goddyZhao	2015-05-30 15:40:20
214	2015-05-30 15:40:20	https://github.com/Thibaut/devdocs/blob/master/CONTRIBUTING.md#requesting-new-documentations https://trello.com/c/o5uswXmX/208-java-openjdk	Thibaut	2015-05-30 15:40:20
213	2015-05-29 02:54:45	http://aurelia.io also would be nice to add gulp, babel, koajs as well.	chovy	2015-05-29 11:06:15
213	2015-05-29 11:06:15	https://github.com/Thibaut/devdocs/blob/master/CONTRIBUTING.md#requesting-new-documentations https://trello.com/b/6BmTulfx/devdocs-documentation	Thibaut	2015-05-29 11:06:15
212	2015-05-22 19:11:32	Have you considered adding Sugar documentation to DevDocs? http://sugarjs.com/api	corydeppen	2015-05-23 14:19:41
212	2015-05-23 14:19:41	https://github.com/Thibaut/devdocs/blob/master/CONTRIBUTING.md#requesting-new-documentations https://trello.com/c/RxBxNXL7/48-sugar	Thibaut	2015-05-23 14:19:41
211	2015-05-22 06:31:03	Hi, there is no dark theme when i enter: - devdocs directly with http://devdocs.io/ - devdocs from firefox awesomebar with my keyword "dd" but also with other keywords After reloading the page, the dark theme appears except the startpage. The same will work in chrome. Firefox version is 38.0.1 but also it appears in older versions. My OS, Archlinux. // Edit Also when i'm on the startpage, the lig…	danbruegge	2015-05-27 11:47:43
211	2015-05-23 14:19:04	I use Firefox too and it works for me. - Do you have cookies enabled? - What does `app.AppCache.isEnabled()` give you in the web console?	Thibaut	2015-05-27 11:47:43
211	2015-05-27 05:56:44	Ok, don't know why but enable cookies explicit for devdocs.io is working. Usually, i accept cookies from sites, except third-party cookies. After hitting the Globe on the url-bar > "more information" > "Permissions" and "Use cookies: allow" it will work with the dark theme.	danbruegge	2015-05-27 11:47:43
211	2015-05-27 11:47:43	Here's how my Firefox is set up: ![preferences 2015-05-27 07-43-31](https://cloud.githubusercontent.com/assets/17579/7835096/1d57aec6-0444-11e5-9e3b-370f0100bf55.png) It all works for me. The cookie lives on the same domain (`devdocs.io`). It could be that your awesome bar is set up with https://devdocs.io/ instead of http://devdocs.io/? Closing the issue as I don't think there's anything I can d…	Thibaut	2015-05-27 11:47:43
211	2015-06-01 16:09:36	I've removed and add devdocs.io and now it runs with http://. I never accept third-party cookies. After setting the third-party cookie to "from visited" devdocs will set the cookie for the dark theme. So i think here is the problem. Currently for me it is ok to set manually the cookie settings for devdocs.io.	danbruegge	2015-05-27 11:47:43
210	2015-05-21 15:19:41	Updated the icon sprites with the current Sass logo, per [Sass brand guidelines](http://sass-lang.com/styleguide/brand)	jdsteinbach	2015-05-24 19:11:37
210	2015-05-21 20:45:56	Thanks. Could you update [these](https://github.com/Thibaut/devdocs/tree/master/public/icons/docs/sass) instead of the sprite.	Thibaut	2015-05-24 19:11:37
210	2015-05-22 13:41:09	Sorry about that - fixed those & updated `SOURCE`, thanks!	jdsteinbach	2015-05-24 19:11:37
210	2015-05-24 19:11:37	Merged the second commit manually.	Thibaut	2015-05-24 19:11:37
209	2015-05-19 13:43:24	I apologize in advance for the lack of detail in this issue. This comes on the heels of #178 wherein I learned about the ESC functionality and we got a nice note added to the bottom of the page. In one of the recent releases, I started noticing that when I use DevDocs for the first time each day (which is: after a reboot, after launching Chrome for the first time, with DevDocs loaded in the "root…	nazrhyn	2015-06-07 22:22:26
209	2015-05-23 14:12:52	Sometime I get a blank page in Chrome after pressing `esc` a couple times but I never got a Page Unresponsive dialog. Is it maxing out one CPU core?	Thibaut	2015-06-07 22:22:26
209	2015-05-24 07:55:12	I'll check, next time it happens, and post back.	nazrhyn	2015-06-07 22:22:26
209	2015-06-02 19:31:09	I just got this to happen again. There is negligible CPU activity. The following is in the console: <S_CODE_TOKEN> Pressing pause in the Sources tab doesn't stop execution in any code I can see. Running a Timeline capture provides no information and a profile results in this data: ![image](https://cloud.githubusercontent.com/assets/1672405/7945123/c850f2f4-093c-11e5-962c-f0677b48c5c6.png) So, it …	nazrhyn	2015-06-07 22:22:26
209	2015-06-07 22:22:50	I ended "fixing" this by making the app redirect to the root when the request path is for a doc that the user has enabled. So no more double `esc` :) (the actual bug sounds like a race-condition in Chrome when app cache is updating and the page is being loaded at the same time)	Thibaut	2015-06-07 22:22:26
209	2015-06-08 15:48:09	Bien fait! Thanks.	nazrhyn	2015-06-07 22:22:26
208	2015-05-14 08:55:20	Hi why the setInterval and the setTimeout function is not in the Dom documentation ? ref : https://developer.mozilla.org/fr/docs/Web/API/WindowTimers/setTimeout	FlorianBELLAZOUZ	2015-05-14 08:58:53
208	2015-05-14 09:01:27	Ho ! The setTimeout is in the doc, in the WindowTimers. Sorry.	FlorianBELLAZOUZ	2015-05-14 08:58:53
207	2015-05-12 18:59:10	ReadTheDocs is the de-facto documentation repo for Python projects. It would be great to have it integrated with devdocs.	nicopace	2015-05-18 13:30:33
207	2015-05-18 13:30:33	PRs welcome. I don't track docs request on GitHub, sorry. https://github.com/Thibaut/devdocs/blob/master/CONTRIBUTING.md#requesting-new-documentations	Thibaut	2015-05-18 13:30:33
206	2015-05-08 21:09:56	I'm not sure how you'd go about this, (Site scrape, or otherwise), but I'd love to be able to read (at least some subset) of the unix man pages. Thanks for the great site!	zix99	2015-05-09 15:53:08
206	2015-05-09 15:53:08	The issue is with finding a good source that: - is available in HTML format - can be modified/redistributed commercially - is categorized and/or doesn't have 100k+ entries You can suggest ideas here: https://trello.com/c/Nx3q7KsQ/103-linux-man-pages	Thibaut	2015-05-09 15:53:08
205	2015-05-04 23:31:33	Drupal docs from http://api.drupal.org	sarhugo	2015-07-05 23:02:08
205	2015-05-07 03:55:57	Thanks! Will take a look this week-end.	Thibaut	2015-07-05 23:02:08
205	2015-05-11 12:59:48	Sorry I didn't look at this yet. Will do it next week-end.	Thibaut	2015-07-05 23:02:08
205	2015-05-18 20:14:05	Thanks again for your contribution & hard work. This is adding a lot of complexity for one set of docs, which makes it harder / more time-consuming for me to maintain things in the future. I'd like to explore ways we can get simplify this before moving forward (unfortunately Drupal has the worst URLs of any docs I've ever seen, by a long margin :/). Questions & comments: 1. Why did you need the `…	Thibaut	2015-07-05 23:02:08
205	2015-05-19 20:45:50	Hi @Thibaut, thanks for reviewing, I'll also look at this on weekend.. hard week of work :(	sarhugo	2015-07-05 23:02:08
205	2015-06-01 20:16:03	1. Removed the dot replacements at `fixUri`. It works fine without it. 2. Not sure if it will solve the problem. The replacements done was to fix the urls like "https://api.drupal.org/api/drupal/includes!ajax.inc/group/ajax/7" which include an exclamation mark (we have urls with ! + ; : ). If I don't replace these chars I get 404 errors when accessing via the app. 3. I removed a lot of these skip…	sarhugo	2015-07-05 23:02:08
205	2015-06-08 11:54:57	Thanks! I have a busy next few weeks coming up; I'll take a look as soon as I can.	Thibaut	2015-07-05 23:02:08
205	2015-07-05 23:02:08	Merged :) https://github.com/Thibaut/devdocs/commit/dac9b9b03cc31f82e66325fe442fce5b35344d7a https://github.com/Thibaut/devdocs/commit/79822f8ebc3e5a7b2e1ecb416dd1de191c3c3bc9 http://devdocs.io/drupal/	Thibaut	2015-07-05 23:02:08
204	2015-05-01 03:12:10	The aforementioned page does not document the `method` option that can be passed to `jQuery.ajax()`. This option is mentioned in the [official documentation](http://api.jquery.com/jQuery.ajax/).	ooesili	2016-02-07 23:09:58
204	2015-05-02 18:06:01	I haven't updated the jQuery in a while because they're time-consuming to set up locally. Will probably wait for the next major release.	Thibaut	2016-02-07 23:09:58
203	2015-04-30 21:21:25	http://devdocs.io/python2/library/json This webpage doesn't appear to be highlighting the code examples properly.	zg	2015-05-04 02:42:20
202	2015-04-28 19:07:27	Hi, I'm trying to make the drupal documentation. One problem that I found is that at api.drupal.org there are several paged tables. For example at the starting point that I choose: https://api.drupal.org/api/drupal/groups The pager links are not followed (since the uri is the same, only the query parameters change) Is there a way to force fetching these links and merge the pages into one (with so…	sarhugo	2015-05-02 18:50:09
202	2015-05-02 18:50:08	Hi Scraping the same path twice with different query params isn't supported, sorry. The location of the file and a bunch of other things are entirely based on the path, and it would be quite difficult to change that. What you could do instead is manually add the URLs on page 2 to your scraper's `initial_paths`, like [here](https://github.com/Thibaut/devdocs/blob/0a09c8904e88692b13f877f8b797bf6f9a…	Thibaut	2015-05-02 18:50:09
201	2015-04-27 14:43:19	Now that Google owns Firebase and with Angular integration does it make sense to add the Firebase API documentation to devdocs? https://www.firebase.com/docs/	run-time	2015-05-02 18:16:22
201	2015-05-02 18:16:22	I'm not interested in adding commercial API docs to DevDocs, sorry.	Thibaut	2015-05-02 18:16:22
201	2016-11-29 15:28:34	firebase would be nice +!	d1b1	2015-05-02 18:16:22
200	2015-04-24 12:59:18	to 5.0.0	screendriver	2015-04-26 17:41:50
199	2015-04-20 10:17:43	Devdocs kept forgetting about my selected documentations and reverting to the default ones, even though it would still have the offline data around in IndexedDB. Turns out this preference is stored in a cookie, and I have set up my browser to agressively forget cookies (every time I close the browser). Would it be possible to store the preferences in IndexedDB instead, perhaps only if user has en…	fvsch	2015-05-23 14:16:18
199	2015-05-23 14:16:18	This isn't possible, sorry. The server needs to know which docs you've selected in order to render the app cache manifest: http://devdocs.io/manifest.appcache You could whitelist cookies on `devdocs.io` instead.	Thibaut	2015-05-23 14:16:18
198	2015-04-16 08:00:12	Some pages are missing example blocks. See here: - [SVG `<use>` on DevDocs](http://devdocs.io/svg/element/use) - [SVG `<use>` on MDN](https://developer.mozilla.org/fr/docs/Web/SVG/Element/use) Same problem for these pages: `svg/element/viewn`, `svg/element/vkern`, `svg/element/switch`, `svg/element/set`...	zessx	2015-04-19 22:22:58
197	2015-04-15 15:19:26	Would love to see [this](http://docs.casperjs.org/en/latest/) on devdocs. Could also use [phantomjs](http://phantomjs.org/api/) if not in the pipeline	mschultheiss83	2015-04-15 16:36:58
197	2015-04-15 16:36:58	https://github.com/Thibaut/devdocs/blob/master/CONTRIBUTING.md#requesting-new-documentations https://trello.com/c/cmuaDXMs/62-casperjs https://trello.com/c/gOLIq2Wl/178-phantomjs	Thibaut	2015-04-15 16:36:58
197	2015-04-15 16:45:39	sorry and thanks for the links	mschultheiss83	2015-04-15 16:36:58
196	2015-04-13 14:24:13	Typing in the search field (or, heh, typing at all :P) while in ‘Select documentation’ mode will exit that mode, and lose any changes made so far. Probably best to disable the search field (and search-when-you-type functionality) when selecting sources, unless you want to modify it to search within the list of documentation sources' names.	ELLIOTTCABLE	2016-01-31 20:14:42
196	2016-01-31 20:16:23	A while ago I added the ability to search disabled docs in the main search (+ enable from the search results). b14fc9438a52ab1a7c317ba97645dbf1fe3f2c7d disables the search input while the picker is open, as suggested.	Thibaut	2016-01-31 20:14:42
195	2015-04-10 08:21:10	So, Safari 7.1+ [supports IndexedDB](http://caniuse.com/#feat=indexeddb). Unfortunately, I still get this error when trying to use Offline Mode: > #### Oops, the database failed to load. > > DevDocs requires IndexedDB to cache documentations for offline access. > Unfortunately IndexedDB is either not supported in your browser, disabled, or buggy. If there's any aid I can provide in tracking this …	ELLIOTTCABLE	2015-04-10 12:14:00
195	2015-04-10 12:14:00	Unfortunately Safari's IndexedDB has multiple bugs that make it pretty much useless: https://bugs.webkit.org/show_bug.cgi?id=136937 https://bugs.webkit.org/show_bug.cgi?id=136888 Hopefully Apple will fix them in the next Safari / iOS. I'm not interested in adding a polyfill, sorry (too many potential bugs that I don't want to waste time on).	Thibaut	2015-04-10 12:14:00
194	2015-04-10 08:16:24	I'm really happy to see a dark mode; but honestly, it can be kind of hard to read; and a lot of the colours don't have quite enough contrast. Have you considered using the ‘[Solarized](http://ethanschoonover.com/solarized)’ colour-scheme? It's very popular, and extremely readable in both light _and_ dark mode. (In fact, that's precisely what it was designed to do: choose colours with scientifical…	ELLIOTTCABLE	2015-04-26 22:55:05
194	2015-04-10 12:15:00	Thanks for the feedback. I'll look into. Which colors don't have enough contrast for you?	Thibaut	2015-04-26 22:55:05
194	2015-04-13 14:26:22	Actually, I think it's just the new-user note on the landing page (with the green background) that's so egregiously bad in dark mode. Looks like I jumped to conclusions. (= Other things worth noting: the section-headers could do with a little more contrast, but it's not horrible; and the table-border lines are almost invisible in dark-mode. That said, I'd still love to see a switch to Solarized; …	ELLIOTTCABLE	2015-04-26 22:55:05
194	2015-05-11 08:00:20	:+1:	ELLIOTTCABLE	2015-04-26 22:55:05
193	2015-04-08 10:14:03	When searching for a JavaScript method, like Array.join, I typically type: <S_CODE_TOKEN> The abbreviation `js` is extended to one of the many JS libraries, frameworks and tools, as they are an exact match to `js`, yet JavaScript does not. Similarly, typing `md`, a very common abbreviation for Markdown, rarely lists Markdown, depending on which modules are enabled. For me, it shows the PHP’s md5 …	timseverien	2015-07-27 03:01:30
193	2015-04-13 12:04:03	:+1: Will look into that soon.	Thibaut	2015-07-27 03:01:30
193	2015-07-27 06:43:23	_smooch_ :+1:	timseverien	2015-07-27 03:01:30
192	2015-04-08 09:21:57	On Firefox, you can add an option to Install a Web-app with the [Web App Manifest](https://developer.mozilla.org/en-US/Apps/Build/Manifest#Requirements_for_generic_Open_Web_Apps). It could basically work like this: ![screen shot 2015-04-08 at 11 17 26](https://cloud.githubusercontent.com/assets/1769951/7042276/f1342272-dde0-11e4-9171-dfc07b9ba269.png) Once you click the 'Install' link, the browse…	berbaquero	2016-01-18 13:11:58
192	2015-04-13 08:29:20	Hmm, just saw the official Firefox Marketplace link, so I guess this 'Install' button could be redundant.	berbaquero	2016-01-18 13:11:58
192	2015-04-13 12:00:52	It's still a good idea to replace the link with a button to install the app (maybe not as prominent as in your screenshot, since it's Firefox-only at the moment). I'll look into that soon. FYI DevDocs's manifest is here: http://devdocs.io/manifest.webapp	Thibaut	2016-01-18 13:11:58
192	2015-04-23 20:57:38	Well, the 'Install' button on the screenshot would of course only be shown on Firefox browsers, anyway. Cool that you like the idea, in any case; installing directly from the browser would be very good, indeed.	berbaquero	2016-01-18 13:11:58
192	2016-01-18 13:11:58	Closing this as Mozilla is removing the web app runtime from Firefox (https://www.fxsitecompat.com/en-CA/docs/2016/web-app-runtime-will-be-removed-from-firefox-for-desktop-and-android/).	Thibaut	2016-01-18 13:11:58
191	2015-04-05 22:58:51	MongoDB says DevDocs should be able to add its docs: ![image](https://cloud.githubusercontent.com/assets/251288/6999032/2d95ecb4-dbac-11e4-80bd-589c30de8426.png) http://docs.mongodb.org/manual/about/ In which case the pictured Trello notice is out of date.	lorensr	2015-04-05 23:06:55
191	2015-04-05 23:06:55	Thanks for bringing this to their attention. https://twitter.com/DevDocs/status/584854282471661568 We'll see what they say.	Thibaut	2015-04-05 23:06:55
191	2015-04-05 23:09:27	Thanks for the details! I'm down to two docs tabs pinned and always open, hoping it will come down to one. Their docs UI feels worse the more I use devdocs :)	lorensr	2015-04-05 23:06:55
190	2015-04-05 13:09:40	[angular-formly](http://docs.angular-formly.com) (by yours truly). Would love to see this on devdocs. Would a pull request for adding this library be accepted?	kentcdodds	2015-07-05 22:54:32
190	2015-04-05 22:12:34	Hey Kent Yes I would gladly accept a pull request. Note however that DevDocs isn't well suited for UI frameworks (if you want to show examples) because it removes all JS and CSS from the original docs.	Thibaut	2015-07-05 22:54:32
190	2015-04-05 22:16:01	If I understand you correctly, that shouldn't be a problem. I just had someone ask if they could get docs offline and my first thought was devdocs. Thanks for your great work!	kentcdodds	2015-07-05 22:54:32
190	2015-04-05 22:21:23	Cool! There is no scraper for `readme.io`-powered docs yet in the repo so this might not be super straightforward to implement. Feel free to post questions here if you need a hand.	Thibaut	2015-07-05 22:54:32
190	2015-04-05 22:22:33	I probably will... Never done ruby before. - Kent C. Dodds (Sent from my mobile device, please forgive typos or brevity) On Apr 5, 2015 4:21 PM, "Thibaut Courouble" notifications@github.com wrote: > Cool! > There is no scraper for readme.io-powered docs yet in the repo so this > might not be super straightforward to implement. Feel free to post > questions here if you need a hand. > > — > Reply t…	kentcdodds	2015-07-05 22:54:32
190	2015-07-05 22:54:32	Don't think we need to keep this open.	Thibaut	2015-07-05 22:54:32
190	2015-07-06 02:47:20	Understood. Thanks. FYI @mikeerickson	kentcdodds	2015-07-05 22:54:32
189	2015-04-04 08:36:01	For now, enable a docset by clicking the enable trigger in the disabled list is a very useful function for me. I wanna a similar function that is disable a docset quickly by clicking something related to this docset. Do you have any advise or plan for this thing? Thanks.	yleo77	2015-04-05 22:27:51
189	2015-04-05 22:27:51	Thanks for the suggestion. I don't want to add the same kind of link to "disable" than to "enable" because I don't think most people disable docs very often — it'd just clutter the UI. Sorry.	Thibaut	2015-04-05 22:27:51
189	2016-05-08 23:51:51	for people who also misclicked enable button and wanted to re-disable it: **clear the cookie** and the list of enabled docsets will be restored to the original preset.	Kaijun	2015-04-05 22:27:51
189	2016-05-09 11:32:45	@Kaijun or you can just click "Select documentation" and uncheck any docs you don't want	Thibaut	2015-04-05 22:27:51
188	2015-04-02 07:54:03	Wish to have R documentation added (see for ex., http://www.rdocumentation.org/)	and7ey	2015-04-02 11:22:48
188	2015-04-02 11:22:48	https://github.com/Thibaut/devdocs/blob/master/CONTRIBUTING.md#requesting-new-documentations https://trello.com/b/6BmTulfx/devdocs-documentation	Thibaut	2015-04-02 11:22:48
187	2015-04-01 09:21:55	Hi. This is not critical but when I installed offline version of php docs the links in section See Also still refer to php.net. Dont'n know what happen with rest of docs. Great app !!!	jekyl32	2015-04-03 15:33:24
187	2015-04-03 15:33:24	Hey Thanks for the bug report. This is known issue with the PHP doc, which has poorly-organized links and URLs. Unfortunately I cannot fix it at this time, sorry. See #36 and #71 for more info.	Thibaut	2015-04-03 15:33:24
187	2015-08-26 12:05:43	See what I meant? (#89) Other issues will keep coming until you leave one open..	Hipska	2015-04-03 15:33:24
186	2015-03-27 14:34:43	Currently running Fedora 21 and Xfce. Installed the necessary Qt5 packages, successfully built a binary. However: <S_CODE_TOKEN> Any ideas how I could help track down the cause? A working Linux binary for download would be really helpful.	lpar	2015-03-28 13:36:08
186	2015-03-28 13:36:08	https://github.com/zealdocs/zeal	Thibaut	2015-03-28 13:36:08
186	2015-03-28 15:43:39	> Fedora 19 > There is no rpm package yet, but Zeal can be easily built from scratch. That's what I did. Apparently it can't easily be built from scratch.	lpar	2015-03-28 13:36:08
186	2015-03-28 15:49:47	You are in the wrong repo.	Thibaut	2015-03-28 13:36:08
186	2015-03-28 15:51:56	Oh! Sorry. Guess I had too many tabs open...	lpar	2015-03-28 13:36:08
185	2015-03-25 20:17:16	Changed the version to to the latest release of ruby.	abarrand	2015-03-25 21:21:27
185	2015-03-25 21:21:27	Thanks but unless you've manually checked that the scraper still works, PRs like this aren't really helpful. https://github.com/Thibaut/devdocs/blob/master/CONTRIBUTING.md#updating-existing-documentations I'll update the docs over the week-end.	Thibaut	2015-03-25 21:21:27
185	2015-03-25 22:25:31	I verified by downloading the docs with Thor. Thanks for updating it though.	abarrand	2015-03-25 21:21:27
185	2015-03-25 22:32:23	@ab5124 if you ran `thor docs:download ruby` that only fetches the 2.2.0 version I personally scraped and uploaded to DevDocs's server. To generate the docs you need to run `thor docs:generate`.	Thibaut	2015-03-25 21:21:27
185	2015-03-25 22:47:22	Alright thanks for that information. It fails with both 2.2.0 and 2.2.1 when trying to pull the docs from localhost. Also thanks for the work that you have done on devdocs. I have it set as one of my default tabs.	abarrand	2015-03-25 21:21:27
184	2015-03-24 14:40:53	It would be cool if there was a setting to change the size of the UI elements like on gmail, which has the settings comfortable, cozy and compact. Of course one can simply zoom out of the website a little, but this breaks currently the layout.	adius	2015-03-24 21:55:13
184	2015-03-24 21:11:50	Browsers already handle zooming in & out pretty well. I'd rather keep DevDocs simple and not re-invent the wheel. > but this breaks currently the layout. This should work. Could you post a screenshot?	Thibaut	2015-03-24 21:55:13
184	2015-03-24 21:55:13	I'm not sure why the layout war broken before. Can't reproduce it anymore. It does work pretty good with zooming for me as well now.	adius	2015-03-24 21:55:13
183	2015-03-17 14:46:26	Hi, If you go to http://devdocs.io/django/ref/contrib/admin/actions and then click on the link to `django.contrib.auth`, it results in a 404, but it should be like this page: https://docs.djangoproject.com/en/1.7/topics/auth/. Thanks,	rockymeza	2015-04-03 15:41:24
183	2015-04-06 15:52:17	Thanks!	rockymeza	2015-04-03 15:41:24
182	2015-03-17 13:40:38	bundle install fails with latest ruby update available for homebrew on OS X After editing the Gemfile to support Ruby 2.2.1, I am still getting <S_CODE_TOKEN> Workaround: <S_CODE_TOKEN>	nszceta	2015-03-22 13:42:02
182	2015-03-22 13:42:02	This is because ffi 1.9.7 was yanked. I've updated the Gemfile to require 1.9.8.	Thibaut	2015-03-22 13:42:02
182	2015-05-06 13:48:00	+1 . thanks	ohadperry	2015-03-22 13:42:02
181	2015-03-17 08:09:12	Please provide meteor framework documentation http://docs.meteor.com/#/full/	gvagenas	2015-03-17 11:21:58
181	2015-03-17 11:21:58	https://github.com/Thibaut/devdocs/blob/master/CONTRIBUTING.md#requesting-new-documentations https://trello.com/c/BWo1ted2/36-meteor	Thibaut	2015-03-17 11:21:58
181	2015-03-17 11:23:22	Sorry for opening the issue, I should have checked the wiki first. Thanks	gvagenas	2015-03-17 11:21:58
181	2015-03-17 11:23:40	No problem	Thibaut	2015-03-17 11:21:58
180	2015-03-15 09:40:10	I am testing this in plunker. And i saw `_.isElement(document.body)` is returning `false`. But as per the documentation, it should return `true`.	rajeshwarpatlolla	2015-03-15 12:55:30
180	2015-03-15 12:55:30	Wrong repo. DevDocs is just a documentation tool, not a library.	Thibaut	2015-03-15 12:55:30
180	2015-03-15 17:42:04	When i click on `I found a bug, where do I report it? In the issue tracker. Thanks!` which was in `http://devdocs.io/offline` it re directed to this repo only. So i raised this issue. Could you please let me know which is the corresponding directory to post this issue?	rajeshwarpatlolla	2015-03-15 12:55:30
180	2015-03-15 17:45:54	The bug isn't in the DevDocs app itself (this repo), it's in whichever library you're reading the docs of (I'm guessing either [Underscore.js](https://github.com/jashkenas/underscore) or [lodash](https://github.com/lodash/lodash)).	Thibaut	2015-03-15 12:55:30
180	2015-03-16 03:50:12	Yes, it is lodash related bug.	rajeshwarpatlolla	2015-03-15 12:55:30
179	2015-03-13 15:29:30	The Filesystem API doesn't have any docs. You can use Mozilla's: https://developer.mozilla.org/en-US/docs/Web/API/File_System_API	DanielHerr	2015-03-14 13:18:19
179	2015-03-14 13:18:19	This API won't be included in DevDocs until MDN removes the banner that says: > This feature is non-standard and is not on a standards track. Do not use it on production sites facing the Web: it will not work for every user. Sorry.	Thibaut	2015-03-14 13:18:19
178	2015-03-12 18:18:48	#### Introduction I've been trying to nail down the steps for this for a few days now and I finally got it! #### Steps 1. Enable **Node.js** and at least one other language. 2. In the search box... 1. Type `node<TAB>` to enable the filter. 2. Type `unlink<ENTER>` to select the **fs.unlink** article. > _This will open the unlink article, and rewrite the URL to `/node/fs#fs_fs_unlink_path_callback`…	nazrhyn	2015-03-14 23:16:47
178	2015-03-14 23:16:47	Thanks for the detailed issue. This is the intended behavior (there is a banner at the bottom of the page that tells you when the app is in "single doc" mode). It's required because of how DevDocs work (to keep things fast, only the docs the user has selected are loaded in memory), as well as limitations in the AppCache API (which is only reliable on the root path). To go from "single doc" mode t…	Thibaut	2015-03-14 23:16:47
178	2015-03-16 20:08:55	I see, thanks for the response! Maybe to improve the discoverability of that shortcut, it could be parenthetically included in that bottom banner?	nazrhyn	2015-03-14 23:16:47
178	2015-03-17 12:12:02	Good idea. I'll add this next week-end.	Thibaut	2015-03-14 23:16:47
177	2015-03-10 23:51:22	The the font style for `syntax` is too similar to the regular reading font, so its a little hard to see when a word is actually code syntax. Note the styling of the `this` keyword in the screenshots. ![devdocs-default](https://cloud.githubusercontent.com/assets/3874813/6587677/7387cdd4-c755-11e4-9497-bf7ca133dba7.png) Seems to be more pronounced in Chrome than FireFox, it appears you have decent …	komplexb	2015-03-16 03:35:11
177	2015-03-13 13:52:33	It probably wouldn't work for the dark theme, as such, but I've always been a fan of the red and gray that Slack uses: ![slackinlinecode](https://cloud.githubusercontent.com/assets/1672405/6639506/a7693d64-c966-11e4-84cc-35b88d81b6ce.png)	nazrhyn	2015-03-16 03:35:11
177	2015-03-16 03:35:11	I changed the code font to the one used by GitHub. It should provide better contrast compared to the normal font. I'd rather not style every `code` element with a different background/border as I think it hurts readability when overused.	Thibaut	2015-03-16 03:35:11
177	2015-03-16 20:10:34	I think the Slack one probably makes more sense in the chat context. Having a Christmas tree of code boxes that stand out too much is definitely suboptimal.	nazrhyn	2015-03-16 03:35:11
177	2015-03-18 14:20:57	Is the change already in place? Not seeing it reflected in my instance.	komplexb	2015-03-16 03:35:11
177	2015-03-19 02:28:40	@komplexb The change is live on [devdocs.io](http://devdocs.io) yes.	Thibaut	2015-03-16 03:35:11
176	2015-03-10 19:41:06	I could not find the disable docs options for a while and I wonder if others are having the same issue. Maybe move it to the top instead of the bottom of the left nav? Thanks for making a wonderful app.	saaqibz	2015-03-14 13:12:34
176	2015-03-14 13:12:34	Thanks for the suggestion. The "disabled" list is open by default so I don't think we need to move it to the top; it'd look kind of awkward. ![devdocs - private browsing 2015-03-14 09-10-11](https://cloud.githubusercontent.com/assets/17579/6651762/f1d06c06-ca29-11e4-83e8-be09d346f321.png) But you are right that the discoverability of this list isn't great. I'll try to improve this in a future upd…	Thibaut	2015-03-14 13:12:34
175	2015-03-07 13:57:59	In the webapps of Firefox, It can remeber theme settings after restart. I was toggle theme to dark, then restart webapps, it's back to white theme.	CzBiX	2015-03-09 06:15:39
175	2015-03-09 06:15:39	Looks like it already fixed or back to normal.	CzBiX	2015-03-09 06:15:39
174	2015-03-06 17:22:44	I find myself using the alt+g shortcut to search google but due to the nature of this content the stuff I'm looking for is usually on stackoverflow. How hard would it be to add another shortcut key to search stackoverflow? Even better if it could search stackoverflow using the tag for the root level documentation type I am currently in. Example: If I search stackoverflow using this text, "[angula…	run-time	2015-03-16 03:34:40
174	2015-03-09 02:45:08	:+1: I'll add this within the next week or two.	Thibaut	2015-03-16 03:34:40
173	2015-03-04 04:25:22	I installed the webapps in Firefox from https://marketplace.firefox.com/app/devdocs/. The offline mode was works fine. But in the offline pages, it was show the wrong information. ![20150304-122248-5c7e](https://cloud.githubusercontent.com/assets/760097/6478230/3c57843a-c269-11e4-8db5-c90b983f032c.png)	CzBiX	2015-03-16 03:34:40
173	2015-03-04 13:39:04	> The offline mode was works fine. Do you mean you can close the app / shutdown your computer, and still re-open it offline?	Thibaut	2015-03-16 03:34:40
173	2015-03-04 13:41:04	@Thibaut Yes! It's works well without problems.	CzBiX	2015-03-16 03:34:40
172	2015-03-03 16:08:19	This is one missing from the documentation	dlbrown06	2015-03-03 20:33:41
172	2015-03-03 20:33:41	https://github.com/Thibaut/devdocs/blob/master/CONTRIBUTING.md#requesting-new-documentations https://trello.com/c/S3tXBTRJ/132-vagrant	Thibaut	2015-03-03 20:33:41
171	2015-02-28 03:05:59	For example, [reopenClass method](http://devdocs.io/ember/classes/ember.coreobject#method_reopenClass), that **Defined in** links to: https://github.com/emberjs/ember.js/tree//packages/ember-runtime/lib/system/core_object.js#L702 You will get a 404 page because the correct link is: https://github.com/emberjs/ember.js/tree/v1.10.0/packages/ember-runtime/lib/system/core_object.js#L702. The version …	chenxsan	2015-03-01 23:33:39
171	2015-03-01 23:33:39	Fixed. Thanks for the bug report.	Thibaut	2015-03-01 23:33:39
170	2015-02-27 21:24:48	Closes #19 This is my first attempt at this. To be honest I only have a slight understanding of what it going on here. Also the styles may need to be changed. @Thibaut Feel free to pick this apart.	TrangPham	2015-03-14 20:33:03
170	2015-03-01 22:33:56	Thanks for your contribution. I think we should use a new attribute (`home_url`) instead of `base_url`, which isn't always a valid URL, and the box should go at the top instead of the bottom.	Thibaut	2015-03-14 20:33:03
170	2015-03-01 22:40:03	@Thibaut Thanks :) I think I've already made the box go at the top. <S_CODE_TOKEN> https://github.com/TrangPham/devdocs/blob/master/lib/docs/filters/core/official_url.rb#L4 I'm appending the rest of the html to the html of the `official_url_html`. Should I rename `official_url` file to `home_url` too?	TrangPham	2015-03-14 20:33:03
170	2015-03-01 22:47:17	> I think I've already made the box go at the top. You're right. I read the code wrong. > Should I rename `official_url` file to `home_url` too? :+1:	Thibaut	2015-03-14 20:33:03
170	2015-03-01 22:58:26	After renaming to home_url - should I be manually adding the urls into each doc's scrapper? Also is there a format that the urls should be following? Should the css class names be changed from `_official` and `_official-link` to home?	TrangPham	2015-03-14 20:33:03
170	2015-03-01 23:05:29	> After renaming to home_url - should I be manually adding the urls into each doc's scrapper? I'll add those progressively when I update each doc. > Also is there a format that the urls should be following? Not sure what you mean. The link should go to the project's homepage. > Should the css class names be changed from `_official` and `_official-link` to home? :+1:	Thibaut	2015-03-14 20:33:03
170	2015-03-02 13:00:27	I think `_home-link` is already being used as a css class. Should I leave the `_official` and `_official-link` css class named as there are?	TrangPham	2015-03-14 20:33:03
170	2015-03-02 13:11:24	I'm looking through the test failures right now, and will be adding some test cases for home_url. Do you want home_url to ever be able to be blank? Since you'll be adding them in gradually? Because as I have it now, it will cause `URI::InvalidURIError: bad URI(is not URI?):` when home_url is blank.	TrangPham	2015-03-14 20:33:03
170	2015-03-03 12:58:42	> Should I leave the `_official` and `_official-link` css class named as there are? :+1: > Do you want home_url to ever be able to be blank? Since you'll be adding them in gradually? Yes. It should be blank for all docs in this PR.	Thibaut	2015-03-14 20:33:03
170	2015-03-03 21:52:42	@Thibaut I think this is ready for review - are there other places which I should add more tests to?	TrangPham	2015-03-14 20:33:03
170	2015-03-04 13:37:11	I'll merge this this week-end.	Thibaut	2015-03-14 20:33:03
170	2015-03-04 15:00:48	@Thibaut Changes made. And thanks so much for helping me with this PR! I thought it would be easier than it was. I still don't completely understand the mechanics of how devdocs works.	TrangPham	2015-03-14 20:33:03
170	2015-03-09 02:42:18	Didn't do much work on DevDocs this week-end. This will have to wait another week :P	Thibaut	2015-03-14 20:33:03
169	2015-02-26 21:02:55	Bootstrap 3 doc on the next update will be great... well not really an issue but still.	sangimed	2015-02-26 22:51:49
169	2015-02-26 22:51:49	https://github.com/Thibaut/devdocs/issues/149#issuecomment-69493523	Thibaut	2015-02-26 22:51:49
168	2015-02-18 01:35:59		hollingberry	2015-02-19 00:31:13
168	2015-02-18 13:26:23	I would prefer adding Minitest as a separate doc: http://docs.seattlerb.org/minitest/ We just need an icon for it. Any idea?	Thibaut	2015-02-19 00:31:13
168	2015-02-18 18:15:51	I don't think Minitest has an icon. The Seattle Ruby Brigade has an icon at http://www.seattlerb.org: ![seattle_rb_logo_big-eea0587cb287f72012cfa249caf120dc](https://cloud.githubusercontent.com/assets/4062448/6253473/8449cbb8-b756-11e4-91c4-059cb7b4550b.png) As well as an icon at http://github.com/seattlerb: ![55277](https://cloud.githubusercontent.com/assets/4062448/6253513/c1b27d56-b756-11e4-81…	hollingberry	2015-02-19 00:31:13
168	2015-02-19 00:31:13	Minitest was actually removed stdlib in Ruby 2.2, so this PR isn't going to work. I'll try to add Minitest as a separate doc this week-end or the next.	Thibaut	2015-02-19 00:31:13
167	2015-02-14 17:36:58	As of lodash v3.1.0, method aliases such as `_.extend` are missing. This seems to be a regression since it was fixed for v3.0.0(?) in #68. NB, lodash v3.2.0 is now available.	tlvince	2015-02-15 23:16:52
167	2015-02-15 23:16:51	Done :) http://devdocs.io/lodash/	Thibaut	2015-02-15 23:16:52
167	2015-02-16 01:28:55	:+1:	tlvince	2015-02-15 23:16:52
166	2015-02-14 08:41:29	I have been consistently getting this error on my Chromebook for the last week. It happens whenever I press the theme toggle button (to switch to the dark theme). I've tried everything: reloading, resetting, clearing the whole cache just in case... I don't seem to get it on my pc, and I have no idea why.	gpgekko	2015-02-18 13:21:36
166	2015-02-14 15:52:00	I can see this exception in my error tracking app. Surprisingly it only happens on Chrome OS. Could you run these commands in the web console (one by one) and send me the results: <S_CODE_TOKEN> Thanks	Thibaut	2015-02-18 13:21:36
166	2015-02-15 11:31:04	Looks fine: ![screenshot 2015-02-15 at 12 30 13](https://cloud.githubusercontent.com/assets/5121420/6203092/70781044-b50e-11e4-9408-3389c343fe28.png)	gpgekko	2015-02-18 13:21:36
166	2015-02-15 11:32:40	In fact, after today's update to DevDocs, it seems to work fine.	gpgekko	2015-02-18 13:21:36
166	2015-02-18 13:21:36	@gpgekko Thanks! The error hasn't happened in 4 days so I'm gonna close this and hope for the best ^^	Thibaut	2015-02-18 13:21:36
165	2015-02-14 03:28:45	Increased contrast of font against new dark background. Reference issue #164 for details. (closes #164)	dhenson02	2015-02-17 03:30:36
165	2015-02-17 00:07:29	@Thibaut requested changes applied, see what you think	dhenson02	2015-02-17 03:30:36
165	2015-02-17 03:30:43	Thanks! :+1:	Thibaut	2015-02-17 03:30:36
164	2015-02-14 03:01:26	The base font color lightness is just _ever-so-slightly_ too dark and **doesn't provide enough contrast** to the background, IMO. It makes reading the text somewhat of a chore and turns me off of the otherwise great-looking new dark theme and to me, **that makes it a bug.** And since I thought it was a problem, **I took a shot at finding a solution.**, I did a little testing and came up with this…	dhenson02	2015-02-17 03:30:36
163	2015-02-12 14:19:36	Hey! Can you add WP Doc ? Thanks!	todoconk	2015-02-12 14:22:58
163	2015-02-12 14:22:58	https://github.com/Thibaut/devdocs/blob/master/CONTRIBUTING.md#requesting-new-documentations https://trello.com/c/mDIVCppx/85-wordpress	Thibaut	2015-02-12 14:22:58
162	2015-02-10 23:11:03		alejoluc	2015-02-22 22:22:22
161	2015-02-10 16:50:57	Could you please add the functionality to add a (right click) option to "Add as search engine..." so users can search DevDocs from the chrome URL bar?	mikeymurph77	2015-02-10 17:52:32
161	2015-02-10 17:52:32	You can already do that, just press Tab when devdocs.io is autocompleted in the omnibox (you can setup a keyword in Settings -> Manage search engines…).	Thibaut	2015-02-10 17:52:32
160	2015-02-09 13:27:41	hardly an "issue", more nit-picky than anything, but... with the new dark skin option, some icons don't appear as well as they could (coffeescript and backbone for instance) what could be done to restore the clarity of some of the hard to view icons?	skibz	2015-03-01 23:33:45
160	2015-02-10 11:55:23	Same for Markdown. The [File Icons](https://github.com/DanBrooker/file-icons) atom package handles this really well, if anyone wants to look into it.	RossBarnie	2015-03-01 23:33:45
159	2015-02-05 03:20:32	Hi, Thibaut, In AngularJs's docs, there has a category named 'filter'. In this category, there has an item name 'filter' too. You can see the document for this api [here](https://docs.angularjs.org/api/ng/filter/filter). But now, I cannot found the item in DevDocs's api tree. And I found that I can find it in [Angular's homepage](http://devdocs.io/angular/), and click it will show a popup page, a…	colin-han	2015-03-01 23:33:45
158	2015-02-03 01:06:39	Are surprisingly good! https://msdn.microsoft.com/en-us/library/ff679977%28v=VS.94%29.aspx I'm not a microsoft fanboy by any means. But I was wondering if anyone other js devs have reviewed these. Seem to be at par or better than the mdn docs. Anyway to have more than one set of js docs?	morenoh149	2015-02-03 04:13:24
158	2015-02-03 04:13:24	Unfortunately these docs are proprietary: > All Microsoft Content is the copyrighted work of Microsoft or its suppliers, and is governed by the terms of the license agreement that accompanies or is included with the Microsoft Content. If the Microsoft Content does not include a license agreement, then you may make a reasonable number of copies of the Microsoft Content for your internal use in des…	Thibaut	2015-02-03 04:13:24
157	2015-01-31 21:53:16	Yii2 was a complete rework of the framework and the company I work for is still using Yii 1.1 in quite a few projects. Me and my colleagues would really appreciate availability of the older documentation as devdocs is much easier and faster to use than project's homepage. Does it make sense to add separate documentation labeled for example "Yii1"? I think I could try to do that and create a pull …	maciejtarnowski	2015-02-15 23:16:30
157	2015-02-02 03:42:47	Multi-version support is planned for the future but not yet supported. In the meantime I'll try to bring back Yii 1.1 as a separate documentation next week-end.	Thibaut	2015-02-15 23:16:30
157	2015-02-16 06:50:08	Thank you @Thibaut !	maciejtarnowski	2015-02-15 23:16:30
156	2015-01-30 03:45:52	I accidentally clicked to that button, everything is gone then I need to add/download the new docs again.	Chengings	2015-02-01 23:15:13
155	2015-01-21 15:18:24	![2015-01-21 at 16 12](https://cloud.githubusercontent.com/assets/78213/5838636/1c50b7c0-a189-11e4-9d6b-ddfdc01b3ac4.png)	nhoizey	2015-01-30 14:54:59
155	2015-01-21 16:13:20	Are you running DevDocs in a private window? Did you allow DevDocs to store data offline? (Firefox should have prompted you when you first visited the site)	Thibaut	2015-01-30 14:54:59
155	2015-01-21 17:09:46	I'm not in a private window and Firefox didn't prompt me.	nhoizey	2015-01-30 14:54:59
155	2015-01-30 07:57:37	@nhoizey Use Firefox Developer Edition. I have it installed and am currently on Aurora channel (37.0a2) and it works quite well (though I'm using OSX Yosemite).	bassu	2015-01-30 14:54:59
155	2015-01-30 08:55:18	(sorry, closed it by error) @bassu stable Firefox supports app cache, I don't want to change my browsing habits just because one service doesn't support it… ;-)	nhoizey	2015-01-30 14:54:59
155	2015-01-30 09:06:58	@nhoizey I don't think stable Firefox is good enough for developers at this time. There have been several bug reports with DOM and HTML5 specifically in Firefox while it tries to keep up with Chrome. I am sure there's some bug somewhere which is rendering appcache useless in stable Firefox. Browser is a fast moving target and Firefox has some history of coming late to party (although they are try…	bassu	2015-01-30 14:54:59
155	2015-01-30 09:30:15	@bassu OMG, do you really mean all this? This is clear FUD.	nhoizey	2015-01-30 14:54:59
155	2015-01-30 09:57:06	Firefox supports app cache properly for ages. Would be nice if you'd tell exactly what's missing for you.	julienw	2015-01-30 14:54:59
155	2015-01-30 10:00:35	That said, I'm running stable iceweasel (which is Firefox 31) and it seems to work for me?	julienw	2015-01-30 14:54:59
155	2015-01-30 10:04:16	Because it's a dev doc, it should be used with a "dev" browser? Come on, be smarter.	kud	2015-01-30 14:54:59
155	2015-01-30 13:24:45	@nhoizey sorry I don't know what's going on here. I use Firefox and AppCache works fine. Can you check that `browser.cache.offline.enable` is set to `true` (double-click to toggle value) in `about:config`?	Thibaut	2015-01-30 14:54:59
155	2015-01-30 13:40:40	@Thibaut it is set to `true`	nhoizey	2015-01-30 14:54:59
155	2015-01-30 13:59:27	[This](https://github.com/Thibaut/devdocs/blob/master/assets/javascripts/app/appcache.coffee#L4) is the test to check if appcache is available on your browser. Could you check the result of `applicationCache.status !== applicationCache.UNCACHED` in your console (while browsing devdocs.io) ?	BenoitZugmeyer	2015-01-30 14:54:59
155	2015-01-30 14:01:31	@nhoizey try: - Preferences -> Advanced -> Network -> Offline Web Content and User Data - Click "Clear Now" - Remove "devdocs.io" from the list if you see it - Make sure DevDocs isn't in the list of "Exceptions…" - Clear Recent History -> Everything -> Only check "Site Preferences" and then restart Firefox, go to devdocs.io, wait a few seconds, reload, and check the offline page.	Thibaut	2015-01-30 14:54:59
155	2015-01-30 14:14:04	@BenoitZugmeyer it says `true`	nhoizey	2015-01-30 14:54:59
155	2015-01-30 14:40:11	@Thibaut it worked, thanks!	nhoizey	2015-01-30 14:54:59
155	2015-01-30 14:54:59	@nhoizey Great! Closing… unfortunately there's nothing I can do on DevDocs's side to prevent Firefox from getting into this state.	Thibaut	2015-01-30 14:54:59
155	2015-01-30 16:21:40	@nhoizey any extension that could change this? Can you try with a clean profile?	julienw	2015-01-30 14:54:59
155	2015-01-30 16:21:57	mm sorry I missed the last messages :p	julienw	2015-01-30 14:54:59
155	2015-01-30 16:29:12	@julienw :-D	nhoizey	2015-01-30 14:54:59
155	2015-02-02 09:09:39	That said, I have the same issue on Firefox OS. Yet it works fine when I enable "flight mode" to trigger the offline mode. Can you explain what is this "state" you're talking about in https://github.com/Thibaut/devdocs/issues/155#issuecomment-72212707 ? (note: I'm a huge fan of devdocs.io)	julienw	2015-01-30 14:54:59
155	2015-02-05 13:07:44	@julienw I have no idea what's causing this, sorry. On desktop I managed to lock AppCache by playing with the settings and clearing the cache, but I can't replicate that now…	Thibaut	2015-01-30 14:54:59
155	2015-02-05 13:45:24	OK ... Anyway this works fine, only the FAQ displays bad information.	julienw	2015-01-30 14:54:59
154	2015-01-20 12:58:18	When enough documentations are stored offline, so that the sqlite file reaches about 50 MB, the web app is not able to access it anymore. The interface is fully functional, but opening the Offline tab results in the message > Oops, the database failed to load. This also prevents the user from resetting the app. After deleting the storage files in `[Profile_directory]/storage/default`, the app is …	cilq	2015-02-09 03:34:35
154	2015-01-21 16:14:14	Thanks for the bug report. I'll look into this as soon as I can.	Thibaut	2015-02-09 03:34:35
154	2015-02-09 03:35:08	Unfortunately there's no way to programmatically detect what the size limitation is, and once the quota is reached the database is locked and can't be opened anymore (at least in Firefox). As a work-around I made it so the database is automatically deleted when the quota is reached, with a notification explaining why.	Thibaut	2015-02-09 03:34:35
153	2015-01-19 01:35:27	The documentation for OpenSSL (part of the standard library) is not available.	britishtea	2015-02-22 22:22:22
152	2015-01-16 08:02:29	I want to navigate more quickly (and pleasantly) in the doc tree. Icons. First level has icons and text - ok! Helps me find, for example, Mongoose. I'd like to see icons on the next levels too! What is that - guide, api, tutorial, ...? What is that - function, property, ...? // Please, don't make me think. Order And the order is important too. I.e. "Getting Started" should precede the rest, I ass…	wheredevel	2015-02-01 23:16:59
152	2015-02-01 23:16:59	I moved the "Guide" / "Getting Started" categories to the top. Function/Property/etc. tagging will come later, probably without icons though.	Thibaut	2015-02-01 23:16:59
151	2015-01-15 17:27:27	I can type `C<TAB>` and search for C documentation only. If I type `C++<TAB>`, the expected constraining to C++ docs doesn't happen. Looks like the `++` is throwing the parser off.	yacoob	2015-01-16 13:16:24
151	2015-01-16 08:07:52	In the meantime I think you can type `cpp<TAB>`, it worked for me!	ymeine	2015-01-16 13:16:24
151	2015-01-16 13:16:32	Thanks!	Thibaut	2015-01-16 13:16:24
151	2015-01-16 13:36:10	Most delightful. Thank you :)	yacoob	2015-01-16 13:16:24
150	2015-01-11 12:32:25		dandv	2015-01-11 12:36:26
149	2015-01-09 22:40:49	Please add the Twitter Bootstrap docs found [here](http://getbootstrap.com/) Really enjoying DevDocs. Thanks!	pitaj	2015-01-11 12:55:02
149	2015-01-10 11:39:38	It will be awesome if avaliable	brutalcrozt	2015-01-11 12:55:02
149	2015-01-11 12:00:15	+1, but I think doc requests should be made at https://trello.com/c/PVnfdeaN/26-suggest-new-docs-here	dandv	2015-01-11 12:55:02
149	2015-01-11 12:55:02	You can vote for Bootstrap here: https://trello.com/c/rmzn8RN0/38-bootstrap The problem is that the docs are pretty much useless without the CSS and JS examples, which DevDocs doesn't support (because the docs are injected directly in the main frame, not in an iframe).	Thibaut	2015-01-11 12:55:02
149	2015-01-12 00:09:38	How about injecting the docs in a WebComponent, which prevents any CSS and JS bleed, and using Polymer as the polyfill if necessary (though most developers will use Chrome anyway to read devdocs)?	dandv	2015-01-11 12:55:02
149	2015-01-12 03:33:30	@dandv This would require too many changes and add too much complexity to the code just for one set of docs. I'm not saying never, but at least for now I have other priorities, sorry.	Thibaut	2015-01-11 12:55:02
149	2015-12-09 10:02:04	Not so useless, at least we would have access to the HTML code and CSS classes... Just saying ;-)	kartsims	2015-01-11 12:55:02
149	2016-07-21 07:59:25	I had my work internet go down unexpectedly this afternoon while working on a Bootstrap, HTML5, PHP, and jQuery project. I was able to lookup everything I needed from DevDocs, except Bootstrap. I was very lucky I happened to have a tab opened to the page I needed to reference. If I had needed something from their other docs, I would have been SOL. I know what everything looks like with Bootstrap …	skylarmt	2015-01-11 12:55:02
148	2015-01-08 14:27:06	<S_CODE_TOKEN> Do you have any idea about the origin of the problem?	ghost	2015-01-11 13:34:33
148	2015-01-08 14:57:10	@Edelwin I had the same problem. My situation is, at the time when I install bundler, my ruby is below 2.2.0. And then I updated ruby, the bundler still thought my ruby is below 2.2.0. Solution: uninstall bundler and gem install it again. Hope it helps.	MForever78	2015-01-11 13:34:33
148	2015-01-09 07:07:44	@MForever78 @MForever78 a workaround browse to the directory where you have the application delete this file /devdocs-master/Gemfile.lock now run on your terminal ruby-v the output will be something like this depending on the version: ruby 2.1.5p273 (2014-11-13 revision 48405) [x86_64-linux] must now edit the Gemfile and add your version of ruby it look something like this source 'https://rubygem…	ArpiaPsuv	2015-01-11 13:34:33
148	2015-01-09 07:17:12	@ArpiaPsuv Oh, are you providing solution to the problem? I had the same problem but I fixed it by reinstall bundler, as I said. Maybe you should @Edelwin . I wonder if it is safe to edit the Gemfile to modify the specific ruby version? No idea how devdocs is working, just ask. I think both your solution and mine are quite brutal. Maybe there's a way to edit some file just related to bundler, cuz…	MForever78	2015-01-11 13:34:33
148	2015-01-09 07:32:28	anyway the solution is the same must be added a conditional, specifying that the required vercion ruby is greater than 2.0.0 or 1.9.3 also if you change these lines this <S_CODE_TOKEN> _for that be will work_ <S_CODE_TOKEN>	ArpiaPsuv	2015-01-11 13:34:33
148	2015-01-09 11:55:54	Apparently, @MForever78 's solution works. for bundle. Now it seems that I have to do the same for thor :)	ghost	2015-01-11 13:34:33
148	2015-01-11 13:34:33	Re-installing `bundler` and restarting your shell should fix this. The Ruby version specified in the `Gemfile` is the only one officially supported. You can remove that line and use a different version, but then some things might stop working (for now DevDocs is still compatible with Ruby 2.1, though). Thanks for your help @MForever78!	Thibaut	2015-01-11 13:34:33
147	2015-01-08 07:54:22	How much work would it be to have the option to open a side panel with a list of links to working code examples? I think there's so many code snippets around the web especially on CodePen, Plunker, JSFiddle, PythonFiddle etc. that extracting a working snippet from their site that is related to the documentation might be useful. Probably won't apply to every language of course.	abailey-et	2015-01-12 13:12:11
147	2015-01-12 13:12:10	Thanks for the suggestion. I've thought about this but I think it's too much work (we'd need to keep the lists useful and up-to-date, vs. almost all the content DevDocs aggregates now is automated) and adding too much clutter to the UI (side panel) for a small benefit. DevDocs's primary mission is about reference documentation, not really tutorials &co. Sorry.	Thibaut	2015-01-12 13:12:11
146	2014-12-23 19:42:02	Ruby 2.0 and later comes with a few standalone documentation files that are super helpful for things that are not classes - for example, http://www.ruby-doc.org/core-2.1.3/doc/syntax/methods_rdoc.html. It appears that devdocs.io does not see this though. Could they be added? Thanks for devdocs!	aripollak	2014-12-29 13:41:55
146	2014-12-24 13:07:53	I'll try to add them in the next Ruby update (2.2).	Thibaut	2014-12-29 13:41:55
146	2014-12-29 13:41:55	Done :) http://devdocs.io/ruby-language/ http://devdocs.io/ruby-syntax/ http://devdocs.io/ruby-globals/	Thibaut	2014-12-29 13:41:55
145	2014-12-23 11:38:02	Do you mean to implement a VI plugin ??	aemonge	2014-12-23 14:46:12
145	2014-12-23 13:04:51	No, sorry. I rarely use Vim and don't know much about it.	Thibaut	2014-12-23 14:46:12
145	2014-12-23 14:46:08	Buuuuu =( And do you plan on integrate with the tern project ? (http://ternjs.net/)	aemonge	2014-12-23 14:46:12
144	2014-12-21 23:08:30	Running 'thor docs:download php' on Windows I get: > (1/1) PHP FAILED (Errno::EACCES: Permission denied @ sys_fail2 - (S:/Users/Kirara/AppData/Local/Temp/open-uri20141221-13768-138kyeu, D:/root/devdocs/public/docs/php.tar.gz)) Both mentioned directories are writable and I actually tried running it from commandline as Administrator. Same result.	kirara	2016-01-30 15:21:36
144	2014-12-21 23:23:55	It looks like `open-uri` is unable to copy the downloaded temporary file `S:/Users/Kirara/AppData/Local/Temp/open-uri20141221-13768-138kyeu` to its final destination `D:/root/devdocs/public/docs/php.tar.gz`. Are you sure `D:/root/devdocs/public/docs/` is writable?	Thibaut	2016-01-30 15:21:36
144	2014-12-21 23:33:08	Pretty sure. I also tried setting Full Control for group Everyone for the whole D:\root\devdocs (including all child objects). Same result.	kirara	2016-01-30 15:21:36
144	2014-12-21 23:37:57	Ok. Without a Windows computer around it's hard for me to debug this, sorry. Instead of using `thor docs:download` you can download the docs manually, e.g.: http://dl.devdocs.io/php.tar.gz Uncompress them, move them to the `docs` directory, then run `thor docs:manifest`.	Thibaut	2016-01-30 15:21:36
144	2014-12-24 17:47:06	I'm experiencing this issue as well. In my case it looks like the temp files are downloaded with the wrong name. I see files with the same open-uri***_-**_-**\* format in the CLI and file manager, but the last block of characters never matches between the two. I ran the script to completion with 56 out of 56 requests failed and none of the filenames printed in the CLI exist on the filesystem. No …	davidcopper	2016-01-30 15:21:36
144	2014-12-26 13:47:32	Mr Thi , i had same issues. Really thanks about this, but can you provide the list off all documentation avaliable? and is it keep up to date on there location (http://dl.devdocs.io/php.tar.gz) ? i am really looking 3 pack, html css and angular. <-- after download manually --> Mr. Thi i am done download some pack manual but when it's done , and i run "rackup" i not see any documentation on offlin…	brutalcrozt	2016-01-30 15:21:36
144	2014-12-26 22:12:59	@brutalcrozt you can see all the available docs on [devdocs.io](http://devdocs.io), `devdocs.io/css/` -> `dl.devdocs.io/css.tar.gz`). Run `thor docs:manifest` after you've downloaded them to make them appear in the app.	Thibaut	2016-01-30 15:21:36
144	2014-12-27 14:00:25	ok , I got it, thanks, but how about the version of the documentation dude? ## great it works. 1. extract lang.tar.gz 2. move items to /public/docs/lang 3. command "thor docs:manifest" 4. command "rackup" 5. enjoy :D	brutalcrozt	2016-01-30 15:21:36
144	2016-01-30 15:21:36	Closing as I don't think this can be fixed in DevDocs (file permission issue).	Thibaut	2016-01-30 15:21:36
143	2014-12-16 15:29:34	Fiddle is part of Ruby stdlib, so the docs should be available for it on devdocs.io.	juozasg	2014-12-29 13:41:58
143	2014-12-23 13:26:23	I'll try to add it in the 2.2 update.	Thibaut	2014-12-29 13:41:58
143	2014-12-29 13:41:58	Done :) http://devdocs.io/ruby/fiddle	Thibaut	2014-12-29 13:41:58
142	2014-12-01 15:09:42	Selenium 1.0 commands reference documentation from http://release.seleniumhq.org/selenium-core/1.0.1/reference.html Documentation is under license [Apache 2.0 License](http://docs.seleniumhq.org/about/license.jsp)	edno	2014-12-21 20:33:06
142	2014-12-21 21:27:59	Sorry for the late reply. I looked at this earlier today and decided not to include it, since it's an old version of Selenium which isn't maintained anymore. Thanks for your contribution though!	Thibaut	2014-12-21 20:33:06
141	2014-11-25 16:00:10	I am a big fan of RSS news readers. Would it be possible to add a RSS feed for the changelog?	screendriver	2014-11-30 21:08:12
141	2014-11-30 21:09:25	Done: http://devdocs.io/feed Not all changes make it to the news feed though, so you may want to follow the project on GitHub as well.	Thibaut	2014-11-30 21:08:12
141	2014-12-01 06:32:51	Awesome, thank you :+1:	screendriver	2014-11-30 21:08:12
140	2014-11-24 05:12:04	Would love to see HAML docs added. Thank you.	augustanna	2014-11-24 12:59:30
140	2014-11-24 12:59:30	https://trello.com/c/vypOuJbH/77-haml	Thibaut	2014-11-24 12:59:30
139	2014-11-16 15:05:49	PHPUnit documentation scraper (UrlScraper) sync with official website: https://phpunit.de/manual/4.3/en/ This documentation contains only `assertions` and `annotations` used for writing tests. Diff: https://github.com/Thibaut/devdocs/pull/139.diff	edno	2014-11-30 21:08:11
139	2014-11-16 22:33:17	Thanks! I'll try to get this in next week-end.	Thibaut	2014-11-30 21:08:11
139	2014-11-23 14:47:53	Could you squash your commits into one? 1567233af904a457e5ad024bbc75452ca6160d18 is going to mess up the git history.	Thibaut	2014-11-30 21:08:11
139	2014-11-23 15:37:57	Done with addition of Selenium documentation	edno	2014-11-30 21:08:11
139	2014-11-23 16:23:54	Could you open a separate PR for Selenium? I'm not sure I want to include that one because the page you're scraping is only a small part of the documentation and the Apache license may not apply to it (http://docs.seleniumhq.org/docs/ is copyrighted, with no mention of a license).	Thibaut	2014-11-30 21:08:11
139	2014-11-24 01:43:37	Pull request reverted to PHPUnit only. For Selenium license, please refer to this link: http://www.seleniumhq.org/about/license.jsp	edno	2014-11-30 21:08:11
138	2014-11-15 05:11:01	I didn't want to open a separate issue for all of these things because they're a bit insignificant, however some things I noticed: 1. Neither C nor C++ have a table of contents. http://en.cppreference.com/w/ has quite a good one 2. Some of the code boxes that give template definitions look pretty bad. e.g. http://devdocs.io/cpp/algorithm/adjacent_difference Really need to strip the tags and turn …	atg	2014-11-16 23:18:59
138	2014-11-16 23:20:28	> Neither C nor C++ have a table of contents. http://en.cppreference.com/w/ has quite a good one Fixed, though not that exact table of contents since the scrapers look only in `/w/c/` and `/w/cpp/`. > Some of the code boxes that give template definitions look pretty bad. Fixed. > Additionally, the column lines should be hidden in CSS to match the original page. I prefer to keep the custom CSS for…	Thibaut	2014-11-16 23:18:59
138	2014-11-20 15:30:38	This is much better, thanks!	atg	2014-11-16 23:18:59
137	2014-11-15 04:33:33	There's some weird stuff going on in the Python table of contents: http://devdocs.io/python/ For instance, http://devdocs.io/python/library/stdtypes gets me a 404. It is superficially working, however, because if I search for "set" then I _do_ get http://devdocs.io/python/library/stdtypes and it loads just fine But another page http://devdocs.io/python/library/weakref works fine in both cases.	atg	2014-11-16 23:18:59
136	2014-11-13 21:24:18	Any chance of having some Bash documentation?	parkerlreed	2014-11-14 03:07:45
136	2014-11-14 03:07:45	You can vote for it here: https://trello.com/c/xd4ZQe6P/106-bash	Thibaut	2014-11-14 03:07:45
135	2014-11-12 22:18:21	It would be great to have a clean, searchable React.js doc reference on devdocs.io. The reference documentation is here http://facebook.github.io/react/docs/. I will check the wiki and see about submitting a PR myself but I'm not sure how long it would take :)	marr	2014-11-30 17:31:31
135	2014-11-17 04:03:29	You should use the Trello board for this kind of request: https://github.com/Thibaut/devdocs/blob/master/CONTRIBUTING.md#requesting-new-documentations	edno	2014-11-30 17:31:31
135	2014-11-30 17:31:38	@marr Feel to re-open this issue if you're working on a scraper for React. Otherwise you can vote for it here: https://trello.com/c/Zl8mIbXt/90-react	Thibaut	2014-11-30 17:31:31
134	2014-11-08 19:51:23	When we click on <strong>Select Documentation</strong>, it would be nice to have a button which de-select all docs directly. Thank you for your work !	pierre-H	2014-11-16 15:39:33
134	2014-11-16 15:39:33	I've considered adding a select-all button a few times, but I fear it's going to encourage people to select more docs than they really use, and they'll end up with a slower / nosier search. Maybe I'll do this as part of https://github.com/Thibaut/devdocs/issues/4 but for now I don't think we need a button. Thanks for the suggestion though!	Thibaut	2014-11-16 15:39:33
134	2014-11-16 15:56:04	I understand the problem for a select-all button but if for example I want only the C++ documentation, i need to de-select CSS, DOM, DOM Events, HTML, HTTP and Javascript because they are selected by default. So, a button (only) "<strong>de</strong>-select all" would be very useful...	pierre-H	2014-11-16 15:39:33
134	2014-11-16 16:18:58	Oh, I see. I don't think it's worth adding a new UI control just to de-select the default docs — sorry. You only need to do that once per browser.	Thibaut	2014-11-16 15:39:33
133	2014-11-08 09:37:45	For now, it's not possible to query with CURL-like libs using the OpenSearch URL as JavaScript is not supported. It should be good to have an output raw format like pure HTML, XML or JSON. This might be implemented thru a JSON API	edno
133	2014-11-16 15:42:30	I agree this would be great but it'd require a search back-end (right now it's all done in the browser). Short-term this isn't one of my priorities.	Thibaut
133	2015-02-18 11:35:48	Is there any such API for DevDocs?	jbrooksuk
133	2015-02-18 13:07:42	@jbrooksuk No. This is a major undertaking which most DevDocs users probably don't need, so I'd rather focus on other things for now. However, if a software / IDE vendor is interested in integrating with DevDocs and needs this, I'm happy to chat about it.	Thibaut
133	2015-02-18 13:10:14	Thanks for your reply @Thibaut - do you know of any service which does provide an API?	jbrooksuk
133	2015-02-18 13:17:40	@jbrooksuk I don't, sorry. But it shouldn't be too hard to implement this on top of DevDocs's metadata and generated files: http://maxcdn-docs.devdocs.io/html/index.json http://maxcdn-docs.devdocs.io/html/db.json The problem for me is more about maintaining a search API (more servers, support, maintenance, etc.) than implementing it (which is pretty straightforward).	Thibaut
133	2015-02-23 20:37:05	Hi. I am a developer of [Zeal](/zealdocs/zeal) offline documentation browser. I would like to add support for DevDocs.io as another source of documentation in addition to Dash docsets. Zeal has it's own search capabilities, so it wouldn't require any API support. My questions are: 1. Is it fine to download `index.json` and `db.json` from maxcdn-docs.devdocs.io in Zeal? 2. Where is the proper plac…	trollixx
133	2015-02-24 13:50:02	Hi @trollixx Glad to hear you're looking to make DevDocs's documentation available in Zeal. > Is it fine to download `index.json` and `db.json` from maxcdn-docs.devdocs.io in Zeal? Yes, but: - I never purge the cache on that CDN, so something like `maxcdn-docs.devdocs.io/css/index.json` is not guaranteed to be up-to-date. To get the correct version you need to append the `mtime` of that particula…	Thibaut
133	2015-02-24 18:16:51	@Thibaut, thanks for the answer. No any hurry at this point, such change would not happen quickly. I just wanted to confirm your acceptance of a third-party app providing access to DevDocs documentation. I still need to do a lot work to make Zeal more friendly to different formats and documentation sources. I'll let you know, when I start working on such feature.	trollixx
133	2015-02-24 22:52:20	> I'll let you know, when I start working on such feature. Cool :+1:	Thibaut
133	2015-05-20 07:38:47	I'd be interested too to have access to such a thing as `devdocs.io/docs.json` as i'm using an Alfred workflow with Devdocs integration (https://github.com/yannickglt/alfred-devdocs) that has an hardcoded list of docs in it... would be great to have the ability to fetch the list dynamically.	gregberger
133	2015-05-20 11:39:27	@naabys Oops, I broke `devdocs.io/docs.json` when I made the CDN urls protocol-relative. It's fixed now.	Thibaut
133	2015-05-20 11:52:24	@Thibaut thanks a lot !	gregberger
133	2016-06-05 09:07:13	Hello, could you give me a hint about data format, please? - What is meaning of `type` in `docs.json` while there is `name` and `slug`? - What `types/slug` from `index.json` is used for?	yaruson
133	2016-06-05 13:21:59	Hey > What is meaning of `type` in `docs.json` while there is `name` and `slug`? It determines which [CSS](https://github.com/Thibaut/devdocs/tree/master/assets/stylesheets/pages) and [JS](https://github.com/Thibaut/devdocs/tree/master/assets/javascripts/views/pages) to use when displaying the doc in the app. > What `types/slug` from `index.json` is used for? This kind of URL: http://devdocs.io/c…	Thibaut
133	2016-11-27 14:24:58	Where exactly do you find the content of each page for the documentation with DevDocs' "API"? I am trying to get MDN documentation for JavaScript, but all I see in `docs.json` is the page paths, in http://maxcdn-docs.devdocs.io/javascript/index.json it's the same but just for javascript, and http://maxcdn-docs.devdocs.io/javascript/db.json just gives an index page with all the content. Thanks for…	datitisev
133	2016-11-27 19:30:30	@datitisev DevDocs doesn't have an API. Individual pages are accessible via this type of URL: http://docs.devdocs.io/javascript/index.html?1475425795 (`docs.devdocs.io` + doc slug + entry path + `.html` + doc mtime), but I make no guarantee that this won't change in the future.	Thibaut
133	2016-11-27 19:32:29	@Thibaut Oh, that's what I think I meant. I didn't know how I would get any of the data in the `index.json`. Thanks for the url! And thanks, once again, for the great service. 👍	datitisev
132	2014-11-07 17:01:18	Eg JavaScript or ECMA script? Which version?	SteveALee	2014-11-08 15:45:41
132	2014-11-08 15:45:41	There is no one version. The docs come from MDN: https://developer.mozilla.org/en-US/docs/Web/JavaScript	Thibaut	2014-11-08 15:45:41
131	2014-11-05 16:08:38	-> http://devdocs.io/html/video it should render https://developer.mozilla.org/en-US/docs/Web/HTML/Element/video or something like that.	kud	2014-11-05 17:08:12
131	2014-11-05 17:08:12	You need to update the app (refresh the page). Some MDN urls have changed in a recent update: http://devdocs.io/html/element/video	Thibaut	2014-11-05 17:08:12
131	2014-11-05 17:10:18	Thank you. ;)	kud	2014-11-05 17:08:12
130	2014-10-27 23:26:31		geh4y8	2014-10-28 01:27:33
129	2014-10-23 07:33:09	to fill all the browser space I've removed the max-widht directive.	Grogdunn	2014-10-23 12:44:58
129	2014-10-23 12:44:58	Thanks but there's more to it than that: eabd270a9420eee8c6aeff0a9b060a12045063b0 See #128.	Thibaut	2014-10-23 12:44:58
128	2014-10-20 22:59:00	Only noticed this issue today (possibly due to a recent new version?). When I open devdocs.io, the app doesn't take up the whole width of my window. I'm running Chrome maximised on a 1920x1080 monitor. See below for example: ![image](https://cloud.githubusercontent.com/assets/5959869/4710638/a16adca4-58ac-11e4-869c-eaadb09c67bc.png)	mwjeffcott	2014-10-26 22:24:44
128	2014-10-21 07:22:16	See #126 and #125: this is a new feature, with some controversy it seems.	ymeine	2014-10-26 22:24:44
128	2014-10-21 10:47:40	Why can't it just have a dynamic width? Why fix the width at all?	mwjeffcott	2014-10-26 22:24:44
128	2014-10-21 12:51:09	> Why can't it just have a dynamic width? Because then I have to implement drag & drop, user settings, etc. This would add a huge amount of complexity to the app and take time which I'd rather spend on other features. Do you really find the content readable with such a large width? I'll probably revert the fixed width this week-end but am a bit surprised you guys are that annoyed by it. cc @Darkw…	Thibaut	2014-10-26 22:24:44
128	2014-10-21 12:52:12	It used to have that, but the choice between a fully expandable width and a somewhat constrained one falls under the UX design topic, and therefore is likely to trigger several debates. The best solution would remain to let the user decide, for instance by providing an option, or to facilitating as much as possible the customization of the layout (and other visual design aspects). There are other…	ymeine	2014-10-26 22:24:44
128	2014-10-21 13:52:50	The limited width used to disturb me at first. Maybe a solution would be to limit the width of the content instead of the whole app? See: ![shot3](https://cloud.githubusercontent.com/assets/61787/4719396/49748bc6-5929-11e4-970a-999ef07ad10e.png) Well, I also centered the content, but that's just my taste.	BenoitZugmeyer	2014-10-26 22:24:44
128	2014-10-21 21:57:27	@Thibaut I see your point regarding the extra work involved. The only reason I raised the issue is because it seemed to me to be a UI regression. As long as I'd been using the app (which I love, by the way, don't get me wrong), it had always just expanded to the width of my browser. That set my expectation for how the app should be displayed. Then, seeing the fixed width recently, my first reacti…	mwjeffcott	2014-10-26 22:24:44
128	2014-10-22 15:10:06	Hi @Thibaut - this is a fantastic project for which I'm constantly grateful! However, I'm also finding that the switch to fixed width has some undesirable consequences. Any way you could make this optional?	rflow	2014-10-26 22:24:44
128	2014-10-23 10:46:37	I think people who are annoyed by the width constraint should install a userscript, not the other way around, since I believe the majority will prefer no constraint. The current "solution" also leaves a bad first impression. If you really want to keep the width constraint, I would recommend increasing it (to 1920 for example) since [some content](http://devdocs.io/dom_events/) simply does not fit…	darkwater	2014-10-26 22:24:44
128	2014-10-23 12:44:23	Thanks for the feedback guys. I'll revert the width constraint later this week.	Thibaut	2014-10-26 22:24:44
128	2014-10-26 22:24:50	I reverted for now. I'll try to figure something out when I redesign the app.	Thibaut	2014-10-26 22:24:44
128	2014-10-27 00:04:52	For those who liked the width constraint, see my comment here to make the app usable again: https://github.com/Thibaut/devdocs/issues/126#issuecomment-60538362	symmetriq	2014-10-26 22:24:44
128	2014-10-27 00:48:55	I am happy with the reversion for now. I hope in the future redesign there will just be an option to set a preferred width for the content side (with a regular default). Some content being presented needs some fixing to be more responsive. I also think the entire app should be centred if it is to have a max-width. @BenoitZugmeyer I think your interface variant would be much harder to use. My main…	Tatsh	2014-10-26 22:24:44
128	2014-10-27 01:56:51	The styles I provided [here](https://github.com/Thibaut/devdocs/issues/126#issuecomment-60538362) do center the content. Can you give an example of docs that don't fit within 1280px? Given the difference of opinion of how wide the content should be, maybe there should be a little switch like this in the app header: ![devdocs_width_toggle](https://cloud.githubusercontent.com/assets/102235/4785380/…	symmetriq	2014-10-26 22:24:44
128	2014-10-27 03:23:03	[DOM Events](http://devdocs.io/dom_events/). The table is too big. ![0014](https://cloud.githubusercontent.com/assets/724848/4785933/81a17bd6-5d88-11e4-972b-ff5368324def.png)	Tatsh	2014-10-26 22:24:44
128	2014-10-28 12:37:42	@symmetriq I like that idea. I'll try to incorporate this in the new design.	Thibaut	2014-10-26 22:24:44
128	2015-07-28 19:00:02	:+1: for @symmetriq's idea to toggle widths on the content :)	JaKXz	2014-10-26 22:24:44
128	2015-08-04 16:41:36	@Thibaut Thanks for adding the width toggle. Works great!	symmetriq	2014-10-26 22:24:44
128	2015-08-04 23:08:58	Hmm… It seems the comment I posted here yesterday somehow got lost. I was saying: > Sorry guys, I had forgotten about this. Look what showed up today :) With a screenshot of the new width icon :P Anyway… glad you like it @symmetriq!	Thibaut	2014-10-26 22:24:44
128	2015-08-04 23:36:42	@Thibaut Cheers! The work you put into DevDocs is greatly appreciated. It's been my leftmost pinned site (so I can access it with ⌘1) in Chrome for a long time now.	symmetriq	2014-10-26 22:24:44
128	2015-08-04 23:39:08	@symmetriq :heart:	Thibaut	2014-10-26 22:24:44
128	2015-08-05 00:06:36	@Thibaut Same here. I use DevDocs on a daily basis and love it. I really appreciate your efforts in making it as good as it is.	mwjeffcott	2014-10-26 22:24:44
128	2015-08-05 03:08:21	@mwjeffcott :green_heart: :)	Thibaut	2014-10-26 22:24:44
127	2014-10-16 07:20:45	Perhaps this is by design but in certain cases showing all methods is useful. For example, `define_method` in `Module` is the one I was trying to lookup.	PhilT	2014-10-18 17:58:33
127	2014-10-18 17:58:33	I don't think private methods should included in the docs, sorry. Some, like `define_method`, are useful, but most aren't and I'd rather keep the index to a reasonable size.	Thibaut	2014-10-18 17:58:33
126	2014-10-13 18:34:52	Especially when content does not even fit in it: http://devdocs.io/dom_events/. I have a 2560x1600 monitor and I am sure many have similar set-ups. Please do not enforce what you think is best.	Tatsh	2014-10-13 20:06:56
126	2014-10-13 20:06:56	lol. I can't satisfy everyone: #125 ^^ I've bumped the max width to 1440px. I think this is a good middle-ground. You can always scroll horizontally if the content is too wide.	Thibaut	2014-10-13 20:06:56
126	2014-10-14 01:44:00	I think fixing the page width is not the best way to solve #125. Users with wide screens should resize their browser or find another solution. I think that from a usability perspective, a setting would be the best solution.	darkwater	2014-10-13 20:06:56
126	2014-10-14 03:26:46	I created a Tampermonkey/Greasemonkey script for a complete reversion: <S_CODE_TOKEN>	Tatsh	2014-10-13 20:06:56
126	2014-10-27 00:01:56	Actually, not having a maximum width is much _worse_ for usability, because text gets very difficult to read when it gets too wide (this is fact, not opinion). This is why practically every well designed site on the Internet has a maximum width, such as the one you're using right now, and several other developer-related sites you may be familiar with: http://stackexchange.com http://developer.moz…	symmetriq	2014-10-13 20:06:56
126	2014-10-27 01:23:21	@symmetriq I agree with you but since I mostly use DevDocs on a 1280x800 display I rarely get that problem, and too many people were complaining about the fixed width. In the redesign I'll try to implement a customizable width. Glad you at least got it fixed for you using a custom style.	Thibaut	2014-10-13 20:06:56
126	2014-10-27 01:59:42	@Thibaut No problem. [Here's a suggestion](https://github.com/Thibaut/devdocs/issues/128#issuecomment-60542623) for a simple toggle that lets people view DevDocs the way they want.	symmetriq	2014-10-13 20:06:56
125	2014-10-07 19:20:37	The overall UI should be constrained to a reasonable maximum width. On a 27" iMac (2560px width), in a maximized browser window, DevDocs stretches to fill the entire width, making it very difficult to read. Check out what sites like GitHub or Twitter do when the window is very wide. It's common practise to constrain the main body width when you only have one main content area. GitHub's content ar…	symmetriq	2014-10-12 15:20:43
125	2014-10-07 19:29:59	Here's what it looks like with one extra CSS rule: `._content { max-width: 980px }` Ideally the entire UI (navbar, sidebar and content) would be centered, but this is the simplest fix for now. ![screen shot 2014-10-07 at 13 28 03](https://cloud.githubusercontent.com/assets/102235/4548820/325f5762-4e58-11e4-8993-54aaf4d3ecb2.png)	symmetriq	2014-10-12 15:20:43
125	2014-10-13 05:01:13	Perfect. Thanks!	symmetriq	2014-10-12 15:20:43
124	2014-10-01 08:27:26	I'm getting errors when loading documentation here: > Oops, that page failed to load. > > It may be missing from the server or you could be offline. > If you keep seeing this, you're likely behind a proxy or firewall which blocks cross-domain requests. Inspecting the network requests, here's what I get: <S_CODE_TOKEN>	rstacruz	2014-10-04 20:18:07
124	2014-10-04 20:18:07	This is because the document has moved to: http://docs.devdocs.io/html/element/iframe.html Try refreshing the page or clearing your browser's cache. That should force DevDocs to update itself.	Thibaut	2014-10-04 20:18:07
123	2014-09-27 19:41:23	I don’t mind doing it, but I’m not sure what to use for a logo. @Thibaut do you think adding documentation for this would be appropriate, considering it’s just a library (although very popular)?	hollingberry	2014-11-30 21:08:12
123	2014-10-04 20:21:27	@hollingberry Sorry for the late reply. Yes I think that'd be useful. For the logo we could use the japanese character: 鋸. I can take care of that if you want to add the doc. By the way it looks like they recently redesigned their website / docs: http://www.nokogiri.org/	Thibaut	2014-11-30 21:08:12
123	2014-10-04 20:48:11	@Thibaut Sounds good. How do you feel about if I generate the RDoc for Nokogiri locally to make sure everything works, but commit the scraper with a directory for your machine, like (https://github.com/Thibaut/devdocs/blob/master/lib/docs/scrapers/rdoc/ruby.rb#L24)? So then `'/Users/Thibaut/DevDocs/Docs/RDoc/Nokogiri'`..	hollingberry	2014-11-30 21:08:12
123	2014-10-04 20:49:43	@Thibaut and I like using 鋸 as the logo :)	hollingberry	2014-11-30 21:08:12
123	2014-10-04 21:07:14	Don't worry about the directory. I can change it after I merge the PR. The important thing is making sure the index (types and entries) is good / useful (unique, short names, no duplicates, no private methods etc.).	Thibaut	2014-11-30 21:08:12
122	2014-09-21 12:22:23	I'd really like devdocs.io to have support for HTTPS.	fuzzyroddis	2014-10-04 20:25:29
122	2014-09-24 09:54:45	+1	stephen-hill	2014-10-04 20:25:29
122	2014-10-04 20:25:29	I'm all for HTTPS but for a tool like DevDocs I don't really see the point. There's no personal information flowing though the pipes. I'd rather focus on other, more useful features.	Thibaut	2014-10-04 20:25:29
122	2015-05-05 12:13:59	https://devdocs.io/	Thibaut	2014-10-04 20:25:29
122	2015-05-05 12:26:05	Awesome. Thank you :)	stephen-hill	2014-10-04 20:25:29
122	2015-05-05 12:29:00	@stephen-hill You might get "mixed-content" errors in docs with images. I haven't looked into fixing those yet (there should be very few). Other than that if you notice anything is broken please let me know.	Thibaut	2014-10-04 20:25:29
122	2015-05-05 12:33:38	You could look at something like https://github.com/atmos/camo	stephen-hill	2014-10-04 20:25:29
122	2015-05-05 12:38:14	@stephen-hill thanks. Of the <1% of docs that have images, even less don't support HTTPS, so I don't think this is a big enough problem that warrant setting up and maintaining a proxy. It's just that I might need to update some scrapers (I don't know which ones yet) to replace hard-coded `http://` image URLs with protocol-relative URLs.	Thibaut	2014-10-04 20:25:29
122	2015-05-06 05:26:59	Big thank you!	fuzzyroddis	2014-10-04 20:25:29
121	2014-09-17 18:11:03		codeaholics	2014-10-04 20:29:41
121	2014-10-04 20:29:41	I agree this would be useful but it's too much work for such a small benefit. DevDocs's backend is very simple (no database). I'd rather keep it like this for now.	Thibaut	2014-10-04 20:29:41
120	2014-09-13 00:25:21	https://github.com/angular/angular.js/blob/600e6218fedd03bffabf78a9f7d0d9b68515b9a3/src/ng/directive/ngSwitch.js#L3 https://docs.angularjs.org/api/ng/directive/ngSwitch http://devdocs.io/angular/ng.directive-ngswitch mainly the `usage` section in devdocs is just showing dots.	morenoh149	2014-10-18 15:01:02
120	2014-09-13 22:19:39	Thanks for the bug report. I haven't updated the Angular docs since they did a redesign a few months ago. This will be fixed when v1.3 is released and I update the docs.	Thibaut	2014-10-18 15:01:02
120	2014-10-18 15:01:02	Fixed by c93adea843b62255769940419e74c5876a60fef6: http://devdocs.io/angular/ng/directive/ngswitch	Thibaut	2014-10-18 15:01:02
119	2014-09-04 05:07:48	Currently, the setup instructions for development are very basic, and will fail if you are running a different version of Ruby (for example, because another application requires it). I've run into this issue with Ruby applications a few times before, and I've been unable to find concise and clear instructions on how to set up a virtual environment, distro-independently, with a particular Ruby ver…	joepie91	2014-10-04 20:33:56
119	2014-09-04 12:01:38	Hi Sven I'll try to improve the setup instructions but since I'm on OS X and don't have a Windows or Linux machine around, it's difficult for me to figure out instructions that work all the time. Once you have Ruby 2.1.2. and Node.js installed the commands listed on the README should complete the setup. Which step didn't work for you? For switching between different versions of Ruby you can use R…	Thibaut	2014-10-04 20:33:56
119	2014-10-01 20:36:17	@Thibaut You should check out virtualbox -- it's free and lets you run Linux/Windows\* virtual machines :) - Windows only works if you have an ISO e.g. http://www.w7forums.com/threads/official-windows-7-sp1-iso-image-downloads.12325/	sarciszewski	2014-10-04 20:33:56
119	2014-10-04 20:33:56	@sarciszewski Thanks. I don't really have time to test DevDocs on a different platforms and would rather focus on other, more useful features (like getting it to work offline with no setup). PRs that add setup instructions or contributions on the wiki are more than welcome.	Thibaut	2014-10-04 20:33:56
118	2014-08-27 03:39:45	Would be nice. https://www.sqlite.org/docs.html	Tatsh	2014-08-27 12:35:32
118	2014-08-27 12:35:32	See: https://github.com/Thibaut/devdocs/blob/master/CONTRIBUTING.md#requesting-new-documentations https://trello.com/c/kXncxddo/114-sqlite	Thibaut	2014-08-27 12:35:32
117	2014-08-21 07:48:39	I brought up the possibility of having the documentation for Bookshelf.js on DevDocs as well for easy reference (tgriesser/bookshelf#455), and the issue was brought up that the DevDocs data is apparently not in a structured format - which I'd say is a fairly good point. It would probably be a good idea to support reading Dash DocSets (if not using them for storage entirely, insofar that is feasib…	joepie91	2015-03-29 19:28:47
117	2014-08-24 14:45:32	Hi Sven I agree a structured format and/or DocSet support would be great but unfortunately this isn't how DevDocs work. With DevDocs I decided to use HTML fragments embedded in the page rather than loading the entire original documents in an iframe (à la Dash). This makes the app faster (no external resources to load) and allows a consistent styling across documentations — which in my opinion hel…	Thibaut	2015-03-29 19:28:47
117	2014-08-29 01:11:48	Hmm, perhaps it would be an idea to simply have a generic DocSet-to-HTML-fragment conversion script? Basically, it doesn't necessarily have to be _served_ as a DocSet, as long as you'd be able to use it as an input format of some sort. Regardless of what DevDocs uses internally, you'd still have the benefit of easier / more streamlined maintenance. I've attached downscaled versions of the Bookshe…	joepie91	2015-03-29 19:28:47
117	2015-03-29 19:28:47	A structured format may come later this year but DevDocs won't support Dash's format itself.	Thibaut	2015-03-29 19:28:47
117	2015-03-29 20:51:20	@Thibaut Any update on the Bookshelf / Knex documentation?	joepie91	2015-03-29 19:28:47
117	2015-03-29 21:46:27	@joepie91 I'm still waiting for https://github.com/tgriesser/knex/issues/449 and for the projects to grow in popularity (to justify jumping the list at https://trello.com/b/6BmTulfx/devdocs-documentation).	Thibaut	2015-03-29 19:28:47
116	2014-08-18 16:03:43	Not sure if this is storage prohibitive but it would be nice if it were possible to select the version of the docs when selecting which docs to show.	tylerwgoza	2014-08-23 15:21:03
116	2014-08-23 15:21:03	Duplicate of #25.	Thibaut	2014-08-23 15:21:03
115	2014-08-10 11:35:31	Main content does not scroll with up/down keys when it gains focus well. Instead sidebar gains focus.	lestoni	2014-08-10 11:51:44
[truncated: 530 more rows]
