# Supplementary material for: Status, identity, and language: A study of issue discussions in GitHub
Source: PLoS One. 2019 Jun 14;14(6):e0215059. doi: 10.1371/journal.pone.0215059 (PMC6568400; doi:10.1371/journal.pone.0215059)
Supplement: S2 Data — (ZIP) [file pone.0215059.s003.zip › sample_46_projs_issues/Thibaut_devdocs/issue_comments_mentioned_committer_NOCODE_FULLBODY.csv]

issue_num	datetime	body	login	mention_login
602	2017-03-26 22:05:11	Thanks for an outstanding PR @freayd (and @japborst for the original PR). > I've tried to include all packages and it's working fine for me, I don't experience any slow down. They are 217 types and 46 084 entries in 4 733 files occupying 153 MB. I'm not too worried about the speed of the search. Even with 100k entries it seems to be holding up pretty well (I did a lot of optimization a while back…	Thibaut	japborst
602	2017-03-27 08:34:51	@Thibaut maybe should we split java packages into differents documentation, so Java AWT could be apart from "Java Core" (and some additionnal splits that we should think all together). What do you think about it ?	Kaijiro	Thibaut
593	2017-03-04 18:01:59	Great to see people working on this! @Thibaut I have looked into OpenJDK, but the fact that there was no publicly accessible version of the docs online and some time constraints, meant I did not write a scraper for OpenJDK. I also found this one btw: http://packages.ubuntu.com/xenial/openjdk-8-doc @freayd feel free to fork / use my branch in any way. Personally I have no experience with OpenJDK, …	japborst	Thibaut
593	2017-03-05 10:17:27	As far as I understand, there is nothing else than sources provided by the OpenJDK project. So one option would be to download the sources and compile them which will generate the documentation. Each Linux distribution provides packages, which are built by themselves from the sources. It is interesting to note that Linux distributions sometimes patch the original sources for various reasons, like…	freayd	Thibaut
593	2017-03-07 14:00:14	I just installed the openjdk documentation through `sudo apt install openjdk-8-doc`, which results in the same documentation as the Oracle docs in `/usr/share/doc/openjdk-8-doc/api/`. Also it shows the Oracle copyright at the bottom of the files: > Copyright © 1993, 2017, Oracle and/or its affiliates. All rights reserved. Use is subject to license terms. Also see the documentation redistribution …	japborst	Thibaut
593	2017-03-12 18:41:27	@freayd Thanks a lot for looking into this. I believe you're correct and the documentation is licensed under the terms/licenses described in the [copyright file](https://bazaar.launchpad.net/%7Eopenjdk/openjdk/openjdk8/view/head:/debian/copyright). I've looked at the source code of the OpenJDK package distributed on Debian and confirmed that the documentation is embedded in the source. This means…	Thibaut	japborst
593	2017-03-13 06:57:42	Great news and thanks for helping. I was going to start writing the necessary code, just waiting to be sure about the license compatibility. If you don't mind @Thibaut I can work on it in the next few days and send a new PR based on the previous one from japborst.	freayd	Thibaut
592	2017-03-04 14:55:16	@Thibaut Thank you for responding. I found the resizer default style is `display: none`, and I tried to delete the style, the sidebar can be resized finally. ![devdocs-bug-3](https://cloud.githubusercontent.com/assets/17352828/23579688/54c6d296-012d-11e7-99ae-4365ef5bb37a.png)	beiweiqiang	Thibaut
587	2017-03-04 19:16:43	@Thibaut I did app.reset(), and things solved out. now everything is working. Thanks.	amirc	Thibaut
584	2017-03-10 04:57:12	@Thibaut ![screen shot 2017-03-09 at 23 53 50-fullpage](https://cloud.githubusercontent.com/assets/17086794/23782636/d2ad8a02-0523-11e7-888a-54a77a6a9723.png) Console errors: IDB error DOMError { name: "UnknownError", message: "The operation failed for reasons un…" } IDBOpenDBRequest { onblocked: null, onupgradeneeded: null, source: null, transaction: null, readyState: "pending", onsuccess: null,…	xgears	Thibaut
584	2017-03-13 00:54:59	@Thibaut Not until recently; I've been using Firefox Developer Edition few weeks now which seems to work fine, the issue however still persist on the default Firefox. Been using devdocs from somewhere around FF30+, the issue started, if i remember correctly between FF48-FF49	xgears	Thibaut
583	2017-02-19 08:03:45	Hello, @jadius5 Thank you for the statement, I have leaned my lesson and weren't harsh. You wanted to help me of course :) For the trello link, I couldn't open I immediately because trello needs VPN in my country. I checked it later and saw the MariaDB votes. Sorry for the distraction and inconvenience :) Thank you @Thibaut For the PostgreSQL advise :)	malozaibi	Thibaut
570	2017-02-05 21:45:36	@kaos ping	Thibaut	kaos
570	2017-02-06 09:07:30	Thanks for the ping @Thibaut . This fell between my mental cracks. My ruby is a bit.. unexperienced. Feedback appreciated if I could've done it better in any way.	kaos	Thibaut
570	2017-02-22 00:34:11	I'm on vacation for another 10 days or so.. please feel free to make your suggested modifications. tis 21 feb. 2017 kl. 12:40 skrev Thibaut Courouble <notifications@github.com >: > *@Thibaut* commented on this pull request. > > Thanks for updating, and sorry for the delay. I'll merge this this > week-end. > ------------------------------ > > In lib/docs/core/doc.rb > <https://github.com/Thibaut/d…	kaos	Thibaut
570	2017-02-22 00:39:11	Hi, I'm on vacation for another 10 days or so, please feel free to make your suggested modifications. tis 21 feb. 2017 kl. 12:40 skrev Thibaut Courouble <notifications@github.com >: > *@Thibaut* commented on this pull request. > > Thanks for updating, and sorry for the delay. I'll merge this this > week-end. > ------------------------------ > > In lib/docs/core/doc.rb > <https://github.com/Thibau…	kaos	Thibaut
560	2017-02-23 05:14:59	@japborst I tried your fork to enable java support. but It can not download the java document with this error: `(89/194) Java FAILED (OpenURI::HTTPError: 404 Not Found)` It seems that it try to download "http://dl.devdocs.io/java.tar.gz" file which obviously not exist.	zhongqf	japborst
560	2017-02-25 13:13:12	@zhongqf sorry for a later reply, as I couldn't look into it earlier. Not sure if you still have the issue, as I see some additional commits on your fork. I just updated mine to the latest of upstream, so you can rebase yours to update too. I don't have any errors, but I see that you include loads more pages being scraped in your case. A simple `/*.tar.gz/` addition in your `options[:skip_pattern…	japborst	Thibaut
560	2017-02-25 13:40:15	@japborst the problem was that @zhongqf ran `thor docs:download` instead of `thor docs:generate`. The former downloads pre-generated docs from DevDocs's server.	Thibaut	japborst
539	2016-12-05 06:21:22	Thanks @Thibaut for the notes, I will use them for the next scraper. Next documentation will be [Composer](https://github.com/composer/composer) with more than 3k start.	edno	Thibaut
513	2016-10-23 21:16:04	@Thibaut Hi! I will squash the commits ASAP. What do you mean by you end up finish the scrapper? did you wrote scrapper for immutable?	yosiat	Thibaut
513	2016-10-23 21:20:43	@Thibaut oh! ok! Squashed the commits! If you have any questions/changes to be made, I am available 👍	yosiat	Thibaut
513	2016-11-05 09:48:08	@Thibaut any status? have you looked at code already? is everything ok?	yosiat	Thibaut
505	2016-10-16 17:35:25	@Thibaut Why not just the `man` pages?	JesseTG	Thibaut
505	2016-10-23 21:45:14	@Thibaut So get choosy. Maybe stick with [whatever GNU provides](https://www.gnu.org/software/software.html); I get the feeling that requests for "command line docs" are really requests for "GNU software" (since a large part of the Unix ecosystem is shaped by them). I think these packages alone could satisfy a lot of people: - [`bash`](https://www.gnu.org/software/bash/) - [`coreutils`](https://w…	JesseTG	Thibaut
495	2016-10-05 06:48:30	Yes! Thanks @Thibaut	MartinMuzatko	Thibaut
489	2016-09-19 05:28:20	Thanks for the quick merge @Thibaut :)	japborst	Thibaut
482	2016-09-11 16:44:44	@Thibaut , I had gotten approval from the developers of CraftCMS before working on this. Please see the correspondence in https://support.pixelandtonic.com/index.php?pg=request.check&id=29529ulzwgg I screenshot the approval from Brad / CraftCMS below. ![selection_014](https://cloud.githubusercontent.com/assets/2252313/18418896/92d1bbda-7881-11e6-89ba-427a76f56d87.png) I also found that you can do…	compleatguru	Thibaut
477	2016-10-04 04:48:20	Hey @Thibaut, really sorry about the delay. We made some changes on the backend that changed some URL structures. We should have new versions up in the next couple of days. I'll close the PR until then and update it when it's ready.	beyang	Thibaut
473	2016-10-02 22:23:24	@th-we no worries. `$.isTouchScreen()` could probably be improved to detect touch devices that also have a keyboard.	Thibaut	th-we
403	2016-08-14 13:57:38	@Thibaut Thank you, the cookie was the problem, indeed: `Cookies.get('schema')` returned nothing = no cookie. With `Cookies.set('schema', '10', {path: '/', expires: 1e8})` (you missed the braces for the third argument) the offline feature works again. So this problem probably comes down to my cookie settings: I forgot the exception from the session cookies ;)	ZashIn	Thibaut
388	2016-05-09 08:11:35	Maybe you could give us the app name with the editor name so we could mass report it. (btw @Thibaut I think you can remove the "bug" label :p )	Kaijiro	Thibaut
388	2016-05-26 00:49:43	@Thibaut yes, the message does appear. (Android 6.0.1, Nexus 6P) ![screenshot_20160526-104653](https://cloud.githubusercontent.com/assets/6226952/15560503/7ebe6564-232f-11e6-85e5-0b45e0dca001.png)	robkb	Thibaut
353	2016-02-26 15:33:49	@Thibaut Thanks for the feedback! > I'd prefer we wait until 1.0 is released to keep track of multiple versions, so just change it to 0.7.0. Okay. :+1: > Would you mind also including the C++ docs? (change the base URL to https://www.tensorflow.org/versions/master/api_docs/) I would really prefer to keep them separate so C++ users don't get results for the python api and vice versa. That's why I …	Styrke	Thibaut
348	2016-02-02 17:45:54	@Thibaut you are suggesting to do something like this: - InfluxData - InfluxDB - Kapacitor If this is what you want, I don't agree with this because those are different products, you might use only InfluxDB + Telegraf and want to disable Kapacitor.	yosiat	Thibaut
348	2016-02-10 19:29:05	@Thibaut do you wanted something like this: https://github.com/Thibaut/devdocs/commit/65f940534ebac4dee0575e0f28a83429e0e4ca9e If so, I will fix the scrapper to handle all documentations (chrono, kapacitor, telegraf and influxdb). But it will be nice to have some "type hierarchy" like this: - InfluxData - InfluxDB - Getting Started - Installing - Kapacitor - ... If this is possible, I will be hap…	yosiat	Thibaut
348	2016-02-24 19:02:06	@Thibaut what is the status of this pull request? are you waiting for me to implement something?	yosiat	Thibaut
348	2016-02-25 13:15:54	@yosiat The process for getting this out isn't as simple as clicking the merge button. I'm working my way through https://github.com/Thibaut/devdocs/pulls and will look into yours as soon as I can. In the meantime please squash your commits.	Thibaut	yosiat
341	2016-06-20 08:10:23	@ccorcoveanu @Thibaut thank you for adding this feature! it's purrrfect 🐱	skibz	Thibaut
331	2016-10-02 23:32:14	IMO MathJax is too big/slow for DevDocs. @japborst added a CSS fallback in https://github.com/Thibaut/devdocs/pull/496 which I think is enough to close this issue.	Thibaut	japborst
330	2016-02-06 13:42:43	No problem @Thibaut, does this need some kind of change in the code? If so, I could create a PR though I'm not sure where the code is located that handles this.	Siilwyn	Thibaut
330	2016-02-08 08:06:58	With this update the `type` of a CSS document is 'gone'. In the sense that you can't see if something is a property, value, selector or function. The current `type` looks to have categories rather than what kind of thing it is. Would be nice to be able to browse them by type too, or atleast include the `type` as meta data. Don't get me wrong @Thibaut I use DevDocs almost every day and I really ap…	Siilwyn	Thibaut
325	2016-01-11 15:41:03	@Thibaut You're correct. I must've gotten my samples mixed up. I'll open a fix in angular. Thank you.	thisgeek	Thibaut
322	2016-03-26 18:08:34	@Thibaut Thanks. I will try later. I am using Firefox now. This problem only happens in Chrome.	llagerlof	Thibaut
305	2016-01-23 18:52:33	@Thibaut is there a particular reason there is a meta tag which disables scaling? Didn't want to just remove it as I presumed it was put there to solve a particular problem. `<meta name="viewport" content="width=device-width,initial-scale=1,maximum-scale=1,user-scalable=no,shrink-to-fit=no">`	ShaneQful	Thibaut
296	2016-07-20 15:55:04	@Thibaut Thanks a ton! Will work on it once the workweek is over and submit a PR	jaikamat	Thibaut
295	2016-02-25 09:34:00	@Thibaut this sounds like a great feature. We've been playing around with devdocs at my workplace as a way of aggregating all of our documentation across all our different git repositories. It feels like there could be some kind of command line tool that builds out markdown into HTML that could then be consumed by devdocs?	bapti	Thibaut
295	2016-03-07 09:22:53	@Thibaut I'm thinking about generating class reference documentation from object metadata (sources), and it might be better to produce ready-to-use index/db.json.	yaruson	Thibaut
286	2015-12-07 10:28:11	@Thibaut thanks for the reminder! Yes, I am still interested in working on this. Will update this PR soon :)	awalgarg	Thibaut
286	2015-12-09 11:32:47	I fixed everything but 1... help needed :(( > please make sure each entry has a type (in EntriesFilter). this will make browsing the docs via the sidebar easier. @Thibaut I am not sure how to achieve this. For example: http://bluebirdjs.com/docs/api/catch.html doesn't specify what section it belongs to. It is visible only on the http://bluebirdjs.com/docs/api-reference.html page. Is there a feasi…	awalgarg	Thibaut
282	2015-12-06 17:15:13	@doertedev ping: https://github.com/Thibaut/devdocs/pull/282#issuecomment-157032285	Thibaut	doertedev
282	2016-02-15 08:34:13	@Thibaut / @doertedev Can I volunteer to do the cleanup here so that this can get merged ?	RC1140	Thibaut
282	2016-02-15 08:34:13	@Thibaut / @doertedev Can I volunteer to do the cleanup here so that this can get merged ?	RC1140	doertedev
264	2015-09-15 15:59:12	@zg somehow `sudo lsof -i :80` outputs nothing for me. I then did `ps aux | grep cisco` and got the following: Killing those processes isn't straightforward and hacking with the spotlight lead me to an uninstall script located in this path `/opt/cisco/anyconnect/bin/anyconnect_uninstall.sh` I executed it and got fixed the issue I reported [here](https://groups.google.com/d/topic/devdocs/4ZVgzXRNo…	n370	Thibaut
264	2015-09-15 16:06:35	Cisco AnyConnect is not a trojan, it's a product for connecting to a VPN. On Tuesday, September 15, 2015, Dylson Valente Neto < notifications@github.com> wrote: > @zg https://github.com/zg somehow sudo lsof -i :80 outputs nothing for > me. I then did ps aux | grep cisco and got the following: > > dylson 1060 0.9 0.0 2441988 688 s000 S+ 10:59AM 0:00.00 grep cisco > root 337 0.0 0.0 711408 6860 ?? …	zg	Thibaut
238	2016-05-26 23:02:42	@Thibaut, thanks for suggestion! I agree with on avoiding outdated frameworks, dropped specs, etc. I just tested on Android 4.0.4 noticed crashes https://github.com/Thibaut/devdocs/issues/411.	laukstein	Thibaut
232	2016-01-23 05:41:02	I have to agree with @Thibaut. Safari's market share isn't that interesting for Apple to push quick bug fixes while DevDocs, which I assume is a hobby project, has much more tighter priorities than Apple's slack !	bassu	Thibaut
229	2015-07-15 11:08:39	Hi @elegantcoder. Sorry for not replying sooner and thanks for your contribution! I plan to get this merged either this week-end or the next.	Thibaut	elegantcoder
220	2015-06-26 09:12:23	No response :/ @yosiat would you mind shooting them an email? You might get more luck than me. PS: I'm on vacation at the moment; will look at your other PRs within the next two weeks or so.	Thibaut	yosiat
220	2015-07-11 15:20:11	Hi @Thibaut , Have they contacted you? what is the mail you sent to?	yosiat	Thibaut
220	2015-07-11 15:21:21	@yosiat I emailed info@elastic.co but they haven't replied…	Thibaut	yosiat
205	2015-05-19 20:45:50	Hi @Thibaut, thanks for reviewing, I'll also look at this on weekend.. hard week of work :(	sarhugo	Thibaut
173	2015-03-04 13:41:04	@Thibaut Yes! It's works well without problems.	CzBiX	Thibaut
170	2015-03-01 22:40:03	@Thibaut Thanks :) I think I've already made the box go at the top. https://github.com/TrangPham/devdocs/blob/master/lib/docs/filters/core/official_url.rb#L4 I'm appending the rest of the html to the html of the `official_url_html`. Should I rename `official_url` file to `home_url` too?	TrangPham	Thibaut
170	2015-03-03 21:52:42	@Thibaut I think this is ready for review - are there other places which I should add more tests to?	TrangPham	Thibaut
170	2015-03-04 15:00:48	@Thibaut Changes made. And thanks so much for helping me with this PR! I thought it would be easier than it was. I still don't completely understand the mechanics of how devdocs works.	TrangPham	Thibaut
157	2015-02-16 06:50:08	Thank you @Thibaut !	maciejtarnowski	Thibaut
155	2015-01-30 13:40:40	@Thibaut it is set to `true`	nhoizey	Thibaut
155	2015-01-30 14:40:11	@Thibaut it worked, thanks!	nhoizey	Thibaut
133	2015-02-18 13:10:14	Thanks for your reply @Thibaut - do you know of any service which does provide an API?	jbrooksuk	Thibaut
133	2015-02-24 18:16:51	@Thibaut, thanks for the answer. No any hurry at this point, such change would not happen quickly. I just wanted to confirm your acceptance of a third-party app providing access to DevDocs documentation. I still need to do a lot work to make Zeal more friendly to different formats and documentation sources. I'll let you know, when I start working on such feature.	trollixx	Thibaut
133	2015-05-20 11:52:24	@Thibaut thanks a lot !	gregberger	Thibaut
133	2016-11-27 19:32:29	@Thibaut Oh, that's what I think I meant. I didn't know how I would get any of the data in the `index.json`. Thanks for the url! And thanks, once again, for the great service. 👍	datitisev	Thibaut
128	2014-10-21 21:57:27	@Thibaut I see your point regarding the extra work involved. The only reason I raised the issue is because it seemed to me to be a UI regression. As long as I'd been using the app (which I love, by the way, don't get me wrong), it had always just expanded to the width of my browser. That set my expectation for how the app should be displayed. Then, seeing the fixed width recently, my first reacti…	mwjeffcott	Thibaut
128	2014-10-22 15:10:06	Hi @Thibaut - this is a fantastic project for which I'm constantly grateful! However, I'm also finding that the switch to fixed width has some undesirable consequences. Any way you could make this optional?	rflow	Thibaut
128	2015-08-04 16:41:36	@Thibaut Thanks for adding the width toggle. Works great!	symmetriq	Thibaut
128	2015-08-04 23:36:42	@Thibaut Cheers! The work you put into DevDocs is greatly appreciated. It's been my leftmost pinned site (so I can access it with ⌘1) in Chrome for a long time now.	symmetriq	Thibaut
128	2015-08-05 00:06:36	@Thibaut Same here. I use DevDocs on a daily basis and love it. I really appreciate your efforts in making it as good as it is.	mwjeffcott	Thibaut
126	2014-10-27 01:59:42	@Thibaut No problem. [Here's a suggestion](https://github.com/Thibaut/devdocs/issues/128#issuecomment-60542623) for a simple toggle that lets people view DevDocs the way they want.	symmetriq	Thibaut
123	2014-10-04 20:48:11	@Thibaut Sounds good. How do you feel about if I generate the RDoc for Nokogiri locally to make sure everything works, but commit the scraper with a directory for your machine, like (https://github.com/Thibaut/devdocs/blob/master/lib/docs/scrapers/rdoc/ruby.rb#L24)? So then `'/Users/Thibaut/DevDocs/Docs/RDoc/Nokogiri'`..	hollingberry	Thibaut
123	2014-10-04 20:49:43	@Thibaut and I like using 鋸 as the logo :)	hollingberry	Thibaut
119	2014-10-01 20:36:17	@Thibaut You should check out virtualbox -- it's free and lets you run Linux/Windows\* virtual machines :) - Windows only works if you have an ISO e.g. http://www.w7forums.com/threads/official-windows-7-sp1-iso-image-downloads.12325/	sarciszewski	Thibaut
117	2015-03-29 20:51:20	@Thibaut Any update on the Bookshelf / Knex documentation?	joepie91	Thibaut
99	2014-05-28 18:22:06	Thank you @romeovs!	hollingberry	romeovs
99	2014-05-30 12:06:29	@romeovs Could you remove your last commit please? ("merge branch master")	Thibaut	romeovs
99	2014-05-30 12:07:38	done! On Fri, May 30, 2014 at 2:06 PM, Thibaut Courouble <notifications@github.com > wrote: > > @romeovs https://github.com/romeovs Could you remove your last commit > please? ("merge branch master") > > git reset --hard HEAD~ > git push -f origin master > > — > Reply to this email directly or view it on GitHub > https://github.com/Thibaut/devdocs/pull/99#issuecomment-44643634.	romeovs	romeovs
99	2015-12-12 21:28:12	@romeovs @Thibaut All of the [Prelude](http://hackage.haskell.org/package/base-4.8.1.0/docs/Prelude.html) functions seems to be missing in [devdocs](http://devdocs.io/). E.g. [fromIntegral](https://hackage.haskell.org/package/base-4.8.1.0/docs/Prelude.html#v:fromIntegral) is not in [devdocs](http://devdocs.io/). > The Prelude: a standard module. The Prelude is imported by default into all Haskell…	dotnetCarpenter	romeovs
99	2015-12-12 21:28:12	@romeovs @Thibaut All of the [Prelude](http://hackage.haskell.org/package/base-4.8.1.0/docs/Prelude.html) functions seems to be missing in [devdocs](http://devdocs.io/). E.g. [fromIntegral](https://hackage.haskell.org/package/base-4.8.1.0/docs/Prelude.html#v:fromIntegral) is not in [devdocs](http://devdocs.io/). > The Prelude: a standard module. The Prelude is imported by default into all Haskell…	dotnetCarpenter	Thibaut
99	2015-12-13 21:40:18	@Thibaut :rocket: great!	dotnetCarpenter	Thibaut
77	2014-04-13 23:00:08	@Thibaut `alt-tab` is ubiquitously reserved by window managers for switching between windows - perhaps `alt+rarr` instead?	alexzorin	Thibaut
73	2015-02-05 06:46:46	@dav- Thanks! Will have a look into it as soon as I can :). Screenshot is looking nice. I really like the base16-eighties dark theme. So this is very close... You should try to implement it properly and discuss a PR with @Thibaut...	oktayacikalin	Thibaut
73	2015-02-06 07:03:25	@Thibaut Great hearing that! What would speak against pushing your work out and mark the theme as alpha. Then @dav- and others could support you in getting it done.	oktayacikalin	Thibaut
73	2015-02-10 07:13:05	@Thibaut Yeah, the others are looking nice :). Do you mind fixing that, too?	oktayacikalin	Thibaut
72	2014-03-16 10:40:12	Hi, I am trying to add http://assemble.io/ documentation. I just wanted to give @Thibaut feedback about scrapers documentation: > Unfortunately the examples in other scrapers/filters are poorly documented/commented so it's not easy for me	pavelbinar	Thibaut
72	2014-03-16 14:36:19	@Thibaut Thanks, for help offer. I am working on generating final output files instead of scraping them. Assemble allow us to generate final files including json data very effectively so we will have total control on how is the documentation structured and how will be displayed - no scraper necessary. I will than give you just final docs + docs generator (if you would like to update by yourself).…	pavelbinar	Thibaut
68	2014-09-19 15:44:33	@Thibaut not sure if this got dropped or if there hasn't been a lodash documentation update since Feb, but I'll +1 this issue either way as it's really confusing when the search returns nothing for a lodash method you know exists.	MannyC	Thibaut
68	2014-09-22 00:12:26	@Thibaut caveat: I'm a Ruby rube. I'm also aware that you might not want to update the docs until 3.0.0 anyway.	MannyC	Thibaut
52	2014-01-25 00:43:28	I just tested it on Chrome and everything works just fine over there and I can't figure out why? If it was being caused by a plugin, it should've worked under safe mode? @Thibaut - You use Firefox?	dufferzafar	Thibaut
39	2015-01-22 15:25:41	@robinbastien @Thibaut hi! whats the status on this? anyone pick this idea up?	mcoquet	Thibaut
39	2015-01-22 17:54:27	@Thibaut thx for the quick reply! Yeah, I figured as much. It sounds like something that would make more sense to live as a separate project anyway ? What do you think?	mcoquet	Thibaut
35	2014-01-10 13:14:13	@Thibaut Indeed, that solves it! Obviously I didn't read the instructions carefully enough! ... and didn't see the button in the left bottom corener at first. Maybe it is a little unexpected though that you can click on "python" and the URL changes, but the search won't work ... though I don't know how one could make it more obvious. Maybe make the bottom left button more visible? ... or make the…	samuell	Thibaut
33	2014-01-16 05:51:45	Thanks @Thibaut I'm looking forward to it, lemme know how the submission process goes / is	qq99	Thibaut
25	2014-03-19 06:27:49	Hi @Thibaut, I've just been having a look at this now. It seems like the Rails 3 scraper is straightforward, pretty much exactly the same as the Rails 4 one. I just made a Rails3 class, updated the name, slug, and version, and checked out the tag v3.2.17 before running rdoc in the same way as you did for Rails 4 to generate the docs. I've done this locally and have been playing around with the fr…	nfm	Thibaut
25	2014-11-12 07:21:23	@Thibaut Could you shed some light on how difficult implementing this feature is? I would think that just treating Python 2.7 and Python 3 as two separate languages would be enough, at least temporarily.	netheril96	Thibaut
25	2014-11-12 15:42:35	@Thibaut I hope to see that soon. Python 2 and 3 are so different that the documentation for one is all but useless to those working with the other, whereas the lack of fine grained versioning of docs is tolerable and not well supported in other softwares anyway.	netheril96	Thibaut
25	2016-01-25 00:09:17	@Thibaut deserves many :beers: beers and :cake: cake. Seriously, amazing! I'm really happy, now there's even more examples for others to work with to see how to implement multi-version for their favourite APIs :-D	omouse	Thibaut
25	2016-01-25 02:19:22	@Thibaut :heart: This is awesome!	nfm	Thibaut
24	2013-12-13 08:39:28	If not w3.org which else @Thibaut :cactus: hmm, we need to ask them?	hemanth	Thibaut
23	2014-01-14 19:14:24	@Thibaut I guess updating Scraper to use PhantomJS to generate static doc before analyzing HTML would be too much work?	TheRusskiy	Thibaut
23	2014-01-22 09:51:37	@Thibaut, @TheRusskiy You can find static versions of the AngularJS doc by following the url intended for the Google bot. For example here is the static page for the ngHref directive: http://docs.angularjs.org/?_escaped_fragment_=/api/ng.directive:ngHref The docs follow this spec proposed by Google for indexing dynamic content: https://developers.google.com/webmasters/ajax-crawling/docs/specifica…	afram	Thibaut
23	2014-01-23 09:34:01	@Thibaut ahh, that's a bit trickier - The Google bot version of their index page is here: http://docs.angularjs.org/?_escaped_fragment_=/api/index An example of top level guide page (Directives) here: http://docs.angularjs.org/?_escaped_fragment_=/guide/directive I'll see what I can do this weekend, I'll look to collate and contribute (or find) an index page.	afram	Thibaut
19	2015-02-12 12:38:08	@Thibaut Do you think this should be added similar to how `attribution` is added to each root page?	TrangPham	Thibaut
19	2015-02-12 13:10:26	@TrangPham Yes, except the attribution is added to all pages. This I would probably only add to the root page, and put it at the top instead of the bottom.	Thibaut	TrangPham
19	2015-02-12 13:12:03	@Thibaut Thanks. I will try to tackle this.	TrangPham	Thibaut
10	2013-11-01 21:04:50	Thank you both for the additional info. If the problem can be fixed by installing `nodejs` then I agree with @forivall that we should just tell users. `therubyracer` looks like a quite a big dependency. I'll close this pull request when I update the README with the new instructions.	Thibaut	forivall
9	2013-10-29 10:06:16	@Thibaut This is very much confined to each browser, if FF is the target, we can pick it up from [here](https://developer.mozilla.org/en-US/docs/Web/JavaScript/ECMAScript_6_support_in_Mozilla).	hemanth	Thibaut
6	2015-03-20 02:49:27	![opensuse](https://cloud.githubusercontent.com/assets/2527234/6745223/9d80fde8-ceb4-11e4-829e-13706d421bd6.png) @Thibaut I followed the exact steps, and i dont get the side navigation menu (Chromium and firefox, same result, opensuse)	abdelouahabb	Thibaut
6	2015-03-20 02:56:38	@Thibaut I updated the comment with screenshot	abdelouahabb	Thibaut
6	2015-03-22 14:14:32	@Thibaut that's the same, since it is just the dns? ![opensuse](https://cloud.githubusercontent.com/assets/2527234/6769690/1cf69248-d0a6-11e4-85f9-b6043267fd37.png)	abdelouahabb	Thibaut
6	2015-03-22 14:51:17	@Thibaut i get: `screen.width: 1366` `screen.height: 664`	abdelouahabb	Thibaut
6	2015-03-22 14:56:32	@Thibaut I confirm that it is th `css media`, i tried to access from windows (because i ran it from virtual machine, on opensuse) and now i get the TOC, thank you ^_^ ![sans titre](https://cloud.githubusercontent.com/assets/2527234/6769859/fc6f5d06-d0ab-11e4-8c07-97673ba46e1a.jpg)	abdelouahabb	Thibaut
6	2015-03-22 19:27:20	@Thibaut Hi, and sorry for the delay, here is the result: `window.matchMedia('(max-device-height: 767px)').matches : true` `window.matchMedia('(max-device-height: 767px) and (max-device-width: 1024px)').matches: false`	abdelouahabb	Thibaut
2	2013-12-02 06:58:03	@Thibaut Would https://github.com/tantaman/LargeLocalStorage be able to help solve the storage capacity limit for devdocs.io offline app? p.s. Thanks for devdocs.io	gdumitrescu	Thibaut
2	2015-01-14 07:02:23	@Thibaut thanks for offline support!	bbodenmiller	Thibaut
602	2017-03-25 17:56:08	As discussed in the issue #593, here comes the pull request regarding the OpenJDK documentation. This work is base on the previous #560, thanks @japborst. The documentation is sourced from [openjdk-8-doc_8u121-b13-4_all.deb](https://packages.debian.org/sid/openjdk-8-doc). Only the subdirectoy `usr/share/doc/openjdk-8-jre-headless/api` was extracted. I've tried to include all packages and it's wor…	freayd	Thibaut
602	2017-03-25 17:56:08	As discussed in the issue #593, here comes the pull request regarding the OpenJDK documentation. This work is base on the previous #560, thanks @japborst. The documentation is sourced from [openjdk-8-doc_8u121-b13-4_all.deb](https://packages.debian.org/sid/openjdk-8-doc). Only the subdirectoy `usr/share/doc/openjdk-8-jre-headless/api` was extracted. I've tried to include all packages and it's wor…	freayd	japborst
593	2017-03-04 15:43:56	/cc @japborst, did you end up looking into OpenJDK?	Thibaut	japborst
590	2017-03-03 13:09:56	@Thibaut I checked quickly and it seems that the examples are rendered in iframes and somehow, this particular iframe seems to have its "src" attribute broken. Dunno why ...	Kaijiro	Thibaut
583	2017-02-16 09:14:48	Hey, First of all : https://github.com/Thibaut/devdocs/blob/master/CONTRIBUTING.md#requesting-new-documentations Please, as it is asked don't post a new issue to ask a new documentation. Then, you'll see in the Trello board that the MySQL license is incompatible with DevDocs because of their redistribution policy (@Thibaut even asked to Oracle's lawyers). So, I'm sorry to announce you that the ad…	Kaijiro	Thibaut
490	2016-09-19 18:23:40	@Thibaut Thanks! BTW, before the commit was made, I tried to hack it using DevTools to add the aliases by But it had no effect.	orionlee	Thibaut
423	2016-06-22 00:39:59	@Thibaut FYI	dirk-thomas	Thibaut
414	2016-05-27 11:57:56	Hi @SalathielGenese @Thibaut already took a look to the MongoDB documentation, but its license doesn't allow to integrate it inside DevDocs. You can also look at [this Trello board](https://trello.com/b/6BmTulfx/devdocs-documentation) where there is every langage done, planned to do and incompatible.	Kaijiro	Thibaut
410	2016-05-23 00:01:43	Hey @sigmonsays I don't know if RFC's really fits DevDocs philosophy. Actually, I think there is no scrapper for RFCs and I think @Thibaut will not see any problem if you make your own fork of DevDocs to create a srapper for RFCs. The "problem" I can see, is that there is REALLY a lot of RFCs and you'll have to find a way to sort them (As you can see, every part of the application is splitted int…	Kaijiro	Thibaut
363	2016-03-03 11:07:06	I think what you are requesting is beyond the scope that was intended by @Thibaut but then, i am speaking for myself not the author.	PombaM	Thibaut
348	2016-02-01 21:11:31	Hi, I have added documentation to influxdb, I have some open questions/ideas: 1. I have scraped the documentation using UrlScrapper - but the documentation is open source - https://github.com/influxdata/docs.influxdata.com, I didn't know what is the preferred way for this url scrapping or file scrapping? 2. I removed the contribution guideline from everypage, which is something like this: ` This …	yosiat	Thibaut
341	2016-06-19 22:13:32	@ccorcoveanu helped implement this feature. You can try it out by double-clicking the border of the sidebar. @skibz @stephanIOA any tweaks you'd like us to make?	Thibaut	ccorcoveanu
341	2016-06-20 08:10:23	@ccorcoveanu @Thibaut thank you for adding this feature! it's purrrfect 🐱	skibz	ccorcoveanu
335	2016-01-20 09:05:56	https://github.com/Thibaut/devdocs/blob/master/CONTRIBUTING.md#requesting-new-documentations Please don't open issues to request new documentations. Use the [Trello board](https://trello.com/b/6BmTulfx/devdocs-documentation) where everyone can vote and contributors can get a feel for what is most wished for. Furthermore, you can see that docs versionning is [already in discussion](https://github.…	Kaijiro	Thibaut
296	2016-07-17 23:19:16	@Thibaut @povrazor would you mind if I try to tackle this? 😄	jaikamat	Thibaut
229	2015-07-15 06:38:36	Hi, @Thibaut . I’m wondering how do you think about this PR, and waiting for your review. To be honest I only have a slight understanding of what it going on here, so feel free to tell me about the code. BTW - I love this awesome project!	elegantcoder	Thibaut
170	2015-02-27 21:24:48	Closes #19 This is my first attempt at this. To be honest I only have a slight understanding of what it going on here. Also the styles may need to be changed. @Thibaut Feel free to pick this apart.	TrangPham	Thibaut
165	2015-02-17 00:07:29	@Thibaut requested changes applied, see what you think	dhenson02	Thibaut
123	2014-09-27 19:41:23	I don’t mind doing it, but I’m not sure what to use for a logo. @Thibaut do you think adding documentation for this would be appropriate, considering it’s just a library (although very popular)?	hollingberry	Thibaut
23	2013-12-11 14:41:25	@Thibaut, I had to make the AngularJS docs work as static pages for Dash and I'd be ok if you'd want to use them for devdocs. I do ask that in return you would provide a link to Dash at the footer of each AngularJS page. You can download the AngularJS docs Dash uses from http://kapeli.com/feeds/AngularJS.tar.bz2. Hopefully they'll be of some use to you.	Kapeli	Thibaut
