# Supplementary material for: Status, identity, and language: A study of issue discussions in GitHub
Source: PLoS One. 2019 Jun 14;14(6):e0215059. doi: 10.1371/journal.pone.0215059 (PMC6568400; doi:10.1371/journal.pone.0215059)
Supplement: S2 Data — (ZIP) [file pone.0215059.s003.zip › sample_46_projs_issues/Thibaut_devdocs/issue_first_in.csv]

6	abdelouahabb	2015-03-20 02:49:27
23	TheRusskiy	2014-01-14 19:14:24
23	Kapeli	2013-12-11 14:41:25
23	afram	2014-01-22 09:51:37
126	symmetriq	2014-10-27 01:59:42
325	thisgeek	2016-01-11 15:41:03
414	Kaijiro	2016-05-27 11:57:56
602	Kaijiro	2017-03-27 08:34:51
602	Thibaut	2017-03-26 22:05:11
602	freayd	2017-03-25 17:56:08
35	samuell	2014-01-10 13:14:13
592	beiweiqiang	2017-03-04 14:55:16
560	zhongqf	2017-02-23 05:14:59
560	japborst	2017-02-25 13:13:12
560	Thibaut	2017-02-25 13:40:15
341	skibz	2016-06-20 08:10:23
341	Thibaut	2016-06-19 22:13:32
170	TrangPham	2015-02-27 21:24:48
119	sarciszewski	2014-10-01 20:36:17
165	dhenson02	2015-02-17 00:07:29
10	Thibaut	2013-11-01 21:04:50
77	alexzorin	2014-04-13 23:00:08
133	gregberger	2015-05-20 11:52:24
133	trollixx	2015-02-24 18:16:51
133	jbrooksuk	2015-02-18 13:10:14
133	datitisev	2016-11-27 19:32:29
264	zg	2015-09-15 16:06:35
264	n370	2015-09-15 15:59:12
33	qq99	2014-01-16 05:51:45
482	compleatguru	2016-09-11 16:44:44
322	llagerlof	2016-03-26 18:08:34
505	JesseTG	2016-10-16 17:35:25
513	yosiat	2016-10-23 21:16:04
388	robkb	2016-05-26 00:49:43
388	Kaijiro	2016-05-09 08:11:35
220	yosiat	2015-07-11 15:20:11
220	Thibaut	2015-06-26 09:12:23
489	japborst	2016-09-19 05:28:20
593	japborst	2017-03-04 18:01:59
593	Thibaut	2017-03-04 15:43:56
593	freayd	2017-03-05 10:17:27
590	Kaijiro	2017-03-03 13:09:56
99	dotnetCarpenter	2015-12-12 21:28:12
99	romeovs	2014-05-30 12:07:38
99	hollingberry	2014-05-28 18:22:06
99	Thibaut	2014-05-30 12:06:29
24	hemanth	2013-12-13 08:39:28
9	hemanth	2013-10-29 10:06:16
539	edno	2016-12-05 06:21:22
296	jaikamat	2016-07-17 23:19:16
363	PombaM	2016-03-03 11:07:06
157	maciejtarnowski	2015-02-16 06:50:08
205	sarhugo	2015-05-19 20:45:50
173	CzBiX	2015-03-04 13:41:04
25	netheril96	2014-11-12 07:21:23
25	omouse	2016-01-25 00:09:17
25	nfm	2014-03-19 06:27:49
123	hollingberry	2014-09-27 19:41:23
72	pavelbinar	2014-03-16 10:40:12
331	Thibaut	2016-10-02 23:32:14
584	xgears	2017-03-10 04:57:12
286	awalgarg	2015-12-07 10:28:11
229	Thibaut	2015-07-15 11:08:39
229	elegantcoder	2015-07-15 06:38:36
52	dufferzafar	2014-01-25 00:43:28
495	MartinMuzatko	2016-10-05 06:48:30
330	Siilwyn	2016-02-06 13:42:43
473	Thibaut	2016-10-02 22:23:24
587	amirc	2017-03-04 19:16:43
295	bapti	2016-02-25 09:34:00
295	yaruson	2016-03-07 09:22:53
348	yosiat	2016-02-01 21:11:31
348	Thibaut	2016-02-25 13:15:54
2	gdumitrescu	2013-12-02 06:58:03
2	bbodenmiller	2015-01-14 07:02:23
570	kaos	2017-02-06 09:07:30
570	Thibaut	2017-02-05 21:45:36
39	mcoquet	2015-01-22 15:25:41
73	oktayacikalin	2015-02-05 06:46:46
232	bassu	2016-01-23 05:41:02
353	Styrke	2016-02-26 15:33:49
403	ZashIn	2016-08-14 13:57:38
155	nhoizey	2015-01-30 13:40:40
68	MannyC	2014-09-19 15:44:33
238	laukstein	2016-05-26 23:02:42
305	ShaneQful	2016-01-23 18:52:33
423	dirk-thomas	2016-06-22 00:39:59
19	TrangPham	2015-02-12 12:38:08
19	Thibaut	2015-02-12 13:10:26
335	Kaijiro	2016-01-20 09:05:56
128	symmetriq	2015-08-04 16:41:36
128	mwjeffcott	2014-10-21 21:57:27
128	rflow	2014-10-22 15:10:06
477	beyang	2016-10-04 04:48:20
117	joepie91	2015-03-29 20:51:20
410	Kaijiro	2016-05-23 00:01:43
490	orionlee	2016-09-19 18:23:40
282	RC1140	2016-02-15 08:34:13
282	Thibaut	2015-12-06 17:15:13
583	Kaijiro	2017-02-16 09:14:48
583	malozaibi	2017-02-19 08:03:45
