# Supplementary material for: Status, identity, and language: A study of issue discussions in GitHub
Source: PLoS One. 2019 Jun 14;14(6):e0215059. doi: 10.1371/journal.pone.0215059 (PMC6568400; doi:10.1371/journal.pone.0215059)
Supplement: S2 Data — (ZIP) [file pone.0215059.s003.zip › sample_46_projs_issues/Thibaut_devdocs/issue_comments_mentioned_NOCODE_FULLBODY.csv]

issue_num	datetime	body	login	mention_login
602	2017-03-26 22:05:11	Thanks for an outstanding PR @freayd (and @japborst for the original PR). > I've tried to include all packages and it's working fine for me, I don't experience any slow down. They are 217 types and 46 084 entries in 4 733 files occupying 153 MB. I'm not too worried about the speed of the search. Even with 100k entries it seems to be holding up pretty well (I did a lot of optimization a while back…	Thibaut	freayd
602	2017-03-26 22:05:11	Thanks for an outstanding PR @freayd (and @japborst for the original PR). > I've tried to include all packages and it's working fine for me, I don't experience any slow down. They are 217 types and 46 084 entries in 4 733 files occupying 153 MB. I'm not too worried about the speed of the search. Even with 100k entries it seems to be holding up pretty well (I did a lot of optimization a while back…	Thibaut	japborst
602	2017-03-27 08:34:51	@Thibaut maybe should we split java packages into differents documentation, so Java AWT could be apart from "Java Core" (and some additionnal splits that we should think all together). What do you think about it ?	Kaijiro	Thibaut
593	2017-03-04 18:01:59	Great to see people working on this! @Thibaut I have looked into OpenJDK, but the fact that there was no publicly accessible version of the docs online and some time constraints, meant I did not write a scraper for OpenJDK. I also found this one btw: http://packages.ubuntu.com/xenial/openjdk-8-doc @freayd feel free to fork / use my branch in any way. Personally I have no experience with OpenJDK, …	japborst	Thibaut
593	2017-03-04 18:01:59	Great to see people working on this! @Thibaut I have looked into OpenJDK, but the fact that there was no publicly accessible version of the docs online and some time constraints, meant I did not write a scraper for OpenJDK. I also found this one btw: http://packages.ubuntu.com/xenial/openjdk-8-doc @freayd feel free to fork / use my branch in any way. Personally I have no experience with OpenJDK, …	japborst	freayd
593	2017-03-05 10:17:27	As far as I understand, there is nothing else than sources provided by the OpenJDK project. So one option would be to download the sources and compile them which will generate the documentation. Each Linux distribution provides packages, which are built by themselves from the sources. It is interesting to note that Linux distributions sometimes patch the original sources for various reasons, like…	freayd	Thibaut
593	2017-03-05 14:43:12	I've downloaded all four packages, and the documentation in each says: > This document is the API specification for the Java™ Platform, Standard Edition. and seems identical to http://docs.oracle.com/javase/8/docs/api/. @freayd I'm not worried about the license of building tools like IcedTea. OpenJDK is licensed under GPLv2, so any derivative work has to also be licensed under GPLv2. What I'm mor…	Thibaut	freayd
593	2017-03-07 14:00:14	I just installed the openjdk documentation through `sudo apt install openjdk-8-doc`, which results in the same documentation as the Oracle docs in `/usr/share/doc/openjdk-8-doc/api/`. Also it shows the Oracle copyright at the bottom of the files: > Copyright © 1993, 2017, Oracle and/or its affiliates. All rights reserved. Use is subject to license terms. Also see the documentation redistribution …	japborst	Thibaut
593	2017-03-12 18:41:27	@freayd Thanks a lot for looking into this. I believe you're correct and the documentation is licensed under the terms/licenses described in the [copyright file](https://bazaar.launchpad.net/%7Eopenjdk/openjdk/openjdk8/view/head:/debian/copyright). I've looked at the source code of the OpenJDK package distributed on Debian and confirmed that the documentation is embedded in the source. This means…	Thibaut	freayd
593	2017-03-12 18:41:27	@freayd Thanks a lot for looking into this. I believe you're correct and the documentation is licensed under the terms/licenses described in the [copyright file](https://bazaar.launchpad.net/%7Eopenjdk/openjdk/openjdk8/view/head:/debian/copyright). I've looked at the source code of the OpenJDK package distributed on Debian and confirmed that the documentation is embedded in the source. This means…	Thibaut	japborst
593	2017-03-13 06:57:42	Great news and thanks for helping. I was going to start writing the necessary code, just waiting to be sure about the license compatibility. If you don't mind @Thibaut I can work on it in the next few days and send a new PR based on the previous one from japborst.	freayd	Thibaut
593	2017-03-13 11:23:45	@freayd 👍	Thibaut	freayd
592	2017-03-04 14:55:16	@Thibaut Thank you for responding. I found the resizer default style is `display: none`, and I tried to delete the style, the sidebar can be resized finally. ![devdocs-bug-3](https://cloud.githubusercontent.com/assets/17352828/23579688/54c6d296-012d-11e7-99ae-4365ef5bb37a.png)	beiweiqiang	Thibaut
587	2017-03-02 12:44:43	@blittle that's because you've checked "Disable cache". Uncheck that, reload once with connectivity, and it should work.	Thibaut	blittle
587	2017-03-04 14:40:44	@blittle did the issue ever occur with the dev tools not opened? @amirc could you confirm if your issue was also caused by having the dev tools opened with "Disable cache" turned on in the Network tab?	Thibaut	amirc
587	2017-03-04 14:40:44	@blittle did the issue ever occur with the dev tools not opened? @amirc could you confirm if your issue was also caused by having the dev tools opened with "Disable cache" turned on in the Network tab?	Thibaut	blittle
587	2017-03-04 19:16:43	@Thibaut I did app.reset(), and things solved out. now everything is working. Thanks.	amirc	Thibaut
584	2017-03-06 00:11:33	@edouard-lopez @xgears could you reload/update DevDocs and post a screenshot of the offline page please? The error page should now say what actual error occurred when trying to open the database.	Thibaut	edouard-lopez
584	2017-03-06 00:11:33	@edouard-lopez @xgears could you reload/update DevDocs and post a screenshot of the offline page please? The error page should now say what actual error occurred when trying to open the database.	Thibaut	xgears
584	2017-03-10 04:57:12	@Thibaut ![screen shot 2017-03-09 at 23 53 50-fullpage](https://cloud.githubusercontent.com/assets/17086794/23782636/d2ad8a02-0523-11e7-888a-54a77a6a9723.png) Console errors: IDB error DOMError { name: "UnknownError", message: "The operation failed for reasons un…" } IDBOpenDBRequest { onblocked: null, onupgradeneeded: null, source: null, transaction: null, readyState: "pending", onsuccess: null,…	xgears	Thibaut
584	2017-03-12 21:45:52	@xgears Thanks for the info. Do you have multiple versions of Firefox installed on your system?	Thibaut	xgears
584	2017-03-13 00:54:59	@Thibaut Not until recently; I've been using Firefox Developer Edition few weeks now which seems to work fine, the issue however still persist on the default Firefox. Been using devdocs from somewhere around FF30+, the issue started, if i remember correctly between FF48-FF49	xgears	Thibaut
583	2017-02-17 00:25:23	Hey, @malozaibi First of all: [Contributing to DevDocs: Requesting New Features](https://github.com/Thibaut/devdocs/blob/master/CONTRIBUTING.md#requesting-new-featuresl) As it states, search first, someone else might have already requested this same thing. Also, if you actually acted on @Kaijiro 's comment, you would have checked out the [Trello Board](https://trello.com/b/6BmTulfx/devdocs-docume…	jadius5	Kaijiro
583	2017-02-17 00:25:23	Hey, @malozaibi First of all: [Contributing to DevDocs: Requesting New Features](https://github.com/Thibaut/devdocs/blob/master/CONTRIBUTING.md#requesting-new-featuresl) As it states, search first, someone else might have already requested this same thing. Also, if you actually acted on @Kaijiro 's comment, you would have checked out the [Trello Board](https://trello.com/b/6BmTulfx/devdocs-docume…	jadius5	malozaibi
583	2017-02-19 08:03:45	Hello, @jadius5 Thank you for the statement, I have leaned my lesson and weren't harsh. You wanted to help me of course :) For the trello link, I couldn't open I immediately because trello needs VPN in my country. I checked it later and saw the MariaDB votes. Sorry for the distraction and inconvenience :) Thank you @Thibaut For the PostgreSQL advise :)	malozaibi	Thibaut
583	2017-02-19 08:03:45	Hello, @jadius5 Thank you for the statement, I have leaned my lesson and weren't harsh. You wanted to help me of course :) For the trello link, I couldn't open I immediately because trello needs VPN in my country. I checked it later and saw the MariaDB votes. Sorry for the distraction and inconvenience :) Thank you @Thibaut For the PostgreSQL advise :)	malozaibi	jadius5
570	2017-02-05 21:45:36	@kaos ping	Thibaut	kaos
570	2017-02-06 09:07:30	Thanks for the ping @Thibaut . This fell between my mental cracks. My ruby is a bit.. unexperienced. Feedback appreciated if I could've done it better in any way.	kaos	Thibaut
570	2017-02-22 00:34:11	I'm on vacation for another 10 days or so.. please feel free to make your suggested modifications. tis 21 feb. 2017 kl. 12:40 skrev Thibaut Courouble <notifications@github.com >: > *@Thibaut* commented on this pull request. > > Thanks for updating, and sorry for the delay. I'll merge this this > week-end. > ------------------------------ > > In lib/docs/core/doc.rb > <https://github.com/Thibaut/d…	kaos	Thibaut
570	2017-02-22 00:39:11	Hi, I'm on vacation for another 10 days or so, please feel free to make your suggested modifications. tis 21 feb. 2017 kl. 12:40 skrev Thibaut Courouble <notifications@github.com >: > *@Thibaut* commented on this pull request. > > Thanks for updating, and sorry for the delay. I'll merge this this > week-end. > ------------------------------ > > In lib/docs/core/doc.rb > <https://github.com/Thibau…	kaos	Thibaut
560	2017-02-22 13:21:11	@zhongqf either they have an agreement with Oracle to redistribute their docs, or they're violating Oracle's copyright.	Thibaut	zhongqf
560	2017-02-23 05:14:59	@japborst I tried your fork to enable java support. but It can not download the java document with this error: `(89/194) Java FAILED (OpenURI::HTTPError: 404 Not Found)` It seems that it try to download "http://dl.devdocs.io/java.tar.gz" file which obviously not exist.	zhongqf	japborst
560	2017-02-25 13:13:12	@zhongqf sorry for a later reply, as I couldn't look into it earlier. Not sure if you still have the issue, as I see some additional commits on your fork. I just updated mine to the latest of upstream, so you can rebase yours to update too. I don't have any errors, but I see that you include loads more pages being scraped in your case. A simple `/*.tar.gz/` addition in your `options[:skip_pattern…	japborst	Thibaut
560	2017-02-25 13:13:12	@zhongqf sorry for a later reply, as I couldn't look into it earlier. Not sure if you still have the issue, as I see some additional commits on your fork. I just updated mine to the latest of upstream, so you can rebase yours to update too. I don't have any errors, but I see that you include loads more pages being scraped in your case. A simple `/*.tar.gz/` addition in your `options[:skip_pattern…	japborst	zhongqf
560	2017-02-25 13:40:15	@japborst the problem was that @zhongqf ran `thor docs:download` instead of `thor docs:generate`. The former downloads pre-generated docs from DevDocs's server.	Thibaut	zhongqf
560	2017-02-25 13:40:15	@japborst the problem was that @zhongqf ran `thor docs:download` instead of `thor docs:generate`. The former downloads pre-generated docs from DevDocs's server.	Thibaut	japborst
539	2016-12-05 06:21:22	Thanks @Thibaut for the notes, I will use them for the next scraper. Next documentation will be [Composer](https://github.com/composer/composer) with more than 3k start.	edno	Thibaut
526	2016-11-07 13:42:40	Hi - AppCache is still fully functional in Chrome. The deprecation notice is just that, a notice, and as far as I know the Chrome team has no plans to remove AppCache in the near future (they started collecting data early this year and there has been no activity on [the bug](https://bugs.chromium.org/p/chromium/issues/detail?id=588931) since). As @JesseTG said you can use DevDocs over HTTPS. The …	Thibaut	JesseTG
518	2016-10-28 02:21:29	@FelixRilling `IndexDB`, amazing! But when I clear storage, It seems my data will be clear. I have to enabled each library again. So I want to sync my data in cloud.	mrdulin	FelixRilling
513	2016-10-23 21:16:04	@Thibaut Hi! I will squash the commits ASAP. What do you mean by you end up finish the scrapper? did you wrote scrapper for immutable?	yosiat	Thibaut
513	2016-10-23 21:20:43	@Thibaut oh! ok! Squashed the commits! If you have any questions/changes to be made, I am available 👍	yosiat	Thibaut
513	2016-11-05 09:48:08	@Thibaut any status? have you looked at code already? is everything ok?	yosiat	Thibaut
510	2016-10-14 21:08:20	@danse you do know that the URL to the original docs is at the bottom, right? Not very sure what the difference is compared to your use case	japborst	danse
508	2016-12-21 15:35:57	I'm having the same issue. May I know how did you fix it? @krampstudio	sunng87	krampstudio
508	2016-12-21 15:43:26	@sunng87 I've created a clean profile	krampstudio	sunng87
505	2016-10-16 17:35:25	@Thibaut Why not just the `man` pages?	JesseTG	Thibaut
505	2016-10-16 21:41:49	@JesseTG if only it was that simple :P There are 100,000s of man pages. Adding all of them to DevDocs would make the search unusable. There are also different man pages for different OSs. But the biggest hurdle is that DevDocs currently only supports scraping HTML, and I'm not aware of any man pages documentation that can be downloaded in HTML format and freely redistributed.	Thibaut	JesseTG
505	2016-10-23 21:45:14	@Thibaut So get choosy. Maybe stick with [whatever GNU provides](https://www.gnu.org/software/software.html); I get the feeling that requests for "command line docs" are really requests for "GNU software" (since a large part of the Unix ecosystem is shaped by them). I think these packages alone could satisfy a lot of people: - [`bash`](https://www.gnu.org/software/bash/) - [`coreutils`](https://w…	JesseTG	Thibaut
505	2016-10-30 22:22:36	@JesseTG that's more work than I can handle right now. Contributions welcome.	Thibaut	JesseTG
495	2016-10-05 06:48:30	Yes! Thanks @Thibaut	MartinMuzatko	Thibaut
489	2016-09-19 05:28:20	Thanks for the quick merge @Thibaut :)	japborst	Thibaut
482	2016-09-11 16:44:44	@Thibaut , I had gotten approval from the developers of CraftCMS before working on this. Please see the correspondence in https://support.pixelandtonic.com/index.php?pg=request.check&id=29529ulzwgg I screenshot the approval from Brad / CraftCMS below. ![selection_014](https://cloud.githubusercontent.com/assets/2252313/18418896/92d1bbda-7881-11e6-89ba-427a76f56d87.png) I also found that you can do…	compleatguru	Thibaut
477	2016-10-02 22:29:04	@beyang ping	Thibaut	beyang
477	2016-10-04 04:48:20	Hey @Thibaut, really sorry about the delay. We made some changes on the backend that changed some URL structures. We should have new versions up in the next couple of days. I'll close the PR until then and update it when it's ready.	beyang	Thibaut
473	2016-10-02 22:23:24	@th-we no worries. `$.isTouchScreen()` could probably be improved to detect touch devices that also have a keyboard.	Thibaut	th-we
414	2016-05-27 11:57:56	Hi @SalathielGenese @Thibaut already took a look to the MongoDB documentation, but its license doesn't allow to integrate it inside DevDocs. You can also look at [this Trello board](https://trello.com/b/6BmTulfx/devdocs-documentation) where there is every langage done, planned to do and incompatible.	Kaijiro	SalathielGenese
410	2016-05-23 00:01:43	Hey @sigmonsays I don't know if RFC's really fits DevDocs philosophy. Actually, I think there is no scrapper for RFCs and I think @Thibaut will not see any problem if you make your own fork of DevDocs to create a srapper for RFCs. The "problem" I can see, is that there is REALLY a lot of RFCs and you'll have to find a way to sort them (As you can see, every part of the application is splitted int…	Kaijiro	sigmonsays
403	2016-05-18 12:12:00	@eugenr2 your issue was caused by a change I introduced a couple weeks ago and fixed by https://github.com/Thibaut/devdocs/commit/719460f3b4610351fb5a64af489e08f3d3d4320b (just deployed). Sorry about that, and thanks for the bug report. @richardtomkins your issue is different and unfortunately I'm unable to replicate. Could you open the dev tools and take a screenshot of this view please: ![devdo…	Thibaut	richardtomkins
403	2016-05-18 12:12:00	@eugenr2 your issue was caused by a change I introduced a couple weeks ago and fixed by https://github.com/Thibaut/devdocs/commit/719460f3b4610351fb5a64af489e08f3d3d4320b (just deployed). Sorry about that, and thanks for the bug report. @richardtomkins your issue is different and unfortunately I'm unable to replicate. Could you open the dev tools and take a screenshot of this view please: ![devdo…	Thibaut	eugenr2
403	2016-05-18 15:22:08	OK, here is the information. I will restate, 64 bit Firefox, I clear all the history. I open DevDocs and add the various documents I use. I click on Offline and get the error attributed to Chrome. I add Apache. I remove Apache. I access Offline again and it works. On 18/05/2016 8:12 AM, Thibaut Courouble wrote: > @eugenr2 https://github.com/eugenr2 your issue was caused by a > change I introduced…	richardtomkins	richardtomkins
403	2016-05-18 15:22:08	OK, here is the information. I will restate, 64 bit Firefox, I clear all the history. I open DevDocs and add the various documents I use. I click on Offline and get the error attributed to Chrome. I add Apache. I remove Apache. I access Offline again and it works. On 18/05/2016 8:12 AM, Thibaut Courouble wrote: > @eugenr2 https://github.com/eugenr2 your issue was caused by a > change I introduced…	richardtomkins	eugenr2
403	2016-08-13 16:33:24	@ZashIn Thanks a lot for the screenshots. It seems you're missing the`schema` cookie. Without it, the app will try to open the IDB database with a version number that doesn't match the one in IDB. Could you run `Cookies.get('schema')` in the console. If you get nothing, try running `Cookies.set('schema', '10', path: '/', expires: 1e8)`, and see if you get an error.	Thibaut	ZashIn
403	2016-08-14 13:57:38	@Thibaut Thank you, the cookie was the problem, indeed: `Cookies.get('schema')` returned nothing = no cookie. With `Cookies.set('schema', '10', {path: '/', expires: 1e8})` (you missed the braces for the third argument) the offline feature works again. So this problem probably comes down to my cookie settings: I forgot the exception from the session cookies ;)	ZashIn	Thibaut
403	2016-08-14 16:50:53	@ZashIn it's still weird that the app managed to save other cookies, but not the `schema` one. They all use the same options. What do you mean by: > I forgot the exception from the session cookies	Thibaut	ZashIn
395	2016-11-07 13:47:27	@igauravsehrawat I've been considering switching to Patreon. They're also recurring-only (so they need to store your credit card info somewhere), but using [Stripe](https://patreon.zendesk.com/hc/en-us/articles/203913779-Do-you-store-my-credit-card-information-). Would that work for you?	Thibaut	igauravsehrawat
388	2016-05-09 08:11:35	Maybe you could give us the app name with the editor name so we could mass report it. (btw @Thibaut I think you can remove the "bug" label :p )	Kaijiro	Thibaut
388	2016-05-09 11:36:07	This is the app: https://play.google.com/store/apps/details?id=com.funtitudeapps.devdocapp&hl=en @Kaijiro it's still technically a bug, just one I'm probably not going to try to fix. I might add an in-app warning for users of that app. Then I'll close the issue.	Thibaut	Kaijiro
388	2016-05-26 00:49:43	@Thibaut yes, the message does appear. (Android 6.0.1, Nexus 6P) ![screenshot_20160526-104653](https://cloud.githubusercontent.com/assets/6226952/15560503/7ebe6564-232f-11e6-85e5-0b45e0dca001.png)	robkb	Thibaut
363	2016-03-03 12:20:58	@PombaM I think the scope for devdocs is to provide information about code. What can be better for understanding code than quickly trying to code? I understand that it isn't simple to implement, and there are troubles with versioning, dependencies, repl integration, and probably more. But I think it can be long-term improvement that will make devdocs closer to the single and complete source of da…	iofjuupasli	PombaM
363	2016-03-04 03:21:29	@iofjuupasli jsfiddle.net, jsbin.com, babeljs.io/repl might be handy! :neutral_face:	PombaM	iofjuupasli
363	2016-03-04 10:01:45	@PombaM docs.angularjs.org facebook.github.io/react/docs lodash.com/docs ramdajs.com/docs	iofjuupasli	PombaM
356	2016-03-07 23:47:41	@JesseTG not sure what you mean by "willing". I'm perfectly willing to add Java. The main reason it hasn't happened yet is that no one has open a PR for it, and getting it done would take hours (I do all this on my spare time).	Thibaut	JesseTG
353	2016-02-26 15:33:49	@Thibaut Thanks for the feedback! > I'd prefer we wait until 1.0 is released to keep track of multiple versions, so just change it to 0.7.0. Okay. :+1: > Would you mind also including the C++ docs? (change the base URL to https://www.tensorflow.org/versions/master/api_docs/) I would really prefer to keep them separate so C++ users don't get results for the python api and vice versa. That's why I …	Styrke	Thibaut
348	2016-02-02 17:45:54	@Thibaut you are suggesting to do something like this: - InfluxData - InfluxDB - Kapacitor If this is what you want, I don't agree with this because those are different products, you might use only InfluxDB + Telegraf and want to disable Kapacitor.	yosiat	Thibaut
348	2016-02-10 19:29:05	@Thibaut do you wanted something like this: https://github.com/Thibaut/devdocs/commit/65f940534ebac4dee0575e0f28a83429e0e4ca9e If so, I will fix the scrapper to handle all documentations (chrono, kapacitor, telegraf and influxdb). But it will be nice to have some "type hierarchy" like this: - InfluxData - InfluxDB - Getting Started - Installing - Kapacitor - ... If this is possible, I will be hap…	yosiat	Thibaut
348	2016-02-24 19:02:06	@Thibaut what is the status of this pull request? are you waiting for me to implement something?	yosiat	Thibaut
348	2016-02-25 13:15:54	@yosiat The process for getting this out isn't as simple as clicking the merge button. I'm working my way through https://github.com/Thibaut/devdocs/pulls and will look into yours as soon as I can. In the meantime please squash your commits.	Thibaut	yosiat
341	2016-06-19 22:13:32	@ccorcoveanu helped implement this feature. You can try it out by double-clicking the border of the sidebar. @skibz @stephanIOA any tweaks you'd like us to make?	Thibaut	skibz
341	2016-06-19 22:13:32	@ccorcoveanu helped implement this feature. You can try it out by double-clicking the border of the sidebar. @skibz @stephanIOA any tweaks you'd like us to make?	Thibaut	stephanIOA
341	2016-06-20 08:10:23	@ccorcoveanu @Thibaut thank you for adding this feature! it's purrrfect 🐱	skibz	Thibaut
331	2016-10-02 23:32:14	IMO MathJax is too big/slow for DevDocs. @japborst added a CSS fallback in https://github.com/Thibaut/devdocs/pull/496 which I think is enough to close this issue.	Thibaut	japborst
330	2016-02-06 13:42:43	No problem @Thibaut, does this need some kind of change in the code? If so, I could create a PR though I'm not sure where the code is located that handles this.	Siilwyn	Thibaut
330	2016-02-08 08:06:58	With this update the `type` of a CSS document is 'gone'. In the sense that you can't see if something is a property, value, selector or function. The current `type` looks to have categories rather than what kind of thing it is. Would be nice to be able to browse them by type too, or atleast include the `type` as meta data. Don't get me wrong @Thibaut I use DevDocs almost every day and I really ap…	Siilwyn	Thibaut
330	2016-02-08 13:07:14	@Siilwyn This was suggested in #302. If you can think of a better way to organize the CSS docs, please reply there. The app/UI doesn't support multiple types per document, so we can't have it both ways. This could change in the future but is not on my short-term roadmap. IMO the new categories are a bit more useful, since it's usually pretty easy to infer whether it's a property, value, function,…	Thibaut	Siilwyn
328	2016-06-27 11:13:14	@sbrl It's out. Just reload the page :)	Thibaut	sbrl
328	2016-06-28 05:33:38	Yep, that works. Thanks! On Mon, 2016-06-27 at 04:13 -0700, Thibaut Courouble wrote: > @sbrl It's out. Just reload the page :) > — > You are receiving this because you were mentioned. > Reply to this email directly, view it on GitHub, or mute the thread.	sbrl	sbrl
328	2016-10-30 22:23:42	@jablan I have plans to add a settings panel in the next couple months. Until then there's no good way to add user settings.	Thibaut	jablan
325	2016-01-11 15:41:03	@Thibaut You're correct. I must've gotten my samples mixed up. I'll open a fix in angular. Thank you.	thisgeek	Thibaut
322	2016-01-24 21:55:27	@bzark Unfortunately IndexedDB doesn't work on iOS. It's turned off in WebViews (what Chrome uses) and broken in Safari.	Thibaut	bzark
322	2016-03-26 15:07:13	@llagerlof could you try running `app.db.reset()` in the console & reload the app.	Thibaut	llagerlof
322	2016-03-26 18:08:34	@Thibaut Thanks. I will try later. I am using Firefox now. This problem only happens in Chrome.	llagerlof	Thibaut
322	2016-07-06 07:34:36	hi, I have chrome running on OS X & faced this issue even though i don't use safari. But, confirming what @brutalcrozt said above. A reset() in console & reloading the page gets the offline version working.	DhavalW	brutalcrozt
321	2017-02-24 06:00:40	@khrome83 there is this now https://github.com/benhjt/vscode-devdocs	mikaoelitiana	khrome83
318	2015-12-29 08:41:26	@superstarrajini ping	Thibaut	superstarrajini
316	2015-12-21 09:01:14	As @binaryannie said (thanks), you can do the same in DevDocs by typing a documentation name (or an abbreviation) + <kbd>Tab</kbd>. For example: <kbd>ror</kbd> + <kbd>Tab</kbd>.	Thibaut	binaryannie
315	2015-12-21 08:59:10	Thanks @calebkleveter! AFAICT all of this is proprietary: https://developer.apple.com/library/ios/documentation/Swift/Conceptual/Swift_Programming_Language/ > Copyright © 2015 Apple Inc. All rights reserved. And cannot be redistributed: > Terms of Use: http://www.apple.com/legal/internet-services/terms/site.html This may be open source: http://swiftdoc.org/ + the "Swift Programming Language", but…	Thibaut	calebkleveter
309	2016-01-09 00:29:26	Hi @scherepn thanks for adding this documentation. I've checked out this PR locally and get this error when trying to install... did something move?	run-time	scherepn
309	2016-01-09 15:13:30	@run-time the doc will only be available via `thor docs:download` once this PR is merged and I upload the files to DevDocs's server. In the meantime you can try out the scraper using `thor docs:generate`, but that'll require downloading the source doc locally and changing the `dir` [here](https://github.com/scherepn/devdocs/blob/1d154dffabf1e3c697d45d31164ec4a8b8b070fd/lib/docs/scrapers/cakephp.r…	Thibaut	run-time
306	2015-12-07 13:20:20	@ericmj Thanks! DevDocs's scrapers are pretty reliable and easy to write at this point (been at it for >2 years), especially for docs that have good markup and structured URLs. The output format is a combination of stripped down HTML files (with all the links changed) and metadata (extracted from the markup). It'd actually be more work to write a custom parser. Supporting multiple versions of ex_…	Thibaut	ericmj
306	2015-12-07 14:38:53	@ericmj thanks :+1:	Thibaut	ericmj
305	2016-01-23 18:52:33	@Thibaut is there a particular reason there is a meta tag which disables scaling? Didn't want to just remove it as I presumed it was put there to solve a particular problem. `<meta name="viewport" content="width=device-width,initial-scale=1,maximum-scale=1,user-scalable=no,shrink-to-fit=no">`	ShaneQful	Thibaut
296	2016-07-17 23:19:16	@Thibaut @povrazor would you mind if I try to tackle this? 😄	jaikamat	povrazor
296	2016-07-19 23:05:38	@jaikamat not at all 👍	Thibaut	jaikamat
296	2016-07-20 15:55:04	@Thibaut Thanks a ton! Will work on it once the workweek is over and submit a PR	jaikamat	Thibaut
295	2016-02-25 09:34:00	@Thibaut this sounds like a great feature. We've been playing around with devdocs at my workplace as a way of aggregating all of our documentation across all our different git repositories. It feels like there could be some kind of command line tool that builds out markdown into HTML that could then be consumed by devdocs?	bapti	Thibaut
295	2016-03-06 15:05:01	@yaruson what would you be using it for? Formalizing DevDocs's format is actually a big endeavor (need to consider long-term & backward compatibility), so I'd need to consider the cost/benefit vs. other features before working on it.	Thibaut	yaruson
295	2016-03-07 09:22:53	@Thibaut I'm thinking about generating class reference documentation from object metadata (sources), and it might be better to produce ready-to-use index/db.json.	yaruson	Thibaut
286	2015-12-07 10:28:11	@Thibaut thanks for the reminder! Yes, I am still interested in working on this. Will update this PR soon :)	awalgarg	Thibaut
286	2015-12-09 11:32:47	I fixed everything but 1... help needed :(( > please make sure each entry has a type (in EntriesFilter). this will make browsing the docs via the sidebar easier. @Thibaut I am not sure how to achieve this. For example: http://bluebirdjs.com/docs/api/catch.html doesn't specify what section it belongs to. It is visible only on the http://bluebirdjs.com/docs/api-reference.html page. Is there a feasi…	awalgarg	Thibaut
282	2015-12-06 17:15:13	@doertedev ping: https://github.com/Thibaut/devdocs/pull/282#issuecomment-157032285	Thibaut	doertedev
282	2016-02-15 08:34:13	@Thibaut / @doertedev Can I volunteer to do the cleanup here so that this can get merged ?	RC1140	Thibaut
282	2016-02-15 08:34:13	@Thibaut / @doertedev Can I volunteer to do the cleanup here so that this can get merged ?	RC1140	doertedev
282	2016-02-15 21:39:52	Done: http://devdocs.io/chef/ 0948b5882ed140968d2545db63941ea16c6bf4a8 1fa82430b0caadb787301f02a1e2e47f3e26377e Thanks for the help @RC1140	Thibaut	RC1140
269	2015-10-11 21:42:43	@cdvillard Your issue is different. Sounds related to https://github.com/Thibaut/devdocs/issues/264.	Thibaut	cdvillard
265	2015-12-06 17:13:58	This bug is quite insane. The same code runs [`onDrag`](https://github.com/Thibaut/devdocs/blob/ddf87bb0b8749fd5366ce850009880d85b7749d1/assets/javascripts/views/layout/resizer.coffee#L41) and [`onDragEnd`](https://github.com/Thibaut/devdocs/blob/ddf87bb0b8749fd5366ce850009880d85b7749d1/assets/javascripts/views/layout/resizer.coffee#L49). Both read the cursor position from `event.pageX` but someh…	Thibaut	Pastafarianist
264	2015-09-15 15:59:12	@zg somehow `sudo lsof -i :80` outputs nothing for me. I then did `ps aux | grep cisco` and got the following: Killing those processes isn't straightforward and hacking with the spotlight lead me to an uninstall script located in this path `/opt/cisco/anyconnect/bin/anyconnect_uninstall.sh` I executed it and got fixed the issue I reported [here](https://groups.google.com/d/topic/devdocs/4ZVgzXRNo…	n370	Thibaut
264	2015-09-15 15:59:12	@zg somehow `sudo lsof -i :80` outputs nothing for me. I then did `ps aux | grep cisco` and got the following: Killing those processes isn't straightforward and hacking with the spotlight lead me to an uninstall script located in this path `/opt/cisco/anyconnect/bin/anyconnect_uninstall.sh` I executed it and got fixed the issue I reported [here](https://groups.google.com/d/topic/devdocs/4ZVgzXRNo…	n370	zg
264	2015-09-15 16:06:35	Cisco AnyConnect is not a trojan, it's a product for connecting to a VPN. On Tuesday, September 15, 2015, Dylson Valente Neto < notifications@github.com> wrote: > @zg https://github.com/zg somehow sudo lsof -i :80 outputs nothing for > me. I then did ps aux | grep cisco and got the following: > > dylson 1060 0.9 0.0 2441988 688 s000 S+ 10:59AM 0:00.00 grep cisco > root 337 0.0 0.0 711408 6860 ?? …	zg	Thibaut
264	2015-09-15 16:06:35	Cisco AnyConnect is not a trojan, it's a product for connecting to a VPN. On Tuesday, September 15, 2015, Dylson Valente Neto < notifications@github.com> wrote: > @zg https://github.com/zg somehow sudo lsof -i :80 outputs nothing for > me. I then did ps aux | grep cisco and got the following: > > dylson 1060 0.9 0.0 2441988 688 s000 S+ 10:59AM 0:00.00 grep cisco > root 337 0.0 0.0 711408 6860 ?? …	zg	zg
264	2015-09-15 16:56:32	@zg I don't wan't this discussion to go too far but could you then explain me why it has to be such a persistent and obscure process that I can't stop easily with the standard tools available. And why it hooks to my browser tcp connections without giving me a clue about that. Forgive me my ignorance if that's what VPN connection solutions are supposed to do.	n370	zg
264	2015-09-15 16:58:08	That's what VPN software is supposed to do. :) It's supposed to sort of "mask" your connection to the Internet so that you can browse without people knowing your real location. On Tuesday, September 15, 2015, Dylson Valente Neto < notifications@github.com> wrote: > @zg https://github.com/zg I don't wan't this discussion to go too far > but could you then explain me why it has to be such a persist…	zg	zg
264	2015-09-15 17:19:13	@zg LOL it's weird that it does it for Firefox only. You should've seen my `lsof` output. Well, whatever. Issue solved for me. I can't complain too much because in the end I'm still working on a proprietary, closed source system. I'll get back to you when I start typing on a GNU/Linux box.	n370	zg
264	2015-12-07 17:25:18	Now that alleviates my angry @acca. Great addition to this thread.	n370	acca
238	2015-08-04 17:52:37	@busches IndexDB in mobile browser with https://devdocs.io/ page works fine. (Firefox for Android) But i installed "native" app from play store, and i would like to use offline mode. Native app wrote error IndexedDB not support in my browser. Can i do anything?	extdevelopment	busches
238	2016-05-26 23:02:42	@Thibaut, thanks for suggestion! I agree with on avoiding outdated frameworks, dropped specs, etc. I just tested on Android 4.0.4 noticed crashes https://github.com/Thibaut/devdocs/issues/411.	laukstein	Thibaut
234	2017-01-02 22:23:56	@JesseTG that would be quite complex and difficult to maintain. I agree fixing/improving this would be great, but if it comes at the cost of increased maintenance burden (I'm already maxed out) and dependencies between docs/scrapers, then I don't think it's a good trade-off.	Thibaut	JesseTG
232	2016-01-23 05:41:02	I have to agree with @Thibaut. Safari's market share isn't that interesting for Apple to push quick bug fixes while DevDocs, which I assume is a hobby project, has much more tighter priorities than Apple's slack !	bassu	Thibaut
229	2015-07-15 11:08:39	Hi @elegantcoder. Sorry for not replying sooner and thanks for your contribution! I plan to get this merged either this week-end or the next.	Thibaut	elegantcoder
224	2015-07-12 13:20:39	@tsuna that's perfect, thanks! I'll try to get this out in the next week or two.	Thibaut	tsuna
222	2015-07-25 21:44:35	@ofalvai It's the opposite for me. Most of the time I want to quickly navigate the sidebar / search results. I then use `space / shift + space` to scroll. @niksrc I'll make `shift + up/down` scroll like `alt + up/down` tomorrow.	Thibaut	niksrc
222	2015-07-25 21:44:35	@ofalvai It's the opposite for me. Most of the time I want to quickly navigate the sidebar / search results. I then use `space / shift + space` to scroll. @niksrc I'll make `shift + up/down` scroll like `alt + up/down` tomorrow.	Thibaut	ofalvai
220	2015-06-26 09:12:23	No response :/ @yosiat would you mind shooting them an email? You might get more luck than me. PS: I'm on vacation at the moment; will look at your other PRs within the next two weeks or so.	Thibaut	yosiat
220	2015-07-11 15:20:11	Hi @Thibaut , Have they contacted you? what is the mail you sent to?	yosiat	Thibaut
220	2015-07-11 15:21:21	@yosiat I emailed info@elastic.co but they haven't replied…	Thibaut	yosiat
220	2015-07-13 23:24:40	@kimchy Thanks for the reply. If that changes in the future, feel free to get in touch and I'll be happy to add ES's docs to DevDocs.	Thibaut	kimchy
205	2015-05-19 20:45:50	Hi @Thibaut, thanks for reviewing, I'll also look at this on weekend.. hard week of work :(	sarhugo	Thibaut
189	2016-05-09 11:32:45	@Kaijun or you can just click "Select documentation" and uncheck any docs you don't want	Thibaut	Kaijun
177	2015-03-19 02:28:40	@komplexb The change is live on [devdocs.io](http://devdocs.io) yes.	Thibaut	komplexb
173	2015-03-04 13:41:04	@Thibaut Yes! It's works well without problems.	CzBiX	Thibaut
170	2015-03-01 22:40:03	@Thibaut Thanks :) I think I've already made the box go at the top. https://github.com/TrangPham/devdocs/blob/master/lib/docs/filters/core/official_url.rb#L4 I'm appending the rest of the html to the html of the `official_url_html`. Should I rename `official_url` file to `home_url` too?	TrangPham	Thibaut
170	2015-03-03 21:52:42	@Thibaut I think this is ready for review - are there other places which I should add more tests to?	TrangPham	Thibaut
170	2015-03-04 15:00:48	@Thibaut Changes made. And thanks so much for helping me with this PR! I thought it would be easier than it was. I still don't completely understand the mechanics of how devdocs works.	TrangPham	Thibaut
166	2015-02-18 13:21:36	@gpgekko Thanks! The error hasn't happened in 4 days so I'm gonna close this and hope for the best ^^	Thibaut	gpgekko
157	2015-02-16 06:50:08	Thank you @Thibaut !	maciejtarnowski	Thibaut
155	2015-01-30 07:57:37	@nhoizey Use Firefox Developer Edition. I have it installed and am currently on Aurora channel (37.0a2) and it works quite well (though I'm using OSX Yosemite).	bassu	nhoizey
155	2015-01-30 08:55:18	(sorry, closed it by error) @bassu stable Firefox supports app cache, I don't want to change my browsing habits just because one service doesn't support it… ;-)	nhoizey	bassu
155	2015-01-30 09:06:58	@nhoizey I don't think stable Firefox is good enough for developers at this time. There have been several bug reports with DOM and HTML5 specifically in Firefox while it tries to keep up with Chrome. I am sure there's some bug somewhere which is rendering appcache useless in stable Firefox. Browser is a fast moving target and Firefox has some history of coming late to party (although they are try…	bassu	nhoizey
155	2015-01-30 09:30:15	@bassu OMG, do you really mean all this? This is clear FUD.	nhoizey	bassu
155	2015-01-30 13:24:45	@nhoizey sorry I don't know what's going on here. I use Firefox and AppCache works fine. Can you check that `browser.cache.offline.enable` is set to `true` (double-click to toggle value) in `about:config`?	Thibaut	nhoizey
155	2015-01-30 13:40:40	@Thibaut it is set to `true`	nhoizey	Thibaut
155	2015-01-30 14:01:31	@nhoizey try: - Preferences -> Advanced -> Network -> Offline Web Content and User Data - Click "Clear Now" - Remove "devdocs.io" from the list if you see it - Make sure DevDocs isn't in the list of "Exceptions…" - Clear Recent History -> Everything -> Only check "Site Preferences" and then restart Firefox, go to devdocs.io, wait a few seconds, reload, and check the offline page.	Thibaut	nhoizey
155	2015-01-30 14:14:04	@BenoitZugmeyer it says `true`	nhoizey	BenoitZugmeyer
155	2015-01-30 14:40:11	@Thibaut it worked, thanks!	nhoizey	Thibaut
155	2015-01-30 14:54:59	@nhoizey Great! Closing… unfortunately there's nothing I can do on DevDocs's side to prevent Firefox from getting into this state.	Thibaut	nhoizey
155	2015-01-30 16:21:40	@nhoizey any extension that could change this? Can you try with a clean profile?	julienw	nhoizey
155	2015-01-30 16:29:12	@julienw :-D	nhoizey	julienw
155	2015-02-05 13:07:44	@julienw I have no idea what's causing this, sorry. On desktop I managed to lock AppCache by playing with the settings and clearing the cache, but I can't replicate that now…	Thibaut	julienw
149	2015-01-12 03:33:30	@dandv This would require too many changes and add too much complexity to the code just for one set of docs. I'm not saying never, but at least for now I have other priorities, sorry.	Thibaut	dandv
144	2014-12-26 22:12:59	@brutalcrozt you can see all the available docs on [devdocs.io](http://devdocs.io), `devdocs.io/css/` -> `dl.devdocs.io/css.tar.gz`). Run `thor docs:manifest` after you've downloaded them to make them appear in the app.	Thibaut	brutalcrozt
135	2014-11-30 17:31:38	@marr Feel to re-open this issue if you're working on a scraper for React. Otherwise you can vote for it here: https://trello.com/c/Zl8mIbXt/90-react	Thibaut	marr
133	2015-02-18 13:07:42	@jbrooksuk No. This is a major undertaking which most DevDocs users probably don't need, so I'd rather focus on other things for now. However, if a software / IDE vendor is interested in integrating with DevDocs and needs this, I'm happy to chat about it.	Thibaut	jbrooksuk
133	2015-02-18 13:10:14	Thanks for your reply @Thibaut - do you know of any service which does provide an API?	jbrooksuk	Thibaut
133	2015-02-18 13:17:40	@jbrooksuk I don't, sorry. But it shouldn't be too hard to implement this on top of DevDocs's metadata and generated files: http://maxcdn-docs.devdocs.io/html/index.json http://maxcdn-docs.devdocs.io/html/db.json The problem for me is more about maintaining a search API (more servers, support, maintenance, etc.) than implementing it (which is pretty straightforward).	Thibaut	jbrooksuk
133	2015-02-24 13:50:02	Hi @trollixx Glad to hear you're looking to make DevDocs's documentation available in Zeal. > Is it fine to download `index.json` and `db.json` from maxcdn-docs.devdocs.io in Zeal? Yes, but: - I never purge the cache on that CDN, so something like `maxcdn-docs.devdocs.io/css/index.json` is not guaranteed to be up-to-date. To get the correct version you need to append the `mtime` of that particula…	Thibaut	trollixx
133	2015-02-24 18:16:51	@Thibaut, thanks for the answer. No any hurry at this point, such change would not happen quickly. I just wanted to confirm your acceptance of a third-party app providing access to DevDocs documentation. I still need to do a lot work to make Zeal more friendly to different formats and documentation sources. I'll let you know, when I start working on such feature.	trollixx	Thibaut
133	2015-05-20 11:52:24	@Thibaut thanks a lot !	gregberger	Thibaut
133	2016-11-27 19:30:30	@datitisev DevDocs doesn't have an API. Individual pages are accessible via this type of URL: http://docs.devdocs.io/javascript/index.html?1475425795 (`docs.devdocs.io` + doc slug + entry path + `.html` + doc mtime), but I make no guarantee that this won't change in the future.	Thibaut	datitisev
133	2016-11-27 19:32:29	@Thibaut Oh, that's what I think I meant. I didn't know how I would get any of the data in the `index.json`. Thanks for the url! And thanks, once again, for the great service. 👍	datitisev	Thibaut
128	2014-10-21 21:57:27	@Thibaut I see your point regarding the extra work involved. The only reason I raised the issue is because it seemed to me to be a UI regression. As long as I'd been using the app (which I love, by the way, don't get me wrong), it had always just expanded to the width of my browser. That set my expectation for how the app should be displayed. Then, seeing the fixed width recently, my first reacti…	mwjeffcott	Thibaut
128	2014-10-21 21:57:27	@Thibaut I see your point regarding the extra work involved. The only reason I raised the issue is because it seemed to me to be a UI regression. As long as I'd been using the app (which I love, by the way, don't get me wrong), it had always just expanded to the width of my browser. That set my expectation for how the app should be displayed. Then, seeing the fixed width recently, my first reacti…	mwjeffcott	BenoitZugmeyer
128	2014-10-22 15:10:06	Hi @Thibaut - this is a fantastic project for which I'm constantly grateful! However, I'm also finding that the switch to fixed width has some undesirable consequences. Any way you could make this optional?	rflow	Thibaut
128	2014-10-27 00:48:55	I am happy with the reversion for now. I hope in the future redesign there will just be an option to set a preferred width for the content side (with a regular default). Some content being presented needs some fixing to be more responsive. I also think the entire app should be centred if it is to have a max-width. @BenoitZugmeyer I think your interface variant would be much harder to use. My main…	Tatsh	BenoitZugmeyer
128	2014-10-28 12:37:42	@symmetriq I like that idea. I'll try to incorporate this in the new design.	Thibaut	symmetriq
128	2015-07-28 19:00:02	:+1: for @symmetriq's idea to toggle widths on the content :)	JaKXz	symmetriq
128	2015-08-04 16:41:36	@Thibaut Thanks for adding the width toggle. Works great!	symmetriq	Thibaut
128	2015-08-04 23:08:58	Hmm… It seems the comment I posted here yesterday somehow got lost. I was saying: > Sorry guys, I had forgotten about this. Look what showed up today :) With a screenshot of the new width icon :P Anyway… glad you like it @symmetriq!	Thibaut	symmetriq
128	2015-08-04 23:36:42	@Thibaut Cheers! The work you put into DevDocs is greatly appreciated. It's been my leftmost pinned site (so I can access it with ⌘1) in Chrome for a long time now.	symmetriq	Thibaut
128	2015-08-04 23:39:08	@symmetriq :heart:	Thibaut	symmetriq
128	2015-08-05 00:06:36	@Thibaut Same here. I use DevDocs on a daily basis and love it. I really appreciate your efforts in making it as good as it is.	mwjeffcott	Thibaut
128	2015-08-05 03:08:21	@mwjeffcott :green_heart: :)	Thibaut	mwjeffcott
126	2014-10-27 01:23:21	@symmetriq I agree with you but since I mostly use DevDocs on a 1280x800 display I rarely get that problem, and too many people were complaining about the fixed width. In the redesign I'll try to implement a customizable width. Glad you at least got it fixed for you using a custom style.	Thibaut	symmetriq
126	2014-10-27 01:59:42	@Thibaut No problem. [Here's a suggestion](https://github.com/Thibaut/devdocs/issues/128#issuecomment-60542623) for a simple toggle that lets people view DevDocs the way they want.	symmetriq	Thibaut
123	2014-10-04 20:21:27	@hollingberry Sorry for the late reply. Yes I think that'd be useful. For the logo we could use the japanese character: 鋸. I can take care of that if you want to add the doc. By the way it looks like they recently redesigned their website / docs: http://www.nokogiri.org/	Thibaut	hollingberry
123	2014-10-04 20:48:11	@Thibaut Sounds good. How do you feel about if I generate the RDoc for Nokogiri locally to make sure everything works, but commit the scraper with a directory for your machine, like (https://github.com/Thibaut/devdocs/blob/master/lib/docs/scrapers/rdoc/ruby.rb#L24)? So then `'/Users/Thibaut/DevDocs/Docs/RDoc/Nokogiri'`..	hollingberry	Thibaut
123	2014-10-04 20:49:43	@Thibaut and I like using 鋸 as the logo :)	hollingberry	Thibaut
122	2015-05-05 12:29:00	@stephen-hill You might get "mixed-content" errors in docs with images. I haven't looked into fixing those yet (there should be very few). Other than that if you notice anything is broken please let me know.	Thibaut	stephen-hill
122	2015-05-05 12:38:14	@stephen-hill thanks. Of the <1% of docs that have images, even less don't support HTTPS, so I don't think this is a big enough problem that warrant setting up and maintaining a proxy. It's just that I might need to update some scrapers (I don't know which ones yet) to replace hard-coded `http://` image URLs with protocol-relative URLs.	Thibaut	stephen-hill
119	2014-10-01 20:36:17	@Thibaut You should check out virtualbox -- it's free and lets you run Linux/Windows\* virtual machines :) - Windows only works if you have an ISO e.g. http://www.w7forums.com/threads/official-windows-7-sp1-iso-image-downloads.12325/	sarciszewski	Thibaut
119	2014-10-04 20:33:56	@sarciszewski Thanks. I don't really have time to test DevDocs on a different platforms and would rather focus on other, more useful features (like getting it to work offline with no setup). PRs that add setup instructions or contributions on the wiki are more than welcome.	Thibaut	sarciszewski
117	2015-03-29 20:51:20	@Thibaut Any update on the Bookshelf / Knex documentation?	joepie91	Thibaut
117	2015-03-29 21:46:27	@joepie91 I'm still waiting for https://github.com/tgriesser/knex/issues/449 and for the projects to grow in popularity (to justify jumping the list at https://trello.com/b/6BmTulfx/devdocs-documentation).	Thibaut	joepie91
115	2014-12-20 17:04:09	@smmoosavi Customizable shortcuts is a complex feature (the shortcuts are [hardcoded](https://github.com/Thibaut/devdocs/blob/master/assets/javascripts/app/shortcuts.coffee)). It isn't my priority at the moment, sorry.	Thibaut	smmoosavi
103	2015-02-21 00:32:42	@pron Are the JDK docs available online? If not, how do I generate them?	Thibaut	pron
99	2014-05-28 18:22:06	Thank you @romeovs!	hollingberry	romeovs
99	2014-05-30 12:06:29	@romeovs Could you remove your last commit please? ("merge branch master")	Thibaut	romeovs
99	2014-05-30 12:07:38	done! On Fri, May 30, 2014 at 2:06 PM, Thibaut Courouble <notifications@github.com > wrote: > > @romeovs https://github.com/romeovs Could you remove your last commit > please? ("merge branch master") > > git reset --hard HEAD~ > git push -f origin master > > — > Reply to this email directly or view it on GitHub > https://github.com/Thibaut/devdocs/pull/99#issuecomment-44643634.	romeovs	romeovs
99	2015-12-12 21:28:12	@romeovs @Thibaut All of the [Prelude](http://hackage.haskell.org/package/base-4.8.1.0/docs/Prelude.html) functions seems to be missing in [devdocs](http://devdocs.io/). E.g. [fromIntegral](https://hackage.haskell.org/package/base-4.8.1.0/docs/Prelude.html#v:fromIntegral) is not in [devdocs](http://devdocs.io/). > The Prelude: a standard module. The Prelude is imported by default into all Haskell…	dotnetCarpenter	romeovs
99	2015-12-12 21:28:12	@romeovs @Thibaut All of the [Prelude](http://hackage.haskell.org/package/base-4.8.1.0/docs/Prelude.html) functions seems to be missing in [devdocs](http://devdocs.io/). E.g. [fromIntegral](https://hackage.haskell.org/package/base-4.8.1.0/docs/Prelude.html#v:fromIntegral) is not in [devdocs](http://devdocs.io/). > The Prelude: a standard module. The Prelude is imported by default into all Haskell…	dotnetCarpenter	Thibaut
99	2015-12-13 21:06:33	@dotnetCarpenter fixed/updated	Thibaut	dotnetCarpenter
99	2015-12-13 21:40:18	@Thibaut :rocket: great!	dotnetCarpenter	Thibaut
81	2015-03-29 18:13:53	@adius because the scroll track can't have a transparent background (on Chrome). The design ends up looking much worse IMO.	Thibaut	adius
78	2014-09-13 22:13:39	@benjamin-thomas Weird. There is no shortcut mapped to `Alt+Space`, only `Space` and `Shift+Space`.	Thibaut	benjamin-thomas
78	2014-09-14 18:42:14	@benjamin-thomas This means none of the `ctrlKey`, `metaKey`, `altKey` and `shiftKey` modifiers are `true` when the `AltGr+Space` keydown event comes in, so it's handled as a normal `Space` event. Unfortunately I don't think there's anything I can do to fix this at the application level, and I don't want to introduce user settings to DevDocs just to get around this — sorry (you could however, for…	Thibaut	benjamin-thomas
77	2014-04-13 23:00:08	@Thibaut `alt-tab` is ubiquitously reserved by window managers for switching between windows - perhaps `alt+rarr` instead?	alexzorin	Thibaut
73	2014-03-16 21:58:10	@Martin1887 You can use a browser extension like [Stylish](http://userstyles.org/help/stylish) to override DevDocs's CSS. I agree this would be a great thing to have but the current design can't be easily converted to a dark scheme (with all the shadows, icons, etc.). I might do this as part of a redesign but this is longer term. In the meantime if one of you wants to create a custom stylesheet /…	Thibaut	Martin1887
73	2015-02-04 09:34:25	@dav- Would be nice if you could share that.	oktayacikalin	dav-
73	2015-02-05 06:46:46	@dav- Thanks! Will have a look into it as soon as I can :). Screenshot is looking nice. I really like the base16-eighties dark theme. So this is very close... You should try to implement it properly and discuss a PR with @Thibaut...	oktayacikalin	dav-
73	2015-02-05 06:46:46	@dav- Thanks! Will have a look into it as soon as I can :). Screenshot is looking nice. I really like the base16-eighties dark theme. So this is very close... You should try to implement it properly and discuss a PR with @Thibaut...	oktayacikalin	Thibaut
73	2015-02-06 07:03:25	@Thibaut Great hearing that! What would speak against pushing your work out and mark the theme as alpha. Then @dav- and others could support you in getting it done.	oktayacikalin	dav-
73	2015-02-06 07:03:25	@Thibaut Great hearing that! What would speak against pushing your work out and mark the theme as alpha. Then @dav- and others could support you in getting it done.	oktayacikalin	Thibaut
73	2015-02-10 07:13:05	@Thibaut Yeah, the others are looking nice :). Do you mind fixing that, too?	oktayacikalin	Thibaut
72	2014-03-16 07:17:03	@pavelbinar if you're adding Laravel documentation my scraper works correctly, what i want to do now is to create separate pages for the subtopics. If you want you may get a look to my fork.	vjandrea	pavelbinar
72	2014-03-16 10:40:12	Hi, I am trying to add http://assemble.io/ documentation. I just wanted to give @Thibaut feedback about scrapers documentation: > Unfortunately the examples in other scrapers/filters are poorly documented/commented so it's not easy for me	pavelbinar	Thibaut
72	2014-03-16 14:25:25	Sorry guys, between the wiki and dozens of included scrapers I feel there is enough documentation. DevDocs is a hobby and writing documentation isn't something I particularly enjoy. [This page](https://github.com/Thibaut/devdocs/wiki/Filter-Reference) includes two examples that should help you understand how filters work. To extract the data I use Nokogiri, which is documented [here](http://nokog…	Thibaut	vjandrea
72	2014-03-16 14:25:25	Sorry guys, between the wiki and dozens of included scrapers I feel there is enough documentation. DevDocs is a hobby and writing documentation isn't something I particularly enjoy. [This page](https://github.com/Thibaut/devdocs/wiki/Filter-Reference) includes two examples that should help you understand how filters work. To extract the data I use Nokogiri, which is documented [here](http://nokog…	Thibaut	pavelbinar
72	2014-03-16 14:36:19	@Thibaut Thanks, for help offer. I am working on generating final output files instead of scraping them. Assemble allow us to generate final files including json data very effectively so we will have total control on how is the documentation structured and how will be displayed - no scraper necessary. I will than give you just final docs + docs generator (if you would like to update by yourself).…	pavelbinar	Thibaut
72	2014-05-26 02:30:07	@vjandrea I just added the Laravel docs: 060052beb7e15381997604b4c0492b131c97ada7 Thanks for working on this. If you can spread the word that'd be great :)	Thibaut	vjandrea
70	2014-02-27 04:57:11	@wong2 Your initiative is quite commendable, sir.	Ibrahim-Islam	wong2
68	2014-09-19 15:44:33	@Thibaut not sure if this got dropped or if there hasn't been a lodash documentation update since Feb, but I'll +1 this issue either way as it's really confusing when the search returns nothing for a lodash method you know exists.	MannyC	Thibaut
68	2014-09-19 17:29:37	@MannyC I haven't updated the docs since Lo-Dash's latest release in December 2013. I'll fix this once v3.0.0 is released and they update lodash.com.	Thibaut	MannyC
68	2014-09-22 00:12:26	@Thibaut caveat: I'm a Ruby rube. I'm also aware that you might not want to update the docs until 3.0.0 anyway.	MannyC	Thibaut
66	2014-02-18 23:15:37	Thanks @vjandrea. @ilinkuo let me know if you meant to say that you started working on a scraper for Dojo and I'll reopen this issue.	Thibaut	ilinkuo
66	2014-02-18 23:15:37	Thanks @vjandrea. @ilinkuo let me know if you meant to say that you started working on a scraper for Dojo and I'll reopen this issue.	Thibaut	vjandrea
65	2015-03-24 16:06:18	@k4ml That means Fogger doesn't support IndexedDB (the app uses feature detection, not browser sniffing). There's nothing I can do in DevDocs to fix that — sorry.	Thibaut	k4ml
65	2015-07-22 12:28:05	@k4ml @k4ml Why not using chrome's app shortcut? 1. Install Devdocs web apps in chrome store. 2. Right click the Devdocs, select "Open as window", and "Create shortcuts". 3. Now you can use Devdocs like a native app in Ubuntu. Looks awesome! ![image](https://cloud.githubusercontent.com/assets/4658703/8825242/2193e714-30b0-11e5-8933-0a96535fdfac.png)	archerzhaocs	k4ml
63	2016-10-02 22:28:40	@nahuel DevDocs's offline data is stored in IndexedDB, which doesn't support full-text search. JS-based full-text indexer like lunr.js require all the data to be kept in memory. Doing this in DevDocs would make the app slow and prone to crashes.	Thibaut	nahuel
59	2015-12-07 13:08:04	@pablobm Thanks for the feedback! I added an "enable" link to disabled doc search results :) ![devdocs api documentation 2015-12-07 08-05-02](https://cloud.githubusercontent.com/assets/17579/11627575/7ff506e2-9cb9-11e5-90fd-a6b302abea82.png)	Thibaut	pablobm
52	2014-01-25 00:43:28	I just tested it on Chrome and everything works just fine over there and I can't figure out why? If it was being caused by a plugin, it should've worked under safe mode? @Thibaut - You use Firefox?	dufferzafar	Thibaut
45	2014-01-24 02:38:50	Thanks for the bug report. I'll look into this over the week-end. @commonquail The "type" pages such as [SPL/Exceptions](http://devdocs.io/php-spl-exceptions/) aren't part of the search index (the doc also needs to be enabled for results to appear). Thanks for investigating the issue, though; this is very useful.	Thibaut	commonquail
45	2014-01-25 03:10:42	@commonquail I've opened [a new issue](https://github.com/Thibaut/devdocs/issues/55) for adding the _type_ pages to the search index. I understand the use case but this isn't straightforward to implement. You can already use a space the scope your search: http://devdocs.io/#q=css%20color	Thibaut	commonquail
41	2017-01-02 22:19:13	It seems that it was possible to fix it, as currently the page mentioned by @Strate now has working links to devdocs.io instead of php.net.	Hipska	Strate
41	2017-01-02 22:26:17	@Hipska yes I found a way to fix this a year ago (https://github.com/Thibaut/devdocs/commit/44e1f216c43f4adc734eea5f89e6769a4bccd4be).	Thibaut	Hipska
39	2014-01-22 05:01:14	@robinbastien If you have Firefox Aurora/Nightly, please check out devdocs on the marketplace @ https://marketplace.firefox.com/app/devdocs I find it provides a really nice desktop functionality cross-platform I've looked at node-webkit and it seems pretty nice for this kind of thing with more potential for rich desktop integration	qq99	robinbastien
39	2015-01-22 15:25:41	@robinbastien @Thibaut hi! whats the status on this? anyone pick this idea up?	mcoquet	Thibaut
39	2015-01-22 15:25:41	@robinbastien @Thibaut hi! whats the status on this? anyone pick this idea up?	mcoquet	robinbastien
39	2015-01-22 15:50:03	@mcoquet This feature is pretty low on my todo list, especially now that DevDocs works offline in the browser. Contributions are welcome though.	Thibaut	mcoquet
39	2015-01-22 17:54:27	@Thibaut thx for the quick reply! Yeah, I figured as much. It sounds like something that would make more sense to live as a separate project anyway ? What do you think?	mcoquet	Thibaut
39	2015-01-23 15:32:22	@mcoquet yes this would likely live in a separate repo.	Thibaut	mcoquet
35	2014-01-10 13:14:13	@Thibaut Indeed, that solves it! Obviously I didn't read the instructions carefully enough! ... and didn't see the button in the left bottom corener at first. Maybe it is a little unexpected though that you can click on "python" and the URL changes, but the search won't work ... though I don't know how one could make it more obvious. Maybe make the bottom left button more visible? ... or make the…	samuell	Thibaut
33	2014-01-16 05:51:45	Thanks @Thibaut I'm looking forward to it, lemme know how the submission process goes / is	qq99	Thibaut
25	2014-01-05 13:25:57	@nfm Supporting multiple minor versions (e.g. 3.1, 3.2, etc.) and being able to pick one inside the app is a major undertaking. Given the limited number of documentations that supports versioning, I don't think it's worth the effort. However I'm open to the idea of creating multiple documentation sets for major versions (e.g. Rails 3 & 4, Python 2 & 3). You could help with this by adding a scrape…	Thibaut	nfm
25	2014-03-19 06:27:49	Hi @Thibaut, I've just been having a look at this now. It seems like the Rails 3 scraper is straightforward, pretty much exactly the same as the Rails 4 one. I just made a Rails3 class, updated the name, slug, and version, and checked out the tag v3.2.17 before running rdoc in the same way as you did for Rails 4 to generate the docs. I've done this locally and have been playing around with the fr…	nfm	Thibaut
25	2014-03-20 01:41:02	Hi @nfm! Thanks for working on this. My main concern is having to maintain another scraper / documentation that wouldn't be used by many people. However, feel free to open a pull request with your scraper and I'll take a look. If the index isn't too messed up I'd definitely be interested in adding Rails 3.	Thibaut	nfm
25	2014-10-22 12:46:59	@netheril96 This isn't on my short-term todo list, sorry.	Thibaut	netheril96
25	2014-11-12 03:46:28	@grantmcconnaughey I hear you but I have limited time and have to prioritize features. Multi-version support is likely something I'll try to tackle in 2015.	Thibaut	grantmcconnaughey
25	2014-11-12 07:21:23	@Thibaut Could you shed some light on how difficult implementing this feature is? I would think that just treating Python 2.7 and Python 3 as two separate languages would be enough, at least temporarily.	netheril96	Thibaut
25	2014-11-12 13:39:20	@netheril96 I may make an exception for Python (in the coming weeks), but ideally what I'd like is a dropdown next to each documentation to select a version (if the doc supports it). This is the complex/difficult bit. Keep in mind that it's also a lot more work to maintain multiple versions — after fine-tuning the scraper, I have to run a few commands, make sure everything still works, sometime u…	Thibaut	netheril96
25	2014-11-12 15:42:35	@Thibaut I hope to see that soon. Python 2 and 3 are so different that the documentation for one is all but useless to those working with the other, whereas the lack of fine grained versioning of docs is tolerable and not well supported in other softwares anyway.	netheril96	Thibaut
25	2015-08-30 22:29:52	@ryanmark Thanks for the feedback. As I said, I wish I had time to do everything, but this is a major undertaking which I have to balance with other things, including my personal life. I maintain and develop DevDocs exclusively on my spare time. What would be worse for everybody is for me to burn out.	Thibaut	ryanmark
25	2015-10-27 16:10:35	Sorry for bugging you about this! Is there a nice way for _others_ (i.e. not you!!) to work on this and to submit pull requests for particular libraries? Is there a template that can be used for others to build on, such as the way you're handling python 3 vs 2 and yii 1 vs 2? I notice that @nfm mentioned he had made an attempt to make it work; not sure if he submitted a pull request for that. [Th…	omouse	nfm
25	2015-10-28 03:37:40	@omouse I never ended up opening a PR for this, but I've just had a super quick look now and it seems like it would be pretty straightforward, especially now that there are examples for how to do this in the repo (eg. Python 2 and 3). I think the process would be the same as adding a whole new language - you'd submit a PR like #281 for the alternate major version of the software you wanted to add…	nfm	omouse
25	2015-10-31 17:29:02	@omouse thanks for offering to help. As @nfm said, major versions of prominent languages/frameworks can be submitted as separate scrapers. More finer grained versioning will require changes to the scraping framework and UI. At the moment I'm still too busy to tackle this, but it is at the top of my list for when I have more free time on my hands (along with the Bootstrap doc). PS: it's 100% OK fo…	Thibaut	nfm
25	2015-10-31 17:29:02	@omouse thanks for offering to help. As @nfm said, major versions of prominent languages/frameworks can be submitted as separate scrapers. More finer grained versioning will require changes to the scraping framework and UI. At the moment I'm still too busy to tackle this, but it is at the top of my list for when I have more free time on my hands (along with the Bootstrap doc). PS: it's 100% OK fo…	Thibaut	omouse
25	2016-01-25 00:09:17	@Thibaut deserves many :beers: beers and :cake: cake. Seriously, amazing! I'm really happy, now there's even more examples for others to work with to see how to implement multi-version for their favourite APIs :-D	omouse	Thibaut
25	2016-01-25 02:19:22	@Thibaut :heart: This is awesome!	nfm	Thibaut
24	2013-12-13 08:39:28	If not w3.org which else @Thibaut :cactus: hmm, we need to ask them?	hemanth	Thibaut
23	2013-12-12 16:30:46	@santagada I wish it was as simple as "grabbing the data from the angular repo". Currently the code can only generate docs by scraping them, and Angular makes that difficult by not providing static HTML files. @Kapeli Thanks for the offer. I would rather the solution be open source and allow DevDocs to scrape the original content. @natchiketa Sorry to bother you. Any chance you could update your …	Thibaut	Kapeli
23	2013-12-12 16:30:46	@santagada I wish it was as simple as "grabbing the data from the angular repo". Currently the code can only generate docs by scraping them, and Angular makes that difficult by not providing static HTML files. @Kapeli Thanks for the offer. I would rather the solution be open source and allow DevDocs to scrape the original content. @natchiketa Sorry to bother you. Any chance you could update your …	Thibaut	santagada
23	2014-01-14 19:14:24	@Thibaut I guess updating Scraper to use PhantomJS to generate static doc before analyzing HTML would be too much work?	TheRusskiy	Thibaut
23	2014-01-15 02:00:05	@TheRusskiy If you can generate a static version of Angular's doc then I'm happy to work on the scraper.	Thibaut	TheRusskiy
23	2014-01-22 09:51:37	@Thibaut, @TheRusskiy You can find static versions of the AngularJS doc by following the url intended for the Google bot. For example here is the static page for the ngHref directive: http://docs.angularjs.org/?_escaped_fragment_=/api/ng.directive:ngHref The docs follow this spec proposed by Google for indexing dynamic content: https://developers.google.com/webmasters/ajax-crawling/docs/specifica…	afram	Thibaut
23	2014-01-22 09:51:37	@Thibaut, @TheRusskiy You can find static versions of the AngularJS doc by following the url intended for the Google bot. For example here is the static page for the ngHref directive: http://docs.angularjs.org/?_escaped_fragment_=/api/ng.directive:ngHref The docs follow this spec proposed by Google for indexing dynamic content: https://developers.google.com/webmasters/ajax-crawling/docs/specifica…	afram	TheRusskiy
23	2014-01-23 01:47:04	@afram I would need an index page (with links to all the other pages) to use as a starting point.	Thibaut	afram
23	2014-01-23 09:34:01	@Thibaut ahh, that's a bit trickier - The Google bot version of their index page is here: http://docs.angularjs.org/?_escaped_fragment_=/api/index An example of top level guide page (Directives) here: http://docs.angularjs.org/?_escaped_fragment_=/guide/directive I'll see what I can do this weekend, I'll look to collate and contribute (or find) an index page.	afram	Thibaut
19	2015-02-12 12:38:08	@Thibaut Do you think this should be added similar to how `attribution` is added to each root page?	TrangPham	Thibaut
19	2015-02-12 13:10:26	@TrangPham Yes, except the attribution is added to all pages. This I would probably only add to the root page, and put it at the top instead of the bottom.	Thibaut	TrangPham
19	2015-02-12 13:12:03	@Thibaut Thanks. I will try to tackle this.	TrangPham	Thibaut
12	2015-02-05 13:12:27	@peteruithoven I like that idea, especially now that we have offline mode, but probably won't get to it in the near future.	Thibaut	peteruithoven
10	2013-11-01 21:04:50	Thank you both for the additional info. If the problem can be fixed by installing `nodejs` then I agree with @forivall that we should just tell users. `therubyracer` looks like a quite a big dependency. I'll close this pull request when I update the README with the new instructions.	Thibaut	forivall
9	2013-10-29 10:06:16	@Thibaut This is very much confined to each browser, if FF is the target, we can pick it up from [here](https://developer.mozilla.org/en-US/docs/Web/JavaScript/ECMAScript_6_support_in_Mozilla).	hemanth	Thibaut
6	2015-03-20 01:58:34	@abdelouahabb Both versions are the same.	Thibaut	abdelouahabb
6	2015-03-20 02:49:27	![opensuse](https://cloud.githubusercontent.com/assets/2527234/6745223/9d80fde8-ceb4-11e4-829e-13706d421bd6.png) @Thibaut I followed the exact steps, and i dont get the side navigation menu (Chromium and firefox, same result, opensuse)	abdelouahabb	Thibaut
6	2015-03-20 02:53:44	@abdelouahabb can you post a screenshot please	Thibaut	abdelouahabb
6	2015-03-20 02:56:38	@Thibaut I updated the comment with screenshot	abdelouahabb	Thibaut
6	2015-03-22 13:30:17	@abdelouahabb and on the same computer / browser, if you load `devdocs.io` you see the sidebar?	Thibaut	abdelouahabb
6	2015-03-22 14:14:32	@Thibaut that's the same, since it is just the dns? ![opensuse](https://cloud.githubusercontent.com/assets/2527234/6769690/1cf69248-d0a6-11e4-85f9-b6043267fd37.png)	abdelouahabb	Thibaut
6	2015-03-22 14:51:17	@Thibaut i get: `screen.width: 1366` `screen.height: 664`	abdelouahabb	Thibaut
6	2015-03-22 14:56:32	@Thibaut I confirm that it is th `css media`, i tried to access from windows (because i ran it from virtual machine, on opensuse) and now i get the TOC, thank you ^_^ ![sans titre](https://cloud.githubusercontent.com/assets/2527234/6769859/fc6f5d06-d0ab-11e4-8c07-97673ba46e1a.jpg)	abdelouahabb	Thibaut
6	2015-03-22 19:27:20	@Thibaut Hi, and sorry for the delay, here is the result: `window.matchMedia('(max-device-height: 767px)').matches : true` `window.matchMedia('(max-device-height: 767px) and (max-device-width: 1024px)').matches: false`	abdelouahabb	Thibaut
6	2016-12-12 13:07:33	@borekb this hasn't been implemented. I felt it's not needed because the sidebar already provides a ToC. On most pages, hitting `Alt+R` will reveal the current entry in the sidebar surrounded by related entries for that page, which acts as a ToC. I see how an extra ToC could be useful, though, having added many docs with lots of headings that aren't entries in the sidebar. So I'll reopen this.	Thibaut	borekb
4	2014-06-25 08:17:20	@scottwarren You can already do that using the `tab` key: http://devdocs.io/help	Thibaut	scottwarren
4	2014-06-25 09:20:19	@scottwarren no problem ;)	Thibaut	scottwarren
2	2013-12-02 06:58:03	@Thibaut Would https://github.com/tantaman/LargeLocalStorage be able to help solve the storage capacity limit for devdocs.io offline app? p.s. Thanks for devdocs.io	gdumitrescu	Thibaut
2	2013-12-02 11:33:23	@gdumitrescu Looks like it could. However I think the challenging bit will be to reliably download the thousands of files that make up the documentations.	Thibaut	gdumitrescu
2	2014-07-04 15:42:56	I think @steverandy has the best solution here, to use node-webkit or similar to wrap the project into a desktop app. I don't think there is a reliable solution for holding 100's of MB's within the browser	petecoop	steverandy
2	2015-01-14 07:02:23	@Thibaut thanks for offline support!	bbodenmiller	Thibaut
602	2017-03-25 17:56:08	As discussed in the issue #593, here comes the pull request regarding the OpenJDK documentation. This work is base on the previous #560, thanks @japborst. The documentation is sourced from [openjdk-8-doc_8u121-b13-4_all.deb](https://packages.debian.org/sid/openjdk-8-doc). Only the subdirectoy `usr/share/doc/openjdk-8-jre-headless/api` was extracted. I've tried to include all packages and it's wor…	freayd	Thibaut
602	2017-03-25 17:56:08	As discussed in the issue #593, here comes the pull request regarding the OpenJDK documentation. This work is base on the previous #560, thanks @japborst. The documentation is sourced from [openjdk-8-doc_8u121-b13-4_all.deb](https://packages.debian.org/sid/openjdk-8-doc). Only the subdirectoy `usr/share/doc/openjdk-8-jre-headless/api` was extracted. I've tried to include all packages and it's wor…	freayd	japborst
593	2017-03-04 15:43:56	/cc @japborst, did you end up looking into OpenJDK?	Thibaut	japborst
590	2017-03-03 13:09:56	@Thibaut I checked quickly and it seems that the examples are rendered in iframes and somehow, this particular iframe seems to have its "src" attribute broken. Dunno why ...	Kaijiro	Thibaut
583	2017-02-16 09:14:48	Hey, First of all : https://github.com/Thibaut/devdocs/blob/master/CONTRIBUTING.md#requesting-new-documentations Please, as it is asked don't post a new issue to ask a new documentation. Then, you'll see in the Trello board that the MySQL license is incompatible with DevDocs because of their redistribution policy (@Thibaut even asked to Oracle's lawyers). So, I'm sorry to announce you that the ad…	Kaijiro	Thibaut
570	2017-02-22 00:34:11	I'm on vacation for another 10 days or so.. please feel free to make your suggested modifications. tis 21 feb. 2017 kl. 12:40 skrev Thibaut Courouble <notifications@github.com >: > *@Thibaut* commented on this pull request. > > Thanks for updating, and sorry for the delay. I'll merge this this > week-end. > ------------------------------ > > In lib/docs/core/doc.rb > <https://github.com/Thibaut/d…	kaos	slug
570	2017-02-22 00:39:11	Hi, I'm on vacation for another 10 days or so, please feel free to make your suggested modifications. tis 21 feb. 2017 kl. 12:40 skrev Thibaut Courouble <notifications@github.com >: > *@Thibaut* commented on this pull request. > > Thanks for updating, and sorry for the delay. I'll merge this this > week-end. > ------------------------------ > > In lib/docs/core/doc.rb > <https://github.com/Thibau…	kaos	slug
490	2016-09-19 18:23:40	@Thibaut Thanks! BTW, before the commit was made, I tried to hack it using DevTools to add the aliases by But it had no effect.	orionlee	Thibaut
423	2016-06-22 00:39:59	@Thibaut FYI	dirk-thomas	Thibaut
414	2016-05-27 11:57:56	Hi @SalathielGenese @Thibaut already took a look to the MongoDB documentation, but its license doesn't allow to integrate it inside DevDocs. You can also look at [this Trello board](https://trello.com/b/6BmTulfx/devdocs-documentation) where there is every langage done, planned to do and incompatible.	Kaijiro	Thibaut
410	2016-05-23 00:01:43	Hey @sigmonsays I don't know if RFC's really fits DevDocs philosophy. Actually, I think there is no scrapper for RFCs and I think @Thibaut will not see any problem if you make your own fork of DevDocs to create a srapper for RFCs. The "problem" I can see, is that there is REALLY a lot of RFCs and you'll have to find a way to sort them (As you can see, every part of the application is splitted int…	Kaijiro	Thibaut
398	2016-05-29 12:43:00	I pushed another commit removing the hide/show methods. I didn't add another boolean inside the `toggleSidebar` method but it came with the cost of having this extra check: `forceShow = (!hasHiddenClass || !@hasSidebar()) && !saveLayout` Also, for the remaining part, of moving the logic of hiding/showing of the sidebar from `app.views.Search` to `app.views.Sidebar` I will wait for your input :)	ccorcoveanu	hasSidebar
388	2016-05-26 13:43:45	@robert-bosweb thanks. I'll close this issue then.	Thibaut	robert-bosweb
363	2016-03-03 11:07:06	I think what you are requesting is beyond the scope that was intended by @Thibaut but then, i am speaking for myself not the author.	PombaM	Thibaut
348	2016-02-01 21:11:31	Hi, I have added documentation to influxdb, I have some open questions/ideas: 1. I have scraped the documentation using UrlScrapper - but the documentation is open source - https://github.com/influxdata/docs.influxdata.com, I didn't know what is the preferred way for this url scrapping or file scrapping? 2. I removed the contribution guideline from everypage, which is something like this: ` This …	yosiat	Thibaut
341	2016-06-19 22:13:32	@ccorcoveanu helped implement this feature. You can try it out by double-clicking the border of the sidebar. @skibz @stephanIOA any tweaks you'd like us to make?	Thibaut	ccorcoveanu
341	2016-06-20 08:10:23	@ccorcoveanu @Thibaut thank you for adding this feature! it's purrrfect 🐱	skibz	ccorcoveanu
335	2016-01-20 09:05:56	https://github.com/Thibaut/devdocs/blob/master/CONTRIBUTING.md#requesting-new-documentations Please don't open issues to request new documentations. Use the [Trello board](https://trello.com/b/6BmTulfx/devdocs-documentation) where everyone can vote and contributors can get a feel for what is most wished for. Furthermore, you can see that docs versionning is [already in discussion](https://github.…	Kaijiro	Thibaut
315	2015-12-14 19:34:18	If you have suggestions, ask on the [Trello](https://trello.com/c/PVnfdeaN/26-suggest-new-docs-here) board. But here is what it says about what you want: > MySQL, ElasticSearch, MongoDB, anything by Apple (Objective-C, Cocoa…), Microsoft (.NET, MS SQL…) or Adobe (ActionScript, Flex…) are all released under restrictive licenses (no redistribution) incompatible with DevDocs — please do not suggest …	calebkleveter	calebkleveter
315	2015-12-14 19:34:18	If you have suggestions, ask on the [Trello](https://trello.com/c/PVnfdeaN/26-suggest-new-docs-here) board. But here is what it says about what you want: > MySQL, ElasticSearch, MongoDB, anything by Apple (Objective-C, Cocoa…), Microsoft (.NET, MS SQL…) or Adobe (ActionScript, Flex…) are all released under restrictive licenses (no redistribution) incompatible with DevDocs — please do not suggest …	calebkleveter	tibc
312	2015-12-09 23:55:23	If you have suggestions, ask on the [Trello](https://trello.com/c/PVnfdeaN/26-suggest-new-docs-here) board. But here is what it says about what you want: > MySQL, ElasticSearch, MongoDB, anything by Apple (Objective-C, Cocoa…), Microsoft (.NET, MS SQL…) or Adobe (ActionScript, Flex…) are all released under restrictive licenses (no redistribution) incompatible with DevDocs — please do not suggest …	calebkleveter	calebkleveter
312	2015-12-09 23:55:23	If you have suggestions, ask on the [Trello](https://trello.com/c/PVnfdeaN/26-suggest-new-docs-here) board. But here is what it says about what you want: > MySQL, ElasticSearch, MongoDB, anything by Apple (Objective-C, Cocoa…), Microsoft (.NET, MS SQL…) or Adobe (ActionScript, Flex…) are all released under restrictive licenses (no redistribution) incompatible with DevDocs — please do not suggest …	calebkleveter	tibc
296	2016-07-17 23:19:16	@Thibaut @povrazor would you mind if I try to tackle this? 😄	jaikamat	Thibaut
286	2015-11-03 20:30:47	Heyo! This includes all of the API reference documented at http://bluebirdjs.com/docs/api-reference.html. I left out all the guides in there which are incomplete for now. They can easily be enabled later when bluebird catches up, by removing their entries from the `:skip` array. /cc @petkaantanov @benjamingr	awalgarg	benjamingr
286	2015-11-03 20:30:47	Heyo! This includes all of the API reference documented at http://bluebirdjs.com/docs/api-reference.html. I left out all the guides in there which are incomplete for now. They can easily be enabled later when bluebird catches up, by removing their entries from the `:skip` array. /cc @petkaantanov @benjamingr	awalgarg	petkaantanov
286	2015-12-06 17:16:05	@awalGarg are you still working on this?	Thibaut	awalGarg
286	2015-12-13 16:58:28	@awalGarg I don't see another way to achieve this. What you described sounds like the best solution. You should be able to carry data across pages using the `context[:additional_options]` object (it's a hash so you can store anything on it, and it persists across pages, unlike the `context` object itself). It'll be a bit of a hack but if it works I can clean up later (e.g. make it a proper `conte…	Thibaut	awalGarg
276	2015-10-09 13:47:20	The Offline docs state: > Note that loading any page other than [devdocs.io](http://devdocs.io) directly won't work (due to limitations in AppCache). You could have the following in your appcache manifest: Then, when the user tries to navigate to a URI such as http://devdocs.io/css/@charset by typing directly into the URI bar or the browser being launched by an external program, the fallback woul…	binki	charset
276	2015-10-11 22:12:37	Thanks for investigating this. I can't enable app cache beyond the root page because (1) each page would end up in the cache, leading to an ever increasing cache (app cache constraint), and (2) the app runs in different modes when loading from the root vs. another page (so that external links to docs that the user hasn't yet enabled still work). You can, however, load and search any page when off…	Thibaut	charset
276	2015-10-12 14:23:12	> (1) each page would end up in the cache, leading to an ever increasing cache (app cache constraint) As long as the document you use for the fallback entry doesn’t have a `manifest` attribute, and it doesn’t now, then the cache shouldn’t arbitrarily increase in size. > (2) the app runs in different modes when loading from the root vs. another page (so that external links to docs that the user ha…	binki	charset
276	2015-10-12 15:57:41	> If you look at the appcache fetch algorithm, you’ll see that putting a URI namespace in the fallback section attempts to access the internet before loading the fallback entry. If / is listed as a namespace which should get the fallback document when the internet is inaccessible, that should not prevent attempts to load resources from online-only docsets. TIL, thanks. a0ea89ff45a0ff73e5eab980de1…	Thibaut	charset
276	2015-10-12 17:23:57	> TIL, thanks. a0ea89f Thanks, that appears to work! > http://devdocs.io/#/css/@charset, on the other hand, will fail if the doc is disabled Ah, so right now it will not try to dynamically load the CSS docset when it sees `css` in the hash.	binki	charset
265	2016-01-21 15:27:24	@chule143 You might have just found the root cause. I am working on dual/triple setups so long that I didn't realize that it could be the issue.	mishak87	chule143
265	2016-01-22 10:29:13	I managed to reproduce this bug with your datas @chule143 : - Opened DevDocs on the first screen, resize sidebar. - Change DevDocs screen, try to resize sidebar => impossible. - Move DevDocs on the first screen again, and then, I can change sidebar size.	Kaijiro	chule143
260	2015-09-13 19:55:39	@martine Thanks for offering to help. The fix is basically just to re-run the scraper, since it looks like MDN has started creating these pages since the last time I ran it: https://developer.mozilla.org/en-US/docs/Web/API/history/pushState (but not https://developer.mozilla.org/en-US/docs/Web/API/history/replaceState) It takes a bit of time to scrape MDN and update the files. I'll do it in the n…	Thibaut	martine
229	2015-07-15 06:38:36	Hi, @Thibaut . I’m wondering how do you think about this PR, and waiting for your review. To be honest I only have a slight understanding of what it going on here, so feel free to tell me about the code. BTW - I love this awesome project!	elegantcoder	Thibaut
190	2015-07-06 02:47:20	Understood. Thanks. FYI @mikeerickson	kentcdodds	mikeerickson
185	2015-03-25 22:32:23	@ab5124 if you ran `thor docs:download ruby` that only fetches the 2.2.0 version I personally scraped and uploaded to DevDocs's server. To generate the docs you need to run `thor docs:generate`.	Thibaut	ab5124
170	2015-02-27 21:24:48	Closes #19 This is my first attempt at this. To be honest I only have a slight understanding of what it going on here. Also the styles may need to be changed. @Thibaut Feel free to pick this apart.	TrangPham	Thibaut
165	2015-02-17 00:07:29	@Thibaut requested changes applied, see what you think	dhenson02	Thibaut
133	2015-05-20 11:39:27	@naabys Oops, I broke `devdocs.io/docs.json` when I made the CDN urls protocol-relative. It's fixed now.	Thibaut	naabys
128	2014-10-21 12:51:09	> Why can't it just have a dynamic width? Because then I have to implement drag & drop, user settings, etc. This would add a huge amount of complexity to the app and take time which I'd rather spend on other features. Do you really find the content readable with such a large width? I'll probably revert the fixed width this week-end but am a bit surprised you guys are that annoyed by it. cc @Darkw…	Thibaut	Darkwater
128	2014-10-21 12:51:09	> Why can't it just have a dynamic width? Because then I have to implement drag & drop, user settings, etc. This would add a huge amount of complexity to the app and take time which I'd rather spend on other features. Do you really find the content readable with such a large width? I'll probably revert the fixed width this week-end but am a bit surprised you guys are that annoyed by it. cc @Darkw…	Thibaut	symmetriq
123	2014-09-27 19:41:23	I don’t mind doing it, but I’m not sure what to use for a logo. @Thibaut do you think adding documentation for this would be appropriate, considering it’s just a library (although very popular)?	hollingberry	Thibaut
73	2015-02-05 01:40:10	@theblacklion Here is my fork: https://github.com/dav-/devdocs Just follow the instructions in the README to run it locally. Screenshot: ![screenshot](http://puu.sh/fucTb/d9ffcc0d53.png)	dav-	theblacklion
73	2015-02-09 13:17:09	@theblacklion PHP is the only documentation that uses the same syntax highlighting as on the original documents. The other docs should have better colors.	Thibaut	theblacklion
67	2014-03-09 22:24:18	The scraper seems to be working fine. Thanks, @hanski07. I'll clean up the styling and merge this by the end of the month.	Thibaut	hanski07
65	2016-08-02 11:01:14	Wow I didn't know about that, thank you @SkyHub! :smile:	Siilwyn	SkyHub
63	2016-09-19 22:49:37	@thibaut: What about using an already made full-text indexer like http://lunrjs.com/ - https://github.com/olivernn/lunr.js ? Google search is better but if you are offline then devdocs is your only resource. (also for #272 )	nahuel	thibaut
23	2013-12-11 14:41:25	@Thibaut, I had to make the AngularJS docs work as static pages for Dash and I'd be ok if you'd want to use them for devdocs. I do ask that in return you would provide a link to Dash at the footer of each AngularJS page. You can download the AngularJS docs Dash uses from http://kapeli.com/feeds/AngularJS.tar.bz2. Hopefully they'll be of some use to you.	Kapeli	Thibaut
23	2013-12-12 16:30:46	@santagada I wish it was as simple as "grabbing the data from the angular repo". Currently the code can only generate docs by scraping them, and Angular makes that difficult by not providing static HTML files. @Kapeli Thanks for the offer. I would rather the solution be open source and allow DevDocs to scrape the original content. @natchiketa Sorry to bother you. Any chance you could update your …	Thibaut	natchiketa
