# Supplementary material for: Status, identity, and language: A study of issue discussions in GitHub
Source: PLoS One. 2019 Jun 14;14(6):e0215059. doi: 10.1371/journal.pone.0215059 (PMC6568400; doi:10.1371/journal.pone.0215059)
Supplement: S2 Data — (ZIP) [file pone.0215059.s003.zip › sample_46_projs_issues/tobiasahlin_SpinKit/issue_comments_REPLACECODE.csv]

issue_num	datetime	body	login	close_date
131	2017-02-17 00:49:22	Is it possible to add a text message below the spinner? Naive approach didn't work.	Vanuan	2017-02-17 06:41:13
131	2017-02-17 06:28:00	what do you mean exactly? you have every option html and css offers you. there is no "native" option given by SpinKit. Here are two examples adding text below: https://jsfiddle.net/v02f6to7/ if you want the text also to be spinning or attached to the animation you first have to look at the animation css itself and decide if you add extra html / text in the spinner element itself or if pseudo elem…	ATBO	2017-02-17 06:41:13
131	2017-02-17 06:41:13	Thanks.	Vanuan	2017-02-17 06:41:13
130	2017-01-18 06:23:27	<img width="74" alt="screen shot 2017-01-15 at 10 27 16 pm" src="https://cloud.githubusercontent.com/assets/306293/22053072/37683ca6-dd03-11e6-8329-21c005b905c3.png"> I have been wrestling with this for a while. Using a CSS diff tool and I can't find the difference between the sample code (using scss) and my project. Can anyone point me as to what might cause the sk-wave to squish like this? I am…	nsainaney	2017-02-03 20:58:01
130	2017-01-31 18:35:13	@nsainaney u may use https://github.com/bentatum/better-react-spinkit for ur usecase. according to the docs you can change gutter width and more easily. (http://better-react-spinkit.benjamintatum.com/#!/Wave)	ATBO	2017-02-03 20:58:01
130	2017-02-03 20:58:01	Thanks!	nsainaney	2017-02-03 20:58:01
129	2017-01-06 09:03:39	hey tobias, just wanted to share that fix. there also might be a possible "future" problem with gulp-autoprefixer because of the changes currently made in postcss/autoprefixer. thanks for ur spinners 👍	ATBO
128	2017-01-06 08:57:00	iOS issue with animation-delay. see @ http://i.xomf.com/nhqkq.gif	ATBO
127	2016-12-09 12:47:53	Is this possible? I've been mucking around with jQuery and CSS for the last hour or two trying to figure this out, probably something really simple, lol.	simpleidiot
127	2017-01-06 16:59:46	which spinner do you mean? just define a background to the element the spinner depends on. for example: 'rotating-plane' https://jsfiddle.net/y7yqusgr/ if you want to use the spinner as alpha mask, for example on the "cubemove" one, you could create svg masks and animate them with javascript. there are some libs such as https://greensock.com/gsap to accomplish that. i haven't found a way to anima…	ATBO
126	2016-10-10 12:29:26	Also changed: - Bumped version - Added more precision to animation seconds (2.0s instead of 2s).	veldman
125	2016-10-02 19:48:24	#96	GreenishBlue	2016-10-02 19:58:19
125	2016-10-02 19:54:20	Kind of duplicates my #123 :)	voxpelli	2016-10-02 19:58:19
125	2016-10-02 19:58:19	Ah nevermind	GreenishBlue	2016-10-02 19:58:19
124	2016-10-01 11:38:49	Added a new hexagon spinner animation. ![hexa_no-rotation](https://cloud.githubusercontent.com/assets/1512067/19013820/7f970a42-87dc-11e6-88dc-a9d217c3d2b8.gif)	wolfika
123	2016-09-30 07:40:50	Enables importing them easily through the use of eg. https://www.npmjs.com/package/sass-module-importer With that module one would simply do `@import "spinkit";` and get all of the files or do `@import "spinkit/scss/spinners/1-rotating-plane";` to import a specific spinner, all without having to know exactly where npm put the module, which if Spinkit is a sub-dependency of another package will be…	voxpelli
122	2016-09-21 06:03:40	https://github.com/tobiasahlin/SpinKit/blob/master/scss/spinners/4-wandering-cubes.scss#L22-L23	niftylettuce
121	2016-08-10 22:35:19	https://github.com/tobiasahlin/SpinKit/issues/120	soumak77
120	2016-08-06 22:53:13	I'm looking to integrate this library into [angular-base-apps](https://github.com/base-apps/angular-base-apps) to provide a set of angular directives for loading symbols. I want to allow the user to easily change the size and color of the loading symbols as desired. I noticed PR https://github.com/tobiasahlin/SpinKit/pull/113 attempts to add the ability to configure the size of the loading symbol…	soumak77
120	2016-08-10 22:38:25	@tobiasahlin I converted the first spinner to use mixins. Let me know if you like this approach and I'll continue with the rest of them.	soumak77
120	2016-08-11 07:15:49	I added mixins for all the spinners. It was fairly straight forward since the scss logic was already broken down to use variables. I also added the ability to disable css exporting, so that the library can be used only for the mixins without exporting spinkit specific css classes.	soumak77
120	2016-08-20 04:41:00	@tobiasahlin fyi this will be part of [Angular Base Apps 2.0](https://base-apps.github.io/angular-base-apps/latest/#!/loader) if you're wondering how these changes will be utilized	soumak77
119	2016-07-22 14:52:12	- Added a simple JS and JQuery plugin that allows the creation and removal of a spinner to a DOM element. - Added Minified Spinkit CSS - Included Example fields for JS and JQuery usage	cr1x56
118	2016-07-16 08:04:02	I tried to increase the width and height but that's not help me to increase the spinner.	rajasimon
118	2016-07-17 16:52:55	@rajasimon Try this PR https://github.com/tobiasahlin/SpinKit/pull/113	jmagnusson
118	2016-08-11 07:18:01	@rajasimon I added scss mixins with PR #121, so you can customize the size to anything you want	soumak77
117	2016-05-14 15:41:22	failed to resolve compile 'com.github.ybq:Android-SpinKit:1.0.4'	Swapnil-Garg16	2016-12-09 08:57:27
117	2016-06-24 04:00:12	my problem too	bagi-code	2016-12-09 08:57:27
117	2016-08-22 17:54:00	my problem three	Leekao	2016-12-09 08:57:27
117	2016-12-09 04:34:01	Yeah i am also having same issue	Nikhil-z	2016-12-09 08:57:27
117	2016-12-09 08:57:27	That's an issue with https://github.com/ybq/Android-SpinKit - please report it there! 😃	tobiasahlin	2016-12-09 08:57:27
116	2016-04-15 09:12:49	hi, i don't now finish loading page. help me. please show code demo loadpage about 1s or 2s. Thank you!	tuan-ph
116	2016-05-10 18:08:13	I don't know if I know what's on your mind but if You need to for example fade out preloader after page is loaded just use: in html ( first spinner example ) `<div class="spinner"></div>` and in js ( jQuery ) `$(window).on('load',function(){ $('.spinner').fadeOut(); });`	aleksanderem
115	2016-03-26 23:49:19	Hello, this is my very first trial on Sass and one of the first for front-end stuff, so, any feedback would be helpful. From what I see, the implemented animation is not as rapidly evolved as the rest of the existing ones, but I thought of having an overall feedback, as a first step. TB	toubou91
114	2016-03-21 09:47:44		toubou91	2016-10-03 12:10:11
113	2016-02-25 15:39:00	Examples: <S_CODE_TOKEN> There are some breaking changes that allow us to decrease code duplication: - The class “sk” has to be added to each spinner - No margin is added to the spinner by default. The classes `sk-auto-hmargin` and `sk-md-vmargin` can be added to revert to the margins used before this PR. - Renamed `sk-spinner-pulse` to `sk-pulse` to follow naming convention. - Default to `displa…	jmagnusson
113	2016-07-20 11:54:53	how do I change the opacity? its not very bright at all, so far I have tried adding th !important to the css but no luck, its not overriding @-webkit-keyframes sk-circleFadeDelay { 0%, 70%, 100% { opacity: 0; } 40% { opacity: 1; } } @keyframes sk-circleFadeDelay { 0%, 70%, 100% { opacity: 0; } 71% { opacity: 1; } } to .... @-webkit-keyframes sk-circleFadeDelay { 0%, 70%, 100% { opacity: 0 !import…	sb-lc
112	2016-02-03 23:48:01	Use currentColor as background-color to inherit current font color Use relative sizes to inherit current font size	hontas
111	2016-02-01 15:45:44		benson09	2016-02-04 19:07:37
110	2016-01-25 01:48:11	[http://tobiasahlin.com/spinkit/](http://tobiasahlin.com/spinkit/); this site is very beautiful ,do you tell me the use the frame's name?	jiuyuehe
110	2016-01-31 11:52:00	@jiuyuehe Thank you! > do you tell me the use the frame's name? Could you rephrase this? What frame? And what do you want to know? :smile:	tobiasahlin
110	2016-02-18 11:36:01	I don't know if that's the original meaning of the issue... But indeed, when I look at the demo and see a nice animation, I would like to know which one to include. For example, I see the fourth animation. First, I have to count the dots to have the number. It could be displayed somewhere. Second, I don't see the animation name. If I view the source, I see `sk-cubemove` inside it, but this name i…	PhiLhoSoft
109	2015-11-23 14:17:39	http://codepen.io/anon/pen/epaNzg Put your spinner into table and see this artefacts.	maliyshock	2015-11-23 15:02:18
109	2015-11-23 15:02:18	@maliyshock Thanks for reporting :pray: Not really sure what's going on here. This is 1) Not an issue in Safari (only Chrome), 2) much less prominent outside of codepen for me, and 3) something I was unable to fix by changing the `display` property for the container, or by playing around with adding transforms (e.g. `transform: translateY(0)`) to any of the elements involved. As far as I can tell…	tobiasahlin	2015-11-23 15:02:18
109	2015-11-24 13:34:38	http://codepen.io/anon/pen/epaNzgThis is working 23.11.2015, 18:02, "Tobias Ahlin" notifications@github.com:@maliyshock Thanks for reporting Not really sure what's going on here. This is 1) Not an issue in Safari (only Chrome), 2) much less prominent outside of codepen for me, and 3) something I was unable to fix by changing the display property for the container, or by playing around with adding…	maliyshock	2015-11-23 15:02:18
108	2015-11-23 13:35:21	cc @jmagnusson	tobiasahlin	2015-11-23 13:35:53
107	2015-11-23 13:24:46	cc @chris--jones @jmagnusson	tobiasahlin	2015-11-23 13:27:24
106	2015-11-18 10:44:08	Separate pull request as requested, will resubmit new animation for review if and once this is merged :+1:	chris--jones	2015-11-23 13:20:14
106	2015-11-23 13:20:12	@chris--jones :pray: :heart: thank you!	tobiasahlin	2015-11-23 13:20:14
105	2015-11-18 09:15:59		tobiasahlin	2015-11-18 09:19:41
105	2015-11-18 09:19:29	cc @jmagnusson	tobiasahlin	2015-11-18 09:19:41
104	2015-11-02 03:26:12	Hello, on retina displays, this becomes important when the spinner is bigger than ~40px. Cheers!	jarnoux	2015-11-03 10:08:54
104	2015-11-02 07:41:00	Looks fine to me. What do you say, @tobiasahlin?	jmagnusson	2015-11-03 10:08:54
104	2015-11-03 10:08:42	:heart::shipit:	tobiasahlin	2015-11-03 10:08:54
104	2015-11-15 07:06:19	@tobiasahlin can you please push this to http://www.jsdelivr.com/? Do you need a new package version?	jarnoux	2015-11-03 10:08:54
104	2015-11-18 07:20:33	@jarnoux Will do! Sorry for the delay :bow:	tobiasahlin	2015-11-03 10:08:54
104	2015-11-18 09:23:24	@jarnoux 1.2.3 is now published with this change included, jsdelivr should detect it Real Soon™ :pray:	tobiasahlin	2015-11-03 10:08:54
104	2015-11-26 09:00:19	@tobiasahlin awesome, thanks!	jarnoux	2015-11-03 10:08:54
103	2015-10-24 03:00:23	Added a new animation (sort of a variant of 7, but bouncing upward rather than growing/shrinking). The gulpfile regex was not working as period (.) was not matching whitespace, so I have fixed this as well.	chris--jones	2015-11-06 14:54:30
103	2015-11-02 07:55:23	Hmm I wonder why the regex stopped working. Perhaps it's some change in Node v4. Thanks for finding it @chris--jones, do you think you could submit that as a separate PR? As for the animation I think @tobiasahlin will have to give his vote, considering he's the author, and CSS guru :smile:	jmagnusson	2015-11-06 14:54:30
103	2015-11-04 13:58:27	@chris--jones Thanks for this! I'm :+1: on what @jmagnusson said here, could you separate these two changes in to two separate PRs? Regex fix is an instant merge, but will need to look closer on the animation :sparkles::pray:	tobiasahlin	2015-11-06 14:54:30
103	2015-11-06 14:54:25	Sure thing, but I've just recently left the country, so it'll be another week or so before I'm back at a computer.	chris--jones	2015-11-06 14:54:30
103	2015-11-09 12:52:17	@chris--jones Thanks.	jmagnusson	2015-11-06 14:54:30
103	2015-11-13 11:57:26	@chris--jones Thank you! Happy travels! :raised_hands:	tobiasahlin	2015-11-06 14:54:30
102	2015-10-14 00:26:58	The MIT license requires including the copyright notice and license with the software, yet I don't see that included in the actual files. Do you expect others to add it when they use your software? (or maybe you might want to add it, so it is always included :) Thanks.	jlovejoy	2015-10-15 13:47:14
102	2015-10-15 13:47:14	Hi @jlovejoy! The license file itself should be included, as it's part of the software. I noticed that the copyright year was outdated though, so took the time to update that. Thank you! :boom:	tobiasahlin	2015-10-15 13:47:14
101	2015-10-10 03:08:03	Added a new spinner and added "spinners/11-folding-cube" to spinkit.scss.	evgenyo
101	2015-10-11 16:40:05	@evgenyo :bow: thanks for this! There's a lot of diffs here that are just indentation changes, could you look at cleaning that up? :heart:	tobiasahlin
101	2015-10-11 18:58:47	@tobiasahlin I believe https://github.com/tobiasahlin/SpinKit/commit/d45b25cf9f63c8c5fe7c1115ab2f921bc924319b commit never applied the "easier to copy" fix to the HTML/CSS examples, so it's not indentations but removed stars. And since 11-folding-cube was never added to spingkit.scss before, it's added in spinkit.css in this fork as well.	evgenyo
101	2015-11-23 13:38:50	@evgenyo Sorry about that :bow: my fault! Would you mind updating from `master` now? Fixed this, so your PR should be all clean and tidy once you merge in :sparkles::ok_hand:	tobiasahlin
101	2015-12-07 23:22:09	@tobiasahlin No worries! Should be all fixed up :)	evgenyo
101	2015-12-08 17:28:45	@evgenyo Thanks! :pray: This is looking smooth… wondering though if it can become even smoother. The blinking (fading in/out) is throwing me off a bit, maybe it'd look better if all the circles were hidden/shown through moving and/or scaling? Thinking out loud here, sorry if I'm not making any sense, but I feel like the dots are behaving in two very different ways. Would be great to make their an…	tobiasahlin
101	2015-12-09 21:33:54	@tobiasahlin Hello hello! I actually messed around with scale vs opacity, and personally preferred the blinking effect over shrinking because it gave me a loading vibe rather than just a pretty animation. Having said that, it's your project so you tell me what works with your vision best. I also changed the left/top/right/bottom movements to transform:translate as well. Let me know if there's any…	evgenyo
100	2015-09-05 23:06:34	removed *’s from usage comments for easier copy and pasting of animations	coffee-cup	2015-09-07 08:32:43
100	2015-09-07 08:31:42	@coffee-cup :clap::clap: Clever!	tobiasahlin	2015-09-07 08:32:43
99	2015-08-31 16:04:59		tobiasahlin	2015-08-31 16:05:16
98	2015-08-17 14:01:37	Fixes #97 cc @jmagnusson @JobaDiniz	tobiasahlin	2015-08-31 16:00:18
97	2015-08-17 13:30:10	Currently, size is [hardcoded](https://github.com/tobiasahlin/SpinKit/blob/master/scss/spinners/10-fading-circle.scss#L27-L28): <S_CODE_TOKEN>	JobaDiniz	2015-08-31 16:00:18
97	2015-08-17 13:54:03	@JobaDiniz Thank you for reporting! :bow: Totally agree, will fix.	tobiasahlin	2015-08-31 16:00:18
96	2015-08-13 15:35:49	The current `main` is the gulpfile. However, there are dependencies specified as devDependencies, which breaks Browserify's bundle function because it can't find modules that are required. I believe the solution should be to remove `gulpfile.js` as the main file in package.json, because users aren't going to use the gulpfile from this project outside of developing.	strom
96	2015-08-14 07:50:42	@strom Thanks for reporting! :bow::heart: > I believe the solution should be to remove `gulpfile.js` as the main file in package.json, because users aren't going to use the gulpfile from this project outside of developing. Sounds fair. @jmagnusson thoughts?	tobiasahlin
95	2015-08-06 12:57:40	cc @jmagnusson	tobiasahlin	2015-08-06 14:00:43
95	2015-08-06 14:00:37	Why not. Merging!	jmagnusson	2015-08-06 14:00:43
95	2015-08-06 19:17:46	:sparkles::ok_hand:	tobiasahlin	2015-08-06 14:00:43
94	2015-07-26 12:12:22	Fixes #93 cc @jmagnusson	tobiasahlin	2015-07-26 12:13:29
93	2015-07-25 08:01:32	With Android fixes, and new default margins. - [x] Update Readme - [x] Release!	tobiasahlin	2015-07-26 12:13:29
92	2015-07-24 18:38:01	Fixes #30 Another blind fix, by explicitly setting the delay to 0 for the third spinner, and correctly ordering the shorthand attributes.	tobiasahlin	2015-07-24 18:49:05
91	2015-07-24 18:27:07	Fixes #31 This is a blind fix. Haven’t been able to test this, but this implements the fix suggested (and briefly tested) by @GregOriol. Crossing my fingers :tada:	tobiasahlin	2015-07-24 18:48:50
90	2015-07-20 20:10:44		tobiasahlin	2015-07-20 20:11:24
89	2015-07-20 20:06:32	Can’t be uppercase	tobiasahlin	2015-07-20 20:06:59
88	2015-07-20 19:43:59		tobiasahlin	2015-07-20 19:46:45
88	2015-07-20 19:54:36	Fuck yeah! :facepunch:	jmagnusson	2015-07-20 19:46:45
87	2015-07-17 20:42:16	New folding cube spinner 🎉 behold, a gif preview! (it looks better in your browser though, promise) ![occhf](https://cloud.githubusercontent.com/assets/211284/8756821/5614b858-2cd5-11e5-9db4-8cd7592b2455.gif)	tobiasahlin	2015-07-20 19:52:38
87	2015-07-20 15:28:04	Going to tag a new release before merging :sparkles:	tobiasahlin	2015-07-20 19:52:38
87	2015-07-20 15:31:49	Dude, that's a great looking spinner. Merge plz :wink:	jmagnusson	2015-07-20 19:52:38
87	2015-07-20 19:53:16	![giphy-1 copy 4](https://cloud.githubusercontent.com/assets/211284/8785670/b5bebf8c-2f29-11e5-9fca-67b37d2dac73.gif)	tobiasahlin	2015-07-20 19:52:38
86	2015-07-14 12:57:52	Some general SCSS polish, including better usage of variables to make it easier to customize the spinners. Also making the spinners consistent with those on the demo page (changes might occur there as well). Fixes #78	tobiasahlin	2015-07-16 19:56:42
85	2015-07-13 20:36:16	Nothing should really change because of this, purely implementation details. cc @jmagnusson :eyes:	tobiasahlin	2015-07-14 08:47:11
85	2015-07-13 20:41:24	I think your CSS/HTML skills severly out-whey mine. So do it :wink:	jmagnusson	2015-07-14 08:47:11
85	2015-07-13 20:43:45	@jmagnusson ![1398](https://cloud.githubusercontent.com/assets/211284/8660317/8f547be4-29b0-11e5-97be-4b7ad52eaa9e.gif)	tobiasahlin	2015-07-14 08:47:11
85	2015-07-13 21:44:17	@jmagnusson Feeling done, mind trying this out before I merge? :eyes: :heart:	tobiasahlin	2015-07-14 08:47:11
85	2015-07-14 08:47:04	Had to update the dev dependencies to be able to run gulp. But everything seems just fine :+1:	jmagnusson	2015-07-14 08:47:11
85	2015-07-14 12:43:38	![11689967_905705716169431_1887352137_n](https://cloud.githubusercontent.com/assets/211284/8673433/b3e565c8-2a36-11e5-9c80-e05a34297444.gif)	tobiasahlin	2015-07-14 08:47:11
84	2015-07-13 20:11:07	It didn't really ever measure up with the other spinners. Let's make room for some new ones :boom: cc @jmagnusson :eyes:	tobiasahlin	2015-07-13 20:44:16
84	2015-07-13 20:41:33	:+1:	jmagnusson	2015-07-13 20:44:16
83	2015-07-01 12:15:44	Hi, I just stumbled upon a conflict using Animate CSS “plugin" (https://daneden.github.io/animate.css/), looks like they have keyframes called as well "bounce". Maybe it would be better if spinKit keyframes have a specfic prefix like "spinKitBounce", it would avoid such conflicts as "bounce" is pretty common for CSS animation name... Thank you anyway for this great work :+1:	dfabreguette-ap	2015-07-13 13:12:07
83	2015-07-11 22:07:37	+1	bluedaniel	2015-07-13 13:12:07
83	2015-07-13 09:17:00	What version are you using and where did you get it from? Every css and `@keyframes` rule has been prefixed with `sk-` for quite some time now.	jmagnusson	2015-07-13 13:12:07
83	2015-07-13 09:20:07	![image](https://cloud.githubusercontent.com/assets/7055931/8646547/0d5704ea-2951-11e5-9179-91f633bd9fd2.png) I took source code from http://tobiasahlin.com/spinkit/ . Don't know about the version though.	dfabreguette-ap	2015-07-13 13:12:07
83	2015-07-13 13:03:21	![omg](https://cloud.githubusercontent.com/assets/211284/8650071/4a8ff1f4-2970-11e5-8838-0879d00b3cc1.gif) @dfabreguette-ap Have to manually update the showcase, I'm on it, thanks!	tobiasahlin	2015-07-13 13:12:07
83	2015-07-13 14:08:49	@tobiasahlin To avoid this kind of problem in the future we could perhaps integrate the demo site within this repo. Feels a bit unnecessary to have both the `examples` folder with html examples, and your separate demo page.	jmagnusson	2015-07-13 13:12:07
83	2015-07-13 14:49:55	No problemo :)	dfabreguette-ap	2015-07-13 13:12:07
83	2015-07-13 15:09:39	@dfabreguette-ap For now if you want the latest code [you can download the code from the Releases section](https://github.com/tobiasahlin/SpinKit/releases), or in a more automated way through [Bower](http://bower.io/).	jmagnusson	2015-07-13 13:12:07
83	2015-07-13 19:18:31	@jmagnusson Agree, shouldn't really be any conflicts between these two. Will see if I can just pull this repo into the demo page. (If we should remove anything though, we should kill the examples in this repo, since the demo page is driving a lot of traffic to the repo (if you look under https://github.com/tobiasahlin/SpinKit/graphs/traffic) - I'm all for doing that!)	tobiasahlin	2015-07-13 13:12:07
83	2015-07-13 20:43:49	That would be awesome :facepunch: Demo page over examples folder any day!	jmagnusson	2015-07-13 13:12:07
82	2015-06-10 22:34:44	Per bower/bower.json-spec@a325da3	kkirsche	2015-06-10 23:07:26
82	2015-07-13 20:47:23	:heart:	tobiasahlin	2015-06-10 23:07:26
81	2015-05-05 09:08:14	Would be nice to be able to `npm install -D spinkit` like with Bower. I could publish it myself, but perhaps it would look better if we had an official npm account for SpinKit?	jmagnusson	2015-07-20 20:15:05
81	2015-05-05 12:53:07	What's your thoughts @tobiasahlin?	jmagnusson	2015-07-20 20:15:05
81	2015-07-13 09:13:50	Ping @tobiasahlin :wink:	jmagnusson	2015-07-20 20:15:05
81	2015-07-13 19:23:16	@jmagnusson On it! :heart:	tobiasahlin	2015-07-20 20:15:05
81	2015-07-13 20:40:31	Sweet! :smiley:	jmagnusson	2015-07-20 20:15:05
81	2015-07-20 20:15:05	https://www.npmjs.com/package/spinkit :tada:	tobiasahlin	2015-07-20 20:15:05
81	2015-07-20 20:55:06	:dancer: :confetti_ball:	jmagnusson	2015-07-20 20:15:05
80	2015-02-26 18:06:15		meecrobe	2015-07-21 08:03:11
80	2015-07-14 06:46:14	@meecrobe Sorry for the belated reply! Will look through this, but just a heads up that you need to merge in master before I can potentially merge this :point_up: :sparkles:	tobiasahlin	2015-07-21 08:03:11
80	2015-07-21 08:03:11	(Closing until fixed.)	tobiasahlin	2015-07-21 08:03:11
79	2015-02-13 17:46:13	test	KunalGautam	2015-02-13 17:46:21
78	2015-02-04 22:53:45	Why are the spinners on the demo site vastly different than the examples. In particular the circle spinner on the demo has fewer dots in the spinner and the source is very different than the code in the examples/8-circle.html. And the css for the circle spinner on the demo page is not spinkit.css file. Can the example files be updated to include the exact spinners on the demo page? Thanks.	KatelynL	2015-07-16 19:56:42
78	2015-05-26 07:34:02	Just came across this difference as well.	alexg313	2015-07-16 19:56:42
78	2015-05-26 09:53:40	Will have a look, thanks @KatelynL and @alexg313! (Possibly something that happened in the move to sass @jmagnusson?)	tobiasahlin	2015-07-16 19:56:42
78	2015-05-26 13:57:07	Thanks for the report you guys. I'm super busy these days though... do you think you can take a look at it @tobiasahlin?	jmagnusson	2015-07-16 19:56:42
78	2015-05-31 09:44:40	@jmagnusson Will do! :heart::boom:	tobiasahlin	2015-07-16 19:56:42
78	2016-11-21 12:24:55	Still different for the `rectangle-bounce` example. Different class names, sizes, missing margins, ...	DanielRuf	2015-07-16 19:56:42
77	2015-02-02 20:30:19	Fixing bower warning: <S_CODE_TOKEN> <S_CODE_TOKEN>	pkuczynski	2015-02-03 07:16:56
77	2015-02-03 07:18:51	Dziękuję, @pkuczynski!	jmagnusson	2015-02-03 07:16:56
77	2015-02-03 12:56:16	You welcome :)	pkuczynski	2015-02-03 07:16:56
77	2015-02-04 20:40:52	:heart:	tobiasahlin	2015-02-03 07:16:56
76	2015-01-09 13:34:13		chris-rock	2015-01-12 08:07:44
76	2015-01-12 08:50:23	Thanks for the heads up! :blush:	jmagnusson	2015-01-12 08:07:44
76	2015-01-12 09:04:26	thank you very much for the quick merge ;-)	chris-rock	2015-01-12 08:07:44
73	2014-11-27 05:44:30	I'm not quite sure how the CSS files have `-webkit-animation` prefixes, but looking at the code the SCSS variant doesn't. I'm importing SpinKit into my SASS project via `@import 'spinkit';` however nothing is animating in webkit because of the missing prefix :cry:	jordanpotter	2014-11-27 08:10:28
73	2014-11-27 08:10:28	You need to use [autoprefixer](https://github.com/postcss/autoprefixer) in your project. If you're compiling your SCSS with gulp you can use [gulp-autoprefixer](https://github.com/sindresorhus/gulp-autoprefixer) or if you use grunt then [grunt-autoprefixer](https://github.com/nDmitry/grunt-autoprefixer). I'll document this in a while.	jmagnusson	2014-11-27 08:10:28
73	2014-11-27 12:27:20	There https://github.com/tobiasahlin/SpinKit/commit/7dfb3cc31cbc6095db184aaba2bd71e22cf7557a	jmagnusson	2014-11-27 08:10:28
72	2014-11-19 06:00:36	Isn't it better if there is a **Contribution** part in README.md, which redirects users to CONTRIBUTING.md?	mehrdadrafiee	2014-11-19 08:46:44
72	2014-11-19 08:46:44	Fixed in https://github.com/tobiasahlin/SpinKit/commit/5b563e0a1e7b9defb9c429a2c6023cecc85f8542	jmagnusson	2014-11-19 08:46:44
71	2014-11-18 21:15:55		chrissaad	2014-11-18 21:18:18
71	2014-11-18 21:18:18	See #69	jmagnusson	2014-11-18 21:18:18
70	2014-11-18 20:36:18		jmagnusson	2014-11-18 20:37:05
69	2014-11-18 19:21:31	Website doesn't work! > Site temporarily disabled > > This page has been temporarily disabled due to a misconfigured custom domain. > > Are you the site owner? Follow the instructions for setting up a custom domain with GitHub pages to update your site's DNS records to point to the proper IP address. > > You can find more information in our GitHub Pages legacy IP deprecation blog post. If you hav…	beldar	2014-11-26 11:05:38
69	2014-11-18 19:52:37	I think this might be a GitHub-wide problem. My website is down, but I have no idea why.	rlqualls	2014-11-26 11:05:38
69	2014-11-18 20:02:31	This isn't a GitHub-wide "problem". See https://github.com/blog/1925-github-pages-legacy-ip-brownout	cmfcmf	2014-11-26 11:05:38
69	2014-11-18 20:19:34	How long is it gonna take? :/	mehrdadrafiee	2014-11-26 11:05:38
69	2014-11-18 20:43:28	@tobiasahlin Will you take a look at this?	jmagnusson	2014-11-26 11:05:38
69	2014-11-19 05:42:26	update domain parse : update ip to 192.30.252.153 can work. https://help.github.com/articles/tips-for-configuring-an-a-record-with-your-dns-provider/	microheart	2014-11-26 11:05:38
69	2014-11-26 11:05:38	@cmfcmf @microheart Thanks! This was indeed the issue :heart: Fixed this shortly after the issue appeared, but forgot to close.	tobiasahlin	2014-11-26 11:05:38
68	2014-11-18 08:32:58	Added the **12-chasing-circles.css** file.	mehrdadrafiee	2014-11-18 20:53:40
68	2014-11-18 10:14:53	Please don't open up new pull requests for the same feature. Make your fixes to #67 and close this one or vice versa.	jmagnusson	2014-11-18 20:53:40
68	2014-11-18 19:14:59	closed #68	mehrdadrafiee	2014-11-18 20:53:40
68	2014-11-18 19:47:46	You want to close this one?	jmagnusson	2014-11-18 20:53:40
68	2014-11-18 20:48:11	Yes.	mehrdadrafiee	2014-11-18 20:53:40
68	2014-11-18 20:51:56	Okay there's a `Close pull request`-button just below the `Leave a comment` section :blush:.	jmagnusson	2014-11-18 20:53:40
67	2014-11-15 19:49:16	Added a new loading spinner.	mehrdadrafiee	2015-07-18 13:13:30
67	2014-11-16 13:31:23	Could you update this to use the new format? I just merged in #50 (and #61 and #62) which uses scss that you should compile with gulp.	jmagnusson	2015-07-18 13:13:30
67	2014-11-18 20:46:40	I've added a [CONTRIBUTING.md file](https://github.com/tobiasahlin/SpinKit/blob/master/CONTRIBUTING.md) to the project that describes how you go about with this new format.	jmagnusson	2015-07-18 13:13:30
67	2014-11-18 20:47:40	@jmagnusson I saw that. Perfect. Thanks.	mehrdadrafiee	2015-07-18 13:13:30
67	2015-07-18 13:13:30	@mehrdadrafiee The diff is pretty big right now, closing this PR until it's in a ready state to potentially merge (I can't really preview the changes at this stage). Sorry, hope the contributions guide can be of help! (If not, let us know and we'll update it :heart:)	tobiasahlin	2015-07-18 13:13:30
66	2014-11-13 06:21:22	Added a new animation and updated another to use pseudoelemements (supported in all browser that support CSS animations).	rubencodes	2014-11-19 09:30:06
66	2014-11-16 13:32:20	Could you update this to use the new format? I just merged in #50 (and #61 and #62) which uses scss that you should compile with gulp.	jmagnusson	2014-11-19 09:30:06
66	2014-11-18 21:25:15	Hello, I believe everything is in order now. -Ruben	rubencodes	2014-11-19 09:30:06
66	2014-11-18 22:32:00	You need to [pull data from the upstream master](https://help.github.com/articles/syncing-a-fork/) (i.e. `tobiasahlin/SpinKit`) so that we don't get any merge conflicts. (My recommendation is to always create a new branch when you want to submit a new PR. Github even gives you a notification on your page about sending a PR if you do it this way.)	jmagnusson	2014-11-19 09:30:06
66	2014-11-18 23:16:32	Hmm, I did pull data from upstream just this afternoon! That's what the second commit, `5c781a5`, does (should have been more clear, my bad). Should I try pulling again? Apologies for the issues, this is one of my first contributions.	rubencodes	2014-11-19 09:30:06
66	2014-11-19 06:05:19	@rubencodes Hi dude, I'm having problems with updating my project to use the newer format. Would you please help me by explaining the steps which you took to update yours?	mehrdadrafiee	2014-11-19 09:30:06
66	2014-11-19 08:53:35	@rubencodes No worries. What you need to do is a rebase. GitHub has an [excellent article](https://github.com/edx/edx-platform/wiki/How-to-Rebase-a-Pull-Request) on this.	jmagnusson	2014-11-19 09:30:06
66	2014-11-19 09:30:06	Actually in this case I think the best thing to do would be to just create a new branch and checkout the scss-files like below. I've made the assumption that you called the `tobiasahlin/SpinKit` upstream `upstream`. <S_CODE_TOKEN> Some notes: - I didn't include your changes to `9-wordpress.scss` as this should be in a separate PR. - Use `$spinkit-spinner-margin` and `$spinkit-spinner-color` varia…	jmagnusson	2014-11-19 09:30:06
65	2014-11-12 10:51:49	Just go the next slide (circle) and go back to previous one (square). You'll see that the square is not animating anymore. But if you inspect the item you'll see that the div is "rotating" but not repainting. A bug? Tested on Chrome 38.0.2125.122 (Build 290379) m 64bit	julianxhokaxhiu	2015-07-16 19:58:37
65	2014-11-16 13:12:45	Confirmed. @tobiasahlin Do you have any idea what to do about this?	jmagnusson	2015-07-16 19:58:37
65	2015-02-07 12:57:28	Looks like visibility property for '#spinners li' connected with this issue. It works fine after removing this property from code. I know that switching between visibility's values cause repaint, but I can't explain why it's so important only for the first slide only. And I see that it's not connected with type of animation. We can put any of them to the first slide and it won't work too.	Invulner	2015-07-16 19:58:37
65	2015-02-20 12:23:09	@Invulner Thanks for investigating! Would you mind opening a PR? :heart:	tobiasahlin	2015-07-16 19:58:37
65	2015-07-16 19:58:37	Fixed with the fix that @Invulner suggested (thanks! :heart:)	tobiasahlin	2015-07-16 19:58:37
64	2014-09-13 08:39:24	:fire:	tobiasahlin	2014-09-13 08:40:20
63	2014-09-12 08:22:09	How can i pull less version of SpinKit to your repository? https://github.com/amazingSurge/SpinKit.less I clean some markup for the spinner. Using autoprefixer for browser compatibility. And it also has standalone version for each spinners (e.g. https://github.com/amazingSurge/SpinKit.less/blob/master/css/standalone/double-bounce.css).	amazingSurge	2014-09-13 19:59:28
63	2014-09-13 19:59:15	@amazingSurge Thanks for working on this! It wouldn't add much value to have both SASS and Less, and SASS is just about to get merged [here](https://github.com/tobiasahlin/SpinKit/pull/62), so let's keep the development focused on that :boom::sparkles:	tobiasahlin	2014-09-13 19:59:28
63	2014-09-15 06:32:22	@tobiasahlin ok.	amazingSurge	2014-09-13 19:59:28
62	2014-09-12 07:03:30	Fixes #60	jmagnusson	2014-11-16 13:10:34
62	2014-09-12 07:05:45	Should note that I haven't registered the package yet. Not my thing to pull the trigger ;-) Run `bower register SpinKit git://github.com/tobiasahlin/SpinKit.git` and it should work.	jmagnusson	2014-11-16 13:10:34
62	2014-09-12 21:43:42	:boom::sparkles: Since this PR includes all fixes from other PRs, let's keep the code review here.	tobiasahlin	2014-11-16 13:10:34
62	2014-09-13 19:57:25	(The merge conflict here should just be me moving the animation fill mode into the animation short hand, rather than declaring that separately.)	tobiasahlin	2014-11-16 13:10:34
62	2014-09-14 07:15:31	I've inlined all the CSS now as per your request. I also moved the generated html into `examples/` to make it more clear what they're used for.	jmagnusson	2014-11-16 13:10:34
62	2014-09-14 09:03:38	:heart: This looks awesome. As soon as those conflicts get fixed, I think we can merge this :boom:	tobiasahlin	2014-11-16 13:10:34
62	2014-09-14 09:48:34	There!	jmagnusson	2014-11-16 13:10:34
62	2014-09-27 10:35:39	Any news here Tobias?	jmagnusson	2014-11-16 13:10:34
62	2014-11-16 13:10:21	Okay I'm gonna go ahead and merge this. We need to get this project going again! :grin:	jmagnusson	2014-11-16 13:10:34
61	2014-09-12 06:45:56	Fixes #57	jmagnusson	2014-11-16 13:10:35
60	2014-09-11 20:40:40	This is totally up for grabs for anyone who wants to help :zap:	tobiasahlin	2014-11-16 13:10:34
60	2014-09-11 20:41:26	Related: #36 (it's essentially useless until this lands) cc @jmagnusson if you're interested	tobiasahlin	2014-11-16 13:10:34
60	2014-09-11 20:42:40	You've spammed my inbox with about 20 emails. :D Never done it before but why not? How hard can it be. Famous last words.	rweas	2014-11-16 13:10:34
60	2014-09-14 07:16:36	#62 fixes this	jmagnusson	2014-11-16 13:10:34
60	2014-11-16 13:13:03	what happened ?	z923113762	2014-11-16 13:10:34
60	2014-11-16 13:14:40	@z923113762 What do you mean what happened?	jmagnusson	2014-11-16 13:10:34
59	2014-09-11 20:33:56	Let's make it easier to drop a sk-spinner into your project. You shouldn't have to implement this yourself.	tobiasahlin	2015-07-13 19:31:56
59	2014-11-18 22:55:46	Hmm I have my doubts about this. CSS animations are becoming more feasible by the day, with [88.04% coverage according to caniuse.com](http://caniuse.com/#feat=css-animation) I'm thinking that maybe this will just introduce complexity into the project. Being CSS only is a big part of what makes me love this project :heart:	jmagnusson	2015-07-13 19:31:56
59	2014-12-09 14:03:44	I'm with @jmagnusson. We need to think ahead. Developers can implement e.g. Modernizr and do it themselves. No point in bloating this code.	rkorebrits	2015-07-13 19:31:56
59	2015-03-05 16:32:20	Hey guys. Thank you for this lovely CSS kit. I have a question though. About the fallback for older browsers you mention in the readme file at the bottom. Are you sure checking just for the 'animation' property is enough for the checkup to be reliable? Please, see [this thread](https://github.com/joaopereirawd/fakeLoader.js/issues/5) to find out why I am asking that. Thanks.	AlexRebula	2015-07-13 19:31:56
59	2015-07-13 19:31:54	@jmagnusson @rkorebrits Good point, killing this for now :fire: @AlexRebula afaik that should be enough, hope you got it to work eventually!	tobiasahlin	2015-07-13 19:31:56
58	2014-09-11 20:32:12	After #36 lands, lets move all `.html` files to a demo folder, to get them out of the way. The primary way to preview the spinners should live at http://tobiasahlin.com/spinkit/, so we can optimize this project for using in your projects.	tobiasahlin	2014-11-18 22:46:25
58	2014-09-14 07:16:20	Fixed in #62	jmagnusson	2014-11-18 22:46:25
58	2014-11-18 22:46:25	PR just landed. Closing.	jmagnusson	2014-11-18 22:46:25
57	2014-09-11 20:18:56	So you can drop SpinKit components into your projects without overriding or messing with your general styles. Fixes #47 @nmccready This is going to require some more work for #36 to get merged, but it should be fairly straight forward. Let me know if you need any help :sparkles: cc @joni2back	tobiasahlin	2014-09-14 09:01:05
57	2014-09-11 20:47:04	I would suggest pulling in gulp or possibly a shell script if you ever plan on changing your project namespace again. I had to deal with this recently on angular-google-maps going from ngmaps to ui-gmaps. Anyways for me this was easy as most of it was JS and my object names were declared via strings with a prototype to append 'ui-gmap'. That way I only had to change the code in one spot. You coul…	nmccready	2014-09-14 09:01:05
57	2014-09-13 20:25:47	@nmccready Thanks for the advice :heart: @jmagnusson is actually adding gulp in the rewrite, so that's all :sparkles: Closing this PR since the issue is being fixed in the SASS port :point_up:	tobiasahlin	2014-09-14 09:01:05
57	2014-09-15 12:18:42	:+1:	nmccready	2014-09-14 09:01:05
56	2014-09-11 19:56:35	:point_up: :zap:	tobiasahlin	2014-09-13 20:23:06
55	2014-09-11 19:51:26	Moves `-webkit-transform` so it's declared before `transform`.	tobiasahlin	2014-09-12 21:53:51
55	2014-09-12 21:53:51	Taken care of in the sass-rewrite.	tobiasahlin	2014-09-12 21:53:51
54	2014-09-11 19:37:50	Fixes #51	tobiasahlin	2014-09-11 19:38:06
53	2014-09-04 10:15:45	Hey, I added a new animation with lozenge shapes. :smiley:	niklasravnsborg	2015-07-14 06:43:55
53	2014-09-11 20:21:38	@niklasravnsborg Nice! I think we can make this even more polished, what do you think about making all these elements a bit smaller (to match the other spinners), and maybe shorten the delay between them, so the expand motion feels more fluid?	tobiasahlin	2015-07-14 06:43:55
53	2014-09-12 16:16:34	Hey, thanks for your feedback. I will take a look at this...	niklasravnsborg	2015-07-14 06:43:55
53	2014-09-12 20:20:34	@tobiasahlin Yeah. I updated the animation and the element sizes. I think now it looks better than before. Thanks! :blush: **Now it looks like this:** ![Animated GIF](https://cloud.githubusercontent.com/assets/6717303/4256553/6a2be956-3ab9-11e4-88b1-8c73c303678f.gif)	niklasravnsborg	2015-07-14 06:43:55
53	2014-11-18 22:43:40	Just a heads up that we've made some changes to how we add new spinners to the project. See here for info: https://github.com/tobiasahlin/SpinKit/blob/master/CONTRIBUTING.md	jmagnusson	2015-07-14 06:43:55
53	2015-07-14 06:43:55	@niklasravnsborg Closing this for now, since it's outdated, but feel free to update to match new way of contributing :heart:	tobiasahlin	2015-07-14 06:43:55
52	2014-08-26 21:06:20	Every browser that supports CSS animations also supports :before and :after pseudo-elements. So to avoid unnecessary markup we can remove the inner divs and use these elements instead. Pull request follows. Tested in 5 different browsers and it is working fine.	Fidelix	2014-09-11 22:54:34
52	2014-09-11 19:43:05	:heart: Clever clever. Which browsers did you test on? Mostly worried about IE, I think I've seen animations on generated content fail, but can't remember for sure.	tobiasahlin	2014-09-11 22:54:34
52	2014-09-11 22:47:35	IE8 fails miserably, as expected. IE9 simply shows a standard square, as expected. IE10 and IE11 work flawlessly.	Fidelix	2014-09-11 22:54:34
52	2014-09-11 22:54:12	:heart::boom: Awesome, thanks for the thorough check-up!	tobiasahlin	2014-09-11 22:54:34
51	2014-08-14 14:25:45	Hello, Good job here, thanks for all animations. Like explain in the title this animation doesn't work for me on IE11 and Safari. For IE11 : The keyframes isn't the same from the -webkit- one. Opacity must be set to 1 @keyframes fadedelay { 0%, 39%, 100% { opacity: 0 } 40% { opacity: 1 } // 0 currently } For Safari I have no idea.	endorria	2014-09-11 19:38:06
51	2014-09-11 19:39:10	@endorria :heart: Thanks for catching this!	tobiasahlin	2014-09-11 19:38:06
50	2014-08-05 10:19:19	Use gulpfile to generate HTML examples and CSS	jmagnusson	2014-11-16 13:10:34
50	2014-08-05 10:21:16	Somewhat more complete version compared to #36	jmagnusson	2014-11-16 13:10:34
50	2014-09-11 20:28:16	@jmagnusson Let's make this happen in the other PR :heart:	tobiasahlin	2014-11-16 13:10:34
50	2014-09-11 23:01:02	@jmagnusson Judging by your comment I totally prematurely closed this PR. Sorry about that :heart: Code review incoming.	tobiasahlin	2014-11-16 13:10:34
49	2014-07-11 09:46:44	Fixed missing animation-delay for non webkit browsers	Fylax	2014-07-11 12:57:45
49	2014-07-11 12:57:40	:heart:	tobiasahlin	2014-07-11 12:57:45
48	2014-07-07 13:50:38	I love your style so I'm thinking of a little commission. The three bounce is perfect for route transitions, but there are moments in certain views where a component is only fully constructed on demand. Suppose it takes a few seconds, up to six in my case, to build the component; I would like to overlay a spinner that conveys the work of "unboxing" (which the user prefers over "construction" in d…	macu	2015-07-21 08:02:31
48	2014-09-11 20:02:56	@macu Love the commission and the detailed description :heart: thank you. Let's make it happen, I'm on it!	tobiasahlin	2015-07-21 08:02:31
48	2014-11-18 22:53:12	Did you get anywhere with the implementation of this @tobiasahlin?	jmagnusson	2015-07-21 08:02:31
48	2015-07-13 19:25:36	Aiming to have this done by Tuesday (just updated the 2.0 milestone), will send you a preview when I have one ready :bow:	tobiasahlin	2015-07-21 08:02:31
48	2015-07-21 08:02:30	@macu So, I ended up with this: https://github.com/tobiasahlin/SpinKit/pull/87 - it's quite far from your original proposal, but this is where inspiration took me :smiley: Might have another go at this sometime, but closing the issue for now :heart: thanks for the detailed post, and the inspiration!	tobiasahlin	2015-07-21 08:02:31
48	2015-07-21 20:06:16	Very nice!	macu	2015-07-21 08:02:31
47	2014-06-19 16:59:44	There are problems with the name of those animations when we are using other libraries. I was involved in this with https://github.com/daneden/animate.css where "bounce" name is used too. I guess the best solution here will be using custom animation names, such as "spinkit-bounce"	joni2back	2014-11-18 22:36:17
47	2014-09-11 19:40:23	@joni2back True, let's prefix everything with `sk-` :boom: Thanks!	tobiasahlin	2014-11-18 22:36:17
47	2014-09-12 13:08:48	coooool :+1:	joni2back	2014-11-18 22:36:17
47	2014-11-18 22:36:17	Fixed in #61.	jmagnusson	2014-11-18 22:36:17
46	2014-06-03 19:58:05	Great job ! Can you please elaborate : Note that a hidden spinner (opacity: 0, or visibility: hidden) will still animate. After hiding a spinner, it's recommended to remove it from the DOM, set display: none or pause the animation by setting animation-play-state: paused. After adding the js and including html and css how to proceed ?	Amit-Kolambikar	2014-09-11 20:24:40
46	2014-09-11 20:24:40	@Amit-Kolambikar This is purely about hiding the spinner after you're done showing it, so if you inject it to load something, just make sure you remove it again, either by removing it from the DOM, or adding a class that sets it to `display: none`, for example :heart:	tobiasahlin	2014-09-11 20:24:40
45	2014-05-26 09:52:38	:boat: Possibly related to #42	tobiasahlin	2014-05-26 09:52:50
44	2014-05-25 22:39:58	Started out as polish, but couldn't quite get it to feel right, so ended up going in a slightly new direction :gem:	tobiasahlin	2014-05-25 23:14:13
44	2014-05-25 22:40:45	cc @zhanglun	tobiasahlin	2014-05-25 23:14:13
43	2014-05-25 18:16:51	Since #25 stagnated.	tobiasahlin	2014-05-25 18:31:14
43	2014-05-25 18:31:12	:ship:	tobiasahlin	2014-05-25 18:31:14
42	2014-05-25 18:04:46	Hi! Nice work here! :+1: + :sparkling_heart: When trying the Circle Spinner in Safari 5.1.7 or Chrome 24 on Win, I cannot see any animation :cry: On Firefox 29 it works well. Any thoughts :question: Fritz	FritzTheBlitz	2014-11-18 22:48:10
42	2014-05-25 18:25:42	@FritzTheBlitz This works for me on Windows and Mac. Are you using the very latest version? (Just updated a few mins ago.) Is this in your own project, or is [https://github.com/tobiasahlin/SpinKit/blob/master/8-circle.html](8-circle) from `master` broken?	tobiasahlin	2014-11-18 22:48:10
42	2014-05-26 07:45:08	@tobiasahlin No, not my own project. http://jsbin.com/rolepero/1/edit No Animation on Chrome, Safari and Opera 12, works on Opera 21 and FF 29 (I'm still on Win XP ...) :beers: Fritz	FritzTheBlitz	2014-11-18 22:48:10
42	2014-05-26 09:54:08	@FritzTheBlitz Thanks! I made a small change, but not convinced that will fix it. Can you try that version, and drop a screenshot of what you're seeing? :zap:	tobiasahlin	2014-11-18 22:48:10
42	2014-05-26 10:19:49	I've already tried to move non-prefixed rules as fallback to the last. - No result. New bin at http://jsbin.com/fikami/1/edit <b>Safari 5.1.7</b> ![spinkit-safari](https://cloud.githubusercontent.com/assets/7449636/3081378/595dbf9c-e4be-11e3-8e79-d037c9e5049b.gif) <b>Chrome 24</b> ![spinkit-chrome](https://cloud.githubusercontent.com/assets/7449636/3081408/f3c1a6de-e4be-11e3-93e6-7b9af5e22945.gif)	FritzTheBlitz	2014-11-18 22:48:10
42	2014-09-11 19:42:04	@FritzTheBlitz Sorry for dropping the ball on this. Just updated the keyframes for this animation, there was a bug in there, and they may have used `@keyframes` instead of `-webkit-keyframes`. Would you mind checking again? :heart:	tobiasahlin	2014-11-18 22:48:10
42	2014-11-18 22:48:10	I'm gonna go ahead and close this since we never got any reply from @FritzTheBlitz. If anyone is still experience this we'll reopen the issue.	jmagnusson	2014-11-18 22:48:10
41	2014-05-25 16:45:04	- Easier to read - More compact - :fire: some divs	tobiasahlin	2014-05-25 16:45:27
40	2014-05-25 11:43:43	:boom:	tobiasahlin	2014-05-25 11:45:24
39	2014-05-21 23:18:43	This pull request has been automatically generated by prose.io.	YoussefKababe	2014-05-22 10:16:21
39	2014-05-22 10:19:32	![a6ffb5l](https://cloud.githubusercontent.com/assets/211284/3052420/4bca6d2a-e19a-11e3-8a5e-ec811cc4a342.gif)	tobiasahlin	2014-05-22 10:16:21
39	2014-05-25 20:10:11	Sorry for that :laughing: I was playing around with prose and didn't do this on purpose!	YoussefKababe	2014-05-22 10:16:21
39	2014-05-25 21:37:12	@YoussefKababe Np, I assumed it was prose being weird :sheep:	tobiasahlin	2014-05-22 10:16:21
38	2014-05-21 08:54:05	Hello, I am a big fan of WordPress and I like their new loader they use, but only if it wasn't in GIF format. So, I've created this loader/spinner to mimic the WordPress loader. I'd like to add this to your wonderful SpinKit. Thanks.	ahmadhania	2014-05-31 20:10:36
38	2014-05-21 23:14:59	@ahmadhania Thanks! Love the spinner. Had some technical comments. Might need some more contrast for the dot as well (make it completely white?)	tobiasahlin	2014-05-31 20:10:36
38	2014-05-24 08:15:21	@tobiasahlin updates have made and your comments are taken into account, hope it's good now?	ahmadhania	2014-05-31 20:10:36
38	2014-05-25 13:45:10	@ahmadhania Love the updates :zap: :heart: I found some more things! Once that's in, I'd love to get this merged :shipit:	tobiasahlin	2014-05-31 20:10:36
38	2014-05-31 10:37:58	@tobiasahlin Changes requested has been made :)	ahmadhania	2014-05-31 20:10:36
38	2014-05-31 20:10:28	@ahmadhania Awesome, great work on this! Thanks! :zap: ![tumblr_mnygoxox801qhonq7o1_400](https://cloud.githubusercontent.com/assets/211284/3140014/19d74574-e8ff-11e3-9034-729a2911fb3a.gif)	tobiasahlin	2014-05-31 20:10:36
38	2014-05-31 20:46:56	WOW, thank you @tobiasahlin for accepting my loader to your SpinKit. I see that the demo page isn't updated with the latest additions to the kit.	ahmadhania	2014-05-31 20:10:36
38	2014-06-02 12:39:50	@ahmadhania That's true, I'm working on bringing those over asap!	tobiasahlin	2014-05-31 20:10:36
37	2014-05-10 11:59:10	This spinner kit is awesome! I pull a request about a week ago, but not pass. Is this project alive?	zhanglun	2014-05-10 17:49:10
37	2014-05-10 17:49:10	@zhanglun It is! And thanks! I'll get to it :)	tobiasahlin	2014-05-10 17:49:10
36	2014-05-02 12:29:27	First of all this spinner kit is awesome and I want to thank you very much. This is a subset of spinners that I have combined into a single scss file which has been tested and is in full use at my company. This is intended as a starting file to work towards so that the css can be compiled down to a dist/spin-kit.css as the end goal. Therefore, this is not meant to be a finished peace but is inten…	nmccready	2014-09-13 20:28:07
36	2014-05-25 17:08:01	@nmccready Thanks for starting this discussion :honeybee: I'm a bit torn. I see SpinKit more as a sandbox from which you can grab some CSS and customize it for your site, not a framework. I'm not sure how well this aligns with that, and if the added complexity here adds enough value. What are your thoughts?	tobiasahlin	2014-09-13 20:28:07
36	2014-05-25 17:12:56	Cool, I am not really trying to force a framework here. I am just trying to make it easily importable CSS or SASS.	nmccready	2014-09-13 20:28:07
36	2014-05-25 17:13:45	Ideally this would be nice if you could import the css via some framework like bower but for css :smile:	nmccready	2014-09-13 20:28:07
36	2014-08-04 21:41:57	I love this idea. Would be nice if some of the properties could be changed with SCSS-variables.	jmagnusson	2014-09-13 20:28:07
36	2014-08-05 09:08:24	I think it'd be great to drop in via SASS/SCSS. @tobiasahlin I know what you mean with reference to a Sandbox. But I think people love this a bit too much now :) Maybe having a separate project to the 'sandbox' version?	paulrose	2014-09-13 20:28:07
36	2014-09-11 19:27:00	> Would be nice if some of the properties could be changed with SCSS-variables. This is true. All :sparkles: for this part. @paulrose @nmccready Let's make it happen. @jmagnusson ~~In that PR :point_up:, I'm against deleting all the examples. Even though it's more code to maintain, I want to keep it easy to just copy paste, and previewing the animations. You mentioned that it's more complete than…	tobiasahlin	2014-09-13 20:28:07
36	2014-09-11 20:48:30	@tobiasahlin if you look at my code you'll see that I've added: 1. Variables 2. Separated each spinner into it's own SCSS file. This enables you to easily include just the styles you want, without touching the source code at all. 3. Removed all browser prefixes and let autoprefixer take care of this to decrease the risk of typos (and potentially reduce the file size of the generated CSS as browse…	jmagnusson	2014-09-13 20:28:07
36	2014-09-11 20:48:43	As suggested in #57 this may be a candidate for a gulp project. So simply compile templates down to css and scss.	nmccready	2014-09-13 20:28:07
36	2014-09-11 20:50:18	@tobiasahlin Let me know how you want to proceed .	nmccready	2014-09-13 20:28:07
36	2014-09-13 12:42:34	Any thought on less. I can contribute the code also.	amazingSurge	2014-09-13 20:28:07
36	2014-09-13 20:28:05	@nmccready Closing this since @jmagnusson had already come really far with his PR (I totally missed that before), adding gulp as well (#62). As soon as that lands we can start polishing that implementation :sparkles:	tobiasahlin	2014-09-13 20:28:07
35	2014-05-02 03:09:51	I am very interested in this project, and this is my first attempt at trying to make one. A block sliding in a box, maybe it looks ugly, but I like it ! Thanks for the project, great resource!	zhanglun	2014-05-24 20:05:09
35	2014-05-10 18:10:09	@zhanglun Thanks for contributing! I think this is an interesting direction that could become awesome with some polish. Right now, it's a bit chunky. Maybe make it significantly thinner? Like 4-6px height in total? And somewhat shorter?	tobiasahlin	2014-05-24 20:05:09
35	2014-05-11 00:47:12	Thanks for your advice. Maybe you are right, I'll try to improve it	zhanglun	2014-05-24 20:05:09
35	2014-05-12 03:31:38	@tobiasahlin I have deleted the old file,and add new effects, please check it out. Thanks for your patience, and sorry for my poor english.	zhanglun	2014-05-24 20:05:09
35	2014-05-12 12:32:27	@zhanglun Wow! Love this new direction. If you fix the styling comment above for all animations (should make the file noticeable shorter, and easier to read), I'm happy to merge :boom:	tobiasahlin	2014-05-24 20:05:09
35	2014-05-22 11:46:29	Please!!!!!	zhanglun	2014-05-24 20:05:09
35	2014-05-24 20:05:07	@zhanglun That's awesome! Thanks! :sparkles:	tobiasahlin	2014-05-24 20:05:09
34	2014-03-12 03:50:52	if you shrink the circle-spinner to 15px by 15px and the dots to anything less than 6px you start to see visual artifiacts. any ideas on why? i'm trying to fit it into a small button	scamden	2014-05-25 17:57:43
34	2014-03-12 03:53:26	actually you don't even need to shrink the container, if you shrink the dots alone you will see the artifiacts	scamden	2014-05-25 17:57:43
34	2014-04-01 12:50:38	@scamden The default size (6px) is the minimum recommended size. Border-radius stops to look even decent at smaller sizes. I'll investigate if we can fix this by making the elements vector circles instead of squares with border radius.	tobiasahlin	2014-05-25 17:57:43
34	2014-04-01 17:32:46	alright thanks :) just thought i'd flag it for you On 1 April 2014 05:50, Tobias Ahlin notifications@github.com wrote: > @scamden https://github.com/scamden The default size (6px) is the > minimum recommended size. Border-radius stops to look even decent at > smaller sizes. I'll investigate if we can fix this by making the elements > vector circles instead of squares with border radius. > > ## > …	scamden	2014-05-25 17:57:43
33	2014-03-06 16:13:20	hey there, to push this project forward i added a buildsystem for it and rewrote everything to LESS. makin it way easier for developers to extend the library or include in parts of it its own projects. to build everything to spinkit.css (and got a ruby with bundler installed ;-) ) you just need to: <S_CODE_TOKEN> ...inside /Assetfile you'll see an commented line which could output a compressed ve…	mralexandernickel	2014-05-25 17:11:56
33	2014-03-06 16:15:33	<S_CODE_TOKEN> has to be executed just once, of course ;-)	mralexandernickel	2014-05-25 17:11:56
33	2014-05-25 17:11:56	Hey @mralexandernickel, thanks for the work on this :heart: As I mentioned in #36, SpinKit is more of a sandbox from which you can grab some CSS and customize it for your site, not a framework. This only makes it harder to use it in that way, so I'm closing this.	tobiasahlin	2014-05-25 17:11:56
32	2014-03-05 18:42:38	Tries to mimic the average human heartbeat(70 beats per second)	shash7	2014-04-01 13:46:57
32	2014-04-01 13:46:57	@shash7 Thanks for the inspiration! It's a bit rough, but I like the concept. I'll see if I can do a variation of it.	tobiasahlin	2014-04-01 13:46:57
32	2014-04-01 14:32:29	Ok. I also wanted to add a heart shape shown [here](http://stackoverflow.com/questions/17386168/how-to-create-css-heart-why-is-this-css-creating-a-heart-shape)	shash7	2014-04-01 13:46:57
31	2014-02-09 17:15:47	It looks like the spinner 4-wandering-cubes is not following the designed pattern on Android Browser with Android 4.1 (maybe some others too) : instead of having the 2 cubes at opposite angles of a square share, they look like being at 2 consecutive angles. Do you have any idea on what might be going on ?	GregOriol	2015-07-24 18:48:50
31	2014-02-14 21:58:12	A fix for this is to set the animation delay of the first cube (which has no delay currently set) : .cube1 { -webkit-animation-delay: -1.8s; animation-delay: -1.8s; }	GregOriol	2015-07-24 18:48:50
31	2014-11-18 22:49:48	@GregOriol would you be willing to create a PR for this? I don't have access to any Android device unfortunately.	jmagnusson	2015-07-24 18:48:50
31	2014-11-20 11:30:46	@jmagnusson you could try with GenyMotion: they have free and very accurate Android emulators. I didn't have enough time to test the fix when I worked with the code, so I'm not 100% sure about the edge cases of such a change.	GregOriol	2015-07-24 18:48:50
31	2015-03-18 11:30:27	Browser is supposedly just like IE. IE does not work very well with code, its really buggy.	seanfrasure	2015-07-24 18:48:50
30	2014-02-09 17:12:54	It looks like the spinner 7-three-bounce is inverted on Android Browser with Android 4.1 (maybe some others too) : instead of bouncing circles 1 2 3, it bounces circles 3 2 1. Do you have any idea on what might be going on ?	GregOriol	2015-07-24 18:49:05
30	2014-11-18 22:51:59	I don't have access to any Android device so I can't check unfortunately. Did you find out anything more about this behavior?	jmagnusson	2015-07-24 18:49:05
30	2014-11-20 11:31:39	Nope, so far I left it as it is	GregOriol	2015-07-24 18:49:05
29	2014-02-04 06:51:37		gdi2290	2014-02-04 07:12:42
29	2014-02-04 07:12:40	:sparkles:	tobiasahlin	2014-02-04 07:12:42
28	2014-01-11 17:01:28	here's a example that I made: http://dabblet.com/gist/8373488	bernarddeluna	2014-01-11 17:13:30
28	2014-01-11 17:13:30	@bernarddeluna Impressive, love the idea. Thanks for the example! Animating the background-size performs much worse than using `transform` though. I neither like a bunch of nested divs, but the end user experience is more important than cleaner code, so closing this.	tobiasahlin	2014-01-11 17:13:30
27	2014-01-10 01:54:11	Made a simple Pacman bouncy guy. Let me know if you have any suggestions.	lance0	2014-01-30 08:58:32
27	2014-01-30 08:58:32	@blitchiz Haha! :heart: this. It doesn't really fit the style of the rest of the spinners though. Closing, but feel free to submit more :sparkles:	tobiasahlin	2014-01-30 08:58:32
27	2014-01-30 21:51:38	@tobiasahlin thanks! it was a fun little project messing with it, didn't expect a merge but hey a guy can try :P	lance0	2014-01-30 08:58:32
26	2014-01-07 19:27:45		denniselmenace	2014-01-30 09:07:00
26	2014-01-30 09:07:00	Duplicate of #19	tobiasahlin	2014-01-30 09:07:00
25	2014-01-06 03:22:36	<img src="https://f.cloud.github.com/assets/19409/1848249/65bfbc46-7681-11e3-9655-2cb4f50bc57f.png" width="32"> Adds a traditional cog wheel spinner. Generated from [this](https://gist.github.com/devongovett/5996869) Jade and Stylus which is a bit easier to read/more configurable due to Stylus's math, variable and looping abilities, and lack of prefixes. Happy to include that too if desired. Than…	devongovett	2014-09-11 19:59:10
25	2014-01-30 09:10:30	@devongovett Love this one, let's merge this after some clean-up :sparkles:	tobiasahlin	2014-09-11 19:59:10
25	2014-02-01 18:01:55	Ok, switched to translateZ. Let me know if there is anything else you'd like to change.	devongovett	2014-09-11 19:59:10
25	2014-04-01 13:55:55	@devongovett Better late than never, sorry. The spinner flickers (especially at bigger sizes) because it's being rotated. To make it perfect, we'll have to make the elements stand still and only animate the opacity. Would you mind fixing that? :sparkles:	tobiasahlin	2014-09-11 19:59:10
24	2014-01-04 06:10:07	Added very simple scaled version of ticking clock. I always knew you could do css animations but this is my first time doing it. It was fun!	codingtwinky	2014-05-25 17:56:42
24	2014-01-04 10:25:10	This one looks weird in Firefox 26, however in Chrome it looks ok. I made a jsbin for you to test: http://jsbin.com/OWAfoRUj	cmfcmf	2014-05-25 17:56:42
24	2014-01-04 17:55:39	Forgot to add transform for firefox... Fixed...	codingtwinky	2014-05-25 17:56:42
24	2014-01-10 06:27:51	I really like this great work :+1:	lance0	2014-05-25 17:56:42
24	2014-01-30 09:01:28	@codingtwinky I like this one, but I'm not sure if it's obvious that it's a spinner. What do you think? Can it be tweaked somehow? Would it help if the movement of the minute handle was continuous?	tobiasahlin	2014-05-25 17:56:42
24	2014-01-31 02:50:02	@tobiasahlin Hmm, I'm not sure what is the exact definition of spinner. Does it mean continuous movement? And I have updated to have a smooth minute hand progression. Thanks!	codingtwinky	2014-05-25 17:56:42
24	2014-05-25 17:56:42	@codingtwinky I love the work that went into this :heart: thanks! It's polished, but I don't think it fits the style of the rest of the spinners, so I'll close this.	tobiasahlin	2014-05-25 17:56:42
23	2013-12-30 11:22:05	A simple color wheel; good for dark backgrounds (colors could be adjusted to work better on light backgrounds). Demo: http://brigand.github.io/SpinKit/9-color-spinner.html	brigand	2014-01-03 12:47:45
23	2014-01-03 12:47:44	@brigand :boom: Really like the random complexity of this, but it doesn't fit very well with the rest of SpinKit. Every spinner in SpinKit uses a single color (and opacity), so the spinner is easy to customize for whatever color scheme you want to use it with.	tobiasahlin	2014-01-03 12:47:45
23	2014-01-10 12:55:15	like it	Riverajakob11	2014-01-03 12:47:45
22	2013-12-29 20:44:08	Fixes #21	tobiasahlin	2013-12-29 21:12:52
22	2013-12-29 21:13:49	:+1: Thank you!	cmfcmf	2013-12-29 21:12:52
21	2013-12-29 10:34:39	BTW: Awesome spinners!	cmfcmf	2013-12-29 21:12:52
21	2013-12-29 21:14:44	@cmfcmf Thanks for the suggestion! :sparkles:	tobiasahlin	2013-12-29 21:12:52
20	2013-12-27 06:42:53	Use native objc code.	kejinlu	2013-12-27 16:48:36
20	2013-12-27 14:45:26	@kejinlu I'm already half-way done! :sparkles: If you'd like to help me review the code before I make the repo public, send me a mail at tobias at github.com :heart:	tobiasahlin	2013-12-27 16:48:36
20	2013-12-27 14:47:34	That is awesome! :+1: I'm gonna be using SpinKit in a new project I'm working on web and mobile ;)	pipozoft	2013-12-27 16:48:36
20	2013-12-27 16:40:55	mail sent!	kejinlu	2013-12-27 16:48:36
20	2014-02-18 15:58:01	How far along are you with the iOS implementation?	hallas	2013-12-27 16:48:36
19	2013-12-26 16:40:09	simple bouncing ball loading indicator.	denniselmenace	2014-05-25 17:12:38
19	2014-01-05 23:16:46	I would be down to try and make a few, I think this is a really cool project!	lance0	2014-05-25 17:12:38
19	2014-01-07 09:09:31	pretty nice	zzz6519003	2014-05-25 17:12:38
19	2014-01-07 18:56:42	Hi blitchiz, yes you should definitely give it a try, this was my first attempt at trying to make one, I thought they were really cool. What makes it a circle is the -webkit-border-radius:100%; if that is removed it turns into a square. Here is a link for future reference when creating your own spinners http://www.css3shapes.com/, he describes a lot of shapes and how to make them, Good luck! Than…	denniselmenace	2014-05-25 17:12:38
19	2014-01-10 01:20:44	@edenn awesome thank you!	lance0	2014-05-25 17:12:38
19	2014-01-30 09:05:30	@edenn Interesting. One issue here is that it doesn't actually bounce—it's more like it's being thrown back and forth. If it was bouncing, it would deform _when it hit the ground_, but now it starts deforming as soon as it's on its way down. Would you mind fixing that? (Can't promise a merge even with the fix, though :sparkles:)	tobiasahlin	2014-05-25 17:12:38
19	2014-05-25 17:13:12	Closing for spring cleaning, because of inactivity. Please feel free to open this again if you want to fix the issues above :zap:	tobiasahlin	2014-05-25 17:12:38
18	2013-12-26 07:59:20	Add a link to an AngularJS directives i wrote to your awesome spinners!	Urigo	2014-01-30 09:20:51
18	2014-01-30 09:20:51	@Urigo Love that you did this, but I don't think it is as important as the rest of the readme content at the moment. Will keep it in mind when changing it, though!	tobiasahlin	2014-01-30 09:20:51
17	2013-12-24 12:01:47	Hi Tobias.. great tool!! Is there a chance you can add a code for a simple SVG animation to show how more complex graphics can be treated? Thanks.	arsenbenda	2013-12-30 11:29:46
17	2013-12-30 11:29:46	@arsenbenda Thanks! Although I'm aiming for very simple spinners with SpinKit, I'll consider using SVGs if I come up with a spinner that needs SVGs to work. If that happens, I'll let you know!	tobiasahlin	2013-12-30 11:29:46
16	2013-12-23 16:04:45		ghost	2013-12-23 19:34:17
16	2013-12-23 19:34:17	@viveksiva :wave: Thanks for the contribution! Although technically very interesting, animating the border-width triggers a redraw every single frame (turn on paint rectangles in Chrome and you'll constantly see the red frame): ![screen shot 2013-12-23 at 20 26 43](https://f.cloud.github.com/assets/211284/1802716/929c3cf4-6c08-11e3-9d22-a58e902d1542.png) Which makes it not as smooth as the other …	tobiasahlin	2013-12-23 19:34:17
15	2013-12-20 23:36:00	:warning: This fixes a quite critical bug. I've heard of spinners not animating for some in Chrome. They've been working fine for me, and it doesn't seem to be dependent on your setup/Chrome version. I haven't been able to figure out why this is happening, but I've figured out how to fix it. The problem seems to be that Chrome supports `@keyframes` definitions without the `-webkit` prefix. Chrome…	tobiasahlin	2013-12-20 23:39:58
14	2013-12-20 18:18:07	Fixes #13	tobiasahlin	2013-12-20 18:18:21
14	2013-12-20 18:29:26	Thanks. :+1:	zdroid	2013-12-20 18:18:21
13	2013-12-20 13:12:36	If you try to open files in console, e.g. `1 - Rotating Plane.html`, you'll get an error, because of raw spaces aren't ok in shell, just escaped spaces are allowed. Also, `-` is used ase replacement for spaces (` `). Please rename files to something like `1-rotating-plane.html` (without spaces and lowercased. Thanks.	zdroid	2013-12-20 18:18:21
13	2013-12-20 13:14:57	@ZDroid Great point, will fix. Thanks!	tobiasahlin	2013-12-20 18:18:21
13	2013-12-20 13:24:05	:smile:	zdroid	2013-12-20 18:18:21
12	2013-12-20 11:14:03		Kiupel	2013-12-20 23:53:26
12	2013-12-20 23:53:26	See my comment in #11	tobiasahlin	2013-12-20 23:53:26
11	2013-12-20 11:13:51		Kiupel	2013-12-20 23:53:06
11	2013-12-20 23:53:06	@Kiupel Thanks for the effort! :sparkles: Unfortunately, I don't think the animations hold up to the standard of the already existing animations, so I'll close these PRs. If you put in more time polishing them, reworking the animations and the formatting, then feel free to open a new PR.	tobiasahlin	2013-12-20 23:53:06
10	2013-12-20 11:11:36	Fixes #9	tobiasahlin	2013-12-20 11:11:48
10	2013-12-20 11:11:43	:shipit:	tobiasahlin	2013-12-20 11:11:48
9	2013-12-19 23:12:57	Hey, Nice collection of loaders! Just a suggestion if you add: <S_CODE_TOKEN> To your circles it will stop them jumping from there default value to scale(0) and starting the animation. Thanks, Fitz	fitz0019	2013-12-20 11:11:48
9	2013-12-20 01:31:30	It's only a tiny issue and you can call me picky if you like! I've created this code pen - http://codepen.io/fitz0019/pen/cEbGw to show the issue. I've increased the delay to make it more obvious. See how the circles go from default and jump to 0% keyframe styles? If you uncomment animation fill mode and refresh it should start with the styles applied from 0% keyframe.	fitz0019	2013-12-20 11:11:48
9	2013-12-20 01:34:43	@fitz0019 Thanks! :sparkles: Totally see it now, will apply the fix.	tobiasahlin	2013-12-20 11:11:48
9	2013-12-20 01:36:10	@tobiasahlin Happy to help!	fitz0019	2013-12-20 11:11:48
8	2013-12-19 17:54:06	Expand dat readme	tobiasahlin	2013-12-19 18:03:54
7	2013-12-18 09:39:17		MHM5000	2013-12-19 17:56:11
7	2013-12-19 17:56:11	@MHM5000 Thanks! :sparkles: I cherry-picked this and expanded on it in #8	tobiasahlin	2013-12-19 17:56:11
6	2013-12-18 04:27:25		nits	2013-12-18 07:52:48
6	2013-12-18 05:44:33	That is not _SpinKit_'s fault. IE9 does not support animations. You will need IE10+.	sahat	2013-12-18 07:52:48
6	2013-12-18 07:52:48	@nits What @sahat is saying is true. SpinKit's goal isn't to offer a solution that works in every browser, but to use CSS animations in browsers that supports them to create smooth and easily customizable animations. If you want to use this for a project where you have users running IE9 and below, you'll want to check for unsupported browsers with JS and replace the spinner with a gif (or somethi…	tobiasahlin	2013-12-18 07:52:48
6	2013-12-18 08:48:44	@tobiasahlin okay... Thanks for the suggestion...	nits	2013-12-18 07:52:48
5	2013-12-17 15:29:52	Hi there, thanks for this nice collection, thinking about integrating it for our Paymill site. Best!	d0mme	2013-12-17 22:50:35
5	2013-12-17 22:50:35	:boom: :horse: Glad you like it! Let me know how the integration goes.	tobiasahlin	2013-12-17 22:50:35
4	2013-12-17 08:36:48	:boom: They've both dropped their prefixes for animation, transform and transition.	tobiasahlin	2013-12-17 08:37:36
4	2013-12-17 08:36:58	:shipit:	tobiasahlin	2013-12-17 08:37:36
3	2013-12-16 20:57:27	Fixes #2	tobiasahlin	2013-12-16 20:57:55
2	2013-12-16 20:48:39		soffes	2013-12-16 20:57:55
2	2013-12-16 20:58:18	@soffes Thanks! :sparkles:	tobiasahlin	2013-12-16 20:57:55
1	2013-12-16 20:42:06		tobiasahlin	2013-12-16 20:43:18
1	2013-12-16 20:42:17	:ship:	tobiasahlin	2013-12-16 20:43:18
