# Supplementary material for: Status, identity, and language: A study of issue discussions in GitHub
Source: PLoS One. 2019 Jun 14;14(6):e0215059. doi: 10.1371/journal.pone.0215059 (PMC6568400; doi:10.1371/journal.pone.0215059)
Supplement: S2 Data — (ZIP) [file pone.0215059.s003.zip › sample_46_projs_issues/tobiasahlin_SpinKit/issue_comments_mentioned_committer_NOCODE_FULLBODY.csv]

issue_num	datetime	body	login	mention_login
106	2015-11-23 13:20:12	@chris--jones :pray: :heart: thank you!	tobiasahlin	chris--jones
104	2015-11-15 07:06:19	@tobiasahlin can you please push this to http://www.jsdelivr.com/? Do you need a new package version?	jarnoux	tobiasahlin
104	2015-11-18 07:20:33	@jarnoux Will do! Sorry for the delay :bow:	tobiasahlin	jarnoux
104	2015-11-18 09:23:24	@jarnoux 1.2.3 is now published with this change included, jsdelivr should detect it Real Soon™ :pray:	tobiasahlin	jarnoux
104	2015-11-26 09:00:19	@tobiasahlin awesome, thanks!	jarnoux	tobiasahlin
103	2015-11-02 07:55:23	Hmm I wonder why the regex stopped working. Perhaps it's some change in Node v4. Thanks for finding it @chris--jones, do you think you could submit that as a separate PR? As for the animation I think @tobiasahlin will have to give his vote, considering he's the author, and CSS guru :smile:	jmagnusson	chris--jones
103	2015-11-04 13:58:27	@chris--jones Thanks for this! I'm :+1: on what @jmagnusson said here, could you separate these two changes in to two separate PRs? Regex fix is an instant merge, but will need to look closer on the animation :sparkles::pray:	tobiasahlin	chris--jones
103	2015-11-04 13:58:27	@chris--jones Thanks for this! I'm :+1: on what @jmagnusson said here, could you separate these two changes in to two separate PRs? Regex fix is an instant merge, but will need to look closer on the animation :sparkles::pray:	tobiasahlin	jmagnusson
103	2015-11-09 12:52:17	@chris--jones Thanks.	jmagnusson	chris--jones
103	2015-11-13 11:57:26	@chris--jones Thank you! Happy travels! :raised_hands:	tobiasahlin	chris--jones
101	2015-10-11 18:58:47	@tobiasahlin I believe https://github.com/tobiasahlin/SpinKit/commit/d45b25cf9f63c8c5fe7c1115ab2f921bc924319b commit never applied the "easier to copy" fix to the HTML/CSS examples, so it's not indentations but removed stars. And since 11-folding-cube was never added to spingkit.scss before, it's added in spinkit.css in this fork as well.	evgenyo	tobiasahlin
101	2015-12-07 23:22:09	@tobiasahlin No worries! Should be all fixed up :)	evgenyo	tobiasahlin
101	2015-12-09 21:33:54	@tobiasahlin Hello hello! I actually messed around with scale vs opacity, and personally preferred the blinking effect over shrinking because it gave me a loading vibe rather than just a pretty animation. Having said that, it's your project so you tell me what works with your vision best. I also changed the left/top/right/bottom movements to transform:translate as well. Let me know if there's any…	evgenyo	tobiasahlin
100	2015-09-07 08:31:42	@coffee-cup :clap::clap: Clever!	tobiasahlin	coffee-cup
85	2015-07-13 20:43:45	@jmagnusson ![1398](https://cloud.githubusercontent.com/assets/211284/8660317/8f547be4-29b0-11e5-97be-4b7ad52eaa9e.gif)	tobiasahlin	jmagnusson
85	2015-07-13 21:44:17	@jmagnusson Feeling done, mind trying this out before I merge? :eyes: :heart:	tobiasahlin	jmagnusson
83	2015-07-13 14:08:49	@tobiasahlin To avoid this kind of problem in the future we could perhaps integrate the demo site within this repo. Feels a bit unnecessary to have both the `examples` folder with html examples, and your separate demo page.	jmagnusson	tobiasahlin
83	2015-07-13 19:18:31	@jmagnusson Agree, shouldn't really be any conflicts between these two. Will see if I can just pull this repo into the demo page. (If we should remove anything though, we should kill the examples in this repo, since the demo page is driving a lot of traffic to the repo (if you look under https://github.com/tobiasahlin/SpinKit/graphs/traffic) - I'm all for doing that!)	tobiasahlin	jmagnusson
81	2015-07-13 19:23:16	@jmagnusson On it! :heart:	tobiasahlin	jmagnusson
78	2015-05-26 13:57:07	Thanks for the report you guys. I'm super busy these days though... do you think you can take a look at it @tobiasahlin?	jmagnusson	tobiasahlin
78	2015-05-31 09:44:40	@jmagnusson Will do! :heart::boom:	tobiasahlin	jmagnusson
77	2015-02-03 07:18:51	Dziękuję, @pkuczynski!	jmagnusson	pkuczynski
67	2014-11-18 20:47:40	@jmagnusson I saw that. Perfect. Thanks.	mehrdadrafiee	jmagnusson
63	2014-09-15 06:32:22	@tobiasahlin ok.	amazingSurge	tobiasahlin
59	2014-12-09 14:03:44	I'm with @jmagnusson. We need to think ahead. Developers can implement e.g. Modernizr and do it themselves. No point in bloating this code.	rkorebrits	jmagnusson
59	2015-07-13 19:31:54	@jmagnusson @rkorebrits Good point, killing this for now :fire: @AlexRebula afaik that should be enough, hope you got it to work eventually!	tobiasahlin	jmagnusson
53	2014-09-12 20:20:34	@tobiasahlin Yeah. I updated the animation and the element sizes. I think now it looks better than before. Thanks! :blush: **Now it looks like this:** ![Animated GIF](https://cloud.githubusercontent.com/assets/6717303/4256553/6a2be956-3ab9-11e4-88b1-8c73c303678f.gif)	niklasravnsborg	tobiasahlin
50	2014-09-11 20:28:16	@jmagnusson Let's make this happen in the other PR :heart:	tobiasahlin	jmagnusson
50	2014-09-11 23:01:02	@jmagnusson Judging by your comment I totally prematurely closed this PR. Sorry about that :heart: Code review incoming.	tobiasahlin	jmagnusson
48	2014-11-18 22:53:12	Did you get anywhere with the implementation of this @tobiasahlin?	jmagnusson	tobiasahlin
42	2014-05-26 07:45:08	@tobiasahlin No, not my own project. http://jsbin.com/rolepero/1/edit No Animation on Chrome, Safari and Opera 12, works on Opera 21 and FF 29 (I'm still on Win XP ...) :beers: Fritz	FritzTheBlitz	tobiasahlin
38	2014-05-21 23:14:59	@ahmadhania Thanks! Love the spinner. Had some technical comments. Might need some more contrast for the dot as well (make it completely white?)	tobiasahlin	ahmadhania
38	2014-05-24 08:15:21	@tobiasahlin updates have made and your comments are taken into account, hope it's good now?	ahmadhania	tobiasahlin
38	2014-05-25 13:45:10	@ahmadhania Love the updates :zap: :heart: I found some more things! Once that's in, I'd love to get this merged :shipit:	tobiasahlin	ahmadhania
38	2014-05-31 10:37:58	@tobiasahlin Changes requested has been made :)	ahmadhania	tobiasahlin
38	2014-05-31 20:10:28	@ahmadhania Awesome, great work on this! Thanks! :zap: ![tumblr_mnygoxox801qhonq7o1_400](https://cloud.githubusercontent.com/assets/211284/3140014/19d74574-e8ff-11e3-9034-729a2911fb3a.gif)	tobiasahlin	ahmadhania
38	2014-05-31 20:46:56	WOW, thank you @tobiasahlin for accepting my loader to your SpinKit. I see that the demo page isn't updated with the latest additions to the kit.	ahmadhania	tobiasahlin
38	2014-06-02 12:39:50	@ahmadhania That's true, I'm working on bringing those over asap!	tobiasahlin	ahmadhania
37	2014-05-10 17:49:10	@zhanglun It is! And thanks! I'll get to it :)	tobiasahlin	zhanglun
36	2014-08-05 09:08:24	I think it'd be great to drop in via SASS/SCSS. @tobiasahlin I know what you mean with reference to a Sandbox. But I think people love this a bit too much now :) Maybe having a separate project to the 'sandbox' version?	paulrose	tobiasahlin
36	2014-09-11 19:27:00	> Would be nice if some of the properties could be changed with SCSS-variables. This is true. All :sparkles: for this part. @paulrose @nmccready Let's make it happen. @jmagnusson ~~In that PR :point_up:, I'm against deleting all the examples. Even though it's more code to maintain, I want to keep it easy to just copy paste, and previewing the animations. You mentioned that it's more complete than…	tobiasahlin	jmagnusson
36	2014-09-11 20:48:30	@tobiasahlin if you look at my code you'll see that I've added: 1. Variables 2. Separated each spinner into it's own SCSS file. This enables you to easily include just the styles you want, without touching the source code at all. 3. Removed all browser prefixes and let autoprefixer take care of this to decrease the risk of typos (and potentially reduce the file size of the generated CSS as browse…	jmagnusson	tobiasahlin
36	2014-09-11 20:50:18	@tobiasahlin Let me know how you want to proceed .	nmccready	tobiasahlin
36	2014-09-13 20:28:05	@nmccready Closing this since @jmagnusson had already come really far with his PR (I totally missed that before), adding gulp as well (#62). As soon as that lands we can start polishing that implementation :sparkles:	tobiasahlin	jmagnusson
35	2014-05-10 18:10:09	@zhanglun Thanks for contributing! I think this is an interesting direction that could become awesome with some polish. Right now, it's a bit chunky. Maybe make it significantly thinner? Like 4-6px height in total? And somewhat shorter?	tobiasahlin	zhanglun
35	2014-05-12 03:31:38	@tobiasahlin I have deleted the old file,and add new effects, please check it out. Thanks for your patience, and sorry for my poor english.	zhanglun	tobiasahlin
35	2014-05-12 12:32:27	@zhanglun Wow! Love this new direction. If you fix the styling comment above for all animations (should make the file noticeable shorter, and easier to read), I'm happy to merge :boom:	tobiasahlin	zhanglun
35	2014-05-24 20:05:07	@zhanglun That's awesome! Thanks! :sparkles:	tobiasahlin	zhanglun
31	2014-11-20 11:30:46	@jmagnusson you could try with GenyMotion: they have free and very accurate Android emulators. I didn't have enough time to test the fix when I worked with the code, so I'm not 100% sure about the edge cases of such a change.	GregOriol	jmagnusson
27	2014-01-30 21:51:38	@tobiasahlin thanks! it was a fun little project messing with it, didn't expect a merge but hey a guy can try :P	lance0	tobiasahlin
24	2014-01-31 02:50:02	@tobiasahlin Hmm, I'm not sure what is the exact definition of spinner. Does it mean continuous movement? And I have updated to have a smooth minute hand progression. Thanks!	codingtwinky	tobiasahlin
9	2013-12-20 01:36:10	@tobiasahlin Happy to help!	fitz0019	tobiasahlin
7	2013-12-19 17:56:11	@MHM5000 Thanks! :sparkles: I cherry-picked this and expanded on it in #8	tobiasahlin	MHM5000
6	2013-12-18 08:48:44	@tobiasahlin okay... Thanks for the suggestion...	nits	tobiasahlin
120	2016-08-10 22:38:25	@tobiasahlin I converted the first spinner to use mixins. Let me know if you like this approach and I'll continue with the rest of them.	soumak77	tobiasahlin
120	2016-08-20 04:41:00	@tobiasahlin fyi this will be part of [Angular Base Apps 2.0](https://base-apps.github.io/angular-base-apps/latest/#!/loader) if you're wondering how these changes will be utilized	soumak77	tobiasahlin
108	2015-11-23 13:35:21	cc @jmagnusson	tobiasahlin	jmagnusson
107	2015-11-23 13:24:46	cc @chris--jones @jmagnusson	tobiasahlin	chris--jones
107	2015-11-23 13:24:46	cc @chris--jones @jmagnusson	tobiasahlin	jmagnusson
105	2015-11-18 09:19:29	cc @jmagnusson	tobiasahlin	jmagnusson
104	2015-11-02 07:41:00	Looks fine to me. What do you say, @tobiasahlin?	jmagnusson	tobiasahlin
103	2015-11-02 07:55:23	Hmm I wonder why the regex stopped working. Perhaps it's some change in Node v4. Thanks for finding it @chris--jones, do you think you could submit that as a separate PR? As for the animation I think @tobiasahlin will have to give his vote, considering he's the author, and CSS guru :smile:	jmagnusson	tobiasahlin
98	2015-08-17 14:01:37	Fixes #97 cc @jmagnusson @JobaDiniz	tobiasahlin	jmagnusson
96	2015-08-14 07:50:42	@strom Thanks for reporting! :bow::heart: > I believe the solution should be to remove `gulpfile.js` as the main file in package.json, because users aren't going to use the gulpfile from this project outside of developing. Sounds fair. @jmagnusson thoughts?	tobiasahlin	jmagnusson
95	2015-08-06 12:57:40	cc @jmagnusson	tobiasahlin	jmagnusson
94	2015-07-26 12:12:22	Fixes #93 cc @jmagnusson	tobiasahlin	jmagnusson
85	2015-07-13 20:36:16	Nothing should really change because of this, purely implementation details. cc @jmagnusson :eyes:	tobiasahlin	jmagnusson
84	2015-07-13 20:11:07	It didn't really ever measure up with the other spinners. Let's make room for some new ones :boom: cc @jmagnusson :eyes:	tobiasahlin	jmagnusson
81	2015-05-05 12:53:07	What's your thoughts @tobiasahlin?	jmagnusson	tobiasahlin
81	2015-07-13 09:13:50	Ping @tobiasahlin :wink:	jmagnusson	tobiasahlin
78	2015-05-26 09:53:40	Will have a look, thanks @KatelynL and @alexg313! (Possibly something that happened in the move to sass @jmagnusson?)	tobiasahlin	jmagnusson
69	2014-11-18 20:43:28	@tobiasahlin Will you take a look at this?	jmagnusson	tobiasahlin
65	2014-11-16 13:12:45	Confirmed. @tobiasahlin Do you have any idea what to do about this?	jmagnusson	tobiasahlin
60	2014-09-11 20:41:26	Related: #36 (it's essentially useless until this lands) cc @jmagnusson if you're interested	tobiasahlin	jmagnusson
57	2014-09-13 20:25:47	@nmccready Thanks for the advice :heart: @jmagnusson is actually adding gulp in the rewrite, so that's all :sparkles: Closing this PR since the issue is being fixed in the SASS port :point_up:	tobiasahlin	jmagnusson
44	2014-05-25 22:40:45	cc @zhanglun	tobiasahlin	zhanglun
