# Supplementary material for: Status, identity, and language: A study of issue discussions in GitHub
Source: PLoS One. 2019 Jun 14;14(6):e0215059. doi: 10.1371/journal.pone.0215059 (PMC6568400; doi:10.1371/journal.pone.0215059)
Supplement: S2 Data — (ZIP) [file pone.0215059.s003.zip › sample_46_projs_issues/tobiasahlin_SpinKit/issue_first_in.csv]

6	nits	2013-12-18 08:48:44
108	tobiasahlin	2015-11-23 13:35:21
85	tobiasahlin	2015-07-13 20:36:16
59	rkorebrits	2014-12-09 14:03:44
59	tobiasahlin	2015-07-13 19:31:54
57	tobiasahlin	2014-09-13 20:25:47
101	evgenyo	2015-10-11 18:58:47
98	tobiasahlin	2015-08-17 14:01:37
35	zhanglun	2014-05-12 03:31:38
35	tobiasahlin	2014-05-10 18:10:09
104	jarnoux	2015-11-15 07:06:19
104	tobiasahlin	2015-11-18 07:20:33
104	jmagnusson	2015-11-02 07:41:00
42	FritzTheBlitz	2014-05-26 07:45:08
107	tobiasahlin	2015-11-23 13:24:46
27	lance0	2014-01-30 21:51:38
100	tobiasahlin	2015-09-07 08:31:42
53	niklasravnsborg	2014-09-12 20:20:34
106	tobiasahlin	2015-11-23 13:20:12
84	tobiasahlin	2015-07-13 20:11:07
77	jmagnusson	2015-02-03 07:18:51
9	fitz0019	2013-12-20 01:36:10
37	tobiasahlin	2014-05-10 17:49:10
67	mehrdadrafiee	2014-11-18 20:47:40
44	tobiasahlin	2014-05-25 22:40:45
38	tobiasahlin	2014-05-21 23:14:59
38	ahmadhania	2014-05-24 08:15:21
83	jmagnusson	2015-07-13 14:08:49
83	tobiasahlin	2015-07-13 19:18:31
65	jmagnusson	2014-11-16 13:12:45
81	tobiasahlin	2015-07-13 19:23:16
81	jmagnusson	2015-05-05 12:53:07
94	tobiasahlin	2015-07-26 12:12:22
78	jmagnusson	2015-05-26 13:57:07
78	tobiasahlin	2015-05-26 09:53:40
95	tobiasahlin	2015-08-06 12:57:40
36	paulrose	2014-08-05 09:08:24
36	tobiasahlin	2014-09-11 19:27:00
36	nmccready	2014-09-11 20:50:18
36	jmagnusson	2014-09-11 20:48:30
7	tobiasahlin	2013-12-19 17:56:11
24	codingtwinky	2014-01-31 02:50:02
63	amazingSurge	2014-09-15 06:32:22
48	jmagnusson	2014-11-18 22:53:12
50	tobiasahlin	2014-09-11 20:28:16
60	tobiasahlin	2014-09-11 20:41:26
105	tobiasahlin	2015-11-18 09:19:29
120	soumak77	2016-08-10 22:38:25
96	tobiasahlin	2015-08-14 07:50:42
103	jmagnusson	2015-11-02 07:55:23
103	tobiasahlin	2015-11-04 13:58:27
69	jmagnusson	2014-11-18 20:43:28
31	GregOriol	2014-11-20 11:30:46
