# Supplementary material for: Status, identity, and language: A study of issue discussions in GitHub
Source: PLoS One. 2019 Jun 14;14(6):e0215059. doi: 10.1371/journal.pone.0215059 (PMC6568400; doi:10.1371/journal.pone.0215059)
Supplement: S2 Data — (ZIP) [file pone.0215059.s003.zip › sample_46_projs_issues/tobiasahlin_SpinKit/issue_comments_mentioned_NOCODE_FULLBODY.csv]

issue_num	datetime	body	login	mention_login
130	2017-01-31 18:35:13	@nsainaney u may use https://github.com/bentatum/better-react-spinkit for ur usecase. according to the docs you can change gutter width and more easily. (http://better-react-spinkit.benjamintatum.com/#!/Wave)	ATBO	nsainaney
118	2016-07-17 16:52:55	@rajasimon Try this PR https://github.com/tobiasahlin/SpinKit/pull/113	jmagnusson	rajasimon
118	2016-08-11 07:18:01	@rajasimon I added scss mixins with PR #121, so you can customize the size to anything you want	soumak77	rajasimon
110	2016-01-31 11:52:00	@jiuyuehe Thank you! > do you tell me the use the frame's name? Could you rephrase this? What frame? And what do you want to know? :smile:	tobiasahlin	jiuyuehe
109	2015-11-23 15:02:18	@maliyshock Thanks for reporting :pray: Not really sure what's going on here. This is 1) Not an issue in Safari (only Chrome), 2) much less prominent outside of codepen for me, and 3) something I was unable to fix by changing the `display` property for the container, or by playing around with adding transforms (e.g. `transform: translateY(0)`) to any of the elements involved. As far as I can tell…	tobiasahlin	maliyshock
109	2015-11-24 13:34:38	http://codepen.io/anon/pen/epaNzgThis is working 23.11.2015, 18:02, "Tobias Ahlin" notifications@github.com:@maliyshock Thanks for reporting Not really sure what's going on here. This is 1) Not an issue in Safari (only Chrome), 2) much less prominent outside of codepen for me, and 3) something I was unable to fix by changing the display property for the container, or by playing around with adding…	maliyshock	maliyshock
106	2015-11-23 13:20:12	@chris--jones :pray: :heart: thank you!	tobiasahlin	chris--jones
104	2015-11-15 07:06:19	@tobiasahlin can you please push this to http://www.jsdelivr.com/? Do you need a new package version?	jarnoux	tobiasahlin
104	2015-11-18 07:20:33	@jarnoux Will do! Sorry for the delay :bow:	tobiasahlin	jarnoux
104	2015-11-18 09:23:24	@jarnoux 1.2.3 is now published with this change included, jsdelivr should detect it Real Soon™ :pray:	tobiasahlin	jarnoux
104	2015-11-26 09:00:19	@tobiasahlin awesome, thanks!	jarnoux	tobiasahlin
103	2015-11-02 07:55:23	Hmm I wonder why the regex stopped working. Perhaps it's some change in Node v4. Thanks for finding it @chris--jones, do you think you could submit that as a separate PR? As for the animation I think @tobiasahlin will have to give his vote, considering he's the author, and CSS guru :smile:	jmagnusson	chris--jones
103	2015-11-04 13:58:27	@chris--jones Thanks for this! I'm :+1: on what @jmagnusson said here, could you separate these two changes in to two separate PRs? Regex fix is an instant merge, but will need to look closer on the animation :sparkles::pray:	tobiasahlin	chris--jones
103	2015-11-04 13:58:27	@chris--jones Thanks for this! I'm :+1: on what @jmagnusson said here, could you separate these two changes in to two separate PRs? Regex fix is an instant merge, but will need to look closer on the animation :sparkles::pray:	tobiasahlin	jmagnusson
103	2015-11-09 12:52:17	@chris--jones Thanks.	jmagnusson	chris--jones
103	2015-11-13 11:57:26	@chris--jones Thank you! Happy travels! :raised_hands:	tobiasahlin	chris--jones
102	2015-10-15 13:47:14	Hi @jlovejoy! The license file itself should be included, as it's part of the software. I noticed that the copyright year was outdated though, so took the time to update that. Thank you! :boom:	tobiasahlin	jlovejoy
101	2015-10-11 16:40:05	@evgenyo :bow: thanks for this! There's a lot of diffs here that are just indentation changes, could you look at cleaning that up? :heart:	tobiasahlin	evgenyo
101	2015-10-11 18:58:47	@tobiasahlin I believe https://github.com/tobiasahlin/SpinKit/commit/d45b25cf9f63c8c5fe7c1115ab2f921bc924319b commit never applied the "easier to copy" fix to the HTML/CSS examples, so it's not indentations but removed stars. And since 11-folding-cube was never added to spingkit.scss before, it's added in spinkit.css in this fork as well.	evgenyo	tobiasahlin
101	2015-11-23 13:38:50	@evgenyo Sorry about that :bow: my fault! Would you mind updating from `master` now? Fixed this, so your PR should be all clean and tidy once you merge in :sparkles::ok_hand:	tobiasahlin	evgenyo
101	2015-12-07 23:22:09	@tobiasahlin No worries! Should be all fixed up :)	evgenyo	tobiasahlin
101	2015-12-08 17:28:45	@evgenyo Thanks! :pray: This is looking smooth… wondering though if it can become even smoother. The blinking (fading in/out) is throwing me off a bit, maybe it'd look better if all the circles were hidden/shown through moving and/or scaling? Thinking out loud here, sorry if I'm not making any sense, but I feel like the dots are behaving in two very different ways. Would be great to make their an…	tobiasahlin	evgenyo
101	2015-12-09 21:33:54	@tobiasahlin Hello hello! I actually messed around with scale vs opacity, and personally preferred the blinking effect over shrinking because it gave me a loading vibe rather than just a pretty animation. Having said that, it's your project so you tell me what works with your vision best. I also changed the left/top/right/bottom movements to transform:translate as well. Let me know if there's any…	evgenyo	tobiasahlin
100	2015-09-07 08:31:42	@coffee-cup :clap::clap: Clever!	tobiasahlin	coffee-cup
97	2015-08-17 13:54:03	@JobaDiniz Thank you for reporting! :bow: Totally agree, will fix.	tobiasahlin	JobaDiniz
96	2015-08-14 07:50:42	@strom Thanks for reporting! :bow::heart: > I believe the solution should be to remove `gulpfile.js` as the main file in package.json, because users aren't going to use the gulpfile from this project outside of developing. Sounds fair. @jmagnusson thoughts?	tobiasahlin	strom
85	2015-07-13 20:43:45	@jmagnusson ![1398](https://cloud.githubusercontent.com/assets/211284/8660317/8f547be4-29b0-11e5-97be-4b7ad52eaa9e.gif)	tobiasahlin	jmagnusson
85	2015-07-13 21:44:17	@jmagnusson Feeling done, mind trying this out before I merge? :eyes: :heart:	tobiasahlin	jmagnusson
83	2015-07-13 13:03:21	![omg](https://cloud.githubusercontent.com/assets/211284/8650071/4a8ff1f4-2970-11e5-8838-0879d00b3cc1.gif) @dfabreguette-ap Have to manually update the showcase, I'm on it, thanks!	tobiasahlin	dfabreguette-ap
83	2015-07-13 14:08:49	@tobiasahlin To avoid this kind of problem in the future we could perhaps integrate the demo site within this repo. Feels a bit unnecessary to have both the `examples` folder with html examples, and your separate demo page.	jmagnusson	tobiasahlin
83	2015-07-13 15:09:39	@dfabreguette-ap For now if you want the latest code [you can download the code from the Releases section](https://github.com/tobiasahlin/SpinKit/releases), or in a more automated way through [Bower](http://bower.io/).	jmagnusson	dfabreguette-ap
83	2015-07-13 19:18:31	@jmagnusson Agree, shouldn't really be any conflicts between these two. Will see if I can just pull this repo into the demo page. (If we should remove anything though, we should kill the examples in this repo, since the demo page is driving a lot of traffic to the repo (if you look under https://github.com/tobiasahlin/SpinKit/graphs/traffic) - I'm all for doing that!)	tobiasahlin	jmagnusson
81	2015-07-13 19:23:16	@jmagnusson On it! :heart:	tobiasahlin	jmagnusson
80	2015-07-14 06:46:14	@meecrobe Sorry for the belated reply! Will look through this, but just a heads up that you need to merge in master before I can potentially merge this :point_up: :sparkles:	tobiasahlin	meecrobe
78	2015-05-26 09:53:40	Will have a look, thanks @KatelynL and @alexg313! (Possibly something that happened in the move to sass @jmagnusson?)	tobiasahlin	KatelynL
78	2015-05-26 09:53:40	Will have a look, thanks @KatelynL and @alexg313! (Possibly something that happened in the move to sass @jmagnusson?)	tobiasahlin	alexg313
78	2015-05-26 13:57:07	Thanks for the report you guys. I'm super busy these days though... do you think you can take a look at it @tobiasahlin?	jmagnusson	tobiasahlin
78	2015-05-31 09:44:40	@jmagnusson Will do! :heart::boom:	tobiasahlin	jmagnusson
77	2015-02-03 07:18:51	Dziękuję, @pkuczynski!	jmagnusson	pkuczynski
69	2014-11-26 11:05:38	@cmfcmf @microheart Thanks! This was indeed the issue :heart: Fixed this shortly after the issue appeared, but forgot to close.	tobiasahlin	cmfcmf
69	2014-11-26 11:05:38	@cmfcmf @microheart Thanks! This was indeed the issue :heart: Fixed this shortly after the issue appeared, but forgot to close.	tobiasahlin	microheart
67	2014-11-18 20:47:40	@jmagnusson I saw that. Perfect. Thanks.	mehrdadrafiee	jmagnusson
67	2015-07-18 13:13:30	@mehrdadrafiee The diff is pretty big right now, closing this PR until it's in a ready state to potentially merge (I can't really preview the changes at this stage). Sorry, hope the contributions guide can be of help! (If not, let us know and we'll update it :heart:)	tobiasahlin	mehrdadrafiee
66	2014-11-19 06:05:19	@rubencodes Hi dude, I'm having problems with updating my project to use the newer format. Would you please help me by explaining the steps which you took to update yours?	mehrdadrafiee	rubencodes
66	2014-11-19 08:53:35	@rubencodes No worries. What you need to do is a rebase. GitHub has an [excellent article](https://github.com/edx/edx-platform/wiki/How-to-Rebase-a-Pull-Request) on this.	jmagnusson	rubencodes
65	2015-02-20 12:23:09	@Invulner Thanks for investigating! Would you mind opening a PR? :heart:	tobiasahlin	Invulner
65	2015-07-16 19:58:37	Fixed with the fix that @Invulner suggested (thanks! :heart:)	tobiasahlin	Invulner
63	2014-09-13 19:59:15	@amazingSurge Thanks for working on this! It wouldn't add much value to have both SASS and Less, and SASS is just about to get merged [here](https://github.com/tobiasahlin/SpinKit/pull/62), so let's keep the development focused on that :boom::sparkles:	tobiasahlin	amazingSurge
63	2014-09-15 06:32:22	@tobiasahlin ok.	amazingSurge	tobiasahlin
60	2014-11-16 13:14:40	@z923113762 What do you mean what happened?	jmagnusson	z923113762
59	2014-12-09 14:03:44	I'm with @jmagnusson. We need to think ahead. Developers can implement e.g. Modernizr and do it themselves. No point in bloating this code.	rkorebrits	jmagnusson
59	2015-07-13 19:31:54	@jmagnusson @rkorebrits Good point, killing this for now :fire: @AlexRebula afaik that should be enough, hope you got it to work eventually!	tobiasahlin	rkorebrits
59	2015-07-13 19:31:54	@jmagnusson @rkorebrits Good point, killing this for now :fire: @AlexRebula afaik that should be enough, hope you got it to work eventually!	tobiasahlin	AlexRebula
59	2015-07-13 19:31:54	@jmagnusson @rkorebrits Good point, killing this for now :fire: @AlexRebula afaik that should be enough, hope you got it to work eventually!	tobiasahlin	jmagnusson
57	2014-09-13 20:25:47	@nmccready Thanks for the advice :heart: @jmagnusson is actually adding gulp in the rewrite, so that's all :sparkles: Closing this PR since the issue is being fixed in the SASS port :point_up:	tobiasahlin	nmccready
53	2014-09-11 20:21:38	@niklasravnsborg Nice! I think we can make this even more polished, what do you think about making all these elements a bit smaller (to match the other spinners), and maybe shorten the delay between them, so the expand motion feels more fluid?	tobiasahlin	niklasravnsborg
53	2014-09-12 20:20:34	@tobiasahlin Yeah. I updated the animation and the element sizes. I think now it looks better than before. Thanks! :blush: **Now it looks like this:** ![Animated GIF](https://cloud.githubusercontent.com/assets/6717303/4256553/6a2be956-3ab9-11e4-88b1-8c73c303678f.gif)	niklasravnsborg	tobiasahlin
53	2015-07-14 06:43:55	@niklasravnsborg Closing this for now, since it's outdated, but feel free to update to match new way of contributing :heart:	tobiasahlin	niklasravnsborg
51	2014-09-11 19:39:10	@endorria :heart: Thanks for catching this!	tobiasahlin	endorria
50	2014-09-11 20:28:16	@jmagnusson Let's make this happen in the other PR :heart:	tobiasahlin	jmagnusson
50	2014-09-11 23:01:02	@jmagnusson Judging by your comment I totally prematurely closed this PR. Sorry about that :heart: Code review incoming.	tobiasahlin	jmagnusson
48	2014-09-11 20:02:56	@macu Love the commission and the detailed description :heart: thank you. Let's make it happen, I'm on it!	tobiasahlin	macu
48	2014-11-18 22:53:12	Did you get anywhere with the implementation of this @tobiasahlin?	jmagnusson	tobiasahlin
48	2015-07-21 08:02:30	@macu So, I ended up with this: https://github.com/tobiasahlin/SpinKit/pull/87 - it's quite far from your original proposal, but this is where inspiration took me :smiley: Might have another go at this sometime, but closing the issue for now :heart: thanks for the detailed post, and the inspiration!	tobiasahlin	macu
47	2014-09-11 19:40:23	@joni2back True, let's prefix everything with `sk-` :boom: Thanks!	tobiasahlin	joni2back
46	2014-09-11 20:24:40	@Amit-Kolambikar This is purely about hiding the spinner after you're done showing it, so if you inject it to load something, just make sure you remove it again, either by removing it from the DOM, or adding a class that sets it to `display: none`, for example :heart:	tobiasahlin	Amit-Kolambikar
42	2014-05-25 18:25:42	@FritzTheBlitz This works for me on Windows and Mac. Are you using the very latest version? (Just updated a few mins ago.) Is this in your own project, or is [https://github.com/tobiasahlin/SpinKit/blob/master/8-circle.html](8-circle) from `master` broken?	tobiasahlin	FritzTheBlitz
42	2014-05-26 07:45:08	@tobiasahlin No, not my own project. http://jsbin.com/rolepero/1/edit No Animation on Chrome, Safari and Opera 12, works on Opera 21 and FF 29 (I'm still on Win XP ...) :beers: Fritz	FritzTheBlitz	tobiasahlin
42	2014-05-26 09:54:08	@FritzTheBlitz Thanks! I made a small change, but not convinced that will fix it. Can you try that version, and drop a screenshot of what you're seeing? :zap:	tobiasahlin	FritzTheBlitz
42	2014-09-11 19:42:04	@FritzTheBlitz Sorry for dropping the ball on this. Just updated the keyframes for this animation, there was a bug in there, and they may have used `@keyframes` instead of `-webkit-keyframes`. Would you mind checking again? :heart:	tobiasahlin	FritzTheBlitz
42	2014-11-18 22:48:10	I'm gonna go ahead and close this since we never got any reply from @FritzTheBlitz. If anyone is still experience this we'll reopen the issue.	jmagnusson	FritzTheBlitz
39	2014-05-25 21:37:12	@YoussefKababe Np, I assumed it was prose being weird :sheep:	tobiasahlin	YoussefKababe
38	2014-05-21 23:14:59	@ahmadhania Thanks! Love the spinner. Had some technical comments. Might need some more contrast for the dot as well (make it completely white?)	tobiasahlin	ahmadhania
38	2014-05-24 08:15:21	@tobiasahlin updates have made and your comments are taken into account, hope it's good now?	ahmadhania	tobiasahlin
38	2014-05-25 13:45:10	@ahmadhania Love the updates :zap: :heart: I found some more things! Once that's in, I'd love to get this merged :shipit:	tobiasahlin	ahmadhania
38	2014-05-31 10:37:58	@tobiasahlin Changes requested has been made :)	ahmadhania	tobiasahlin
38	2014-05-31 20:10:28	@ahmadhania Awesome, great work on this! Thanks! :zap: ![tumblr_mnygoxox801qhonq7o1_400](https://cloud.githubusercontent.com/assets/211284/3140014/19d74574-e8ff-11e3-9034-729a2911fb3a.gif)	tobiasahlin	ahmadhania
38	2014-05-31 20:46:56	WOW, thank you @tobiasahlin for accepting my loader to your SpinKit. I see that the demo page isn't updated with the latest additions to the kit.	ahmadhania	tobiasahlin
38	2014-06-02 12:39:50	@ahmadhania That's true, I'm working on bringing those over asap!	tobiasahlin	ahmadhania
37	2014-05-10 17:49:10	@zhanglun It is! And thanks! I'll get to it :)	tobiasahlin	zhanglun
36	2014-05-25 17:08:01	@nmccready Thanks for starting this discussion :honeybee: I'm a bit torn. I see SpinKit more as a sandbox from which you can grab some CSS and customize it for your site, not a framework. I'm not sure how well this aligns with that, and if the added complexity here adds enough value. What are your thoughts?	tobiasahlin	nmccready
36	2014-08-05 09:08:24	I think it'd be great to drop in via SASS/SCSS. @tobiasahlin I know what you mean with reference to a Sandbox. But I think people love this a bit too much now :) Maybe having a separate project to the 'sandbox' version?	paulrose	tobiasahlin
36	2014-09-11 19:27:00	> Would be nice if some of the properties could be changed with SCSS-variables. This is true. All :sparkles: for this part. @paulrose @nmccready Let's make it happen. @jmagnusson ~~In that PR :point_up:, I'm against deleting all the examples. Even though it's more code to maintain, I want to keep it easy to just copy paste, and previewing the animations. You mentioned that it's more complete than…	tobiasahlin	nmccready
36	2014-09-11 19:27:00	> Would be nice if some of the properties could be changed with SCSS-variables. This is true. All :sparkles: for this part. @paulrose @nmccready Let's make it happen. @jmagnusson ~~In that PR :point_up:, I'm against deleting all the examples. Even though it's more code to maintain, I want to keep it easy to just copy paste, and previewing the animations. You mentioned that it's more complete than…	tobiasahlin	jmagnusson
36	2014-09-11 19:27:00	> Would be nice if some of the properties could be changed with SCSS-variables. This is true. All :sparkles: for this part. @paulrose @nmccready Let's make it happen. @jmagnusson ~~In that PR :point_up:, I'm against deleting all the examples. Even though it's more code to maintain, I want to keep it easy to just copy paste, and previewing the animations. You mentioned that it's more complete than…	tobiasahlin	paulrose
36	2014-09-11 20:48:30	@tobiasahlin if you look at my code you'll see that I've added: 1. Variables 2. Separated each spinner into it's own SCSS file. This enables you to easily include just the styles you want, without touching the source code at all. 3. Removed all browser prefixes and let autoprefixer take care of this to decrease the risk of typos (and potentially reduce the file size of the generated CSS as browse…	jmagnusson	tobiasahlin
36	2014-09-11 20:50:18	@tobiasahlin Let me know how you want to proceed .	nmccready	tobiasahlin
36	2014-09-13 20:28:05	@nmccready Closing this since @jmagnusson had already come really far with his PR (I totally missed that before), adding gulp as well (#62). As soon as that lands we can start polishing that implementation :sparkles:	tobiasahlin	nmccready
36	2014-09-13 20:28:05	@nmccready Closing this since @jmagnusson had already come really far with his PR (I totally missed that before), adding gulp as well (#62). As soon as that lands we can start polishing that implementation :sparkles:	tobiasahlin	jmagnusson
35	2014-05-10 18:10:09	@zhanglun Thanks for contributing! I think this is an interesting direction that could become awesome with some polish. Right now, it's a bit chunky. Maybe make it significantly thinner? Like 4-6px height in total? And somewhat shorter?	tobiasahlin	zhanglun
35	2014-05-12 03:31:38	@tobiasahlin I have deleted the old file,and add new effects, please check it out. Thanks for your patience, and sorry for my poor english.	zhanglun	tobiasahlin
35	2014-05-12 12:32:27	@zhanglun Wow! Love this new direction. If you fix the styling comment above for all animations (should make the file noticeable shorter, and easier to read), I'm happy to merge :boom:	tobiasahlin	zhanglun
35	2014-05-24 20:05:07	@zhanglun That's awesome! Thanks! :sparkles:	tobiasahlin	zhanglun
34	2014-04-01 12:50:38	@scamden The default size (6px) is the minimum recommended size. Border-radius stops to look even decent at smaller sizes. I'll investigate if we can fix this by making the elements vector circles instead of squares with border radius.	tobiasahlin	scamden
34	2014-04-01 17:32:46	alright thanks :) just thought i'd flag it for you On 1 April 2014 05:50, Tobias Ahlin notifications@github.com wrote: > @scamden https://github.com/scamden The default size (6px) is the > minimum recommended size. Border-radius stops to look even decent at > smaller sizes. I'll investigate if we can fix this by making the elements > vector circles instead of squares with border radius. > > ## > …	scamden	scamden
33	2014-05-25 17:11:56	Hey @mralexandernickel, thanks for the work on this :heart: As I mentioned in #36, SpinKit is more of a sandbox from which you can grab some CSS and customize it for your site, not a framework. This only makes it harder to use it in that way, so I'm closing this.	tobiasahlin	mralexandernickel
32	2014-04-01 13:46:57	@shash7 Thanks for the inspiration! It's a bit rough, but I like the concept. I'll see if I can do a variation of it.	tobiasahlin	shash7
31	2014-11-18 22:49:48	@GregOriol would you be willing to create a PR for this? I don't have access to any Android device unfortunately.	jmagnusson	GregOriol
31	2014-11-20 11:30:46	@jmagnusson you could try with GenyMotion: they have free and very accurate Android emulators. I didn't have enough time to test the fix when I worked with the code, so I'm not 100% sure about the edge cases of such a change.	GregOriol	jmagnusson
28	2014-01-11 17:13:30	@bernarddeluna Impressive, love the idea. Thanks for the example! Animating the background-size performs much worse than using `transform` though. I neither like a bunch of nested divs, but the end user experience is more important than cleaner code, so closing this.	tobiasahlin	bernarddeluna
27	2014-01-30 21:51:38	@tobiasahlin thanks! it was a fun little project messing with it, didn't expect a merge but hey a guy can try :P	lance0	tobiasahlin
25	2014-01-30 09:10:30	@devongovett Love this one, let's merge this after some clean-up :sparkles:	tobiasahlin	devongovett
25	2014-04-01 13:55:55	@devongovett Better late than never, sorry. The spinner flickers (especially at bigger sizes) because it's being rotated. To make it perfect, we'll have to make the elements stand still and only animate the opacity. Would you mind fixing that? :sparkles:	tobiasahlin	devongovett
24	2014-01-30 09:01:28	@codingtwinky I like this one, but I'm not sure if it's obvious that it's a spinner. What do you think? Can it be tweaked somehow? Would it help if the movement of the minute handle was continuous?	tobiasahlin	codingtwinky
24	2014-01-31 02:50:02	@tobiasahlin Hmm, I'm not sure what is the exact definition of spinner. Does it mean continuous movement? And I have updated to have a smooth minute hand progression. Thanks!	codingtwinky	tobiasahlin
24	2014-05-25 17:56:42	@codingtwinky I love the work that went into this :heart: thanks! It's polished, but I don't think it fits the style of the rest of the spinners, so I'll close this.	tobiasahlin	codingtwinky
23	2014-01-03 12:47:44	@brigand :boom: Really like the random complexity of this, but it doesn't fit very well with the rest of SpinKit. Every spinner in SpinKit uses a single color (and opacity), so the spinner is easy to customize for whatever color scheme you want to use it with.	tobiasahlin	brigand
21	2013-12-29 21:14:44	@cmfcmf Thanks for the suggestion! :sparkles:	tobiasahlin	cmfcmf
20	2013-12-27 14:45:26	@kejinlu I'm already half-way done! :sparkles: If you'd like to help me review the code before I make the repo public, send me a mail at tobias at github.com :heart:	tobiasahlin	kejinlu
18	2014-01-30 09:20:51	@Urigo Love that you did this, but I don't think it is as important as the rest of the readme content at the moment. Will keep it in mind when changing it, though!	tobiasahlin	Urigo
17	2013-12-30 11:29:46	@arsenbenda Thanks! Although I'm aiming for very simple spinners with SpinKit, I'll consider using SVGs if I come up with a spinner that needs SVGs to work. If that happens, I'll let you know!	tobiasahlin	arsenbenda
11	2013-12-20 23:53:06	@Kiupel Thanks for the effort! :sparkles: Unfortunately, I don't think the animations hold up to the standard of the already existing animations, so I'll close these PRs. If you put in more time polishing them, reworking the animations and the formatting, then feel free to open a new PR.	tobiasahlin	Kiupel
9	2013-12-20 01:34:43	@fitz0019 Thanks! :sparkles: Totally see it now, will apply the fix.	tobiasahlin	fitz0019
9	2013-12-20 01:36:10	@tobiasahlin Happy to help!	fitz0019	tobiasahlin
7	2013-12-19 17:56:11	@MHM5000 Thanks! :sparkles: I cherry-picked this and expanded on it in #8	tobiasahlin	MHM5000
6	2013-12-18 07:52:48	@nits What @sahat is saying is true. SpinKit's goal isn't to offer a solution that works in every browser, but to use CSS animations in browsers that supports them to create smooth and easily customizable animations. If you want to use this for a project where you have users running IE9 and below, you'll want to check for unsupported browsers with JS and replace the spinner with a gif (or somethi…	tobiasahlin	sahat
6	2013-12-18 07:52:48	@nits What @sahat is saying is true. SpinKit's goal isn't to offer a solution that works in every browser, but to use CSS animations in browsers that supports them to create smooth and easily customizable animations. If you want to use this for a project where you have users running IE9 and below, you'll want to check for unsupported browsers with JS and replace the spinner with a gif (or somethi…	tobiasahlin	nits
6	2013-12-18 08:48:44	@tobiasahlin okay... Thanks for the suggestion...	nits	tobiasahlin
2	2013-12-16 20:58:18	@soffes Thanks! :sparkles:	tobiasahlin	soffes
123	2016-09-30 07:40:50	Enables importing them easily through the use of eg. https://www.npmjs.com/package/sass-module-importer With that module one would simply do `@import "spinkit";` and get all of the files or do `@import "spinkit/scss/spinners/1-rotating-plane";` to import a specific spinner, all without having to know exactly where npm put the module, which if Spinkit is a sub-dependency of another package will be…	voxpelli	import
120	2016-08-10 22:38:25	@tobiasahlin I converted the first spinner to use mixins. Let me know if you like this approach and I'll continue with the rest of them.	soumak77	tobiasahlin
120	2016-08-20 04:41:00	@tobiasahlin fyi this will be part of [Angular Base Apps 2.0](https://base-apps.github.io/angular-base-apps/latest/#!/loader) if you're wondering how these changes will be utilized	soumak77	tobiasahlin
113	2016-07-20 11:54:53	how do I change the opacity? its not very bright at all, so far I have tried adding th !important to the css but no luck, its not overriding @-webkit-keyframes sk-circleFadeDelay { 0%, 70%, 100% { opacity: 0; } 40% { opacity: 1; } } @keyframes sk-circleFadeDelay { 0%, 70%, 100% { opacity: 0; } 71% { opacity: 1; } } to .... @-webkit-keyframes sk-circleFadeDelay { 0%, 70%, 100% { opacity: 0 !import…	sb-lc	keyframes
108	2015-11-23 13:35:21	cc @jmagnusson	tobiasahlin	jmagnusson
107	2015-11-23 13:24:46	cc @chris--jones @jmagnusson	tobiasahlin	chris--jones
107	2015-11-23 13:24:46	cc @chris--jones @jmagnusson	tobiasahlin	jmagnusson
105	2015-11-18 09:19:29	cc @jmagnusson	tobiasahlin	jmagnusson
104	2015-11-02 07:41:00	Looks fine to me. What do you say, @tobiasahlin?	jmagnusson	tobiasahlin
103	2015-11-02 07:55:23	Hmm I wonder why the regex stopped working. Perhaps it's some change in Node v4. Thanks for finding it @chris--jones, do you think you could submit that as a separate PR? As for the animation I think @tobiasahlin will have to give his vote, considering he's the author, and CSS guru :smile:	jmagnusson	tobiasahlin
98	2015-08-17 14:01:37	Fixes #97 cc @jmagnusson @JobaDiniz	tobiasahlin	JobaDiniz
98	2015-08-17 14:01:37	Fixes #97 cc @jmagnusson @JobaDiniz	tobiasahlin	jmagnusson
96	2015-08-14 07:50:42	@strom Thanks for reporting! :bow::heart: > I believe the solution should be to remove `gulpfile.js` as the main file in package.json, because users aren't going to use the gulpfile from this project outside of developing. Sounds fair. @jmagnusson thoughts?	tobiasahlin	jmagnusson
95	2015-08-06 12:57:40	cc @jmagnusson	tobiasahlin	jmagnusson
94	2015-07-26 12:12:22	Fixes #93 cc @jmagnusson	tobiasahlin	jmagnusson
91	2015-07-24 18:27:07	Fixes #31 This is a blind fix. Haven’t been able to test this, but this implements the fix suggested (and briefly tested) by @GregOriol. Crossing my fingers :tada:	tobiasahlin	GregOriol
85	2015-07-13 20:36:16	Nothing should really change because of this, purely implementation details. cc @jmagnusson :eyes:	tobiasahlin	jmagnusson
84	2015-07-13 20:11:07	It didn't really ever measure up with the other spinners. Let's make room for some new ones :boom: cc @jmagnusson :eyes:	tobiasahlin	jmagnusson
83	2015-07-13 09:17:00	What version are you using and where did you get it from? Every css and `@keyframes` rule has been prefixed with `sk-` for quite some time now.	jmagnusson	keyframes
81	2015-05-05 12:53:07	What's your thoughts @tobiasahlin?	jmagnusson	tobiasahlin
81	2015-07-13 09:13:50	Ping @tobiasahlin :wink:	jmagnusson	tobiasahlin
78	2015-05-26 09:53:40	Will have a look, thanks @KatelynL and @alexg313! (Possibly something that happened in the move to sass @jmagnusson?)	tobiasahlin	jmagnusson
73	2014-11-27 05:44:30	I'm not quite sure how the CSS files have `-webkit-animation` prefixes, but looking at the code the SCSS variant doesn't. I'm importing SpinKit into my SASS project via `@import 'spinkit';` however nothing is animating in webkit because of the missing prefix :cry:	jordanpotter	import
69	2014-11-18 20:43:28	@tobiasahlin Will you take a look at this?	jmagnusson	tobiasahlin
65	2014-11-16 13:12:45	Confirmed. @tobiasahlin Do you have any idea what to do about this?	jmagnusson	tobiasahlin
60	2014-09-11 20:41:26	Related: #36 (it's essentially useless until this lands) cc @jmagnusson if you're interested	tobiasahlin	jmagnusson
57	2014-09-11 20:18:56	So you can drop SpinKit components into your projects without overriding or messing with your general styles. Fixes #47 @nmccready This is going to require some more work for #36 to get merged, but it should be fairly straight forward. Let me know if you need any help :sparkles: cc @joni2back	tobiasahlin	nmccready
57	2014-09-11 20:18:56	So you can drop SpinKit components into your projects without overriding or messing with your general styles. Fixes #47 @nmccready This is going to require some more work for #36 to get merged, but it should be fairly straight forward. Let me know if you need any help :sparkles: cc @joni2back	tobiasahlin	joni2back
57	2014-09-13 20:25:47	@nmccready Thanks for the advice :heart: @jmagnusson is actually adding gulp in the rewrite, so that's all :sparkles: Closing this PR since the issue is being fixed in the SASS port :point_up:	tobiasahlin	jmagnusson
51	2014-08-14 14:25:45	Hello, Good job here, thanks for all animations. Like explain in the title this animation doesn't work for me on IE11 and Safari. For IE11 : The keyframes isn't the same from the -webkit- one. Opacity must be set to 1 @keyframes fadedelay { 0%, 39%, 100% { opacity: 0 } 40% { opacity: 1 } // 0 currently } For Safari I have no idea.	endorria	keyframes
44	2014-05-25 22:40:45	cc @zhanglun	tobiasahlin	zhanglun
42	2014-09-11 19:42:04	@FritzTheBlitz Sorry for dropping the ball on this. Just updated the keyframes for this animation, there was a bug in there, and they may have used `@keyframes` instead of `-webkit-keyframes`. Would you mind checking again? :heart:	tobiasahlin	keyframes
27	2014-01-30 08:58:32	@blitchiz Haha! :heart: this. It doesn't really fit the style of the rest of the spinners though. Closing, but feel free to submit more :sparkles:	tobiasahlin	blitchiz
19	2014-01-10 01:20:44	@edenn awesome thank you!	lance0	edenn
19	2014-01-30 09:05:30	@edenn Interesting. One issue here is that it doesn't actually bounce—it's more like it's being thrown back and forth. If it was bouncing, it would deform _when it hit the ground_, but now it starts deforming as soon as it's on its way down. Would you mind fixing that? (Can't promise a merge even with the fix, though :sparkles:)	tobiasahlin	edenn
15	2013-12-20 23:36:00	:warning: This fixes a quite critical bug. I've heard of spinners not animating for some in Chrome. They've been working fine for me, and it doesn't seem to be dependent on your setup/Chrome version. I haven't been able to figure out why this is happening, but I've figured out how to fix it. The problem seems to be that Chrome supports `@keyframes` definitions without the `-webkit` prefix. Chrome…	tobiasahlin	keyframes
13	2013-12-20 13:14:57	@ZDroid Great point, will fix. Thanks!	tobiasahlin	ZDroid
