# Supplementary material for: Status, identity, and language: A study of issue discussions in GitHub
Source: PLoS One. 2019 Jun 14;14(6):e0215059. doi: 10.1371/journal.pone.0215059 (PMC6568400; doi:10.1371/journal.pone.0215059)
Supplement: S2 Data — (ZIP) [file pone.0215059.s003.zip › sample_46_projs_issues/DefinitelyTyped_DefinitelyTyped/issue_comments_REPLACECODE.csv]

issue_num	datetime	body	login	close_date
15430	2017-03-28 05:09:54	Please fill in this template. - [x] Make your PR against the `master` branch. - [x] Use a meaningful title for the pull request. Include the name of the package modified. - [x] Test the change in your own code. (Compile and run.) - [x] Follow the advice from the [readme](https://github.com/DefinitelyTyped/DefinitelyTyped/blob/master/README.md#make-a-pull-request). - [x] Avoid [common mistakes](ht…	yohei1126
15430	2017-03-28 05:09:56	*types/mqtt/index.d.ts* to author (@PekkaPLeppanen). Could you review this PR? :+1: or :-1:? Checklist * [ ] pass the Travis CI test?	dt-bot
15429	2017-03-28 05:03:03	Please fill in this template. - [X] Make your PR against the `master` branch. - [X] Use a meaningful title for the pull request. Include the name of the package modified. - [X] Test the change in your own code. (Compile and run.) - [X] Follow the advice from the [readme](https://github.com/DefinitelyTyped/DefinitelyTyped/blob/master/README.md#make-a-pull-request). - [X] Avoid [common mistakes](ht…	scttcper
15429	2017-03-28 05:03:04	*types/raven/index.d.ts* Checklist * [ ] is correct [naming convention](http://definitelytyped.org/guides/contributing.html#naming-the-file)? * https://www.npmjs.com/package/types * http://bower.io/search/?q=types * others? * [ ] has a [test file](http://definitelytyped.org/guides/contributing.html#tests)? (types-tests.ts or types-tests.tsx) * [ ] pass the Travis CI test?	dt-bot
15428	2017-03-28 03:15:45	Please fill in this template. - [x] Make your PR against the `master` branch. - [x] Use a meaningful title for the pull request. Include the name of the package modified. - [x] Test the change in your own code. (Compile and run.) - [x] Follow the advice from the [readme](https://github.com/DefinitelyTyped/DefinitelyTyped/blob/master/README.md#make-a-pull-request). - [x] Avoid [common mistakes](ht…	p-jackson	2017-03-28 04:25:57
15428	2017-03-28 03:15:47	*types/electron/index.d.ts* to authors (@jedmao @rhysd @miniak @aliib @unindented @niik). Could you review this PR? :+1: or :-1:? Checklist * [ ] pass the Travis CI test?	dt-bot	2017-03-28 04:25:57
15428	2017-03-28 03:16:57	I haven't updated the electron version in the header, because this was the way `BrowserWindow.setMenu` worked in version 1.4.8: https://github.com/electron/electron/blob/v1.4.8/docs/api/browser-window.md	p-jackson	2017-03-28 04:25:57
15428	2017-03-28 03:16:58	👍	unindented	2017-03-28 04:25:57
15427	2017-03-28 00:58:09	Number was a typo. Please fill in this template. - [x] Make your PR against the `master` branch. - [x] Use a meaningful title for the pull request. Include the name of the package modified. - [x] Test the change in your own code. (Compile and run.) - [x] Follow the advice from the [readme](https://github.com/DefinitelyTyped/DefinitelyTyped/blob/master/README.md#make-a-pull-request). - [x] Avoid […	kritollm	2017-03-28 04:26:33
15427	2017-03-28 00:58:11	*types/web-animations-js/index.d.ts* to author (@kritollm). Could you review this PR? :+1: or :-1:? Checklist * [ ] pass the Travis CI test?	dt-bot	2017-03-28 04:26:33
15426	2017-03-27 21:47:51	Please fill in this template. - [x] Make your PR against the `master` branch. - [x] Use a meaningful title for the pull request. Include the name of the package modified. - [x] Test the change in your own code. (Compile and run.) - [x] Follow the advice from the [readme](https://github.com/DefinitelyTyped/DefinitelyTyped/blob/master/README.md#make-a-pull-request). - [x] Avoid [common mistakes](ht…	honzabrecka
15426	2017-03-27 21:47:53	*types/google-map-react/index.d.ts* Checklist * [ ] is correct [naming convention](http://definitelytyped.org/guides/contributing.html#naming-the-file)? * https://www.npmjs.com/package/types * http://bower.io/search/?q=types * others? * [ ] has a [test file](http://definitelytyped.org/guides/contributing.html#tests)? (types-tests.ts or types-tests.tsx) * [ ] pass the Travis CI test?	dt-bot
15426	2017-03-27 21:56:44	Can you please add a `tslint.json` with contents `{ "extends": "../tslint.json" }` ?	sandersn
15426	2017-03-27 22:08:04	Also missing tests.	andy-ms
15425	2017-03-27 20:35:46	Also address other checklist items like linting and `strictNullChecks`.	sandersn	2017-03-27 20:40:05
15425	2017-03-27 20:35:47	*types/web-animations-js/index.d.ts* unknown status: renamed	dt-bot	2017-03-27 20:40:05
15424	2017-03-27 19:37:39	- replaced single declaration file with multiple files to represent the module structure of react-virtualized. - This makes the future maintenance easier, because changes in the lib can be easier mirrored in the corresponding declaration file. - this typings update should be the last with large breaking changes - added tslint.json link to react-virtualized https://github.com/bvaughn/react-virtual…	kaoDev
15424	2017-03-27 19:37:41	*types/react-virtualized/ArrowKeyStepper.d.ts* Checklist * [ ] is correct [naming convention](http://definitelytyped.org/guides/contributing.html#naming-the-file)? * https://www.npmjs.com/package/types * http://bower.io/search/?q=types * others? * [ ] has a [test file](http://definitelytyped.org/guides/contributing.html#tests)? (types-tests.ts or types-tests.tsx) * [ ] pass the Travis CI test? --…	dt-bot
15424	2017-03-27 21:45:14	So, while its nice to have the separate modules, they aren't actually mapped perfectly for people importing from the various parts of the `react-virtualized` tree. IE: If I do `import {ArrowKeyStepper} from "react-virtualized/dist/es/ArrowKeyStepper"` I'm not getting the types mapped. Otherwise I don't see anything wrong with this but I do not use this library ever. Given that you are the author …	ericanderson
15423	2017-03-27 18:22:27	TLDR;: This issue is intended to raise a discussion regarding possible reorganisation of the React Native type definitions. All the following is mainly written for @alloy, however it's open for all for the discussion. ### Intro After spending some time contributing to the React Native definitions I found myself thinking about following big changes that might benefit them. If we can come up to the…	gyzerok
15422	2017-03-27 17:42:56	- [x ] I tried using the `@types/dragula` package and had problems. If you attempt to chain 'on' events in Dragula it fails with "Property 'on' does not exist on type 'void'". I believe this is because the on method should return a Drake type rather than void. interface Drake { containers: Element[]; dragging: boolean; start(item:Element): void; end(): void; cancel(revert:boolean): void; cancel()…	drw112
15421	2017-03-27 17:42:16	Continuation of #15348	andy-ms	2017-03-27 18:11:09
15420	2017-03-27 16:51:18	Please fill in this template. - [x] Make your PR against the `master` branch. - [x] Use a meaningful title for the pull request. Include the name of the package modified. - [x] Test the change in your own code. (Compile and run.) - [x] Follow the advice from the [readme](https://github.com/DefinitelyTyped/DefinitelyTyped/blob/master/README.md#make-a-pull-request). - [x] Avoid [common mistakes](ht…	huhuanming	2017-03-27 17:33:09
15420	2017-03-27 16:51:20	*types/react-native-google-analytics-bridge/index.d.ts* Checklist * [ ] is correct [naming convention](http://definitelytyped.org/guides/contributing.html#naming-the-file)? * https://www.npmjs.com/package/types * http://bower.io/search/?q=types * others? * [ ] has a [test file](http://definitelytyped.org/guides/contributing.html#tests)? (types-tests.ts or types-tests.tsx) * [ ] pass the Travis CI…	dt-bot	2017-03-27 17:33:09
15420	2017-03-27 16:53:38	👍	huhuanming	2017-03-27 17:33:09
15419	2017-03-27 15:09:46	Please fill in this template. - [ ] Make your PR against the `master` branch. - [ ] Use a meaningful title for the pull request. Include the name of the package modified. - [ ] Test the change in your own code. (Compile and run.) - [ ] Follow the advice from the [readme](https://github.com/DefinitelyTyped/DefinitelyTyped/blob/master/README.md#make-a-pull-request). - [ ] Avoid [common mistakes](ht…	dkamburov
15419	2017-03-27 15:09:51	*types/ignite-ui/index.d.ts* Checklist * [ ] is correct [naming convention](http://definitelytyped.org/guides/contributing.html#naming-the-file)? * https://www.npmjs.com/package/types * http://bower.io/search/?q=types * others? * [ ] has a [test file](http://definitelytyped.org/guides/contributing.html#tests)? (types-tests.ts or types-tests.tsx) * [ ] pass the Travis CI test?	dt-bot
15419	2017-03-27 15:37:32	Since you are the package author, why not [bundle](http://www.typescriptlang.org/docs/handbook/declaration-files/publishing.html)?	andy-ms
15419	2017-03-27 16:05:14	Looks like travis hit some compile errors. You should be able to repro these by running tsc in `types/ignite-ui`.	sandersn
15418	2017-03-27 14:45:26	Please fill in this template. - [x] Make your PR against the `master` branch. - [x] Use a meaningful title for the pull request. Include the name of the package modified. - [x] Test the change in your own code. (Compile and run.) - [x] Follow the advice from the [readme](https://github.com/DefinitelyTyped/DefinitelyTyped/blob/master/README.md#make-a-pull-request). - [x] Avoid [common mistakes](ht…	huhuanming
15418	2017-03-27 15:01:03	@CaiHuan, can you take a look? Also, it looks like the Travis failure is from a badly formatted header line. I think you need a comma separating the contributor list.	sandersn
15418	2017-03-27 15:03:00	I am sorry for it...	huhuanming
15418	2017-03-27 15:21:04	the Travis was fixed. ☺️	huhuanming
15417	2017-03-27 14:05:31	- [x] I tried using the `@types/knex` package and had problems. - [ ] I tried using the latest stable version of tsc. https://www.npmjs.com/package/typescript - [ ] I have a question that is inappropriate for [StackOverflow](https://stackoverflow.com/). (Please ask any appropriate questions there). - [x] [Mention](https://github.com/blog/821-mention-somebody-they-re-notified) the authors (see `De…	Ygilany	2017-03-27 14:23:19
15417	2017-03-27 14:23:19	The issue was on my end .. my bad	Ygilany	2017-03-27 14:23:19
15416	2017-03-27 13:32:43	- [x] I tried using the `@types/xxxx` package and had problems. - [x] I tried using the latest stable version of tsc. https://www.npmjs.com/package/typescript - [x] I have a question that is inappropriate for [StackOverflow](https://stackoverflow.com/). (Please ask any appropriate questions there). - [x] [Mention](https://github.com/blog/821-mention-somebody-they-re-notified) the authors (see `De…	pierre-H
15416	2017-03-27 13:52:35	I had to add `exact?: boolean;` on RouteProps in Route.d.ts in @types/react-router @sergey-buturlakin @mrk21 @vasek17 @ngbrown @awendland @KostyaEsmukov	pierre-H
15416	2017-03-27 14:49:59	@pierre-H a code snippet would be nice Also react-router v4 does not have `Route.d.ts`, you are confusing with react-router v3 or v2, see https://github.com/DefinitelyTyped/DefinitelyTyped/blob/master/types/react-router/v3/lib/Route.d.ts vs https://github.com/DefinitelyTyped/DefinitelyTyped/tree/master/types/react-router	tkrotoff
15415	2017-03-27 13:06:21	ng-file-upload defines POST to be the default for the property "method". resolves #10819	sclassen	2017-03-27 13:20:46
15415	2017-03-27 13:06:22	*types/ng-file-upload/index.d.ts* to authors (@johnnyreilly @thewarpaint). Could you review this PR? :+1: or :-1:? Checklist * [ ] pass the Travis CI test?	dt-bot	2017-03-27 13:20:46
15415	2017-03-27 13:20:46	Sorry. Seems like it is not as easy to fix with the TS typing rules. Will give another try in a bit.	sclassen	2017-03-27 13:20:46
15414	2017-03-27 11:42:21	Please fill in this template. - [x] Make your PR against the `master` branch. - [x] Use a meaningful title for the pull request. Include the name of the package modified. - [x] Test the change in your own code. (Compile and run.) - [x] Follow the advice from the [readme](https://github.com/DefinitelyTyped/DefinitelyTyped/blob/master/README.md#make-a-pull-request). - [x] Avoid [common mistakes](ht…	firede	2017-03-27 17:33:59
15414	2017-03-27 11:42:22	*types/graphql/error/GraphQLError.d.ts* can't parse definition header... ------ *types/graphql/index.d.ts* to authors (@TonyPythoneer @calebmer @intellix). Could you review this PR? :+1: or :-1:? Checklist * [ ] pass the Travis CI test? ------ *types/graphql/language/ast.d.ts* can't parse definition header... ------ *types/graphql/language/visitor.d.ts* can't parse definition header... ------ *ty…	dt-bot	2017-03-27 17:33:59
15413	2017-03-27 11:34:31	Also, Enforce stricter typings. Please fill in this template. - [x] Make your PR against the `master` branch. - [x] Use a meaningful title for the pull request. Include the name of the package modified. - [x] Test the change in your own code. (Compile and run.) - [x] Follow the advice from the [readme](https://github.com/DefinitelyTyped/DefinitelyTyped/blob/master/README.md#make-a-pull-request). …	MRamos62786
15413	2017-03-27 11:34:32	*types/json-patch/index.d.ts* to author (@vvakame). Could you review this PR? :+1: or :-1:? Checklist * [ ] pass the Travis CI test?	dt-bot
15412	2017-03-27 10:57:43	- [X] I'm using latest version of @types/react-autosuggest and have issues. - [X] I tried using the latest stable version of tsc (2.2.1). https://www.npmjs.com/package/typescript - [X] [Mention](https://github.com/blog/821-mention-somebody-they-re-notified) the authors - Authors: @nicolas-schmitt, @pjo256, @tbayne My issue is that I'm getting the below compilation error and Wondering if this is r…	narayram
15412	2017-03-27 17:56:00	`@types/react` defines a generic HTMLAttributes, so check what you have installed.	andy-ms
15411	2017-03-27 10:45:24	Please fill in this template. - [x] Make your PR against the `master` branch. - [x] Use a meaningful title for the pull request. Include the name of the package modified. - [x] Test the change in your own code. (Compile and run.) - [x] Follow the advice from the [readme](https://github.com/DefinitelyTyped/DefinitelyTyped/blob/master/README.md#make-a-pull-request). - [x] Avoid [common mistakes](ht…	DaveWM	2017-03-27 15:02:16
15411	2017-03-27 10:45:26	*types/angular-formly/index.d.ts* to author (@scatcher). Could you review this PR? :+1: or :-1:? Checklist * [ ] pass the Travis CI test?	dt-bot	2017-03-27 15:02:16
15411	2017-03-27 14:24:22	👍 Looks good. Thanks for taking the time to submit a PR.	scatcher	2017-03-27 15:02:16
15410	2017-03-27 10:19:26	The links in the readme didn't change after putting all declarations into the `types` folder. Please fill in this template. - [x] Make your PR against the `master` branch. - [x] Use a meaningful title for the pull request. Include the name of the package modified. - [ ] Test the change in your own code. (Compile and run.) - [x] Follow the advice from the [readme](https://github.com/DefinitelyType…	webbiesdk	2017-03-27 16:07:50
15410	2017-03-27 16:07:57	Thanks @webbiesdk !	sandersn	2017-03-27 16:07:50
15409	2017-03-27 10:00:11	New in 1.0.14 is the ability to turn of default navigation to start page after login. Please fill in this template. - [x] Make your PR against the `master` branch. - [x] Use a meaningful title for the pull request. Include the name of the package modified. - [x] Test the change in your own code. (Compile and run.) - [x] Follow the advice from the [readme](https://github.com/DefinitelyTyped/Defini…	ericivarsson
15409	2017-03-27 10:00:13	*types/adal/index.d.ts* to author (@mmaitre314). Could you review this PR? :+1: or :-1:? Checklist * [ ] pass the Travis CI test?	dt-bot
15408	2017-03-27 09:29:08	Please fill in this template. - [x] Make your PR against the `master` branch. - [x] Use a meaningful title for the pull request. Include the name of the package modified. - [x] Test the change in your own code. (Compile and run.) - [x] Follow the advice from the [readme](https://github.com/DefinitelyTyped/DefinitelyTyped/blob/master/README.md#make-a-pull-request). - [x] Avoid [common mistakes](ht…	gldfdp	2017-03-27 16:13:05
15408	2017-03-27 09:29:10	*types/react-onsenui/index.d.ts* Checklist * [ ] is correct [naming convention](http://definitelytyped.org/guides/contributing.html#naming-the-file)? * https://www.npmjs.com/package/types * http://bower.io/search/?q=types * others? * [ ] has a [test file](http://definitelytyped.org/guides/contributing.html#tests)? (types-tests.ts or types-tests.tsx) * [ ] pass the Travis CI test?	dt-bot	2017-03-27 16:13:05
15407	2017-03-27 09:24:25	`mobileAudioEnable` should be `mobileAutoEnable` Refs https://github.com/goldfire/howler.js/issues/663	jnordberg	2017-03-27 16:08:59
15407	2017-03-27 09:24:27	*types/howler/index.d.ts* to authors (@xperiments @tdukart). Could you review this PR? :+1: or :-1:? Checklist * [ ] pass the Travis CI test?	dt-bot	2017-03-27 16:08:59
15407	2017-03-27 15:21:52	👍	tdukart	2017-03-27 16:08:59
15406	2017-03-27 09:01:28	Please fill in this template. Changing an existing definition: - [x] Provide a URL to documentation or source code which provides context for the suggested changes: https://canvas-gauges.com/releases/2.1.3/ - [x] Increase the version number in the header if appropriate.	Mikhus	2017-03-27 16:15:17
15406	2017-03-27 09:01:30	*types/canvas-gauges/index.d.ts* to author (@Mikhus). Could you review this PR? :+1: or :-1:? Checklist * [ ] pass the Travis CI test?	dt-bot	2017-03-27 16:15:17
15405	2017-03-27 07:39:40	As requested in https://github.com/DefinitelyTyped/DefinitelyTyped/pull/15337 - same changes applied in the types subdirectory. `chrome.i18n.detectLanguage` is missing from the type definitions, this change adds the definition. Original documentation at https://developer.chrome.com/extensions/i18n#method-detectLanguage	KeithHenry	2017-03-27 16:16:25
15405	2017-03-27 07:39:42	*types/chrome/index.d.ts* to authors (@matthewkimber @otiai10 @couven92 @rreverser @sreimer15). Could you review this PR? :+1: or :-1:? Checklist * [ ] pass the Travis CI test?	dt-bot	2017-03-27 16:16:25
15404	2017-03-27 06:47:52	Please fill in this template. - [x] Make your PR against the `master` branch. - [x] Use a meaningful title for the pull request. Include the name of the package modified. - [x] Test the change in your own code. (Compile and run.) - [x] Follow the advice from the [readme](https://github.com/DefinitelyTyped/DefinitelyTyped/blob/master/README.md#make-a-pull-request). - [x] Avoid [common mistakes](ht…	krojew
15404	2017-03-27 06:47:54	*types/flatbuffers/index.d.ts* Checklist * [ ] is correct [naming convention](http://definitelytyped.org/guides/contributing.html#naming-the-file)? * https://www.npmjs.com/package/types * http://bower.io/search/?q=types * others? * [ ] has a [test file](http://definitelytyped.org/guides/contributing.html#tests)? (types-tests.ts or types-tests.tsx) * [ ] pass the Travis CI test?	dt-bot
15403	2017-03-27 03:33:18	Please fill in this template. - [x] Make your PR against the `master` branch. - [x] Use a meaningful title for the pull request. Include the name of the package modified. - [x] Test the change in your own code. (Compile and run.) - [x] Follow the advice from the [readme](https://github.com/DefinitelyTyped/DefinitelyTyped/blob/master/README.md#make-a-pull-request). - [x] Avoid [common mistakes](ht…	kryops
15403	2017-03-27 03:33:20	*types/react-router/index.d.ts* can't parse definition header...	dt-bot
15403	2017-03-27 03:39:14	@sergey-buturlakin @mrk21 @vasek17 @ngbrown @awendland @KostyaEsmukov @johnnyreilly @LKay @DovydasNavickas @tkrotoff	kryops
15403	2017-03-27 14:45:53	@kryops would be nice to add an example so that there is no regression in the future Also maybe you can use `History.LocationDescriptor`: `LocationDescriptor = Path | LocationDescriptorObject` given that `Path` is a `string`.	tkrotoff
15403	2017-03-28 00:30:15	@tkrotoff good catch! `History.LocationDescriptor` is better because it also allows partial location objects.	kryops
15403	2017-03-28 04:27:34	@tkrotoff any other comments?	mhegazy
15402	2017-03-27 01:40:17	https://webpack.js.org/plugins/environment-plugin/	mohsen1
15402	2017-03-27 01:40:18	*types/webpack/index.d.ts* can't parse definition header...	dt-bot
15402	2017-03-27 17:36:17	@tkqubo, @mattlewis92, @bumbleblym, @bcherny, @tommytroylin can you take a look?	sandersn
15401	2017-03-27 01:31:13	Please fill in this template. - [x] Make your PR against the `master` branch. - [x] Use a meaningful title for the pull request. Include the name of the package modified. - [ ] Test the change in your own code. (Compile and run.) - [x] Follow the advice from the [readme](https://github.com/DefinitelyTyped/DefinitelyTyped/blob/master/README.md#make-a-pull-request). - [x] Avoid [common mistakes](ht…	danzel	2017-03-28 04:11:51
15401	2017-03-27 01:31:14	*types/react-leaflet/index.d.ts* to author (@danzel). Could you review this PR? :+1: or :-1:? Checklist * [ ] pass the Travis CI test?	dt-bot	2017-03-28 04:11:51
15401	2017-03-27 04:25:23	@danzel Sorry, the MapControl isn't right. It's my fault - I updated the comment 12 hours ago that contained the change, rather than adding a new comment, so you missed it. See https://github.com/DefinitelyTyped/DefinitelyTyped/issues/15378#issuecomment-289187954 - specifically the definition of `class MapControl`. The paradigm for using this class is to extend it (see https://github.com/PaulLeCa…	estaub	2017-03-28 04:11:51
15401	2017-03-27 08:07:06	Thanks. Will add that as a test. Will do this tomorrow On Mon, 27 Mar 2017 at 5:25 PM, Ed Staub <notifications@github.com> wrote: > @danzel <https://github.com/danzel> Sorry, the MapControl isn't right. > It's my fault - I updated the comment 12 hours ago that contained the > change, rather than adding a new comment, so you missed it. See #15378 > (comment) > <https://github.com/DefinitelyTyped/D…	danzel	2017-03-28 04:11:51
15401	2017-03-27 20:50:01	Fixed and added a test from the linked issue. Not totally sure we should have the MapControlProps, since implementation of it is up to the component. It is good practice though to allow specifying the position (I think), so have left it in. Please test now :)	danzel	2017-03-28 04:11:51
15401	2017-03-28 03:58:52	Build fixed too, should be good to go :+1:	danzel	2017-03-28 04:11:51
15400	2017-03-26 21:54:42	Please fill in this template. - [x] Make your PR against the `master` branch. - [x] Use a meaningful title for the pull request. Include the name of the package modified. - [x] Test the change in your own code. (Compile and run.) - [x] Follow the advice from the [readme](https://github.com/DefinitelyTyped/DefinitelyTyped/blob/master/README.md#make-a-pull-request). - [x] Avoid [common mistakes](ht…	stephenlautier	2017-03-27 09:26:47
15400	2017-03-26 21:54:44	*types/cross-spawn-promise/index.d.ts* Checklist * [ ] is correct [naming convention](http://definitelytyped.org/guides/contributing.html#naming-the-file)? * https://www.npmjs.com/package/types * http://bower.io/search/?q=types * others? * [ ] has a [test file](http://definitelytyped.org/guides/contributing.html#tests)? (types-tests.ts or types-tests.tsx) * [ ] pass the Travis CI test?	dt-bot	2017-03-27 09:26:47
15400	2017-03-27 09:27:09	Closed as created PR to library https://github.com/zentrick/cross-spawn-promise/pull/57	stephenlautier	2017-03-27 09:26:47
15399	2017-03-26 18:13:40	Please fill in this template. If changing an existing definition: - [x] Provide a URL to documentation or source code which provides context for the suggested changes: https://github.com/mongodb/js-bson/blob/9e4b56b/lib/bson/objectid.js#L83 https://github.com/mongodb/js-bson/blob/9e4b56b/lib/bson/objectid.js#L230 - [ ] Increase the version number in the header if appropriate. - [ ] If you are mak…	MidnightWonderer	2017-03-28 05:14:05
15399	2017-03-26 18:13:41	*types/bson/index.d.ts* to author (@horiuchi). Could you review this PR? :+1: or :-1:? Checklist * [x] pass the Travis CI test?	dt-bot	2017-03-28 05:14:05
15399	2017-03-28 05:14:02	@MidnightWonderer Thanks!	horiuchi	2017-03-28 05:14:05
15398	2017-03-26 13:07:03	Please fill in this template. If changing an existing definition: - [x] Provide a URL to documentation or source code which provides context for the suggested changes: https://canvas-gauges.com/releases/2.1.3/ - [x] Increase the version number in the header if appropriate. - [ ] If you are making substantial changes, consider adding a `tslint.json` containing `{ "extends": "../tslint.json" }`.	Mikhus	2017-03-27 08:46:27
15397	2017-03-26 11:33:52	Please fill in this template. - [x] Make your PR against the `master` branch. - [x] Use a meaningful title for the pull request. Include the name of the package modified. - [x] Test the change in your own code. (Compile and run.) - [x] Follow the advice from the [readme](https://github.com/DefinitelyTyped/DefinitelyTyped/blob/master/README.md#make-a-pull-request). - [x] Avoid [common mistakes](ht…	alexwall
15397	2017-03-26 11:33:54	*types/slimerjs/index.d.ts* Checklist * [ ] is correct [naming convention](http://definitelytyped.org/guides/contributing.html#naming-the-file)? * https://www.npmjs.com/package/types * http://bower.io/search/?q=types * others? * [ ] has a [test file](http://definitelytyped.org/guides/contributing.html#tests)? (types-tests.ts or types-tests.tsx) * [ ] pass the Travis CI test?	dt-bot
15397	2017-03-27 17:43:07	Needs a `tslint.json` containing `{ "extends": "../tslint.json" }`.	andy-ms
15396	2017-03-26 06:43:31	Please fill in this template. - [X] Make your PR against the `master` branch. - [X] Use a meaningful title for the pull request. Include the name of the package modified. - [X] Test the change in your own code. (Compile and run.) - [X] Follow the advice from the [readme](https://github.com/DefinitelyTyped/DefinitelyTyped/blob/master/README.md#make-a-pull-request). - [X] Avoid [common mistakes](ht…	alan-agius4	2017-03-27 18:11:38
15396	2017-03-26 06:43:32	*types/stylelint/index.d.ts* to author (@alan-agius4). Could you review this PR? :+1: or :-1:? Checklist * [ ] pass the Travis CI test?	dt-bot	2017-03-27 18:11:38
15396	2017-03-26 06:44:13	👍	alan-agius4	2017-03-27 18:11:38
15395	2017-03-26 02:03:46	https://github.com/mikedeboer/node-github/blob/master/lib/index.d.ts	mohsen1
15394	2017-03-26 00:13:46	Please fill in this template. - [x] Make your PR against the `master` branch. - [x] Use a meaningful title for the pull request. Include the name of the package modified. - [x] Test the change in your own code. (Compile and run.) - [x] Follow the advice from the [readme](https://github.com/DefinitelyTyped/DefinitelyTyped/blob/master/README.md#make-a-pull-request). - [x] Avoid [common mistakes](ht…	chrisgervang	2017-03-27 18:12:29
15394	2017-03-26 00:13:47	*types/reactcss/index.d.ts* to author (@LKay). Could you review this PR? :+1: or :-1:? Checklist * [ ] pass the Travis CI test?	dt-bot	2017-03-27 18:12:29
15394	2017-03-26 00:14:56	Worked on this change with the package maintainer, @casesandberg	chrisgervang	2017-03-27 18:12:29
15394	2017-03-26 00:52:41	lgtm	casesandberg	2017-03-27 18:12:29
15394	2017-03-26 04:21:15	Looks good!	LKay	2017-03-27 18:12:29
15393	2017-03-25 23:23:13	As per title, looks like the "typings" definition has it: https://github.com/types/env-node/blob/master/6.0/node.d.ts	brad-jones
15392	2017-03-25 23:03:13	Add types for [Apple Pay JS](https://developer.apple.com/reference/applepayjs). ---------------------------------------- Please fill in this template. - [x] Make your PR against the `master` branch. - [x] Use a meaningful title for the pull request. Include the name of the package modified. - [x] Test the change in your own code. (Compile and run.) - [x] Follow the advice from the [readme](https:…	martincostello	2017-03-27 18:19:29
15392	2017-03-25 23:03:15	*types/applepayjs/index.d.ts* Checklist * [ ] is correct [naming convention](http://definitelytyped.org/guides/contributing.html#naming-the-file)? * https://www.npmjs.com/package/types * http://bower.io/search/?q=types * others? * [ ] has a [test file](http://definitelytyped.org/guides/contributing.html#tests)? (types-tests.ts or types-tests.tsx) * [ ] pass the Travis CI test?	dt-bot	2017-03-27 18:19:29
15391	2017-03-25 18:58:03	Reference: https://github.com/tomkp/react-split-pane#inline-styles	mohsen1	2017-03-27 17:59:25
15391	2017-03-25 18:58:05	*types/react-split-pane/index.d.ts* to author (@rcchen). Could you review this PR? :+1: or :-1:? Checklist * [ ] pass the Travis CI test?	dt-bot	2017-03-27 17:59:25
15391	2017-03-27 17:58:18	ping @sandersn	mohsen1	2017-03-27 17:59:25
15390	2017-03-25 17:51:26	https://github.com/DefinitelyTyped/DefinitelyTyped/commit/354cec620daccfa0ad167ba046651fb5fef69e8a This commit seems to have broken all JetBrains IDEs which relied on your data to download TypeScript stubs. See: https://youtrack.jetbrains.com/issue/WEB-26160 Not sure if you were aware of that, or care, or if it was intentional or not. Seems to have been committed 20 hours ago. Obviously it's not …	LispEngineer
15390	2017-03-25 17:52:42	This might be a dup of #15367.	LispEngineer
15389	2017-03-25 17:24:28	Please fill in this template. - [x] Make your PR against the `master` branch. - [x] Use a meaningful title for the pull request. Include the name of the package modified. - [x] Test the change in your own code. (Compile and run.) - [x] Follow the advice from the [readme](https://github.com/DefinitelyTyped/DefinitelyTyped/blob/master/README.md#make-a-pull-request). - [x] Avoid [common mistakes](ht…	nlaplante
15389	2017-03-25 17:24:29	*types/dockerode/index.d.ts* to author (@seikho). Could you review this PR? :+1: or :-1:? Checklist * [ ] pass the Travis CI test?	dt-bot
15389	2017-03-26 02:35:11	👎 High care factor that `any` isn't introduced where the return types are known. I do have time over the next day or two to land this PR with the correct types. I also believe that authors are maintainers of the types. Can you remove your name as well.	Seikho
15389	2017-03-26 04:10:16	I added my name as per the [DefinitelyTyped pull request checklist](https://github.com/DefinitelyTyped/DefinitelyTyped/blob/master/README.md#make-a-pull-request). I can remove it if you wish so.	nlaplante
15389	2017-03-26 04:15:10	Cool, you're right 🙂 In reference to the `any` return types: Do you want to fix them or shall I?	Seikho
15389	2017-03-26 15:02:33	The return types of the callbacks are the same data structures documented in the Docker API right?	nlaplante
15389	2017-03-26 15:49:18	I just added some type definitions. It's still incomplete. Let me know what you think about it.	nlaplante
15388	2017-03-25 16:59:56	This PR fixes a few issues with `google-protobuf`: * the Map class' `toObject` function takes an optional `valueToObject` function that affects the return type, so I've overloaded it to reflect these two different behaviours. * the Map class' `set` function returns the instance * the getters for message fields of proto3-syntax files return `undefined`, whilst proto2-syntax files return an empty m…	MarcusLongmuir	2017-03-27 18:25:00
15388	2017-03-25 16:59:57	*types/google-protobuf/google/protobuf/api_pb.d.ts* can't parse definition header... ------ *types/google-protobuf/google/protobuf/compiler/plugin_pb.d.ts* can't parse definition header... ------ *types/google-protobuf/google/protobuf/descriptor_pb.d.ts* can't parse definition header... ------ *types/google-protobuf/google/protobuf/struct_pb.d.ts* can't parse definition header... ------ *types/go…	dt-bot	2017-03-27 18:25:00
15388	2017-03-27 08:24:04	👍	MarcusLongmuir	2017-03-27 18:25:00
15387	2017-03-25 16:59:20	Please fill in this template. - [x] Make your PR against the `master` branch. - [x] Use a meaningful title for the pull request. Include the name of the package modified. - [x] Test the change in your own code. (Compile and run.) - [x] Follow the advice from the [readme](https://github.com/DefinitelyTyped/DefinitelyTyped/blob/master/README.md#make-a-pull-request). - [x] Avoid [common mistakes](ht…	keita-nishimoto
15387	2017-03-25 16:59:21	*types/aws-lambda/index.d.ts* to authors (@darbio/aws-lambda-typescript @skarum @StefH/DefinitelyTyped @tobyhede @buggy @nexus-uw). Could you review this PR? :+1: or :-1:? Checklist * [ ] pass the Travis CI test?	dt-bot
15386	2017-03-25 14:42:14	Please fill in this template. - [x] Make your PR against the `master` branch. - [x] Use a meaningful title for the pull request. Include the name of the package modified. - [x] Test the change in your own code. (Compile and run.) - [x] Follow the advice from the [readme](https://github.com/DefinitelyTyped/DefinitelyTyped/blob/master/README.md#make-a-pull-request). - [x] Avoid [common mistakes](ht…	vilic	2017-03-27 18:27:16
15386	2017-03-25 14:42:16	*types/body-parser/index.d.ts* to authors (@santialbo @vilic @dreampulse @blendsdk @tlaziuk). Could you review this PR? :+1: or :-1:? Checklist * [ ] pass the Travis CI test?	dt-bot	2017-03-27 18:27:16
15385	2017-03-25 11:50:35	Please fill in this template. - [x] Make your PR against the `master` branch. - [x] Use a meaningful title for the pull request. Include the name of the package modified. - [x] Test the change in your own code. (Compile and run.) - [x] Follow the advice from the [readme](https://github.com/DefinitelyTyped/DefinitelyTyped/blob/master/README.md#make-a-pull-request). - [x] Avoid [common mistakes](ht…	alexey-pelykh	2017-03-27 18:28:21
15385	2017-03-25 11:50:37	*types/cheerio/index.d.ts* to authors (@blittle @wmaurer @umarniz VILIC VANE (account can't be detected)). Could you review this PR? :+1: or :-1:? Checklist * [ ] pass the Travis CI test?	dt-bot	2017-03-27 18:28:21
15384	2017-03-25 11:20:07	Please fill in this template. - [x] Make your PR against the `master` branch. - [x] Use a meaningful title for the pull request. Include the name of the package modified. - [x] Test the change in your own code. (Compile and run.) - [x] Follow the advice from the [readme](https://github.com/DefinitelyTyped/DefinitelyTyped/blob/master/README.md#make-a-pull-request). - [x] Avoid [common mistakes](ht…	kritollm	2017-03-27 18:29:21
15384	2017-03-25 11:20:08	*web-animations-js/web-animations-js.d.ts* Checklist * [ ] is correct [naming convention](http://definitelytyped.org/guides/contributing.html#naming-the-file)? * https://www.npmjs.com/package/web-animations-js * http://bower.io/search/?q=web-animations-js * others? * [X] has a [test file](http://definitelytyped.org/guides/contributing.html#tests)? (web-animations-js-tests.ts or web-animations-js-…	dt-bot	2017-03-27 18:29:21
15383	2017-03-25 09:40:47	Please fill in this template. - [x] Make your PR against the `master` branch. - [x] Use a meaningful title for the pull request. Include the name of the package modified. - [x] Test the change in your own code. (Compile and run.) - [x] Follow the advice from the [readme](https://github.com/DefinitelyTyped/DefinitelyTyped/blob/master/README.md#make-a-pull-request). - [x] Avoid [common mistakes](ht…	johnny4753
15383	2017-03-25 09:40:49	*types/frisby/index.d.ts* Checklist * [ ] is correct [naming convention](http://definitelytyped.org/guides/contributing.html#naming-the-file)? * https://www.npmjs.com/package/types * http://bower.io/search/?q=types * others? * [ ] has a [test file](http://definitelytyped.org/guides/contributing.html#tests)? (types-tests.ts or types-tests.tsx) * [ ] pass the Travis CI test?	dt-bot
15382	2017-03-25 09:28:05	https://lodash.com/docs/4.17.4#zipObjectDeep The same signature as _.zipObject Added the definitions just below every definition of zipObject, as they are exactly the same. This way is'll be harder to miss updates when updating one or the other in the future. Also updated jsdoc comments from lodash documentation. Please fill in this template. - [x] Make your PR against the `master` branch. - [x] …	rzymek
15382	2017-03-25 09:28:07	*types/lodash.zipobjectdeep/index.d.ts* Checklist * [ ] is correct [naming convention](http://definitelytyped.org/guides/contributing.html#naming-the-file)? * https://www.npmjs.com/package/types * http://bower.io/search/?q=types * others? * [ ] has a [test file](http://definitelytyped.org/guides/contributing.html#tests)? (types-tests.ts or types-tests.tsx) * [ ] pass the Travis CI test? ------ *t…	dt-bot
15381	2017-03-25 09:18:45	Follow up on https://github.com/DefinitelyTyped/DefinitelyTyped/pull/15078 - Add _.nth Separate package "lodash.nth" for `_.nth`. Tested in: https://github.com/rzymek/lodash.d.ts/tree/2910b6c/test - [x] Make your PR against the `master` branch. - [x] Use a meaningful title for the pull request. Include the name of the package modified. - [x] Test the change in your own code. (Compile and run.) - …	rzymek	2017-03-27 22:00:13
15381	2017-03-25 09:18:46	*types/lodash.nth/index.d.ts* Checklist * [ ] is correct [naming convention](http://definitelytyped.org/guides/contributing.html#naming-the-file)? * https://www.npmjs.com/package/types * http://bower.io/search/?q=types * others? * [ ] has a [test file](http://definitelytyped.org/guides/contributing.html#tests)? (types-tests.ts or types-tests.tsx) * [ ] pass the Travis CI test?	dt-bot	2017-03-27 22:00:13
15380	2017-03-25 04:57:33	Please fill in this template. - [x] Make your PR against the `master` branch. - [x] Use a meaningful title for the pull request. Include the name of the package modified. - [x] Test the change in your own code. (Compile and run.) - [x] Follow the advice from the [readme](https://github.com/DefinitelyTyped/DefinitelyTyped/blob/master/README.md#make-a-pull-request). - [x] Avoid [common mistakes](ht…	epicgirl1998
15380	2017-03-25 04:57:34	*types/chrome/index.d.ts* to authors (@matthewkimber @otiai10 @couven92 @rreverser @sreimer15). Could you review this PR? :+1: or :-1:? Checklist * [ ] pass the Travis CI test?	dt-bot
15379	2017-03-25 03:52:10	Hey there! I've seen many folks (#15343, #7202, plotly/plotly.js#28), wanting a better defintion file for Plotly for a long time, so I spent a few hours reading through the plotly source code to put together a more substantial d.ts. This has been tested pretty heavily at my work, and we shipped quite a few Plotly graphs written in TS using this definition file. Now, it isn't complete unfortunatel…	chrisgervang	2017-03-27 22:08:28
15379	2017-03-25 03:52:11	*types/plotly.js/index.d.ts* to author (@martinduparc). Could you review this PR? :+1: or :-1:? Checklist * [ ] pass the Travis CI test?	dt-bot	2017-03-27 22:08:28
15379	2017-03-25 05:12:54	Can someone help me out here? I'm not sure how to fix the linter error. `no-single-declare-module File has only 1 module declaration — write it as an external module.`	chrisgervang	2017-03-27 22:08:28
15378	2017-03-25 02:53:22	@danzel [MapControl](https://github.com/PaulLeCam/react-leaflet/blob/master/docs/Components.md#mapcontrol) is missing from react-leaflet.	estaub
15378	2017-03-25 04:25:18	I believe it should be this or equivalent: <S_CODE_TOKEN>	estaub
15377	2017-03-25 01:34:22	- [x] Make your PR against the `master` branch. - [x] Use a meaningful title for the pull request. Include the name of the package modified. - [x] Test the change in your own code. (Compile and run.) - [x] Follow the advice from the [readme](https://github.com/DefinitelyTyped/DefinitelyTyped/blob/master/README.md#make-a-pull-request). - [x] Avoid [common mistakes](https://github.com/DefinitelyTyp…	mcrawshaw	2017-03-27 22:09:53
15377	2017-03-25 01:34:23	*types/redux-logger/index.d.ts* to author (@arusakov). Could you review this PR? :+1: or :-1:? Checklist * [ ] pass the Travis CI test?	dt-bot	2017-03-27 22:09:53
15377	2017-03-25 07:17:17	Thanks!	chrisgervang	2017-03-27 22:09:53
15376	2017-03-25 00:04:46	Please fill in this template. - [X] Make your PR against the `master` branch. - [X] Use a meaningful title for the pull request. Include the name of the package modified. - [X] Test the change in your own code. (Compile and run.) - [X] Follow the advice from the [readme](https://github.com/DefinitelyTyped/DefinitelyTyped/blob/master/README.md#make-a-pull-request). - [X] Avoid [common mistakes](ht…	franjuan
15376	2017-03-25 00:04:48	*types/moment-range/index.d.ts* to authors (@Burgov @wilgert). Could you review this PR? :+1: or :-1:? Checklist * [ ] pass the Travis CI test?	dt-bot
15375	2017-03-24 22:35:40	Fixes #15243	andy-ms	2017-03-24 23:43:34
15374	2017-03-24 21:56:04		andy-ms	2017-03-24 22:05:05
15373	2017-03-24 21:50:39		andy-ms	2017-03-24 21:54:50
15372	2017-03-24 21:47:05	This will be replaced by #14818 anyway eventually, but should fix things for now.	andy-ms	2017-03-24 22:04:37
15372	2017-03-24 22:04:34	Test failure fixed by Microsoft/types-publisher#323	andy-ms	2017-03-24 22:04:37
15371	2017-03-24 21:41:15	Ref: https://github.com/DefinitelyTyped/DefinitelyTyped/issues/15367#issuecomment-289141723	andy-ms	2017-03-24 21:55:13
15370	2017-03-24 21:36:30	Just making the home page simpler. https://help.github.com/articles/creating-an-issue-template-for-your-repository/#adding-an-issue-template	andy-ms	2017-03-24 22:16:38
15369	2017-03-24 20:44:43	These two files have been causing some annoyances in git.	andy-ms	2017-03-24 20:47:51
15368	2017-03-24 20:27:16	Hi, I'm not really 100% sure, but I think that I found bug. [React router](https://github.com/ReactTraining/react-router) in actual version 4 don't require `history` props on `<StaticRouter>`. See this: https://github.com/ReactTraining/react-router/blob/master/packages/react-router/modules/StaticRouter.js#L64-L71. Workaround: `<StaticRouter history={{}}>` - [x] Make your PR against the `master` b…	Budry	2017-03-25 08:30:26
15368	2017-03-24 20:27:18	*types/react-router/index.d.ts* can't parse definition header...	dt-bot	2017-03-25 08:30:26
15368	2017-03-24 20:38:51	Hi, don't worry about the test failures, we're in a wierd state.	andy-ms	2017-03-25 08:30:26
15368	2017-03-24 20:47:08	It isn't my fail? I thought that yes. Thanks for quick response.	Budry	2017-03-25 08:30:26
15368	2017-03-24 22:14:50	We've recently updated the repository structure. All packages are now in a `types` subdirectory. Please rebase this pull request onto the latest `master` branch.	andy-ms	2017-03-25 08:30:26
15368	2017-03-24 23:06:55	@sergey-buturlakin @mrk21 @vasek17 @ngbrown @awendland @KostyaEsmukov @johnnyreilly @LKay @DovydasNavickas @tkrotoff Can you take a look?	sandersn	2017-03-25 08:30:26
15368	2017-03-24 23:14:57	@andy-ms thanks, all should be ok now.	Budry	2017-03-25 08:30:26
15368	2017-03-25 03:00:06	👍 it is a bug indeed. LGTM!	KostyaEsmukov	2017-03-25 08:30:26
15367	2017-03-24 20:17:59	@horiuchi @vvakame The latest commit to `master` (#15365) destroyed all history. Doing a normal `git revert` wouldn't fix history. Could you do `git pull; git reset HEAD~; git push -f`? The last commit should be `core-js: Declare globals with 'var' to avoid conflicts (#15362)`.	andy-ms
15367	2017-03-24 20:35:58	wait a moment... I'll try it.	vvakame
15367	2017-03-24 20:36:34	Actually, not sure this is necessary any more. We don't get good history on GitHub, but using the command line with `git log --follow` everything seems to be working. Also, I *do* want those files moved. Although I accidentally did "Squash and Merge" rather than just "Merge", so that may have had a bad effect.	andy-ms
15367	2017-03-24 20:38:34	I think we do the `git co -b master f8493b7b8; git push -f`?	horiuchi
15367	2017-03-24 20:39:04	done.	vvakame
15367	2017-03-24 20:39:32	OK, what should we do differently the second time?	andy-ms
15367	2017-03-24 20:40:09	Unprotect master branch at https://github.com/DefinitelyTyped/DefinitelyTyped/settings/branches/master <S_CODE_TOKEN> Protect master branch again.	vvakame
15367	2017-03-24 20:41:58	Hm, I don't have access to settings on this repo currently.	andy-ms
15367	2017-03-24 20:45:52	other owners ( @basarat @blakeembrey @borisyankov @Diullei @johnnyreilly ) I'm suggesting add owner grant to @andy-ms . We are active on TypeScript still, but inactive in DefinitelyTyped org. (isn't it?) There is a possibility that we will become active again in future. 😉 What do you think about this issue?	vvakame
15367	2017-03-24 20:58:01	I agree to add owner. I think it is better for at least one person to have an currently active member in the owners.	horiuchi
15367	2017-03-24 21:00:50	It looks like there's no way to preserve history *in the github view*. See http://stackoverflow.com/questions/5646174/how-to-make-github-follow-directory-history-after-renames . So, I will re-do that commit, and push (not force) directly to `master`. History will not be viewable on github, but we can add a notice to the README to always use `git log --follow`. OK?	andy-ms
15367	2017-03-24 21:04:11	@vvakame I am okay with whatever you choose :heart: :rose:	basarat
15367	2017-03-24 22:53:29	@andy-ms this change also breaks all IntelliJ integration	shaharmor
15367	2017-03-25 00:25:48	@shaharmor Could you be more specific? What are you trying to do?	andy-ms
15367	2017-03-25 00:29:50	@andy-ms In WebStorm there is a very helpful feature where you can load typescript definitions from DefinitelyTyped for IntelliSense (autocomplete, etc). Here is a link to the docs about it: https://blog.jetbrains.com/webstorm/2014/07/how-webstorm-works-completion-for-javascript-libraries/ Until this PR: https://github.com/DefinitelyTyped/DefinitelyTyped/pull/15365 you would see a list of all the…	shaharmor
15367	2017-03-25 02:46:12	This has also broken indexing from the Typings registry. A heads up would have been really useful, I'm sure, to the many people using DefinitelyTyped from programmatic tools. I'll need to look into the logs, but I haven't been able to index anything since this commit. Even if I did, however, I'm sure it would have broken all the registry names and required manual undoing to fix the paths. Edit: L…	blakeembrey
15367	2017-03-26 07:07:53	I added owner grant to @andy-ms 🎉	vvakame
15367	2017-03-26 07:21:01	Fine with me 🌷	johnnyreilly
15367	2017-03-26 22:41:11	Good! :)	Diullei
15367	2017-03-27 12:56:54	The reporistory is still not working form JetBrains products as said here and in issue #15390	FrancoisH
15366	2017-03-24 19:46:46	We're also able to pass in base react-native components that don't expose .setState() (like View, TextView, etc.) to findNodeHandle. https://github.com/facebook/react-native/blob/master/Libraries/Renderer/src/renderers/native/findNodeHandle.js#L103 ^ Not a great reference to go off of, but if you look at the source it only checks for the existence of a render function, not a setState function.	cailenmusselman
15366	2017-03-24 19:46:48	*react-native/index.d.ts* to author (@alloy). Could you review this PR? :+1: or :-1:? Checklist * [ ] pass the Travis CI test?	dt-bot
15366	2017-03-24 21:21:24	Looks good. Mind adding a test for that (and probably also the other variants) ?	alloy
15366	2017-03-24 22:14:42	We've recently updated the repository structure. All packages are now in a `types` subdirectory. Please rebase this pull request onto the latest `master` branch.	andy-ms
15365	2017-03-24 19:42:47	Fixes #5040 All remaining pull requests (36 of them) will need to be rebased. @sandersn Could you review this? I think this should preserve history, but not sure. http://stackoverflow.com/questions/10828267/can-git-restructure-my-folders-without-losing-history Note: I have turned off types-publisher for now, as it will need to update after this to look in the new location.	andy-ms	2017-03-24 19:53:20
15365	2017-03-24 19:42:49	*types/3d-bin-packing/index.d.ts* unknown status: renamed ------ *types/ably/index.d.ts* unknown status: renamed ------ *types/abs/index.d.ts* unknown status: renamed ------ *types/absolute/index.d.ts* unknown status: renamed ------ *types/acc-wizard/index.d.ts* unknown status: renamed ------ *types/accepts/index.d.ts* unknown status: renamed ------ *types/accounting/index.d.ts* unknown status: r…	dt-bot	2017-03-24 19:53:20
15365	2017-03-24 19:43:18	Ignore test failures, will have to merge Microsoft/types-publisher#299 before test work.	andy-ms	2017-03-24 19:53:20
15365	2017-03-24 19:46:24	Can you merge it ahead of this, or would it break on the existing structure?	sandersn	2017-03-24 19:53:20
15365	2017-03-24 19:47:22	I guess if it's turned off I can merge. But it will try testing *all* packages and time out anyway, since every file is in the diff.	andy-ms	2017-03-24 19:53:20
15365	2017-03-24 19:48:31	Why check in mv.ts if it's single use? As a historical artifact?	sandersn	2017-03-24 19:53:20
15365	2017-03-24 19:49:02	Nope, just forgot.	andy-ms	2017-03-24 19:53:20
15365	2017-03-24 19:51:34	Note that 249 lines were added and 249 removed. Sounds like some kind of newline normalisation to me, but I don't have a good way to find out. I guess `git log --stat` after the fact would work.	sandersn	2017-03-24 19:53:20
15365	2017-03-24 20:45:28	@sandersn You're right, newlines hopefully fixed by #15369	andy-ms	2017-03-24 19:53:20
15364	2017-03-24 18:07:32	$timeout is not correctly described by ITimeoutService, causing compile time errors like: 'TS2322:Type 'IPromise<IPromise>' is not assignable to type 'IPromise'...' More information [here](http://stackoverflow.com/questions/41838982/in-typescript-how-to-define-a-recursive-function-that-return-a-promise/42982365#42982365).	thr0wn
15364	2017-03-24 18:07:34	*angular/index.d.ts* to authors (@diegovilar @thorn0). Could you review this PR? :+1: or :-1:? Checklist * [ ] pass the Travis CI test?	dt-bot
15364	2017-03-24 22:14:37	We've recently updated the repository structure. All packages are now in a `types` subdirectory. Please rebase this pull request onto the latest `master` branch.	andy-ms
15363	2017-03-24 18:04:49	toPairs: https://github.com/lodash/lodash/blob/4.17.4/lodash.js#L13684:L13708 toPairsIn: https://github.com/lodash/lodash/blob/4.17.4/lodash.js#L13710:L13734 Fixes #14654. - [x] Make your PR against the `master` branch. - [x] Use a meaningful title for the pull request. Include the name of the package modified. - [x] Test the change in your own code. (Compile and run.) - [x] Follow the advice fro…	tamird
15363	2017-03-24 18:04:51	*lodash/index.d.ts* to authors (@bczengel @chrootsu @stepancar). Could you review this PR? :+1: or :-1:? Checklist * [ ] pass the Travis CI test?	dt-bot
15363	2017-03-24 22:14:31	We've recently updated the repository structure. All packages are now in a `types` subdirectory. Please rebase this pull request onto the latest `master` branch.	andy-ms
15363	2017-03-25 17:03:04	@andy-ms done.	tamird
15363	2017-03-27 23:02:44	@bczengel @chrootsu @stepancar ping.	tamird
15362	2017-03-24 17:35:10	Fixes #15361 Broken by #15348	andy-ms	2017-03-24 19:38:35
15362	2017-03-24 17:35:13	*core-js/index.d.ts* to author (@rbuckton). Could you review this PR? :+1: or :-1:? Checklist * [ ] pass the Travis CI test?	dt-bot	2017-03-24 19:38:35
15361	2017-03-24 17:18:59	- [ x] I tried using the `@types/xxxx` package and had problems. - [ ] I tried using the latest stable version of tsc. https://www.npmjs.com/package/typescript - [ ] I have a question that is inappropriate for [StackOverflow](https://stackoverflow.com/). (Please ask any appropriate questions there). - [ ] [Mention](https://github.com/blog/821-mention-somebody-they-re-notified) the authors (see `D…	baywet	2017-03-24 19:38:35
15361	2017-03-24 17:20:16	CC @andy-ms @RyanCavanaugh	baywet	2017-03-24 19:38:35
15361	2017-03-24 21:49:08	thanks!	baywet	2017-03-24 19:38:35
15360	2017-03-24 16:29:30	Left behind in #14592	andy-ms	2017-03-24 16:56:47
15359	2017-03-24 15:31:00	- [ ] I tried using the `@types/material-ui@0.16.59` package and had problems. - Authors: @ngbrown @herrmanno The GridTile component has a property called 'titleStyle' which is missing in the type declaration file.	mattes3
15358	2017-03-24 14:59:08	Similar to #15283. This needs a dependency on `localforage` since that's now in `notNeededPackages.json`.	andy-ms	2017-03-24 15:18:20
15357	2017-03-24 14:42:40	- [x] Make your PR against the `master` branch. - [x] Use a meaningful title for the pull request. Include the name of the package modified. - [x] Test the change in your own code. (Compile and run.) - [x] Follow the advice from the [readme](https://github.com/DefinitelyTyped/DefinitelyTyped/blob/master/README.md#make-a-pull-request). - [x] Avoid [common mistakes](https://github.com/DefinitelyTyp…	mfal	2017-03-24 15:36:18
15357	2017-03-24 14:42:43	*reactstrap/index.d.ts* Checklist * [X] is correct [naming convention](http://definitelytyped.org/guides/contributing.html#naming-the-file)? * https://www.npmjs.com/package/reactstrap - https://github.com/reactstrap/reactstrap#readme * [ ] has a [test file](http://definitelytyped.org/guides/contributing.html#tests)? (reactstrap-tests.ts or reactstrap-tests.tsx) * [ ] pass the Travis CI test? ----…	dt-bot	2017-03-24 15:36:18
15357	2017-03-24 15:04:20	Hey @alihammad! FYI: Yet another PR. The other one was not based on the current master.	mfal	2017-03-24 15:36:18
15357	2017-03-24 15:36:13	Thanks!	andy-ms	2017-03-24 15:36:18
15356	2017-03-24 14:17:10	Incorrect definition of evaluate function according to http://docs.casperjs.org/en/latest/modules/casper.html#evaluate Please fill in this template. - [ ] Make your PR against the `master` branch. - [ ] Use a meaningful title for the pull request. Include the name of the package modified. - [ ] Test the change in your own code. (Compile and run.) - [ ] Follow the advice from the [readme](https://…	Shanayalameda	2017-03-24 16:25:49
15356	2017-03-24 14:17:12	*casperjs/index.d.ts* to author (@jedmao). Could you review this PR? :+1: or :-1:? Checklist * [ ] pass the Travis CI test?	dt-bot	2017-03-24 16:25:49
15356	2017-03-24 15:04:42	This could be: <S_CODE_TOKEN> (Would be easier with Microsoft/TypeScript#5453)	andy-ms	2017-03-24 16:25:49
15355	2017-03-24 14:00:22	Hi all, I installed last version of "@types/express-validator": "^2.20.33" and get this errors on TS compile. <S_CODE_TOKEN> Anyone can help with this definition ? Regards, Diego	diegolaciar
15354	2017-03-24 13:34:59	Please fill in this template. - [x] Make your PR against the `master` branch. - [x] Use a meaningful title for the pull request. Include the name of the package modified. - [x] Test the change in your own code. (Compile and run.) - [x] Follow the advice from the [readme](https://github.com/DefinitelyTyped/DefinitelyTyped/blob/master/README.md#make-a-pull-request). - [x] Avoid [common mistakes](ht…	mfal	2017-03-24 14:05:20
15354	2017-03-24 13:42:44	Hey @alihammad! What do you think?	mfal	2017-03-24 14:05:20
15353	2017-03-24 13:14:10	As suggested in the already existing comments above the declaration. And as specified in the react-native source: https://github.com/facebook/react-native/blob/master/Libraries/EventEmitter/EventEmitter.js#L60-L64	cailenmusselman	2017-03-24 15:08:27
15353	2017-03-24 13:14:11	*react-native/index.d.ts* to author (@alloy). Could you review this PR? :+1: or :-1:? Checklist * [ ] pass the Travis CI test?	dt-bot	2017-03-24 15:08:27
15353	2017-03-24 13:15:25	Ace 👍	alloy	2017-03-24 15:08:27
15352	2017-03-24 10:57:35	Both functions can take Object as well as Schema as its second argument. Please fill in this template. - [x] Make your PR against the `master` branch. - [x] Use a meaningful title for the pull request. Include the name of the package modified. - [x] Test the change in your own code. (Compile and run.) - [x] Follow the advice from the [readme](https://github.com/DefinitelyTyped/DefinitelyTyped/blo…	kseo
15352	2017-03-24 10:57:37	*joi/index.d.ts* to authors (@.Bartvds @laurence-myers @cglantschnig @DavidBR-SW @GaelMagnan). Could you review this PR? :+1: or :-1:? Checklist * [ ] pass the Travis CI test?	dt-bot
15352	2017-03-24 15:12:12	The `Object` type would allow any value to be passed as the second parameter here. Are you sure that *any* object is allowed? The documentation says that it should be "the schema object", and uses `joi.number()` as an example, which of type `NumberSchema`, which is a `Schema`.	andy-ms
15352	2017-03-24 15:27:47	@andy-ms `Object` might not be the best type for the plain schema object, but that's how Joi currently defines the type of a plain schema object. For example, `validate` function with two arguments has the following type. <S_CODE_TOKEN> Here, the second argument `schema` can be either `Schema` or `Object`. `assert` and `attempt` must have the same type as `validate` for the schema object because …	kseo
15352	2017-03-24 15:32:49	If you look at the code it's true that objets or array etc. can be passed as params. But they have to go through some validation (see https://github.com/hapijs/joi/blob/v10.2.2/lib/cast.js L24). In the case of an object that means not throwing going through (https://github.com/hapijs/joi/blob/v10.2.2/lib/object.js L266). So It's seems to me that this change is ok according to the Joi implementati…	GaelMagnan
15352	2017-03-24 15:35:23	Are there *any* constraints on what's passed in? Can I pass in a `new Date()` as the schema? By the way, the overload here is equivalent to using a union `Schema | Object`. But the union of `Schema` and `Object` is just `Object`, aka `any`.	andy-ms
15352	2017-03-24 15:41:06	@andy-ms No, you can't pass in a `new Date()`. It must be a plain object where every key is assigned a joi type object.	kseo
15352	2017-03-24 15:43:07	BTW, I also filed a PR to update the API documentation of `attempt` and `assert`. https://github.com/hapijs/joi/pull/1136	kseo
15352	2017-03-24 15:47:51	So, the type could be `Schema | { [key: string]: Schema }`?	andy-ms
15352	2017-03-24 15:52:21	So if you can't pass anything I agree with andy that you should make it more restrictive. But since you can also pass array and refs I think there is a need for something more than just { [key: string]: Schema }.	GaelMagnan
15352	2017-03-24 15:57:44	Yes, I agree that the type of `schema` must be more restrictive than `Object`. But should I change this PR? As I mentioned above, `validate` function already uses `Object` to represent a plain object schema.	kseo
15352	2017-03-24 15:59:52	This is the best time to do it. You could create a `ConvertibleToSchema = Schema | { [key: string]: Schema } | Schema[] | Ref` (or whatever the correct type is) type aliases and use it all the appropriate places.	andy-ms
15352	2017-03-24 16:23:22	@andy-ms Okay. A quick look at the [source code](https://github.com/hapijs/joi/blob/master/lib/cast.js) reveals that the list is longer than expected. `Schema`, `Schema[]`, `RegExp`, `Date`, `string`, `number`, `boolean`, `Ref` etc. I will create a new PR soon.	kseo
15352	2017-03-24 22:14:25	We've recently updated the repository structure. All packages are now in a `types` subdirectory. Please rebase this pull request onto the latest `master` branch.	andy-ms
15351	2017-03-24 10:07:26	Please fill in this template. - [X] Make your PR against the `master` branch. - [X] Use a meaningful title for the pull request. Include the name of the package modified. - [X] Test the change in your own code. (Compile and run.) - [X] Follow the advice from the [readme](https://github.com/DefinitelyTyped/DefinitelyTyped/blob/master/README.md#make-a-pull-request). - [X] Avoid [common mistakes](ht…	asmarques	2017-03-24 14:44:33
15351	2017-03-24 10:07:28	*pg-query-stream/index.d.ts* to author (@asmarques). Could you review this PR? :+1: or :-1:? Checklist * [ ] pass the Travis CI test? ------ *pg/index.d.ts* to author (@pspeter3). Could you review this PR? :+1: or :-1:? Checklist * [ ] pass the Travis CI test?	dt-bot	2017-03-24 14:44:33
15351	2017-03-24 14:44:29	Thanks!	andy-ms	2017-03-24 14:44:33
15350	2017-03-24 03:18:13	Please fill in this template. - [x] Make your PR against the `master` branch. - [x] Use a meaningful title for the pull request. Include the name of the package modified. - [x] Test the change in your own code. (Compile and run.) - [x] Follow the advice from the [readme](https://github.com/DefinitelyTyped/DefinitelyTyped/blob/master/README.md#make-a-pull-request). - [x] Avoid [common mistakes](ht…	Drynwynn
15350	2017-03-24 03:18:14	*node-jose/index.d.ts* Checklist * [ ] is correct [naming convention](http://definitelytyped.org/guides/contributing.html#naming-the-file)? * https://www.npmjs.com/package/node-jose * http://bower.io/search/?q=node-jose * others? * [X] has a [test file](http://definitelytyped.org/guides/contributing.html#tests)? (node-jose-tests.ts or node-jose-tests.tsx) * [ ] pass the Travis CI test?	dt-bot
15350	2017-03-24 22:14:16	We've recently updated the repository structure. All packages are now in a `types` subdirectory. Please rebase this pull request onto the latest `master` branch.	andy-ms
15349	2017-03-23 23:18:19	- [x] I tried using the `@types/react-router-redux package and had problems. - [ ] I tried using the latest stable version of tsc. https://www.npmjs.com/package/typescript - [ ] I have a question that is inappropriate for [StackOverflow](https://stackoverflow.com/). (Please ask any appropriate questions there). - [ ] [Mention](https://github.com/blog/821-mention-somebody-they-re-notified) the aut…	lawrencetvo	2017-03-24 14:16:49
15349	2017-03-24 14:16:48	Oh man, I'm dumb, the issue was that I was importing from `react-router-redux` not `react-router`.	lawrencetvo	2017-03-24 14:16:49
15348	2017-03-23 21:55:27	From the latest [dtslint](https://github.com/Microsoft/dtslint).	andy-ms	2017-03-24 15:18:04
15348	2017-03-23 21:55:28	*bootstrap.v3.datetimepicker/index.d.ts* to author (@katonap). Could you review this PR? :+1: or :-1:? Checklist * [ ] pass the Travis CI test? ------ *browser-bunyan/index.d.ts* to author (@PaulLockwood). Could you review this PR? :+1: or :-1:? Checklist * [ ] pass the Travis CI test? ------ *bufferstream/index.d.ts* to author (@.Bartvds). Could you review this PR? :+1: or :-1:? Checklist * [ ] …	dt-bot	2017-03-24 15:18:04
15348	2017-03-23 22:31:25	Changes relating to 'mine' (browser-bunyan) look fine other than: **require** is being used rater than **import** No problem by me, but I seem to recall being told to use import by andy-ms (it was a while ago so I am not 100% certain).	PaulLockwood	2017-03-24 15:18:04
15348	2017-03-24 14:54:42	Using `require()` as an expression is bad, but using `import bunyan = require("bunyan")` is OK. The former is `any`, the latter is typed. There's a [lint rule](https://palantir.github.io/tslint/rules/no-var-requires/) to help you know when you're using a "bad" `require`.	andy-ms	2017-03-24 15:18:04
15348	2017-03-24 15:18:00	Test failure fixed by #15358, so merging.	andy-ms	2017-03-24 15:18:04
15347	2017-03-23 21:42:58	These functions both have arguments in the source code Please fill in this template. - [ ] Make your PR against the `master` branch. - [ ] Use a meaningful title for the pull request. Include the name of the package modified. - [ ] Test the change in your own code. (Compile and run.) - [ ] Follow the advice from the [readme](https://github.com/DefinitelyTyped/DefinitelyTyped/blob/master/README.md…	cgalbiati
15347	2017-03-23 21:42:59	*react-slick/index.d.ts* to author (@andrewBalekha). Could you review this PR? :+1: or :-1:? Checklist * [ ] pass the Travis CI test?	dt-bot
15347	2017-03-23 21:47:17	👍	andrewBalekha
15347	2017-03-23 21:47:45	Hmm	andrewBalekha
15347	2017-03-23 21:49:27	Sorry, I forgot to provide documentation for my change. From src/mixins/helpers (https://github.com/akiran/react-slick/blob/4a102c38143ee2adb8004d77e7553c8b76c7a7a7/src/mixins/helpers.js) <S_CODE_TOKEN>	cgalbiati
15347	2017-03-23 21:51:41	to author (@andrewBalekha) I was trying to figure out how to edit my pr, and thought about closing and re-submitting, then I saw you had already seen it so I restored and just added a comment	cgalbiati
15347	2017-03-23 22:03:26	Let me check once again.	andrewBalekha
15347	2017-03-24 22:14:09	We've recently updated the repository structure. All packages are now in a `types` subdirectory. Please rebase this pull request onto the latest `master` branch.	andy-ms
15346	2017-03-23 21:26:47	- [x] Make your PR against the `master` branch. - [x] Use a meaningful title for the pull request. Include the name of the package modified. - [x] Test the change in your own code. (Compile and run.) - [x] Follow the advice from the [readme](https://github.com/DefinitelyTyped/DefinitelyTyped/blob/master/README.md#make-a-pull-request). - [x] Avoid [common mistakes](https://github.com/DefinitelyTyp…	mcrawshaw	2017-03-25 01:34:57
15346	2017-03-23 21:26:48	*redux-logger/index.d.ts* to author (@arusakov). Could you review this PR? :+1: or :-1:? Checklist * [ ] pass the Travis CI test?	dt-bot	2017-03-25 01:34:57
15346	2017-03-24 22:14:04	We've recently updated the repository structure. All packages are now in a `types` subdirectory. Please rebase this pull request onto the latest `master` branch.	andy-ms	2017-03-25 01:34:57
15346	2017-03-25 01:34:52	@andy-ms done: https://github.com/DefinitelyTyped/DefinitelyTyped/pull/15377	mcrawshaw	2017-03-25 01:34:57
15345	2017-03-23 21:05:03	- [X] I tried using the `@types/xxxx` package and had problems. - [ ] I tried using the latest stable version of tsc. https://www.npmjs.com/package/typescript - [ ] I have a question that is inappropriate for [StackOverflow](https://stackoverflow.com/). (Please ask any appropriate questions there). - [ ] [Mention](https://github.com/blog/821-mention-somebody-they-re-notified) the authors (see `De…	ehallander9591
15344	2017-03-23 19:58:28	Please fill in this template. - [X] Make your PR against the `master` branch. - [X] Use a meaningful title for the pull request. Include the name of the package modified. - [X] Test the change in your own code. (Compile and run.) - [X] Follow the advice from the [readme](https://github.com/DefinitelyTyped/DefinitelyTyped/blob/master/README.md#make-a-pull-request). - [X] Avoid [common mistakes](ht…	cauld	2017-03-23 21:06:52
15344	2017-03-23 19:58:30	*material-ui/index.d.ts* to authors (@ngbrown @herrmanno). Could you review this PR? :+1: or :-1:? Checklist * [ ] pass the Travis CI test?	dt-bot	2017-03-23 21:06:52
15343	2017-03-23 18:30:57	@types/plotly.js is missing an interface method PlotlyStatic.redraw(divid: string); ` interface PlotlyStatic { newPlot(divid: string | HTMLElement, data: any[], layout?: any, config?: PlotlyConfig): void; redraw(divid: string); } ` - Authors: @martinduparc	drw112
15343	2017-03-24 12:54:34	Hi @drw112 Feel free to create a PR with your changes	martinduparc
15343	2017-03-25 03:53:11	Fixed in #15379	chrisgervang
15342	2017-03-23 18:02:42	React dates accepts but more importantly returns `null` as a valid focused state. Not having this in the typings allows unexpected errors when using `strictNulls` checking. <S_CODE_TOKEN> - [x] Make your PR against the `master` branch. - [x] Use a meaningful title for the pull request. Include the name of the package modified. - [x] Test the change in your own code. (Compile and run.) - [x] Follo…	squirly	2017-03-23 21:07:39
15342	2017-03-23 18:02:44	*react-dates/index.d.ts* to author (@Artur-A). Could you review this PR? :+1: or :-1:? Checklist * [ ] pass the Travis CI test?	dt-bot	2017-03-23 21:07:39
15341	2017-03-23 17:44:40	Please fill in this template. - [x] Make your PR against the `master` branch. - [x] Use a meaningful title for the pull request. Include the name of the package modified. - [ ] Test the change in your own code. (Compile and run.) - [x] Follow the advice from the [readme](https://github.com/DefinitelyTyped/DefinitelyTyped/blob/master/README.md#make-a-pull-request). - [x] Avoid [common mistakes](ht…	gyzerok	2017-03-24 17:06:02
15341	2017-03-23 17:44:42	*react-native/index.d.ts* to author (@alloy). Could you review this PR? :+1: or :-1:? Checklist * [ ] pass the Travis CI test?	dt-bot	2017-03-24 17:06:02
15341	2017-03-23 17:46:21	The changes are a bit big, sorry for the mess, since I switched order of `ImageURISource` and `ImagePropertiesIOS` so related types are closer to each other.	gyzerok	2017-03-24 17:06:02
15341	2017-03-24 07:00:03	@paulvanbrenk it seems like everything is good. Can I request merging this, please?	gyzerok	2017-03-24 17:06:02
15340	2017-03-23 17:42:34	Please fill in this template. - [x] Make your PR against the `master` branch. - [x] Use a meaningful title for the pull request. Include the name of the package modified. - [x] Test the change in your own code. (Compile and run.) - [x] Follow the advice from the [readme](https://github.com/DefinitelyTyped/DefinitelyTyped/blob/master/README.md#make-a-pull-request). - [x] Avoid [common mistakes](ht…	izayoiko	2017-03-23 21:14:11
15340	2017-03-23 17:42:38	*kcors/index.d.ts* to author (@Xstoudi). Could you review this PR? :+1: or :-1:? Checklist * [ ] pass the Travis CI test?	dt-bot	2017-03-23 21:14:11
15339	2017-03-23 17:00:54	These args are not actually optional as far as I can tell. Please fill in this template. - [x] Make your PR against the `master` branch. - [x] Use a meaningful title for the pull request. Include the name of the package modified. - [x] Test the change in your own code. (Compile and run.) - [x] Follow the advice from the [readme](https://github.com/DefinitelyTyped/DefinitelyTyped/blob/master/READM…	aaronjensen	2017-03-23 21:45:08
15339	2017-03-23 21:15:25	@lhecker can you take a look?	paulvanbrenk	2017-03-23 21:45:08
15339	2017-03-23 21:43:14	Hmm... I'm a bit confused why those optionality annotations where there in the first place, as I see no reason for them to be there: The `handler` is only called when all previous arguments are resolved. So LGTM @paulvanbrenk.	lhecker	2017-03-23 21:45:08
15339	2017-03-23 21:45:13	Thanks!	paulvanbrenk	2017-03-23 21:45:08
15338	2017-03-23 16:38:37	Please fill in this template. - [x] Make your PR against the `master` branch. - [x] Use a meaningful title for the pull request. Include the name of the package modified. - [x] Test the change in your own code. (Compile and run.) - [x] Follow the advice from the [readme](https://github.com/DefinitelyTyped/DefinitelyTyped/blob/master/README.md#make-a-pull-request). - [x] Avoid [common mistakes](ht…	calebegg	2017-03-24 17:11:23
15338	2017-03-23 16:38:39	*angular/angular-component-router.d.ts* can't parse definition header...	dt-bot	2017-03-24 17:11:23
15338	2017-03-23 21:20:27	@davidreher can you take a look. I couldn't find this property in the linked docs.	paulvanbrenk	2017-03-24 17:11:23
15338	2017-03-23 22:02:38	Will take a look tomorrow ... CC: @mischi	davidreher	2017-03-24 17:11:23
15338	2017-03-23 22:43:08	Oh, sorry, I didn't realize it wasn't documented. [Here are source references](https://github.com/angular/router/search?utf8=%E2%9C%93&q=currentInstruction&type=).	calebegg	2017-03-24 17:11:23
15338	2017-03-24 16:08:27	Looks good to me 👍	davidreher	2017-03-24 17:11:23
15337	2017-03-23 15:09:55	`chrome.i18n.detectLanguage` is missing from the type definitions, this change adds the definition. Original documentation at https://developer.chrome.com/extensions/i18n#method-detectLanguage	KeithHenry	2017-03-27 14:33:16
15337	2017-03-23 15:09:57	*chrome/index.d.ts* to authors (@matthewkimber @otiai10 @couven92 @rreverser @sreimer15). Could you review this PR? :+1: or :-1:? Checklist * [ ] pass the Travis CI test?	dt-bot	2017-03-27 14:33:16
15337	2017-03-23 21:45:57	Probably, but at the moment it's not specified at all.	KeithHenry	2017-03-27 14:33:16
15337	2017-03-23 21:46:16	I'll take a look tomorrow.	KeithHenry	2017-03-27 14:33:16
15337	2017-03-23 21:47:46	I'm fine with pulling this in as is, but want to wait if someone else wants to chime in.	paulvanbrenk	2017-03-27 14:33:16
15337	2017-03-24 22:13:59	We've recently updated the repository structure. All packages are now in a `types` subdirectory. Please rebase this pull request onto the latest `master` branch.	andy-ms	2017-03-27 14:33:16
15337	2017-03-27 07:44:59	@andy-ms I've made that change in a new PR https://github.com/DefinitelyTyped/DefinitelyTyped/pull/15405 This change already appears to be against `DefinitelyTyped:master`, should I rebase it to a different branch?	KeithHenry	2017-03-27 14:33:16
15337	2017-03-27 14:33:16	Well, if you've already made a new PR, I'll close this and let that one replace this.	andy-ms	2017-03-27 14:33:16
15336	2017-03-23 15:01:34	Please fill in this template. - [x] Make your PR against the `master` branch. - [x] Use a meaningful title for the pull request. Include the name of the package modified. - [x] Test the change in your own code. (Compile and run.) - [x] Follow the advice from the [readme](https://github.com/DefinitelyTyped/DefinitelyTyped/blob/master/README.md#make-a-pull-request). - [x] Avoid [common mistakes](ht…	epicgirl1998	2017-03-23 21:24:15
15336	2017-03-23 15:01:36	*chrome/index.d.ts* to authors (@matthewkimber @otiai10 @couven92 @rreverser @sreimer15). Could you review this PR? :+1: or :-1:? Checklist * [ ] pass the Travis CI test?	dt-bot	2017-03-23 21:24:15
15335	2017-03-23 14:54:12	Derived BufferAttribute classes were renamed in earlier versions. - Added new definitions - Deprecated the old ones The file was full of "deprecated" comments instead of useful JSDoc. - Replaced all deprecation comments with an equal or more helpful JSDoc deprecation annotation. ____________________________________________________ - [x] Make your PR against the `master` branch. - [x] Use a meanin…	piranha771	2017-03-23 21:25:29
15335	2017-03-23 14:54:15	*three/index.d.ts* to authors (@gyohk @florentpoujol @SereznoKot @omni360 @ivoisbelongtous @piranha771 Kon (account can't be detected)). Could you review this PR? :+1: or :-1:? Checklist * [ ] pass the Travis CI test?	dt-bot	2017-03-23 21:25:29
15334	2017-03-23 14:50:07	Add a non-generic overload for 'create' to enable intellisense in Javascript Please fill in this template. - [x] Make your PR against the `master` branch. - [x] Use a meaningful title for the pull request. Include the name of the package modified. - [x] Test the change in your own code. (Compile and run.) - [x] Follow the advice from the [readme](https://github.com/DefinitelyTyped/DefinitelyTyped…	vladimir-kotikov
15334	2017-03-23 14:50:09	*react-native/index.d.ts* to author (@alloy). Could you review this PR? :+1: or :-1:? Checklist * [ ] pass the Travis CI test?	dt-bot
15334	2017-03-23 14:58:55	Can you add tests? E.g. for when no `T` is specified and styles are not typed inline.	alloy
15334	2017-03-23 15:01:45	Hmm.. Sure, will add. Also looks like there are some failures, related to this change - I'll take a look shortly.	vladimir-kotikov
15334	2017-03-23 15:06:45	Ah yeah, makes sense, now all untyped uses (which I bet there are a lot of) are being limited in style types to those defined in `Style`, which means it will now be required for people to type their valid use-cases 🤔	alloy
15334	2017-03-23 15:20:10	Hmm, this works w/ Typescript 2.2 - there was some issue w/ accessing properties of interfaces, defined w/ `{[key: string]: SomeType}` syntax using '.' rather than `object[key]` notation (https://github.com/Microsoft/TypeScript/issues/12596). So using this would require people to upgrade their typescript version. I can add `// TypeScript Version: 2.2` directive to those files to make CI pass but …	vladimir-kotikov
15334	2017-03-23 15:22:23	Also an alternative might be to make non-generic overload return value of `any` type but wouldn't it be too broad in that case?	vladimir-kotikov
15334	2017-03-23 21:27:41	TypeScript 2.2 has been out for a while, so I'm ok with adding that requirement at this point. However I can't speak for the react-native community. Other than that this change LGTM @mhegazy thoughts?	paulvanbrenk
15334	2017-03-23 22:27:01	I don’t know what the TS/RN community does, we do use 2.2 for our app, so I’m 👍 on updating that.	alloy
15334	2017-03-24 10:55:12	@vladimir-kotikov What about the solution in #14906? I think that one is the better solution, could you verify that that fixes your issue?	alloy
15334	2017-03-24 13:35:43	@alloy, thanks for pointing me out! That's definitely a better one and it works perfectly but looks like it has some other issues, so I'll keep this one open for now	vladimir-kotikov
15334	2017-03-24 14:28:08	@vladimir-kotikov Awesome, thanks for verifying 👍 I’ll ask them to rebase.	alloy
15334	2017-03-24 15:31:41	Hopefully we can use that PR and Microsoft/TypeScript#14841 will give autocomplete even in the generic case.	andy-ms
15333	2017-03-23 13:52:27	- [ ] I tried using the `@types/xxxx` package and had problems. - [ ] I tried using the latest stable version of tsc. https://www.npmjs.com/package/typescript - [x ] I have a question that is inappropriate for [StackOverflow](https://stackoverflow.com/). (Please ask any appropriate questions there). - [ ] [Mention](https://github.com/blog/821-mention-somebody-they-re-notified) the authors (see `D…	FrancescoMussi
15333	2017-03-24 22:24:22	Hi, are you referring to `@types/jssha`? That package doesn't seem to be well maintained. It doesn't list a version number either, so I don't know if it's for jssha v1 or v2. Take a look. If they look like they're for v1 but have some mistakes, you could fix them. If they look like they're for v2, you can create v1 typings. Just copy everything there into a new `types/jssha/v1` subdirectory and e…	andy-ms
15332	2017-03-23 12:48:31	Please fill in this template. - [x] Make your PR against the `master` branch. - [x] Use a meaningful title for the pull request. Include the name of the package modified. - [x] Test the change in your own code. (Compile and run.) - [x] Follow the advice from the [readme](https://github.com/DefinitelyTyped/DefinitelyTyped/blob/master/README.md#make-a-pull-request). - [x] Avoid [common mistakes](ht…	ealves-pt	2017-03-23 21:29:31
15332	2017-03-23 12:48:33	*winston-dynamodb/index.d.ts* to author (@nickiannone). Could you review this PR? :+1: or :-1:? Checklist * [ ] pass the Travis CI test? ------ *winston/index.d.ts* to authors (@bonnici @codeanimal). Could you review this PR? :+1: or :-1:? Checklist * [ ] pass the Travis CI test?	dt-bot	2017-03-23 21:29:31
15331	2017-03-23 12:26:53	- [ ] I tried using the `@types/lodash` package and had problems. - [ ] I tried using the latest stable version of tsc. https://www.npmjs.com/package/typescript - [ ] I'm getting this Error from TypeScript-> TypeScript compiler failed with exit code 1. I did try your solution remove `node_modules` and run `npm i` but after `tns run ios` again same Error popping up Thank you... My package JSON "de…	MalinGunasekara
15331	2017-03-23 13:27:55	We are seeing this as well. Looks like the CI build is failing with the same error: https://travis-ci.org/DefinitelyTyped/DefinitelyTyped/builds/213905821 Rolling back to 4.14.51 fixes the problem.	scottfavre
15331	2017-03-25 14:07:08	Had the same problem. Rolling back to 4.14.51 fixed it for me, too.	mattes3
15331	2017-03-28 03:16:43	I see this problem with tsc version 2.1.5 and @types/lodash version 4.14.58. But when I use tsc version 2.2.2 there appears no issue. To be clear, this is my package.json <S_CODE_TOKEN>	jmathew
15330	2017-03-23 10:21:09	Please fill in this template. - [x] Make your PR against the `master` branch. - [x] Use a meaningful title for the pull request. Include the name of the package modified. - [x] Test the change in your own code. (Compile and run.) - [x] Follow the advice from the [readme](https://github.com/DefinitelyTyped/DefinitelyTyped/blob/master/README.md#make-a-pull-request). - [x] Avoid [common mistakes](ht…	curtis-h	2017-03-23 22:56:24
15330	2017-03-23 10:21:11	*googlemaps/index.d.ts* can't parse definition header...	dt-bot	2017-03-23 22:56:24
15330	2017-03-23 21:31:39	@cgwrench, @nertzy, @xaolas, @mrmcnerd can you take a look? @curtis-h can you point to the docs for this change?	paulvanbrenk	2017-03-23 22:56:24
15330	2017-03-23 21:49:33	[https://developers.google.com/maps/documentation/javascript/reference#LatLng](https://developers.google.com/maps/documentation/javascript/reference#LatLng) Most relevantly this bit: > Most methods that accept LatLng objects also accept a LatLngLiteral object, so that the following are equivalent: map.setCenter(new google.maps.LatLng(-34, 151)); map.setCenter({lat: -34, lng: 151}); >	curtis-h	2017-03-23 22:56:24
15330	2017-03-24 01:42:29	Looks good to me. Have you checked that a LatLngLiteral works against the actual API? My vote is to merge this.	nertzy	2017-03-23 22:56:24
15330	2017-03-24 07:16:57	I tried a small test against the actual API. It works great, as per documentation. I'd also vote to merge this.	mrmcnerd	2017-03-23 22:56:24
15330	2017-03-24 08:55:30	Great, thanks everyone! :)	curtis-h	2017-03-23 22:56:24
15329	2017-03-23 08:45:42	I got this issue,, my working solution **package.json:file** `{ "name": "ng2-lazy-load-example", "version": "1.0.0", "description": "Angular 2 Lazy Load Example", "scripts": { "start": "webpack-dev-server --inline --progress --port 8080", "test": "karma start", "build": "rimraf dist && webpack --config config/webpack.prod.js --progress --profile --bail" }, "license": "MIT", "dependencies": { "@an…	lohitha123
15328	2017-03-23 08:06:41	Please fill in this template. - [x] Make your PR against the `master` branch. - [x] Use a meaningful title for the pull request. Include the name of the package modified. - [x] Test the change in your own code. (Compile and run.) - [x] Follow the advice from the [readme](https://github.com/DefinitelyTyped/DefinitelyTyped/blob/master/README.md#make-a-pull-request). - [x] Avoid [common mistakes](ht…	alexey-pelykh	2017-03-23 21:31:59
15328	2017-03-23 08:06:43	*phantom/index.d.ts* to authors (@horiuchi @llRandom). Could you review this PR? :+1: or :-1:? Checklist * [ ] pass the Travis CI test?	dt-bot	2017-03-23 21:31:59
15327	2017-03-23 07:40:41	request.jar() accepts Store (tough-cookie Store) as its optional parameter https://github.com/request/request/blob/master/lib/cookies.js#L19 Please fill in this template. - [x] Make your PR against the `master` branch. - [x] Use a meaningful title for the pull request. Include the name of the package modified. - [x] Test the change in your own code. (Compile and run.) - [x] Follow the advice from…	alexey-pelykh	2017-03-23 21:44:32
15327	2017-03-23 07:40:42	*request/index.d.ts* to authors (@soywiz @bonnici @.Bartvds @joeskeen @ccurrens). Could you review this PR? :+1: or :-1:? Checklist * [ ] pass the Travis CI test?	dt-bot	2017-03-23 21:44:32
15326	2017-03-23 06:55:00	Please fill in this template. - [x] Make your PR against the `master` branch. - [x] Use a meaningful title for the pull request. Include the name of the package modified. - [x] Test the change in your own code. (Compile and run.) - [x] Follow the advice from the [readme](https://github.com/DefinitelyTyped/DefinitelyTyped/blob/master/README.md#make-a-pull-request). - [x] Avoid [common mistakes](ht…	LKay	2017-03-23 21:34:23
15326	2017-03-23 06:55:02	*payment/index.d.ts* to author (@apare). Could you review this PR? :+1: or :-1:? Checklist * [ ] pass the Travis CI test?	dt-bot	2017-03-23 21:34:23
15325	2017-03-23 04:39:26	Added definitions for detect-port, react-router-config, and serialize-javascript. Updated react-helmet. - [x] Make your PR against the `master` branch. - [x] Use a meaningful title for the pull request. Include the name of the package modified. - [x] Test the change in your own code. (Compile and run.) - [x] Follow the advice from the [readme](https://github.com/DefinitelyTyped/DefinitelyTyped/bl…	lith-light-g
15325	2017-03-23 04:39:28	*detect-port/index.d.ts* Checklist * [X] is correct [naming convention](http://definitelytyped.org/guides/contributing.html#naming-the-file)? * https://www.npmjs.com/package/detect-port - https://github.com/node-modules/detect-port * [X] has a [test file](http://definitelytyped.org/guides/contributing.html#tests)? (detect-port-tests.ts or detect-port-tests.tsx) * [ ] pass the Travis CI test? ----…	dt-bot
15325	2017-03-24 22:13:44	We've recently updated the repository structure. All packages are now in a `types` subdirectory. Please rebase this pull request onto the latest `master` branch.	andy-ms
15325	2017-03-25 04:20:03	It's updated !	lith-light-g
15324	2017-03-23 03:01:38	This PR exports the `lunr` namespace as a module so that it can be included with `import`. I'm working on a project with the [`no-var-requires`](https://palantir.github.io/tslint/rules/no-var-requires/) TSLint rule and `moduleResolution: node` in our `tsconfig.json`, so things like `const lunr = require('lunr')` and `import lunr = require('lunr')` are no good. I couldn't find any import statement…	tobek	2017-03-24 15:37:28
15324	2017-03-23 03:01:40	*lunr/index.d.ts* to author (@sebastian-lenz). Could you review this PR? :+1: or :-1:? Checklist * [ ] pass the Travis CI test?	dt-bot	2017-03-24 15:37:28
15324	2017-03-23 08:42:54	👍	sebastian-lenz	2017-03-24 15:37:28
15324	2017-03-23 21:36:14	Can you add some tests for the usage as a module	paulvanbrenk	2017-03-24 15:37:28
15324	2017-03-24 00:22:20	Sure - in the middle of a crunch now, but I can add some next week.	tobek	2017-03-24 15:37:28
15324	2017-03-24 15:37:24	That can be done in another PR, merging now.	andy-ms	2017-03-24 15:37:28
15323	2017-03-23 01:33:02	- [x] I tried using the `@types/redux-logger` package and had problems. - [x] I tried using the latest stable version of tsc. https://www.npmjs.com/package/typescript - [x] I have a question that is inappropriate for [StackOverflow](https://stackoverflow.com/). - [x] [Mention](https://github.com/blog/821-mention-somebody-they-re-notified) the authors - Authors: @arusakov, @mcrawshaw The issue is …	LKay	2017-03-28 00:22:35
15323	2017-03-23 02:28:28	I agree with your summary @LKay. The definition was created against <S_CODE_TOKEN>. If you force install this version it should work fine. The library author has changed <S_CODE_TOKEN> twice in a few days now. Please see this issue for more information: https://github.com/evgenyrodionov/redux-logger/issues/210 I'm waiting for as response on a question from @pilaas before updating the typings agai…	mcrawshaw	2017-03-28 00:22:35
15323	2017-03-24 04:37:08	Resolved with PR https://github.com/DefinitelyTyped/DefinitelyTyped/pull/15346	mcrawshaw	2017-03-28 00:22:35
15323	2017-03-27 22:48:01	@LKay now available on NPM, please close issue.	mcrawshaw	2017-03-28 00:22:35
15322	2017-03-22 23:39:36		paulvanbrenk	2017-03-23 00:13:28
15322	2017-03-22 23:39:37	*highcharts/index.d.ts* to authors (@damianog @baltie @AlbertOzimek). Could you review this PR? :+1: or :-1:? Checklist * [ ] pass the Travis CI test? ------ *highcharts/modules/map/index.d.ts* to author (@AlbertOzimek). Could you review this PR? :+1: or :-1:? Checklist * [ ] pass the Travis CI test?	dt-bot	2017-03-23 00:13:28
15321	2017-03-22 22:35:39	...including promise rejection/resolution from stubs. Please fill in this template. - [x] Make your PR against the `master` branch. - [x] Use a meaningful title for the pull request. Include the name of the package modified. - [x] Test the change in your own code. (Compile and run.) - [x] Follow the advice from the [readme](https://github.com/DefinitelyTyped/DefinitelyTyped/blob/master/README.md#…	rationull
15321	2017-03-22 22:35:40	*sinon/index.d.ts* to author (@mrbigdog2u). Could you review this PR? :+1: or :-1:? Checklist * [ ] pass the Travis CI test?	dt-bot
15321	2017-03-24 22:13:39	We've recently updated the repository structure. All packages are now in a `types` subdirectory. Please rebase this pull request onto the latest `master` branch.	andy-ms
15321	2017-03-25 00:49:20	@andy-ms Thanks for the heads-up, the PR is rebased now.	rationull
15321	2017-03-25 00:53:10	I did an actual rebase so the old commits and comments are lost .. status as of @sandersn last comment is we were waiting to see if @mrbigdog2u wanted to review this PR.	rationull
15320	2017-03-22 22:13:22	The typings for SinonJS need to be updated to Sinon 2 which was released just a few days ago now. The main issue I'm hitting is that I'm using the new promises support (similar to sinon-as-promised) but the declarations are not present for the resolves() and rejects() functions on stubs. There are number of other API changes in 2.0 that should be handled as well. sinon.useFakeTimers(now) is marke…	rationull
15320	2017-03-27 20:02:13	+1	r-ohan
15319	2017-03-22 22:03:18	These seem to be missing in Google's documentation Please fill in this template. - [x] Make your PR against the `master` branch. - [x] Use a meaningful title for the pull request. Include the name of the package modified. - [x] Test the change in your own code. (Compile and run.) - [x] Follow the advice from the [readme](https://github.com/DefinitelyTyped/DefinitelyTyped/blob/master/README.md#mak…	rossipedia
15319	2017-03-22 22:03:20	*google.picker/index.d.ts* to author (@grapswiz). Could you review this PR? :+1: or :-1:? Checklist * [ ] pass the Travis CI test?	dt-bot
15319	2017-03-24 22:13:33	We've recently updated the repository structure. All packages are now in a `types` subdirectory. Please rebase this pull request onto the latest `master` branch.	andy-ms
15319	2017-03-25 18:28:30	Done	rossipedia
15318	2017-03-22 21:36:56	Now properly extends EventEmitter and implements fs.FSWatcher. Based on newer typings from: https://github.com/types/npm-chokidar Also updated the tests. Closes #14563 and #14595. - [x] Make your PR against the `master` branch. - [x] Use a meaningful title for the pull request. Include the name of the package modified. - [x] Test the change in your own code. (Compile and run.) - [x] Follow the ad…	AviVahl	2017-03-23 21:38:59
15318	2017-03-22 21:36:58	*chokidar/index.d.ts* to author (@reppners). Could you review this PR? :+1: or :-1:? Checklist * [ ] pass the Travis CI test?	dt-bot	2017-03-23 21:38:59
15318	2017-03-23 09:34:25	👍	reppners	2017-03-23 21:38:59
15318	2017-03-23 17:29:00	Thanks for reviewing! Anyone merging? This will clean up local typings on our end... :)	AviVahl	2017-03-23 21:38:59
15317	2017-03-22 20:55:56		paulvanbrenk	2017-03-22 22:27:43
15317	2017-03-22 20:55:57	*node/index.d.ts* to authors (@DefinitelyTyped/DefinitelyTyped Microsoft TypeScript (account can't be detected)). Could you review this PR? :+1: or :-1:? Checklist * [ ] pass the Travis CI test? ------ *node/v0/index.d.ts* to authors (@DefinitelyTyped/DefinitelyTyped Microsoft TypeScript (account can't be detected)). Could you review this PR? :+1: or :-1:? Checklist * [ ] pass the Travis CI test?…	dt-bot	2017-03-22 22:27:43
15316	2017-03-22 20:52:01	- [x ] I tried using the `@types/lodash@4.14.57` package and had problems. - [ ] I tried using the latest stable version of tsc. https://www.npmjs.com/package/typescript - [ ] I have a question that is inappropriate for [StackOverflow](https://stackoverflow.com/). (Please ask any appropriate questions there). - [ ] [Mention](https://github.com/blog/821-mention-somebody-they-re-notified) the autho…	baywet	2017-03-24 12:58:47
15316	2017-03-22 21:05:37	CC @AviVahl	baywet	2017-03-24 12:58:47
15316	2017-03-22 21:54:16	@types/lodash now requires ts2.2, as it uses the new `object` type, so that's probably why it fails. I'm not sure how the auto publishing works here, but I thought it'll bump a major version of the typings. Perhaps one of the ms people around here can assist. How can this be avoided? How does one bump the major version of a @types package? EDIT: if you're already using ts2.2, please make sure you…	AviVahl	2017-03-24 12:58:47
15316	2017-03-23 12:30:15	Already using typescript 2.2.1, only have one version of @types/lodash (using npm here). Nuking node_modules folder didn't fix the issue. Here is what most of our tsconfig files look like: <S_CODE_TOKEN> Edit: Other types included are : <S_CODE_TOKEN>	baywet	2017-03-24 12:58:47
15316	2017-03-23 17:41:29	Other types include @types/lodash@4.14.5**6**? That would cause a conflict I believe.	AviVahl	2017-03-24 12:58:47
15316	2017-03-23 17:44:26	no no, what I provided is an export of all the types I have after reverting the changes. I only have 1 version of @types/lodash	baywet	2017-03-24 12:58:47
15316	2017-03-23 20:21:11	@baywet I checked the combination of these @types packages on my end, and I suspect the error is caused by a conflict of `@types/core-js@0.9.35`, which **also** has a WeakMap definition. Please try upgrading to `@types/core-js@0.9.37` (alongside the new @types/lodash version). The new version removed this definition and instead requires you to specify the libs for the types in your tsconfig (the …	AviVahl	2017-03-24 12:58:47
15316	2017-03-23 20:28:47	@andy-ms do you think the collections polyfills in lodash should also be removed to avoid @types libraries conflicts with ts's own libs? I'm referring to: <S_CODE_TOKEN> from lodash/index.d.ts	AviVahl	2017-03-24 12:58:47
15316	2017-03-23 21:29:08	Thanks for helping @AviVahl Upgrading to @types/core-js@0.9.37 causes me this issue https://github.com/DefinitelyTyped/DefinitelyTyped/issues/15140 I also have this issue when upgrading to @types/node@7.0.8 https://github.com/DefinitelyTyped/DefinitelyTyped/issues/15104 I think everything is more or less related, still trying to figure out what.	baywet	2017-03-24 12:58:47
15316	2017-03-24 11:34:28	Glad to assist. We too feel the same pains (types conflicting) on our end many times, although we use exact versioning for our 3rd-party versions (no carets in the package.json). I think this entire mess revolves around the fact that you can use a library like lodash in a browser without WeakMap (I'm guessing the `isWeakMap` function will throw in runtime or something similar), but @types/lodash …	AviVahl	2017-03-24 12:58:47
15316	2017-03-24 12:58:47	In my case I solved it by doing two things: Upgrading to @types/node@7.0.10 @types/core-js@0.9.37 and @types/lodash@4.14.57 Updating my tsconfig.json to include that <S_CODE_TOKEN> The issue seems to be that we were in a transitioning period for a certain number of libraries to rely on these provided typings, but not all of them were updated at the same time. Bottom line I think libraries typings…	baywet	2017-03-24 12:58:47
15316	2017-03-27 14:59:31	@AviVahl In that case I don't think it's so bad since they're not redeclaring the entirety of the type, just forward-declaring their existence.	andy-ms	2017-03-24 12:58:47
15315	2017-03-22 20:27:17	## Update Existing Package Here is a link to the official documentation that shows what the interface for **DialogOptions** should look like. I have added the field **displayInIframe**. https://github.com/OfficeDev/office-js-docs/blob/master/reference/shared/officeui.displaydialogasync.md	LanceEa
15315	2017-03-22 20:27:19	*office-js/index.d.ts* to author (@OfficeDev). Could you review this PR? :+1: or :-1:? Checklist * [ ] pass the Travis CI test?	dt-bot
15315	2017-03-24 22:13:26	We've recently updated the repository structure. All packages are now in a `types` subdirectory. Please rebase this pull request onto the latest `master` branch.	andy-ms
15315	2017-03-26 15:59:56	@andy-ms - I have rebased my PR on master and Travis has passed. Please let me know if you need anything else before committing.	LanceEa
15314	2017-03-22 20:15:03	Please fill in this template. - [x] Make your PR against the `master` branch. - [x] Use a meaningful title for the pull request. Include the name of the package modified. - [x] Test the change in your own code. (Compile and run.) - [ ] Follow the advice from the [readme](https://github.com/DefinitelyTyped/DefinitelyTyped/blob/master/README.md#make-a-pull-request). - [ ] Avoid [common mistakes](ht…	donaldpipowitch	2017-03-23 23:39:53
15314	2017-03-22 20:15:05	*react-router/index.d.ts* can't parse definition header...	dt-bot	2017-03-23 23:39:53
15314	2017-03-22 20:57:22	Can you fix the error in the CI build? <S_CODE_TOKEN>	paulvanbrenk	2017-03-23 23:39:53
15314	2017-03-22 22:01:36	Sure. Sorry that I missed that one!	donaldpipowitch	2017-03-23 23:39:53
15314	2017-03-22 22:34:34	From my experience these parameters should stay optional Edit: do you have a use case/example why you want to make them compulsory?	tkrotoff	2017-03-23 23:39:53
15314	2017-03-23 07:34:06	> From my experience these parameters should stay optional Have you seen a `match` object where these properties were set to `undefined` or why do you think they should stay optional? By reading the source code I can't see a way how this can be. But... I see something else which I need to change. `matchPath` can actually return `null` [here](https://github.com/ReactTraining/react-router/blob/mast…	donaldpipowitch	2017-03-23 23:39:53
15314	2017-03-23 07:40:08	@paulvanbrenk Tests are green 🎉	donaldpipowitch	2017-03-23 23:39:53
15314	2017-03-23 09:38:25	[This is wrong](https://github.com/donaldpipowitch/DefinitelyTyped/commit/a0687332469bb1b804667f9900667fcc98c0c02b): you cannot change [the examples taken from React Router website](https://reacttraining.com/react-router/web/example/recursive-paths) so that your `index.d.ts` modifications work! Edit: `| null` as a return value for `match()` is ok	tkrotoff	2017-03-23 23:39:53
15314	2017-03-23 10:54:30	> This is wrong: you cannot change the examples taken from React Router website so that your index.d.ts modifications work! I didn't know this example was taken from the official docs and shouldn't be changed. But I looked into the example deeper now and see it is typed in a wrong way. The properties you get when `<Person/>` is used for the [first time](https://github.com/donaldpipowitch/Definite…	donaldpipowitch	2017-03-23 23:39:53
15314	2017-03-23 12:03:07	I have to say I _think_ the example is not good, but I reverted the test to the original example and just changed TypeScript-related code. Because I think the API is used in the wrong way in the example we need at least [one cast with `as`](https://github.com/DefinitelyTyped/DefinitelyTyped/pull/15314/commits/0d06ba4519bcd8a49c3eb1242fec1f11ff567096#diff-ddabab4417cb3cab3037f90945246740R52). I al…	donaldpipowitch	2017-03-23 23:39:53
15314	2017-03-23 13:55:48	@donaldpipowitch > I didn't know this example was taken from the official docs It's written in [test/README.md](https://github.com/DefinitelyTyped/DefinitelyTyped/blob/master/react-router/test/README.md) > I'd rewrite the example [...]. But if I'm not allowed to do that, I'll change the interfaces. If you think an example is not good, you should contact the React Router authors. Anyway... > [The …	tkrotoff	2017-03-23 23:39:53
15314	2017-03-23 20:49:36	Removed `PartialRouteComponentProps ` 👍	donaldpipowitch	2017-03-23 23:39:53
15314	2017-03-23 20:50:01	Fat finger...	donaldpipowitch	2017-03-23 23:39:53
15314	2017-03-23 23:25:52	@paulvanbrenk good for me 👍	tkrotoff	2017-03-23 23:39:53
15314	2017-03-24 04:30:45	Thank you 💪	donaldpipowitch	2017-03-23 23:39:53
15313	2017-03-22 18:54:15	The `TileLayerOptions` interface includes `[name: string]: any` as a member, which makes the interface largely uncheckable. I suspect this may have been a stopgap while some missing properties were backlogged. If it's not needed, it would be great to kill it.	estaub
15312	2017-03-22 18:23:42	<S_CODE_TOKEN> Before, `modified` was `(number | undefined)[]` ... now its `number[]`;	ericanderson
15312	2017-03-22 18:23:44	*lodash/index.d.ts* to authors (@bczengel @chrootsu @stepancar). Could you review this PR? :+1: or :-1:? Checklist * [ ] pass the Travis CI test?	dt-bot
15312	2017-03-24 22:13:04	We've recently updated the repository structure. All packages are now in a `types` subdirectory. Please rebase this pull request onto the latest `master` branch.	andy-ms
15312	2017-03-27 15:03:49	All set @andy-ms	ericanderson
15311	2017-03-22 18:14:15	Reverts DefinitelyTyped/DefinitelyTyped#14868 As per the discussion at #14868, this change should never have been made. The official JS documentation for the Google Maps JS API shows the field as camel case: `placeId`. See https://developers.google.com/maps/documentation/javascript/reference#PlaceDetailsRequest	nertzy	2017-03-22 18:37:33
15311	2017-03-22 18:14:17	*googlemaps/index.d.ts* can't parse definition header...	dt-bot	2017-03-22 18:37:33
15310	2017-03-22 17:48:35	### Context `react-intl` provides an `injectIntl` higher order component which wraps a React component and provides some extra props to it. It also [exposes the original component](https://github.com/yahoo/react-intl/blob/master/src/inject.js) as `WrappedComponent` and this is [useful for testing](https://github.com/yahoo/react-intl/wiki/Testing-with-React-Intl#relativedate-advanced-uses-injectin…	tamlyn	2017-03-23 20:41:08
15310	2017-03-22 17:48:37	*react-intl/index.d.ts* to authors (@bgrieder @cdroulers @gyzerok @tillwolff). Could you review this PR? :+1: or :-1:? Checklist * [ ] pass the Travis CI test?	dt-bot	2017-03-23 20:41:08
15310	2017-03-23 14:11:04	Oh nice! Yeah that works. Updated.	tamlyn	2017-03-23 20:41:08
15310	2017-03-23 15:07:48	@paulvanbrenk can you, please, merge it?	gyzerok	2017-03-23 20:41:08
15309	2017-03-22 16:34:57	Please fill in this template. - [x] Make your PR against the `master` branch. - [x] Use a meaningful title for the pull request. Include the name of the package modified. - [x] Test the change in your own code. (Compile and run.) - [x] Follow the advice from the [readme](https://github.com/DefinitelyTyped/DefinitelyTyped/blob/master/README.md#make-a-pull-request). - [x] Avoid [common mistakes](ht…	ioancole	2017-03-22 18:48:11
15309	2017-03-22 16:35:00	*node-forge/index.d.ts* can't parse definition header...	dt-bot	2017-03-22 18:48:11
15309	2017-03-22 16:36:18	Updated file version number from 0.6.42 to 0.6.43. Does not pass lint but should be OK	ioancole	2017-03-22 18:48:11
15309	2017-03-22 16:41:46	Fixes #15260	ioancole	2017-03-22 18:48:11
15308	2017-03-22 15:50:11	fixes #15260 Please fill in this template. - [x] Make your PR against the `master` branch. - [x] Use a meaningful title for the pull request. Include the name of the package modified. - [x] Test the change in your own code. (Compile and run.) - [x] Follow the advice from the [readme](https://github.com/DefinitelyTyped/DefinitelyTyped/blob/master/README.md#make-a-pull-request). - [x] Avoid [common…	ioancole	2017-03-22 16:00:05
15308	2017-03-22 15:50:13	*node-forge/index.d.ts* can't parse definition header...	dt-bot	2017-03-22 16:00:05
15307	2017-03-22 15:37:34	URL: https://github.com/madox2/react-tagcloud disableRandomColor is listed as an option to the component but was not included in the definition file.	agrippanux	2017-03-22 18:49:08
15307	2017-03-22 15:37:36	*react-tagcloud/index.d.ts* to author (@wassname). Could you review this PR? :+1: or :-1:? Checklist * [ ] pass the Travis CI test?	dt-bot	2017-03-22 18:49:08
15306	2017-03-22 14:14:04	If changing an existing definition: - [ ] Provide a URL to documentation or source code which provides context for the suggested changes: https://datatables.net/extensions/buttons/examples/html5/filename.html You can see in the example, title can be a valid attribute	jimhartford	2017-03-22 18:49:53
15306	2017-03-22 14:14:07	*datatables.net-buttons/index.d.ts* to author (@SammyG4Free). Could you review this PR? :+1: or :-1:? Checklist * [ ] pass the Travis CI test?	dt-bot	2017-03-22 18:49:53
15305	2017-03-22 13:20:42	This PR adds the classes that are part of the `google-protobuf` library (e.g. `google-protobuf/google/protobuf/any_pb`) that are required by message generated by `protoc`. These classes were generated by a `protoc` TypeScript plugin that I am working on, with a few of the classes being extended as per the `protoc` JS generator (`any` and `struct` have additional functions). I have checked that th…	MarcusLongmuir	2017-03-22 19:49:30
15304	2017-03-22 13:15:32	Please fill in this template. - [x] Make your PR against the `master` branch. - [x] Use a meaningful title for the pull request. Include the name of the package modified. - [x] Test the change in your own code. (Compile and run.) - [x] Follow the advice from the [readme](https://github.com/DefinitelyTyped/DefinitelyTyped/blob/master/README.md#make-a-pull-request). - [x] Avoid [common mistakes](ht…	avidenic
15304	2017-03-22 13:15:34	*jquery.validation/index.d.ts* to authors (@fdecampredon @johnnyreilly). Could you review this PR? :+1: or :-1:? Checklist * [ ] pass the Travis CI test?	dt-bot
15304	2017-03-24 22:12:51	We've recently updated the repository structure. All packages are now in a `types` subdirectory. Please rebase this pull request onto the latest `master` branch.	andy-ms
15304	2017-03-27 08:42:32	Thank you for very constructive comments! I've rebased this pull request on top of current master and fixed the code as per comments.	avidenic
15303	2017-03-22 12:23:06	- [X] I tried using the `@types/xxxx` package and had problems. - [X] I tried using the latest stable version of tsc. https://www.npmjs.com/package/typescript - [x] I have a question that is inappropriate for [StackOverflow](https://stackoverflow.com/). (Please ask any appropriate questions there). - [x] [Mention](https://github.com/blog/821-mention-somebody-they-re-notified) the authors (see `De…	jeusdi
15303	2017-03-22 16:05:15	I'm struggling with the same issue. Are you trying to use stripe type definitions client-side or server-side? If server-side, the correct type package is actually "stripe-node", not "stripe", which is really the typings for Stripe.Js. However, I still haven't gotten the stripe-node typings to work. VSCode says that "index.d.ts" is not a module. But it looks like one when I review the file.	jelling
15303	2017-03-22 16:26:04	Think I've figured it out. Short version: you don't need an import statement for the stripe-node package. You can just do this: `let foo = Stripe.card;` And you will get intellisense options for the object. Longer version: the reason for this is that stripe-node module does not export a module; it looks like it tries, but it doesn't seem to work. Perhaps typescript changed since they created the …	jelling
15303	2017-03-23 10:40:27	Thanks @jelling. I'm trying to use it on client side. According to [this question](http://stackoverflow.com/questions/42951809/using-external-library-into-typescript-and-webpack-project) on stackoverflow and [this issue](https://github.com/swagger-api/swagger-codegen/issues/4397#issuecomment-288632159) it seems `@types/stripe` is outdated. So the only solution is to add `<script>` tag reference o…	jeusdi
15302	2017-03-22 11:41:06	- [x] Make your PR against the `master` branch. - [x] Use a meaningful title for the pull request. Include the name of the package modified. - [x] Test the change in your own code. (Compile and run.) - [x] Follow the advice from the [readme](https://github.com/DefinitelyTyped/DefinitelyTyped/blob/master/README.md#make-a-pull-request). - [x] Avoid [common mistakes](https://github.com/DefinitelyTyp…	JJayet	2017-03-24 18:47:53
15302	2017-03-22 11:41:08	*soap/index.d.ts* to authors (@aleung @cagefox). Could you review this PR? :+1: or :-1:? Checklist * [ ] pass the Travis CI test?	dt-bot	2017-03-24 18:47:53
15301	2017-03-22 08:09:45	Please fill in this template. - [x] Make your PR against the `master` branch. - [x] Use a meaningful title for the pull request. Include the name of the package modified. - [x] Test the change in your own code. (Compile and run.) - [x] Follow the advice from the [readme](https://github.com/DefinitelyTyped/DefinitelyTyped/blob/master/README.md#make-a-pull-request). - [x] Avoid [common mistakes](ht…	tlaziuk	2017-03-22 19:51:30
15301	2017-03-22 08:10:08	*bittorrent-protocol/index.d.ts* to author (@tlaziuk). Could you review this PR? :+1: or :-1:? Checklist * [ ] pass the Travis CI test?	dt-bot	2017-03-22 19:51:30
15300	2017-03-22 06:26:38	- [ ] I tried using the `@types/xxxx` package and had problems. - [ ] I tried using the latest stable version of tsc. https://www.npmjs.com/package/typescript - [ ] I have a question that is inappropriate for [StackOverflow](https://stackoverflow.com/). (Please ask any appropriate questions there). - [ ] [Mention](https://github.com/blog/821-mention-somebody-they-re-notified) the authors (see `De…	yangdan8	2017-03-24 22:26:15
15300	2017-03-24 22:26:15	The `vue` package provides its own types. If you want typings for `iView`, make a pull request adding them.	andy-ms	2017-03-24 22:26:15
15299	2017-03-22 03:58:13	@danzel The props `style` and `onEachFeature`, and probably others, are missing from `GeoJSONProps`. [GeoJSON](https://github.com/PaulLeCam/react-leaflet/blob/master/lib/GeoJSON.js) is really [poorly documented](https://github.com/PaulLeCam/react-leaflet/blob/master/docs/Components.md#geojson) in react-leaflet. It turns out it supports (as in "it works") all (I think) of the options described in …	estaub
15299	2017-03-22 04:00:40	Make a PR and I'll review it :)	danzel
15299	2017-03-22 04:26:57	Turns out to be easier than I assumed, just add Leaflet.GeoJSONOptions as a base interface:: <S_CODE_TOKEN> Sorry, I've not done a PR before and don't want to start with one on DefinitelyTyped!	estaub
15299	2017-03-22 05:16:40	Hah ok. Will do this next week On Wed, 22 Mar 2017 at 5:27 PM, Ed Staub <notifications@github.com> wrote: > Turns out to be easier than I assumed, just add Leaflet.GeoJSONOptions as > a base interface:: > > interface GeoJSONProps extends FeatureGroupProps, Leaflet.GeoJSONOptions { > data: GeoJSON.GeoJsonObject; > } > > Sorry, I've not done a PR before and don't want to start with one on > Definit…	danzel
15298	2017-03-22 02:59:36	Replaced instances where JSDoc comments incorrectly start with `/*` instead of `/**`. This was causing JSDoc parsers to not parse these comments.	saravanaj	2017-03-22 22:27:50
15298	2017-03-22 02:59:37	*node/index.d.ts* to authors (@DefinitelyTyped/DefinitelyTyped Microsoft TypeScript (account can't be detected)). Could you review this PR? :+1: or :-1:? Checklist * [ ] pass the Travis CI test? ------ *node/v0/index.d.ts* to authors (@DefinitelyTyped/DefinitelyTyped Microsoft TypeScript (account can't be detected)). Could you review this PR? :+1: or :-1:? Checklist * [ ] pass the Travis CI test?…	dt-bot	2017-03-22 22:27:50
15298	2017-03-22 22:28:32	Fixed the issues in #15317	paulvanbrenk	2017-03-22 22:27:50
15297	2017-03-22 01:09:55	https://github.com/mozilla-neutrino/webpack-chain - [x] Make your PR against the `master` branch. - [x] Use a meaningful title for the pull request. Include the name of the package modified. - [x] Test the change in your own code. (Compile and run.) - [x] Follow the advice from the [readme](https://github.com/DefinitelyTyped/DefinitelyTyped/blob/master/README.md#make-a-pull-request). - [x] Avoid …	eirikurn	2017-03-22 19:52:18
15297	2017-03-22 01:09:56	*webpack-chain/index.d.ts* Checklist * [X] is correct [naming convention](http://definitelytyped.org/guides/contributing.html#naming-the-file)? * https://www.npmjs.com/package/webpack-chain - https://github.com/mozilla-neutrino/webpack-chain#readme * [X] has a [test file](http://definitelytyped.org/guides/contributing.html#tests)? (webpack-chain-tests.ts or webpack-chain-tests.tsx) * [ ] pass the…	dt-bot	2017-03-22 19:52:18
15296	2017-03-21 23:39:16	@evgenyrodionov changed export in library, this syncs the definitions to match. I have reviewed FAQ in relation to <S_CODE_TOKEN> usage. Basically re-written now to remove old typescript fixes. - [x] Make your PR against the `master` branch. - [x] Use a meaningful title for the pull request. Include the name of the package modified. - [x] Test the change in your own code. (Compile and run.) - [x]…	mcrawshaw	2017-03-22 19:53:17
15296	2017-03-21 23:39:18	*redux-logger/index.d.ts* to author (@arusakov). Could you review this PR? :+1: or :-1:? Checklist * [ ] pass the Travis CI test?	dt-bot	2017-03-22 19:53:17
15295	2017-03-21 23:28:29	@evgenyrodionov changed export in library, this syncs the definitions to match. I have reviewed FAQ in relation to <S_CODE_TOKEN> usage. Basically re-written now to remove old typescript fixes. - [x] Make your PR against the `master` branch. - [x] Use a meaningful title for the pull request. Include the name of the package modified. - [x] Test the change in your own code. (Compile and run.) - [x]…	mcrawshaw	2017-03-21 23:34:59
15295	2017-03-21 23:28:30	*redux-logger/index.d.ts* to author (@arusakov). Could you review this PR? :+1: or :-1:? Checklist * [ ] pass the Travis CI test?	dt-bot	2017-03-21 23:34:59
15294	2017-03-21 23:21:28		paulvanbrenk	2017-03-21 23:55:55
15294	2017-03-21 23:21:30	*openfin/index.d.ts* to author (@chrisbarker). Could you review this PR? :+1: or :-1:? Checklist * [ ] pass the Travis CI test? ------ *openfin/v16/index.d.ts* Checklist * [ ] is correct [naming convention](http://definitelytyped.org/guides/contributing.html#naming-the-file)? * https://www.npmjs.com/package/openfin * http://bower.io/search/?q=openfin * others? * [X] has a [test file](http://defin…	dt-bot	2017-03-21 23:55:55
15293	2017-03-21 22:54:47	@evgenyrodionov changed export in library, this syncs the definitions to match. I have reviewed FAQ in relation to <S_CODE_TOKEN> usage. - [x] Make your PR against the `master` branch. - [x] Use a meaningful title for the pull request. Include the name of the package modified. - [x] Test the change in your own code. (Compile and run.) - [x] Follow the advice from the [readme](https://github.com/D…	mcrawshaw	2017-03-21 22:59:18
15292	2017-03-21 22:51:29		paulvanbrenk	2017-03-21 22:57:25
15291	2017-03-21 21:58:36	We can replace `whatwg-fetch` with the built-in types now. Also removed an unnecessary namespace from `fetch.io`.	andy-ms	2017-03-22 19:55:50
15291	2017-03-21 21:58:38	*fetch-mock/index.d.ts* to authors (@asvetliakov @tamird @merrywhether). Could you review this PR? :+1: or :-1:? Checklist * [ ] pass the Travis CI test? ------ *fetch.io/index.d.ts* to author (@newraina). Could you review this PR? :+1: or :-1:? Checklist * [ ] pass the Travis CI test?	dt-bot	2017-03-22 19:55:50
15291	2017-03-21 22:03:27	fetch-mock looks fine, and I'm excited for this as it'll let us get to TS 2.2. Travis seems to imply that fetch.io needs the 2.2 version declaration too now?	merrywhether	2017-03-22 19:55:50
15291	2017-03-21 22:05:13	Yep, just added it.	andy-ms	2017-03-22 19:55:50
15291	2017-03-21 23:57:06	Just a note that https://github.com/DefinitelyTyped/DefinitelyTyped/pull/14901 just got merged, making the `fetch-mock` part of this redundent.	merrywhether	2017-03-22 19:55:50
15291	2017-03-22 01:50:54	:+1:	tamird	2017-03-22 19:55:50
15290	2017-03-21 21:53:29	This doesn't need "q", so just remove the dependency.	andy-ms	2017-03-22 19:56:26
15289	2017-03-21 20:03:20	<script type="text/javascript"> window.doorbellOptions = { appKey: ... }; (function(w, d, t) { var hasLoaded = false; function l() { if (hasLoaded) { return; } hasLoaded = true; window.doorbellOptions.windowLoaded = true; var g = d.createElement(t);g.id = 'doorbellScript';g.type = 'text/javascript';g.async = true;g.src = 'https://embed.doorbell.io/button/5873?t='+(new Date().getTime());(d.getElem…	cvetelinandreev
15288	2017-03-21 19:49:22		andy-ms	2017-03-21 20:06:15
15287	2017-03-21 19:35:50	This contains the code: <S_CODE_TOKEN> This declares that `Extension` *instances* are constructible, Not that there is an `Extension` entity which can be constructed to create instances. The stated reason for not using `class` doesn't make sense; classes can be extended using the `extends` keyword. CC @tlaziuk Ref: #14086	andy-ms	2017-03-24 22:28:20
15287	2017-03-22 08:10:30	Thanks for pointing that @andy-ms, I've wrote that just by looking at the code <https://github.com/feross/bittorrent-protocol/blob/master/index.js#L144>. I've just created a PR <https://github.com/DefinitelyTyped/DefinitelyTyped/pull/15301> which should improve this typings a bit.	tlaziuk	2017-03-24 22:28:20
15287	2017-03-24 22:28:20	Thanks!	andy-ms	2017-03-24 22:28:20
15286	2017-03-21 19:00:33	According to the [spec](https://www.khronos.org/registry/webgl/extensions/OES_vertex_array_object/), everywhere `WebGLVertexArrayObjectOES` is used, it has to be nullable (not optional, however).	dmikis	2017-03-22 20:47:33
15286	2017-03-21 19:00:34	*webgl-ext/index.d.ts* to author (@zenmumbler). Could you review this PR? :+1: or :-1:? Checklist * [ ] pass the Travis CI test?	dt-bot	2017-03-22 20:47:33
15286	2017-03-22 17:01:21	also @dmikis, please see my more recent d.ts for WebGL 1 and 2 at: https://github.com/stardazed/stardazed/blob/master/typings/webgl.d.ts	zenmumbler	2017-03-22 20:47:33
15286	2017-03-23 13:17:48	@zenmumbler thanks, I'll definitely check them out.	dmikis	2017-03-22 20:47:33
15285	2017-03-21 18:46:38	Some fs functions in node's d.ts use `/*` instead of `/**` for their doc comments. This change converts them to use the standard `/**` jsdoc comment syntax	mjbvz	2017-03-22 19:34:13
15285	2017-03-21 18:46:39	*node/index.d.ts* to authors (@DefinitelyTyped/DefinitelyTyped Microsoft TypeScript (account can't be detected)). Could you review this PR? :+1: or :-1:? Checklist * [ ] pass the Travis CI test?	dt-bot	2017-03-22 19:34:13
15285	2017-03-21 20:50:16	Can you take a look at the failures in the CI server?	paulvanbrenk	2017-03-22 19:34:13
15285	2017-03-21 22:19:56	The error is: <S_CODE_TOKEN> which seems to me like a different issue. I see the same error on master after making any change at all to the `node.d.ts` file	mjbvz	2017-03-22 19:34:13
15285	2017-03-22 03:03:27	I created a similar PR #15298. Mine covers the older definition files as well.	saravanaj	2017-03-22 19:34:13
15285	2017-03-22 17:38:14	@mjbvz Can we close this PR, since #15298 seems to cover more files.	paulvanbrenk	2017-03-22 19:34:13
15285	2017-03-22 19:34:13	@paulvanbrenk Yes, I'm fine closing this as long #15298 gets merged in	mjbvz	2017-03-22 19:34:13
15284	2017-03-21 17:41:26	Please fill in this template. - [x ] Make your PR against the `master` branch. - [x ] Use a meaningful title for the pull request. Include the name of the package modified. - [x ] Test the change in your own code. (Compile and run.) - [x ] Follow the advice from the [readme](https://github.com/DefinitelyTyped/DefinitelyTyped/blob/master/README.md#make-a-pull-request). - [x ] Avoid [common mistake…	stevehipwell
15284	2017-03-21 17:41:27	*oauth2orize/index.d.ts* to authors (@wokim @heycalmdown). Could you review this PR? :+1: or :-1:? Checklist * [ ] pass the Travis CI test?	dt-bot
15284	2017-03-24 18:53:47	@heycalmdown can you take a look in the next few days? Otherwise I'll give a compiler-eye-view review on Monday.	sandersn
15284	2017-03-24 22:12:43	We've recently updated the repository structure. All packages are now in a `types` subdirectory. Please rebase this pull request onto the latest `master` branch.	andy-ms
15283	2017-03-21 17:32:01	`localforage` is in `notNeededPackages.json` now, so reference the library itself. CC @reppners	andy-ms	2017-03-21 17:44:00
15282	2017-03-21 17:27:10	Showing off some new lint rules. `no-redundant-modifier`: Warns on unnecessary `declare` or `export`. `trim-file`: Warns on extra whitespace at top/bottom. Other warnings are from already existing lint rules that weren't in effect at the time the PR was first made. Note: Removing padding on the inside of blocks was discovered manually. It might be a good lint rule. **EDIT**: Made a rule for that …	andy-ms	2017-03-21 20:14:56
15282	2017-03-21 17:27:13	*ably/index.d.ts* to author (@ably). Could you review this PR? :+1: or :-1:? Checklist * [ ] pass the Travis CI test? ------ *accepts/index.d.ts* to author (@bomret). Could you review this PR? :+1: or :-1:? Checklist * [ ] pass the Travis CI test? ------ *angular-gridster/index.d.ts* can't parse definition header... ------ *angular-oauth2/index.d.ts* to author (@anteriovieira). Could you review t…	dt-bot	2017-03-21 20:14:56
15282	2017-03-21 17:32:34	Test failure fixed by #15283	andy-ms	2017-03-21 20:14:56
15282	2017-03-21 17:35:25	Changes to *awesomplete* LGTM :+1:	tbekolay	2017-03-21 20:14:56
15282	2017-03-21 17:37:44	Changes to **aurelia-knockout** are ok! 👍	code-chris	2017-03-21 20:14:56
15282	2017-03-21 19:14:23	Changes to **angular-oauth2** LGTM ! 👍	anteriovieira	2017-03-21 20:14:56
15282	2017-03-21 19:54:51	Changes to **autoprefixer** LGTM 👍	odnamrataizem	2017-03-21 20:14:56
15282	2017-03-21 22:24:27	Changes for *accepts* 👍	Bomret	2017-03-21 20:14:56
15281	2017-03-21 17:21:18	- [x] Make your PR against the `master` branch. - [x] Use a meaningful title for the pull request. Include the name of the package modified. - [x] Test the change in your own code. (Compile and run.) - [x] Follow the advice from the [readme](https://github.com/DefinitelyTyped/DefinitelyTyped/blob/master/README.md#make-a-pull-request). - [x] Avoid [common mistakes](https://github.com/DefinitelyTyp…	bastienmoulia	2017-03-21 21:24:52
15281	2017-03-21 17:21:20	*google.analytics/index.d.ts* to authors (Ronnie Haakon Hegelund (account can't be detected) Pat Kujawa (account can't be detected)). Could you review this PR? :+1: or :-1:? Checklist * [ ] pass the Travis CI test?	dt-bot	2017-03-21 21:24:52
15281	2017-03-21 20:51:36	Can you fix the CI errors <S_CODE_TOKEN>	paulvanbrenk	2017-03-21 21:24:52
15280	2017-03-21 16:24:08	Add inputRenderer https://github.com/JedWatson/react-select/blob/bb7516946dc0b772fcedde061208c5971d88b785/src/Select.js#L71 Please fill in this template. - [ ] Make your PR against the `master` branch. - [ ] Use a meaningful title for the pull request. Include the name of the package modified. - [ ] Test the change in your own code. (Compile and run.) - [ ] Follow the advice from the [readme](htt…	verity	2017-03-21 20:52:21
15280	2017-03-21 16:24:11	*react-select/index.d.ts* to authors (@Hesquibet @giladgray @iebaker @skirsdeda @vujevits @devrelm). Could you review this PR? :+1: or :-1:? Checklist * [ ] pass the Travis CI test?	dt-bot	2017-03-21 20:52:21
15279	2017-03-21 15:17:29	#15263 was a mistake. `xmpp-jid` provides its own types, but those types were actually for `@xmpp/jid`. This is a tentative PR based on the assumption that `xmpp__jid` is the naming scheme we will use. Needs approval first. @mhegazy @vladima @RyanCavanaugh I don't think `@types/xmpp-jid` would have worked in the first place anyway, since it was written in an external module style and would only h…	andy-ms	2017-03-24 16:32:37
15279	2017-03-21 15:17:31	*xmpp__jid/index.d.ts* Checklist * [ ] is correct [naming convention](http://definitelytyped.org/guides/contributing.html#naming-the-file)? * https://www.npmjs.com/package/xmpp__jid * http://bower.io/search/?q=xmpp__jid * others? * [X] has a [test file](http://definitelytyped.org/guides/contributing.html#tests)? (xmpp__jid-tests.ts or xmpp__jid-tests.tsx) * [ ] pass the Travis CI test?	dt-bot	2017-03-24 16:32:37
15279	2017-03-23 00:27:48	@andy-ms can you file an issue to track supporting this on the compiler side for module resolution. we also need to document it at some point.	mhegazy	2017-03-24 16:32:37
15279	2017-03-23 14:25:49	OK, Microsoft/TypeScript#14819	andy-ms	2017-03-24 16:32:37
15279	2017-03-23 14:29:50	Ran `npm deprecate @types/xmpp-jid "'xmpp-jid' provides its own types. For typings of '@xmpp/jid', use '@types/xmpp__jid'."`.	andy-ms	2017-03-24 16:32:37
15278	2017-03-21 11:48:46	I am using @types/core-js 0.9.34. I am getting the following error. This is the statement i had it in the tsconfig.json file { "compilerOptions": { "target": "es5", "module": "commonjs", "lib": ["es5","dom"], "moduleResolution": "node", "declaration": false, "noImplicitAny": false, "removeComments": true, "emitDecoratorMetadata": true, "experimentalDecorators": true, "sourceMap": true, "typeRoots…	balajijana	2017-03-27 14:56:57
15278	2017-03-21 19:32:54	Try using a newer version of `@types/core-js`.	andy-ms	2017-03-27 14:56:57
15278	2017-03-22 07:36:41	I tried with latest version 0.9.37. it also shows the breaks in the build with the following errors: /var/www/html/wildoystermaster/typings/browser/ambient/es6-shim/index.d.ts(8,14): error TS2300: Duplicate identifier 'PropertyKey'. /var/www/html/wildoystermaster/typings/browser/ambient/es6-shim/index.d.ts(12,5): error TS2687: All declarations of 'value' must have identical modifiers. /var/www/ht…	balajijana	2017-03-27 14:56:57
15278	2017-03-22 09:41:36	please give me an idea how to rectify it?	balajijana	2017-03-27 14:56:57
15278	2017-03-22 13:09:26	Also with the previous version 0.9.34 I have tried with the following code: { "compilerOptions": { "target": "es5", "module": "commonjs", "lib": ["es5","dom"], "moduleResolution": "node", "noLib": true, "declaration": false, "noImplicitAny": false, "removeComments": true, "emitDecoratorMetadata": true, "experimentalDecorators": true, "sourceMap": true, "typeRoots": [ "node_modules/@types" ], "typ…	balajijana	2017-03-27 14:56:57
15278	2017-03-22 17:25:08	Your compile errors are in `es6-shim`, not in `core-js`. We may have to do work similar to #15108 on that. @rbuckton	andy-ms	2017-03-27 14:56:57
15278	2017-03-23 15:03:27	@andy-ms : based on your suggestion I have changed the following lines in tsconfig.json: I have pointed the lib-es6 and target to es5 { "compilerOptions": { "target": "es5", "module": "commonjs", "lib":["es6","dom"], "moduleResolution": "node", "noLib": true, "declaration": false, "noImplicitAny": false, "removeComments": true, "emitDecoratorMetadata": true, "experimentalDecorators": true, "sourc…	balajijana	2017-03-27 14:56:57
15278	2017-03-23 15:07:49	Try removing `"noLib": true`. That [option](http://www.typescriptlang.org/docs/handbook/compiler-options.html) removes important declarations.	andy-ms	2017-03-27 14:56:57
15278	2017-03-24 06:33:49	@andy-ms when i tried removing the "noLib": true, I am getting the following errors: /var/www/html/wildoystermaster/typings/browser/ambient/es6-shim/index.d.ts(8,14): error TS2300: Duplicate identifier 'PropertyKey'. /var/www/html/wildoystermaster/typings/browser/ambient/es6-shim/index.d.ts(12,5): error TS2687: All declarations of 'value' must have identical modifiers. /var/www/html/wildoystermas…	balajijana	2017-03-27 14:56:57
15278	2017-03-24 08:00:52	@andy-ms can you please tell me which are all the statements to be included in tsconfig.json?	balajijana	2017-03-27 14:56:57
15278	2017-03-24 09:45:44	@andy-ms Finally I have fixed it by removing the @types/core-js file and making use of the generic core-js file. Also downgrading the angular2- tree-component module. Thank you for your inputs and suggestions	balajijana	2017-03-27 14:56:57
15277	2017-03-21 10:49:01	- [x] I tried using the `@types/react` package and had problems. - [x] I tried using the latest stable version of tsc. https://www.npmjs.com/package/typescript - [x] I have a question that is inappropriate for [StackOverflow](https://stackoverflow.com/). (Please ask any appropriate questions there). - [x] [Mention](https://github.com/blog/821-mention-somebody-they-re-notified) the authors (see `D…	begincalendar	2017-03-21 11:03:04
15277	2017-03-21 11:03:04	It appears this was already fixed in the latest version.	begincalendar	2017-03-21 11:03:04
15276	2017-03-21 07:15:01	openImmediately already removed in 4.0.7 Please fill in this template. - [ ] Make your PR against the `master` branch. - [ ] Use a meaningful title for the pull request. Include the name of the package modified. - [ ] Test the change in your own code. (Compile and run.) - [ ] Follow the advice from the [readme](https://github.com/DefinitelyTyped/DefinitelyTyped/blob/master/README.md#make-a-pull-r…	keyiis	2017-03-22 17:38:32
15276	2017-03-21 07:15:02	*serialport/index.d.ts* to author (@codefoster). Could you review this PR? :+1: or :-1:? Checklist * [ ] pass the Travis CI test?	dt-bot	2017-03-22 17:38:32
15276	2017-03-21 20:53:53	@keyiis can you add a link to the documentation?	paulvanbrenk	2017-03-22 17:38:32
15275	2017-03-21 06:53:37	Please fill in this template. - [x] Make your PR against the `master` branch. - [x] Use a meaningful title for the pull request. Include the name of the package modified. - [x] Test the change in your own code. (Compile and run.) - [x] Follow the advice from the [readme](https://github.com/DefinitelyTyped/DefinitelyTyped/blob/master/README.md#make-a-pull-request). - [x] Avoid [common mistakes](ht…	sdthornton	2017-03-21 06:54:36
15275	2017-03-21 06:53:38	*leaflet-groupedlayercontrol/index.d.ts* Checklist * [ ] is correct [naming convention](http://definitelytyped.org/guides/contributing.html#naming-the-file)? * https://www.npmjs.com/package/leaflet-groupedlayercontrol * http://bower.io/search/?q=leaflet-groupedlayercontrol * others? * [X] has a [test file](http://definitelytyped.org/guides/contributing.html#tests)? (leaflet-groupedlayercontrol-te…	dt-bot	2017-03-21 06:54:36
15274	2017-03-21 06:30:36	Is the first paragraph of the Angular readme.md file correct? > Referencing AngularJS definition files in your code > > To do that, simply add `` at the top of your code. I just add two back-ticks to the top of my file? Or am I missing something here? (and what code exactly is this document referring to?)	aplocher
15274	2017-03-24 22:31:32	That must be a mistake. The types should be included automatically once they are installed in `@types/angular` so you shouldn't need to do anything. The README also mentions some files that no longer exist.	andy-ms
15273	2017-03-21 02:36:07	Please fill in this template. - [ ] Make your PR against the `master` branch. - [ ] Use a meaningful title for the pull request. Include the name of the package modified. - [ ] Test the change in your own code. (Compile and run.) - [ ] Follow the advice from the [readme](https://github.com/DefinitelyTyped/DefinitelyTyped/blob/master/README.md#make-a-pull-request). - [ ] Avoid [common mistakes](ht…	LKay	2017-03-21 02:38:40
15273	2017-03-21 02:36:09	*redux-persist-transform-compress/index.d.ts* REMOVED! ------ *redux-persist-transform-encrypt/async.d.ts* Checklist * [ ] is correct [naming convention](http://definitelytyped.org/guides/contributing.html#naming-the-file)? * https://www.npmjs.com/package/redux-persist-transform-encrypt * http://bower.io/search/?q=redux-persist-transform-encrypt * others? * [X] has a [test file](http://definitely…	dt-bot	2017-03-21 02:38:40
15272	2017-03-21 02:05:45		421p	2017-03-21 20:54:29
15272	2017-03-21 02:05:47	*wampy/index.d.ts* to author (@KSDaemon). Could you review this PR? :+1: or :-1:? Checklist * [ ] pass the Travis CI test?	dt-bot	2017-03-21 20:54:29
15272	2017-03-21 09:02:00	👍	KSDaemon	2017-03-21 20:54:29
15271	2017-03-21 01:39:48	Please fill in this template. - [x] Make your PR against the `master` branch. - [x] Use a meaningful title for the pull request. Include the name of the package modified. - [x] Test the change in your own code. (Compile and run.) - [x] Follow the advice from the [readme](https://github.com/DefinitelyTyped/DefinitelyTyped/blob/master/README.md#make-a-pull-request). - [x] Avoid [common mistakes](ht…	wonbyte	2017-03-21 20:55:05
15271	2017-03-21 01:39:49	*moment-business/index.d.ts* Checklist * [X] is correct [naming convention](http://definitelytyped.org/guides/contributing.html#naming-the-file)? * https://www.npmjs.com/package/moment-business - https://github.com/jmeas/moment-business * [X] has a [test file](http://definitelytyped.org/guides/contributing.html#tests)? (moment-business-tests.ts or moment-business-tests.tsx) * [ ] pass the Travis …	dt-bot	2017-03-21 20:55:05
15270	2017-03-21 01:15:58	Please fill in this template. - [x] Make your PR against the `master` branch. - [x] Use a meaningful title for the pull request. Include the name of the package modified. - [x] Test the change in your own code. (Compile and run.) - [x] Follow the advice from the [readme](https://github.com/DefinitelyTyped/DefinitelyTyped/blob/master/README.md#make-a-pull-request). - [x] Avoid [common mistakes](ht…	wonbyte	2017-03-21 01:19:22
15270	2017-03-21 01:15:59	*moment-business/index.d.ts* Checklist * [X] is correct [naming convention](http://definitelytyped.org/guides/contributing.html#naming-the-file)? * https://www.npmjs.com/package/moment-business - https://github.com/jmeas/moment-business * [X] has a [test file](http://definitelytyped.org/guides/contributing.html#tests)? (moment-business-tests.ts or moment-business-tests.tsx) * [ ] pass the Travis …	dt-bot	2017-03-21 01:19:22
15269	2017-03-21 00:01:51	removing `poly2tri` declaration: - Deleted the package's directory. - Added it to `notNeededPackages.json`.	r3mi	2017-03-21 20:58:15
15269	2017-03-21 00:01:53	*poly2tri/index.d.ts* REMOVED!	dt-bot	2017-03-21 20:58:15
15269	2017-03-21 00:05:07	CC @ElemarJR	r3mi	2017-03-21 20:58:15
15268	2017-03-20 23:40:26		paulvanbrenk	2017-03-20 23:49:30
15267	2017-03-20 19:59:20	Please fill in this template. - [x] Make your PR against the `master` branch. - [x] Use a meaningful title for the pull request. Include the name of the package modified. - [x] Test the change in your own code. (Compile and run.) - [x] Follow the advice from the [readme](https://github.com/DefinitelyTyped/DefinitelyTyped/blob/master/README.md#make-a-pull-request). - [x] Avoid [common mistakes](ht…	morrisjdev	2017-03-21 21:04:11
15267	2017-03-20 19:59:22	*linq4js/index.d.ts* Checklist * [X] is correct [naming convention](http://definitelytyped.org/guides/contributing.html#naming-the-file)? * https://www.npmjs.com/package/linq4js - https://github.com/morrisjdev/Linq4JS * [X] has a [test file](http://definitelytyped.org/guides/contributing.html#tests)? (linq4js-tests.ts or linq4js-tests.tsx) * [ ] pass the Travis CI test?	dt-bot	2017-03-21 21:04:11
15267	2017-03-20 22:39:20	thanks for your contribution, can you fix the merge conflict?	paulvanbrenk	2017-03-21 21:04:11
15267	2017-03-21 21:04:11	manually merged	paulvanbrenk	2017-03-21 21:04:11
15266	2017-03-20 19:54:59	- [x ] I tried using the `@types/three` package and had problems: The typings definition is missing TubeBufferGeometry - Authors: @florentpoujol, @andy-ms	AndreasWilladsen	2017-03-21 07:50:51
15266	2017-03-20 21:57:04	Try making a pull request?	andy-ms	2017-03-21 07:50:51
15265	2017-03-20 18:51:11	Please note on the template below that I was unable to complete some steps because of a bug in `npm run new-package`. See #15261. Thus, I based my PR off of `@types/serialport`. Further, my definition file was adapted from a definition file from my custom project. After educating myself on @types, etc. the format of the definition file changed so that I would follow typical conventions. But I'm n…	troywweber7	2017-03-21 20:01:49
15265	2017-03-20 18:51:13	*firmata/firmata.d.ts* Checklist * [ ] is correct [naming convention](http://definitelytyped.org/guides/contributing.html#naming-the-file)? * https://www.npmjs.com/package/firmata * http://bower.io/search/?q=firmata * others? * [X] has a [test file](http://definitelytyped.org/guides/contributing.html#tests)? (firmata-tests.ts or firmata-tests.tsx) * [ ] pass the Travis CI test?	dt-bot	2017-03-21 20:01:49
15265	2017-03-20 20:00:09	This looks good to me, I'm waiting on some more informed comments on the issue you opened before merging this.	paulvanbrenk	2017-03-21 20:01:49
15265	2017-03-20 20:42:01	@rwaldron @paulvanbrenk I certainly believe this PR can improve over time if we get this initial PR through. I'll want to test to confirm I didn't break any of my existing library references when I switch over to `@types/firmata` in my larger project, and then as time goes on, I'll improve this as necessary.	troywweber7	2017-03-21 20:01:49
15265	2017-03-20 22:53:22	I'm fixing all the lint-ing issues. Is there a way to allow an exception to one of the rules? i.e. `I2cModes` is not using `I` as a prefix, in this case, its actually a part of the name... @andy-ms	troywweber7	2017-03-21 20:01:49
15265	2017-03-20 22:57:46	Use [`// tslint:disable-next-line interface-name`](https://palantir.github.io/tslint/usage/rule-flags/).	andy-ms	2017-03-21 20:01:49
15265	2017-03-20 23:09:38	@andy-ms great, thanks! Is there any plan in the future for a README to be included/published? If this is published and works, I could perhaps include a little mention in the firmata.js readme instead, I'll see what @rwaldron thinks. Further, should I be including any dependencies in a `package.json` such as the dependency on `@types/serialport`?	troywweber7	2017-03-21 20:01:49
15265	2017-03-21 14:44:30	You can test it out by removing the current firmata types in your project and copying `index.d.ts` from here to `node_modules/@types/firmata/index.d.ts`. (Also install `@types/serialport` and `@types/node`, which will be inferred as dependencies.) You don't need a `package.json`.	andy-ms	2017-03-21 20:01:49
15265	2017-03-21 14:53:27	I don't think the readme is necesssary anyway. It makes these points: * Use typescript's import syntax: this is already a tslint [rule](https://palantir.github.io/tslint/rules/no-var-requires/). * Describes how to extend a class: This is how classes are normally extended in JavaScript. Shouldn't need a README. * Mentions that const enums are used: This is more important to note, but I think it's …	andy-ms	2017-03-21 20:01:49
15265	2017-03-21 17:40:31	Okay, so I linked to my current project to make sure the new definitions worked, and they do. I would say if there is nothing else to resolve, let's make this happen so I can start doing `npm i -D @types/firmata`! ... and thank you to everyone for the input and help. This has been my first experience with: **forking**, **pull-requesting to a public project**, **working with developers I haven't m…	troywweber7	2017-03-21 20:01:49
15264	2017-03-20 17:52:20	This should make merge conflicts less likely.	andy-ms	2017-03-20 18:03:56
15263	2017-03-20 17:47:36	This will deprecate `@types/xmpp-jid` in favor of just `xmpp-jid`. CC @PJakcson	andy-ms	2017-03-20 22:00:39
15263	2017-03-20 17:47:37	*xmpp-jid/index.d.ts* REMOVED! ------ *xmpp-jid/lib/JID.d.ts* REMOVED!	dt-bot	2017-03-20 22:00:39
15262	2017-03-20 17:35:13	This will deprecate `@types/x2js` in favor of just `x2js`. CC @horiuchi	andy-ms	2017-03-21 15:03:30
15262	2017-03-20 22:37:38	LGTM can you fix the conflict	paulvanbrenk	2017-03-21 15:03:30
15262	2017-03-24 01:23:43	Thanks 👍	horiuchi	2017-03-21 15:03:30
15261	2017-03-20 16:58:58	I've been using some custom-brewed definitions for [firmata.js](https://github.com/firmata/firmata.js) for a while now and would like to make them public for others to use/improve. I checked with the authors [about bundling the definitions](https://github.com/firmata/firmata.js/issues/153), but they are currently opting for creating an `@types/firmata`. I forked the firmata.js project and [practi…	troywweber7	2017-03-24 22:26:47
15261	2017-03-20 18:53:08	As you can see, I generated an initial pull request #15265 to get this process started. Help is appreciated. Also, recommendations for how I can test that my definitions are still working within an external project would be appreciated.	troywweber7	2017-03-24 22:26:47
15261	2017-03-20 19:59:26	@andy-ms Can you comment on this. The actual definition file in the PR looks good to me.	paulvanbrenk	2017-03-24 22:26:47
15261	2017-03-24 22:26:47	That PR is merged now, so closing this issue.	andy-ms	2017-03-24 22:26:47
15260	2017-03-20 16:50:28	I have to manually add publicKeyFromPem to this file so I can use it. Then when I run npm update it gets obliterated.	jaimeburnap	2017-03-22 18:48:21
15260	2017-03-22 15:48:10	Looks like there are a few other methods missing from that typings file, just comment here to let me know if you want any more added.	ioancole	2017-03-22 18:48:21
15260	2017-03-22 16:42:38	PR #15309 should add the method you want, will add the rest of the missing methods when I have time.	ioancole	2017-03-22 18:48:21
15259	2017-03-20 16:11:29	Fixed a typo and changed the code sample formatting. In addition, I think it would be better to replace the link to https://github.com/meteor/meteor/blob/devel/docs/client/data.js, which leads nowhere, as it is a generated file, with a mention of its path ( `docs/client/data.js`) and a link to the docs repo (https://github.com/meteor/docs), which could be used to generate the docs, or the https:/…	MasterAM	2017-03-20 22:36:40
15258	2017-03-20 15:53:36	Please fill in this template. - [ x] Make your PR against the `master` branch. - [x ] Use a meaningful title for the pull request. Include the name of the package modified. - [x ] Test the change in your own code. (Compile and run.) - [ x] Follow the advice from the [readme](https://github.com/DefinitelyTyped/DefinitelyTyped/blob/master/README.md#make-a-pull-request). - [ x] Avoid [common mistake…	wonbyte	2017-03-20 16:04:15
15257	2017-03-20 15:45:12	Please fill in this template. - [x] Make your PR against the `master` branch. - [x] Use a meaningful title for the pull request. Include the name of the package modified. - [x] Test the change in your own code. (Compile and run.) - [x] Follow the advice from the [readme](https://github.com/DefinitelyTyped/DefinitelyTyped/blob/master/README.md#make-a-pull-request). - [x] Avoid [common mistakes](ht…	JJayet	2017-03-21 19:43:23
15257	2017-03-20 15:45:14	*sequelize/index.d.ts* to authors (@samuelneff @codeanimal @drinchev). Could you review this PR? :+1: or :-1:? Checklist * [ ] pass the Travis CI test?	dt-bot	2017-03-21 19:43:23
15257	2017-03-20 22:35:39	Can you point to the docs (or js file) where you based this change on?	paulvanbrenk	2017-03-21 19:43:23
15257	2017-03-20 23:12:45	Yeah, I know this is in contradiction with this : https://github.com/sequelize/sequelize/blob/3e5b8772ef75169685fc96024366bca9958fee63/lib/model.js#L1304 But it's confirmed by their tests (and my own) : https://github.com/sequelize/sequelize/blob/f191bd3bf64f988f7deab3250bc70b5cf0fe72fb/test/integration/include/findAll.test.js#L1951	JJayet	2017-03-21 19:43:23
15257	2017-03-20 23:19:05	Just as an example : <S_CODE_TOKEN> Will return this : <S_CODE_TOKEN> In contrast, this : <S_CODE_TOKEN> Will return this : <S_CODE_TOKEN> edit : removed ids :)	JJayet	2017-03-21 19:43:23
15256	2017-03-20 14:33:02	PR for issue #15183 - [x] Make your PR against the `master` branch. - [x] Use a meaningful title for the pull request. Include the name of the package modified. - [x] Test the change in your own code. (Compile and run.) - [x] Follow the advice from the [readme](https://github.com/DefinitelyTyped/DefinitelyTyped/blob/master/README.md#make-a-pull-request). - [x] Avoid [common mistakes](https://gith…	slawiko	2017-03-22 18:16:33
15256	2017-03-20 14:33:05	*bloomfilter/index.d.ts* Checklist * [ ] is correct [naming convention](http://definitelytyped.org/guides/contributing.html#naming-the-file)? * https://www.npmjs.com/package/bloomfilter * http://bower.io/search/?q=bloomfilter * others? * [X] has a [test file](http://definitelytyped.org/guides/contributing.html#tests)? (bloomfilter-tests.ts or bloomfilter-tests.tsx) * [ ] pass the Travis CI test?	dt-bot	2017-03-22 18:16:33
15256	2017-03-20 22:34:43	thanks for the contribution, can you make sure the CI server passes.	paulvanbrenk	2017-03-22 18:16:33
15256	2017-03-21 07:16:26	@paulvanbrenk can you help me, please? As I understand Travis says that `buckets: Array<Int32Array>;` is wrong, because of brackets `<>`?	slawiko	2017-03-22 18:16:33
15256	2017-03-22 12:04:06	@paulvanbrenk [this](http://definitelytyped.org/guides/contributing.html) article has this line: > If the version of the library is known then add it as a semver to the label.\ But if I add bloomfilter version in `index.d.ts` like I did it [here](https://github.com/DefinitelyTyped/DefinitelyTyped/pull/15256/files/45f48bde141128e0554b1fa78f0ae1ba035700d6#diff-dd75e1eb7274e34d3ad0dda083eeaa31) Trav…	slawiko	2017-03-22 18:16:33
15256	2017-03-22 18:16:29	@slawiko thanks, it looks like we tightened the check for the version a little too much.	paulvanbrenk	2017-03-22 18:16:33
15255	2017-03-20 09:39:26	TS2306 /@types/three/index.d.ts' is not a module. <S_CODE_TOKEN> Please fill in this template. - [ ] Make your PR against the `master` branch. - [ ] Use a meaningful title for the pull request. Include the name of the package modified. - [ ] Test the change in your own code. (Compile and run.) - [ ] Follow the advice from the [readme](https://github.com/DefinitelyTyped/DefinitelyTyped/blob/master…	biolee	2017-03-21 19:51:48
15255	2017-03-20 09:39:28	*three/index.d.ts* to authors (@gyohk @florentpoujol @SereznoKot @omni360 @ivoisbelongtous @piranha771 Kon (account can't be detected)). Could you review this PR? :+1: or :-1:? Checklist * [ ] pass the Travis CI test?	dt-bot	2017-03-21 19:51:48
15255	2017-03-20 22:31:20	Thanks for your contribution. Can you make sure the CI server passes.	paulvanbrenk	2017-03-21 19:51:48
15255	2017-03-21 09:40:07	👎 This works with the namespace THREE. No need to remove it. try `import * as THREE from "three"` Please reject this PR.	piranha771	2017-03-21 19:51:48
15255	2017-03-21 19:51:48	CLosed as per @piranha771	paulvanbrenk	2017-03-21 19:51:48
15254	2017-03-20 03:50:32	Please fill in this template. - [x] Make your PR against the `master` branch. - [x] Use a meaningful title for the pull request. Include the name of the package modified. - [x] Test the change in your own code. (Compile and run.) - [x] Follow the advice from the [readme](https://github.com/DefinitelyTyped/DefinitelyTyped/blob/master/README.md#make-a-pull-request). - [x] Avoid [common mistakes](ht…	newraina	2017-03-20 22:30:16
15254	2017-03-20 03:50:33	*redux-action/index.d.ts* Checklist * [X] is correct [naming convention](http://definitelytyped.org/guides/contributing.html#naming-the-file)? * https://www.npmjs.com/package/redux-action - https://github.com/coderhaoxin/redux-action#readme * [X] has a [test file](http://definitelytyped.org/guides/contributing.html#tests)? (redux-action-tests.ts or redux-action-tests.tsx) * [ ] pass the Travis CI…	dt-bot	2017-03-20 22:30:16
15253	2017-03-20 02:24:31	The "call" method of a falcor router allows either a JSONGraphEnvelope object or one or more path-value pairs. The current signature of the "call" method allows only one or more path value pairs or a JSONEnvelope object to be returned. It does not allow invalidated paths to be returned. This change corrects the signature of the "call" method definition to reflect the correct signature, allowing p…	cdhgee	2017-03-24 19:35:54
15253	2017-03-20 02:24:33	*falcor-router/index.d.ts* to author (@Quramy). Could you review this PR? :+1: or :-1:? Checklist * [ ] pass the Travis CI test?	dt-bot	2017-03-24 19:35:54
15253	2017-03-20 22:28:10	Thanks for your contribution. Can you add a couple of tests for this change>	paulvanbrenk	2017-03-24 19:35:54
15253	2017-03-20 23:56:37	Tests added, let me know if anything else is needed.	cdhgee	2017-03-24 19:35:54
15253	2017-03-21 00:12:49	Thanks, I'll give @Quramy a chance to review	paulvanbrenk	2017-03-24 19:35:54
15252	2017-03-20 01:25:15	Please fill in this template. - [x] Make your PR against the `master` branch. - [x] Use a meaningful title for the pull request. Include the name of the package modified. - [x] Test the change in your own code. (Compile and run.) - [x] Follow the advice from the [readme](https://github.com/DefinitelyTyped/DefinitelyTyped/blob/master/README.md#make-a-pull-request). - [x] Avoid [common mistakes](ht…	huy-nguyen	2017-03-20 22:26:38
15252	2017-03-20 01:25:16	*react-svg-pan-zoom/index.d.ts* Checklist * [X] is correct [naming convention](http://definitelytyped.org/guides/contributing.html#naming-the-file)? * https://www.npmjs.com/package/react-svg-pan-zoom - https://github.com/chrvadala/react-svg-pan-zoom#readme * [X] has a [test file](http://definitelytyped.org/guides/contributing.html#tests)? (react-svg-pan-zoom-tests.ts or react-svg-pan-zoom-tests.t…	dt-bot	2017-03-20 22:26:38
15251	2017-03-19 22:33:37	Please fill in this template. - [x ] Make your PR against the `master` branch. - [ x] Use a meaningful title for the pull request. Include the name of the package modified. - [ x] Test the change in your own code. (Compile and run.) - [ ]x Follow the advice from the [readme](https://github.com/DefinitelyTyped/DefinitelyTyped/blob/master/README.md#make-a-pull-request). - [ x] Avoid [common mistake…	wonbyte	2017-03-20 00:54:31
15251	2017-03-19 22:33:38	*moment-business/index.d.ts* Checklist * [X] is correct [naming convention](http://definitelytyped.org/guides/contributing.html#naming-the-file)? * https://www.npmjs.com/package/moment-business - https://github.com/jmeas/moment-business * [X] has a [test file](http://definitelytyped.org/guides/contributing.html#tests)? (moment-business-tests.ts or moment-business-tests.tsx) * [ ] pass the Travis …	dt-bot	2017-03-20 00:54:31
15250	2017-03-19 22:23:44	Please fill in this template. - [ x] Make your PR against the `master` branch. - [x ] Use a meaningful title for the pull request. Include the name of the package modified. - [x ] Test the change in your own code. (Compile and run.) - [x ] Follow the advice from the [readme](https://github.com/DefinitelyTyped/DefinitelyTyped/blob/master/README.md#make-a-pull-request). - [x ] Avoid [common mistake…	wonbyte	2017-03-19 22:30:30
15250	2017-03-19 22:23:45	*moment-business/index.d.ts* Checklist * [X] is correct [naming convention](http://definitelytyped.org/guides/contributing.html#naming-the-file)? * https://www.npmjs.com/package/moment-business - https://github.com/jmeas/moment-business * [X] has a [test file](http://definitelytyped.org/guides/contributing.html#tests)? (moment-business-tests.ts or moment-business-tests.tsx) * [ ] pass the Travis …	dt-bot	2017-03-19 22:30:30
15249	2017-03-19 16:23:53	Please fill in this template. - [x] Make your PR against the `master` branch. - [x] Use a meaningful title for the pull request. Include the name of the package modified. - [x] Test the change in your own code. (Compile and run.) - [x] Follow the advice from the [readme](https://github.com/DefinitelyTyped/DefinitelyTyped/blob/master/README.md#make-a-pull-request). - [x] Avoid [common mistakes](ht…	ruslan-molodyko	2017-03-20 22:25:13
15249	2017-03-19 16:23:54	*axel/index.d.ts* Checklist * [ ] is correct [naming convention](http://definitelytyped.org/guides/contributing.html#naming-the-file)? * https://www.npmjs.com/package/axel * http://bower.io/search/?q=axel * others? * [X] has a [test file](http://definitelytyped.org/guides/contributing.html#tests)? (axel-tests.ts or axel-tests.tsx) * [ ] pass the Travis CI test?	dt-bot	2017-03-20 22:25:13
15248	2017-03-19 11:23:36	Please fill in this template. - [X] Make your PR against the `master` branch. - [X] Use a meaningful title for the pull request. Include the name of the package modified. - [X] Test the change in your own code. (Compile and run.) - [X] Follow the advice from the [readme](https://github.com/DefinitelyTyped/DefinitelyTyped/blob/master/README.md#make-a-pull-request). - [X] Avoid [common mistakes](ht…	alan-agius4	2017-03-21 21:20:03
15248	2017-03-19 11:23:37	*htmlhint/index.d.ts* to author (@alan-agius4). Could you review this PR? :+1: or :-1:? Checklist * [ ] pass the Travis CI test?	dt-bot	2017-03-21 21:20:03
15248	2017-03-19 11:27:48	:thumbsup:	alan-agius4	2017-03-21 21:20:03
15248	2017-03-20 22:24:06	I had a suggestion, let me know if you don't agree. And I'll merge it regardless.	paulvanbrenk	2017-03-21 21:20:03
15248	2017-03-21 05:11:06	Ill check a bit cause I might be a bit of an overkill to do 3 string unions considering there are more string rules. http://htmlhint.com/ I am quite into the idea of having everything strongly typed though. On Mon, 20 Mar 2017 at 23:24, Paul van Brenk <notifications@github.com> wrote: > Assigned #15248 > <https://github.com/DefinitelyTyped/DefinitelyTyped/pull/15248> to > @alan-agius4 <https://gi…	alan-agius4	2017-03-21 21:20:03
15248	2017-03-21 21:05:46	@alan-agius4 let me know what you want to do, I'm good either way	paulvanbrenk	2017-03-21 21:20:03
15248	2017-03-21 21:15:56	I think i'll leave it as is for the time being. On Tue, 21 Mar 2017 at 22:05, Paul van Brenk <notifications@github.com> wrote: > @alan-agius4 <https://github.com/alan-agius4> let me know what you want > to do, I'm good either way > > — > You are receiving this because you were mentioned. > Reply to this email directly, view it on GitHub > <https://github.com/DefinitelyTyped/DefinitelyTyped/pull/1…	alan-agius4	2017-03-21 21:20:03
15248	2017-03-21 21:20:47	Thank you! On Tue, 21 Mar 2017 at 22:20, Paul van Brenk <notifications@github.com> wrote: > Merged #15248 > <https://github.com/DefinitelyTyped/DefinitelyTyped/pull/15248>. > > — > You are receiving this because you were mentioned. > Reply to this email directly, view it on GitHub > <https://github.com/DefinitelyTyped/DefinitelyTyped/pull/15248#event-1009414885>, > or mute the thread > <https://g…	alan-agius4	2017-03-21 21:20:03
15247	2017-03-19 03:41:13	Please fill in this template. - [x] Make your PR against the `master` branch. - [x] Use a meaningful title for the pull request. Include the name of the package modified. - [x] Test the change in your own code. (Compile and run.) - [x] Follow the advice from the [readme](https://github.com/DefinitelyTyped/DefinitelyTyped/blob/master/README.md#make-a-pull-request). - [x] Avoid [common mistakes](ht…	bondz	2017-03-20 22:43:28
15247	2017-03-19 03:41:15	*sparkpost/index.d.ts* to author (@geoffreak). Could you review this PR? :+1: or :-1:? Checklist * [ ] pass the Travis CI test?	dt-bot	2017-03-20 22:43:28
15247	2017-03-20 16:26:58	LGTM 👍	geoffreak	2017-03-20 22:43:28
15247	2017-03-20 22:17:55	Thanks for the contribution. Instead of moving the v1 files to a new folder, can you rename them to `sparkpost-v1.3.d.ts` as discussed in the [FAQ ](https://github.com/DefinitelyTyped/DefinitelyTyped/blob/master/README.md#what-do-i-do-about-older-versions-of-typings).	paulvanbrenk	2017-03-20 22:43:28
15247	2017-03-20 22:35:15	Yeah, I guess I was confused reading the [update to a new major version](https://github.com/DefinitelyTyped/DefinitelyTyped/blob/master/README.md#i-want-to-update-a-package-to-a-new-major-version) section of the FAQ. The `v1` folder should be deleted, right? @paulvanbrenk	bondz	2017-03-20 22:43:28
15247	2017-03-20 22:43:21	Oh great conflicting information in the FAQ. What you did looks good based on that.	paulvanbrenk	2017-03-20 22:43:28
15246	2017-03-19 03:10:55	Please fill in this template. - [X] Make your PR against the `master` branch. - [X] Use a meaningful title for the pull request. Include the name of the package modified. - [X] Test the change in your own code. (Compile and run.) - [X] Follow the advice from the [readme](https://github.com/DefinitelyTyped/DefinitelyTyped/blob/master/README.md#make-a-pull-request). - [X] Avoid [common mistakes](ht…	wbhob
15246	2017-03-19 03:10:57	*auth0/index.d.ts* to authors (@wbhob @westy92). Could you review this PR? :+1: or :-1:? Checklist * [ ] pass the Travis CI test?	dt-bot
15246	2017-03-19 17:40:14	Please add some tests as well.	westy92
15246	2017-03-19 17:46:29	While you're making changes, could you quickly fix https://github.com/auth0/node-auth0/issues/169?	westy92
15246	2017-03-20 01:50:16	I frankly don't know how to add tests, and I have no idea what the methods are returning.	wbhob
15246	2017-03-20 03:42:39	The "tests" are [here](https://github.com/wbhob/DefinitelyTyped/blob/master/auth0/auth0-tests.ts). Add some usage of these new typings. As far as the return values, I guess you can skip them for now. Thank you for the contribution!	westy92
15246	2017-03-20 22:14:22	Thanks for the contribution, I agree with the request for the tests (they only need to be a couple of lines).	paulvanbrenk
15246	2017-03-20 23:34:04	Guh that's going to take an eternity. I'll get on it when I get the opportunity	wbhob
15246	2017-03-24 22:12:36	We've recently updated the repository structure. All packages are now in a `types` subdirectory. Please rebase this pull request onto the latest `master` branch.	andy-ms
15245	2017-03-19 00:53:21	- [x] Make your PR against the `master` branch. - [x] Use a meaningful title for the pull request. Include the name of the package modified. - [x] Test the change in your own code. (Compile and run.) - [x] Follow the advice from the [readme](https://github.com/DefinitelyTyped/DefinitelyTyped/blob/master/README.md#make-a-pull-request). - [x] Avoid [common mistakes](https://github.com/DefinitelyTyp…	jpchip	2017-03-20 22:09:03
15245	2017-03-19 00:53:23	*c3/index.d.ts* to author (@mcliment). Could you review this PR? :+1: or :-1:? Checklist * [ ] pass the Travis CI test?	dt-bot	2017-03-20 22:09:03
15244	2017-03-19 00:34:08	Please fill in this template. - [x] Make your PR against the `master` branch. - [x] Use a meaningful title for the pull request. Include the name of the package modified. - [x] Test the change in your own code. (Compile and run.) - [x] Follow the advice from the [readme](https://github.com/DefinitelyTyped/DefinitelyTyped/blob/master/README.md#make-a-pull-request). - [x] Avoid [common mistakes](ht…	bouzuya	2017-03-20 21:44:46
15244	2017-03-19 00:34:10	*htmlescape/index.d.ts* Checklist * [X] is correct [naming convention](http://definitelytyped.org/guides/contributing.html#naming-the-file)? * https://www.npmjs.com/package/htmlescape - https://github.com/zertosh/htmlescape * [X] has a [test file](http://definitelytyped.org/guides/contributing.html#tests)? (htmlescape-tests.ts or htmlescape-tests.tsx) * [ ] pass the Travis CI test?	dt-bot	2017-03-20 21:44:46
15243	2017-03-18 23:57:35	Noticed this while using VScode's IntelliSense. Surely `myprocess.on('disconnet')` can't be right.. I suspect a typo on the part of the provided DefinitelyTyped typings. A quick search reveals 4 files in 4 different branches and under different paths --- no idea where the "source" culprit is located. But here goes, search&replace "disconnet" in whatever generates those: https://github.com/Definit…	metaleap	2017-03-24 23:43:34
15242	2017-03-18 19:15:32	Please fill in this template. - [x] Make your PR against the `master` branch. - [x] Use a meaningful title for the pull request. Include the name of the package modified. - [x] Test the change in your own code. (Compile and run.) - [x] Follow the advice from the [readme](https://github.com/DefinitelyTyped/DefinitelyTyped/blob/master/README.md#make-a-pull-request). - [x] Avoid [common mistakes](ht…	seansfkelley	2017-03-21 21:06:16
15242	2017-03-18 19:15:34	*react/index.d.ts* to authors (@pspeter3 @vsiao @johnnyreilly @bbenezech @pzavolinsky @digiguru AssureSign (account can't be detected) Microsoft (account can't be detected)). Could you review this PR? :+1: or :-1:? Checklist * [ ] pass the Travis CI test?	dt-bot	2017-03-21 21:06:16
15242	2017-03-20 04:09:48	This is probably fine, but I'm wondering why you need it? In my experience the type parameter `T` of `ValidationMap` isn't very useful because the whole point of a validation map is to make runtime checks on the type of `T`.	vsiao	2017-03-21 21:06:16
15242	2017-03-20 19:37:52	The idea was that you don't want to validate things that you aren't typed to receive. I hit an issue where I renamed a prop but non-typescript consumers weren't getting updated validations because the typings were too lenient and didn't force me to rename it. I don't know if there would be a use-case for allowing validation of props you haven't declared.	seansfkelley	2017-03-21 21:06:16
15242	2017-03-20 21:42:41	Thanks for the PR, it looks like there were some issues in the CI. Can you take a look at those: <S_CODE_TOKEN>	paulvanbrenk	2017-03-21 21:06:16
15242	2017-03-20 22:43:01	I didn't touch any of those files, but I rebased my commit on top of the latest commit on master as of just now with the assumption that they were broken earlier (or perhaps build caching?).	seansfkelley	2017-03-21 21:06:16
15242	2017-03-21 19:42:06	Since you made changes to `React` all its dependents are checked too.. which causes these errors to show up. @andy-ms do we have some kind of process to handle this?	paulvanbrenk	2017-03-21 21:06:16
15242	2017-03-21 20:07:19	The process is to fix the errors, of course! #15288 fixes the lint errors. Microsoft/types-publisher#322 should fix the other errors. Please rebase onto the latest master.	andy-ms	2017-03-21 21:06:16
15242	2017-03-21 20:20:25	@andy-ms looks like I had the right idea, but the wrong timing. Thanks for fixing the linting errors, etc! Rebased onto master again just now.	seansfkelley	2017-03-21 21:06:16
15242	2017-03-21 20:20:55	thanks @andy-ms !	paulvanbrenk	2017-03-21 21:06:16
15241	2017-03-18 19:02:12	Please fill in this template. - [x] Make your PR against the `master` branch. - [x] Use a meaningful title for the pull request. Include the name of the package modified. - [x] Test the change in your own code. (Compile and run.) - [x] Follow the advice from the [readme](https://github.com/DefinitelyTyped/DefinitelyTyped/blob/master/README.md#make-a-pull-request). - [x] Avoid [common mistakes](ht…	bcherny	2017-03-20 21:33:50
15241	2017-03-18 19:02:14	*angular/index.d.ts* to authors (@diegovilar @thorn0). Could you review this PR? :+1: or :-1:? Checklist * [ ] pass the Travis CI test?	dt-bot	2017-03-20 21:33:50
15241	2017-03-20 16:32:35	> We do not support exposing undocumented internal implementation details of libraries in .d.ts files. We follow this more strictly for popular libraries with good documentation e.g. jquery, angular, node etc. -- http://definitelytyped.org/guides/contributing.html#private-apis	thorn0	2017-03-20 21:33:50
15241	2017-03-20 17:21:38	@thorn0 Updated the title. These are part of Angular's external API.	bcherny	2017-03-20 21:33:50
15241	2017-03-20 18:50:57	Where are they documented then?	thorn0	2017-03-20 21:33:50
15241	2017-03-20 19:15:21	`resumeDeferredBootstrap` is a public method, similar to the existing `resumeBootstrap`. `debugInfoEnabled` is a flag on a public method, similar to `strictDi`. They should be in the Angular docs - that they are not there is a doc issue, I think.	bcherny	2017-03-20 21:33:50
15241	2017-03-20 21:33:49	@bcherny can you open an issue on angular to update their docs? I agree with @thorn0 that we shouldn't take this until then. Closing for now, do feel free to re-open when the docs are updated.	paulvanbrenk	2017-03-20 21:33:50
15240	2017-03-18 14:51:47	Please fill in this template. - [x] Make your PR against the `master` branch. - [x] Use a meaningful title for the pull request. Include the name of the package modified. - [ ] Test the change in your own code. (Compile and run.) - [x] Follow the advice from the [readme](https://github.com/DefinitelyTyped/DefinitelyTyped/blob/master/README.md#make-a-pull-request). - [x] Avoid [common mistakes](ht…	thewarpaint	2017-03-18 15:20:41
15240	2017-03-18 14:51:49	*ng-file-upload/index.d.ts* to author (@johnnyreilly). Could you review this PR? :+1: or :-1:? Checklist * [ ] pass the Travis CI test?	dt-bot	2017-03-18 15:20:41
15239	2017-03-18 14:41:28	Please fill in this template. - [X] Make your PR against the `master` branch. - [X] Use a meaningful title for the pull request. Include the name of the package modified. - [X] Test the change in your own code. (Compile and run.) - [ ] Follow the advice from the [readme](https://github.com/DefinitelyTyped/DefinitelyTyped/blob/master/README.md#make-a-pull-request). - [ ] Avoid [common mistakes](ht…	ersimont	2017-03-20 21:30:25
15239	2017-03-18 14:41:29	*sinon/index.d.ts* to author (@mrbigdog2u). Could you review this PR? :+1: or :-1:? Checklist * [ ] pass the Travis CI test?	dt-bot	2017-03-20 21:30:25
15238	2017-03-18 14:29:13	- [x] I tried using the `@types/node` package and had problems. - [x] I tried using the latest stable version of tsc. https://www.npmjs.com/package/typescript - Authors: @andy-ms [Array.prototype.includes()](https://developer.mozilla.org/en-US/docs/Web/JavaScript/Reference/Global_Objects/Array/includes) is missing in `@types/node`. And this is not a experiment method.	mx601595686	2017-03-18 15:44:20
15238	2017-03-18 15:44:20	`@types/node` is just responsible for node.js types, not for all of JavaScript. Try setting [`--lib`](http://www.typescriptlang.org/docs/handbook/compiler-options.html).	andy-ms	2017-03-18 15:44:20
15238	2017-03-18 17:04:44	oh. thanks	mx601595686	2017-03-18 15:44:20
15237	2017-03-18 14:20:16	I added this to the Knex interface <S_CODE_TOKEN> and it works fine, but is also needed for <S_CODE_TOKEN> - [Qubo](https://github.com/tkQubo) - [Baronfel](https://github.com/baronfel) Regards	denkomanceski
15237	2017-03-24 22:36:56	Make a pull request?	andy-ms
15236	2017-03-18 12:12:57	Please fill in this template. - [X] Make your PR against the `master` branch. - [X] Use a meaningful title for the pull request. Include the name of the package modified. - [X] Test the change in your own code. (Compile and run.) - [X] Follow the advice from the [readme](https://github.com/DefinitelyTyped/DefinitelyTyped/blob/master/README.md#make-a-pull-request). - [X] Avoid [common mistakes](ht…	xaviergonz	2017-03-24 15:41:24
15236	2017-03-18 12:12:59	*react/index.d.ts* to authors (@pspeter3 @vsiao @johnnyreilly @bbenezech @pzavolinsky @digiguru AssureSign (account can't be detected) Microsoft (account can't be detected)). Could you review this PR? :+1: or :-1:? Checklist * [ ] pass the Travis CI test?	dt-bot	2017-03-24 15:41:24
15236	2017-03-20 04:09:21	👍	vsiao	2017-03-24 15:41:24
15236	2017-03-20 21:28:41	Thanks, this changed caused a CI failure. Please take a look at those: <S_CODE_TOKEN>	paulvanbrenk	2017-03-24 15:41:24
15236	2017-03-21 18:31:33	I fixed the material-ui problem, but the others seem to be totally unrelated to the commit itself...	xaviergonz	2017-03-24 15:41:24
15236	2017-03-24 15:41:21	Build's fixed, merging. Thanks!	andy-ms	2017-03-24 15:41:24
15235	2017-03-18 07:41:26	I didn't test or anything, I figured it was a quick fix.	saelyah	2017-03-24 15:46:15
15235	2017-03-18 07:41:28	*express-serve-static-core/index.d.ts* to author (@borisyankov). Could you review this PR? :+1: or :-1:? Checklist * [ ] pass the Travis CI test?	dt-bot	2017-03-24 15:46:15
15235	2017-03-20 21:27:04	Thanks for the fix, but this caused a bunch of failures in definition files that depend on this file. Please update those as well. <S_CODE_TOKEN>	paulvanbrenk	2017-03-24 15:46:15
15235	2017-03-24 15:46:39	Fixed it -- just needed to change the other use.	andy-ms	2017-03-24 15:46:15
15234	2017-03-18 07:08:20	- [x] I tried using the `@types/mathjax` package and had problems. - [x] I have seen processSectionDelay and useGlobalCache not typed on their corresponding interface, can please update those codes?	shankarcse2010
15234	2017-03-24 22:37:15	Make a pull request?	andy-ms
15233	2017-03-18 05:38:05	Please fill in this template. - [x] Make your PR against the `master` branch. - [x] Use a meaningful title for the pull request. Include the name of the package modified. - [x] Test the change in your own code. (Compile and run.) - [x] Follow the advice from the [readme](https://github.com/DefinitelyTyped/DefinitelyTyped/blob/master/README.md#make-a-pull-request). - [x] Avoid [common mistakes](ht…	pe8ter	2017-03-20 21:23:31
15233	2017-03-18 05:38:07	*koa-cache-control/index.d.ts* Checklist * [X] is correct [naming convention](http://definitelytyped.org/guides/contributing.html#naming-the-file)? * https://www.npmjs.com/package/koa-cache-control - https://github.com/DaMouse404/koa-cache-control#readme * [X] has a [test file](http://definitelytyped.org/guides/contributing.html#tests)? (koa-cache-control-tests.ts or koa-cache-control-tests.tsx) …	dt-bot	2017-03-20 21:23:31
15232	2017-03-17 18:33:35	Please fill in this template. - [ x ] Make your PR against the `master` branch. - [ x ] Use a meaningful title for the pull request. Include the name of the package modified. - [ x ] Test the change in your own code. (Compile and run.) - [ x ] Follow the advice from the [readme](https://github.com/DefinitelyTyped/DefinitelyTyped/blob/master/README.md#make-a-pull-request). - [ x ] Avoid [common mi…	snerks	2017-03-20 21:22:30
15232	2017-03-17 18:33:36	*victory/index.d.ts* to author (@asvetliakov). Could you review this PR? :+1: or :-1:? Checklist * [ ] pass the Travis CI test?	dt-bot	2017-03-20 21:22:30
15231	2017-03-17 18:12:43	And it's exposed by react-native as a style property. Reference: https://facebook.github.io/react-native/docs/text.html	cailenmusselman	2017-03-20 05:31:43
15231	2017-03-17 18:12:45	*react-native/index.d.ts* to author (@DefinitelyTyped). Could you review this PR? :+1: or :-1:? Checklist * [ ] pass the Travis CI test?	dt-bot	2017-03-20 05:31:43
15230	2017-03-17 17:55:29	Added completed docs comments, numeric values, and more informative literal types. Removed deprecated fields. With :heart: from Office Sway!	JoshuaKGoldberg	2017-03-20 21:18:05
15230	2017-03-17 17:55:31	*youtube/index.d.ts* to authors (@DazWilkin @ianobermiller). Could you review this PR? :+1: or :-1:? Checklist * [ ] pass the Travis CI test?	dt-bot	2017-03-20 21:18:05
15229	2017-03-17 17:51:56	- [ x ] Make your PR against the `master` branch. - [ x ] Use a meaningful title for the pull request. Include the name of the package modified. - [ x ] Test the change in your own code. (Compile and run.) - [ x ] Follow the advice from the [readme](https://github.com/DefinitelyTyped/DefinitelyTyped/blob/master/README.md#make-a-pull-request). - [ x ] Avoid [common mistakes](https://github.com/Def…	bemasc	2017-03-21 21:07:30
15229	2017-03-17 17:51:58	*restify/index.d.ts* to author (@blittle). Could you review this PR? :+1: or :-1:? Checklist * [ ] pass the Travis CI test?	dt-bot	2017-03-21 21:07:30
15228	2017-03-17 17:36:03	Please fill in this template. - [+] Make your PR against the `master` branch. - [+] Use a meaningful title for the pull request. Include the name of the package modified. - [+] Test the change in your own code. (Compile and run.) - [+] Follow the advice from the [readme](https://github.com/DefinitelyTyped/DefinitelyTyped/blob/master/README.md#make-a-pull-request). - [+] Avoid [common mistakes](ht…	mrOlorin	2017-03-20 22:45:15
15228	2017-03-17 17:36:04	*speakeasy/index.d.ts* to authors (@legendecas @mrOlorin). Could you review this PR? :+1: or :-1:? Checklist * [ ] pass the Travis CI test?	dt-bot	2017-03-20 22:45:15
15227	2017-03-17 16:58:09	- [X] I tried using the `@types/lodash-es` package and had problems. @stephenlautier I'm working with a somewhat unusual build stack (typescript, Closure Compiler) consuming among many things, `lodash-es` and `@types/lodash-es`. I'm having trouble, because the "shape" of the types does not match that of the actual files. You can see the lodash-es files here: https://unpkg.com/lodash-es@4.17.4/ Th…	kylecordes
15227	2017-03-18 12:24:32	@kylecordes pretty much I did these types and tested with rollup, and I have no experience using closure. What I wanted to achieve is to have the following syntax work and treeshaked e.g. <S_CODE_TOKEN> I believe you are referring to the subfolders when saying do not match the "shape", right? That was specifically done to simply match the typing import to be treeshaked properly. With rollup you c…	stephenlautier
15227	2017-03-18 12:45:16	With older tools and module systems (CommonJS), you to "manually tree shake" by splitting code into many modules the import only the module you need, like so: <S_CODE_TOKEN> However, using such a feature is not what is usually meant by "tree shaking". Instead this is the way things worked all the way back to the first bundling tools in the node ecosystem. There is no need for "-es" modules, with …	kylecordes
15227	2017-03-18 13:20:34	True, its actually cherry picking not treeshake, in this case as you mentioned. What i had done is a powershell script which copy and manipulates files from lodash typings. If you want i can try and help you, do 1 file with the changes as you suggest and i can try doing the same for the rest.	stephenlautier
15227	2017-03-18 13:43:30	Unfortunately I have little time over the next week, though if I have an opportunity I will do as you say and try it myself. But, here is what I had in mind: There is currently a file `lodash-es/add/index.d.ts`. Move and rename this file to `lodash-es/add.d.ts`. Repeat for all the other types. Rename the file `lodash-es/index.d.ts` to `lodash-es/lodash.d.ts`. Add a new `lodash-es/index.d.ts` whic…	kylecordes
15227	2017-03-18 13:46:42	(The interesting thing here is that performing the type manipulations is probably just a few minutes of shell hackery. The time-consuming part is trading at proper test harness, which would be an application that uses several of lodash operators, via lodash-es, via the desired import syntax. Then performs bundling using several common tools to verify runtime results with all of them. The test har…	kylecordes
15226	2017-03-17 16:38:36	Please fill in this template. - [x] Make your PR against the `master` branch. - [x] Use a meaningful title for the pull request. Include the name of the package modified. - [x] Test the change in your own code. (Compile and run.) - [x] Follow the advice from the [readme](https://github.com/DefinitelyTyped/DefinitelyTyped/blob/master/README.md#make-a-pull-request). - [x] Avoid [common mistakes](ht…	JoLBree	2017-03-21 21:14:19
15226	2017-03-17 16:38:38	*react-bootstrap/index.d.ts* to authors (@walkerburgin @vsiao @danilojrr @Batbold-Gansukh @octatone @chengsieuly). Could you review this PR? :+1: or :-1:? Checklist * [ ] pass the Travis CI test?	dt-bot	2017-03-21 21:14:19
15225	2017-03-17 15:52:25	Please fill in this template. - [x] Make your PR against the `master` branch. - [x] Use a meaningful title for the pull request. Include the name of the package modified. - [x] Test the change in your own code. (Compile and run.) - [x] Follow the advice from the [readme](https://github.com/DefinitelyTyped/DefinitelyTyped/blob/master/README.md#make-a-pull-request). - [x] Avoid [common mistakes](ht…	bakesteve
15225	2017-03-17 15:52:27	*classnames/index.d.ts* to authors (@adidahiya @JKillian Dave Keen (account can't be detected)). Could you review this PR? :+1: or :-1:? Checklist * [ ] pass the Travis CI test?	dt-bot
15225	2017-03-21 16:30:50	@bakesteve why do you want to make this change?	adidahiya
15225	2017-03-21 21:15:20	Please link to the docs or original source.	paulvanbrenk
15225	2017-03-24 22:12:28	We've recently updated the repository structure. All packages are now in a `types` subdirectory. Please rebase this pull request onto the latest `master` branch.	andy-ms
15225	2017-03-27 11:20:12	@adidahiya without it the following fails: <S_CODE_TOKEN> @andy-ms sure thing, I'll rebase	bakesteve
15225	2017-03-27 13:35:58	@bakesteve that is not the intended use of `classnames`. I see no good reason to allow that, despite it being valid JS.	adidahiya
15224	2017-03-17 15:03:24	Please fill in this template. - [x] Make your PR against the `master` branch. - [x] Use a meaningful title for the pull request. Include the name of the package modified. - [x] Test the change in your own code. (Compile and run.) - [x] Follow the advice from the [readme](https://github.com/DefinitelyTyped/DefinitelyTyped/blob/master/README.md#make-a-pull-request). - [x] Avoid [common mistakes](ht…	hill0826	2017-03-21 21:16:44
15224	2017-03-17 15:03:25	*webpack/index.d.ts* can't parse definition header...	dt-bot	2017-03-21 21:16:44
15224	2017-03-17 16:33:28	Had the same problem with @dt-bot not being able to parse the header in #15192. Not sure what's the cause of this.	hill0826	2017-03-21 21:16:44
15224	2017-03-17 17:14:01	@hill0826 i wonder if it because you didn't add your name to the header. 🔔 @tkqubo @ mattlewis92 @bumbleblym @bcherny @tommytroylin	yuit	2017-03-21 21:16:44
15224	2017-03-17 22:17:37	might have something to do with #15058 @andy-ms	bumbleblym	2017-03-21 21:16:44
15224	2017-03-17 22:42:31	`dt-bot` is in need of an update. Just ignore it if tests pass.	andy-ms	2017-03-21 21:16:44
15223	2017-03-17 14:39:31	Please fill in this template. - [X] Make your PR against the `master` branch. - [X] Use a meaningful title for the pull request. Include the name of the package modified. - [X] Test the change in your own code. (Compile and run.) - [X] Follow the advice from the [readme](https://github.com/DefinitelyTyped/DefinitelyTyped/blob/master/README.md#make-a-pull-request). - [X] Avoid [common mistakes](ht…	janv	2017-03-21 21:17:38
15223	2017-03-17 14:39:35	*react-textarea-autosize/index.d.ts* to author (@asvetliakov). Could you review this PR? :+1: or :-1:? Checklist * [ ] pass the Travis CI test?	dt-bot	2017-03-21 21:17:38
15222	2017-03-17 14:13:18	Please fill in this template. - [x] Make your PR against the `master` branch. - [x] Use a meaningful title for the pull request. Include the name of the package modified. - [x] Test the change in your own code. (Compile and run.) - [x] Follow the advice from the [readme](https://github.com/DefinitelyTyped/DefinitelyTyped/blob/master/README.md#make-a-pull-request). - [x] Avoid [common mistakes](ht…	ithinkihaveacat	2017-03-21 21:22:11
15222	2017-03-17 14:13:23	*service_worker_api/index.d.ts* to author (@tristancaron). Could you review this PR? :+1: or :-1:? Checklist * [ ] pass the Travis CI test?	dt-bot	2017-03-21 21:22:11
15222	2017-03-21 21:22:11	Removed definition since it's now included in lib.d.ts et al.	paulvanbrenk	2017-03-21 21:22:11
15221	2017-03-17 13:55:20	Adds missing socker_id attribute to ConnectionManager interface <S_CODE_TOKEN>	okapusta	2017-03-21 21:23:34
15221	2017-03-17 13:55:23	*pusher-js/index.d.ts* to author (@tkqubo). Could you review this PR? :+1: or :-1:? Checklist * [ ] pass the Travis CI test?	dt-bot	2017-03-21 21:23:34
15220	2017-03-17 13:37:06	Please fill in this template. - [x] Make your PR against the `master` branch. - [x] Use a meaningful title for the pull request. Include the name of the package modified. - [x] Test the change in your own code. (Compile and run.) - [x] Follow the advice from the [readme](https://github.com/DefinitelyTyped/DefinitelyTyped/blob/master/README.md#make-a-pull-request). - [x] Avoid [common mistakes] (h…	KieranPeat
15220	2017-03-17 13:37:07	*react-data-grid/index.d.ts* to author (@SupernaviX). Could you review this PR? :+1: or :-1:? Checklist * [ ] pass the Travis CI test?	dt-bot
15220	2017-03-18 00:42:26	@KieranPeat The change itself looks good to me, but it looks like there's been a slight restructuring of the module in 2.0: https://github.com/adazzle/react-data-grid/blob/master/migrations/v1-v2.md If you're bumping the major version, could you rename the second export to "react-data-grid-addons" and [keep the v1 typings around](https://github.com/DefinitelyTyped/DefinitelyTyped#i-want-to-update…	SupernaviX
15220	2017-03-22 17:00:55	@SupernaviX sorry I'm only just getting back to you on this, I suspected as we were doing more react-data-grid work that I might have to add some more changes in as well. I've moved your original stuff to v1 and updated my changes in the main directory	KieranPeat
15220	2017-03-23 14:15:37	Is there a plan to fully update this for v2? There are a number of properties in v2 missing from the types, e.g. getRowMetaData and cellClass. Indeed we've found it more useful to have a generic column type, which can than catch errors in key: export interface IDataGridColumn<T> extends ReactDataGrid.Column { getRowMetaData?: (rowdata: any) => any; cellClass?: string; key: keyof (T); }	OracPrime
15220	2017-03-23 14:37:32	I don't have any plans currently to check for the differences, so far just adding them when we find them. Not against checking for all missing ones, but struggling for time to go through it. I'll add those two in to this now as this request is still open.	KieranPeat
15220	2017-03-23 15:09:31	@OracPrime Weirdly, although in ReactDataGrid.js it's creating getRowMetaData as `(rowData) => rowData`, it's actually passing a second argument of column in its usage and tests in Cell.js - hasChangedDependentValues. if (currentColumn.getRowMetaData) { let currentRowMetaData = currentColumn.getRowMetaData(this.getRowData(), currentColumn); let nextColumn = nextProps.column; let nextRowMetaData =…	KieranPeat
15220	2017-03-23 15:25:27	@SupernaviX added two more properties to Column, className is easy enough to test, but wasn't sure how best to put a test in for getRowMetaData, any thoughts? Just simply put an a function with the right arguments to make sure it compiles, or should I do more?	KieranPeat
15220	2017-03-23 16:31:16	The main way we're using it is when we need two properties to render. So for example: ` name: "Relative Start", key: "start", width: 120, formatter: RelativeStart, getRowMetaData: (row: ITask): Date => this.props.jobData.start ` which refers to something like ` export interface IRelativeStartProps { value: Date; // Task start dependentValues: Date; // Job start } export class RelativeStart extend…	OracPrime
15220	2017-03-24 20:01:01	@KieranPeat The section on [optional parameters in callbacks](http://www.typescriptlang.org/docs/handbook/declaration-files/do-s-and-don-ts.html) says that the second parameter shouldn't be optional (either way, consumers won't be required to provide it). Also, passing in a function with the right arguments would be fine for testing it.	SupernaviX
15220	2017-03-24 20:04:04	Also, looks like the repo owners just moved all the types into a subdirectory. Could you rebase?	SupernaviX
15220	2017-03-24 22:12:22	We've recently updated the repository structure. All packages are now in a `types` subdirectory. Please rebase this pull request onto the latest `master` branch.	andy-ms
15219	2017-03-17 13:22:55	Please fill in this template. - [x] Make your PR against the `master` branch. - [x] Use a meaningful title for the pull request. Include the name of the package modified. - [x] Test the change in your own code. (Compile and run.) - [x] Follow the advice from the [readme](https://github.com/DefinitelyTyped/DefinitelyTyped/blob/master/README.md#make-a-pull-request). - [x] Avoid [common mistakes](ht…	smasala
15219	2017-03-17 13:22:57	*jasmine/index.d.ts* to authors (@borisyankov @theodorejb @davidparsson). Could you review this PR? :+1: or :-1:? Checklist * [ ] pass the Travis CI test?	dt-bot
15219	2017-03-17 17:37:03	@smasala the CI is broken regarding `Matcher` doesn't have identical type parameters. It doesn t seem related to your change...could you try merge master and re run?	yuit
15219	2017-03-20 15:21:03	@yuit I merged and re-ran - still no cigar. FYI: locally, tsc runs without errors.	smasala
15219	2017-03-20 23:06:47	Looks like when the change to `Matchers` was made in the main jasmine definition this got broken, can you give fixing that a try? I think just adding type parameters should resolve the issue.	paulvanbrenk
15219	2017-03-24 22:12:15	We've recently updated the repository structure. All packages are now in a `types` subdirectory. Please rebase this pull request onto the latest `master` branch.	andy-ms
15219	2017-03-24 23:37:13	@paulvanbrenk will have a look	smasala
15219	2017-03-26 15:30:17	How can you test just certain packages? `npm test` ran through all the projects locally which took ages 👎	smasala
15219	2017-03-26 17:58:00	Just use `tsc` (in `types/jasmine`) and `npm run lint jasmine`. The full test runner will rarely find anything that those two don't.	andy-ms
15219	2017-03-26 18:11:47	strange about the local tests. I was unable to replicate the travis build errors locally unless I ran the test on all packages.	smasala
15218	2017-03-17 11:02:33	Please fill in this template. - [x] Make your PR against the `master` branch. - [x] Use a meaningful title for the pull request. Include the name of the package modified. - [x] Test the change in your own code. (Compile and run.) - [x] Follow the advice from the [readme](https://github.com/DefinitelyTyped/DefinitelyTyped/blob/master/README.md#make-a-pull-request). - [x] Avoid [common mistakes](ht…	gldfdp
15218	2017-03-17 11:02:34	*react-onsenui/index.d.ts* Checklist * [ ] is correct [naming convention](http://definitelytyped.org/guides/contributing.html#naming-the-file)? * https://www.npmjs.com/package/react-onsenui * http://bower.io/search/?q=react-onsenui * others? * [ ] has a [test file](http://definitelytyped.org/guides/contributing.html#tests)? (react-onsenui-tests.ts or react-onsenui-tests.tsx) * [ ] pass the Travis…	dt-bot
15218	2017-03-20 19:12:59	@gldfdp thanks for the PR. just have couple comments on style but otherwise look good	yuit
15218	2017-03-24 22:12:09	We've recently updated the repository structure. All packages are now in a `types` subdirectory. Please rebase this pull request onto the latest `master` branch.	andy-ms
15217	2017-03-17 03:49:17	Please fill in this template. - [x] Make your PR against the `master` branch. - [x] Use a meaningful title for the pull request. Include the name of the package modified. - [x] Test the change in your own code. (Compile and run.) - [x] Follow the advice from the [readme](https://github.com/DefinitelyTyped/DefinitelyTyped/blob/master/README.md#make-a-pull-request). - [x] Avoid [common mistakes](ht…	tortis	2017-03-17 17:37:46
15217	2017-03-17 03:49:18	*jwt-simple/index.d.ts* to authors (@kenfdev @GaelMagnan). Could you review this PR? :+1: or :-1:? Checklist * [ ] pass the Travis CI test?	dt-bot	2017-03-17 17:37:46
15216	2017-03-17 03:19:22	- [X] Make your PR against the `master` branch. - [X] Use a meaningful title for the pull request. Include the name of the package modified. - [X] Test the change in your own code. (Compile and run.) - [X] Follow the advice from the [readme](https://github.com/DefinitelyTyped/DefinitelyTyped/blob/master/README.md#make-a-pull-request). - [X] Avoid [common mistakes](https://github.com/DefinitelyTyp…	andy-ms	2017-03-17 17:41:38
15216	2017-03-17 03:19:23	*dir-resolve/index.d.ts* Checklist * [X] is correct [naming convention](http://definitelytyped.org/guides/contributing.html#naming-the-file)? * https://www.npmjs.com/package/dir-resolve - https://github.com/mwinche/dir-resolve#readme * [X] has a [test file](http://definitelytyped.org/guides/contributing.html#tests)? (dir-resolve-tests.ts or dir-resolve-tests.tsx) * [ ] pass the Travis CI test?	dt-bot	2017-03-17 17:41:38
15215	2017-03-16 21:55:02	- [x] I tried using the `@types/2.5.46` package and had problems. - [ ] I tried using the latest stable version of tsc. https://www.npmjs.com/package/typescript - [ ] I have a question that is inappropriate for [StackOverflow](https://stackoverflow.com/). (Please ask any appropriate questions there). - [ ] [Mention](https://github.com/blog/821-mention-somebody-they-re-notified) the authors (see `…	ctrl-brk
15215	2017-03-17 00:47:13	Yep, this is a big problem for anyone using protractor in TypeScript. It seems Jasmine (or perhaps Protractor's version of Jasmine if it modifies it - I'm not sure?) supports expecting a promise and then testing the resolved value of the promise, without the test author having to resolve the promise themselves. It looks like @lukas-zech-software made the matches generic, which is really cool, but…	codeandcats
15215	2017-03-17 06:32:55	As already mentioned in the [PR's comments](https://github.com/DefinitelyTyped/DefinitelyTyped/pull/14875#issuecomment-287158345) this is nothing the jasmine typings can do about. Protractor extends the functionality so it has to provide the typings for this. If the would be any typings for protractor on DefinitelyTyped this would have occurred during the tests but there aren't so I cannot fix th…	lukas-zech-software
15215	2017-03-17 06:47:23	Until this is fixed there are several workarounds: 1. Fix the version of the typings to **2.5.45** This will simply use the latest working version. Fixing the version of typings seems to become a *Best practise* anyway as typings cannot follow SemVer and changes in minor version can easily break your build. See these issues: https://github.com/DefinitelyTyped/DefinitelyTyped/issues/14579 https://…	lukas-zech-software
15215	2017-03-17 06:54:59	Cool, thanks for clearing this up @lukas-zech-software. Appreciate the different solutions. I ended up locking the typings to an earlier version for now. Suggest this can be closed.	codeandcats
15214	2017-03-16 21:10:38	Electron's [MenuItem](https://github.com/electron/electron/blob/master/docs/api/menu-item.md) class has two different signatures for its click-related functions. The first is the `MenuItem#click` instance method which is called by electron when a menu item is clicked and the second is the event handler which consumers provide which is invoked [via the click instance method](https://github.com/ele…	niik	2017-03-17 17:48:05
15214	2017-03-16 21:10:41	*electron/index.d.ts* to authors (@jedmao @rhysd @miniak @aliib @unindented). Could you review this PR? :+1: or :-1:? Checklist * [ ] pass the Travis CI test?	dt-bot	2017-03-17 17:48:05
15214	2017-03-16 23:39:50	👍	unindented	2017-03-17 17:48:05
15213	2017-03-16 20:58:25	Please fill in this template. - [x] Make your PR against the `master` branch. - [x] Use a meaningful title for the pull request. Include the name of the package modified. - [x] Test the change in your own code. (Compile and run.) - [x] Follow the advice from the [readme](https://github.com/DefinitelyTyped/DefinitelyTyped/blob/master/README.md#make-a-pull-request). - [x] Avoid [common mistakes](ht…	JulienDuf	2017-03-22 17:45:31
15213	2017-03-16 20:58:27	*sequelize/index.d.ts* to authors (@samuelneff @codeanimal @drinchev). Could you review this PR? :+1: or :-1:? Checklist * [ ] pass the Travis CI test?	dt-bot	2017-03-22 17:45:31
15213	2017-03-16 21:34:34	I think this is not correct. According to the specs, you are not always receiving the Created Instance : http://docs.sequelizejs.com/en/v3/api/associations/belongs-to/ Also a small test proves that you don't always receive it : <S_CODE_TOKEN>	drinchev	2017-03-22 17:45:31
15213	2017-03-16 22:00:27	You are right for belongsTo! Sequelize doesn't return the instance of the championship created because a team can only have one championship (according to your example). It should be the same for hasOne, However, I think sequelize will return the instance of the new associated model for hasMany and belongsToMany, because you have no way to get this new instance. I know that the specs are not sayi…	JulienDuf	2017-03-22 17:45:31
15213	2017-03-21 21:52:34	@drinchev does this resolve the issue?	paulvanbrenk	2017-03-22 17:45:31
15213	2017-03-22 07:20:05	Well okay then. Let's merge. @paulvanbrenk 👍	drinchev	2017-03-22 17:45:31
15212	2017-03-16 20:00:48	- [x] Make your PR against the `master` branch. - [x] Use a meaningful title for the pull request. Include the name of the package modified. - [x] Test the change in your own code. (Compile and run.) - [x] Follow the advice from the [readme](https://github.com/DefinitelyTyped/DefinitelyTyped/blob/master/README.md#make-a-pull-request). - [x] Avoid [common mistakes](https://github.com/DefinitelyTyp…	sdthornton	2017-03-21 06:52:18
15212	2017-03-16 20:00:50	*leaflet-groupedlayercontrol/index.d.ts* Checklist * [ ] is correct [naming convention](http://definitelytyped.org/guides/contributing.html#naming-the-file)? * https://www.npmjs.com/package/leaflet-groupedlayercontrol * http://bower.io/search/?q=leaflet-groupedlayercontrol * others? * [X] has a [test file](http://definitelytyped.org/guides/contributing.html#tests)? (leaflet-groupedlayercontrol-te…	dt-bot	2017-03-21 06:52:18
15212	2017-03-16 20:37:29	I'm not sure why the naming convention check didn't succeed. Am I confused about the convention? Should `index.d.ts` be `leaflet-groupedlayercontrol.d.ts`?	sdthornton	2017-03-21 06:52:18
15211	2017-03-16 18:35:42	- [x] I tried using the `@types/c3` package and had problems. - [x] I tried using the latest stable version of tsc. https://www.npmjs.com/package/typescript - [x] I have a question that is inappropriate for [StackOverflow](https://stackoverflow.com/). (Please ask any appropriate questions there). - [x] [Mention](https://github.com/blog/821-mention-somebody-they-re-notified) the authors (see `Defi…	jpchip	2017-03-20 22:09:03
15211	2017-03-16 21:59:48	Looks correct, can you make a PR?	mcliment	2017-03-20 22:09:03
15210	2017-03-16 17:46:38	- [x] Make your PR against the `master` branch. - [X] Use a meaningful title for the pull request. Include the name of the package modified. - [X] Test the change in your own code. (Compile and run.) - [X] Follow the advice from the [readme](https://github.com/DefinitelyTyped/DefinitelyTyped/blob/master/README.md#make-a-pull-request). - [X] Avoid [common mistakes](https://github.com/DefinitelyTyp…	wouterhardeman	2017-03-17 17:32:44
15210	2017-03-16 17:46:40	*react-paginate/index.d.ts* to author (@deevus). Could you review this PR? :+1: or :-1:? Checklist * [ ] pass the Travis CI test?	dt-bot	2017-03-17 17:32:44
15210	2017-03-16 23:36:54	:+1:	deevus	2017-03-17 17:32:44
15209	2017-03-16 16:39:04	koa-router adds a new property into context object: https://github.com/alexmingoia/koa-router/tree/master#url-parameters, These commits reflect that change in the Koa.Context interface Please fill in this template. - [x] Make your PR against the `master` branch. - [x] Use a meaningful title for the pull request. Include the name of the package modified. - [x] Test the change in your own code. (Co…	schfkt	2017-03-21 21:53:21
15209	2017-03-16 16:39:06	*koa-router/index.d.ts* to author (@hellopao). Could you review this PR? :+1: or :-1:? Checklist * [ ] pass the Travis CI test?	dt-bot	2017-03-21 21:53:21
15208	2017-03-16 15:18:06		andy-ms	2017-03-16 15:34:30
15207	2017-03-16 15:08:19	Please fill in this template. - [x] Make your PR against the `master` branch. - [x] Use a meaningful title for the pull request. Include the name of the package modified. - [x] Test the change in your own code. (Compile and run.) - [x] Follow the advice from the [readme](https://github.com/DefinitelyTyped/DefinitelyTyped/blob/master/README.md#make-a-pull-request). - [x] Avoid [common mistakes](ht…	ioancole	2017-03-21 21:54:01
15207	2017-03-16 15:08:21	*mapbox-gl/index.d.ts* to author (@dobrud). Could you review this PR? :+1: or :-1:? Checklist * [ ] pass the Travis CI test?	dt-bot	2017-03-21 21:54:01
15206	2017-03-16 14:48:00	Please fill in this template. - [x] Make your PR against the `master` branch. - [x] Use a meaningful title for the pull request. Include the name of the package modified. - [x] Test the change in your own code. (Compile and run.) - [x] Follow the advice from the [readme](https://github.com/DefinitelyTyped/DefinitelyTyped/blob/master/README.md#make-a-pull-request). - [x] Avoid [common mistakes](ht…	pegel03	2017-03-23 20:42:53
15206	2017-03-21 21:54:39	@pegel03 can you fix the merge issue? Probably just need to merge master back in.	paulvanbrenk	2017-03-23 20:42:53
15206	2017-03-22 18:14:28	@pegel03 Can you remove the `v` from the version in the header, it looks like that trips up the CI server now. :(	paulvanbrenk	2017-03-23 20:42:53
15206	2017-03-23 17:31:57	@paulvanbrenk Tried to quickly solve conflicts in the web-editor, not a good idea.. After that I was still not happy with the Function type in the test. Solved it with a colleague who does know some TypeScript:) Thanks for your patience, Peter (Netherlands)	pegel03	2017-03-23 20:42:53
15206	2017-03-23 20:42:49	thanks!	paulvanbrenk	2017-03-23 20:42:53
15205	2017-03-16 14:38:12	Very minor spelling correction Please fill in this template. - [x] Make your PR against the `master` branch. - [x] Use a meaningful title for the pull request. Include the name of the package modified. - [ ] Test the change in your own code. (Compile and run.) - [x] Follow the advice from the [readme](https://github.com/DefinitelyTyped/DefinitelyTyped/blob/master/README.md#make-a-pull-request). -…	ioancole	2017-03-16 14:43:59
15205	2017-03-16 14:38:14	*mapbox-gl/index.d.ts* to author (@dobrud). Could you review this PR? :+1: or :-1:? Checklist * [ ] pass the Travis CI test?	dt-bot	2017-03-16 14:43:59
15204	2017-03-16 14:17:33		andy-ms	2017-03-16 14:23:40
15203	2017-03-16 11:29:11	This is how it will be consumed. Not sure why this was missing. Please fill in this template. - [x] Make your PR against the `master` branch. - [x] Use a meaningful title for the pull request. Include the name of the package modified. - [x] Test the change in your own code. (Compile and run.) - [ ] Follow the advice from the [readme](https://github.com/DefinitelyTyped/DefinitelyTyped/blob/master/…	OliverJAsh	2017-03-16 11:31:16
15203	2017-03-16 11:29:13	*react-modal/index.d.ts* to authors (@radziksh @drewnoakes @homburg). Could you review this PR? :+1: or :-1:? Checklist * [ ] pass the Travis CI test?	dt-bot	2017-03-16 11:31:16
15203	2017-03-16 11:31:16	I was being an idiot and importing `ReactModal` instead of `react-modal`.	OliverJAsh	2017-03-16 11:31:16
15202	2017-03-16 10:38:34	- [x] I tried using the `@types/xxxx` package and had problems. - [x] I tried using the latest stable version of tsc. https://www.npmjs.com/package/typescript - [ ] I have a question that is inappropriate for [StackOverflow](https://stackoverflow.com/). (Please ask any appropriate questions there). - [x] [Mention](https://github.com/blog/821-mention-somebody-they-re-notified) the authors (see `De…	harikv
15202	2017-03-16 15:29:28	Looking at what Elasticsearch does in Node the object it returns isn't an instance of `Promise` but it does have `then` and `catch`. The Promise constructor can be configured but if the user chooses a worse class then that's their problem. I'm in favour of it. Any other opinions?	pushplay
15202	2017-03-21 15:06:01	Alrighty. @harikv if you want to take the lead on this that would be cool. Otherwise I can do it but I probably won't get to it for a few days.	pushplay
15202	2017-03-21 18:36:13	Sure. I'll submit a PR.	harikv
15201	2017-03-16 09:51:51	Please change property `"circle-stroke-opactiy"` to `"circle-stroke-opacity"`.	dkulibaba
15200	2017-03-16 09:20:26	Please fill in this template. - [x] Make your PR against the `master` branch. - [x] Use a meaningful title for the pull request. Include the name of the package modified. - [x] Test the change in your own code. (Compile and run.) - [ ] Follow the advice from the [readme](https://github.com/DefinitelyTyped/DefinitelyTyped/blob/master/README.md#make-a-pull-request). - [ ] Avoid [common mistakes](ht…	yyc-git	2017-03-25 01:10:04
15200	2017-03-16 09:20:29	*wonder-commonlib/index.d.ts* to author (@yyc-git). Could you review this PR? :+1: or :-1:? Checklist * [ ] pass the Travis CI test? ------ *wonder-expect.js/index.d.ts* Checklist * [ ] is correct [naming convention](http://definitelytyped.org/guides/contributing.html#naming-the-file)? * https://www.npmjs.com/package/wonder-expect.js * http://bower.io/search/?q=wonder-expect.js * others? * [X] ha…	dt-bot	2017-03-25 01:10:04
15200	2017-03-21 21:56:26	@yyc-git can you add a `tslint.json`	paulvanbrenk	2017-03-25 01:10:04
15200	2017-03-24 15:54:13	Since you are the package author, why not [bundle](http://www.typescriptlang.org/docs/handbook/declaration-files/publishing.html) types? Your README claims that it is installed with `npm install expect.js`, but that package is actually from https://github.com/Automattic/expect.js. We have typings for that already; if you didn't change the API of the library, maybe you can just use those typings?	andy-ms	2017-03-25 01:10:04
15200	2017-03-25 01:00:37	Nice to receive your feedback. Ok, I will try to bundle types, Thanks a lot.	yyc-git	2017-03-25 01:10:04
15200	2017-03-25 01:04:53	You can close this, Thanks.	yyc-git	2017-03-25 01:10:04
15199	2017-03-16 08:56:20	Also the 6 events must have different interfaces for the property: `detail`. - [x] I tried using the `@types/xxxx` package and had problems. - [x] I tried using the latest stable version of tsc. https://www.npmjs.com/package/typescript - [x] I have a question that is inappropriate for [StackOverflow](https://stackoverflow.com/). (Please ask any appropriate questions there). - [x] [Mention](https:…	Phoenix359
15198	2017-03-16 08:22:31	Please fill in this template. - [x] Make your PR against the `master` branch. - [x] Use a meaningful title for the pull request. Include the name of the package modified. - [ ] Test the change in your own code. (Compile and run.) - [x] Follow the advice from the [readme](https://github.com/DefinitelyTyped/DefinitelyTyped/blob/master/README.md#make-a-pull-request). - [x] Avoid [common mistakes](ht…	gyzerok	2017-03-24 15:55:56
15198	2017-03-16 08:22:33	*react-native/index.d.ts* to author (@DefinitelyTyped). Could you review this PR? :+1: or :-1:? Checklist * [ ] pass the Travis CI test?	dt-bot	2017-03-24 15:55:56
15198	2017-03-16 08:24:16	@minestarks, can you, please, take a look?	gyzerok	2017-03-24 15:55:56
15198	2017-03-17 17:32:08	Could you also add yourself to the project header as editor ?	yuit	2017-03-24 15:55:56
15198	2017-03-22 17:44:06	Hello @yuit! Sorry, it took me quite a long time to get back to this PR. I've now made changes you requested. > Could you also add yourself to the project header as editor ? For now I don't feel like I have enough time to review changes. However I am considering possibility and will do it as soon as feel confident that I can do a good job here.	gyzerok	2017-03-24 15:55:56
15198	2017-03-23 08:38:20	@minestarks can you, please, help with merging so PR don't get stale and need rebase? :)	gyzerok	2017-03-24 15:55:56
15198	2017-03-24 07:01:02	@paulvanbrenk can I request merge here as well?	gyzerok	2017-03-24 15:55:56
15197	2017-03-16 07:15:44	Guys help When you run the project, a bunch of errors.(angular 2 quickstart template) How to fix them? https://github.com/DefinitelyTyped/DefinitelyTyped/tree/b8f39ec65d8c9fa9286704b02a7d2515cd8de8c6/service_worker_api Errors: node_modules/@types/service_worker_api/index.d.ts(731,38): error TS1005: ',' expected. node_modules/@types/service_worker_api/index.d.ts(733,58): error TS1005: ']' expected…	wiNgeRf0rN1ceE
15197	2017-03-23 02:10:25	It requires typescript 2.1+, are you using any lower version?	idiotWu
15196	2017-03-16 00:13:24	Please fill in this template. - [X] Make your PR against the `master` branch. - [X] Use a meaningful title for the pull request. Include the name of the package modified. - [X] Test the change in your own code. (Compile and run.) - [X] Follow the advice from the [readme](https://github.com/DefinitelyTyped/DefinitelyTyped/blob/master/README.md#make-a-pull-request). - [X] Avoid [common mistakes](ht…	isoung	2017-03-21 21:57:52
15196	2017-03-16 00:13:26	*cucumber/index.d.ts* to authors (@abraaoalves @jan-molak). Could you review this PR? :+1: or :-1:? Checklist * [ ] pass the Travis CI test?	dt-bot	2017-03-21 21:57:52
15196	2017-03-23 23:13:09	Looks good, although the `HookOptions` object could be extended to allow for the optional `tags` param to make it more complete ([examples](https://github.com/cucumber/cucumber-js/blob/aadd04045c7a3fa7ceb327d62d29fe22b86325be/features/hook_timeouts.feature#L4))	jan-molak	2017-03-21 21:57:52
15195	2017-03-15 19:51:34	Continuation of #15161 Need Microsoft/types-publisher#321 for tests to pass.	andy-ms	2017-03-15 21:30:31
15194	2017-03-15 19:10:05	Updating to reflect the new way to extend the angular module. See angular-ui-router or ng-file-upload for supporting examples. I checked these changes with tsc. Hopefully it's okay that I did this through the web-editor. If not, I can do the PR from my fork. Just let me know.	micahriggan	2017-03-21 21:58:30
15194	2017-03-15 19:10:07	*angular-file-saver/index.d.ts* to author (@deenairn). Could you review this PR? :+1: or :-1:? Checklist * [ ] pass the Travis CI test?	dt-bot	2017-03-21 21:58:30
15194	2017-03-16 14:22:36	:+1: Looks OK to me.	deenairn	2017-03-21 21:58:30
15194	2017-03-21 09:14:27	Sorry, to poke my head in here if it is not wanted, but please remove the <S_CODE_TOKEN> which also aligns with `ui-router` because it is no longer needed since you are importing the module. Those directives are for globals and cause lots of pain when combining certain toolchains since there is no way to abstract the value of `types` attribute vs `tsconfig.json.paths`.	aluanhaddad	2017-03-21 21:58:30
15193	2017-03-15 19:09:02	- [x] Make your PR against the `master` branch. - [x] Use a meaningful title for the pull request. Include the name of the package modified. - [x] Test the change in your own code. (Compile and run.) - [x] Follow the advice from the [readme](https://github.com/DefinitelyTyped/DefinitelyTyped/blob/master/README.md#make-a-pull-request). - [x] Avoid [common mistakes](https://github.com/DefinitelyTyp…	damiandennis	2017-03-22 17:31:12
15193	2017-03-15 19:09:04	*sjcl/index.d.ts* to author (@Evgenus). Could you review this PR? :+1: or :-1:? Checklist * [ ] pass the Travis CI test?	dt-bot	2017-03-22 17:31:12
15193	2017-03-21 22:00:58	@damiandennis can you point to the docs/code where they use this parameter?	paulvanbrenk	2017-03-22 17:31:12
15193	2017-03-22 02:26:36	If you look in the demo, you will see they decrypt from a json string.	damiandennis	2017-03-22 17:31:12
15193	2017-03-22 02:28:29	The part where they check if the first character is a curly brace in the string, then straight after that they decrypt it so its decrypting directly from a json string.	damiandennis	2017-03-22 17:31:12
15193	2017-03-22 17:31:02	@damiandennis Next time please post a link to the actual implementation. There are a lot of PRs we have open at any given time and the easier it is for us to evaluate them, the faster we can approve them. ;) Thanks for your contribution though!!	paulvanbrenk	2017-03-22 17:31:12
15193	2017-03-22 18:28:28	Sure thing, Thanks	damiandennis	2017-03-22 17:31:12
15193	2017-03-22 18:37:46	My bad, reverted this PR.	paulvanbrenk	2017-03-22 17:31:12
15193	2017-03-22 19:18:56	Oh issue?	damiandennis	2017-03-22 17:31:12
15193	2017-03-22 19:47:45	@damiandennis mixed up two PRs, yours is fine.	paulvanbrenk	2017-03-22 17:31:12
15192	2017-03-15 17:44:28	Please fill in this template. - [x] Make your PR against the `master` branch. - [x] Use a meaningful title for the pull request. Include the name of the package modified. - [x] Test the change in your own code. (Compile and run.) - [x] Follow the advice from the [readme](https://github.com/DefinitelyTyped/DefinitelyTyped/blob/master/README.md#make-a-pull-request). - [x] Avoid [common mistakes](ht…	hill0826	2017-03-17 15:00:53
15192	2017-03-15 17:44:30	*webpack/index.d.ts* can't parse definition header...	dt-bot	2017-03-17 15:00:53
15192	2017-03-16 14:26:08	Not sure why @dt-bot is saying can't parse definition header, given that I haven't made any changes there. Comparing to `index.d.ts` for other projects, it looks like the "Definitions by" value is usually placed on one line. Is this required?	hill0826	2017-03-17 15:00:53
15192	2017-03-17 15:00:53	Can't figure out how to get @dt-bot to notify appropriate reviewers. Just going to close and attempt to re-open.	hill0826	2017-03-17 15:00:53
15191	2017-03-15 17:37:08	Please fill in this template. - [x] Make your PR against the `master` branch. - [x] Use a meaningful title for the pull request. Include the name of the package modified. - [x] Test the change in your own code. (Compile and run.) - [x] Follow the advice from the [readme](https://github.com/DefinitelyTyped/DefinitelyTyped/blob/master/README.md#make-a-pull-request). - [x] Avoid [common mistakes](ht…	hill0826	2017-03-24 15:58:13
15191	2017-03-15 17:37:10	*lodash/index.d.ts* to authors (@bczengel @chrootsu @stepancar). Could you review this PR? :+1: or :-1:? Checklist * [ ] pass the Travis CI test?	dt-bot	2017-03-24 15:58:13
15190	2017-03-15 17:20:05	- [ ] I tried using the `@types/xxxx` package and had problems. - [ ] I tried using the latest stable version of tsc. https://www.npmjs.com/package/typescript - [ ] I have a question that is inappropriate for [StackOverflow](https://stackoverflow.com/). (Please ask any appropriate questions there). - [ ] [Mention](https://github.com/blog/821-mention-somebody-they-re-notified) the authors (see `De…	quackerjeff
15189	2017-03-15 16:11:07		andy-ms	2017-03-15 18:40:55
15188	2017-03-15 15:53:29	Please fill in this template. - [x] Make your PR against the `master` branch. - [x] Use a meaningful title for the pull request. Include the name of the package modified. - [x] Test the change in your own code. (Compile and run.) - [x] Follow the advice from the [readme](https://github.com/DefinitelyTyped/DefinitelyTyped/blob/master/README.md#make-a-pull-request). - [x] Avoid [common mistakes](ht…	Kroisse	2017-03-15 17:41:44
15188	2017-03-15 15:53:30	*autobahn/index.d.ts* to authors (@darkl @a904guy/,http://a904guy.com/,http://www.bmbsqd.com). Could you review this PR? :+1: or :-1:? Checklist * [ ] pass the Travis CI test?	dt-bot	2017-03-15 17:41:44
15188	2017-03-15 16:09:41	👍	darkl	2017-03-15 17:41:44
15187	2017-03-15 15:28:02	- [x] I tried using the `@types/q` package and had problems. - [x] I tried using the latest stable version of tsc v2.2.1. - [ ] I have a question that is inappropriate for [StackOverflow](https://stackoverflow.com/). (Please ask any appropriate questions there). - [x] Authors: @bnemetchek, @AndrewGaspar, @johnnyreilly Looks like merge of PR #15161 introduced new issue: ` Error at .../node_modules…	KirillArefev
15187	2017-03-15 18:58:45	This is a fix to add `Q.try` definition, this has not been possible in the past because of a TypeScript bug (see https://github.com/Microsoft/TypeScript/issues/1784), the issue was fixed in TS 2.2, so if you are using TS2.1, you need to stick with `@types/q@0.0`.	mhegazy
15186	2017-03-15 15:19:29	Rename interface `Options` to `SpeakingURLOptions` to avoid namespace conflict with other TypeScript definitions.	stonio	2017-03-17 17:23:16
15186	2017-03-15 15:19:31	*speakingurl/index.d.ts* to author (@Goldsmith42). Could you review this PR? :+1: or :-1:? Checklist * [ ] pass the Travis CI test?	dt-bot	2017-03-17 17:23:16
15185	2017-03-15 15:01:07	This declaratin break the typings system. This interface should extends a custome one and not be extendable by default. Error Case: var newScope = scope,$new()); newscope.a = {}; //no error newscope.b = 'temp'; // no error //some function that need an object {a: any} foo(newscope as {a: any}); // error cannot convert ng.IScope to {a: any} If changing an existing definition: - [x] Provide a URL to…	senyaak	2017-03-21 22:03:10
15185	2017-03-15 15:01:09	*angular/index.d.ts* to authors (@diegovilar @thorn0). Could you review this PR? :+1: or :-1:? Checklist * [ ] pass the Travis CI test?	dt-bot	2017-03-21 22:03:10
15185	2017-03-21 09:28:09	@senyaak unfortunately, attaching things to the $rootScope is fairly common in practice. I dislike it, but not so much because of the type information, but rather because I think it leads to spaghetti code. That said, user would do better to augment the type declaration, via interface merging or intersection types as parameters, if they are going to use it as a store for arbitrary properties. Thi…	aluanhaddad	2017-03-21 22:03:10
15185	2017-03-21 16:20:43	@aluanhaddad Hm I do it like that <S_CODE_TOKEN> and than use this interface for scopes with a attribute	senyaak	2017-03-21 22:03:10
15185	2017-03-21 22:03:10	This change will cause a ton of errors as you can in the CI server. Closing as this doesn't add any value.	paulvanbrenk	2017-03-21 22:03:10
15184	2017-03-15 10:51:39	Update query-string to version 4.3 Also a huge difference is the return type of `parse`. It should be `any` instead of `{ [key: string]: string | string[] | null }` otherwise this is not possible: <S_CODE_TOKEN> This is also what [qs](https://github.com/ljharb/qs) definition does: https://github.com/DefinitelyTyped/DefinitelyTyped/blob/master/qs/index.d.ts#L35 Due to the use of [`object`](https:/…	tkrotoff	2017-03-22 17:46:07
15184	2017-03-15 10:51:41	*query-string/index.d.ts* to author (@SamVerschueren). Could you review this PR? :+1: or :-1:? Checklist * [ ] pass the Travis CI test?	dt-bot	2017-03-22 17:46:07
15184	2017-03-15 11:24:53	This indeed is not possible <S_CODE_TOKEN> Because you have to do either one of these <S_CODE_TOKEN> TypeScript is now relaxing that check so `fooBar.foo` will be possible as well (https://blog.mariusschulz.com/2017/03/03/typescript-2-2-dotted-properties-and-string-index-signatures). I don't like using `any` here because it's not `any`. You get exactly what we defined before. I think I'm okay wit…	SamVerschueren	2017-03-22 17:46:07
15184	2017-03-15 12:21:12	@SamVerschueren hummm ok, my example was not well chosen. This works with TypeScript 2.2.1: <S_CODE_TOKEN> But unfortunately your last example does not work, even with TypeScript 2.2.1: <S_CODE_TOKEN> This works: <S_CODE_TOKEN> Not this (!!!): <S_CODE_TOKEN> And this is a simplified version of what I do in my code and it made me update query-string types in the first place: <S_CODE_TOKEN> I belie…	tkrotoff	2017-03-22 17:46:07
15184	2017-03-21 22:06:17	@SamVerschueren any more comments?	paulvanbrenk	2017-03-22 17:46:07
15184	2017-03-22 08:47:24	Sorry I forgot about this. So what if we relaxed the type a little bit to `{[key: string]: any}`? I believe the TypeError is thrown because we defined it as `string | string[]` while the `Unicorn` interface only has `string`. Then all of these should work right? <S_CODE_TOKEN>	SamVerschueren	2017-03-22 17:46:07
15184	2017-03-22 09:10:15	@SamVerschueren Tested with tsc 2.2.1 and unfortunately `{[key: string]: any}` does not work with: <S_CODE_TOKEN>	tkrotoff	2017-03-22 17:46:07
15184	2017-03-22 10:21:31	Ugh, you're right, tested it and didn't work. Let's just go with `any` then.	SamVerschueren	2017-03-22 17:46:07
15184	2017-03-22 10:22:28	I believe all things are addressed so 👍	SamVerschueren	2017-03-22 17:46:07
15184	2017-03-22 17:46:12	Thanks!	paulvanbrenk	2017-03-22 17:46:07
15183	2017-03-15 10:48:56	Let's add definitions for https://github.com/jasondavies/bloomfilter.js NPM package: https://www.npmjs.com/package/bloomfilter I will try to do it soon.	slawiko	2017-03-22 18:29:31
15182	2017-03-15 10:37:47	Please fill in this template. - [x] Make your PR against the `master` branch. - [x] Use a meaningful title for the pull request. Include the name of the package modified. - [x] Test the change in your own code. (Compile and run.) - [x] Follow the advice from the [readme](https://github.com/DefinitelyTyped/DefinitelyTyped/blob/master/README.md#make-a-pull-request). - [x] Avoid [common mistakes](ht…	KingHenne	2017-03-21 22:07:51
15182	2017-03-15 10:37:49	*react-redux/index.d.ts* to authors (@tkqubo @seansfkelley). Could you review this PR? :+1: or :-1:? Checklist * [ ] pass the Travis CI test?	dt-bot	2017-03-21 22:07:51
15182	2017-03-21 11:11:16	Thanks for the review. Will this be merged anytime soon?	KingHenne	2017-03-21 22:07:51
15181	2017-03-15 10:15:52	Updating Cookie options to follow Express documentation https://expressjs.com/en/api.html#res.cookie Please fill in this template. - [x] Make your PR against the `master` branch. - [x] Use a meaningful title for the pull request. Include the name of the package modified. - [x] Test the change in your own code. (Compile and run.) - [x] Follow the advice from the [readme](https://github.com/Definit…	Tomino2112	2017-03-21 22:25:31
15181	2017-03-15 10:15:53	*express-serve-static-core/index.d.ts* to author (@borisyankov). Could you review this PR? :+1: or :-1:? Checklist * [ ] pass the Travis CI test?	dt-bot	2017-03-21 22:25:31
15180	2017-03-15 06:42:57	…any' type" Please fill in this template. - [ ] Make your PR against the `master` branch. - [ ] Use a meaningful title for the pull request. Include the name of the package modified. - [ ] Test the change in your own code. (Compile and run.) - [ ] Follow the advice from the [readme](https://github.com/DefinitelyTyped/DefinitelyTyped/blob/master/README.md#make-a-pull-request). - [ ] Avoid [common …	ceau	2017-03-24 16:30:23
15180	2017-03-15 06:42:58	*sammy/index.d.ts* to authors (@borisyankov @oising). Could you review this PR? :+1: or :-1:? Checklist * [ ] pass the Travis CI test?	dt-bot	2017-03-24 16:30:23
15179	2017-03-15 02:46:03	According to [Express routing guide](http://expressjs.com/en/guide/routing.html): > Express supports the following routing methods that correspond to HTTP methods: `get`,`post`,`put`,`head`,`delete`,`options`,`trace`,`copy`,`lock`,`mkcol`,`move`,`purge`,`propfind`,`proppatch`,`unlock`,`report`,`mkactivity`,`checkout`,`merge`,`m-search`,`notify`,`subscribe`,`unsubscribe`,`patch`,`search` and `conn…	RemyJeancolas	2017-03-24 16:03:24
15179	2017-03-15 02:46:05	*express-serve-static-core/index.d.ts* to author (@borisyankov). Could you review this PR? :+1: or :-1:? Checklist * [ ] pass the Travis CI test?	dt-bot	2017-03-24 16:03:24
15179	2017-03-24 16:03:15	Test errors are unrelated. Thanks!	andy-ms	2017-03-24 16:03:24
15178	2017-03-15 00:26:07	Please fill in this template. - [ y] Make your PR against the `master` branch. - [ y] Use a meaningful title for the pull request. Include the name of the package modified. - [ y] Test the change in your own code. (Compile and run.) - [ y] Follow the advice from the [readme](https://github.com/DefinitelyTyped/DefinitelyTyped/blob/master/README.md#make-a-pull-request). - [ y] Avoid [common mistake…	winksaville	2017-03-15 01:15:53
15178	2017-03-15 00:26:09	*csprng/index.d.ts* Checklist * [X] is correct [naming convention](http://definitelytyped.org/guides/contributing.html#naming-the-file)? * https://www.npmjs.com/package/csprng - http://github.com/jcoglan/node-csprng * [X] has a [test file](http://definitelytyped.org/guides/contributing.html#tests)? (csprng-tests.ts or csprng-tests.tsx) * [ ] pass the Travis CI test?	dt-bot	2017-03-15 01:15:53
15177	2017-03-14 19:56:09	If this is merged, I will run `npm deprecate @types/node-form "node-form is now business-rules-engine"` CC @rsamec	andy-ms	2017-03-20 21:40:21
15177	2017-03-14 19:56:10	*node-form/index.d.ts* REMOVED!	dt-bot	2017-03-20 21:40:21
15177	2017-03-20 21:40:33	Deprecated.	andy-ms	2017-03-20 21:40:21
15176	2017-03-14 19:53:08	`promises-a-plus` doesn't describe a package, it describes an interface. If this is merged, I will run `npm deprecate @types/promises-a-plus "Use '--lib es6' to get Promise types."` CC @Igorbek	andy-ms	2017-03-14 22:04:44
15176	2017-03-14 19:53:10	*promises-a-plus/index.d.ts* REMOVED! ------ *stamplay-js-sdk/index.d.ts* to author (@ridermansb). Could you review this PR? :+1: or :-1:? Checklist * [ ] pass the Travis CI test?	dt-bot	2017-03-14 22:04:44
15176	2017-03-14 22:06:22	Deprecated!	andy-ms	2017-03-14 22:04:44
15175	2017-03-14 19:40:24	The library (https://github.com/gre/deprecated-qajax) hasn't been maintainted for 2 years. If this is merged I will run `npm deprecate @types/qajax "qajax is no longer maintained."` CC @Boltmade	andy-ms	2017-03-20 21:47:26
15175	2017-03-14 19:40:25	*qajax/index.d.ts* REMOVED!	dt-bot	2017-03-20 21:47:26
15175	2017-03-20 21:47:34	Deprecated.	andy-ms	2017-03-20 21:47:26
15174	2017-03-14 19:21:39	Please fill in this template. - [x] Make your PR against the `master` branch. - [x] Use a meaningful title for the pull request. Include the name of the package modified. - [x] Test the change in your own code. (Compile and run.) - [x] Follow the advice from the [readme](https://github.com/DefinitelyTyped/DefinitelyTyped/blob/master/README.md#make-a-pull-request). - [x] Avoid [common mistakes](ht…	kourge	2017-03-20 18:22:12
15174	2017-03-14 19:21:41	*rheostat/index.d.ts* Checklist * [X] is correct [naming convention](http://definitelytyped.org/guides/contributing.html#naming-the-file)? * https://www.npmjs.com/package/rheostat - https://github.com/airbnb/rheostat#readme * [X] has a [test file](http://definitelytyped.org/guides/contributing.html#tests)? (rheostat-tests.ts or rheostat-tests.tsx) * [ ] pass the Travis CI test?	dt-bot	2017-03-20 18:22:12
15174	2017-03-14 19:31:04	Props to @SashaBayan for writing the first iteration of `rheostat`'s type definitions!	kourge	2017-03-20 18:22:12
15174	2017-03-20 18:22:07	Thanks @kourge for this shinny new d.t.s :)	yuit	2017-03-20 18:22:12
15173	2017-03-14 18:53:31	- [X] Make your PR against the `master` branch. - [X] Use a meaningful title for the pull request. Include the name of the package modified. - [ ] Test the change in your own code. (Compile and run.) - [X] Follow the advice from the [readme](https://github.com/DefinitelyTyped/DefinitelyTyped/blob/master/README.md#make-a-pull-request). - [X] Avoid [common mistakes](https://github.com/DefinitelyTyp…	andy-ms	2017-03-14 19:12:31
15173	2017-03-14 18:53:33	*nedb/index.d.ts* to author (@reppners). Could you review this PR? :+1: or :-1:? Checklist * [ ] pass the Travis CI test?	dt-bot	2017-03-14 19:12:31
15172	2017-03-14 18:31:15	Prefer `Promise` to `Q.IPromise`	andy-ms	2017-03-14 19:12:21
15172	2017-03-14 18:31:20	*cordova-plugin-app-version/index.d.ts* to author (@Ritzlgrmft). Could you review this PR? :+1: or :-1:? Checklist * [ ] pass the Travis CI test? ------ *pathwatcher/index.d.ts* to author (@vvakame). Could you review this PR? :+1: or :-1:? Checklist * [ ] pass the Travis CI test? ------ *q/index.d.ts* to authors (@bnemetchek @AndrewGaspar @johnnyreilly). Could you review this PR? :+1: or :-1:? Ch…	dt-bot	2017-03-14 19:12:21
15171	2017-03-14 18:18:05	- [x] I tried using the `@types/dockerode` package and had problems. - [x] I tried using the latest stable version of tsc. https://www.npmjs.com/package/typescript - [x] I have a question that is inappropriate for [StackOverflow](https://stackoverflow.com/). (Please ask any appropriate questions there). - [x] [Mention](https://github.com/blog/821-mention-somebody-they-re-notified) the authors (se…	nlaplante
15170	2017-03-14 16:21:03	Update React Router definitions to version 4.0 See https://reacttraining.com/react-router/web/guides/quick-start Tested with: <S_CODE_TOKEN> I've added all examples from React Router website, converted them to TypeScript in order to test `index.d.ts`. ~~Problem: [types-publisher](https://github.com/Microsoft/types-publisher/issues/318) wants to be too smart~~ - [X] Make your PR against the `maste…	tkrotoff	2017-03-21 22:26:32
15170	2017-03-14 16:21:06	*react-router-dom/index.d.ts* Checklist * [ ] is correct [naming convention](http://definitelytyped.org/guides/contributing.html#naming-the-file)? * https://www.npmjs.com/package/react-router-dom * http://bower.io/search/?q=react-router-dom * others? * [ ] has a [test file](http://definitelytyped.org/guides/contributing.html#tests)? (react-router-dom-tests.ts or react-router-dom-tests.tsx) * [ ] …	dt-bot	2017-03-21 22:26:32
15170	2017-03-15 03:56:50	I put the reviewer tag on as there is dependent on the type publisher issue	yuit	2017-03-21 22:26:32
15170	2017-03-16 12:19:03	@yuit you can remove the reviewer tag, the types-publisher issue is solved (only a documentation problem)	tkrotoff	2017-03-21 22:26:32
15170	2017-03-22 13:18:38	@tkrotoff are `url`, `isExact` and `path` in [`match`](https://github.com/DefinitelyTyped/DefinitelyTyped/commit/c4dddc32c16848cb8065c7f9df95d88fba3d721e#diff-0f71fe6a8f24d2e8195a1b467fe555cdR85) really optional (~can be `undefined`)? * `path` looks to [default to `'/'`](https://github.com/ReactTraining/react-router/blob/master/packages/react-router/modules/matchPath.js#L33). * `isExact` must be …	donaldpipowitch	2017-03-21 22:26:32
15170	2017-03-22 13:45:07	@donaldpipowitch probably room for improvements, please send a PR since this one has been already merged	tkrotoff	2017-03-21 22:26:32
15170	2017-03-22 14:24:59	Just wanted to be sure that this is actually wrong, before I make a PR :) thanks	donaldpipowitch	2017-03-21 22:26:32
15170	2017-03-22 18:23:56	@donaldpipowitch ping me when you have a PR ready, and I'll merge it in. Thanks!	paulvanbrenk	2017-03-21 22:26:32
15170	2017-03-22 20:15:27	I made a PR https://github.com/DefinitelyTyped/DefinitelyTyped/pull/15314 :)	donaldpipowitch	2017-03-21 22:26:32
15169	2017-03-14 14:59:26	Updating mixin function with the missing parameter according to the riot documentation: <S_CODE_TOKEN> > Sometimes you may need to retrieve the mixin object so alternatively you may set your global mixin object by name. In this case the third boolean parameter indicates this mixin is not a shared but a global mixin. source: http://riotjs.com/v2/guide/#mixins	balazserdos	2017-03-15 03:57:12
15169	2017-03-14 14:59:28	*riot/index.d.ts* to author (@Stubb0rn). Could you review this PR? :+1: or :-1:? Checklist * [ ] pass the Travis CI test?	dt-bot	2017-03-15 03:57:12
15168	2017-03-14 14:58:23	Please fill in this template. - [x] Make your PR against the `master` branch. - [x] Use a meaningful title for the pull request. Include the name of the package modified. - [x] Test the change in your own code. (Compile and run.) - [x] Follow the advice from the [readme](https://github.com/DefinitelyTyped/DefinitelyTyped/blob/master/README.md#make-a-pull-request). - [x] Avoid [common mistakes](ht…	monolithed	2017-03-21 13:54:26
15168	2017-03-14 14:58:25	*platform/index.d.ts* to author (@JakeH). Could you review this PR? :+1: or :-1:? Checklist * [ ] pass the Travis CI test?	dt-bot	2017-03-21 13:54:26
15167	2017-03-14 14:43:02	We test for this now, so this should be the last one. Also stripped BOM in two test files (also tested now).	andy-ms	2017-03-14 14:43:40
15166	2017-03-14 14:40:50	return `BlueBird<T>` instead of `T` see [transaction](http://bookshelfjs.org/index.html#Bookshelf-instance-transaction)	NomiBernard	2017-03-20 05:28:16
15166	2017-03-14 14:40:52	*bookshelf/index.d.ts* to author (@arcticwaters). Could you review this PR? :+1: or :-1:? Checklist * [ ] pass the Travis CI test?	dt-bot	2017-03-20 05:28:16
15165	2017-03-14 14:19:58	Minor change: The `timeStamp` property of events is a numeric value in milliseconds, not a `Date`. - [X] Provide a URL to documentation or source code which provides context for the suggested changes: https://developer.mozilla.org/en-US/docs/Web/API/Event/timeStamp	avonwyss	2017-03-24 16:04:38
15165	2017-03-14 14:20:00	*react/index.d.ts* to authors (@pspeter3 @vsiao @johnnyreilly @bbenezech @pzavolinsky @digiguru AssureSign (account can't be detected) Microsoft (account can't be detected)). Could you review this PR? :+1: or :-1:? Checklist * [ ] pass the Travis CI test?	dt-bot	2017-03-24 16:04:38
15165	2017-03-14 23:10:15	👍	vsiao	2017-03-24 16:04:38
15165	2017-03-15 04:09:08	@avonwyss The failure doesn't seem related to your change but could you address the failing CI? It comes from formatting react-auto-suggest	yuit	2017-03-24 16:04:38
15165	2017-03-24 16:04:34	I'll fix the unrelated lint errors in a separate PR. Thanks!	andy-ms	2017-03-24 16:04:38
15164	2017-03-14 13:14:35	Allows the following to work: <S_CODE_TOKEN> Please fill in this template. - [x] Make your PR against the `master` branch. - [x] Use a meaningful title for the pull request. Include the name of the package modified. - [x] Test the change in your own code. (Compile and run.) - [x] Follow the advice from the [readme](https://github.com/DefinitelyTyped/DefinitelyTyped/blob/master/README.md#make-a-pu…	use-strict	2017-03-15 04:07:24
15164	2017-03-14 13:14:37	*http-errors/index.d.ts* to author (@tkrotoff). Could you review this PR? :+1: or :-1:? Checklist * [ ] pass the Travis CI test?	dt-bot	2017-03-15 04:07:24
15164	2017-03-14 14:25:37	@use-strict you need to update the tests to cover your addition (ensure no regression in the future)	tkrotoff	2017-03-15 04:07:24
15164	2017-03-14 15:22:19	@tkrotoff , done	use-strict	2017-03-15 04:07:24
15164	2017-03-14 15:31:07	👍	tkrotoff	2017-03-15 04:07:24
15163	2017-03-14 11:07:49	Adds missing bindToController property on interface IBottomSheetOptions. Please fill in this template. - [x] Make your PR against the `master` branch. - [x] Use a meaningful title for the pull request. Include the name of the package modified. - [ ] Test the change in your own code. (Compile and run.) - [ ] Follow the advice from the [readme](https://github.com/DefinitelyTyped/DefinitelyTyped/blo…	geertjansen	2017-03-20 05:28:51
15163	2017-03-14 11:07:50	*angular-material/index.d.ts* can't parse definition header...	dt-bot	2017-03-20 05:28:51
15163	2017-03-15 04:04:32	🔔 @blbigelow @PeterHajdu @Dona278	yuit	2017-03-20 05:28:51
15163	2017-03-15 10:11:02	@yuit LGTM	Dona278	2017-03-20 05:28:51
15162	2017-03-14 08:37:42	I found with a surprise that `assert.equal` have both types as 'any' (even the strictEqual too): <S_CODE_TOKEN> Why not do this way: <S_CODE_TOKEN> ? It is better to catch any errors on compile time, not in the runtime, is not it?	roginvs
15161	2017-03-14 06:23:21	Please fill in this template. - [ ] Make your PR against the `master` branch. - [ ] Use a meaningful title for the pull request. Include the name of the package modified. - [ ] Test the change in your own code. (Compile and run.) - [ ] Follow the advice from the [readme](https://github.com/DefinitelyTyped/DefinitelyTyped/blob/master/README.md#make-a-pull-request). - [ ] Avoid [common mistakes](ht…	mhegazy	2017-03-15 01:21:25
15161	2017-03-14 06:23:22	*q/index.d.ts* to authors (@bnemetchek @AndrewGaspar @johnnyreilly). Could you review this PR? :+1: or :-1:? Checklist * [ ] pass the Travis CI test?	dt-bot	2017-03-15 01:21:25
15161	2017-03-14 06:24:03	@andy-ms can you help getting the 2.2 version added to the list?	mhegazy	2017-03-15 01:21:25
15161	2017-03-14 17:47:57	`// TypeScript Version: 2.2` should be working now. But it looks like a lot of packages depend on `q`. I'll look into which ones really need it and which ones just need a `Promise` definition.	andy-ms	2017-03-15 01:21:25
15161	2017-03-14 18:58:17	I made pull requests (#15172, #15173) for some packages that don't need `q`. Others look legitimate.	andy-ms	2017-03-15 01:21:25
15160	2017-03-13 22:10:42	Please fill in this template. - [ ] Make your PR against the `master` branch. - [ ] Use a meaningful title for the pull request. Include the name of the package modified. - [ ] Test the change in your own code. (Compile and run.) - [ ] Follow the advice from the [readme](https://github.com/DefinitelyTyped/DefinitelyTyped/blob/master/README.md#make-a-pull-request). - [ ] Avoid [common mistakes](ht…	AlbertOzimek	2017-03-23 00:13:32
15160	2017-03-13 22:10:44	*highcharts/modules/map/index.d.ts* to author (@AlbertOzimek). Could you review this PR? :+1: or :-1:? Checklist * [ ] pass the Travis CI test?	dt-bot	2017-03-23 00:13:32
15160	2017-03-23 00:13:56	Fixed the issue in my own PR.	paulvanbrenk	2017-03-23 00:13:32
15159	2017-03-13 20:31:50	Please fill in this template. - [x] Make your PR against the `master` branch. - [x] Use a meaningful title for the pull request. Include the name of the package modified. - [x] Test the change in your own code. (Compile and run.) - [x] Follow the advice from the [readme](https://github.com/DefinitelyTyped/DefinitelyTyped/blob/master/README.md#make-a-pull-request). - [x] Avoid [common mistakes](ht…	stannynuytkens	2017-03-20 18:55:49
15159	2017-03-13 20:31:51	*bootbox/index.d.ts* to authors (@vbortone @konpikwastaken @kanup @icereed @trodi). Could you review this PR? :+1: or :-1:? Checklist * [ ] pass the Travis CI test?	dt-bot	2017-03-20 18:55:49
15159	2017-03-14 15:29:14	👍	vbortone	2017-03-20 18:55:49
15159	2017-03-14 19:10:34	I think I might also add `group` from the [documentation](http://bootboxjs.com/documentation.html#prompt-dialog-options). I somehow forgot that because I was looking at [this](http://bootboxjs.com/examples.html#prompt-with-checkbox). But I'm figuring out how to amend that to this pull request, can anyone help me out?	stannynuytkens	2017-03-20 18:55:49
15159	2017-03-14 20:27:54	@stannynuytkens, updating your branch will update the pull request as you might have already figured out. It looks like you've merged Master in a number of times as well. You should delete these commits (If there were conflicts with master, you'd need to rebase with master, but I don't believe that's the case). You'll also want to squash your two commits (`git rebase -i head~2`) so they become on…	trodi	2017-03-20 18:55:49
15159	2017-03-15 04:02:39	@stannynuytkens once comment by @trodi is addressed, I will merge in. Thanks for PR	yuit	2017-03-20 18:55:49
15159	2017-03-15 04:49:04	@yuit @trodi, will do tonight, thx guys	stannynuytkens	2017-03-20 18:55:49
15159	2017-03-15 09:01:00	@yuit fixed it and updated `bootbox-tests.ts`	stannynuytkens	2017-03-20 18:55:49
15159	2017-03-19 17:12:06	@yuit @trodi @vbortone when will this be merged?	stannynuytkens	2017-03-20 18:55:49
15159	2017-03-20 17:24:14	👍 This looks good to merge now. @stannynuytkens, someone else who has write permissions will have to do the merge. Nothing is blocking the merge now.	trodi	2017-03-20 18:55:49
15159	2017-03-20 18:55:46	@trodi @vbortone thanks	yuit	2017-03-20 18:55:49
15158	2017-03-13 20:23:23	- `transform` API is just an identity function, no need for it to only accept arrays. - Deprecation notice for [`filter`](https://github.com/twitter/typeahead.js/blob/588440f66559714280628a4f9799f0c4eb880a4a/src/bloodhound/options_parser.js#L64) and [`ttAdapter`](https://github.com/twitter/typeahead.js/blob/588440f66559714280628a4f9799f0c4eb880a4a/src/bloodhound/bloodhound.js#L185) in the source …	mhegazy	2017-03-14 18:43:54
15158	2017-03-13 20:23:25	*typeahead/index.d.ts* to authors (@igochkov @gjunge). Could you review this PR? :+1: or :-1:? Checklist * [ ] pass the Travis CI test?	dt-bot	2017-03-14 18:43:54
15157	2017-03-13 19:53:34	Is mysql2 definition available? Cant find it on search.	elaith9
15156	2017-03-13 19:49:59	angular-ui-bootstrap IModalServiceInstance should be IModaInstanceService see #15142	damianog	2017-03-20 18:25:05
15156	2017-03-14 01:48:08	ping @ry8806 as you have discussed with @damianog in the original issue	yuit	2017-03-20 18:25:05
15156	2017-03-14 08:42:37	👍	ry8806	2017-03-20 18:25:05
15156	2017-03-20 06:52:59	@yuit this can be merged now	xt0rted	2017-03-20 18:25:05
15155	2017-03-13 19:35:39	- [x] Make your PR against the master branch. - [x] Use a meaningful title for the pull request. Include the name of the package modified. - [x] Test the change in your own code. (Compile and run.) - [x] Follow the advice from the readme. - [x] Avoid common mistakes. - [x] Run tsc without errors. - [x] Run npm run lint package-name if a tslint.json is present. - [x] The package does not provide i…	blove
15155	2017-03-13 19:35:41	*@google-cloud/index.d.ts* Checklist * [ ] is correct [naming convention](http://definitelytyped.org/guides/contributing.html#naming-the-file)? * https://www.npmjs.com/package/@google-cloud * http://bower.io/search/?q=@google-cloud * others? * [X] has a [test file](http://definitelytyped.org/guides/contributing.html#tests)? (@google-cloud-tests.ts or @google-cloud-tests.tsx) * [ ] pass the Travis…	dt-bot
15155	2017-03-13 19:45:06	Please note, I have only completed the definitions for the [at]google-cloud/storage files: - bucket.js - channel.js - file.js - storage.js I did create the root [at]google-cloud folder with a root index.d.ts definition file. Please let me know if I should rename this or structure it differently. I hope this is a good start to creating definition files for the Google Cloud Node.js library.	blove
15155	2017-03-20 18:54:25	@blove sorry for delay here...just have a question for you since I am not familiar with the library but so far ~~looks good to me~~ (Update: You will also want to update the pkg name i.e remove "@" npm doesn't allow nested package scope (e.g @types/@google-cloud is not allow) Also could you provide the link on NPM for this pkg	yuit
15155	2017-03-21 15:22:02	Let's not merge this until we have a decision on Microsoft/types-publisher#155.	andy-ms
15155	2017-03-21 15:47:33	@blove thanks for the PR. Please be patient with us while we try to resolve the scope package and will let you know what need to be done/not done. :)	yuit
15155	2017-03-21 15:53:12	@yuit and @andy-ms I'm happy to wait and help in any way that I can. I did rename the package from _[at]google-cloud_ to simply _google-cloud_ as suggested. I also removed the modules to expose the API at the top level.	blove
15155	2017-03-21 22:28:45	Added a label, so I can easily keep track of progress here.	paulvanbrenk
15155	2017-03-24 16:06:34	This can be named `google-cloud__storage` now. (Microsoft/TypeScript#14819) Note: you will have to use `declare module "@google-cloud/storage"` as we don't yet have actual compiler support for resolving scoped packages to types.	andy-ms
15155	2017-03-24 22:11:51	We've recently updated the repository structure. All packages are now in a `types` subdirectory. Please rebase this pull request onto the latest `master` branch.	andy-ms
15154	2017-03-13 17:31:10	Please fill in this template. - [x] Make your PR against the `master` branch. - [x] Use a meaningful title for the pull request. Include the name of the package modified. - [x] Test the change in your own code. (Compile and run.) - [x] Follow the advice from the [readme](https://github.com/DefinitelyTyped/DefinitelyTyped/blob/master/README.md#make-a-pull-request). - [x] Avoid [common mistakes](ht…	shameister	2017-03-22 23:25:29
15154	2017-03-13 17:31:12	*knuddels-userapps-api/index.d.ts* can't parse definition header...	dt-bot	2017-03-22 23:25:29
15154	2017-03-13 17:54:24	The latest file seems to have this property set, see https://github.com/DefinitelyTyped/DefinitelyTyped/blob/master/knuddels-userapps-api/index.d.ts#L1544 is this PR still needed?	mhegazy	2017-03-22 23:25:29
15154	2017-03-22 23:25:29	Closing this PR, as it seems the file in master has been updated.	paulvanbrenk	2017-03-22 23:25:29
15153	2017-03-13 17:15:07	Please fill in this template. - [ ] Make your PR against the `master` branch. - [ ] Use a meaningful title for the pull request. Include the name of the package modified. - [ ] Test the change in your own code. (Compile and run.) - [ ] Follow the advice from the [readme](https://github.com/DefinitelyTyped/DefinitelyTyped/blob/master/README.md#make-a-pull-request). - [ ] Avoid [common mistakes](ht…	kikemx78
15153	2017-03-13 17:15:09	*react-virtualized/index.d.ts* to author (@kaoDev). Could you review this PR? :+1: or :-1:? Checklist * [ ] pass the Travis CI test?	dt-bot
15153	2017-03-22 23:40:31	@mhegazy I don't understand the CI failure here/	paulvanbrenk
15153	2017-03-22 23:57:07	the definition parser seems to be crashing. @andy-ms can you take a look.	mhegazy
15153	2017-03-23 00:21:15	The PR attempts to put an interface inside of another interface, which isn't legal syntax. (TypeScript tries to recover the parsing and ends up with a LabeledStatement.)	andy-ms
15153	2017-03-24 22:11:30	We've recently updated the repository structure. All packages are now in a `types` subdirectory. Please rebase this pull request onto the latest `master` branch.	andy-ms
15152	2017-03-13 16:33:29	This PR adds the classes that are part of the `google-protobuf` library (e.g. `google-protobuf/google/protobuf/any_pb`) that are required by message generated by `protoc`. These classes were generated by a `protoc` TypeScript plugin that I am working on, with a few of the classes being extended as per the `protoc` JS generator (`any` and `struct` have additional functions). I have checked that th…	MarcusLongmuir	2017-03-22 13:19:29
15152	2017-03-13 20:56:23	@mhegazy: How should I structure these additional classes? They're used like this in generated code: <S_CODE_TOKEN> The (current) error on the build is: <S_CODE_TOKEN> `any_pb` is used in the test file, but that doesn't seem to solve it. Is the unused file check only checking for usage within the same directory?	MarcusLongmuir	2017-03-22 13:19:29
15152	2017-03-15 10:27:47	@minestarks: You looked at the previous `google-protobuf` PRs. Do you have an opinion on how this should be done?	MarcusLongmuir	2017-03-22 13:19:29
15152	2017-03-21 11:58:13	@mhegazy: Tests are fixed now 👍	MarcusLongmuir	2017-03-22 13:19:29
15151	2017-03-13 16:12:49	Please fill in this template. - [x] Make your PR against the `master` branch. - [x] Use a meaningful title for the pull request. Include the name of the package modified. - [x] Test the change in your own code. (Compile and run.) - [x] Follow the advice from the [readme](https://github.com/DefinitelyTyped/DefinitelyTyped/blob/master/README.md#make-a-pull-request). - [x] Avoid [common mistakes](ht…	LaserUnicorns	2017-03-13 17:10:27
15151	2017-03-13 16:12:51	*ui-router-extras/index.d.ts* can't parse definition header...	dt-bot	2017-03-13 17:10:27
15150	2017-03-13 13:59:26	Please fill in this template. - [X ] Make your PR against the `master` branch. - [ X] Use a meaningful title for the pull request. Include the name of the package modified. - [ X] Test the change in your own code. (Compile and run.) - [ X] Follow the advice from the [readme](https://github.com/DefinitelyTyped/DefinitelyTyped/blob/master/README.md#make-a-pull-request). - [ X] Avoid [common mistake…	kant2002	2017-03-22 23:21:12
15150	2017-03-13 13:59:27	*react-bootstrap-table/index.d.ts* to authors (@flaub @alelode). Could you review this PR? :+1: or :-1:? Checklist * [ ] pass the Travis CI test?	dt-bot	2017-03-22 23:21:12
15150	2017-03-13 17:09:35	@siavelis @remimarenco @ericanderson @alelode any comments?	mhegazy	2017-03-22 23:21:12
15150	2017-03-13 20:20:52	LGTM	ericanderson	2017-03-22 23:21:12
15150	2017-03-14 08:05:48	LGTM too	siavelis	2017-03-22 23:21:12
15150	2017-03-14 08:08:56	LGTM	alelode	2017-03-22 23:21:12
15149	2017-03-13 13:00:10	ConsumerGroupOptions & ConsumerGroup fixed according co js code: ConsumerGroupOptions - added missing fields, optional values marked as optional ConsumerGroup - fixed class hierarchy, it extends HighLevelConsumer in js code. Please fill in this template. - [x] Make your PR against the `master` branch. - [x] Use a meaningful title for the pull request. Include the name of the package modified. - […	Iezious	2017-03-22 23:20:39
15149	2017-03-13 13:00:11	*kafka-node/index.d.ts* to authors (@dansitu @bkim54). Could you review this PR? :+1: or :-1:? Checklist * [ ] pass the Travis CI test?	dt-bot	2017-03-22 23:20:39
15149	2017-03-13 14:22:36	https://github.com/SOHU-Co/kafka-node/blob/master/lib/consumerGroup.js	Iezious	2017-03-22 23:20:39
15149	2017-03-15 15:23:57	I dont think we should extend HLC because kafka-node states in there README. > ⚠️ This consumer has been deprecated in the latest version of Kafka (0.10.1) and is likely to be removed in the future. Please use the ConsumerGroup instead. but otherwise looks good to me.	bkim54	2017-03-22 23:20:39
15149	2017-03-15 15:53:04	HLC is deprecated, but in JS code ConsumerGroup class extends HLC, and that excatly what I did, otherwise ConsumerGroup declaration is missing most of the methods it has in JS (like commit, set offset etc).	Iezious	2017-03-22 23:20:39
15149	2017-03-15 15:57:19	👍 after HLC is removed from kafka-node we should just remove HLC from the declaration as well	bkim54	2017-03-22 23:20:39
15149	2017-03-15 16:03:41	for sure, I'll also add the missing methods for the some classes with next pull request	Iezious	2017-03-22 23:20:39
15148	2017-03-13 11:27:39	Please fill in this template. - [x] Make your PR against the `master` branch. - [x] Use a meaningful title for the pull request. Include the name of the package modified. - [x] Test the change in your own code. (Compile and run.) - [x] Follow the advice from the [readme](https://github.com/DefinitelyTyped/DefinitelyTyped/blob/master/README.md#make-a-pull-request). - [x] Avoid [common mistakes](ht…	sindrenm	2017-03-13 17:07:09
15148	2017-03-13 11:27:40	*week/index.d.ts* Checklist * [X] is correct [naming convention](http://definitelytyped.org/guides/contributing.html#naming-the-file)? * https://www.npmjs.com/package/week - https://github.com/datetime/week * [X] has a [test file](http://definitelytyped.org/guides/contributing.html#tests)? (week-tests.ts or week-tests.tsx) * [ ] pass the Travis CI test?	dt-bot	2017-03-13 17:07:09
15147	2017-03-13 11:21:44	1. 15.1.37 added. 2. The issue “Cannot find type definition file for '../jquery'” in ‘15.1.0’ version is fixed.	Syncfusion-JavaScript	2017-03-13 17:06:37
15146	2017-03-13 11:14:46	- [x] Make your PR against the `master` branch. - [x] Use a meaningful title for the pull request. Include the name of the package modified. - [x] Test the change in your own code. (Compile and run.) - [x] Follow the advice from the [readme](https://github.com/DefinitelyTyped/DefinitelyTyped/blob/master/README.md#make-a-pull-request). - [x] Avoid [common mistakes](https://github.com/DefinitelyTyp…	KentarouTakeda	2017-03-22 23:19:33
15146	2017-03-13 11:14:47	*socket.io/index.d.ts* to authors (@progre @divillysausages @florentpoujol). Could you review this PR? :+1: or :-1:? Checklist * [ ] pass the Travis CI test?	dt-bot	2017-03-22 23:19:33
15146	2017-03-22 23:35:33	@paulvanbrenk thanks!	KentarouTakeda	2017-03-22 23:19:33
15145	2017-03-13 10:12:40	This adds missing function declarations. I also added a tslint and fixed some issues BUT, I have a small linter warning : using Function instead of the arrow-type function. This is required in order to compile. - [x] Make your PR against the `master` branch. - [x] Use a meaningful title for the pull request. Include the name of the package modified. - [x] Test the change in your own code. (Compil…	JJayet	2017-03-21 09:56:52
15145	2017-03-13 10:12:42	*soap/index.d.ts* to authors (@aleung @cagefox). Could you review this PR? :+1: or :-1:? Checklist * [ ] pass the Travis CI test?	dt-bot	2017-03-21 09:56:52
15145	2017-03-13 17:01:44	@JJayet please address the lint failures	mhegazy	2017-03-21 09:56:52
15145	2017-03-21 09:04:18	@mhegazy I removed the lint because I (think that I) can't remove the `Function` type :(	JJayet	2017-03-21 09:56:52
15145	2017-03-21 09:45:10	This PR becomes difficult to review. 141 commits are included. I don't understand why it happens.	aleung	2017-03-21 09:56:52
15145	2017-03-21 09:56:49	@aleung You're absolutely right, I'll close it and reopen later with less commits :) I rebased it and it was obviously a mistake on my part !	JJayet	2017-03-21 09:56:52
15145	2017-03-21 10:32:50	@JJayet thanks!	aleung	2017-03-21 09:56:52
15144	2017-03-13 10:01:00	React-Router (v3) uses `hoist-non-react-statics` which is used for HoC to hoist static methods from wrapped component. But the HoC returned from `withRouter` doesn't have types of hoisted static methods. <S_CODE_TOKEN> --- Please fill in this template. - [x] Make your PR against the `master` branch. - [x] Use a meaningful title for the pull request. Include the name of the package modified. - [x]…	mozisan	2017-03-13 17:28:21
15144	2017-03-13 10:01:02	*react-router/lib/withRouter.d.ts* can't parse definition header...	dt-bot	2017-03-13 17:28:21
15144	2017-03-13 17:12:01	@LKay @johnnyreilly @KostyaEsmukov @infeng @ericanderson @DovydasNavickas any comments?	mhegazy	2017-03-13 17:28:21
15144	2017-03-13 17:15:48	👍	KostyaEsmukov	2017-03-13 17:28:21
15143	2017-03-13 09:43:34	Select one of these and delete the others: If changing an existing definition: - [ ] Provide a URL to documentation or source code which provides context for the suggested changes: - https://github.com/bvaughn/react-virtualized/blob/master/source/CellMeasurer/CellMeasurer.js - https://github.com/bvaughn/react-virtualized/blob/master/source/Table/Table.js - https://github.com/bvaughn/react-virtual…	kaoDev	2017-03-22 23:18:26
15143	2017-03-13 09:43:36	*react-virtualized/index.d.ts* to author (@kaoDev). Could you review this PR? :+1: or :-1:? Checklist * [ ] pass the Travis CI test?	dt-bot	2017-03-22 23:18:26
15143	2017-03-13 17:12:53	@kaoDev @vutran @Strate @kikemx78 @ericanderson @andrewdewaal can you please review	mhegazy	2017-03-22 23:18:26
15143	2017-03-13 19:48:43	Unfortunatelly, I am not using this library for now.	Strate	2017-03-22 23:18:26
15143	2017-03-13 20:01:47	I don't use this library either but just quickly browsing, this doesn't change the target library version number yet includes a bunch of breaking changes. Why?	ericanderson	2017-03-22 23:18:26
15143	2017-03-13 20:23:10	there are breaking changes, because I did not use the CellMeasuerer at first and so there slipped in some mistakes in the typings. The additions in the Grid and Table class are made to have access to all the public methods and properties. I think there are still more classes with missing public probs, so help is appreciated ;)	kaoDev	2017-03-22 23:18:26
15143	2017-03-13 20:26:15	My point is you removed some props. Was the old definition wrong? Was it right for a different version? When people update to this as is, those removed props will break their code. Trying to understand.	ericanderson	2017-03-22 23:18:26
15143	2017-03-13 20:39:52	I think it was for an old version of react-virtualized, but because the old typing were old and very incomplete I don't know for which version they were exactly	kaoDev	2017-03-22 23:18:26
15143	2017-03-13 20:57:36	Okay. Reading through the original code, this seems correct. cc / @mhegazy	ericanderson	2017-03-22 23:18:26
15143	2017-03-13 21:02:36	Could be that there will be another PR like this in the next days, there are still some gaps I want to fill and or correct.	kaoDev	2017-03-22 23:18:26
15143	2017-03-13 21:12:01	Makes sense. Feel free to tag me when it comes out, i'll review it which should reduce the delay.	ericanderson	2017-03-22 23:18:26
15142	2017-03-13 08:51:22	Hi @xt0rted and @ry8806 I'am using the `@types/angular-ui-bootstrap` and I think that for convention IModalServiceInstance should be renamed in IModaInstanceService Thi is only a "cosmetic" and "mnemonic" issue.	damianog	2017-03-20 19:57:12
15142	2017-03-13 08:56:58	I agree, in AngularJS, the "type of dependancy" (i.e. Service, Factory etc) are all at the end of the name It would also align with "IModalStackService " Could you submit a PR?	ry8806	2017-03-20 19:57:12
15142	2017-03-13 20:13:32	Hi @ry8806 I renamed IModalServiceInstance and added it as deprecated extension of IModalInstanceService with a217b4a	damianog	2017-03-20 19:57:12
15142	2017-03-14 08:48:41	looks good, thanks 😄	ry8806	2017-03-20 19:57:12
15142	2017-03-20 06:49:44	Hi @xt0rted and @ry8806 when it will be merged? Thanks	damianog	2017-03-20 19:57:12
15142	2017-03-20 09:51:23	@damianog not too sure, that is down to the Mods on the repo I don't have permissions to do merges etc	ry8806	2017-03-20 19:57:12
15142	2017-03-20 19:00:22	#15156 has been merged	xt0rted	2017-03-20 19:57:12
15141	2017-03-13 08:45:28	Hi, I was trying to call toString method with radix value and TS compiler telling me that I am wrong in this case. If you like this change, please consider to merge :) Cheers! - [x] Make your PR against the `master` branch. - [x] Use a meaningful title for the pull request. Include the name of the package modified. - [x] Test the change in your own code. (Compile and run.) - [x] Follow the advice…	MaronMariusz	2017-03-13 17:00:13
15141	2017-03-13 08:45:30	*big-integer/index.d.ts* to authors (@Airblader @Deathspike). Could you review this PR? :+1: or :-1:? Checklist * [ ] pass the Travis CI test?	dt-bot	2017-03-13 17:00:13
15141	2017-03-13 10:13:26	I'm not using the library or Typescript anymore, so I'm not familiar with the changes. The PR itself looks fine to me, though.	Airblader	2017-03-13 17:00:13
15141	2017-03-13 12:27:28	Same here, but looks good to me.	Deathspike	2017-03-13 17:00:13
15140	2017-03-13 08:27:40	- [X] I tried using the `@types/xxxx` package and had problems. - [X] I tried using the latest stable version of tsc. https://www.npmjs.com/package/typescript - [X] I have a question that is inappropriate for [StackOverflow](https://stackoverflow.com/). (Please ask any appropriate questions there). - [X] [Mention](https://github.com/blog/821-mention-somebody-they-re-notified) the authors (see `De…	dozer75
15140	2017-03-13 10:40:42	We are also getting a lot of errors here. (Cannot find name "Promise", Cannot find name "Set", ...) Reverting back to 0.9.36 solves the issue for us at this moment.	bramdebouvere
15140	2017-03-14 11:54:11	@andy-ms / @mhegazy "Definitions by" says @rbuckton, but no response there. I see that the last commit are done by you. Any comments? If it isn't @rbuckton that is responsible, maybe update index.d.ts with right responsible ?	dozer75
15140	2017-03-14 14:22:28	Try setting [`--lib`](http://www.typescriptlang.org/docs/handbook/compiler-options.html) in your tsconfig to get the definitions you need.	andy-ms
15140	2017-03-15 07:04:09	@andy-ms I am not so familiar with typescript compiler, it internals and how it uses types library, so I am not quite sure what to set in the lib section here? And why? Please advise.	dozer75
15140	2017-03-15 13:58:05	@dozer75 check out this link: [typescript compiler options].(https://www.typescriptlang.org/docs/handbook/compiler-options.html) If you are modifying your tsconfig.json file, add a property of `lib` with an array of strings specifying which libraries to include. For me, I was using @types/core-js in a node server environment (with target es5, i.e. my typescript was being compiled to es5 for produ…	DrDanRyan
15140	2017-03-16 09:28:13	By adding <S_CODE_TOKEN> to my `compilerOptions` in `tsconfig.json` solved this issue for me. thanks @andy-ms	Narven
15140	2017-03-16 13:04:25	@DrDanRyan typescript documentation says that using es5 as a target adds DOM,ES5,ScriptHost to libs. So this should not be needed. @Narven when adding es2017 to your lib you don't need core-js typings anymore. I wonder why you don't get duplicate identifiers then. I'm a bit confused why core-js typings suddenly depend on another set of libraries. That doesn't look like the right solution to me.	DaSchTour
15140	2017-03-16 14:53:41	@DaSchTour I think that `lib: ["dom", "es5", "scriptHost"]` is the default used for target es5 **if you don't specify a lib property yourself**. At least that is my understanding, and that would be the reason why you don't get duplicate identifiers when you speicfy `lib: ["es2015", "dom"]` yourself. Also the `lib` option is a **replacement** for using `@types/core-js` as opposed to a dependency.	DrDanRyan
15140	2017-03-16 14:59:59	@DrDanRyan it's definitely **not** a replacement! `lib` for ES2017 will contain way more than `@types/core-js` which will hide compile errors when using features not polyfilled by core-js	DaSchTour
15140	2017-03-16 15:03:41	That's why I am using `"es2015"` which works for a node server...	DrDanRyan
15140	2017-03-16 15:20:54	The problem still exists. `lib` contains more than `core-js` so I don't think that typings for core.js should "extend" `lib`.	DaSchTour
15140	2017-03-16 15:24:25	I think we are talking past each other here. All I am saying is that after putting `lib: ["es2015"]` in my `tsconfig.json` that I don't need to use `@types/core-js` anymore so I uninstalled it and now just use the compiler flag.	DrDanRyan
15140	2017-03-20 23:22:27	Cross-linking this with PR that caused that: https://github.com/DefinitelyTyped/DefinitelyTyped/pull/15108	just-boris
15140	2017-03-21 12:00:28	Putting `lib: ["es2015"]` did not solve the issue for me. I still get `error TS2693: 'Promise' only refers to a type, but is being used as a value here.` I've tried adding everything: <S_CODE_TOKEN> and still get the error	dmitriid
15140	2017-03-21 14:30:09	Can you provide the code that is failing?	andy-ms
15140	2017-03-21 14:34:30	I ended up solving it like this: <S_CODE_TOKEN> and removing `@types/core-js`	dmitriid
15140	2017-03-21 22:23:59	@dmitriid do not know why, but the same lib value worked for me. Here is my entire tsconfig. <S_CODE_TOKEN> Probably, I have solved my problem and taking back my upvote from the original post.	just-boris
15140	2017-03-22 13:45:04	Is using the "lib" configuration the proper long-term solution, or will @types/cores-js get fixed so it can be used the same as previously?	PrimalZed
15140	2017-03-22 14:45:49	@PrimalZed I don't think that using lib is a proper solution at all, because it introduces features that might not be available through core-js. So lib and @types/core-js will never contain the same set of methods and core-js will always contain less than lib.	DaSchTour
15140	2017-03-22 15:31:31	@DaSchTour let's look at the example: * There is a library `X`, that uses ES6 Map and it is typed using `es6` lib definitions * In order so support old browsers you have imported `core-js` polyfill in your code before importing `X`. Third-party libraries doesn't know anything about actual polyfill implementation so polyfill should provide identical definitions on order to avoid bugs like this htt…	just-boris
15140	2017-03-22 16:19:33	@just-boris and then there is project Y and while using core-js and compiling to es5 with es6 lib a developer sees that strings have a function called normalize. Great 🎉 let's use it, it's exactly what I searched for. And some weeks later testing on IE11 and Safari 9 we see strange errors we hoped to avoid by using TypeScript 🤔 Oh and suddenly we can use Proxy with ES5 on IE11. Nice! So polyfill …	DaSchTour
15140	2017-03-24 13:06:40	On my end I ended up upgrading to @types/core-js@0.9.37 and updating my tsconfig to this thus keeping compatibility with IE 11. <S_CODE_TOKEN>	baywet
15140	2017-03-24 14:19:08	By adding "lib": ["es2017", "dom"] to my compilerOptions in tsconfig.json solved this issue for me. thanks @Narven	Ennos-Rep
15140	2017-03-25 03:24:03	@just-boris your comment worked for me, ty!	Syntaf
15140	2017-03-25 13:42:02	I needs this to work for "target es5", using lib is a hack and just has a bad-smell overall. The suggested way is to use @types/core-js, which unfortunately doesn't work for simple code like <S_CODE_TOKEN>	rajinder-yadav
15140	2017-03-26 09:26:15	@andy-ms / @mhegazy If I may, I'd like to resurface wrote on #15108: > Isn't the point of the Typescript definition files to describe what packages provide? I believe the definition should be accurate to the package, not the environment. Particularly with core-js, if somebody's using it, e.g., import 'core-js', they're conceivably doing so because they're shimming their environment, no? An import…	emilio-martinez
15139	2017-03-13 06:56:43	Please fill in this template. - [x] Make your PR against the `master` branch. - [x] Use a meaningful title for the pull request. Include the name of the package modified. - [x] Test the change in your own code. (Compile and run.) - [x] Follow the advice from the [readme](https://github.com/DefinitelyTyped/DefinitelyTyped/blob/master/README.md#make-a-pull-request). - [x] Avoid [common mistakes](ht…	danmarshall	2017-03-13 16:59:39
15139	2017-03-13 06:56:44	*google.fonts/index.d.ts* Checklist * [ ] is correct [naming convention](http://definitelytyped.org/guides/contributing.html#naming-the-file)? * https://www.npmjs.com/package/google.fonts * http://bower.io/search/?q=google.fonts * others? * [X] has a [test file](http://definitelytyped.org/guides/contributing.html#tests)? (google.fonts-tests.ts or google.fonts-tests.tsx) * [ ] pass the Travis CI t…	dt-bot	2017-03-13 16:59:39
15138	2017-03-13 05:34:36	I am using the DefinitelyTyped library. I wanted to add some guide for my users using introjs it is okay when I write my guides in single language for example by this line : `<div data-step="1" data-intro="some text" >` but when I try to have multilingual guides using ng2-translate , I get nothing. here is my code : `<div data-step="1" data-intro=" 'dashboard.welcome' | translate " >` in data-int…	aghapeyman
15137	2017-03-13 04:16:35	List of changes: - Removed `hasLocaleData` as it’s not part of public api - changed `definieMessage` signature as <T extends Messages>` generic is unnecessary here. Anything which extends `Messages` will work here anyway. - Extend `IntlShape` with actual shape properties according to https://github.com/yahoo/react-intl/wiki/API#intlshape - Use types for Javascript global `Intl` defined in global …	LKay
15137	2017-03-13 04:16:37	*react-intl/index.d.ts* to authors (@bgrieder @cdroulers @gyzerok @tillwolff). Could you review this PR? :+1: or :-1:? Checklist * [ ] pass the Travis CI test?	dt-bot
15137	2017-03-13 07:34:10	Thanks @LKay! Haven't head time to look into it well, we do it a bit later.	gyzerok
15137	2017-03-13 10:02:41	Still a massive rewrite, it reverts my latest commit and does much more I can't audit right now. See https://github.com/DefinitelyTyped/DefinitelyTyped/pull/14706 for discussion on the matter of properly typing HOC wich can't be typescript exeperimental decorators. I still refuse the PR. You can submit things like 'var -> const' or file splitting in a separate PR so we can merge refactoring to co…	Kallikrein
15137	2017-03-13 10:12:12	I will not be making dozens of PRs for every single line in the definition. There is massive incorrect and unnecessary types and interfaces definition in your file and this PR addresses most of problems. I will wait for others then, as you seem to not get what are the are issues with the current types. Especially definition for injected props and incorrect definitions according to official API of…	LKay
15137	2017-03-13 10:29:52	@LKay > There is massive incorrect and unnecessary types and interfaces definition in your file and this PR addresses most of problems > you seem to not get what are the are issues with the current types I don't get issues with types because you don't provide an issue you are trying to fix. I have issues with your implementation though, and will most likely still have unless you read the current …	Kallikrein
15137	2017-03-13 10:38:12	I described quite throughroutly what are the issues in the Pr description. - You are redefining properties which are already defined in `Intl` global API. - Incorrect definition for methods i.e. formatPlural - Nonexistent class in place of type - Incomplete props shape - Not following current definition structure conventions Please address the issue with non-optional intl per presented use case i…	LKay
15137	2017-03-13 10:55:42	@LKay > Please address the issue with non-optional intl per presented use case in one of my previous comments. Gladly <S_CODE_TOKEN> Would give the following : <S_CODE_TOKEN> and Foo will be properly typed as <S_CODE_TOKEN>	Kallikrein
15137	2017-03-13 11:06:20	@Kallikrein That very example kills the purpose of generic here as you are providing `CustomProps` This is only part of actual props of the component. The more edge case would be to have dozens of types/interfaces as part of `FooProps` and one of them would be `InjectedIntlProps`. Then you filter them out using `keyof` or create new type containing all but `InjectedIntoProps`? I'm not saying it's…	LKay
15137	2017-03-13 12:41:24	I fail to understand what you meant here. You don't need to specify <CustomProps> to injectIntl, but you will then have to type wrapped component and returned component. It's possible, but more verbose and strictly equivalent so I don't see the point. And you example is false anyway, since you don't type Foo so you would have to do <S_CODE_TOKEN> Or else you would ouptut <S_CODE_TOKEN> and would …	Kallikrein
15137	2017-03-13 13:12:21	That is not true. Have you took the effort to actually verify that? It seems not. Compiler correctly resolves the types for `Foo` component, typing here is not necessary. Which, in case of the above code results with: <S_CODE_TOKEN> If you try to provide prop that is not part of combined type, such as `<Foo extra="foo" fizz="buzz" />` the compiler error would be: <S_CODE_TOKEN> Make sure you actu…	LKay
15137	2017-03-13 13:21:52	Are you giving the errors from your code with your typings or those on the repo ?	Kallikrein
15137	2017-03-13 13:24:51	No, these are errors that that prove your statement wrong: > Or else you would ouptut React.ComponentClass<any> and would have no props typing support at all... These are for ones in the repo. With mine that works fine.	LKay
15137	2017-03-13 13:36:45	You are not answering. Show me your code, the error you have with **current** definitions and I will help you fix it. If it resolves to error in definitions I will consider fixing. I am expecting you to show me that something is yet to be fixed in current definitions, and won't consider your PR until then. --- > Make sure you actually run the code before making false statements. I don't need to r…	Kallikrein
15137	2017-03-13 14:18:09	There comes the list (again, for the 3rd time): What is wrong with current definitions: - `hasLocaleData` is not part of public api - incorrect signature for `formatPlural` - incorrect signature for `formatRelative` - some types such as `Object` or `Function` should not be used in Definitely Typed definitions - missing `options` in the decorator signature Refactored: - unnecessary redefining part…	LKay
15137	2017-03-20 18:01:41	What needs to be done to get these changes merged? I am not sure from skimming this PR if the objections are stylistic, architectural, or personal... Either way, the current types do not accurately reflect the react-intl API. For instance, the intl prop injected by provider SHOULD have a locale string as a property and right now I am seeing <S_CODE_TOKEN> Can some understanding be reached so the …	stephenlaughton
15137	2017-03-21 00:46:09	@stephenlaughton Thanks for checking this. Missing properties should be in.	LKay
15137	2017-03-21 16:26:44	@LKay no problem! @Kallikrein is there anything i can do to expedite the review of this PR? i use react-intl heavily and would like to see the correct types available from this repo one way or another.	stephenlaughton
15137	2017-03-21 22:30:17	Can you fix the CI issues: <S_CODE_TOKEN>	paulvanbrenk
15137	2017-03-22 14:20:56	There would be nice to see simplification about removing redundant interfaces otherwise seem to be quite good.	gyzerok
15137	2017-03-24 22:11:25	We've recently updated the repository structure. All packages are now in a `types` subdirectory. Please rebase this pull request onto the latest `master` branch.	andy-ms
15136	2017-03-13 01:25:22	…, remove unused definitions Please fill in this template. - [x] Make your PR against the `master` branch. - [x] Use a meaningful title for the pull request. Include the name of the package modified. - [x] Test the change in your own code. (Compile and run.) - [x] Follow the advice from the [readme](https://github.com/DefinitelyTyped/DefinitelyTyped/blob/master/README.md#make-a-pull-request). - […	LKay
15136	2017-03-13 01:25:24	*redux-form/index.d.ts* to author (@carsonf). Could you review this PR? :+1: or :-1:? Checklist * [ ] pass the Travis CI test? ------ *redux-form/lib/Field.d.ts* can't parse definition header... ------ *redux-form/lib/FieldArray.d.ts* can't parse definition header... ------ *redux-form/lib/Fields.d.ts* can't parse definition header... ------ *redux-form/lib/Form.d.ts* Checklist * [ ] is correct […	dt-bot
15136	2017-03-13 17:15:21	@omerb @CarsonF @alex3165 can you please review this change.	mhegazy
15136	2017-03-21 02:14:38	@CarsonF > New getFormNames(state) selector. Added. > New getFormInitialValues(state) selector. Added. > Allowed multiple form names to be passed to destroy() action creator Added. > Added keepSubmitSucceeded config option. Where did you see that? I don't see that in neither docs or source code.	LKay
15136	2017-03-22 23:15:34	@CarsonF is this good to go?	paulvanbrenk
15136	2017-03-23 15:16:57	>> Added keepSubmitSucceeded config option. > Where did you see that? I don't see that in neither docs or source code. https://github.com/erikras/redux-form/pull/2426	CarsonF
15136	2017-03-23 15:24:52	These 3 selectors are missing as well https://github.com/erikras/redux-form/pull/2289 I have an (older) branch for these, feel free to copy them from there. https://github.com/carsonf/DefinitelyTyped/tree/redux-form-6.4 ---- This one as well https://github.com/erikras/redux-form/pull/2363	CarsonF
15136	2017-03-23 15:30:53	@CarsonF Allrighty, I will add all these props tomorrow. I have bad experience with some other libraries that don't mention anything in the docs yet export some functions or classes and then remove it without notice so I'm very curious about public (documented) and private API. ;) However, you're right that this library sometimes lack informations in docs.	LKay
15136	2017-03-23 15:31:53	Sounds good. Feel free to ping Eric and ask him :)	CarsonF
15136	2017-03-24 00:39:13	Ok, I added mentioned selectors and brought back deleted actions. Let me know if there is anything left.	LKay
15136	2017-03-24 02:44:25	I noticed `redux-form@6.6.0` just got released so I'll go through the docs and code and will apply additional changes if they are any.	LKay
15136	2017-03-24 22:11:19	We've recently updated the repository structure. All packages are now in a `types` subdirectory. Please rebase this pull request onto the latest `master` branch.	andy-ms
15135	2017-03-12 19:20:15	This PR adds definition for [Plaid Link](https://plaid.com/docs/quickstart), as `plaid-link`, a frontend drop-in module for interacting with the [Plaid API](https://plaid.com). It will often be consumed by Angular/Ionic/any frontend project written in Typescript. More detailed parameter/docs reference can be found at: https://plaid.com/docs/api - [X] Make your PR against the `master` branch. - [X…	pbernasconi	2017-03-22 23:01:18
15135	2017-03-12 19:20:17	*plaid-link/index.d.ts* Checklist * [ ] is correct [naming convention](http://definitelytyped.org/guides/contributing.html#naming-the-file)? * https://www.npmjs.com/package/plaid-link * http://bower.io/search/?q=plaid-link * others? * [X] has a [test file](http://definitelytyped.org/guides/contributing.html#tests)? (plaid-link-tests.ts or plaid-link-tests.tsx) * [ ] pass the Travis CI test?	dt-bot	2017-03-22 23:01:18
15135	2017-03-22 23:01:18	Closing this PR, as it's gotten pretty stale. Please ping us to re-open if you made the requested changes, or start a new PR.	paulvanbrenk	2017-03-22 23:01:18
15134	2017-03-12 17:56:03	In the current form, the ``hellosign-embedded`` library could not be imported. The type declaration expects a global variable, but [the library](https://github.com/HelloFax/hellosign-embedded/blob/master/src/embedded.js) does not define any.	Flavien	2017-03-22 22:59:44
15134	2017-03-12 17:56:05	*hellosign-embedded/index.d.ts* to author (@xt0rted). Could you review this PR? :+1: or :-1:? Checklist * [ ] pass the Travis CI test?	dt-bot	2017-03-22 22:59:44
15134	2017-03-12 18:19:21	👍 If you load this via `https://s3.amazonaws.com/cdn.hellosign.com/public/js/hellosign-embedded.LATEST.js` then there is a global `HelloSign` object. This is how I'm referencing the library. The change looks good to me though since you can load this from npm which is the same as what's in their repo.	xt0rted	2017-03-22 22:59:44
15133	2017-03-12 16:46:21	Updated typings and tests to match the new version [4.0.0 of the Navigation Router](https://github.com/grahammendick/navigation/releases/tag/v4.0.0-Navigation)	grahammendick	2017-03-13 17:18:29
15133	2017-03-12 16:46:22	*navigation/index.d.ts* to author (@grahammendick). Could you review this PR? :+1: or :-1:? Checklist * [ ] pass the Travis CI test?	dt-bot	2017-03-13 17:18:29
15133	2017-03-12 16:48:49	Travis CI test passed (Note, I'm the author of the PR)	grahammendick	2017-03-13 17:18:29
15132	2017-03-12 15:38:55	Please fill in this template. - [x] Make your PR against the `master` branch. - [x] Use a meaningful title for the pull request. Include the name of the package modified. - [x] Test the change in your own code. (Compile and run.) - [x] Follow the advice from the [readme](https://github.com/DefinitelyTyped/DefinitelyTyped/blob/master/README.md#make-a-pull-request). - [x] Avoid [common mistakes](ht…	alexey-pelykh	2017-03-22 22:56:57
15132	2017-03-12 15:38:57	*chai-http/index.d.ts* to author (@Nemo157). Could you review this PR? :+1: or :-1:? Checklist * [ ] pass the Travis CI test?	dt-bot	2017-03-22 22:56:57
15132	2017-03-22 22:56:55	Closing this PR, for the issue @mhegazy pointed out. @mhegazy do you have a suggestion how to fix this?	paulvanbrenk	2017-03-22 22:56:57
15131	2017-03-12 14:25:44	there are lot errors like this Error TS1005 Build:';' expected. Error TS1109 Build:Expression expected. Error TS1128 Build:Declaration or statement expected. Error TS1138 Build:Parameter declaration expected. tsconfig.json { "compilerOptions": { "target": "es6", "module": "commonjs", "moduleResolution": "node", "removeComments": true, "emitDecoratorMetadata": true, "experimentalDecorators": true,…	JinnaBalu
15130	2017-03-12 12:42:11	Functions that deal with collections now accept generators as parameters	ddwwcruz	2017-03-22 22:55:36
15130	2017-03-12 12:42:13	*async/index.d.ts* to authors (@borisyankov @kern0 @Penryn @fenying @pascalmartin). Could you review this PR? :+1: or :-1:? Checklist * [ ] pass the Travis CI test?	dt-bot	2017-03-22 22:55:36
15129	2017-03-12 07:22:36	1. The cell's raw value can also be a `number`, `boolean` or `Date` ([Data Types](https://github.com/SheetJS/js-xlsx#data-types)) 2. Added `IWritingOptions` interface ([Writing Options](https://github.com/SheetJS/js-xlsx#writing-options)) for the `write` function because it's different from the `IParsingOptions` (as described in #14974 ) 3. Removed `bookType` property from `IParsingOptions`, beca…	DMan577	2017-03-22 22:53:58
15129	2017-03-12 07:22:37	*xlsx/index.d.ts* to author (@themauveavenger). Could you review this PR? :+1: or :-1:? Checklist * [ ] pass the Travis CI test?	dt-bot	2017-03-22 22:53:58
15129	2017-03-13 17:22:29	@rinzeb @DxCx, @themauveavenger any comments?	mhegazy	2017-03-22 22:53:58
15129	2017-03-13 18:05:16	LGTM 👍	DxCx	2017-03-22 22:53:58
15129	2017-03-13 18:09:14	What should I do with `IWorkSheet`? Should I simply change `[cell: string]: IWorkSheetCell` to `[cell: string]: any`?	DMan577	2017-03-22 22:53:58
15129	2017-03-13 18:54:13	i would try to add to `IWorkSheetCell` interface the following: `[others: string]: any` which means you should be able to access other properties even if they are not defined so `!` will be accessible. you should ofcourse include a unit-test for that case as well 👍	DxCx	2017-03-22 22:53:58
15129	2017-03-14 07:42:16	The problem is not `IWorkSheetCell`'s properties, but the fact that some special cells (`IWorkSheet`'s properties) have unique data that should be passed to them. For example `ws['!ref']` takes a string, `ws['!cols']` takes an array of objects with column properties, and there are probably more undocumented ones.	DMan577	2017-03-22 22:53:58
15129	2017-03-14 17:09:25	then a union maybe? i don't know i think that the cell type should rename but we should fix it correctly.	DxCx	2017-03-22 22:53:58
15129	2017-03-22 22:55:08	I don't think there's a good solution for `ws['!ref']`, and `ws['!cols']`, but having the other fixes in is a good start.	paulvanbrenk	2017-03-22 22:53:58
15128	2017-03-12 03:12:48	Please fill in this template. - [x] Make your PR against the `master` branch. - [x] Use a meaningful title for the pull request. Include the name of the package modified. - [x] Test the change in your own code. (Compile and run.) - [x] Follow the advice from the [readme](https://github.com/DefinitelyTyped/DefinitelyTyped/blob/master/README.md#make-a-pull-request). - [x] Avoid [common mistakes](ht…	victor95pc	2017-03-20 05:36:05
15128	2017-03-12 03:12:50	*react-native/index.d.ts* to author (@DefinitelyTyped). Could you review this PR? :+1: or :-1:? Checklist * [ ] pass the Travis CI test?	dt-bot	2017-03-20 05:36:05
15128	2017-03-12 03:13:50	I am a beginner in Typescript, feel free to edit it.	victor95pc	2017-03-20 05:36:05
15128	2017-03-13 17:24:12	@evollu @dannycochran @ligaz @jemise111 @gyzerok @wcandillon @victor95pc @oargaruna @Lxxyx @rockmacaca @joshyhargreaves @jasonhealy @hktonylee @horiuchi @ericanderson @cailenmusselman can you please review	mhegazy	2017-03-20 05:36:05
15128	2017-03-16 01:29:09	I don't have merge rights. But the change looks good for the most part. Only question I have is does this support any number or just one of those two constants. If it's a constant it might make sense to create a new type for these two values.	ericanderson	2017-03-20 05:36:05
15128	2017-03-16 02:50:36	It doesn't support any number, but react-native doesn't export this consts so I can't map them, you guys know a way to do it? I tried to make like this but it didn't work <S_CODE_TOKEN> <S_CODE_TOKEN>	victor95pc	2017-03-20 05:36:05
15128	2017-03-20 05:36:36	@victor95pc Thanks for the PR !...As the reviewers approve this PR, I will merge this PR for now.	yuit	2017-03-20 05:36:05
15127	2017-03-12 02:56:21	This should be the version of the library, not the version of the types.	andy-ms	2017-03-13 17:24:31
15126	2017-03-12 02:22:12	We were held back due to `node-git`, but have dropped that dependency now. (Microsoft/types-publisher#298)	andy-ms	2017-03-13 14:05:00
15125	2017-03-12 02:14:04	This reverts commit b97ac0824d91a103285aa963d52c4b5984851c54. We merged this wrong. It will have to be redone.	andy-ms	2017-03-12 02:16:39
15125	2017-03-12 02:14:05	*react-virtualized/index.d.ts* to author (@kaoDev). Could you review this PR? :+1: or :-1:? Checklist * [ ] pass the Travis CI test?	dt-bot	2017-03-12 02:16:39
15124	2017-03-12 02:06:51	- [X] Make your PR against the `master` branch. - [X] Use a meaningful title for the pull request. Include the name of the package modified. - [X] Test the change in your own code. (Compile and run.) - [X] Follow the advice from the [readme](https://github.com/DefinitelyTyped/DefinitelyTyped/blob/master/README.md#make-a-pull-request). - [X] Avoid [common mistakes](https://github.com/DefinitelyTyp…	andy-ms	2017-03-13 06:14:06
15124	2017-03-12 02:06:53	*semver/index.d.ts* to author (@.Bartvds). Could you review this PR? :+1: or :-1:? Checklist * [ ] pass the Travis CI test?	dt-bot	2017-03-13 06:14:06
15123	2017-03-11 22:07:48	- [ ] I tried using the `@types/service_worker_api` 0.0.9 package and had problems. Error:(738, 11) TS2430:Interface 'ServiceWorkerGlobalScope' incorrectly extends interface 'EventTarget'. Types of property 'addEventListener' are incompatible. Type '<K extends any, ServiceWorkerEventMap>(type: K, listener: (event?: ServiceWorkerEventMap[]) => an...' is not assignable to type '(type: string, liste…	lucianobapo
15122	2017-03-11 22:03:04	Definition files for the following JS modules in the [at]google-cloud/storage API: bucket.js channel.js file.js storage.js	blove	2017-03-13 19:36:25
15122	2017-03-11 22:03:49	This is related to issue #10705.	blove	2017-03-13 19:36:25
15122	2017-03-11 22:08:37	It looks like the Travis CI build failed for something unrelated to this PR: <code>Error:` Bad node in /home/travis/build/DefinitelyTyped/DefinitelyTyped/react-virtualized/index.d.ts: 'DESC: 'DESC'' is of kind LabeledStatement</code>	blove	2017-03-13 19:36:25
15122	2017-03-12 02:25:27	Sorry, there was a build failure affecting recent PRs. Fixed by #15125. Please rebase to the latest `master` to fix test failures. Also, don't forget to lint. See the [PR checklist](https://github.com/DefinitelyTyped/DefinitelyTyped/blob/master/PULL_REQUEST_TEMPLATE.md). Related: Microsoft/types-publisher#155	andy-ms	2017-03-13 19:36:25
15122	2017-03-13 19:36:25	Arg. I did something wrong when rebasing from master. My apologies. I have created a new PR for this: #15155	blove	2017-03-13 19:36:25
15121	2017-03-11 19:51:44	Please fill in this template. - [x] Make your PR against the `master` branch. - [x] Use a meaningful title for the pull request. Include the name of the package modified. - [x] Test the change in your own code. (Compile and run.) - [x] Follow the advice from the [readme](https://github.com/DefinitelyTyped/DefinitelyTyped/blob/master/README.md#make-a-pull-request). - [x] Avoid [common mistakes](ht…	tomwanzek	2017-03-13 17:25:05
15121	2017-03-11 19:51:46	*d3-selection/index.d.ts* to authors (@tomwanzek @gustavderdrache @borisyankov). Could you review this PR? :+1: or :-1:? Checklist * [ ] pass the Travis CI test?	dt-bot	2017-03-13 17:25:05
15121	2017-03-11 20:01:25	@mhegazy I am not sure what spoiled Travis' mood here?	tomwanzek	2017-03-13 17:25:05
15121	2017-03-12 02:26:13	Sorry, there was a build failure affecting recent PRs. Fixed by #15125. Please rebase to the latest `master` to fix test failures.	andy-ms	2017-03-13 17:25:05
15121	2017-03-12 20:16:21	@andy-ms Thx. Travis seems to be pleased now.	tomwanzek	2017-03-13 17:25:05
15120	2017-03-11 19:31:36	Previous Completer interface required implementation of BOTH types (sync and async). Sync type could be assigned to async type, but not vice versa, forcing implementers to always implement the sync interface. - [x] Make your PR against the `master` branch. - [x] Use a meaningful title for the pull request. Include the name of the package modified. - [ ] Test the change in your own code. (Compile …	sciolizer	2017-03-22 23:14:24
15120	2017-03-11 19:31:37	*node/index.d.ts* to authors (@DefinitelyTyped/DefinitelyTyped Microsoft TypeScript (account can't be detected)). Could you review this PR? :+1: or :-1:? Checklist * [ ] pass the Travis CI test?	dt-bot	2017-03-22 23:14:24
15120	2017-03-11 20:13:55	I'm a bit new to typescript, so there's probably a better way to do this. In particular, this kind of completer becomes perfectly legal: <S_CODE_TOKEN> This is legal according to the types because ignoring the received callback is well-typed. But this would fail at run-time, because the readline library would see that the completer takes one argument, and so readline would assume that the return …	sciolizer	2017-03-22 23:14:24
15120	2017-03-12 02:25:18	Sorry, there was a build failure affecting recent PRs. Fixed by #15125. Please rebase to the latest `master` to fix test failures.	andy-ms	2017-03-22 23:14:24
15120	2017-03-12 02:31:52	I don't think there's much we can do about that problem. We can't force you to call the callback. But it's better to accept to much than to reject valid code. As a style note, when there's only 1 overload, you can write `type Completer = (line: string) => CompleterResult;` and skip the interface.	andy-ms	2017-03-22 23:14:24
15119	2017-03-11 17:01:18	Update the options passed to the Retry method in the `bluebird-retry` npm to match the options as described here https://www.npmjs.com/package/bluebird-retry#options	izikl	2017-03-11 19:15:04
15119	2017-03-11 17:01:20	*bluebird-retry/index.d.ts* to author (@pvomhoff). Could you review this PR? :+1: or :-1:? Checklist * [ ] pass the Travis CI test?	dt-bot	2017-03-11 19:15:04
15118	2017-03-11 15:46:30	Please fill in this template. - [ ] Make your PR against the `master` branch. - [ ] Use a meaningful title for the pull request. Include the name of the package modified. - [ ] Test the change in your own code. (Compile and run.) - [ ] Follow the advice from the [readme](https://github.com/DefinitelyTyped/DefinitelyTyped/blob/master/README.md#make-a-pull-request). - [ ] Avoid [common mistakes](ht…	gordienkotolik	2017-03-22 22:47:09
15118	2017-03-11 15:46:32	*material-ui/index.d.ts* to authors (@ngbrown @herrmanno). Could you review this PR? :+1: or :-1:? Checklist * [ ] pass the Travis CI test?	dt-bot	2017-03-22 22:47:09
15118	2017-03-11 19:14:25	@cauld @xaviergonz @ligaz @prashaantt @gordienkotolik @chazclark @Li0liQ @karak @jshmrsn @ewgenius @ericanderson @CarsonF @DenisCarriere any comments	mhegazy	2017-03-22 22:47:09
15117	2017-03-11 13:06:45	- [x] I tried using the `@types/async` package and had problems. - [x] I tried using the latest stable version of tsc. https://www.npmjs.com/package/typescript Collection functions should be able to accept generators. The code works fine on plain js but won't compile in ts.	ddwwcruz
15117	2017-03-12 03:09:38	Try [testing](https://github.com/DefinitelyTyped/DefinitelyTyped#how-can-i-contribute) changes to the types to see what works, then make a pull request. The builtin `Iterable<T>` and `Iterator<T>` types may help.	andy-ms
15116	2017-03-11 12:56:53	Please fill in this template. - [ ] Make your PR against the `master` branch. - [ ] Use a meaningful title for the pull request. Include the name of the package modified. - [ ] Test the change in your own code. (Compile and run.) - [ ] Follow the advice from the [readme](https://github.com/DefinitelyTyped/DefinitelyTyped/blob/master/README.md#make-a-pull-request). - [ ] Avoid [common mistakes](ht…	gordienkotolik	2017-03-22 22:46:41
15116	2017-03-11 12:56:55	*material-ui/index.d.ts* to authors (@ngbrown @herrmanno). Could you review this PR? :+1: or :-1:? Checklist * [ ] pass the Travis CI test?	dt-bot	2017-03-22 22:46:41
15116	2017-03-11 19:12:40	> material-ui-tests.tsx(3071,39): error TS2365: Operator '===' cannot be applied to types 'horizontal' and '"middle"'. material-ui-tests.tsx(3104,39): error TS2365: Operator '===' cannot be applied to types 'horizontal' and '"middle"'. Looks like you need to update the tests as well.	mhegazy	2017-03-22 22:46:41
15116	2017-03-11 19:13:31	@cauld @xaviergonz @ligaz @prashaantt @gordienkotolik @chazclark @Li0liQ @karak @jshmrsn @ewgenius @ericanderson @CarsonF @DenisCarriere any comments?	mhegazy	2017-03-22 22:46:41
15116	2017-03-11 19:17:05	+1 for the PR once the tests pass.	DenisCarriere	2017-03-22 22:46:41
15116	2017-03-12 02:04:01	I do not think this is a correct place for a fix. According to my short investigation, material-ui is a bit inconsistent when it comes to positioning. The change proposed corresponds to https://github.com/callemall/material-ui/blob/master/src/utils/propTypes.js#L3 . It is later used in https://github.com/callemall/material-ui/blob/master/src/Popover/Popover.js#L345 . The correct fix in my opinion…	Li0liQ	2017-03-22 22:46:41
15116	2017-03-12 06:52:16	https://github.com/DefinitelyTyped/DefinitelyTyped/pull/15118	gordienkotolik	2017-03-22 22:46:41
15116	2017-03-22 22:46:41	Closing this PR, as it looks like #15118 is more current and correct. Let me know if i'm mistaken.	paulvanbrenk	2017-03-22 22:46:41
15115	2017-03-11 09:58:36	1. The cell's raw value can also be a `number`, `boolean` or `Date` ([Data Types](https://github.com/SheetJS/js-xlsx#data-types)) 2. Added `IWritingOptions` interface ([Writing Options](https://github.com/SheetJS/js-xlsx#writing-options)) for the `write` function because it's different from the `IParsingOptions` (as described in #14974 ) 3. Removed `bookType` property from `IParsingOptions`, beca…	DMan577	2017-03-12 07:18:15
15115	2017-03-11 09:58:37	*xlsx/index.d.ts* to author (@themauveavenger). Could you review this PR? :+1: or :-1:? Checklist * [ ] pass the Travis CI test?	dt-bot	2017-03-12 07:18:15
15115	2017-03-11 19:11:12	@rinzeb @DxCx can you please review this change?	mhegazy	2017-03-12 07:18:15
15115	2017-03-11 19:22:00	Now tests are failing	mhegazy	2017-03-12 07:18:15
15115	2017-03-11 19:22:49	Not sure what caused the fail in the latest commit, checking it now. Edit: The error is in a completely different module: > Bad node in /home/travis/build/DefinitelyTyped/DefinitelyTyped/react-virtualized/index.d.ts: 'DESC: 'DESC'' is of kind LabeledStatement	DMan577	2017-03-12 07:18:15
15115	2017-03-11 20:08:53	`IWorkSheet` is currently an object of `IWorkSheetCell`, which is incompatible with the special keys that start with `'!'` ([Worksheet Object](https://github.com/SheetJS/js-xlsx#worksheet-object)), but I'm not sure about the correct data types.	DMan577	2017-03-12 07:18:15
15115	2017-03-12 02:24:23	Sorry, there was a build failure affecting recent PRs. Fixed by #15125. Please rebase to the latest `master` to fix test failures.	andy-ms	2017-03-12 07:18:15
15115	2017-03-12 07:18:15	Looks like I broke something with the rebase, I'll just open a new PR	DMan577	2017-03-12 07:18:15
15114	2017-03-11 03:38:04	strokeDash is number[] @mhegazy	evollu	2017-03-11 19:08:05
15114	2017-03-11 03:38:06	*react-native/index.d.ts* to author (@DefinitelyTyped). Could you review this PR? :+1: or :-1:? Checklist * [ ] pass the Travis CI test?	dt-bot	2017-03-11 19:08:05
15114	2017-03-11 19:08:00	@evollu this file is lacking a main code reviewer, would you be interested to do that?	mhegazy	2017-03-11 19:08:05
15114	2017-03-11 22:40:55	sure I can help	evollu	2017-03-11 19:08:05
15113	2017-03-11 00:51:26		mhegazy	2017-03-11 01:02:14
15112	2017-03-11 00:34:00	Please fill in this template. - [x] Make your PR against the `master` branch. - [x] Use a meaningful title for the pull request. Include the name of the package modified. - [x] Test the change in your own code. (Compile and run.) - [x] Follow the advice from the [readme](https://github.com/DefinitelyTyped/DefinitelyTyped/blob/master/README.md#make-a-pull-request). - [x] Avoid [common mistakes](ht…	jcaffey	2017-03-13 19:35:37
15112	2017-03-11 00:34:02	*aws-serverless-express/index.d.ts* to author (@threesquared). Could you review this PR? :+1: or :-1:? Checklist * [ ] pass the Travis CI test? ------ *aws-serverless-express/middleware.d.ts* Checklist * [ ] is correct [naming convention](http://definitelytyped.org/guides/contributing.html#naming-the-file)? * https://www.npmjs.com/package/aws-serverless-express * http://bower.io/search/?q=aws-ser…	dt-bot	2017-03-13 19:35:37
15112	2017-03-11 00:37:35	@jcaffey the version needs to be updated to `major.minor`	mhegazy	2017-03-13 19:35:37
15112	2017-03-11 23:38:43	@mhegazy patch version removed. Please re-review.	jcaffey	2017-03-13 19:35:37
15112	2017-03-12 02:24:19	Sorry, there was a build failure affecting recent PRs. Fixed by #15125. Please rebase to the latest `master` to fix test failures.	andy-ms	2017-03-13 19:35:37
15112	2017-03-13 17:50:30	@andy-ms / @mhegazy, rebased/squashed.	jcaffey	2017-03-13 19:35:37
15111	2017-03-10 21:56:10	Please fill in this template. - [x] Make your PR against the `master` branch. - [x] Use a meaningful title for the pull request. Include the name of the package modified. - [x] Test the change in your own code. (Compile and run.) - [x] Follow the advice from the [readme](https://github.com/DefinitelyTyped/DefinitelyTyped/blob/master/README.md#make-a-pull-request). - [x] Avoid [common mistakes](ht…	blakeembrey	2017-03-10 22:15:00
15111	2017-03-10 21:56:12	*cookie/index.d.ts* to author (@pine613). Could you review this PR? :+1: or :-1:? Checklist * [ ] pass the Travis CI test?	dt-bot	2017-03-10 22:15:00
15110	2017-03-10 20:56:14	Add pipe method in ReadableStream Please fill in this template. - [x] Make your PR against the `master` branch. - [x] Use a meaningful title for the pull request. Include the name of the package modified. - [x] Test the change in your own code. (Compile and run.) - [x] Follow the advice from the [readme](https://github.com/DefinitelyTyped/DefinitelyTyped/blob/master/README.md#make-a-pull-request)…	aperdomob	2017-03-22 01:47:01
15110	2017-03-10 20:56:16	*isomorphic-fetch/index.d.ts* to author (@toddlucas). Could you review this PR? :+1: or :-1:? Checklist * [ ] pass the Travis CI test?	dt-bot	2017-03-22 01:47:01
15110	2017-03-10 23:34:50	Hi @aperdomob. The pipe method isn't part of the fetch spec. I see that it's available from node-fetch. The problem is that it's not necessarily available on the browser. Ideally, the isomorphic typings are the common API subset that is available between client and server. It might make more sense to cast to any in this case. This might make it more clear to other developers that this method is o…	toddlucas	2017-03-22 01:47:01
15110	2017-03-22 01:47:01	You are right, I close this PR without changes	aperdomob	2017-03-22 01:47:01
15109	2017-03-10 19:11:36	https://github.com/manuelbieh/Geolib/blob/24b1ac5576e7f8e891b7dd59fa809c21ef4ae4b9/dist/geolib.d.ts	mightyiam
15108	2017-03-10 17:31:50	Fixes #11700, #6494, #15104, https://github.com/DefinitelyTyped/DefinitelyTyped/pull/15093#issuecomment-285679803 `--lib es2017 dom dom.iterable` provides many types that are duplicated here. - [X] Make your PR against the `master` branch. - [X] Use a meaningful title for the pull request. Include the name of the package modified. - [ ] Test the change in your own code. (Compile and run.) - [X] F…	andy-ms	2017-03-10 22:16:41
15108	2017-03-10 17:31:51	*core-js/index.d.ts* to author (@rbuckton). Could you review this PR? :+1: or :-1:? Checklist * [ ] pass the Travis CI test?	dt-bot	2017-03-10 22:16:41
15108	2017-03-20 23:21:26	Actually, that was necessary code! `core-js` is usually used in enviroments prior es6, so the fact, that some of that definitions are matching with es6+ stuff, doesn't matter, because `core-js` is a polyfill, e.g. it ships its own version of these types. @andy-ms @mhegazy could you consider rolling this back? The issue #15140 has quite much upvotes, so the problem is important.	just-boris	2017-03-10 22:16:41
15108	2017-03-21 14:36:42	TypeScript doesn't care if you have a real ES6 environment or a shimmed one. The types are the same either way. It's OK to use `--lib es6` with `--target es5`.	andy-ms	2017-03-10 22:16:41
15108	2017-03-22 14:48:10	But a shimmed ES6 environment is never and will never be equal to a nativ ES6 environment.	DaSchTour	2017-03-10 22:16:41
15108	2017-03-24 06:52:46	@andy-ms isn't the point of the Typescript definition files to describe what packages provide? I believe the definition should be accurate to the package, not the environment. Particularly with `core-js`, if somebody's using it, e.g., `import 'core-js'`, they're conceivably doing so because they're shimming their environment, no?	emilio-martinez	2017-03-10 22:16:41
15107	2017-03-10 15:59:42		andy-ms	2017-03-10 22:16:55
15106	2017-03-10 15:20:09	Tests broken by https://github.com/DefinitelyTyped/DefinitelyTyped/commit/98793c77d9c80faf1137e89493796076cf7974e5 @minestarks How was that commit brought in? The commit history credits you directly rather than a PR. **EDIT**: Never mind, found the PR at #14539.	andy-ms	2017-03-10 15:23:36
15105	2017-03-10 14:31:25	* Since RN 0.25, the RN specific APIs are no longer in the `react` module: https://github.com/facebook/react-native/releases/tag/v0.25.1 * Adds `findNodeHandle`: https://github.com/facebook/react-native/blob/v0.42.0/Libraries/Renderer/src/renderers/native/findNodeHandle.js#L50 * Adds `XMLHttpRequest` and `originalXMLHttpRequest` to `global` so that it can be rewired in dev mode and network reques…	alloy	2017-03-21 22:20:49
15105	2017-03-10 14:31:27	*react-native/index.d.ts* to author (@DefinitelyTyped). Could you review this PR? :+1: or :-1:? Checklist * [ ] pass the Travis CI test?	dt-bot	2017-03-21 22:20:49
15105	2017-03-10 15:49:04	Could you avoid using a namespace and just export things directly? We actually have a lint rule for that, but `react-native` is currently not linted.	andy-ms	2017-03-21 22:20:49
15105	2017-03-14 14:21:14	@andy-ms Done. I’ve also: * volunteered myself as maintainer of this package * made the linter green and enabled it (assuming adding the `tslint.json` file is the only requirement to enable it?)	alloy	2017-03-21 22:20:49
15105	2017-03-14 21:46:49	I was able to get rid of all the `Function` types, but getting rid of `Object` proved less ideal, so I’m thinking that it makes more sense to wait till we can use TS 2.2 and move to `object`. The question then becomes, when can we use TS 2.2?	alloy	2017-03-21 22:20:49
15105	2017-03-14 21:53:14	TS2.2 is available now, but since not everyone is on it yet, I don't think it's worth requiring it for this package just to fix a linter warning. So I would leave the disable in and fix it later.	andy-ms	2017-03-21 22:20:49
15105	2017-03-14 21:54:09	Agreed 👍	alloy	2017-03-21 22:20:49
15105	2017-03-17 20:15:18	Is there still something that needs to be addressed?	alloy	2017-03-21 22:20:49
15105	2017-03-21 22:09:21	Rebased.	alloy	2017-03-21 22:20:49
15104	2017-03-10 14:07:28	Since 7.0.8, when using node_modules/@types/node/index.d.ts(50,14): error TS2687: All declarations of 'iterator' must have identical modifiers. Our tsconfig : `{ "compilerOptions": { "target": "es5", "module": "amd", "sourceMap": true, "strictNullChecks": true, "noImplicitAny": false, "noImplicitReturns": true, "noImplicitThis": false, "noUnusedParameters": false, "noUnusedLocals": true, "experim…	cedricnicolas	2017-03-12 03:06:01
15104	2017-03-10 15:01:25	Same issue for me too. tsconfig: `{ "compilerOptions": { "allowJs": false, "target": "es5", "module": "commonjs", "moduleResolution": "node", "allowSyntheticDefaultImports": true, "emitDecoratorMetadata": true, "experimentalDecorators": true, "sourceMap": true, "noEmitHelpers": true, "noUnusedLocals": true, "noImplicitReturns": true, "noUnusedParameters": true, "baseUrl": ".", "paths": { "app": […	joye-ramone	2017-03-12 03:06:01
15104	2017-03-10 15:06:32	Obviously the `readonly` modifier before `iterator`, was a mistake. Or core-js is wrong.	cedricnicolas	2017-03-12 03:06:01
15104	2017-03-10 16:46:52	Same issue here, all my builds broke overnight. our tsconfig <S_CODE_TOKEN>	baywet	2017-03-12 03:06:01
15104	2017-03-10 18:00:25	Also having this issue. We've fixed our @types/node version to 7.0.7 for the time being, which still works. Posting here primarily to track the issue.	fluffywaffles	2017-03-12 03:06:01
15104	2017-03-10 18:20:44	We're also having this same issue. Broke everything.	pierrei	2017-03-12 03:06:01
15104	2017-03-10 18:22:06	+1 same issue.	retwedt	2017-03-12 03:06:01
15104	2017-03-10 19:11:30	Exactly same thing here.	luishenriquepp	2017-03-12 03:06:01
15104	2017-03-10 20:52:46	Same here, temporarily pinned to 7.0.7.	Alberto2686	2017-03-12 03:06:01
15104	2017-03-10 21:09:03	+1 same	SamuelSchepp	2017-03-12 03:06:01
15104	2017-03-11 08:35:10	i have the same issue. Switch back to `@types/node": "7.0.7"` fixes the problem	feitzi	2017-03-12 03:06:01
15104	2017-03-11 10:53:42	works for me now with removing core-js and using @types/node@7.0.8 and tsconfig: "lib": ["es7"]	SamuelSchepp	2017-03-12 03:06:01
15104	2017-03-11 15:26:05	Same here. Switch back to @types/node": "7.0.7" fixes the problem. Marked for track the progress.	ningliaoyuan	2017-03-12 03:06:01
15104	2017-03-12 03:05:31	Should be fixed by #15108. Note that you may need to change "lib" in your tsconfig as types such as `Iterator` are not provided by `core-js` any more.	andy-ms	2017-03-12 03:06:01
15104	2017-03-12 16:57:08	@andy-ms what are you suggesting we should change "lib" to ?	baywet	2017-03-12 03:06:01
15104	2017-03-12 17:38:46	@baywet What `lib` should be depends on your project. For example my project compiles to ES5 but needs `core-js` to polyfill some ES6 functionality. This is my `lib`: <S_CODE_TOKEN> Check out `--lib` in the [compiler options docs](http://www.typescriptlang.org/docs/handbook/compiler-options.html).	pe8ter	2017-03-12 03:06:01
15104	2017-03-14 08:09:12	what file exactly should I change the version of @types/node": "7.0.7"? A directory search reveals I have 2 such entries: ![image](https://cloud.githubusercontent.com/assets/11888335/23891255/11c0894c-089e-11e7-8673-74fac6649d93.png) which one do I change, or do I change both of them?	harrietsCreativeDabblets	2017-03-12 03:06:01
15104	2017-03-14 14:20:11	Those are both in `node_modules`, so presumably they aren't checked in and can't be changed directly. The installer tool you use (e.g. `npm` or `jspm`) should have [documentation](https://docs.npmjs.com/) describing how to install packages and set their versions. But as the above discussion indicates, it's best to use the most recent versions of all libraries, and correctly set `--lib` in your `t…	andy-ms	2017-03-12 03:06:01
15104	2017-03-14 16:06:43	A proper install will have a version with ^ as first char in package.json (s), in order to get the latest. Regarding @types and libs problems in general like the one mentioned here, once it is fixed, first remove all node_modules directories (main project path, clients path, etc.), then do npm install in each concerned directory, then launch tsc again (typically with a grunt or equivalent build f…	cedricnicolas	2017-03-12 03:06:01
15104	2017-03-23 17:28:13	@harrietsCreativeDabblets you should be able to include the following in your project's devDependencies (within `ng-start/package.json`): `"@types/node": "7.0.7"` Since this satisfies the `jspm-config` semver it will ensure your version of `@types/node` gets locked to `7.0.7`. Note that if this did not satisfy the `jspm-config` semver, you would end up with duplicate definitions. Ensure you delet…	cchamberlain	2017-03-12 03:06:01
15104	2017-03-24 13:02:08	@pe8ter Thanks for the precision. I ended up upgrading to @types/node@7.0.10 and made these changes in my tsconfig.json, thus keeping IE11 compatibility. <S_CODE_TOKEN>	baywet	2017-03-12 03:06:01
15103	2017-03-10 14:05:06	**List of changes** * Fix return `dns.lookup()` type: instead of `string` return `GetAddrInfoReqWrap` https://github.com/nodejs/node/blob/master/lib/dns.js#L168. * Add signatures where `options` is object. * Change type of `error` callback argument from `Error` to `NodeJS.ErrnoException`: https://github.com/nodejs/node/blob/master/lib/dns.js#L163 * Export [getaddrinfo flags](https://nodejs.org/di…	ikokostya
15103	2017-03-10 14:05:08	*node/index.d.ts* to authors (@DefinitelyTyped/DefinitelyTyped Microsoft TypeScript (account can't be detected)). Could you review this PR? :+1: or :-1:? Checklist * [ ] pass the Travis CI test? ------ *node/v4/index.d.ts* to authors (@DefinitelyTyped/DefinitelyTyped Microsoft TypeScript (account can't be detected)). Could you review this PR? :+1: or :-1:? Checklist * [ ] pass the Travis CI test?…	dt-bot
15103	2017-03-10 22:19:30	@andy-ms @hinell @maghis @zhengbli @Flarna @nycdotnet @rogierschouten @3n-mb @zjiekai @yortus @xiemaisi @rhysd @rakatyal @RafaelKr @Patman64 @zigg @iainmcgin @horiuchi any comments?	mhegazy
15103	2017-03-10 23:30:26	Looks good from my point of view. Added some comments which could be considered to integrate.	Flarna
15103	2017-03-22 22:45:02	@ikokostya can you respond to the changes @Flarna suggested?	paulvanbrenk
15103	2017-03-23 00:15:27	There is problem with `Address` interface. I think it should not be exported, but TypeScript doesn't allow do this: with or without `export` keyword the interface will be exported. Or we should use another name for it, because `resolve` function also returns similar interface (see https://github.com/DefinitelyTyped/DefinitelyTyped/issues/11151) and later we can get naming conflict.	ikokostya
15103	2017-03-23 18:32:06	@ikokostya since you use `Address` in an exported API it has to be exported, how otherwise would someone use it? You can get around it by using an object literal type in the lookup function i.e. <S_CODE_TOKEN>	paulvanbrenk
15103	2017-03-23 18:56:37	@paulvanbrenk > since you use Address in an exported API it has to be exported, how otherwise would someone use it? Users can pass object with the same shape instead `Address`: `a.ts`: <S_CODE_TOKEN> `b.ts`: <S_CODE_TOKEN> But it doesn't work in ambient context (interface `Address` can't be private): <S_CODE_TOKEN> <S_CODE_TOKEN> `Address` - it's just internal interface for avoiding repetition.	ikokostya
15103	2017-03-23 20:49:39	Use it was not the right description.. referenced is probably better. If you want to work around it you will need the object literal type.	paulvanbrenk
15103	2017-03-24 22:11:03	We've recently updated the repository structure. All packages are now in a `types` subdirectory. Please rebase this pull request onto the latest `master` branch.	andy-ms
15102	2017-03-10 12:51:09	New try... (old one is #14530) [jQuery.each](https://api.jquery.com/jQuery.each/) `Each` callback may return nothing or `boolean`. `Each` returns its first argument. [isArray](https://api.jquery.com/jQuery.isArray/), [isFunction](https://api.jquery.com/jQuery.isFunction/), [isWindow](https://api.jquery.com/jQuery.isWindow/) Change `isArray`, `isFunction` and `isWindow` as type guards. [jQuery.typ…	denisname	2017-03-10 22:21:12
15102	2017-03-10 12:51:10	*jquery/index.d.ts* to authors (@borisyankov @choffmeister @Steve-Fenton @Diullei @tasoili @jasons-novaleaf @seanski @Guuz @ksummerlin @basarat @nwolverson @derekcicerone @AndrewGaspar @jameshfisher @seikichi @.benjaminjackman @s093294 @JoshStrobl @johnnyreilly @DickvdBrink @King2500). Could you review this PR? :+1: or :-1:? Checklist * [ ] pass the Travis CI test?	dt-bot	2017-03-10 22:21:12
15101	2017-03-10 12:24:02	Please fill in this template. - [x] Make your PR against the `master` branch. - [x] Use a meaningful title for the pull request. Include the name of the package modified. - [x] Test the change in your own code. (Compile and run.) - [x] Follow the advice from the [readme](https://github.com/DefinitelyTyped/DefinitelyTyped/blob/master/README.md#make-a-pull-request). - [x] Avoid [common mistakes](ht…	AnotherHermit	2017-03-10 22:21:43
15101	2017-03-10 12:24:04	*three/index.d.ts* to authors (@gyohk @florentpoujol @SereznoKot @omni360 @ivoisbelongtous @piranha771 Kon (account can't be detected)). Could you review this PR? :+1: or :-1:? Checklist * [ ] pass the Travis CI test?	dt-bot	2017-03-10 22:21:43
15101	2017-03-10 12:28:30	👍	piranha771	2017-03-10 22:21:43
15100	2017-03-10 12:11:01	This PR renames some of the type information for datatables.net so that the names match the official documentation, or if documentation is unavailable, the implementation code. Documentation: https://datatables.net/reference/type/ https://datatables.net/reference/type/DataTables.Api This is a breaking change for anyone who has references to the `DataTables.DataTable` type in their TypeScript code…	StevenLiekens	2017-03-22 22:42:58
15100	2017-03-10 12:11:03	*datatables.net-buttons/index.d.ts* to author (@SammyG4Free). Could you review this PR? :+1: or :-1:? Checklist * [ ] pass the Travis CI test? ------ *datatables.net/index.d.ts* to authors (@Silver-Connection/DefinitelyTyped @omidkrad @pragmatrix). Could you review this PR? :+1: or :-1:? Checklist * [ ] pass the Travis CI test?	dt-bot	2017-03-22 22:42:58
15099	2017-03-10 09:31:55	Please fill in this template. - [x] Make your PR against the `master` branch. - [x] Use a meaningful title for the pull request. Include the name of the package modified. - [x] Test the change in your own code. (Compile and run.) - [x] Follow the advice from the [readme](https://github.com/DefinitelyTyped/DefinitelyTyped/blob/master/README.md#make-a-pull-request). - [x] Avoid [common mistakes](ht…	LKay	2017-03-13 02:25:23
15099	2017-03-10 22:27:43	@Kallikrein @isman-usoh @gyzerok @ericanderson can you please review this change	mhegazy	2017-03-13 02:25:23
15099	2017-03-11 13:09:48	- I can't tell for the whole commit, but I noticed breaking and highly incorrect rewrites in the code. - The PR is ~almost~ a full rewrite, the diff is irrelevant. It should have a smaller scope. - What is the PR for ? There is no clear purpose, neither in the PR description nor in the commit. A big no for me.	Kallikrein	2017-03-13 02:25:23
15099	2017-03-11 13:28:10	About the changes: - First of all it follows the current standard for definitely typed by not using `declare module` statement. - Inherits global `Intl` interfaces where applicable. - Fixes incorrect `Locale` interface - Defines what actually is exported by library public api https://github.com/yahoo/react-intl/wiki	LKay	2017-03-13 02:25:23
15099	2017-03-11 13:28:23	@Kallikrein ^ Care to tell which of the rewrites are incorrect? I use it in two of my projects and everything seems to work flawlessly.	LKay	2017-03-13 02:25:23
15099	2017-03-11 14:17:36	@LKay - The current types are working for now, why do you need to update ? - Can you split your modifications into more atomic and local rewrites ? You are replacing a whole file with a totally different one with no clear intent. An example that is rewritten (my contribution, latest commit) <S_CODE_TOKEN> Your rewrite: <S_CODE_TOKEN> You definition is wrong : the function argument, or 'inner comp…	Kallikrein	2017-03-13 02:25:23
15099	2017-03-11 14:40:16	@Kallikrein Actually the signature for the HOC is more clear right when you look and the definition, I think. There is no guarantee that the input component has already ` InjectedIntlProps` as part of its own. The output will have this, however injected transparently to the input component. If you would like to enforce proper props the signature should look like (which is kind like you wrote): <S…	LKay	2017-03-13 02:25:23
15099	2017-03-11 15:33:53	Your signature is still incorrect. Output component props do not extend InjectedProps. That would mean you would have to provide intl prop to your component to have it validate type checkings, wich is the precisely conflicting with the role of the decorator. My problem is not on this specific point though, but with your whole PR. Your are not iterating on the actual code, **you are pushing your o…	Kallikrein	2017-03-13 02:25:23
15099	2017-03-12 18:57:27	I agree here with @Kallikrein - there is no sense in changing type names so other people will get breaking changes in there code. And it really make sense to make any contributions as small PR because they are much easier to review and insure that they are correct.	gyzerok	2017-03-13 02:25:23
15099	2017-03-13 02:25:21	I will close this PR and address the changes to the existing typings in the new one as some types in current definitions are incorrect.	LKay	2017-03-13 02:25:23
15099	2017-03-13 04:17:47	The new PR is up #15137 @Kallikrein	LKay	2017-03-13 02:25:23
15098	2017-03-10 08:38:19	Please fill in this template. - [ ] Make your PR against the `master` branch. - [ ] Use a meaningful title for the pull request. Include the name of the package modified. - [ ] Test the change in your own code. (Compile and run.) - [ ] Follow the advice from the [readme](https://github.com/DefinitelyTyped/DefinitelyTyped/blob/master/README.md#make-a-pull-request). - [ ] Avoid [common mistakes](ht…	Knuddels	2017-03-10 22:30:13
15098	2017-03-10 08:38:21	*knuddels-userapps-api/index.d.ts* can't parse definition header...	dt-bot	2017-03-10 22:30:13
15097	2017-03-10 08:13:45	Please fill in this template. - [x] Make your PR against the `master` branch. - [X] Use a meaningful title for the pull request. Include the name of the package modified. - [x] Test the change in your own code. (Compile and run.) - [X] Follow the advice from the [readme](https://github.com/DefinitelyTyped/DefinitelyTyped/blob/master/README.md#make-a-pull-request). - [X] Avoid [common mistakes](ht…	LKay	2017-03-22 22:41:15
15097	2017-03-10 08:13:47	*redux-auth-wrapper/index.d.ts* Checklist * [X] is correct [naming convention](http://definitelytyped.org/guides/contributing.html#naming-the-file)? * https://www.npmjs.com/package/redux-auth-wrapper - https://github.com/mjrussell/redux-auth-wrapper#readme * [X] has a [test file](http://definitelytyped.org/guides/contributing.html#tests)? (redux-auth-wrapper-tests.ts or redux-auth-wrapper-tests.t…	dt-bot	2017-03-22 22:41:15
15096	2017-03-10 05:02:10		Syncfusion-JavaScript	2017-03-13 10:15:52
15096	2017-03-10 05:10:08	Thank you for your contribution. Can you please fix the failing Travis CI tests and update the PR!	mhegazy	2017-03-13 10:15:52
15095	2017-03-10 00:55:12	A variety of methods were missing from RelayProp, which is a bit painful since it's often the primary interface for Relay. Everything I've added is documented here: https://facebook.github.io/relay/docs/api-reference-relay-container.html ------------------ Please fill in this template. - [x] Make your PR against the `master` branch. - [x] Use a meaningful title for the pull request. Include the n…	voxmatt	2017-03-14 02:50:35
15095	2017-03-10 00:55:14	*react-relay/index.d.ts* to author (@graphcool). Could you review this PR? :+1: or :-1:? Checklist * [ ] pass the Travis CI test?	dt-bot	2017-03-14 02:50:35
15095	2017-03-10 00:55:58	This is more or less a duplication of https://github.com/DefinitelyTyped/DefinitelyTyped/pull/14628 Closing that PR in favor of this so that I can debug.	voxmatt	2017-03-14 02:50:35
15095	2017-03-10 05:16:02	@alloy @ericanderson @graphcool can you please review this change.	mhegazy	2017-03-14 02:50:35
15095	2017-03-10 22:17:47	Awesome, thanks! 👌 The CI fail is legit, though.	alloy	2017-03-14 02:50:35
15094	2017-03-09 21:16:43	Please fill in this template. - [x] Make your PR against the `master` branch. - [x] Use a meaningful title for the pull request. Include the name of the package modified. - [x] Test the change in your own code. (Compile and run.) - [x] Follow the advice from the [readme](https://github.com/DefinitelyTyped/DefinitelyTyped/blob/master/README.md#make-a-pull-request). - [x] Avoid [common mistakes](ht…	brooklynDev
15094	2017-03-09 21:16:45	*koa-views/index.d.ts* Checklist * [X] is correct [naming convention](http://definitelytyped.org/guides/contributing.html#naming-the-file)? * https://www.npmjs.com/package/koa-views - https://github.com/queckezz/koa-views#readme * [X] has a [test file](http://definitelytyped.org/guides/contributing.html#tests)? (koa-views-tests.ts or koa-views-tests.tsx) * [ ] pass the Travis CI test?	dt-bot
15094	2017-03-22 00:07:57	@mhegazy does this look good now? @brooklynDev can you fix the merge issues?	paulvanbrenk
15094	2017-03-24 16:16:26	Something went wrong with git and this includes too many changes. Could you rebase on top of `master` and make sure the branch includes just your changes?	andy-ms
15094	2017-03-24 22:10:52	We've recently updated the repository structure. All packages are now in a `types` subdirectory. Please rebase this pull request onto the latest `master` branch.	andy-ms
15094	2017-03-26 07:11:01	@andy-ms I think I got it right this time, if not let me know. Thanks!	brooklynDev
15093	2017-03-09 20:35:04	Fixes #15083, - [X] Make your PR against the `master` branch. - [X] Use a meaningful title for the pull request. Include the name of the package modified. - [ ] Test the change in your own code. (Compile and run.) - [X] Follow the advice from the [readme](https://github.com/DefinitelyTyped/DefinitelyTyped/blob/master/README.md#make-a-pull-request). - [X] Avoid [common mistakes](https://github.com…	andy-ms	2017-03-10 05:25:50
15093	2017-03-09 20:35:07	*node/index.d.ts* to authors (@DefinitelyTyped/DefinitelyTyped Microsoft TypeScript (account can't be detected)). Could you review this PR? :+1: or :-1:? Checklist * [ ] pass the Travis CI test?	dt-bot	2017-03-10 05:25:50
15093	2017-03-10 14:18:23	This PR broke our build with the following error message: <S_CODE_TOKEN> Deleting lines 49 through 51 of `@types/node/index.d.ts` from node_modules folder fixes the issue, also rolling back to `@types/node@7.0.7` fixes the issue. Our project is an Angular 2 project and contains the following setup: package.json <S_CODE_TOKEN> tsconfig.json <S_CODE_TOKEN> tsconfig-aot.json <S_CODE_TOKEN> Thanks!	rchipman	2017-03-10 05:25:50
15093	2017-03-10 14:55:06	@rchipman could you use find-all-references to find the other definition of `iterator`?	andy-ms	2017-03-10 05:25:50
15093	2017-03-10 15:14:01	@andy-ms None other found that should effect the one that you added. See the screenshot below. Could it be related to the TypeScript version? ![screen shot 2017-03-10 at 10 12 19 am](https://cloud.githubusercontent.com/assets/3871032/23800380/328111f0-057a-11e7-9b3c-db01a594d05e.png) I found this in `@types/core-js/index.d.ts` - not sure why it didn't show up in the find all. <S_CODE_TOKEN>	rchipman	2017-03-10 05:25:50
15093	2017-03-10 15:22:37	Found the issue for that: #11700 We should fix `core-js`. @rbuckton	andy-ms	2017-03-10 05:25:50
15092	2017-03-09 19:38:51	Making DialogProps exported so I can make my own Dialog wrapper and reuse the props definition instead of having to copy paste them into my code. Please fill in this template. - [x] Make your PR against the `master` branch. - [x] Use a meaningful title for the pull request. Include the name of the package modified. - [x] Test the change in your own code. (Compile and run.) - [x] Follow the advice…	xaviergonz	2017-03-10 05:19:28
15092	2017-03-09 19:38:53	*material-ui/index.d.ts* to authors (@ngbrown @herrmanno). Could you review this PR? :+1: or :-1:? Checklist * [ ] pass the Travis CI test?	dt-bot	2017-03-10 05:19:28
15091	2017-03-09 18:52:05	Documented at http://imagesloaded.desandro.com/#vanilla-javascript Please fill in this template. - [x] Make your PR against the `master` branch. - [x] Use a meaningful title for the pull request. Include the name of the package modified. - [x] Test the change in your own code. (Compile and run.) - [x] Follow the advice from the [readme](https://github.com/DefinitelyTyped/DefinitelyTyped/blob/mast…	apexskier	2017-03-10 05:22:52
15090	2017-03-09 17:22:08	- [x] I tried using the `@types/handsontable` package and had problems. - [x] I tried using the latest stable version of tsc. https://www.npmjs.com/package/typescript - [x] I have a question that is inappropriate for [StackOverflow](https://stackoverflow.com/). (Please ask any appropriate questions there). - [x] [Mention](https://github.com/blog/821-mention-somebody-they-re-notified) the authors …	adamk33n3r
15089	2017-03-09 16:56:31	requestTimeout is used by [mssql](https://github.com/patriksimek/node-mssql) Please fill in this template. - [X] Make your PR against the `master` branch. - [X] Use a meaningful title for the pull request. Include the name of the package modified. - [X] Test the change in your own code. (Compile and run.) - [X] Follow the advice from the [readme](https://github.com/DefinitelyTyped/DefinitelyTyped…	andrewlively	2017-03-10 05:23:20
15088	2017-03-09 16:24:07	Please fill in this template. - [ ] Make your PR against the `master` branch. - [ ] Use a meaningful title for the pull request. Include the name of the package modified. - [ ] Test the change in your own code. (Compile and run.) - [ ] Follow the advice from the [readme](https://github.com/DefinitelyTyped/DefinitelyTyped/blob/master/README.md#make-a-pull-request). - [ ] Avoid [common mistakes](ht…	phattranky	2017-03-10 05:24:30
15087	2017-03-09 15:53:39	cf. https://nodejs.org/api/net.html#net_server_listening Please fill in this template. - [x] Make your PR against the `master` branch. - [x] Use a meaningful title for the pull request. Include the name of the package modified. - [x] Test the change in your own code. (Compile and run.) - [x] Follow the advice from the [readme](https://github.com/DefinitelyTyped/DefinitelyTyped/blob/master/README.…	zigg	2017-03-10 05:25:02
15087	2017-03-09 15:53:41	*node/index.d.ts* to authors (@DefinitelyTyped/DefinitelyTyped Microsoft TypeScript (account can't be detected)). Could you review this PR? :+1: or :-1:? Checklist * [ ] pass the Travis CI test?	dt-bot	2017-03-10 05:25:02
15086	2017-03-09 15:06:58	Please fill in this template. - [x] Make your PR against the `master` branch. - [x] Use a meaningful title for the pull request. Include the name of the package modified. - [x] Test the change in your own code. (Compile and run.) - [x] Follow the advice from the [readme](https://github.com/DefinitelyTyped/DefinitelyTyped/blob/master/README.md#make-a-pull-request). - [x] Avoid [common mistakes](ht…	buzzjuh	2017-03-10 05:26:22
15086	2017-03-09 15:07:01	*openlayers/index.d.ts* to author (@osechet). Could you review this PR? :+1: or :-1:? Checklist * [ ] pass the Travis CI test?	dt-bot	2017-03-10 05:26:22
15085	2017-03-09 14:08:51	Please fill in this template. - [x] Make your PR against the `master` branch. - [x] Use a meaningful title for the pull request. Include the name of the package modified. - [x] Test the change in your own code. (Compile and run.) - [x] Follow the advice from the [readme](https://github.com/DefinitelyTyped/DefinitelyTyped/blob/master/README.md#make-a-pull-request). - [x] Avoid [common mistakes](ht…	ZoolWay	2017-03-22 00:08:20
15085	2017-03-09 14:08:52	*gridstack/index.d.ts* to author (@PascalSenn). Could you review this PR? :+1: or :-1:? Checklist * [ ] pass the Travis CI test?	dt-bot	2017-03-22 00:08:20
15085	2017-03-10 05:26:36	Thank you for your contribution. Can you please fix the failing Travis CI tests and update the PR!	mhegazy	2017-03-22 00:08:20
15085	2017-03-14 17:52:16	@mhegazy Thanks for your response. Looks like I misunderstood how to provide the *Definitions by* header. Will update tomorrow.	ZoolWay	2017-03-22 00:08:20
15085	2017-03-15 10:50:47	@mhegazy Fixed it, TravisCI passed.	ZoolWay	2017-03-22 00:08:20
15084	2017-03-09 10:44:37	The interface BootboxPromptOptions in DefinitelyTyped/bootbox/index.d.ts is missing the optional "placeholder" string property. I'm willing to add this in a pull request, but I'm not allowed to create a branch for a pull request (403) .	vincentkeizer
15083	2017-03-09 09:47:51	I tried using the `@types/node^7.0.7` package and had problems when running TSC in a [Travis build](https://travis-ci.org/ryansmith94/rulr/builds/209181447) (see log below). <S_CODE_TOKEN>	ryansmith94	2017-03-09 18:24:07
15083	2017-03-09 11:56:55	Please revert https://github.com/DefinitelyTyped/DefinitelyTyped/commit/f9115ebc7e3c8c45c891cf826466d9c8d5483725#diff-57a6a827ef2d97c71215082dc2acbf01	r00ger	2017-03-09 18:24:07
15083	2017-03-09 12:25:36	@minestarks	r00ger	2017-03-09 18:24:07
15083	2017-03-09 17:27:18	if you are using `node@7` it seems fair to expect `ES6` features to be present. recommendations here is either add `es6` to your `--lib`, or use `node@6`.	mhegazy	2017-03-09 18:24:07
15083	2017-03-09 17:38:39	Nice thanks @mhegazy, I'll try adding that.	ryansmith94	2017-03-09 18:24:07
15083	2017-03-09 18:24:06	That works thanks again @mhegazy! 👍	ryansmith94	2017-03-09 18:24:07
15082	2017-03-09 08:37:41	Fixed null check errors reported in https://github.com/DefinitelyTyped/DefinitelyTyped/pull/15007#issuecomment-285202208	flynetworks	2017-03-10 05:27:18
15082	2017-03-09 08:37:43	*node-forge/index.d.ts* can't parse definition header...	dt-bot	2017-03-10 05:27:18
15081	2017-03-09 08:25:25	- [ ] I tried using the `@types/jasmine` package and had problems. - [ ] I tried using the latest stable version of tsc. https://www.npmjs.com/package/typescript - [ ] Error: node_modules/@types/jasmine/index.d.ts(39,52): error TS1005: '=' expected. - [ ] Solution replace this package with older stable version. last known good package - [ ] when will the error fixed, cause I encounter it more tha…	kaleemullah360	2017-03-12 03:12:42
15081	2017-03-09 20:29:40	We rolled back to a stable line: (In case anyone needed this) change line 39 to declare function spyOn(object: any, method: string): jasmine.Spy;	knostradamus	2017-03-12 03:12:42
15081	2017-03-09 22:20:52	Seeing a variant of this with 3 closely located problems, in @types/jasmine 2.5.42 and 2.5.43 (but not seeing problem in 2.5.41) and typescript 2.2.1: <S_CODE_TOKEN>	wcainboundary	2017-03-12 03:12:42
15081	2017-03-10 17:01:36	Thank you, it helped me with the same fix in line 41	oltur	2017-03-12 03:12:42
15081	2017-03-12 03:12:42	Jasmine needs a minumum TypeScript version of 2.1. Dup of #14569.	andy-ms	2017-03-12 03:12:42
15080	2017-03-09 02:18:01	Please see this issue: https://github.com/Microsoft/TypeScript/issues/14480#issuecomment-284861641 thanks	ORESoftware
15079	2017-03-09 00:25:51	I have separated the huge index.d.ts into subfolders for each package. It is a much more modular structure where the necessary dependencies are imported and exported. Also, I have removed the Globals (declare module) such that the type definitions are encouraging a proper syntax.	birkskyum	2017-03-10 09:06:08
15079	2017-03-10 05:27:37	Thank you for your contribution. Can you please fix the failing Travis CI tests and update the PR!	mhegazy	2017-03-10 09:06:08
15079	2017-03-10 09:06:02	It's unfortunately not that easy. It's related to this issue #15071 , but I think we'll have to just close the pull request for now.	birkskyum	2017-03-10 09:06:08
15078	2017-03-08 21:49:17	Added missing [_.nth()](https://lodash.com/docs/4.17.4#nth) declarations. Based as much as possible on existing declarations. Tests added as well. Please fill in this template. - [x] Make your PR against the `master` branch. - [x] Use a meaningful title for the pull request. Include the name of the package modified. - [x] Test the change in your own code. (Compile and run.) - [x] Follow the advic…	rzymek	2017-03-22 00:09:40
15078	2017-03-08 21:49:19	*lodash/index.d.ts* to authors (@bczengel @chrootsu @stepancar). Could you review this PR? :+1: or :-1:? Checklist * [ ] pass the Travis CI test?	dt-bot	2017-03-22 00:09:40
15078	2017-03-10 05:29:55	@bczengel @chrootsu @stepancar can you please review.	mhegazy	2017-03-22 00:09:40
15078	2017-03-10 06:39:27	You're right! I forgot about that. Thank you	rzymek	2017-03-22 00:09:40
15077	2017-03-08 21:43:08	Causing PRs such as #14543 to fail	minestarks	2017-03-08 21:46:55
15076	2017-03-08 21:21:25	I tried using the `@types/oauth2orize` package and had problems as the server is missing the grant function and grant object. I am using the latest tsc (2.2.1). @wokim @heycalmdown	stevehipwell
15076	2017-03-09 02:44:24	Okay it is missing. I'll update it at this weekend, but also you can PR me before weekend.	heycalmdown
15076	2017-03-21 17:42:06	I've created a pull request. https://github.com/DefinitelyTyped/DefinitelyTyped/pull/15284	stevehipwell
15075	2017-03-08 21:18:37	- doc: https://docs.aws.amazon.com/AmazonS3/latest/dev/notification-content-structure.html Please fill in this template. - [X] Make your PR against the `master` branch. - [X] Use a meaningful title for the pull request. Include the name of the package modified. - [X] Test the change in your own code. (Compile and run.) - [X] Follow the advice from the [readme](https://github.com/DefinitelyTyped/D…	nexus-uw	2017-03-22 00:10:25
15075	2017-03-08 21:18:39	*aws-lambda/index.d.ts* to authors (@darbio/aws-lambda-typescript @skarum @StefH/DefinitelyTyped @tobyhede @buggy). Could you review this PR? :+1: or :-1:? Checklist * [ ] pass the Travis CI test?	dt-bot	2017-03-22 00:10:25
15075	2017-03-11 01:30:19	@nexus-uw can you refresh this PR.	mhegazy	2017-03-22 00:10:25
15075	2017-03-15 20:23:52	@mhegazy , updated PR	nexus-uw	2017-03-22 00:10:25
15074	2017-03-08 19:29:20	Please fill in this template. - [x] Make your PR against the `master` branch. - [x] Use a meaningful title for the pull request. Include the name of the package modified. - [x] Test the change in your own code. (Compile and run.) - [x] Follow the advice from the [readme](https://github.com/DefinitelyTyped/DefinitelyTyped/blob/master/README.md#make-a-pull-request). - [x] Avoid [common mistakes](ht…	aaronbeall	2017-03-22 00:11:01
15074	2017-03-08 19:29:21	*detect-browser/index.d.ts* to author (@rogierschouten). Could you review this PR? :+1: or :-1:? Checklist * [ ] pass the Travis CI test?	dt-bot	2017-03-22 00:11:01
15073	2017-03-08 19:25:24	Please fill in this template. - [x] Make your PR against the `master` branch. - [x] Use a meaningful title for the pull request. Include the name of the package modified. - [x] Test the change in your own code. (Compile and run.) - [x] Follow the advice from the [readme](https://github.com/DefinitelyTyped/DefinitelyTyped/blob/master/README.md#make-a-pull-request). - [x] Avoid [common mistakes](ht…	bensw	2017-03-14 02:48:21
15073	2017-03-08 19:25:26	*faker/index.d.ts* to authors (@basp @Kuniwak). Could you review this PR? :+1: or :-1:? Checklist * [ ] pass the Travis CI test? ------ *faker/v3/index.d.ts* Checklist * [ ] is correct [naming convention](http://definitelytyped.org/guides/contributing.html#naming-the-file)? * https://www.npmjs.com/package/faker * http://bower.io/search/?q=faker * others? * [X] has a [test file](http://definitelyt…	dt-bot	2017-03-14 02:48:21
15073	2017-03-09 00:22:10	@minestarks What next steps need to be taken on this review? Is there any action on my end?	bensw	2017-03-14 02:48:21
15073	2017-03-09 00:24:23	No action on your part. I'll give the authors @basp @Kuniwak some time to review, or merge if no comments. Thanks.	minestarks	2017-03-14 02:48:21
15073	2017-03-14 02:48:41	@bensw thanks for the PR!	yuit	2017-03-14 02:48:21
15072	2017-03-08 18:21:27	Please fill in this template. - [x] Make your PR against the `master` branch. - [x] Use a meaningful title for the pull request. Include the name of the package modified. - [x] Test the change in your own code. (Compile and run.) - [x] Follow the advice from the [readme](https://github.com/DefinitelyTyped/DefinitelyTyped/blob/master/README.md#make-a-pull-request). - [x] Avoid [common mistakes](ht…	csvn	2017-03-08 21:30:58
15072	2017-03-08 18:21:29	*auth0-js/index.d.ts* to author (@adrianchia). Could you review this PR? :+1: or :-1:? Checklist * [ ] pass the Travis CI test?	dt-bot	2017-03-08 21:30:58
15072	2017-03-08 19:33:53	This looks great. I tried on my local project and it works fine.	adrianchia	2017-03-08 21:30:58
15071	2017-03-08 17:33:12	@birkskyum: About duplicate content. I think the Accounts module nested in meteor/accounts-base is necessary, in order to match the javascript, but can the global Accounts module be removed? @fullflavedave: It would be great to remove all the duplication. This was created when Meteor added support for ES2015 modules (the global modules were the original). Does Meteor 1.4 still support global modu…	birkskyum
15071	2017-03-09 02:36:08	@fullflavedave, Meteor 1.4 still support all these global modules. I think the right way forward for Meteor would be to stop doing that, and let the type definitions encourage to using a proper import statement. That said, It's not a change I know how to make because other libraries inside of DefinitelyTyped depends on the Meteor globals and they all break if I remove them... And it causes the ch…	birkskyum
15071	2017-03-09 04:49:09	@birkskyum OK -- thanks for trying. I guess we will just have to wait for Meteor to stop supporting them. I guess that won't happen until Meteor 2.0!	fullflavedave
15070	2017-03-08 16:34:02	Please fill in this template. - [ ] Make your PR against the `master` branch. - [ ] Use a meaningful title for the pull request. Include the name of the package modified. - [ ] Test the change in your own code. (Compile and run.) - [ ] Follow the advice from the [readme](https://github.com/DefinitelyTyped/DefinitelyTyped/blob/master/README.md#make-a-pull-request). - [ ] Avoid [common mistakes](ht…	fullflavedave	2017-03-08 18:13:20
15070	2017-03-08 16:34:04	*meteor/index.d.ts* to authors (@barbatus @fullflavedave @orefalo @dagatsoin @birkskyum). Could you review this PR? :+1: or :-1:? Checklist * [ ] pass the Travis CI test?	dt-bot	2017-03-08 18:13:20
15070	2017-03-08 16:49:00	It looks great, and I think it should be merged. About duplicating all the code: @fullflavedave I think the Accounts module nested in meteor/accounts-base is necessary, in order to match the javascript, but can the global Accounts module be removed?	birkskyum	2017-03-08 18:13:20
15070	2017-03-08 17:14:25	It would be great to remove all the duplication. This was created when Meteor added support for ES2015 modules (the global modules were the original). Does Meteor 1.4 still support global modules (e.g. for super quick prototyping)? If so, then the global module definitions probably need to be there for backwards compatibility. However, it would be great if the global Accounts module and the one n…	fullflavedave	2017-03-08 18:13:20
15070	2017-03-08 17:36:04	Sure, I have created a new issue here: https://github.com/DefinitelyTyped/DefinitelyTyped/issues/15071 I published this like a second ago, so I have looked quite a lot into this lately: https://medium.com/@birkskyum/modern-meteor-development-with-typescript-introduction-836f2a89f79#.4dqhrbz9s I noticed that my editor got confused about whether or not it was referring to the nested or the global m…	birkskyum	2017-03-08 18:13:20
15069	2017-03-08 14:50:45	This is a fix/addition to the `google-protobuf` type declarations. In normal usage of the library the `Message` class is extended by generated classes produced by the protobuf compiler. These generated classes all have `static` methods (e.g. `deserializeBinary`). These methods are effectively `abstract static` methods on the `Message` class as any subclass of `Message` should have these methods. …	MarcusLongmuir	2017-03-10 05:32:48
15069	2017-03-08 21:22:14	@MarcusLongmuir I'd like to help find a solution for the <S_CODE_TOKEN> problem but I'm fuzzy on what the goal is with these typings. Can you help me understand how you intend to use these typings? Are you expecting to hand-write the protocols? Or do you need the typings so that you can use the <S_CODE_TOKEN> generated *.js protocols in your TypeScript code?	minestarks	2017-03-10 05:32:48
15069	2017-03-09 09:43:20	@minestarks: The latter - this library is being used in combination with the `.js` files that `protoc` outputs and a plugin that we're writing to produce TypeScript declarations for those `.js` files. The resulting (effectively) TypeScript classes expose classes in the `google-protobuf` library, hence adding the declarations to the `DefinitelyTyped` project. WRT the `abstract static` problem spec…	MarcusLongmuir	2017-03-10 05:32:48
15068	2017-03-08 14:03:42	The `registerLanguage` function is required to define and use your own languages. Please fill in this template. - [x] Make your PR against the `master` branch. - [x] Use a meaningful title for the pull request. Include the name of the package modified. - [x] Test the change in your own code. (Compile and run.) - [x] Follow the advice from the [readme](https://github.com/DefinitelyTyped/Definitely…	alexd2580	2017-03-08 20:52:45
15068	2017-03-08 14:03:44	*react-syntax-highlighter/index.d.ts* to author (@NoHomey). Could you review this PR? :+1: or :-1:? Checklist * [ ] pass the Travis CI test?	dt-bot	2017-03-08 20:52:45
15068	2017-03-08 15:13:01	LGTM :+1:	NoHomey	2017-03-08 20:52:45
15067	2017-03-08 10:54:25	Updates the documentation for `Array.prototype.findIndex`. `findIndex` returns -1 on failure, not undefined. Please fill in this template. - [x] Make your PR against the `master` branch. - [x] Use a meaningful title for the pull request. Include the name of the package modified. - [x] Test the change in your own code. (Compile and run.) - [x] Follow the advice from the [readme](https://github.com…	lonnelars	2017-03-09 00:12:54
15067	2017-03-08 10:54:27	*core-js/index.d.ts* to author (@rbuckton). Could you review this PR? :+1: or :-1:? Checklist * [ ] pass the Travis CI test?	dt-bot	2017-03-09 00:12:54
15067	2017-03-09 00:12:52	Good catch!	minestarks	2017-03-09 00:12:54
15066	2017-03-08 10:35:26	At the moment, cucumber definition types only allow to add a custom world without any parameter type -> `setWorldConstructor(world: () => void): void;` <S_CODE_TOKEN> So with this change type -> `setWorldConstructor(world: (() => void) | ({})): void;` it will be possible to do: <S_CODE_TOKEN> This change will allow to use attach() in custom world, without losing the possibility of add a screensho…	manu7691	2017-03-22 18:22:09
15066	2017-03-08 10:35:27	*cucumber/index.d.ts* to authors (@abraaoalves @jan-molak). Could you review this PR? :+1: or :-1:? Checklist * [ ] pass the Travis CI test?	dt-bot	2017-03-22 18:22:09
15066	2017-03-08 19:59:24	@manu7691 Could you add a test that demonstrates the problem this change is solving? Thank you.	minestarks	2017-03-22 18:22:09
15066	2017-03-11 12:34:46	So...what it changes?	hinell	2017-03-22 18:22:09
15066	2017-03-11 22:38:39	I'm wondering if it's a good idea to keep adding Cucumber 2-specific interfaces to current Cucumber 1.x typings... For example, the `Scenario`, `Feature` and many other interfaces look completely different than they used to with Cucumber 1.x. In many cases, they're also incompatible: `scenario.getName()` vs `scenario.name`, etc. Is it sensible to create `@types/cucumber-2` and put the new definit…	jan-molak	2017-03-22 18:22:09
15066	2017-03-13 09:55:36	@jan-molak I agree with your idea, specially, now that a lot of changes are happening on CucumberJS project. It will make clear to maintain. Although there is https://github.com/cucumber/cucumber-js/pull/721 which is supposed to define types in the project itself. About [publishing](https://www.typescriptlang.org/docs/handbook/declaration-files/publishing.html) a new package on npm, you must crea…	manu7691	2017-03-22 18:22:09
15066	2017-03-13 17:57:52	@jan-molak @manu7691 for new versions of the same package, please don't create a new folder -- your PR will be rejected if the name of the folder doesn't match the npm package. The `index.d.ts` should contain the latest version, and older versions should be moved to a subfolder. Please see the [readme](https://github.com/DefinitelyTyped/DefinitelyTyped#i-want-to-update-a-package-to-a-new-major-ve…	minestarks	2017-03-22 18:22:09
15066	2017-03-13 20:07:13	Thanks for the suggestion, @minestarks, much appreciated! @manu7691 / @abraaoalves I'm going through the new Cucumber 2 interfaces as part of my work on adding the support for Cucumber 2 to [Serenity/JS](github.com/jan-molak/serenity-js). This is going to take a couple of days, so if you'd like to implement @minestarks' suggestion in the meantime I'll later add whatever new things I discover?	jan-molak	2017-03-22 18:22:09
15066	2017-03-14 15:39:35	@jan-molak In last commit, I split definition types into v1 and v2, but for some reason that I don't know, test is failing. @minestarks any idea? I follow the link you suggested me. Thanks in advance	manu7691	2017-03-22 18:22:09
15066	2017-03-14 17:44:43	The test failure says: > Error: Directory /home/travis/build/DefinitelyTyped/DefinitelyTyped/cucumber/v1 indicates major version 1, but header indicates major version 0 Try updating your headers in the index.d.ts files with the version <S_CODE_TOKEN> <S_CODE_TOKEN>	minestarks	2017-03-22 18:22:09
15066	2017-03-22 00:22:01	@manu7691 can fix the merge issues and any CI issues you may encounter after that.	paulvanbrenk	2017-03-22 18:22:09
15066	2017-03-22 12:27:30	@paulvanbrenk done! ;)	manu7691	2017-03-22 18:22:09
15066	2017-03-22 18:22:06	Thanks!	paulvanbrenk	2017-03-22 18:22:09
15065	2017-03-08 09:34:11	Callback in method signature is missing a null type, so when trying to call the callback with null (which is a valid scenario, if you want to skip current loader), compilation with strict null check on fails. See: http://knockoutjs.com/documentation/component-loaders.html#getconfigname-callback	elektromodulator	2017-03-11 01:09:55
15065	2017-03-08 09:34:13	*knockout/index.d.ts* to authors (@borisyankov @Igorbek @moonpyk @EnableSoftware). Could you review this PR? :+1: or :-1:? Checklist * [ ] pass the Travis CI test?	dt-bot	2017-03-11 01:09:55
15065	2017-03-08 19:44:36	@elektromodulator Your change looks fine to me but it exposed an issue in the tests. It's the dependency on jasmine that's causing the trouble, as jasmine's typings include TS 2.1 features. Would you mind removing <S_CODE_TOKEN> from the test file and replacing it with the types that are used from jasmine, using this PR as an example: https://github.com/DefinitelyTyped/DefinitelyTyped/pull/14819 …	minestarks	2017-03-11 01:09:55
15065	2017-03-10 14:01:51	I fixed it, now the tests are passing.	elektromodulator	2017-03-11 01:09:55
15064	2017-03-08 08:57:37	When compiling Polymer with TypeScript, TS throws following errors in @types/webcomponents: <S_CODE_TOKEN> My TS version is 2.2.1 I'm using @types/polymer for Polymer not polymer-ts.	LosEagle
15064	2017-03-12 15:41:29	The problem also appeared in building TensorFlow Tensorboard	bravomikekilo
15063	2017-03-08 05:39:41	Please fill in this template. - [x] Make your PR against the `master` branch. - [x] Use a meaningful title for the pull request. Include the name of the package modified. - [x] Test the change in your own code. (Compile and run.) - [x] Follow the advice from the [readme](https://github.com/DefinitelyTyped/DefinitelyTyped/blob/master/README.md#make-a-pull-request). - [x] Avoid [common mistakes](ht…	cwmoo740	2017-03-22 00:22:41
15063	2017-03-08 05:39:43	*react-day-picker/index.d.ts* to authors (@gpbl @jkillian). Could you review this PR? :+1: or :-1:? Checklist * [ ] pass the Travis CI test?	dt-bot	2017-03-22 00:22:41
15062	2017-03-08 04:50:48	Problem with this file: [https://github.com/DefinitelyTyped/DefinitelyTyped/blob/master/mongodb/index.d.ts]() ***Line 883*** <S_CODE_TOKEN> Should be modified to: <S_CODE_TOKEN> See the official document: [https://docs.mongodb.com/v3.2/reference/method/db.collection.findOneAndUpdate/]()	FullTS
15061	2017-03-08 04:33:39	Please fill in this template. - [x] Make your PR against the `master` branch. - [x] Use a meaningful title for the pull request. Include the name of the package modified. - [x] Test the change in your own code. (Compile and run.) - [x] Follow the advice from the [readme](https://github.com/DefinitelyTyped/DefinitelyTyped/blob/master/README.md#make-a-pull-request). - [x] Avoid [common mistakes](ht…	aalenliang	2017-03-08 04:35:42
15061	2017-03-08 04:33:40	*react-autosuggest/index.d.ts* to authors (@nicolas-schmitt @pjo256 @robessog @tbayne). Could you review this PR? :+1: or :-1:? Checklist * [ ] pass the Travis CI test?	dt-bot	2017-03-08 04:35:42
15060	2017-03-08 02:44:27	Please fill in this template. - [x] Make your PR against the `master` branch. - [x] Use a meaningful title for the pull request. Include the name of the package modified. - [x] Test the change in your own code. (Compile and run.) - [x] Follow the advice from the [readme](https://github.com/DefinitelyTyped/DefinitelyTyped/blob/master/README.md#make-a-pull-request). - [x] Avoid [common mistakes](ht…	tomwanzek	2017-03-08 21:34:25
15060	2017-03-08 02:44:28	*d3-array/index.d.ts* to authors (@gustavderdrache @borisyankov @tomwanzek). Could you review this PR? :+1: or :-1:? Checklist * [ ] pass the Travis CI test? ------ *d3-format/index.d.ts* to authors (@tomwanzek @gustavderdrache @borisyankov). Could you review this PR? :+1: or :-1:? Checklist * [ ] pass the Travis CI test? ------ *d3-geo/index.d.ts* to authors (@Ledragon @tomwanzek @gustavderdrach…	dt-bot	2017-03-08 21:34:25
15060	2017-03-08 18:49:45	Looks fine to me, this PR even brings some consistency, so let's go! :thumbsup:	Ledragon	2017-03-08 21:34:25
15060	2017-03-08 21:37:01	@ledragon and @minestarks thx! @gustavderdrache Ping me if anything jumps out at you with these changes. Cheers, T.	tomwanzek	2017-03-08 21:34:25
15060	2017-03-09 00:15:12	@minestarks It seems the merged changes have not been published to npm @types yet? What is the expected DT->NPM lag these days? I just want to bring the dependencies of d3-ng2-service up to the latest minor versions and publish a new release. Thx, T	tomwanzek	2017-03-08 21:34:25
15060	2017-03-09 00:17:20	Honestly not sure, but give it a day.	minestarks	2017-03-08 21:34:25
15060	2017-03-09 00:53:37	They arrived. Thx again. T	tomwanzek	2017-03-08 21:34:25
15059	2017-03-08 02:20:56	Adds typings for the [MediaSession API](https://wicg.github.io/mediasession) Ex: (https://developers.google.com/web/updates/2017/02/media-session) while it's only a draft. - [X] Make your PR against the `master` branch. - [X] Use a meaningful title for the pull request. Include the name of the package modified. - [X] Test the change in your own code. (Compile and run.) - [X] Follow the advice fro…	jucrouzet	2017-03-10 05:37:28
15059	2017-03-08 02:20:58	*wicg-mediasession/index.d.ts* Checklist * [ ] is correct [naming convention](http://definitelytyped.org/guides/contributing.html#naming-the-file)? * https://www.npmjs.com/package/wicg-mediasession * http://bower.io/search/?q=wicg-mediasession * others? * [X] has a [test file](http://definitelytyped.org/guides/contributing.html#tests)? (wicg-mediasession-tests.ts or wicg-mediasession-tests.tsx) *…	dt-bot	2017-03-10 05:37:28
15059	2017-03-09 09:15:12	@minestarks Thanks, I forgot it. Change done.	jucrouzet	2017-03-10 05:37:28
15058	2017-03-08 01:03:00	Fixes https://github.com/DefinitelyTyped/DefinitelyTyped/pull/15057#issuecomment-284907545 This can happen if an old PR had passed against an earlier version of the tests when it was submitted, but was merged after tests had changed.	andy-ms	2017-03-08 04:32:36
15058	2017-03-08 01:03:02	*webpack/index.d.ts* to authors (@tkqubo @mattlewis92 @bumbleblym @bcherny @tommytroylin). Could you review this PR? :+1: or :-1:? Checklist * [ ] pass the Travis CI test?	dt-bot	2017-03-08 04:32:36
15057	2017-03-07 23:43:32	This fixes (issue 14967 in DefinitelyTyped)[https://github.com/DefinitelyTyped/DefinitelyTyped/issues/14967] Making this via "Propose file change", not forked repo, like I did with PR #15043. That one fails ci, this one shouldn't. ### template. - [x] Make your PR against the `master` branch. - [x] Use a meaningful title for the pull request. Include the name of the package modified. - [x] Test th…	3n-mb	2017-03-08 19:37:50
15057	2017-03-07 23:43:34	*node/index.d.ts* to authors (@DefinitelyTyped/DefinitelyTyped Microsoft TypeScript (account can't be detected)). Could you review this PR? :+1: or :-1:? Checklist * [ ] pass the Travis CI test?	dt-bot	2017-03-08 19:37:50
15057	2017-03-08 00:35:44	@andy-ms I don't understand why these failures are cropping up on new PRs. Should I be doing something differently?	minestarks	2017-03-08 19:37:50
15056	2017-03-07 23:36:26	This fixes (issue 14997 in DefinitelyTyped)[https://github.com/DefinitelyTyped/DefinitelyTyped/issues/14997] Making this via proposed change, not forked repo, like I did with PR #15044. That one fails ci, this one shouldn't. ### template. - [x] Make your PR against the `master` branch. - [x] Use a meaningful title for the pull request. Include the name of the package modified. - [x] Test the chan…	3n-mb	2017-03-08 23:30:41
15056	2017-03-07 23:36:28	*node/index.d.ts* to authors (@DefinitelyTyped/DefinitelyTyped Microsoft TypeScript (account can't be detected)). Could you review this PR? :+1: or :-1:? Checklist * [ ] pass the Travis CI test?	dt-bot	2017-03-08 23:30:41
15055	2017-03-07 23:25:04	### template. - [x] Make your PR against the `master` branch. - [x] Use a meaningful title for the pull request. Include the name of the package modified. - [x] Test the change in your own code. (Compile and run.) - [x] Follow the advice from the [readme](https://github.com/DefinitelyTyped/DefinitelyTyped/blob/master/README.md#make-a-pull-request). - [x] Avoid [common mistakes](https://github.com…	3n-mb	2017-03-08 20:11:53
15055	2017-03-07 23:25:05	*ws/index.d.ts* to author (@loyd). Could you review this PR? :+1: or :-1:? Checklist * [ ] pass the Travis CI test?	dt-bot	2017-03-08 20:11:53
15055	2017-03-08 12:59:22	👍	loyd	2017-03-08 20:11:53
15054	2017-03-07 22:47:05	@Ledragon I will tackle this minor version update. Will ping you on the PR when submitted. cc @gustavderdrache	tomwanzek	2017-03-08 21:34:25
15054	2017-03-08 00:30:05	Updated title to reflect full scope of changes related to D3 minor version 4.7: - [x] d3-geo 1.6 - [x] d3-array 1.1 - [x] d3-format 1.1	tomwanzek	2017-03-08 21:34:25
15054	2017-03-08 18:50:26	PR reviewed, up for merge on my side.	Ledragon	2017-03-08 21:34:25
15053	2017-03-07 20:48:12	Please fill in this template. - [x] Make your PR against the `master` branch. - [x] Use a meaningful title for the pull request. Include the name of the package modified. - [x] Test the change in your own code. (Compile and run.) - [x] Follow the advice from the [readme](https://github.com/DefinitelyTyped/DefinitelyTyped/blob/master/README.md#make-a-pull-request). - [x] Avoid [common mistakes](ht…	adrianchia	2017-03-07 23:13:57
15053	2017-03-07 20:48:14	*auth0-js/index.d.ts* to author (@adrianchia). Could you review this PR? :+1: or :-1:? Checklist * [ ] pass the Travis CI test? ------ *auth0-lock/index.d.ts* to author (@carusology). Could you review this PR? :+1: or :-1:? Checklist * [ ] pass the Travis CI test?	dt-bot	2017-03-07 23:13:57
15053	2017-03-07 22:00:51	Nice, would be lovely to have lock typings use v8 of auth0-js. Just a question, is it not possible to just remove the `v7` folder since `auth0-lock` won't be using them? Older typings could be used by installing an older package version, right?	csvn	2017-03-07 23:13:57
15053	2017-03-07 22:26:19	I believe those are kept for historical purpose, similar to https://github.com/DefinitelyTyped/DefinitelyTyped/tree/master/history, it is up to the core members to decide.	adrianchia	2017-03-07 23:13:57
15053	2017-03-07 22:29:40	It's valid to keep v7 around as it may still receive fixes that would benefit users of v7. @csvn Do the changes look good to merge?	minestarks	2017-03-07 23:13:57
15053	2017-03-07 23:12:42	@minestarks Looks good to me. Seems to follow the updates to `auth-lock`.	csvn	2017-03-07 23:13:57
15052	2017-03-07 20:15:01	- [x] Make your PR against the `master` branch. - [x] Use a meaningful title for the pull request. Include the name of the package modified. - [ ] Test the change in your own code. (Compile and run.) - [x] Follow the advice from the [readme](https://github.com/DefinitelyTyped/DefinitelyTyped/blob/master/README.md#make-a-pull-request). - [x] Avoid [common mistakes](https://github.com/DefinitelyTyp…	ivogabe
15052	2017-03-07 20:15:03	*estree/flow.d.ts* to author (@RReverser). Could you review this PR? :+1: or :-1:? Checklist * [ ] pass the Travis CI test? ------ *estree/index.d.ts* to author (@RReverser). Could you review this PR? :+1: or :-1:? Checklist * [ ] pass the Travis CI test?	dt-bot
15052	2017-03-07 23:00:50	While I'm on board with allowing explicit `null`, I'm not sure about the other change. In the spec, `| null` marks anything that is optional, and producers might actually produce AST nodes without such fields at all, and consumers will accept either. `async` and `generator` are just a few of such cases - for example, the node with missing `loc` is still totally valid and can be produced by e.g. A…	RReverser
15052	2017-03-11 01:18:21	So @RReverser and @ivogabe is this PR ready to go or not?	mhegazy
15052	2017-03-11 11:20:31	@mhegazy It's not.	RReverser
15052	2017-03-11 16:00:24	The spec says the following: > The `loc` field represents the source location information of the node. If the node contains no information about the source location, the field is `null`; otherwise it is an object consisting of [..] Though I understand that the spec could be interpreted less strictly. So I've looked at implementations in various projects. It appears that parsers (Babylon, Esprima,…	ivogabe
15052	2017-03-11 22:36:11	@ivogabe ESLint and Babili can allow themselves to perform stricter checks as they're getting information directly from parser, but in general for the format explicit `null` is not guaranteed (as you've seen from other examples), because any transform can create node without them and still work. Problem with marking fields as non-optional and with type of `SomeNode | null` is that TypeScript code…	RReverser
15052	2017-03-16 19:29:40	Do you have concrete examples of transforms which do set `undefined` or use `delete` to delete an optional field? Though one could argue that those transforms are not spec compliant, so I'm not yet convinced that these fields should be marked with a `?`.	ivogabe
15052	2017-03-16 22:42:55	@ivogabe It's not about setting `undefined` or deleting, but about creating new nodes - transforms usually don't care about setting such optional ones to `null` explicitly. I myself also wrote quite a bit of transforms and worked on spec itself, treating such fields as optional in both cases.	RReverser
15052	2017-03-16 22:46:33	FWIW, this is also how Babel (which uses fork of ESTree, but still pretty close) defines such fields: https://github.com/babel/babel/blob/d33d02359474296402b1577ef53f20d94e9085c4/lib/types.js#L75-L78	RReverser
15052	2017-03-19 12:08:48	Ok, I've marked them optional again in af7262727e8237a57df1c8478a2a4c498cc9da47. I think that the spec could be clarified on this topic, so I opened estree/estree#158. Are the changes here ok?	ivogabe
15052	2017-03-22 00:24:03	@RReverser good to go now?	paulvanbrenk
15052	2017-03-23 12:24:18	@ivogabe Can you please change some of tests back so that they would cover both optional and explicit null syntaxes?	RReverser
15052	2017-03-24 22:10:38	We've recently updated the repository structure. All packages are now in a `types` subdirectory. Please rebase this pull request onto the latest `master` branch.	andy-ms
15051	2017-03-07 19:25:35	Please fill in this template. - [x] Make your PR against the `master` branch. - [x] Use a meaningful title for the pull request. Include the name of the package modified. - [x] Test the change in your own code. (Compile and run.) - [x] Follow the advice from the [readme](https://github.com/DefinitelyTyped/DefinitelyTyped/blob/master/README.md#make-a-pull-request). - [x] Avoid [common mistakes](ht…	Knuddels-TobyB	2017-03-08 08:26:04
15051	2017-03-07 19:25:37	*knuddels-userapps-api/index.d.ts* Checklist * [ ] is correct [naming convention](http://definitelytyped.org/guides/contributing.html#naming-the-file)? * https://www.npmjs.com/package/knuddels-userapps-api * http://bower.io/search/?q=knuddels-userapps-api * others? * [X] has a [test file](http://definitelytyped.org/guides/contributing.html#tests)? (knuddels-userapps-api-tests.ts or knuddels-usera…	dt-bot	2017-03-08 08:26:04
15051	2017-03-07 23:52:31	@Knuddels-TobyB Thanks for the contribution. Are you the package owner? I see that "official" typings are already provided, as downloadable from http://developer.knuddels.de/ Normally we don't accept typings on DT if they're bundled with the official package. Why do you wish to add them here?	minestarks	2017-03-08 08:26:04
15051	2017-03-08 05:15:41	yes, we are the owner of the package. this is the official API that my company, the Knuddels GmbH & Co. KG from Germany, provides to our users to write own apps that can be installed on our platform. i am an employee there. we want to publish our typings here to provide a smoother and better way to use it and install it from here via npm. all other ways are more complicated for the users. On Mar …	Knuddels-TobyB	2017-03-08 08:26:04
15051	2017-03-08 08:25:51	That's great, thank you. I thought the JS package was available through npm which is why I was going to suggest just bundling it there. This looks good.	minestarks	2017-03-08 08:26:04
15050	2017-03-07 18:30:57	This is to fix typing for our existing working code: <S_CODE_TOKEN> and <S_CODE_TOKEN>	mohsen1	2017-03-14 18:46:31
15050	2017-03-07 18:30:59	*leaflet/index.d.ts* to author (@alejo90). Could you review this PR? :+1: or :-1:? Checklist * [ ] pass the Travis CI test?	dt-bot	2017-03-14 18:46:31
15050	2017-03-07 19:03:52	@mohsen1 Please address the linting error and I can merge. Thanks! <S_CODE_TOKEN>	minestarks	2017-03-14 18:46:31
15050	2017-03-07 19:16:47	Excuse me @minestarks but I haven't had time to review the change and I would like to do so since it contradicts what the leaflet documentation says. It may be an error on their docs but I would like to make sure first. Thanks.	alejo90	2017-03-14 18:46:31
15050	2017-03-07 19:47:24	@alejo90 fair enough, I'll wait for your sign off. Thanks.	minestarks	2017-03-14 18:46:31
15050	2017-03-14 18:46:30	Closing since #14750 conflicts with it. Hopefully @alejo90 will address other issues as well.	mohsen1	2017-03-14 18:46:31
15049	2017-03-07 17:38:51	The `list` argument should be `T[]` instead of `T`. Please fill in this template. - [x] Make your PR against the `master` branch. - [ ] Use a meaningful title for the pull request. Include the name of the package modified. - [ ] Test the change in your own code. (Compile and run.) - [ ] Follow the advice from the [readme](https://github.com/DefinitelyTyped/DefinitelyTyped/blob/master/README.md#ma…	alanthai	2017-03-07 19:45:42
15049	2017-03-07 17:38:53	*ramda/index.d.ts* to author (@donnut). Could you review this PR? :+1: or :-1:? Checklist * [ ] pass the Travis CI test?	dt-bot	2017-03-07 19:45:42
15048	2017-03-07 17:21:54	Please fill in this template. - [x] Make your PR against the `master` branch. - [x] Use a meaningful title for the pull request. Include the name of the package modified. - [x] Test the change in your own code. (Compile and run.) - [x] Follow the advice from the [readme](https://github.com/DefinitelyTyped/DefinitelyTyped/blob/master/README.md#make-a-pull-request). - [x] Avoid [common mistakes](ht…	ChrisMoran	2017-03-07 22:22:34
15048	2017-03-07 17:22:01	*jointjs/index.d.ts* to authors (@areel @DavidDurman @DenEwout @CaselIT @ChrisMoran). Could you review this PR? :+1: or :-1:? Checklist * [ ] pass the Travis CI test?	dt-bot	2017-03-07 22:22:34
15048	2017-03-07 22:04:30	Looks good. 👍	CaselIT	2017-03-07 22:22:34
15047	2017-03-07 16:18:06	- [x] I tried using the `@types/fullcalendar` package and had problems. - [x] I tried using the latest stable version of tsc. https://www.npmjs.com/package/typescript - [ ] I have a question that is inappropriate for [StackOverflow](https://stackoverflow.com/). (Please ask any appropriate questions there). - [x] [Mention](https://github.com/blog/821-mention-somebody-they-re-notified) the authors …	yehudag
15046	2017-03-07 15:31:01	Please fill in this template. - [X] Make your PR against the `master` branch. - [X] Use a meaningful title for the pull request. Include the name of the package modified. - [X] Test the change in your own code. (Compile and run.) - [X] Follow the advice from the [readme](https://github.com/DefinitelyTyped/DefinitelyTyped/blob/master/README.md#make-a-pull-request). - [X] Avoid [common mistakes](ht…	Retsam	2017-03-10 05:40:04
15046	2017-03-07 15:31:03	*bluebird/index.d.ts* to author (@lhecker). Could you review this PR? :+1: or :-1:? Checklist * [ ] pass the Travis CI test?	dt-bot	2017-03-10 05:40:04
15046	2017-03-07 20:13:58	@Retsam looks like the tests failed some place unrelated to your change ... could you merge from master to rerun the checks please?	minestarks	2017-03-10 05:40:04
15046	2017-03-07 21:03:28	@minestarks Looks like the same problem.	Retsam	2017-03-10 05:40:04
15046	2017-03-07 21:05:59	@andy-ms I don't quite understand what's going on with the tests-- how did the failing jasmine test slip through? Would you mind taking a look?	minestarks	2017-03-10 05:40:04
15046	2017-03-07 21:08:54	@Retsam If you know how I'd remove the merge commit to keep the git history clean and force push the result. (Your fork is used by no one anyways right?) But that's just my personal preference... 😄 Apart from that: Please add an appropriate, simple definition alias to [bluebird-global](https://github.com/DefinitelyTyped/DefinitelyTyped/blob/master/bluebird-global/index.d.ts) for this PR for `tapC…	lhecker	2017-03-10 05:40:04
15046	2017-03-07 21:19:54	Those tests are fixed by #14819.	andy-ms	2017-03-10 05:40:04
15046	2017-03-07 22:36:46	I merged #14819 . Sorry about that @Retsam could you merge and try again?	minestarks	2017-03-10 05:40:04
15046	2017-03-07 23:28:14	@minestarks I rebased onto the new master and it looks like it passed this time.	Retsam	2017-03-10 05:40:04
15046	2017-03-08 00:39:54	Great, thank you. @lhecker good to go?	minestarks	2017-03-10 05:40:04
15046	2017-03-09 11:20:41	@minestarks Good to go. Great work @Retsam! 🙂	lhecker	2017-03-10 05:40:04
15045	2017-03-07 15:26:14	Please fill in this template. - [x] Make your PR against the `master` branch. - [x] Use a meaningful title for the pull request. Include the name of the package modified. - [x] Test the change in your own code. (Compile and run.) - [x] Follow the advice from the [readme](https://github.com/DefinitelyTyped/DefinitelyTyped/blob/master/README.md#make-a-pull-request). - [x] Avoid [common mistakes](ht…	csvn	2017-03-07 19:42:56
15045	2017-03-07 15:26:16	*auth0-js/index.d.ts* to author (@adrianchia). Could you review this PR? :+1: or :-1:? Checklist * [ ] pass the Travis CI test?	dt-bot	2017-03-07 19:42:56
15045	2017-03-07 16:47:46	thanks @csvn, I have a pending PR at #14536 which tries to resolve similar issues.	adrianchia	2017-03-07 19:42:56
15045	2017-03-07 17:08:36	Oh sorry, I missed that a PR already existed.	csvn	2017-03-07 19:42:56
15045	2017-03-07 17:39:22	@adrianchia I checkout out #14536, and the solutions seem to be a bit different. I suggest that `export default auth0` ([source](https://github.com/adrianchia/DefinitelyTyped/blob/669e7aaa82dff0abfdde240e3fd33cd52af3aa2b/auth0-js/index.d.ts#L514)) be avoided, since `auth0-js` is actually a CommonJS module with no default export ([source](https://github.com/auth0/auth0.js/blob/master/src/index.js#…	csvn	2017-03-07 19:42:56
15045	2017-03-07 19:42:20	@adrianchia , I'll merge this one since per @csvn 's description, this way of exporting is more appropriate for the library. Could you then merge his change so I can take your PR too? Thanks.	minestarks	2017-03-07 19:42:56
15045	2017-03-07 20:03:44	Sure i'll rework my PR On Tue, Mar 7, 2017, 1:43 PM Mine Starks <notifications@github.com> wrote: > Merged #15045 > <https://github.com/DefinitelyTyped/DefinitelyTyped/pull/15045>. > > — > You are receiving this because you were mentioned. > Reply to this email directly, view it on GitHub > <https://github.com/DefinitelyTyped/DefinitelyTyped/pull/15045#event-990195777>, > or mute the thread > <ht…	adrianchia	2017-03-07 19:42:56
15044	2017-03-07 15:01:35	This fixes (issue 14997 in DefinitelyTyped)[https://github.com/DefinitelyTyped/DefinitelyTyped/issues/14997] ### template. - [x] Make your PR against the `master` branch. - [x] Use a meaningful title for the pull request. Include the name of the package modified. - [x] Test the change in your own code. (Compile and run.) - [x] Follow the advice from the [readme](https://github.com/DefinitelyTyped…	3n-mb	2017-03-08 23:31:02
15044	2017-03-07 15:01:37	*node/index.d.ts* to authors (@DefinitelyTyped/DefinitelyTyped Microsoft TypeScript (account can't be detected)). Could you review this PR? :+1: or :-1:? Checklist * [ ] pass the Travis CI test?	dt-bot	2017-03-08 23:31:02
15044	2017-03-08 23:31:02	Closing, this is the same as #15056	minestarks	2017-03-08 23:31:02
15043	2017-03-07 14:53:57	This fixes (issue 14967 in DefinitelyTyped)[https://github.com/DefinitelyTyped/DefinitelyTyped/issues/14967] ### template. - [x] Make your PR against the `master` branch. - [x] Use a meaningful title for the pull request. Include the name of the package modified. - [x] Test the change in your own code. (Compile and run.) - [x] Follow the advice from the [readme](https://github.com/DefinitelyTyped…	3n-mb	2017-03-08 22:40:28
15043	2017-03-07 14:53:59	*node/index.d.ts* to authors (@DefinitelyTyped/DefinitelyTyped Microsoft TypeScript (account can't be detected)). Could you review this PR? :+1: or :-1:? Checklist * [ ] pass the Travis CI test?	dt-bot	2017-03-08 22:40:28
15043	2017-03-07 19:31:46	@3n-mb ...I also have the same CI errors...seems to be due to some modules that depend on @types/node are not Typescript 2.0 compatible due to Jasmine not being Typescript 2.0 compatible. #15013 Not sure who to alert to this.	jtut1731	2017-03-08 22:40:28
15043	2017-03-07 20:38:18	@jtut1731 @3n-mb could you both try merging from master to trigger a rebuild? The failures are external to your code	minestarks	2017-03-08 22:40:28
15043	2017-03-07 22:57:20	@jtut1731 I haven't run ci that you have, but I have been running this changed definition for almost a year, i.e. on different TS's and node's and working with arrays, returned by node, as per docs. I used to keep private d.ts in project, and now moving code to use `@types` goodness :) . @minestarks I have no idea what you mean by "could you both try merging from master to trigger a rebuild". Guy…	3n-mb	2017-03-08 22:40:28
15043	2017-03-07 23:42:19	@3n-mb There's nothing wrong with your change. I just can't merge until we get a clean test run :/ Sorry for the trouble. The PR #14819 should have fixed these failures. Could you merge from the master branch, and push an update? This should trigger the tests to run again, hopefully they'll be clean and I'll merge.	minestarks	2017-03-08 22:40:28
15043	2017-03-07 23:45:17	I went a simpler root of clicking on "propose file changes" button. It seemed to work in another place. So, these changes are now in PR #15057	3n-mb	2017-03-08 22:40:28
15043	2017-03-07 23:49:32	Wow. This worked for ws package, but seems to fail here.	3n-mb	2017-03-08 22:40:28
15043	2017-03-07 23:49:56	"Merge from the master branch, and push an update" can be done by following: https://help.github.com/articles/merging-an-upstream-repository-into-your-fork/	jtut1731	2017-03-08 22:40:28
15043	2017-03-07 23:51:18	Alternatively, you can close + reopen this PR	minestarks	2017-03-08 22:40:28
15043	2017-03-07 23:54:46	That new PR also fails the same way. Guess it is #14819 , but you know better your infra.	3n-mb	2017-03-08 22:40:28
15043	2017-03-08 22:40:28	Took this change in #15057	minestarks	2017-03-08 22:40:28
15042	2017-03-07 14:14:12	Please fill in this template. - [x] Make your PR against the `master` branch. - [ x] Use a meaningful title for the pull request. Include the name of the package modified. - [ x] Test the change in your own code. (Compile and run.) - [ x] Follow the advice from the [readme](https://github.com/DefinitelyTyped/DefinitelyTyped/blob/master/README.md#make-a-pull-request). - [x ] Avoid [common mistakes…	oizie	2017-03-07 14:35:19
15042	2017-03-07 14:14:13	*canvg-browser/index.d.ts* Checklist * [ ] is correct [naming convention](http://definitelytyped.org/guides/contributing.html#naming-the-file)? * https://www.npmjs.com/package/canvg-browser * http://bower.io/search/?q=canvg-browser * others? * [X] has a [test file](http://definitelytyped.org/guides/contributing.html#tests)? (canvg-browser-tests.ts or canvg-browser-tests.tsx) * [ ] pass the Travis…	dt-bot	2017-03-07 14:35:19
15042	2017-03-07 14:22:41	Hi Guys can you please review this? I am waiting on this for my project.	oizie	2017-03-07 14:35:19
15041	2017-03-07 13:18:16	Previously if you defined one type of hook, you had to define all hooks. Please refer to the example in (Hooks)[https://github.com/flot/flot/blob/master/API.md#hooks] section of flot's API.md. Please fill in this template. - [x] Make your PR against the `master` branch. - [x] Use a meaningful title for the pull request. Include the name of the package modified. - [x] Test the change in your own c…	Anticom	2017-03-11 01:16:31
15041	2017-03-07 13:18:17	*flot/index.d.ts* to author (@burlandm). Could you review this PR? :+1: or :-1:? Checklist * [ ] pass the Travis CI test?	dt-bot	2017-03-11 01:16:31
15041	2017-03-11 01:16:27	No response from other authors for over 2 weeks. Merging.	mhegazy	2017-03-11 01:16:31
15040	2017-03-07 12:52:03	The exsting type definition allowed importing the module using `import { md5 } from "blueimp-md5";`, which leads to effectively calling blueimp-md5.md5 (undefined) as a function (once compiled with webpack). The new definition allows the pre-existing alternative format: `import md5 = require("blueimp-md5");` as well as `import * as md5 from "blueimp-md5";` which also works correctly. Please fill …	mkohlmyr	2017-03-23 20:40:37
15040	2017-03-07 12:52:04	*blueimp-md5/index.d.ts* to author (@rmartone). Could you review this PR? :+1: or :-1:? Checklist * [ ] pass the Travis CI test?	dt-bot	2017-03-23 20:40:37
15040	2017-03-08 22:38:39	I'm not sure about this. <S_CODE_TOKEN> syntax isn't appropriate for this module as <S_CODE_TOKEN> is not an ES6 module, it's a function. Looks like adding the empty <S_CODE_TOKEN> made the error go away but it's still incorrect - See http://stackoverflow.com/questions/39415661/why-cant-i-import-a-class-or-function-with-import-as-x-from-y I suggest removing the empty namespace and using the <S_CO…	minestarks	2017-03-23 20:40:37
15040	2017-03-09 14:44:19	I agree the semantics of it aren't very pretty, at the end of the day all I was trying to achieve here is to restrict the import formats that typescript marks as correct to ones that will actually work once compiled. (As mentioned, `import { md5 } from "blueimp-md5";` is currently indicated as being correct by TypeScript, but actually ends up with md5 being undefined.) Is there a way to only perm…	mkohlmyr	2017-03-23 20:40:37
15040	2017-03-22 00:24:55	@minestarks thoughts?	paulvanbrenk	2017-03-23 20:40:37
15040	2017-03-22 00:49:47	Oops sorry for the delay. I was suggesting removing <S_CODE_TOKEN> from the .d.ts file and using <S_CODE_TOKEN> in the test file. I agree with the rest of the change.	minestarks	2017-03-23 20:40:37
15040	2017-03-22 16:12:22	@minestarks making that change causes the typescript compiler in vs-code to not recognize the signature of the export. > [ts] Cannot invoke an expression whose type lacks a call signature. Type 'typeof "/[...]/DefinitelyTyped/blueimp-md5/index"' has no compatible call signatures. Would the following be an acceptable solution (in addition to changing the test file import)? Using `export =` instead…	mkohlmyr	2017-03-23 20:40:37
15040	2017-03-22 16:28:00	@mkohlmyr yup that's exactly what I was suggesting. Should have just typed it out, sorry!	minestarks	2017-03-23 20:40:37
15040	2017-03-22 18:36:47	@mkohlmyr do you need to make any more changes?	paulvanbrenk	2017-03-23 20:40:37
15040	2017-03-23 13:18:17	Sorry about the confusion on my end, should be good to go now I believe.	mkohlmyr	2017-03-23 20:40:37
15040	2017-03-23 20:40:43	Thanks!	paulvanbrenk	2017-03-23 20:40:37
15039	2017-03-07 12:35:04	A lot of or errors related to strict nulls. Also some arguments that were too general, where the functions don't behave as expected with some of the possible inputs. And other various errors. Please fill in this template. - [x] Make your PR against the `master` branch. - [x] Use a meaningful title for the pull request. Include the name of the package modified. - [x] Test the change in your own co…	webbiesdk	2017-03-27 22:56:36
15039	2017-03-07 12:35:06	*leaflet/index.d.ts* to author (@alejo90). Could you review this PR? :+1: or :-1:? Checklist * [ ] pass the Travis CI test?	dt-bot	2017-03-27 22:56:36
15039	2017-03-09 23:50:16	@alejo90 any comments on this?	minestarks	2017-03-27 22:56:36
15039	2017-03-10 00:03:33	It's a very extensive change. I haven't had time to review it yet. I hope I'll have enough time during the weekend.	alejo90	2017-03-27 22:56:36
15039	2017-03-22 00:26:03	@alejo90 thoughts here, the changes seem mostly mechanical.	paulvanbrenk	2017-03-27 22:56:36
15039	2017-03-24 22:10:29	We've recently updated the repository structure. All packages are now in a `types` subdirectory. Please rebase this pull request onto the latest `master` branch.	andy-ms	2017-03-27 22:56:36
15039	2017-03-27 08:15:14	@andy-ms Thanks for notifying me. Rebased.	webbiesdk	2017-03-27 22:56:36
15038	2017-03-07 12:33:43	- [x] I tried using the `@types/es6-shim` package and had problems. - [x] I tried using the latest stable version of tsc. https://www.npmjs.com/package/typescript - [ ] I have a question that is inappropriate for [StackOverflow](https://stackoverflow.com/). (Please ask any appropriate questions there). - [x] [Mention](https://github.com/blog/821-mention-somebody-they-re-notified) the authors (see…	JohnWeisz
15037	2017-03-07 12:15:00	Please fill in this template. - [x] Make your PR against the `master` branch. - [x] Use a meaningful title for the pull request. Include the name of the package modified. - [x] Test the change in your own code. (Compile and run.) - [x] Follow the advice from the [readme](https://github.com/DefinitelyTyped/DefinitelyTyped/blob/master/README.md#make-a-pull-request). - [x] Avoid [common mistakes](ht…	birkskyum	2017-03-07 23:59:07
15037	2017-03-07 12:15:03	*meteor/index.d.ts* to author (@fullflavedave). Could you review this PR? :+1: or :-1:? Checklist * [ ] pass the Travis CI test?	dt-bot	2017-03-07 23:59:07
15037	2017-03-07 12:35:27	I'm writing an extensive guide on how to use TypeScript with Meteor, so I'm interested in having an updated version of the meteor type definitions available for easy install through @types/meteor I have therefore moved the contents of https://github.com/meteor-typings/meteor/tree/master/1.4 to DefinitelyTypes, and it seems to be working great.	birkskyum	2017-03-07 23:59:07
15037	2017-03-07 16:01:39	This looks good -- thumbs up! It makes sense since the meteor-typings/meteor definitions were the best definitions up to this point. I was actually planning on doing the same in the next couple of weeks, so you saved me the effort. Thanks for your contribution! The only housekeeping left is to make sure that the last two PRs to this repo are included in these definitions, and if not, re-add them.	fullflavedave	2017-03-07 23:59:07
15037	2017-03-07 16:22:20	Great, which two PRs are you referring to, and is it something I can help with?	birkskyum	2017-03-07 23:59:07
15037	2017-03-07 16:45:38	It looks like #14624 was already corrected in the meteor-typings/meteor definitions that were copied over -- so this one is accounted for. However, there wasn't a test written for it, which would be a nice-to-have. You probably noticed that there are a lot of holes in the test coverage. Although it might be time-consuming to get to 100% coverage, I was trying to at least create a test for all new…	fullflavedave	2017-03-07 23:59:07
15037	2017-03-07 23:53:36	@fullflavedave want to make sure I'm reading this right - are you suggesting changes or should I merge? Thanks.	minestarks	2017-03-07 23:59:07
15037	2017-03-07 23:57:46	Sorry for the lack of clarity -- please merge.	fullflavedave	2017-03-07 23:59:07
15037	2017-03-07 23:59:02	No problem! Not familiar with this library and didn't want to jump the gun. Thanks for the review.	minestarks	2017-03-07 23:59:07
15036	2017-03-07 12:11:37	According to #13364, antd provides official typings since 1.0.0. Ref https://github.com/ant-design/ant-design/issues/5199 Please fill in this template. - [x] Make your PR against the `master` branch. - [x] Use a meaningful title for the pull request. Include the name of the package modified. - [x] Test the change in your own code. (Compile and run.) - [x] Follow the advice from the [readme](https…	yesmeck	2017-03-08 00:15:07
15036	2017-03-07 12:11:39	*antd/index.d.ts* REMOVED!	dt-bot	2017-03-08 00:15:07
15035	2017-03-07 11:58:47	Not realizing how npm publication worked for this project, I failed to bump the header version in the file in #15018 . This just adds a minor version bump to force publication.	ChadKillingsworth	2017-03-07 23:15:42
15035	2017-03-07 11:58:48	*acorn/index.d.ts* to authors (@RReverser @e-cloud). Could you review this PR? :+1: or :-1:? Checklist * [ ] pass the Travis CI test?	dt-bot	2017-03-07 23:15:42
15035	2017-03-07 23:15:42	Nevermind - this just took substantially longer than the 1 hour in the readme.	ChadKillingsworth	2017-03-07 23:15:42
15034	2017-03-07 11:15:18	Previously only accepted defined objects, whereas it actually accepts all types. Also updated the types to enable strictNullChecks and add linting. Please fill in this template. - [x] Make your PR against the `master` branch. - [x] Use a meaningful title for the pull request. Include the name of the package modified. - [x] Test the change in your own code. (Compile and run.) - [x] Follow the advi…	janslow	2017-03-07 20:07:13
15034	2017-03-07 11:15:19	*deep-equal/index.d.ts* to author (@remojansen). Could you review this PR? :+1: or :-1:? Checklist * [ ] pass the Travis CI test?	dt-bot	2017-03-07 20:07:13
15034	2017-03-07 16:16:31	:+1:	remojansen	2017-03-07 20:07:13
15033	2017-03-07 10:26:16	Please fill in this template. - [x] Make your PR against the `master` branch. - [x] Use a meaningful title for the pull request. Include the name of the package modified. - [x] Test the change in your own code. (Compile and run.) - [x] Follow the advice from the [readme](https://github.com/DefinitelyTyped/DefinitelyTyped/blob/master/README.md#make-a-pull-request). - [x] Avoid [common mistakes](ht…	davidka	2017-03-08 22:09:01
15033	2017-03-07 10:26:18	*prosemirror-collab/index.d.ts* Checklist * [x] is correct [naming convention](http://definitelytyped.org/guides/contributing.html#naming-the-file)? * https://www.npmjs.com/package/prosemirror-collab * http://bower.io/search/?q=prosemirror-collab * others? * [X] has a [test file](http://definitelytyped.org/guides/contributing.html#tests)? (prosemirror-collab-tests.ts or prosemirror-collab-tests.t…	dt-bot	2017-03-08 22:09:01
15032	2017-03-07 09:43:37	Please fill in this template. - [x] Make your PR against the `master` branch. - [x] Use a meaningful title for the pull request. Include the name of the package modified. - [x] Test the change in your own code. (Compile and run.) - [x] Follow the advice from the [readme](https://github.com/DefinitelyTyped/DefinitelyTyped/blob/master/README.md#make-a-pull-request). - [x] Avoid [common mistakes](ht…	BrunnerLivio	2017-03-08 00:11:40
15032	2017-03-07 09:43:39	*vanilla-tilt/index.d.ts* Checklist * [x] is correct [naming convention](http://definitelytyped.org/guides/contributing.html#naming-the-file)? * https://www.npmjs.com/package/vanilla-tilt * http://bower.io/search/?q=vanilla-tilt * others? * [X] has a [test file](http://definitelytyped.org/guides/contributing.html#tests)? (vanilla-tilt-tests.ts or vanilla-tilt-tests.tsx) * [x] pass the Travis CI t…	dt-bot	2017-03-08 00:11:40
15031	2017-03-07 09:37:27	Please fill in this template. - [x] Make your PR against the `master` branch. - [x] Use a meaningful title for the pull request. Include the name of the package modified. - [x] Test the change in your own code. (Compile and run.) - [x] Follow the advice from the [readme](https://github.com/DefinitelyTyped/DefinitelyTyped/blob/master/README.md#make-a-pull-request). - [x] Avoid [common mistakes](ht…	thynson	2017-03-11 01:18:49
15031	2017-03-07 09:37:29	*mocha/index.d.ts* to authors (@kazimanzurrashid @otiai10 @jt000 @enlight). Could you review this PR? :+1: or :-1:? Checklist * [ ] pass the Travis CI test?	dt-bot	2017-03-11 01:18:49
15031	2017-03-11 01:18:46	No response from other authors for over 2 weeks. Merging.	mhegazy	2017-03-11 01:18:49
15030	2017-03-07 09:13:40	If changing an existing definition: - [x ] Provide a URL to documentation or source code which provides context for the suggested changes: <<https://www.npmjs.com/package/xmldom#dom-level2-method-and-attribute>> - [ ] Increase the version number in the header if appropriate. - [ ] If you are making substantial changes, consider adding a `tslint.json` containing `{ "extends": "../tslint.json" }`.	bobappleyard	2017-03-15 04:14:03
15030	2017-03-07 09:13:41	*xmldom/index.d.ts* to author (@tkqubo). Could you review this PR? :+1: or :-1:? Checklist * [ ] pass the Travis CI test?	dt-bot	2017-03-15 04:14:03
15030	2017-03-08 22:03:56	@tkqubo if no comments I'll merge. Thank you.	minestarks	2017-03-15 04:14:03
15030	2017-03-15 04:14:04	Thanks for your contribution @bobappleyard... since we didn't hear back from the reviewer. For housekeeping purposes I merged this PR.	yuit	2017-03-15 04:14:03
15029	2017-03-07 09:07:53	The xmldom package includes an implementation of DOMImplementation that a consumer of the library may use as follows: import {DOMImplementation} from 'xmldom'; let doc: Document = new DOMImplementation().createDocument(null, null, null); This is currently missing from the declarations file.	bobappleyard	2017-03-10 08:46:17
15028	2017-03-07 08:51:20	- [x] I tried using the `@types/xxxx` package and had problems. - [x] I tried using the latest stable version of tsc. https://www.npmjs.com/package/typescript - [ ] I have a question that is inappropriate for [StackOverflow](https://stackoverflow.com/). (Please ask any appropriate questions there). - [x] [Mention](https://github.com/blog/821-mention-somebody-they-re-notified) the authors (see `De…	thynson	2017-03-13 02:04:30
15028	2017-03-07 09:35:21	Here is a simple test file runs by mocha3 <S_CODE_TOKEN>	thynson	2017-03-13 02:04:30
15028	2017-03-07 09:38:09	Make pull request #15031	thynson	2017-03-13 02:04:30
15028	2017-03-13 02:04:30	Closed for #15031 have been merged	thynson	2017-03-13 02:04:30
15027	2017-03-07 08:36:03	- [x] Make your PR against the `master` branch. - [x] Use a meaningful title for the pull request. Include the name of the package modified. - [x] Test the change in your own code. (Compile and run.) - [x] Follow the advice from the [readme](https://github.com/DefinitelyTyped/DefinitelyTyped/blob/master/README.md#make-a-pull-request). - [x] Avoid [common mistakes](https://github.com/DefinitelyTyp…	dahlbyk	2017-03-07 20:30:11
15027	2017-03-07 08:36:06	*griddle-react/index.d.ts* Checklist * [ ] is correct [naming convention](http://definitelytyped.org/guides/contributing.html#naming-the-file)? * https://www.npmjs.com/package/griddle-react * http://bower.io/search/?q=griddle-react * others? * [X] has a [test file](http://definitelytyped.org/guides/contributing.html#tests)? (griddle-react-tests.ts or griddle-react-tests.tsx) * [ ] pass the Travis…	dt-bot	2017-03-07 20:30:11
15027	2017-03-07 15:08:45	`push --force` hides all manner of failure to actually run `npm test` locally. 😏 It's obvious in retrospect, but should that be part of the PR template checklist?	dahlbyk	2017-03-07 20:30:11
15027	2017-03-07 20:30:07	Thanks for the contribution. Isn't "test your change" part of the checklist or am I misunderstanding?	minestarks	2017-03-07 20:30:11
15027	2017-03-07 23:32:17	Thanks for getting this done! I had been meaning to do this forever but never got around to it. I also have some changes kicking around somewhere for the newer versions so I'll try to get them updated when I can.	hodavidhara	2017-03-07 20:30:11
15027	2017-03-10 05:14:12	> Thanks for getting this done! I had been meaning to do this forever but never got around to it. No problem; thanks for the original definition, @hodavidhara! > I also have some changes kicking around somewhere for the newer versions so I'll try to get them updated when I can. If you could push those changes to a branch somewhere, I would be glad to help test/finalize them.	dahlbyk	2017-03-07 20:30:11
15026	2017-03-07 03:13:45	@CarsonF Take a look at this accepted answer. http://stackoverflow.com/questions/33237818/react-redux-whats-the-best-way-to-handle-crud-in-a-form-component I tried to do this using your definitions, but there is no way to send the onSubmit: <S_CODE_TOKEN>	waynebrantley
15026	2017-03-08 22:17:31	I was notified about this from your mention just fine. I've just been busy lately. Yes the definition expects the form to be completely self contained. What are you trying to do? The example clears the form on submit. Here's how you can do that inside the form: <S_CODE_TOKEN>	CarsonF
15026	2017-03-12 00:49:03	Bottom line is I am trying to NOT have the submit code part of the form. Let the form be a component used by other components and they will provide the submit. However, it seems that onSubmit is not properly provided <S_CODE_TOKEN> Now, in a another page, we can import that AddAddressForm component. In this form, I want to somehow use that as a component...where the onsubmit is hooked up to a loc…	waynebrantley
15026	2017-03-12 01:27:06	See how in these docs: http://redux-form.com/6.5.0/docs/GettingStarted.md/ They can create the reduxForm and not specify the onSubmit. Then later, they just use it as a normal component. If I do that with your definitions, I cannot specify an onSubmit from what ``reduxForm(`` returns? Seems like the reduxForm should return a normal form - as this just wraps a form, so onSubmit should be there??	waynebrantley
15026	2017-03-12 15:33:17	Hmm I see. Well for now you could just add `onSubmit` to your `AddAddressForm` props.	CarsonF
15026	2017-03-12 22:57:28	Is this as easy as adding ``HTMLFormElement`` to this interface <S_CODE_TOKEN> so would end up as: <S_CODE_TOKEN> Or is there a bunch more to it?	waynebrantley
15026	2017-03-14 00:34:49	No changes to the redux form definitions are needed. <S_CODE_TOKEN> But I still have to say this feels like the wrong approach. The forms are meant to be used uniquely. If you're just looking for an to abstract common fields you should take a look at the [FormSection](http://redux-form.com/6.5.0/docs/api/FormSection.md/) component.	CarsonF
15026	2017-03-14 02:35:39	Not really looking for an abstract. The forms are really meant to be stateless. The submit function sometimes needs to be in another stateful component that can act on the submit and do different things. I don't think it is the wrong approach being that is how the 'getting started' works and most examples I find. They define the form as a stateless component....then use that component giving it a…	waynebrantley
15026	2017-03-16 02:13:33	Re-reading your last comment, still not sure we are completely in sync. I should be able to do this: Define a stateless Form component based on ReduxForm, just like in the getting started: (And with your definitions, I can do this) contactForm.js <S_CODE_TOKEN> Now, in a second file I should be able to use that stateless form: <S_CODE_TOKEN> To be clear all this would work with JSX and the only t…	waynebrantley
15026	2017-03-17 19:40:31	I was initially confused about the mechanics of `handleSubmit`/`onSubmit`... If I understand it correctly, the method, called `handleSubmit`, is supplied, as a `prop`, by the `reduxForm` Higher-Order Component. As such, the fact that your custom handler `prop` method is also called `handleSubmit` may be part of the confusion. I renamed my custom handler `prop` name to something/anything else (`my…	snerks
15026	2017-03-17 23:35:56	@snerks That of course would work...but there is no need for a custom prop and attaching it. onSubmit is a property of the form and should be available to ContactForm. The Redux-Form library properly uses onSubmit event by just doing ``onSubmit={handleSubmit}`` For now, I just used jsx to create my stateless form so that I could use onSubmit and it worked straight away. The definitions here are j…	waynebrantley
15025	2017-03-07 00:56:06	- [x] Make your PR against the `master` branch. - [x] Use a meaningful title for the pull request. Include the name of the package modified. - [x] Test the change in your own code. (Compile and run.) - [x] Follow the advice from the [readme](https://github.com/DefinitelyTyped/DefinitelyTyped/blob/master/README.md#make-a-pull-request). - [x] Avoid [common mistakes](https://github.com/DefinitelyTyp…	tehbelinda	2017-03-22 00:26:34
15025	2017-03-07 00:56:08	*qs/index.d.ts* to authors (@RWander @leonyu). Could you review this PR? :+1: or :-1:? Checklist * [ ] pass the Travis CI test?	dt-bot	2017-03-22 00:26:34
15025	2017-03-09 21:35:07	@rwander @leonyu I'll be merging this if no feedback.	minestarks	2017-03-22 00:26:34
15024	2017-03-07 00:49:53	- [X] Make your PR against the `master` branch. - [X] Use a meaningful title for the pull request. Include the name of the package modified. - [ ] Test the change in your own code. (Compile and run.) - [X] Follow the advice from the [readme](https://github.com/DefinitelyTyped/DefinitelyTyped/blob/master/README.md#make-a-pull-request). - [X] Avoid [common mistakes](https://github.com/DefinitelyTyp…	andy-ms	2017-03-11 01:16:11
15024	2017-03-07 00:49:54	*csv-parse/index.d.ts* to author (@davidm77). Could you review this PR? :+1: or :-1:? Checklist * [ ] pass the Travis CI test? ------ *csv-parse/lib/sync.d.ts* Checklist * [ ] is correct [naming convention](http://definitelytyped.org/guides/contributing.html#naming-the-file)? * https://www.npmjs.com/package/csv-parse * http://bower.io/search/?q=csv-parse * others? * [X] has a [test file](http://d…	dt-bot	2017-03-11 01:16:11
15024	2017-03-11 01:16:09	No response from other authors for over 2 weeks. Merging.	mhegazy	2017-03-11 01:16:11
15023	2017-03-07 00:44:12	Please fill in this template. - [x] Make your PR against the `master` branch. - [x] Use a meaningful title for the pull request. Include the name of the package modified. - [x] Test the change in your own code. (Compile and run.) - [x] Follow the advice from the [readme](https://github.com/DefinitelyTyped/DefinitelyTyped/blob/master/README.md#make-a-pull-request). - [x] Avoid [common mistakes](ht…	dasa	2017-03-10 19:00:22
15023	2017-03-07 00:44:14	*arcgis-js-api/index.d.ts* to author (@Esri). Could you review this PR? :+1: or :-1:? Checklist * [ ] pass the Travis CI test?	dt-bot	2017-03-10 19:00:22
15023	2017-03-09 21:38:03	@Esri any feedback?	minestarks	2017-03-10 19:00:22
15023	2017-03-10 17:26:49	Hi @minestarks, @bsvensson is a member of the @Esri org. This is similar to PR #14987.	dasa	2017-03-10 19:00:22
15023	2017-03-10 19:00:14	Ah got it thanks @dasa	minestarks	2017-03-10 19:00:22
15022	2017-03-06 23:25:34	Please fill in this template. - [x] Make your PR against the `master` branch. - [x] Use a meaningful title for the pull request. Include the name of the package modified. - [x] Test the change in your own code. (Compile and run.) - [x] Follow the advice from the [readme](https://github.com/DefinitelyTyped/DefinitelyTyped/blob/master/README.md#make-a-pull-request). - [x] Avoid [common mistakes](ht…	benshope
15022	2017-03-06 23:25:35	*draft-js/index.d.ts* to authors (@dmitryrogozhny @eelco). Could you review this PR? :+1: or :-1:? Checklist * [ ] pass the Travis CI test?	dt-bot
15022	2017-03-08 08:53:49	Hi @benshope Thanks for the definition updates. May I ask you, why you've changed `key` in the `EntityRange` from `number` to `string`? It looks like it should be a `number`, as defined here - https://github.com/facebook/draft-js/blob/0.10-stable/src/model/encoding/EntityRange.js. The rest of changes looks fine for me. It would be great, if you could update the `draft-js-tests.tsx` test file to i…	dmitryrogozhny
15022	2017-03-11 01:20:07	@benshope can you please update this PR.	mhegazy
15022	2017-03-13 08:37:26	@mhegazy @dmitryrogozhny Yep! I'll update this tomorrow, thanks	benshope
15022	2017-03-22 00:27:02	@benshope can you fix the merge issues?	paulvanbrenk
15022	2017-03-24 22:10:23	We've recently updated the repository structure. All packages are now in a `types` subdirectory. Please rebase this pull request onto the latest `master` branch.	andy-ms
15021	2017-03-06 22:41:14	Please fill in this template. - [x] Make your PR against the `master` branch. - [x] Use a meaningful title for the pull request. Include the name of the package modified. - [x] Test the change in your own code. (Compile and run.) - [x] Follow the advice from the [readme](https://github.com/DefinitelyTyped/DefinitelyTyped/blob/master/README.md#make-a-pull-request). - [x] Avoid [common mistakes](ht…	sqwk	2017-03-22 00:28:17
15021	2017-03-06 22:41:16	*lowdb/index.d.ts* Checklist * [ ] is correct [naming convention](http://definitelytyped.org/guides/contributing.html#naming-the-file)? * https://www.npmjs.com/package/lowdb * http://bower.io/search/?q=lowdb * others? * [X] has a [test file](http://definitelytyped.org/guides/contributing.html#tests)? (lowdb-tests.ts or lowdb-tests.tsx) * [ ] pass the Travis CI test?	dt-bot	2017-03-22 00:28:17
15020	2017-03-06 22:22:28	- [x] I tried using the `@types/react` and `@types/react-dom` package and had problems. Hopefully this is the right place to talk about this issue. I tried to follow [the process described in typescript handbook` by pulling down `@types/react` and `@types/react-dom` to use react with typescript, however, when I run `tsc` I get the following errors: <S_CODE_TOKEN> It looks like it's missing some r…	yinso	2017-03-08 01:59:35
15020	2017-03-08 01:59:35	Figured out - I was missing `dom` in the `lib` section. Thanks.	yinso	2017-03-08 01:59:35
15019	2017-03-06 21:42:17	It causes "Duplicate identifier" collisions with typescript/lib/lib.es6.d.ts when targeting es6 as of Typescript 2.2. Please fill in this template. - [x ] Make your PR against the `master` branch. - [x ] Use a meaningful title for the pull request. Include the name of the package modified. - [ x] Test the change in your own code. (Compile and run.) - [ x] Follow the advice from the [readme](https…	larrymyers	2017-03-06 21:53:48
15019	2017-03-06 21:42:18	*fetch-mock/index.d.ts* to authors (@asvetliakov @tamird @merrywhether). Could you review this PR? :+1: or :-1:? Checklist * [ ] pass the Travis CI test?	dt-bot	2017-03-06 21:53:48
15019	2017-03-06 21:53:38	Hmm. Looks like I might have created a dup. #14901	larrymyers	2017-03-06 21:53:48
15018	2017-03-06 21:33:44	The tokenizer function was omitted from the definition (original author left a code comment to this effect). This simply adds the definition. - [x] Make your PR against the `master` branch. - [x] Use a meaningful title for the pull request. Include the name of the package modified. - [x] Test the change in your own code. (Compile and run.) - [x] Follow the advice from the [readme](https://github.…	ChadKillingsworth	2017-03-07 05:14:50
15018	2017-03-06 21:33:46	*acorn/index.d.ts* to authors (@RReverser @e-cloud). Could you review this PR? :+1: or :-1:? Checklist * [ ] pass the Travis CI test?	dt-bot	2017-03-07 05:14:50
15018	2017-03-07 00:17:44	For the reference, my comment from previous PR by @e-cloud: https://github.com/DefinitelyTyped/DefinitelyTyped/pull/12689#discussion_r90515872 > tokenizer accepts two arguments just like parse, only the return type is different. It doesn't make much sense to call tokenizer without input and optional options, as it will just fail. Also, getToken / Symbol.iterator are missing too, so I suggest to e…	RReverser	2017-03-07 05:14:50
15018	2017-03-07 01:12:44	@RReverser Added and commits squashed. If you know of a better type mechanism here, I'm open to pursing it. I just just looked like the return value wasn't a constructible type on it's own so an interface made the most sense to me.	ChadKillingsworth	2017-03-07 05:14:50
15018	2017-03-07 01:17:16	@ChadKillingsworth Yeah, I agree about the return type. LGTM, with a nitpick about the test.	RReverser	2017-03-07 05:14:50
15017	2017-03-06 21:03:16	This changes ComposedMiddleware to match Middleware as there should be no distinction between them. Specifically, Middleware must return a promise, because next returns a promise and Middleware must return the same (or wrapped) Promise, otherwise Middleware wrapping that non-promise-returning middleware would not work. Also, next() never takes any arguments. Please fill in this template. - [x] Ma…	magnushiie	2017-03-22 18:41:00
15017	2017-03-06 21:05:11	*koa-compose/index.d.ts* to author (@jkeylu). Could you review this PR? :+1: or :-1:? Checklist * [ ] pass the Travis CI test?	dt-bot	2017-03-22 18:41:00
15017	2017-03-07 02:32:23	👎 Middleware could return `any` although it makes no sense. https://github.com/koajs/compose/blob/next/index.js#L44 And in ComposedMiddleware, the param `next` should be optional https://github.com/koajs/compose/blob/next/index.js#L41-L42	jkeylu	2017-03-22 18:41:00
15017	2017-03-09 02:08:04	@magnushiie could you respond to the requested changes please? Thank you.	minestarks	2017-03-22 18:41:00
15017	2017-03-09 16:54:21	> Middleware could return any although it makes no sense. > https://github.com/koajs/compose/blob/next/index.js#L44 Although middleware could return something non-void (or Promise of non-void), I think it's not meant to be used. That `compose` uses `Promise.resolve` is I think just out of convenience to flatten the promises. Note that a non-void-returning function can be assigned to a void-return…	magnushiie	2017-03-22 18:41:00
[truncated: 51,562 more rows]
